# Supplementary material for: “Let Me Hear Your Handwriting!” Evaluating the Movement Fluency from Its Sonification
Source: PLoS One. 2015 Jun 17;10(6):e0128388. doi: 10.1371/journal.pone.0128388 (PMC4470513; doi:10.1371/journal.pone.0128388)
Supplement: S1 Dataset — (ZIP) [file pone.0128388.s004.zip]

Archive with 121 entries (120 files):
- S4_Dataset_Experiment1/
- S4_Dataset_Experiment1/AN1.txt
- S4_Dataset_Experiment1/AN2.txt
- S4_Dataset_Experiment1/AN3.txt
- S4_Dataset_Experiment1/AN4.txt
- S4_Dataset_Experiment1/AN5.txt
- S4_Dataset_Experiment1/AN6.txt
- S4_Dataset_Experiment1/AN7.txt
- S4_Dataset_Experiment1/AN8.txt
- S4_Dataset_Experiment1/AU1.txt
- S4_Dataset_Experiment1/AU2.txt
- S4_Dataset_Experiment1/AU3.txt
- S4_Dataset_Experiment1/AU4.txt
- S4_Dataset_Experiment1/AU5.txt
- S4_Dataset_Experiment1/AU6.txt
- S4_Dataset_Experiment1/AU7.txt
- S4_Dataset_Experiment1/AU8.txt
- S4_Dataset_Experiment1/CO1.txt
- S4_Dataset_Experiment1/CO2.txt
- S4_Dataset_Experiment1/CO3.txt
- S4_Dataset_Experiment1/CO4.txt
- S4_Dataset_Experiment1/CO5.txt
- S4_Dataset_Experiment1/CO6.txt
- S4_Dataset_Experiment1/CO7.txt
- S4_Dataset_Experiment1/CO8.txt
- S4_Dataset_Experiment1/DJ1.txt
- S4_Dataset_Experiment1/DJ2.txt
- S4_Dataset_Experiment1/DJ3.txt
- S4_Dataset_Experiment1/DJ4.txt
- S4_Dataset_Experiment1/DJ5.txt
- S4_Dataset_Experiment1/DJ6.txt
- S4_Dataset_Experiment1/DJ7.txt
- S4_Dataset_Experiment1/DJ8.txt
- S4_Dataset_Experiment1/ET1.txt
- S4_Dataset_Experiment1/ET2.txt
- S4_Dataset_Experiment1/ET3.txt
- S4_Dataset_Experiment1/ET4.txt
- S4_Dataset_Experiment1/ET5.txt
- S4_Dataset_Experiment1/ET6.txt
- S4_Dataset_Experiment1/ET7.txt
- S4_Dataset_Experiment1/ET8.txt
- S4_Dataset_Experiment1/FL1.txt
- S4_Dataset_Experiment1/FL2.txt
- S4_Dataset_Experiment1/FL3.txt
- S4_Dataset_Experiment1/FL4.txt
- S4_Dataset_Experiment1/FL5.txt
- S4_Dataset_Experiment1/FL6.txt
- S4_Dataset_Experiment1/FL7.txt
- S4_Dataset_Experiment1/FL8.txt
- S4_Dataset_Experiment1/JC1.txt
- S4_Dataset_Experiment1/JC2.txt
- S4_Dataset_Experiment1/JC3.txt
- S4_Dataset_Experiment1/JC4.txt
- S4_Dataset_Experiment1/JC5.txt
- S4_Dataset_Experiment1/JC6.txt
- S4_Dataset_Experiment1/JC7.txt
- S4_Dataset_Experiment1/JC8.txt
- S4_Dataset_Experiment1/JE1.txt
- S4_Dataset_Experiment1/JE2.txt
- S4_Dataset_Experiment1/JE3.txt
- S4_Dataset_Experiment1/JE4.txt
- S4_Dataset_Experiment1/JE5.txt
- S4_Dataset_Experiment1/JE6.txt
- S4_Dataset_Experiment1/JE7.txt
- S4_Dataset_Experiment1/JE8.txt
- S4_Dataset_Experiment1/JO1.txt
- S4_Dataset_Experiment1/JO2.txt
- S4_Dataset_Experiment1/JO3.txt
- S4_Dataset_Experiment1/JO4.txt
- S4_Dataset_Experiment1/JO5.txt
- S4_Dataset_Experiment1/JO6.txt
- S4_Dataset_Experiment1/JO7.txt
- S4_Dataset_Experiment1/JO8.txt
- S4_Dataset_Experiment1/JU1.txt
- S4_Dataset_Experiment1/JU2.txt
- S4_Dataset_Experiment1/JU3.txt
- S4_Dataset_Experiment1/JU4.txt
- S4_Dataset_Experiment1/JU5.txt
- S4_Dataset_Experiment1/JU6.txt
- S4_Dataset_Experiment1/JU7.txt
- S4_Dataset_Experiment1/JU8.txt
- S4_Dataset_Experiment1/LU1.txt
- S4_Dataset_Experiment1/LU2.txt
- S4_Dataset_Experiment1/LU3.txt
- S4_Dataset_Experiment1/LU4.txt
- S4_Dataset_Experiment1/LU5.txt
- S4_Dataset_Experiment1/LU6.txt
- S4_Dataset_Experiment1/LU7.txt
- S4_Dataset_Experiment1/LU8.txt
- S4_Dataset_Experiment1/ME1.txt
- S4_Dataset_Experiment1/ME2.txt
- S4_Dataset_Experiment1/ME3.txt
- S4_Dataset_Experiment1/ME4.txt
- S4_Dataset_Experiment1/ME5.txt
- S4_Dataset_Experiment1/ME6.txt
- S4_Dataset_Experiment1/ME7.txt
- S4_Dataset_Experiment1/ME8.txt
- S4_Dataset_Experiment1/MO1.txt
- S4_Dataset_Experiment1/MO2.txt
- S4_Dataset_Experiment1/MO3.txt
- S4_Dataset_Experiment1/MO4.txt
- S4_Dataset_Experiment1/MO5.txt
- S4_Dataset_Experiment1/MO6.txt
- S4_Dataset_Experiment1/MO7.txt
- S4_Dataset_Experiment1/MO8.txt
- S4_Dataset_Experiment1/NA1.txt
- S4_Dataset_Experiment1/NA2.txt
- S4_Dataset_Experiment1/NA3.txt
- S4_Dataset_Experiment1/NA4.txt
- S4_Dataset_Experiment1/NA5.txt
- S4_Dataset_Experiment1/NA6.txt
- S4_Dataset_Experiment1/NA7.txt
- S4_Dataset_Experiment1/NA8.txt
- S4_Dataset_Experiment1/SA1.txt
- S4_Dataset_Experiment1/SA2.txt
- S4_Dataset_Experiment1/SA3.txt
- S4_Dataset_Experiment1/SA4.txt
- S4_Dataset_Experiment1/SA5.txt
- S4_Dataset_Experiment1/SA6.txt
- S4_Dataset_Experiment1/SA7.txt
- S4_Dataset_Experiment1/SA8.txt
