# Supplementary material for: “Let Me Hear Your Handwriting!” Evaluating the Movement Fluency from Its Sonification
Source: PLoS One. 2015 Jun 17;10(6):e0128388. doi: 10.1371/journal.pone.0128388 (PMC4470513; doi:10.1371/journal.pone.0128388)
Supplement: S1 Dataset — (ZIP) [file pone.0128388.s004.zip › S4_Dataset_Experiment1/AN1.txt]

Identification :	anthony
2008-10-14	14:45:13
Fichier origine :	C:\Documents and Settings\schon\Bureau\Ecriture\anthony1.txt
Nb segments :	1
Seg	Num	X /100 mm	Y /100 mm	Interv ms	Time ms	Tip	P	Az	Al
0	0	4297	11705	5	5	0	0	2250	220
0	0	4305	11695	5	10	0	0	2250	220
0	0	4314	11682	5	15	0	0	2250	220
0	0	4326	11664	5	20	0	0	2250	220
0	0	4333	11644	5	25	0	0	2250	220
0	0	4340	11626	5	30	0	0	2250	220
0	0	4346	11605	5	35	0	0	2250	220
0	0	4351	11583	5	40	0	0	2270	230
0	0	4355	11562	5	45	0	0	2280	230
0	0	4359	11542	5	50	0	0	2320	240
0	0	4362	11522	5	55	0	0	2340	250
0	0	4362	11506	5	60	0	0	2350	250
0	0	4362	11490	5	65	0	0	2370	260
0	0	4362	11474	5	70	0	0	2390	260
0	0	4355	11459	5	75	0	0	2420	270
0	0	4349	11441	5	80	0	0	2440	270
0	0	4339	11421	5	85	0	0	2450	280
0	0	4326	11398	5	90	0	0	2470	280
0	0	4312	11373	5	95	0	0	2490	280
0	0	4297	11344	5	100	0	0	2510	290
0	0	4282	11312	5	105	0	0	2520	290
0	0	4265	11273	5	110	0	0	2540	290
0	0	4245	11232	5	115	0	0	2550	290
0	0	4225	11187	5	120	0	0	2570	290
0	0	4207	11141	5	125	0	0	2590	300
0	0	4192	11100	5	130	0	0	2590	300
0	0	4180	11060	5	135	0	0	2610	300
0	0	4168	11021	5	140	0	0	2630	300
0	0	4152	10985	5	145	0	0	2640	300
0	0	4134	10948	5	150	0	0	2660	300
0	0	4113	10916	5	155	0	0	2680	300
0	0	4091	10886	5	160	0	0	2690	300
0	0	4069	10855	5	165	0	0	2700	300
0	0	4046	10829	5	170	0	0	2720	300
0	0	4024	10805	5	175	0	0	2730	300
0	0	3998	10784	5	180	0	0	2750	300
0	0	3972	10765	5	185	0	0	2760	300
0	0	3948	10747	5	190	0	0	2760	300
0	0	3924	10726	5	195	0	0	2750	300
0	0	3902	10705	5	200	0	0	2750	300
0	0	3881	10684	5	205	0	0	2730	300
0	0	3861	10660	5	210	0	0	2710	300
0	0	3840	10636	5	215	0	0	2700	300
0	0	3822	10612	5	220	0	0	2680	300
0	0	3806	10587	5	225	0	0	2670	300
0	0	3790	10565	5	230	0	0	2650	300
0	0	3774	10543	5	235	0	0	2630	300
0	0	3760	10521	5	240	0	0	2610	300
0	0	3742	10502	5	245	0	0	2590	300
0	0	3723	10485	5	250	0	0	2570	290
0	0	3703	10469	5	255	0	0	2550	290
0	0	3679	10456	5	260	0	0	2530	290
0	0	3654	10444	5	265	0	0	2520	290
0	0	3625	10431	5	270	0	0	2510	290
0	0	3593	10419	5	275	0	0	2510	290
0	0	3558	10404	5	280	0	0	2510	300
0	0	3522	10392	5	285	0	0	2520	320
0	0	3483	10380	5	290	0	0	2530	330
0	0	3444	10369	5	295	0	0	2540	320
0	0	3405	10359	5	300	0	0	2560	300
0	0	3368	10349	5	305	0	0	2570	290
0	0	3334	10338	5	310	0	0	2580	290
0	0	3303	10326	5	315	0	0	2590	300
0	0	3274	10311	5	320	0	0	2590	300
0	0	3249	10294	5	325	0	0	2590	300
0	0	3225	10278	5	330	0	0	2610	300
0	0	3201	10259	5	335	0	0	2610	300
0	0	3180	10242	5	340	0	0	2610	300
0	0	3161	10223	5	345	0	0	2620	300
0	0	3143	10204	5	350	0	0	2630	300
0	0	3126	10187	5	355	0	0	2640	300
0	0	3107	10171	5	360	0	0	2650	300
0	0	3086	10154	5	365	0	0	2650	300
0	0	3066	10141	5	370	0	0	2660	300
0	0	3048	10126	5	375	0	0	2670	300
0	0	3030	10113	5	380	0	0	2680	300
0	0	3015	10102	5	385	0	0	2680	300
0	0	2999	10091	5	390	0	0	2680	300
0	0	2982	10080	5	395	0	0	2690	300
0	0	2967	10070	5	400	0	0	2700	300
0	0	2955	10060	5	405	0	0	2700	300
0	0	2946	10054	5	410	0	0	2700	300
0	0	2940	10046	5	415	0	0	2700	300
0	0	2940	10041	5	420	0	0	2700	300
0	0	2935	10036	5	425	0	0	2700	300
0	0	2935	10032	5	430	0	0	2710	300
0	0	2940	10032	5	435	0	0	2710	300
0	0	2946	10032	5	440	0	0	2710	300
0	0	2952	10032	5	445	0	0	2720	300
0	0	2960	10036	5	450	0	0	2720	300
0	0	2968	10036	5	455	0	0	2720	300
0	0	2978	10041	5	460	0	0	2720	300
0	0	2990	10041	5	465	0	0	2720	300
0	0	3004	10041	5	470	0	0	2720	300
0	0	3018	10041	5	475	0	0	2710	300
0	0	3034	10035	5	480	0	0	2710	300
0	0	3051	10026	5	485	0	0	2710	300
0	0	3069	10016	5	490	0	0	2710	300
0	0	3090	10003	5	495	0	0	2710	300
0	0	3112	9986	5	500	0	0	2710	300
0	0	3131	9967	5	505	0	0	2710	300
0	0	3148	9944	5	510	0	0	2720	300
0	0	3164	9921	5	515	0	0	2720	300
0	0	3178	9896	5	520	0	0	2730	300
0	0	3196	9871	5	525	0	0	2730	300
0	0	3217	9849	5	530	0	0	2730	300
0	0	3238	9829	5	535	0	0	2750	300
0	0	3261	9813	5	540	0	0	2760	300
0	0	3280	9801	5	545	0	0	2780	300
0	0	3298	9785	5	550	0	0	2790	300
0	0	3316	9768	5	555	0	0	2810	300
0	0	3333	9748	5	560	0	0	2820	290
0	0	3351	9723	5	565	0	0	2820	290
0	0	3376	9696	5	570	0	0	2820	290
0	0	3399	9666	5	575	0	0	2800	300
0	0	3425	9636	5	580	0	0	2770	300
0	0	3459	9601	5	585	0	0	2750	300
0	0	3489	9565	5	590	0	0	2720	300
0	0	3523	9528	5	595	0	0	2700	300
0	0	3558	9488	5	600	0	0	2680	300
0	0	3588	9450	5	605	0	0	2660	300
0	0	3621	9409	5	610	0	0	2630	300
0	0	3654	9368	5	615	0	0	2610	300
0	0	3654	9368	5	620	0	0	2610	300
0	0	3867	8199	5	625	0	0	2620	300
0	0	3862	8194	5	630	0	0	2630	300
0	0	3850	8180	5	635	0	0	2630	300
0	0	3833	8161	5	640	0	0	2630	300
0	0	3810	8136	5	645	0	0	2630	300
0	0	3782	8111	5	650	0	0	2630	300
0	0	3756	8089	5	655	0	0	2640	300
0	0	3731	8066	5	660	0	0	2640	300
0	0	3709	8041	5	665	0	0	2640	300
0	0	3689	8013	5	670	0	0	2650	300
0	0	3671	7984	5	675	0	0	2660	300
0	0	3654	7957	5	680	0	0	2660	300
0	0	3638	7935	5	685	0	0	2670	300
0	0	3627	7917	5	690	0	0	2680	300
0	0	3619	7904	5	695	0	0	2680	300
0	0	3611	7899	5	700	0	0	2690	300
0	0	3607	7899	5	705	0	0	2700	300
0	0	3600	7909	5	710	0	0	2700	300
0	0	3592	7925	5	715	0	0	2710	310
0	0	3585	7947	5	720	0	0	2710	330
0	0	3578	7973	5	725	0	0	2720	340
0	0	3575	8006	5	730	0	0	2720	360
0	0	3575	8042	5	735	0	0	2720	370
0	0	3575	8080	5	740	0	0	2720	390
0	0	3575	8125	5	745	0	0	2720	390
0	0	3571	8171	5	750	0	0	2700	390
0	0	3571	8225	5	755	0	0	2700	390
0	0	3571	8285	5	760	0	0	2690	400
0	0	3578	8349	5	765	0	0	2670	400
0	0	3584	8422	5	770	0	0	2640	420
0	0	3589	8502	5	775	0	0	2590	410
0	0	3596	8588	5	780	0	0	2560	410
0	0	3602	8683	5	785	0	0	2530	410
0	0	3608	8780	5	790	0	0	2510	380
0	0	3616	8879	5	795	0	0	2500	380
0	0	3622	8976	5	800	0	0	2500	370
0	0	3627	9068	5	805	0	0	2490	370
0	0	3627	9159	5	810	0	0	2490	370
0	0	3627	9248	5	815	0	0	2480	370
0	0	3627	9337	5	820	0	0	2450	360
0	0	3621	9425	5	825	0	0	2440	360
0	0	3612	9513	5	830	0	0	2410	350
0	0	3600	9599	5	835	0	0	2400	350
0	0	3585	9688	5	840	0	0	2390	350
0	0	3566	9771	5	845	0	0	2390	350
0	0	3546	9849	5	850	0	0	2400	350
0	0	3524	9920	5	855	0	0	2420	360
0	0	3497	9979	5	860	0	0	2470	370
0	0	3472	10032	5	865	0	0	2480	370
0	0	3444	10076	5	870	0	0	2500	340
0	0	3414	10116	5	875	0	0	2520	320
0	0	3387	10151	5	880	0	0	2530	290
0	0	3357	10181	5	885	0	0	2520	290
0	0	3328	10209	5	890	0	0	2520	290
0	0	3300	10232	5	895	0	0	2510	290
0	0	3272	10252	5	900	0	0	2520	290
0	0	3247	10270	5	905	0	0	2520	290
0	0	3222	10285	5	910	0	0	2530	290
0	0	3199	10298	5	915	0	0	2540	290
0	0	3178	10313	5	920	0	0	2550	290
0	0	3158	10327	5	925	0	0	2540	290
0	0	3141	10343	5	930	0	0	2540	290
0	0	3124	10361	5	935	0	0	2520	290
0	0	3107	10381	5	940	0	0	2510	290
0	0	3089	10404	5	945	0	0	2490	280
0	0	3070	10429	5	950	0	0	2490	280
0	0	3049	10455	5	955	0	0	2470	280
0	0	3027	10481	5	960	0	0	2460	280
0	0	3005	10507	5	965	0	0	2460	280
0	0	2981	10530	5	970	0	0	2450	280
0	0	2961	10550	5	975	0	0	2440	270
0	0	2943	10567	5	980	0	0	2430	270
0	0	2928	10580	5	985	0	0	2430	270
0	0	2918	10587	5	990	0	0	2420	270
0	0	2909	10591	5	995	0	0	2400	270
0	0	2905	10591	5	1000	0	0	2390	260
0	0	2901	10583	5	1005	0	0	2390	260
0	0	2901	10575	5	1010	0	0	2370	260
0	0	2901	10563	5	1015	0	0	2370	260
0	0	2901	10550	5	1020	0	0	2360	260
0	0	2905	10537	5	1025	0	0	2360	260
0	0	2908	10521	5	1030	0	0	2360	260
0	0	2914	10505	5	1035	0	0	2350	250
0	0	2921	10490	5	1040	0	0	2350	250
0	0	2928	10474	5	1045	0	0	2350	250
0	0	2936	10458	5	1050	0	0	2350	250
0	0	2945	10443	5	1055	0	0	2350	250
0	0	2953	10423	5	1060	0	0	2360	260
0	0	2962	10403	5	1065	0	0	2360	260
0	0	2973	10379	5	1070	0	0	2360	260
0	0	2981	10354	5	1075	0	0	2370	260
0	0	2990	10327	5	1080	0	0	2370	260
0	0	2999	10299	5	1085	0	0	2390	260
0	0	3009	10271	5	1090	0	0	2400	270
0	0	3020	10242	5	1095	0	0	2420	270
0	0	3033	10211	5	1100	0	0	2430	270
0	0	3047	10180	5	1105	0	0	2440	270
0	0	3063	10150	5	1110	0	0	2450	280
0	0	3079	10120	5	1115	0	0	2460	280
0	0	3096	10090	5	1120	0	0	2470	280
0	0	3115	10057	5	1125	0	0	2490	280
0	0	3135	10024	5	1130	0	0	2510	290
0	0	3135	10024	5	1135	0	0	2510	290
0	0	4283	11245	5	1140	0	0	2650	300
0	0	4283	11253	5	1145	0	0	2650	300
0	0	4274	11271	5	1150	0	0	2650	300
0	0	4266	11301	5	1155	0	0	2650	300
0	0	4256	11342	5	1160	0	0	2650	300
0	0	4247	11387	5	1165	0	0	2650	300
0	0	4240	11435	5	1170	0	0	2640	300
0	0	4233	11483	5	1175	0	0	2640	300
0	0	4225	11533	5	1180	0	0	2630	300
0	0	4218	11585	5	1185	0	0	2620	300
0	0	4210	11635	5	1190	0	0	2610	300
0	0	4203	11682	5	1195	0	0	2590	300
0	0	4196	11726	5	1200	0	0	2580	290
0	0	4191	11766	5	1205	0	0	2570	290
0	0	4186	11800	5	1210	0	0	2560	290
0	0	4182	11824	5	1215	0	0	2560	290
0	0	4176	11842	5	1220	0	0	2560	290
0	0	4169	11858	5	1225	0	0	2580	290
0	0	4158	11871	5	1230	0	0	2590	300
0	0	4142	11876	5	1235	0	0	2610	300
0	0	4118	11872	5	1240	0	0	2620	300
0	0	4089	11854	5	1245	0	0	2640	300
0	0	4058	11829	5	1250	0	0	2660	300
0	0	4026	11804	5	1255	0	0	2680	300
0	0	3998	11781	5	1260	0	0	2700	300
0	0	3969	11757	5	1265	0	0	2700	300
0	0	3942	11734	5	1270	0	0	2710	300
0	0	3915	11707	5	1275	0	0	2710	300
0	0	3891	11678	5	1280	0	0	2710	300
0	0	3869	11649	5	1285	0	0	2710	300
0	0	3845	11617	5	1290	0	0	2710	300
0	0	3822	11588	5	1295	0	0	2710	300
0	0	3796	11561	5	1300	0	0	2700	300
0	0	3770	11536	5	1305	0	0	2690	300
0	0	3743	11514	5	1310	0	0	2680	300
0	0	3716	11495	5	1315	0	0	2670	300
0	0	3689	11480	5	1320	0	0	2660	300
0	0	3661	11470	5	1325	0	0	2640	300
0	0	3636	11465	5	1330	0	0	2620	330
0	0	3608	11465	5	1335	0	0	2600	340
0	0	3580	11465	5	1340	0	0	2580	350
0	0	3556	11470	5	1345	0	0	2570	380
0	0	3530	11477	5	1350	0	0	2560	390
0	0	3507	11487	5	1355	0	0	2580	410
0	0	3486	11499	5	1360	0	0	2590	420
0	0	3464	11515	5	1365	0	0	2610	420
0	0	3442	11532	5	1370	0	0	2620	390
0	0	3423	11550	5	1375	0	0	2630	360
0	0	3404	11571	5	1380	0	0	2640	310
0	0	3387	11595	5	1385	0	0	2640	300
0	0	3374	11620	5	1390	0	0	2640	300
0	0	3364	11647	5	1395	0	0	2640	300
0	0	3358	11674	5	1400	0	0	2630	300
0	0	3358	11701	5	1405	0	0	2620	300
0	0	3358	11729	5	1410	0	0	2610	300
0	0	3358	11760	5	1415	0	0	2590	300
0	0	3358	11786	5	1420	0	0	2590	300
0	0	3358	11807	5	1425	0	0	2590	300
0	0	3362	11822	5	1430	0	0	2610	300
0	0	3362	11832	5	1435	0	0	2610	300
0	0	3367	11840	5	1440	0	0	2630	300
0	0	3370	11848	5	1445	0	0	2640	300
0	0	3377	11848	5	1450	0	0	2660	300
0	0	3383	11851	5	1455	0	0	2680	300
0	0	3390	11851	5	1460	0	0	2680	300
0	0	3397	11846	5	1465	0	0	2700	300
0	0	3402	11846	5	1470	0	0	2710	300
0	0	3409	11842	5	1475	0	0	2730	300
0	0	3415	11836	5	1480	0	0	2750	300
0	0	3421	11829	5	1485	0	0	2760	300
0	0	3425	11819	5	1490	0	0	2790	300
0	0	3428	11807	5	1495	0	0	2800	300
0	0	3428	11793	5	1500	0	0	2810	300
0	0	3428	11775	5	1505	0	0	2800	300
0	0	3428	11756	5	1510	0	0	2770	300
0	0	3428	11734	5	1515	0	0	2750	300
0	0	3428	11711	5	1520	0	0	2730	300
0	0	3428	11686	5	1525	0	0	2710	300
0	0	3428	11660	5	1530	0	0	2690	300
0	0	3428	11632	5	1535	0	0	2680	300
0	0	3428	11604	5	1540	0	0	2660	300
0	0	3434	11579	5	1545	0	0	2630	300
0	0	3439	11555	5	1550	0	0	2610	300
0	0	3442	11535	5	1555	0	0	2590	300
0	0	3448	11516	5	1560	0	0	2580	290
0	0	3454	11498	5	1565	0	0	2560	290
0	0	3460	11482	5	1570	0	0	2540	290
0	0	3466	11467	5	1575	0	0	2530	290
0	0	3472	11451	5	1580	0	0	2530	290
0	0	3478	11431	5	1585	0	0	2530	290
0	0	3481	11408	5	1590	0	0	2540	290
0	0	3478	11382	5	1595	0	0	2550	290
0	0	3463	11354	5	1600	0	0	2550	290
0	0	3435	11328	5	1605	0	0	2560	290
0	0	3404	11307	5	1610	0	0	2570	290
0	0	3379	11293	5	1615	0	0	2580	290
0	0	3364	11286	5	1620	0	0	2580	290
0	0	3364	11286	5	1625	0	0	2590	300
0	0	3364	11292	5	1630	0	0	2590	300
0	0	3359	11300	5	1635	0	0	2590	300
0	0	3354	11311	5	1640	0	0	2590	300
0	0	3345	11324	5	1645	0	0	2590	300
0	0	3334	11337	5	1650	0	0	2610	300
0	0	3321	11349	5	1655	0	0	2610	300
0	0	3309	11360	5	1660	0	0	2610	300
0	0	3296	11370	5	1665	0	0	2610	300
0	0	3284	11379	5	1670	0	0	2610	300
0	0	3273	11388	5	1675	0	0	2610	300
0	0	3261	11396	5	1680	0	0	2610	300
0	0	3250	11404	5	1685	0	0	2590	300
0	0	3236	11410	5	1690	0	0	2590	300
0	0	3219	11419	5	1695	0	0	2590	300
0	0	3198	11430	5	1700	0	0	2590	300
0	0	3172	11446	5	1705	0	0	2580	290
0	0	3144	11466	5	1710	0	0	2580	290
0	0	3113	11490	5	1715	0	0	2570	290
0	0	3079	11518	5	1720	0	0	2570	290
0	0	3045	11549	5	1725	0	0	2560	290
0	0	3006	11583	5	1730	0	0	2550	290
0	0	2963	11618	5	1735	0	0	2540	290
0	0	2920	11655	5	1740	0	0	2530	290
0	0	2873	11690	5	1745	0	0	2530	290
0	0	2829	11724	5	1750	0	0	2520	290
0	0	2787	11755	5	1755	0	0	2510	290
0	0	2748	11783	5	1760	0	0	2490	280
0	0	2715	11807	5	1765	0	0	2490	280
0	0	2687	11826	5	1770	0	0	2490	280
0	0	2663	11838	5	1775	0	0	2490	280
0	0	2644	11844	5	1780	0	0	2510	290
0	0	2626	11844	5	1785	0	0	2520	290
0	0	2612	11844	5	1790	0	0	2540	290
0	0	2600	11839	5	1795	0	0	2550	290
0	0	2588	11834	5	1800	0	0	2550	320
0	0	2578	11826	5	1805	0	0	2570	330
0	0	2568	11817	5	1810	0	0	2570	350
0	0	2556	11806	5	1815	0	0	2580	360
0	0	2543	11795	5	1820	0	0	2570	380
0	0	2530	11784	5	1825	0	0	2560	390
0	0	2499	11765	10	1835	0	0	2550	420
0	0	2481	11756	5	1840	0	0	2550	420
0	0	2461	11746	5	1845	0	0	2540	440
0	0	2441	11737	5	1850	0	0	2510	440
0	0	2419	11726	5	1855	0	0	2510	430
0	0	2397	11715	5	1860	0	0	2500	410
0	0	2373	11701	5	1865	0	0	2500	380
0	0	2347	11685	5	1870	0	0	2480	370
0	0	2321	11668	5	1875	0	0	2490	340
0	0	2297	11648	5	1880	0	0	2480	320
0	0	2276	11628	5	1885	0	0	2470	310
0	0	2257	11609	5	1890	0	0	2490	280
0	0	2240	11592	5	1895	0	0	2490	280
0	0	2225	11578	5	1900	0	0	2490	280
0	0	2212	11568	5	1905	0	0	2510	290
0	0	2200	11558	5	1910	0	0	2520	290
0	0	2190	11552	5	1915	0	0	2530	290
0	0	2180	11547	5	1920	0	0	2530	290
0	0	2172	11543	5	1925	0	0	2540	290
0	0	2164	11543	5	1930	0	0	2550	290
0	0	2157	11543	5	1935	0	0	2560	290
0	0	2150	11543	5	1940	0	0	2560	290
0	0	2145	11543	5	1945	0	0	2570	290
0	0	2140	11543	5	1950	0	0	2570	290
0	0	2140	11546	5	1955	0	0	2580	290
0	0	2135	11546	5	1960	0	0	2580	290
0	0	2135	11550	5	1965	0	0	2580	290
0	0	2135	11550	5	1970	0	0	2590	300
0	0	2135	11550	5	1975	0	0	2590	300
0	0	2135	11550	5	1980	0	0	2590	300
0	0	2135	11550	5	1985	0	0	2590	300
0	0	2135	11550	5	1990	0	0	2590	300
0	0	2135	11550	5	1995	0	0	2590	300
0	0	2135	11550	5	2000	0	0	2590	300
0	0	2135	11545	5	2005	0	0	2590	300
0	0	2130	11545	5	2010	0	0	2590	300
0	0	2130	11541	5	2015	0	0	2590	300
0	0	2125	11541	5	2020	0	0	2590	300
0	0	2125	11535	5	2025	0	0	2590	300
0	0	2119	11535	5	2030	0	0	2590	300
0	0	2119	11529	5	2035	0	0	2590	300
0	0	2111	11529	5	2040	0	0	2590	300
0	0	2107	11524	5	2045	0	0	2590	300
0	0	2102	11524	5	2050	0	0	2590	300
0	0	2097	11519	5	2055	0	0	2590	300
0	0	2092	11519	5	2060	0	0	2590	300
0	0	2088	11519	5	2065	0	0	2610	300
0	0	2082	11519	5	2070	0	0	2610	300
0	0	2075	11519	5	2075	0	0	2610	300
0	0	2069	11519	5	2080	0	0	2610	300
0	0	2064	11524	5	2085	0	0	2610	300
0	0	2060	11524	5	2090	0	0	2610	300
0	0	2055	11530	5	2095	0	0	2610	300
0	0	2051	11534	5	2100	0	0	2610	300
0	0	2045	11538	5	2105	0	0	2610	300
0	0	2040	11543	5	2110	0	0	2610	300
0	0	2037	11548	5	2115	0	0	2610	300
0	0	2032	11553	5	2120	0	0	2610	300
0	0	2029	11557	5	2125	0	0	2610	300
0	0	2025	11562	5	2130	0	0	2610	300
0	0	2022	11566	5	2135	0	0	2610	300
0	0	2022	11571	5	2140	0	0	2610	300
0	0	2016	11576	5	2145	0	0	2610	300
0	0	2016	11580	5	2150	0	0	2610	300
0	0	2009	11584	5	2155	0	0	2610	300
0	0	2009	11588	5	2160	0	0	2610	300
0	0	2002	11592	5	2165	0	0	2610	300
0	0	1999	11592	5	2170	0	0	2610	300
0	0	1993	11599	5	2175	0	0	2600	310
0	0	1985	11603	5	2180	0	0	2600	310
0	0	1977	11607	5	2185	0	0	2590	330
0	0	1967	11612	5	2190	0	0	2580	320
0	0	1959	11616	5	2195	0	0	2580	320
0	0	1951	11616	5	2200	0	0	2580	320
0	0	1943	11621	5	2205	0	0	2580	320
0	0	1935	11621	5	2210	0	0	2580	320
0	0	1926	11625	5	2215	0	0	2580	320
0	0	1918	11625	5	2220	0	0	2580	320
0	0	1912	11629	5	2225	0	0	2580	320
0	0	1905	11629	5	2230	0	0	2570	320
0	0	1898	11634	5	2235	0	0	2570	320
0	0	1892	11637	5	2240	0	0	2570	320
0	0	1886	11641	5	2245	0	0	2570	320
0	0	1881	11641	5	2250	0	0	2570	320
0	0	1876	11648	5	2255	0	0	2570	320
0	0	1872	11648	5	2260	0	0	2570	320
0	0	1872	11654	5	2265	0	0	2570	320
0	0	1866	11658	5	2270	0	0	2570	320
0	0	1866	11662	5	2275	0	0	2570	320
0	0	1862	11665	5	2280	0	0	2570	320
0	0	1862	11665	5	2285	0	0	2570	300
0	0	1858	11671	5	2290	0	0	2570	300
0	0	1858	11671	5	2295	0	0	2580	290
0	0	1858	11676	5	2300	0	0	2580	290
0	0	1855	11676	5	2305	0	0	2580	290
0	0	1855	11680	5	2310	0	0	2580	290
0	0	1855	11680	5	2315	0	0	2580	290
0	0	1855	11680	5	2320	0	0	2580	290
0	0	1851	11680	5	2325	0	0	2580	290
0	0	1851	11680	5	2330	0	0	2580	290
0	0	1851	11680	5	2335	0	0	2580	290
0	0	1851	11680	5	2340	0	0	2580	290
0	0	1851	11680	5	2345	0	0	2580	290
0	0	1851	11680	5	2350	0	0	2580	290
0	0	1851	11680	5	2355	0	0	2580	290
0	0	1851	11675	5	2360	0	0	2580	290
0	0	1851	11675	5	2365	0	0	2580	290
0	0	1851	11675	5	2370	0	0	2580	290
0	0	1851	11670	5	2375	0	0	2580	290
0	0	1855	11670	5	2380	0	0	2580	290
0	0	1855	11670	5	2385	0	0	2580	290
0	0	1858	11670	5	2390	0	0	2580	290
0	0	1858	11670	5	2395	0	0	2580	290
0	0	1858	11670	5	2400	0	0	2580	290
0	0	1858	11670	5	2405	0	0	2580	290
0	0	1858	11670	5	2410	0	0	2580	290
0	0	1858	11670	5	2415	0	0	2580	290
0	0	1855	11670	5	2420	0	0	2580	290
0	0	1855	11670	5	2425	0	0	2580	290
0	0	1855	11665	5	2430	0	0	2580	290
0	0	1855	11665	5	2435	0	0	2580	290
0	0	1855	11660	5	2440	0	0	2580	290
0	0	1855	11656	5	2445	0	0	2590	300
0	0	1855	11656	5	2450	0	0	2590	300
0	0	1855	11647	5	2455	0	0	2590	300
0	0	1855	11642	5	2460	0	0	2590	300
0	0	1855	11636	5	2465	0	0	2590	300
0	0	1855	11629	5	2470	0	0	2590	300
0	0	1851	11624	5	2475	0	0	2590	300
0	0	1851	11617	5	2480	0	0	2590	300
0	0	1851	11610	5	2485	0	0	2590	300
0	0	1846	11603	5	2490	0	0	2590	300
0	0	1846	11595	5	2495	0	0	2590	300
0	0	1841	11588	5	2500	0	0	2590	300
0	0	1841	11581	5	2505	0	0	2590	300
0	0	1836	11574	5	2510	0	0	2590	300
0	0	1836	11568	5	2515	0	0	2610	300
0	0	1830	11562	5	2520	0	0	2610	300
0	0	1830	11556	5	2525	0	0	2610	300
0	0	1824	11552	5	2530	0	0	2610	300
0	0	1824	11548	5	2535	0	0	2610	300
0	0	1821	11544	5	2540	0	0	2610	300
0	0	1821	11544	5	2545	0	0	2610	300
0	0	1817	11539	5	2550	0	0	2610	310
0	0	1817	11539	5	2555	0	0	2610	310
0	0	1817	11539	5	2560	0	0	2600	330
0	0	1813	11535	5	2565	0	0	2600	330
0	0	1813	11535	5	2570	0	0	2600	330
0	0	1813	11531	5	2575	0	0	2600	330
0	0	1813	11527	5	2580	0	0	2610	330
0	0	1813	11524	5	2585	0	0	2610	330
0	0	1813	11520	5	2590	0	0	2610	330
0	0	1813	11517	5	2595	0	0	2610	330
0	0	1813	11517	5	2600	0	0	2610	330
0	0	1813	11511	5	2605	0	0	2610	330
0	0	1810	11511	5	2610	0	0	2610	330
0	0	1810	11505	5	2615	0	0	2610	330
0	0	1806	11505	5	2620	0	0	2610	330
0	0	1802	11499	5	2625	0	0	2610	330
0	0	1799	11499	5	2630	0	0	2610	330
0	0	1794	11495	5	2635	0	0	2620	330
0	0	1789	11495	5	2640	0	0	2620	330
0	0	1785	11488	5	2645	0	0	2620	330
0	0	1780	11488	5	2650	0	0	2620	330
0	0	1776	11483	5	2655	0	0	2620	330
0	0	1771	11483	5	2660	0	0	2620	330
0	0	1765	11478	5	2665	0	0	2620	330
0	0	1760	11478	5	2670	0	0	2620	330
0	0	1755	11474	5	2675	0	0	2620	330
0	0	1749	11474	5	2680	0	0	2630	330
0	0	1742	11469	5	2685	0	0	2630	330
0	0	1736	11469	5	2690	0	0	2630	340
0	0	1730	11464	5	2695	0	0	2630	340
0	0	1723	11464	5	2700	0	0	2630	360
0	0	1717	11464	5	2705	0	0	2630	360
0	0	1711	11464	5	2710	0	0	2630	360
0	0	1703	11464	5	2715	0	0	2630	360
0	0	1697	11464	5	2720	0	0	2630	360
0	0	1690	11460	5	2725	0	0	2630	360
0	0	1683	11460	5	2730	0	0	2630	360
0	0	1677	11460	5	2735	0	0	2620	370
0	0	1670	11460	5	2740	0	0	2620	370
0	0	1664	11460	5	2745	0	0	2620	390
0	0	1658	11465	5	2750	0	0	2620	390
0	0	1653	11465	5	2755	0	0	2620	390
0	0	1648	11465	5	2760	0	0	2620	390
0	0	1643	11465	5	2765	0	0	2620	390
0	0	1638	11465	5	2770	0	0	2620	390
0	0	1633	11465	5	2775	0	0	2620	390
0	0	1629	11465	5	2780	0	0	2620	390
0	0	1625	11465	5	2785	0	0	2630	390
0	0	1621	11460	5	2790	0	0	2620	400
0	0	1615	11460	5	2795	0	0	2620	400
0	0	1611	11455	5	2800	0	0	2620	420
0	0	1606	11455	5	2805	0	0	2620	420
0	0	1602	11448	5	2810	0	0	2620	420
0	0	1598	11445	5	2815	0	0	2620	420
0	0	1594	11445	5	2820	0	0	2620	420
0	0	1589	11439	5	2825	0	0	2620	420
0	0	1586	11439	5	2830	0	0	2620	420
0	0	1581	11434	5	2835	0	0	2620	420
0	0	1577	11434	5	2840	0	0	2620	420
0	0	1573	11428	5	2845	0	0	2620	430
0	0	1569	11428	6	2851	0	0	2620	430
0	0	1566	11422	5	2856	0	0	2610	450
0	0	1562	11418	5	2861	0	0	2610	450
0	0	1558	11418	5	2866	0	0	2610	450
0	0	1558	11413	5	2871	0	0	2610	450
0	0	1552	11413	5	2876	0	0	2610	450
0	0	1552	11408	5	2881	0	0	2630	450
0	0	1549	11404	5	2886	0	0	2630	450
0	0	1549	11404	5	2891	0	0	2630	450
0	0	1549	11399	5	2896	0	0	2630	450
0	0	1549	11399	5	2901	0	0	2630	450
0	0	1549	11394	5	2906	0	0	2630	450
0	0	1549	11391	5	2911	0	0	2640	450
0	0	1549	11391	5	2916	0	0	2640	450
0	0	1549	11387	5	2921	0	0	2640	450
0	0	1549	11387	5	2926	0	0	2640	450
0	0	1553	11387	5	2931	0	0	2640	450
0	0	1553	11383	5	2936	0	0	2640	450
0	0	1553	11383	5	2941	0	0	2640	450
0	0	1556	11383	5	2946	0	0	2640	450
0	0	1556	11379	5	2951	0	0	2660	450
0	0	1556	11379	5	2956	0	0	2660	450
0	0	1556	11375	5	2961	0	0	2660	450
0	0	1556	11375	5	2966	0	0	2660	450
0	0	1556	11375	5	2971	0	0	2660	450
0	0	1552	11375	5	2976	0	0	2660	450
0	0	1552	11375	5	2981	0	0	2660	450
0	0	1552	11375	5	2986	0	0	2660	450
0	0	1552	11375	5	2991	1	29	2660	450
0	0	1556	11375	5	2996	1	83	2660	450
0	0	1556	11375	5	3001	1	111	2640	450
0	0	1556	11375	5	3006	1	142	2640	450
0	0	1560	11375	5	3011	1	170	2640	450
0	0	1560	11375	5	3016	1	202	2660	450
0	0	1564	11375	5	3021	1	234	2660	450
0	0	1564	11375	5	3026	1	266	2660	450
0	0	1569	11371	5	3031	1	297	2660	450
0	0	1569	11371	5	3036	1	326	2660	450
0	0	1573	11371	5	3041	1	356	2660	450
0	0	1576	11371	5	3046	1	388	2660	450
0	0	1576	11371	5	3051	1	419	2660	450
0	0	1582	11371	5	3056	1	437	2660	450
0	0	1585	11367	5	3061	1	451	2660	450
0	0	1585	11367	5	3066	1	457	2660	450
0	0	1591	11367	5	3071	1	465	2660	450
0	0	1596	11367	5	3076	1	477	2660	450
0	0	1600	11367	5	3081	1	494	2640	450
0	0	1604	11367	5	3086	1	509	2640	450
0	0	1604	11367	5	3091	1	535	2640	450
0	0	1610	11367	5	3096	1	559	2640	450
0	0	1614	11367	5	3101	1	582	2640	450
0	0	1614	11367	5	3106	1	594	2640	450
0	0	1620	11367	5	3111	1	611	2640	450
0	0	1624	11367	5	3116	1	631	2640	450
0	0	1627	11367	5	3121	1	649	2640	450
0	0	1632	11367	5	3126	1	659	2640	450
0	0	1637	11367	5	3131	1	669	2640	450
0	0	1644	11371	5	3136	1	674	2640	450
0	0	1652	11374	5	3141	1	672	2640	450
0	0	1661	11378	5	3146	1	672	2640	450
0	0	1670	11382	5	3151	1	713	2640	450
0	0	1678	11386	5	3156	1	726	2640	450
0	0	1687	11390	5	3161	1	742	2640	450
0	0	1694	11393	5	3166	1	742	2640	450
0	0	1701	11398	5	3171	1	740	2640	450
0	0	1711	11404	5	3176	1	741	2640	450
0	0	1721	11410	5	3181	1	744	2640	430
0	0	1732	11417	5	3186	1	749	2640	430
0	0	1741	11425	5	3191	1	751	2650	420
0	0	1749	11433	5	3196	1	772	2650	420
0	0	1759	11440	5	3201	1	775	2650	420
0	0	1767	11449	5	3206	1	772	2650	420
0	0	1776	11457	5	3211	1	773	2640	420
0	0	1786	11465	5	3216	1	775	2640	420
0	0	1794	11475	5	3221	1	773	2640	420
0	0	1802	11483	5	3226	1	774	2640	420
0	0	1809	11492	5	3231	1	775	2640	400
0	0	1816	11500	5	3236	1	781	2640	400
0	0	1821	11508	5	3241	1	781	2640	390
0	0	1827	11516	5	3246	1	781	2630	390
0	0	1834	11524	5	3251	1	784	2630	390
0	0	1841	11532	5	3256	1	783	2630	390
0	0	1850	11543	5	3261	1	782	2630	390
0	0	1858	11555	5	3266	1	780	2630	390
0	0	1867	11569	5	3271	1	779	2630	390
0	0	1877	11583	5	3276	1	782	2630	390
0	0	1887	11596	5	3281	1	788	2630	390
0	0	1896	11610	5	3286	1	786	2620	390
0	0	1905	11623	5	3291	1	787	2620	390
0	0	1913	11638	5	3296	1	787	2620	390
0	0	1921	11654	5	3301	1	787	2620	390
0	0	1928	11671	5	3306	1	787	2620	400
0	0	1935	11690	5	3311	1	787	2620	400
0	0	1944	11708	5	3316	1	785	2590	410
0	0	1952	11727	5	3321	1	786	2590	410
0	0	1959	11746	5	3326	1	785	2590	410
0	0	1967	11764	5	3331	1	787	2590	410
0	0	1973	11782	5	3336	1	786	2590	410
0	0	1980	11802	5	3341	1	783	2580	410
0	0	1987	11823	5	3346	1	785	2580	420
0	0	1994	11845	5	3351	1	783	2580	420
0	0	2002	11866	5	3356	1	785	2570	440
0	0	2008	11885	5	3361	1	783	2580	440
0	0	2015	11905	5	3366	1	781	2580	440
0	0	2021	11924	5	3371	1	779	2580	440
0	0	2026	11943	5	3376	1	780	2580	440
0	0	2031	11961	5	3381	1	779	2580	440
0	0	2036	11980	5	3386	1	778	2580	440
0	0	2040	11997	5	3391	1	778	2590	420
0	0	2044	12013	5	3396	1	779	2590	420
0	0	2048	12028	5	3401	1	779	2590	410
0	0	2051	12042	5	3406	1	779	2590	410
0	0	2055	12055	5	3411	1	775	2590	410
0	0	2055	12067	5	3416	1	772	2590	410
0	0	2061	12079	5	3421	1	768	2590	410
0	0	2061	12090	5	3426	1	768	2590	410
0	0	2065	12101	5	3431	1	768	2590	410
0	0	2065	12111	5	3436	1	768	2590	410
0	0	2069	12121	5	3441	1	768	2580	410
0	0	2069	12131	5	3446	1	767	2580	410
0	0	2069	12141	5	3451	1	768	2580	410
0	0	2073	12151	5	3456	1	768	2560	410
0	0	2073	12161	5	3461	1	766	2560	410
0	0	2077	12170	5	3466	1	765	2560	410
0	0	2077	12178	5	3471	1	765	2560	410
0	0	2081	12186	5	3476	1	766	2560	410
0	0	2081	12193	5	3481	1	766	2560	410
0	0	2085	12200	5	3486	1	766	2560	410
0	0	2085	12206	5	3491	1	767	2560	410
0	0	2085	12213	5	3496	1	767	2560	410
0	0	2089	12218	5	3501	1	767	2560	410
0	0	2089	12223	5	3506	1	766	2540	410
0	0	2089	12228	5	3511	1	766	2540	410
0	0	2089	12234	5	3516	1	765	2540	410
0	0	2093	12241	5	3521	1	765	2540	410
0	0	2093	12248	5	3526	1	763	2540	410
0	0	2093	12254	5	3531	1	763	2540	410
0	0	2093	12260	5	3536	1	763	2530	410
0	0	2093	12265	5	3541	1	762	2530	410
0	0	2093	12270	5	3546	1	762	2530	410
0	0	2093	12275	5	3551	1	760	2530	410
0	0	2093	12281	5	3556	1	759	2530	410
0	0	2093	12286	5	3561	1	759	2530	410
0	0	2093	12293	5	3566	1	759	2530	410
0	0	2088	12297	5	3571	1	759	2530	410
0	0	2088	12302	5	3576	1	759	2530	410
0	0	2088	12306	5	3581	1	759	2510	400
0	0	2088	12309	5	3586	1	759	2510	400
0	0	2088	12309	5	3591	1	759	2510	400
0	0	2088	12315	5	3596	1	759	2510	400
0	0	2088	12315	5	3601	1	759	2510	400
0	0	2088	12321	5	3606	1	759	2510	400
0	0	2085	12321	5	3611	1	759	2510	400
0	0	2085	12327	5	3616	1	759	2510	400
0	0	2085	12330	5	3621	1	759	2510	400
0	0	2085	12334	5	3626	1	759	2510	400
0	0	2085	12338	5	3631	1	759	2510	400
0	0	2085	12343	5	3636	1	757	2510	400
0	0	2081	12347	5	3641	1	756	2510	400
0	0	2081	12352	5	3646	1	754	2510	400
0	0	2081	12356	5	3651	1	751	2510	400
0	0	2078	12360	5	3656	1	750	2510	400
0	0	2078	12360	5	3661	1	747	2510	400
0	0	2074	12367	5	3666	1	745	2510	400
0	0	2074	12367	5	3671	1	742	2510	400
0	0	2074	12373	5	3676	1	740	2510	400
0	0	2070	12373	5	3681	1	737	2510	400
0	0	2070	12377	5	3686	1	738	2510	400
0	0	2070	12377	5	3691	1	738	2510	400
0	0	2067	12377	5	3696	1	737	2510	400
0	0	2067	12383	5	3701	1	734	2510	400
0	0	2063	12386	5	3706	1	732	2510	400
0	0	2060	12390	5	3711	1	722	2510	400
0	0	2060	12394	5	3716	1	713	2510	400
0	0	2054	12398	5	3721	1	713	2510	400
0	0	2050	12402	5	3726	1	712	2510	400
0	0	2050	12405	5	3731	1	709	2510	400
0	0	2044	12405	5	3736	1	703	2510	400
0	0	2044	12411	5	3741	1	696	2510	400
0	0	2040	12411	5	3746	1	685	2510	400
0	0	2040	12415	5	3751	1	683	2510	400
0	0	2036	12415	5	3756	1	681	2510	400
0	0	2036	12420	5	3761	1	681	2510	400
0	0	2031	12420	5	3766	1	681	2510	400
0	0	2027	12426	5	3771	1	679	2510	400
0	0	2023	12426	5	3776	1	676	2510	400
0	0	2018	12432	5	3781	1	674	2510	400
0	0	2013	12432	5	3786	1	674	2500	400
0	0	2009	12437	5	3791	1	671	2500	400
0	0	2009	12437	5	3796	1	667	2500	400
0	0	2004	12437	5	3801	1	666	2500	400
0	0	2004	12441	5	3806	1	666	2500	400
0	0	2001	12441	5	3811	1	667	2500	400
0	0	2001	12441	5	3816	1	669	2500	400
0	0	1997	12441	5	3821	1	671	2500	400
0	0	1993	12444	5	3826	1	671	2500	400
0	0	1990	12444	5	3831	1	671	2500	400
0	0	1990	12444	5	3836	1	671	2500	400
0	0	1985	12444	5	3841	1	671	2500	400
0	0	1985	12444	5	3846	1	671	2500	400
0	0	1985	12444	5	3851	1	671	2500	400
0	0	1980	12444	5	3856	1	671	2500	400
0	0	1980	12444	5	3861	1	669	2500	400
0	0	1974	12444	5	3866	1	671	2490	410
0	0	1970	12444	5	3871	1	671	2490	410
0	0	1967	12444	5	3876	1	671	2480	430
0	0	1963	12444	5	3881	1	671	2480	430
0	0	1963	12444	5	3886	1	669	2480	430
0	0	1957	12444	5	3891	1	669	2480	430
0	0	1957	12444	5	3896	1	667	2480	430
0	0	1951	12444	5	3901	1	667	2480	430
0	0	1951	12444	5	3906	1	666	2480	430
0	0	1946	12444	5	3911	1	666	2480	430
0	0	1946	12444	5	3916	1	666	2480	430
0	0	1942	12444	5	3921	1	664	2480	430
0	0	1942	12444	5	3926	1	662	2480	430
0	0	1936	12444	5	3931	1	664	2480	430
0	0	1936	12444	5	3936	1	662	2480	430
0	0	1930	12444	5	3941	1	661	2480	430
0	0	1930	12440	5	3946	1	657	2480	430
0	0	1924	12440	5	3951	1	656	2480	430
0	0	1920	12440	5	3956	1	654	2480	430
0	0	1920	12435	5	3961	1	654	2480	430
0	0	1914	12435	5	3966	1	652	2480	430
0	0	1910	12435	5	3971	1	651	2480	430
0	0	1906	12430	5	3976	1	649	2480	430
0	0	1906	12430	5	3981	1	647	2480	430
0	0	1900	12430	5	3986	1	649	2480	430
0	0	1895	12425	5	3991	1	651	2480	430
0	0	1891	12425	5	3996	1	652	2480	430
0	0	1886	12418	5	4001	1	652	2480	430
0	0	1881	12413	5	4006	1	652	2480	430
0	0	1877	12409	5	4011	1	652	2480	430
0	0	1877	12405	5	4016	1	652	2480	430
0	0	1871	12401	5	4021	1	652	2480	430
0	0	1871	12396	5	4026	1	652	2480	430
0	0	1867	12391	5	4031	1	652	2480	430
0	0	1867	12385	5	4036	1	654	2490	410
0	0	1861	12379	5	4041	1	656	2490	410
0	0	1861	12372	5	4046	1	657	2500	400
0	0	1855	12366	5	4051	1	656	2500	400
0	0	1851	12359	5	4056	1	659	2500	400
0	0	1848	12353	5	4061	1	659	2500	400
0	0	1848	12347	5	4066	1	659	2500	400
0	0	1842	12340	5	4071	1	659	2500	400
0	0	1838	12332	5	4076	1	661	2500	400
0	0	1834	12324	5	4081	1	662	2500	400
0	0	1831	12315	5	4086	1	664	2510	400
0	0	1827	12306	5	4091	1	662	2510	400
0	0	1827	12296	5	4096	1	664	2510	400
0	0	1820	12286	5	4101	1	666	2510	400
0	0	1816	12276	5	4106	1	669	2510	400
0	0	1811	12266	5	4111	1	669	2510	400
0	0	1807	12257	5	4116	1	669	2510	400
0	0	1803	12247	5	4121	1	671	2510	400
0	0	1799	12237	5	4126	1	672	2510	400
0	0	1794	12225	5	4131	1	676	2510	400
0	0	1789	12213	5	4136	1	676	2510	400
0	0	1784	12200	5	4141	1	674	2530	410
0	0	1780	12187	5	4146	1	676	2530	410
0	0	1776	12173	5	4151	1	674	2530	410
0	0	1771	12158	5	4156	1	681	2530	410
0	0	1766	12144	5	4161	1	685	2530	410
0	0	1761	12129	5	4166	1	685	2540	410
0	0	1756	12115	5	4171	1	685	2540	410
0	0	1753	12100	5	4176	1	685	2540	410
0	0	1748	12085	5	4181	1	700	2540	410
0	0	1744	12070	5	4186	1	704	2560	410
0	0	1739	12055	5	4191	1	704	2560	410
0	0	1732	12041	5	4196	1	704	2560	410
0	0	1727	12027	5	4201	1	704	2550	420
0	0	1722	12012	5	4206	1	703	2560	420
0	0	1717	11998	5	4211	1	713	2550	440
0	0	1711	11983	5	4216	1	713	2550	440
0	0	1706	11968	5	4221	1	713	2550	440
0	0	1701	11954	5	4226	1	714	2570	440
0	0	1696	11939	5	4231	1	713	2570	440
0	0	1693	11925	5	4236	1	715	2570	440
0	0	1688	11910	5	4241	1	717	2580	440
0	0	1684	11895	5	4246	1	722	2580	440
0	0	1679	11878	5	4251	1	720	2580	440
0	0	1675	11862	5	4256	1	722	2600	460
0	0	1675	11845	5	4261	1	722	2600	460
0	0	1670	11827	5	4266	1	722	2590	470
0	0	1670	11811	5	4271	1	723	2590	470
0	0	1670	11795	5	4276	1	722	2600	460
0	0	1666	11778	5	4281	1	724	2600	460
0	0	1666	11762	5	4286	1	727	2600	450
0	0	1663	11745	5	4291	1	727	2600	450
0	0	1663	11729	5	4296	1	727	2600	450
0	0	1659	11713	5	4301	1	728	2600	450
0	0	1659	11697	5	4306	1	728	2600	450
0	0	1655	11681	5	4311	1	731	2580	440
0	0	1655	11663	5	4316	1	729	2580	440
0	0	1655	11647	5	4321	1	738	2580	440
0	0	1649	11631	5	4326	1	745	2580	440
0	0	1649	11615	5	4331	1	745	2580	440
0	0	1643	11599	5	4336	1	747	2580	440
0	0	1639	11583	5	4341	1	751	2570	440
0	0	1639	11566	5	4346	1	750	2580	420
0	0	1634	11550	5	4351	1	751	2580	420
0	0	1634	11534	5	4356	1	751	2590	420
0	0	1634	11518	5	4361	1	753	2590	420
0	0	1630	11500	5	4366	1	753	2580	440
0	0	1630	11484	5	4371	1	755	2600	450
0	0	1630	11467	5	4376	1	758	2600	450
0	0	1630	11448	5	4381	1	762	2610	450
0	0	1630	11430	5	4386	1	763	2610	450
0	0	1637	11410	5	4391	1	765	2610	450
0	0	1642	11389	5	4396	1	776	2630	450
0	0	1648	11367	5	4401	1	780	2630	450
0	0	1655	11343	5	4406	1	788	2630	450
0	0	1663	11318	5	4411	1	796	2640	450
0	0	1673	11293	5	4416	1	795	2640	450
0	0	1685	11267	5	4421	1	800	2640	450
0	0	1700	11241	5	4426	1	809	2660	450
0	0	1718	11214	5	4431	1	808	2660	430
0	0	1739	11186	5	4436	1	811	2660	430
0	0	1764	11156	5	4441	1	825	2660	420
0	0	1792	11125	5	4446	1	836	2670	420
0	0	1823	11093	5	4451	1	844	2670	420
0	0	1860	11062	5	4456	1	845	2670	420
0	0	1898	11034	5	4461	1	849	2690	420
0	0	1937	11010	5	4466	1	849	2690	420
0	0	1974	10990	5	4471	1	853	2700	420
0	0	2008	10973	5	4476	1	859	2700	420
0	0	2041	10960	5	4481	1	860	2700	420
0	0	2070	10951	5	4486	1	872	2700	400
0	0	2098	10945	5	4491	1	878	2700	400
0	0	2121	10945	5	4496	1	877	2700	390
0	0	2140	10945	5	4501	1	878	2700	390
0	0	2159	10945	5	4506	1	877	2700	390
0	0	2175	10951	5	4511	1	878	2700	390
0	0	2192	10956	5	4516	1	877	2720	390
0	0	2207	10961	5	4521	1	875	2720	390
0	0	2218	10966	5	4526	1	875	2720	390
0	0	2230	10972	5	4531	1	869	2720	390
0	0	2243	10977	5	4536	1	861	2720	390
0	0	2256	10984	5	4541	1	851	2720	390
0	0	2270	10991	5	4546	1	845	2720	390
0	0	2281	11001	5	4551	1	820	2720	370
0	0	2291	11011	5	4556	1	778	2720	370
0	0	2300	11023	5	4561	1	685	2720	360
0	0	2309	11037	5	4566	1	527	2710	360
0	0	2319	11050	5	4571	1	326	2710	360
0	0	2327	11065	5	4576	1	80	2710	360
0	0	2327	11065	5	4581	0	0	2710	360
0	0	2344	11099	5	4586	0	0	2710	340
0	0	2354	11119	5	4591	0	0	2710	340
0	0	2366	11141	5	4596	0	0	2710	330
0	0	2380	11162	5	4601	0	0	2710	310
0	0	2396	11182	5	4606	0	0	2710	300
0	0	2411	11200	5	4611	0	0	2710	300
0	0	2425	11216	5	4616	0	0	2710	300
0	0	2437	11231	5	4621	0	0	2710	300
0	0	2448	11246	5	4626	0	0	2710	300
0	0	2457	11260	5	4631	0	0	2710	300
0	0	2466	11274	5	4636	0	0	2710	300
0	0	2474	11287	5	4641	0	0	2710	300
0	0	2483	11299	5	4646	0	0	2710	310
0	0	2493	11309	5	4651	0	0	2710	310
0	0	2505	11318	5	4656	0	0	2710	330
0	0	2516	11325	5	4661	0	0	2710	330
0	0	2528	11331	5	4666	0	0	2710	340
0	0	2540	11337	5	4671	0	0	2710	340
0	0	2552	11342	5	4676	0	0	2710	360
0	0	2565	11348	5	4681	0	0	2720	370
0	0	2578	11353	5	4686	0	0	2720	370
0	0	2590	11360	5	4691	0	0	2720	390
0	0	2605	11366	5	4696	0	0	2720	390
0	0	2619	11371	5	4701	0	0	2720	390
0	0	2633	11377	5	4706	0	0	2720	390
0	0	2647	11382	5	4711	0	0	2700	390
0	0	2660	11386	5	4716	0	0	2700	390
0	0	2670	11386	5	4721	0	0	2700	370
0	0	2680	11386	5	4726	0	0	2700	370
0	0	2688	11386	5	4731	0	0	2700	360
0	0	2696	11381	5	4736	0	0	2700	360
0	0	2702	11375	5	4741	0	0	2700	340
0	0	2706	11367	5	4746	0	0	2700	340
0	0	2706	11358	5	4751	0	0	2700	330
0	0	2706	11348	5	4756	0	0	2700	330
0	0	2706	11338	5	4761	0	0	2700	330
0	0	2706	11329	5	4766	0	0	2700	330
0	0	2706	11322	5	4771	0	0	2690	310
0	0	2706	11316	5	4776	0	0	2690	310
0	0	2706	11312	5	4781	0	0	2690	300
0	0	2706	11312	5	4786	0	0	2690	300
0	0	2706	11312	5	4791	0	0	2690	300
0	0	2701	11312	5	4796	0	0	2690	300
0	0	2701	11312	5	4801	0	0	2680	300
0	0	2696	11317	5	4806	0	0	2680	300
0	0	2691	11321	5	4811	0	0	2680	310
0	0	2685	11321	5	4816	0	0	2680	310
0	0	2678	11327	5	4821	0	0	2680	330
0	0	2672	11336	5	4826	0	0	2670	330
0	0	2672	11348	5	4831	0	0	2670	330
0	0	2677	11364	5	4836	0	0	2670	330
0	0	2686	11382	5	4841	0	0	2660	330
0	0	2697	11397	5	4846	0	0	2660	330
0	0	2709	11407	5	4851	0	0	2650	330
0	0	2718	11414	5	4856	0	0	2640	330
0	0	2728	11417	5	4861	0	0	2640	330
0	0	2739	11421	5	4866	0	0	2630	330
0	0	2750	11426	5	4871	0	0	2630	330
0	0	2762	11426	5	4876	0	0	2620	330
0	0	2776	11431	5	4881	0	0	2610	330
0	0	2789	11431	5	4886	0	0	2610	330
0	0	2806	11431	5	4891	0	0	2600	330
0	0	2824	11422	5	4896	0	0	2600	330
0	0	2840	11413	5	4901	0	0	2590	330
0	0	2858	11403	5	4906	0	0	2600	310
0	0	2877	11390	5	4911	0	0	2600	310
0	0	2896	11377	5	4916	0	0	2590	300
0	0	2918	11363	5	4921	0	0	2590	300
0	0	2939	11347	5	4926	0	0	2590	300
0	0	2955	11332	5	4931	0	0	2590	300
0	0	2969	11318	5	4936	0	0	2590	300
0	0	2980	11304	5	4941	0	0	2590	300
0	0	2990	11292	5	4946	0	0	2590	300
0	0	3001	11279	5	4951	0	0	2590	300
0	0	3010	11266	5	4956	0	0	2590	300
0	0	3015	11255	5	4961	0	0	2590	300
0	0	3015	11246	5	4966	0	0	2590	300
0	0	3015	11238	5	4971	0	0	2590	300
0	0	3008	11234	5	4976	0	0	2590	300
0	0	3000	11230	5	4981	0	0	2590	300
0	0	2991	11230	5	4986	0	0	2590	300
0	0	2981	11230	5	4991	0	0	2590	300
0	0	2972	11230	5	4996	0	0	2590	300
0	0	2958	11230	5	5001	0	0	2590	300
0	0	2940	11239	5	5006	0	0	2580	290
0	0	2921	11251	5	5011	0	0	2580	290
0	0	2900	11269	5	5016	0	0	2570	290
0	0	2880	11294	5	5021	0	0	2560	300
0	0	2859	11321	5	5026	0	0	2550	300
0	0	2836	11352	5	5031	0	0	2530	320
0	0	2809	11385	5	5036	0	0	2530	330
0	0	2783	11419	5	5041	0	0	2510	330
0	0	2757	11450	5	5046	0	0	2490	340
0	0	2733	11478	5	5051	0	0	2460	350
0	0	2711	11496	5	5056	0	0	2440	340
0	0	2691	11505	5	5061	0	0	2410	350
0	0	2677	11505	5	5066	0	0	2390	360
0	0	2664	11495	5	5071	0	0	2380	350
0	0	2653	11481	5	5076	0	0	2340	360
0	0	2644	11464	5	5081	0	0	2320	360
0	0	2635	11448	5	5086	0	0	2300	360
0	0	2625	11434	5	5091	0	0	2270	360
0	0	2616	11421	5	5096	0	0	2260	370
0	0	2605	11410	5	5101	0	0	2240	360
0	0	2592	11399	5	5106	0	0	2220	370
0	0	2581	11386	5	5111	0	0	2220	370
0	0	2570	11371	5	5116	0	0	2200	360
0	0	2559	11355	5	5121	0	0	2200	360
0	0	2550	11337	5	5126	0	0	2180	370
0	0	2540	11318	5	5131	0	0	2190	380
0	0	2530	11297	5	5136	0	0	2190	380
0	0	2521	11274	5	5141	0	0	2190	380
0	0	2512	11253	5	5146	0	0	2210	390
0	0	2503	11230	5	5151	0	0	2210	390
0	0	2492	11207	5	5156	0	0	2210	400
0	0	2483	11183	5	5161	0	0	2210	400
0	0	2473	11158	5	5166	0	0	2210	420
0	0	2463	11132	5	5171	0	0	2210	420
0	0	2456	11104	5	5176	0	0	2220	430
0	0	2449	11074	5	5181	0	0	2220	430
0	0	2444	11042	5	5186	0	0	2240	440
0	0	2444	11006	6	5192	0	0	2250	440
0	0	2444	10970	5	5197	0	0	2270	450
0	0	2444	10933	5	5202	0	0	2280	460
0	0	2452	10894	5	5207	0	0	2300	470
0	0	2464	10856	5	5212	0	0	2320	470
0	0	2480	10818	5	5217	0	0	2340	480
0	0	2501	10782	5	5222	0	0	2350	480
0	0	2527	10753	5	5227	0	0	2370	490
0	0	2555	10729	5	5232	0	0	2370	490
0	0	2583	10711	5	5237	0	0	2350	480
0	0	2611	10700	5	5242	0	0	2350	480
0	0	2640	10694	5	5247	0	0	2360	470
0	0	2668	10694	5	5252	0	0	2350	450
0	0	2695	10694	5	5257	0	0	2360	440
0	0	2721	10702	5	5262	0	0	2360	430
0	0	2747	10711	5	5267	0	0	2360	410
0	0	2773	10720	5	5272	0	0	2340	390
0	0	2800	10729	5	5277	0	0	2350	370
0	0	2827	10737	5	5282	0	0	2330	360
0	0	2854	10741	5	5287	0	0	2330	340
0	0	2881	10741	5	5292	0	0	2310	320
0	0	2908	10741	5	5297	0	0	2300	300
0	0	2934	10733	5	5302	0	0	2290	300
0	0	2958	10727	5	5307	0	0	2280	280
0	0	2981	10720	5	5312	0	0	2290	270
0	0	3000	10714	5	5317	0	0	2290	270
0	0	3015	10714	5	5322	0	0	2300	270
0	0	3028	10710	5	5327	0	0	2280	260
0	0	3034	10710	5	5332	0	0	2300	250
0	0	3034	10716	5	5337	0	0	2300	250
0	0	3034	10723	5	5342	0	0	2320	240
0	0	3034	10735	5	5347	0	0	2320	240
0	0	3025	10750	5	5352	0	0	2320	240
0	0	3018	10770	5	5357	0	0	2320	240
0	0	3008	10793	5	5362	0	0	2300	250
0	0	2997	10820	5	5367	0	0	2320	250
0	0	2986	10850	5	5372	0	0	2310	270
0	0	2975	10881	5	5377	0	0	2340	280
0	0	2964	10915	5	5382	0	0	2360	280
0	0	2952	10953	5	5387	0	0	2390	290
0	0	2941	10991	5	5392	0	0	2400	290
0	0	2929	11034	5	5397	0	0	2400	300
0	0	2919	11078	5	5402	0	0	2410	310
0	0	2909	11123	5	5407	0	0	2410	330
0	0	2899	11170	5	5412	0	0	2420	330
0	0	2891	11213	5	5417	0	0	2420	330
0	0	2884	11253	5	5422	0	0	2440	330
0	0	2875	11287	5	5427	0	0	2450	330
0	0	2867	11316	5	5432	0	0	2450	330
0	0	2862	11338	5	5437	0	0	2460	340
0	0	2862	11352	5	5442	0	0	2460	340
0	0	2869	11362	5	5447	0	0	2460	340
0	0	2881	11368	5	5452	0	0	2450	330
0	0	2893	11373	5	5457	0	0	2440	330
0	0	2904	11380	5	5462	0	0	2420	330
0	0	2913	11388	5	5467	0	0	2420	330
0	0	2922	11398	5	5472	0	0	2410	330
0	0	2931	11410	5	5477	0	0	2400	320
0	0	2938	11424	5	5482	0	0	2390	320
0	0	2942	11440	5	5487	0	0	2390	320
0	0	2942	11457	5	5492	0	0	2370	310
0	0	2935	11473	5	5497	0	0	2370	310
0	0	2927	11489	5	5502	0	0	2370	310
0	0	2914	11506	5	5507	0	0	2360	310
0	0	2901	11521	5	5512	0	0	2360	310
0	0	2886	11535	5	5517	0	0	2340	300
0	0	2870	11549	5	5522	0	0	2340	300
0	0	2852	11561	5	5527	0	0	2330	300
0	0	2830	11570	5	5532	0	0	2310	290
0	0	2801	11577	5	5537	0	0	2310	290
0	0	2768	11582	5	5542	0	0	2300	290
0	0	2732	11582	5	5547	0	0	2280	280
0	0	2699	11586	5	5552	0	0	2270	280
0	0	2669	11586	5	5557	0	0	2270	280
0	0	2639	11578	5	5562	0	0	2240	280
0	0	2611	11571	5	5567	0	0	2230	270
0	0	2585	11563	5	5572	0	0	2210	280
0	0	2561	11553	5	5577	0	0	2190	270
0	0	2539	11545	5	5582	0	0	2180	270
0	0	2519	11537	5	5587	0	0	2180	270
0	0	2497	11530	5	5592	0	0	2150	270
0	0	2477	11526	5	5597	0	0	2140	270
0	0	2457	11522	5	5602	0	0	2140	270
0	0	2438	11522	5	5607	0	0	2120	280
0	0	2423	11515	5	5612	0	0	2110	280
0	0	2412	11515	5	5617	0	0	2120	280
0	0	2404	11510	5	5622	0	0	2140	270
0	0	2404	11506	5	5627	0	0	2150	270
0	0	2404	11503	5	5632	0	0	2180	260
0	0	2404	11498	5	5637	0	0	2200	260
0	0	2414	11491	5	5642	0	0	2210	250
0	0	2427	11482	5	5647	0	0	2210	250
0	0	2442	11470	5	5652	0	0	2210	250
0	0	2460	11456	5	5657	0	0	2210	250
0	0	2480	11438	5	5662	0	0	2210	250
0	0	2503	11416	5	5667	0	0	2210	250
0	0	2526	11393	5	5672	0	0	2220	260
0	0	2549	11367	5	5677	0	0	2220	260
0	0	2572	11341	5	5682	0	0	2220	260
0	0	2593	11317	5	5687	0	0	2220	260
0	0	2611	11294	5	5692	0	0	2220	260
0	0	2625	11274	5	5697	0	0	2230	270
0	0	2635	11257	5	5702	0	0	2210	280
0	0	2641	11244	5	5707	0	0	2200	280
0	0	2641	11231	5	5712	0	0	2180	300
0	0	2641	11222	5	5717	0	0	2160	300
0	0	2641	11211	5	5722	0	0	2150	310
0	0	2633	11200	5	5727	0	0	2170	320
0	0	2625	11189	5	5732	0	0	2170	320
0	0	2616	11175	5	5737	0	0	2180	330
0	0	2606	11161	5	5742	0	0	2190	320
0	0	2594	11147	5	5747	0	0	2190	320
0	0	2582	11132	5	5752	0	0	2210	330
0	0	2568	11117	5	5757	0	0	2210	330
0	0	2556	11103	5	5762	0	0	2220	340
0	0	2543	11087	5	5767	0	0	2220	340
0	0	2531	11072	5	5772	0	0	2240	350
0	0	2520	11058	5	5777	0	0	2240	350
0	0	2510	11045	5	5782	0	0	2250	350
0	0	2501	11034	5	5787	0	0	2250	350
0	0	2493	11024	5	5792	0	0	2270	360
0	0	2486	11016	5	5797	0	0	2280	370
0	0	2479	11010	5	5802	0	0	2280	370
0	0	2473	11006	5	5807	0	0	2300	370
0	0	2469	11006	5	5812	0	0	2290	380
0	0	2469	11006	5	5817	0	0	2300	380
0	0	2464	11006	5	5822	0	0	2280	400
0	0	2464	11006	5	5827	0	0	2300	400
0	0	2464	11001	5	5832	0	0	2300	400
0	0	2464	10998	5	5837	0	0	2310	410
0	0	2464	10994	5	5842	0	0	2310	410
0	0	2460	10990	5	5847	0	0	2310	410
0	0	2460	10986	5	5852	0	0	2310	410
0	0	2460	10982	5	5857	0	0	2310	410
0	0	2460	10978	5	5862	0	0	2310	410
0	0	2460	10978	5	5867	0	0	2310	410
0	0	2456	10973	5	5872	0	0	2310	410
0	0	2456	10973	5	5877	0	0	2310	410
0	0	2456	10968	5	5882	0	0	2310	410
0	0	2451	10968	5	5887	0	0	2310	410
0	0	2451	10968	5	5892	0	0	2310	410
0	0	2451	10963	5	5897	0	0	2310	410
0	0	2451	10963	5	5902	0	0	2310	410
0	0	2451	10963	5	5907	0	0	2310	410
0	0	2451	10960	5	5912	0	0	2310	410
0	0	2451	10960	5	5917	0	0	2310	410
0	0	2451	10960	5	5922	0	0	2310	410
0	0	2451	10954	5	5927	0	0	2310	410
0	0	2451	10954	5	5932	0	0	2310	410
0	0	2456	10950	5	5937	0	0	2310	410
0	0	2456	10950	5	5942	0	0	2310	410
0	0	2460	10946	5	5947	0	0	2310	410
0	0	2460	10946	5	5952	0	0	2310	410
0	0	2460	10942	5	5957	0	0	2310	410
0	0	2463	10942	5	5962	0	0	2310	410
0	0	2463	10942	5	5967	0	0	2310	410
0	0	2463	10942	5	5972	0	0	2310	410
0	0	2467	10942	5	5977	0	0	2310	410
0	0	2467	10942	5	5982	0	0	2310	410
0	0	2467	10947	5	5987	0	0	2300	400
0	0	2473	10953	5	5992	0	0	2300	400
0	0	2473	10960	5	5997	0	0	2300	400
0	0	2477	10970	5	6002	0	0	2300	400
0	0	2477	10982	5	6007	0	0	2300	400
0	0	2477	10982	7	6014	1	62	2300	400
0	0	2477	11012	5	6019	1	128	2320	390
0	0	2477	11031	5	6024	1	188	2320	390
0	0	2473	11051	5	6029	1	224	2310	380
0	0	2469	11075	5	6034	1	266	2310	380
0	0	2464	11099	5	6039	1	300	2310	380
0	0	2458	11126	5	6044	1	413	2310	380
0	0	2451	11155	5	6049	1	431	2310	380
0	0	2443	11184	6	6055	1	460	2300	370
0	0	2435	11211	5	6060	1	514	2290	380
0	0	2425	11236	5	6065	1	542	2290	380
0	0	2416	11257	5	6070	1	594	2270	390
0	0	2407	11272	5	6075	1	597	2250	380
0	0	2399	11285	5	6080	1	601	2250	380
0	0	2392	11293	5	6085	1	611	2250	380
0	0	2386	11300	5	6090	1	617	2240	380
0	0	2378	11304	5	6095	1	627	2260	370
0	0	2370	11308	5	6100	1	641	2260	370
0	0	2359	11308	5	6105	1	664	2270	360
0	0	2347	11308	5	6110	1	691	2290	350
0	0	2333	11308	5	6115	1	697	2270	340
0	0	2321	11308	5	6120	1	698	2280	340
0	0	2308	11302	5	6125	1	709	2280	340
0	0	2296	11296	5	6130	1	712	2280	340
0	0	2284	11287	5	6135	1	717	2280	340
0	0	2272	11276	5	6140	1	715	2300	330
0	0	2262	11264	5	6145	1	714	2300	330
0	0	2253	11250	5	6150	1	717	2310	320
0	0	2244	11234	5	6155	1	720	2310	320
0	0	2235	11218	5	6160	1	729	2310	320
0	0	2228	11200	5	6165	1	733	2330	310
0	0	2220	11179	5	6170	1	733	2330	310
0	0	2215	11156	5	6175	1	737	2330	310
0	0	2215	11129	5	6180	1	745	2330	330
0	0	2212	11100	5	6185	1	747	2330	330
0	0	2212	11070	5	6190	1	758	2330	330
0	0	2217	11041	5	6195	1	759	2330	330
0	0	2222	11011	5	6200	1	765	2340	330
0	0	2229	10980	5	6205	1	767	2340	330
0	0	2238	10949	5	6210	1	774	2340	330
0	0	2249	10921	5	6215	1	778	2360	340
0	0	2262	10895	5	6220	1	785	2360	340
0	0	2275	10873	5	6225	1	786	2370	340
0	0	2286	10856	5	6230	1	796	2370	340
0	0	2297	10842	5	6235	1	811	2400	330
0	0	2309	10831	5	6240	1	814	2400	330
0	0	2321	10824	5	6245	1	830	2410	330
0	0	2336	10820	5	6250	1	836	2420	330
0	0	2353	10820	5	6255	1	843	2420	330
0	0	2372	10820	5	6260	1	851	2440	330
0	0	2393	10829	5	6265	1	865	2440	330
0	0	2413	10839	5	6270	1	865	2460	320
0	0	2433	10850	5	6275	1	872	2460	320
0	0	2449	10865	5	6280	1	883	2460	320
0	0	2463	10884	5	6285	1	881	2440	330
0	0	2475	10903	5	6290	1	883	2440	330
0	0	2487	10926	5	6295	1	883	2440	330
0	0	2498	10951	5	6300	1	883	2440	330
0	0	2508	10977	5	6305	1	882	2440	330
0	0	2515	11007	5	6310	1	883	2430	340
0	0	2515	11038	5	6315	1	883	2430	340
0	0	2515	11067	5	6320	1	883	2410	350
0	0	2515	11095	5	6325	1	881	2410	350
0	0	2508	11120	5	6330	1	880	2400	350
0	0	2508	11140	5	6335	1	880	2390	360
0	0	2503	11155	5	6340	1	877	2380	350
0	0	2503	11167	5	6345	1	877	2360	370
0	0	2497	11176	5	6350	1	873	2330	370
0	0	2492	11182	5	6355	1	865	2310	380
0	0	2489	11187	5	6360	1	851	2300	370
0	0	2485	11190	5	6365	1	825	2300	370
0	0	2481	11190	5	6370	1	776	2300	370
0	0	2475	11198	5	6375	1	691	2280	370
0	0	2467	11198	5	6380	1	540	2280	370
0	0	2458	11204	5	6385	1	356	2280	370
0	0	2448	11204	5	6390	1	138	2270	360
0	0	2448	11204	5	6395	0	0	2270	360
0	0	2432	11204	5	6400	0	0	2270	360
0	0	2426	11204	5	6405	0	0	2270	360
0	0	2420	11204	5	6410	0	0	2270	360
0	0	2420	11208	5	6415	0	0	2250	350
0	0	2416	11208	5	6420	0	0	2250	350
0	0	2416	11212	5	6425	0	0	2270	360
0	0	2419	11212	5	6430	0	0	2270	360
0	0	2423	11216	5	6435	0	0	2270	360
0	0	2428	11216	5	6440	0	0	2270	360
0	0	2432	11216	5	6445	0	0	2270	360
0	0	2438	11216	5	6450	0	0	2270	360
0	0	2445	11216	5	6455	0	0	2270	360
0	0	2454	11219	5	6460	0	0	2270	360
0	0	2462	11219	5	6465	0	0	2270	360
0	0	2471	11219	5	6470	0	0	2270	360
0	0	2480	11219	5	6475	0	0	2270	360
0	0	2488	11219	5	6480	0	0	2270	360
0	0	2498	11216	5	6485	0	0	2280	370
0	0	2509	11216	5	6490	0	0	2280	370
0	0	2518	11216	5	6495	0	0	2280	370
0	0	2528	11212	5	6500	0	0	2280	370
0	0	2537	11212	5	6505	0	0	2280	370
0	0	2547	11212	5	6510	0	0	2280	370
0	0	2556	11212	5	6515	0	0	2280	370
0	0	2565	11212	5	6520	0	0	2280	370
0	0	2572	11217	5	6525	0	0	2280	370
0	0	2578	11217	5	6530	0	0	2300	360
0	0	2583	11220	5	6535	0	0	2300	360
0	0	2587	11220	5	6540	0	0	2310	350
0	0	2587	11220	5	6545	0	0	2310	350
0	0	2593	11224	5	6550	0	0	2310	350
0	0	2593	11224	5	6555	0	0	2310	350
0	0	2597	11224	5	6560	0	0	2310	350
0	0	2597	11224	5	6565	0	0	2310	350
0	0	2597	11224	5	6570	0	0	2310	350
0	0	2601	11224	5	6575	0	0	2310	350
0	0	2601	11224	5	6580	0	0	2310	350
0	0	2601	11224	5	6585	0	0	2330	340
0	0	2605	11224	5	6590	0	0	2330	340
0	0	2605	11220	5	6595	0	0	2340	330
0	0	2605	11216	5	6600	0	0	2340	330
0	0	2605	11212	5	6605	0	0	2340	330
0	0	2605	11209	5	6610	0	0	2340	330
0	0	2605	11205	5	6615	0	0	2340	330
0	0	2600	11202	5	6620	0	0	2340	330
0	0	2600	11202	5	6625	0	0	2340	330
0	0	2595	11197	5	6630	0	0	2340	330
0	0	2595	11197	5	6635	0	0	2340	330
0	0	2589	11197	5	6640	0	0	2330	340
0	0	2589	11197	5	6645	0	0	2330	340
0	0	2583	11197	5	6650	0	0	2310	350
0	0	2583	11202	5	6655	0	0	2310	350
0	0	2578	11202	5	6660	0	0	2310	350
0	0	2578	11208	5	6665	0	0	2310	350
0	0	2574	11208	5	6670	0	0	2310	350
0	0	2574	11212	5	6675	0	0	2310	350
0	0	2571	11212	5	6680	0	0	2310	350
0	0	2571	11212	5	6685	0	0	2310	350
0	0	2571	11212	5	6690	0	0	2310	350
0	0	2567	11216	5	6695	0	0	2310	350
0	0	2567	11216	5	6700	0	0	2310	350
0	0	2567	11216	5	6705	0	0	2310	350
0	0	2567	11216	5	6710	0	0	2310	350
0	0	2567	11216	5	6715	0	0	2310	350
0	0	2567	11216	5	6720	0	0	2310	350
0	0	2567	11216	5	6725	0	0	2310	350
0	0	2567	11216	5	6730	0	0	2310	350
0	0	2567	11216	5	6735	0	0	2310	350
0	0	2567	11216	5	6740	0	0	2310	350
0	0	2567	11216	5	6745	0	0	2310	350
0	0	2567	11216	5	6750	0	0	2310	350
0	0	2567	11216	5	6755	0	0	2310	350
0	0	2567	11216	5	6760	0	0	2310	350
0	0	2567	11221	5	6765	0	0	2310	350
0	0	2567	11221	5	6770	0	0	2310	350
0	0	2567	11224	5	6775	0	0	2300	350
0	0	2567	11224	5	6780	0	0	2300	350
0	0	2567	11229	5	6785	0	0	2300	350
0	0	2567	11229	5	6790	0	0	2300	350
0	0	2567	11234	5	6795	0	0	2300	350
0	0	2567	11234	5	6800	0	0	2300	350
0	0	2567	11234	5	6805	0	0	2300	350
0	0	2567	11234	5	6810	0	0	2300	350
0	0	2571	11237	5	6815	0	0	2300	350
0	0	2571	11237	5	6820	0	0	2300	350
0	0	2571	11237	5	6825	0	0	2300	350
0	0	2571	11237	5	6830	0	0	2300	350
0	0	2571	11237	5	6835	0	0	2300	350
0	0	2571	11237	4	6839	1	51	2300	350
0	0	2571	11241	5	6844	1	69	2300	350
0	0	2571	11241	5	6849	1	90	2300	350
0	0	2571	11241	5	6854	1	111	2300	350
0	0	2571	11241	5	6859	1	125	2300	350
0	0	2571	11241	5	6864	1	135	2300	350
0	0	2571	11241	5	6869	1	152	2300	350
0	0	2571	11241	5	6874	1	163	2300	350
0	0	2571	11241	5	6879	1	177	2300	350
0	0	2571	11241	5	6884	1	202	2300	350
0	0	2571	11241	5	6889	1	209	2300	350
0	0	2571	11237	5	6894	1	220	2300	350
0	0	2566	11237	5	6899	1	227	2300	350
0	0	2566	11237	5	6904	1	234	2300	350
0	0	2566	11232	5	6909	1	241	2300	350
0	0	2566	11232	5	6914	1	249	2300	350
0	0	2566	11232	5	6919	1	249	2300	350
0	0	2566	11227	5	6924	1	259	2300	350
0	0	2566	11227	5	6929	1	270	2300	350
0	0	2563	11223	5	6934	1	287	2300	350
0	0	2563	11223	5	6939	1	297	2300	350
0	0	2563	11220	5	6944	1	310	2300	350
0	0	2563	11220	5	6949	1	317	2300	350
0	0	2559	11220	5	6954	1	323	2290	350
0	0	2559	11215	5	6959	1	330	2290	350
0	0	2559	11215	5	6964	1	336	2270	360
0	0	2555	11215	5	6969	1	336	2270	360
0	0	2555	11215	5	6974	1	343	2270	360
0	0	2555	11215	5	6979	1	356	2270	360
0	0	2555	11215	5	6984	1	375	2270	360
0	0	2555	11215	5	6989	1	391	2270	360
0	0	2555	11215	5	6994	1	413	2270	360
0	0	2555	11215	5	6999	1	425	2270	360
0	0	2555	11215	5	7004	1	440	2270	360
0	0	2555	11215	5	7009	1	454	2270	360
0	0	2555	11215	5	7014	1	474	2270	360
0	0	2555	11215	5	7019	1	488	2290	350
0	0	2555	11215	5	7024	1	494	2290	350
0	0	2555	11215	5	7029	1	499	2300	350
0	0	2555	11215	5	7034	1	506	2310	350
0	0	2555	11215	5	7039	1	509	2310	350
0	0	2555	11215	5	7044	1	517	2310	350
0	0	2555	11215	5	7049	1	527	2300	360
0	0	2555	11215	5	7054	1	532	2300	360
0	0	2555	11215	5	7059	1	542	2280	370
0	0	2558	11215	5	7064	1	547	2280	370
0	0	2558	11215	5	7069	1	554	2280	370
0	0	2558	11215	5	7074	1	556	2280	370
0	0	2558	11220	5	7079	1	556	2280	370
0	0	2558	11220	5	7084	1	556	2270	360
0	0	2558	11220	5	7089	1	554	2270	360
0	0	2558	11223	5	7094	1	554	2270	360
0	0	2558	11223	5	7099	1	554	2270	360
0	0	2558	11223	5	7104	1	552	2270	360
0	0	2558	11223	5	7109	1	552	2270	360
0	0	2558	11223	5	7114	1	549	2270	360
0	0	2558	11223	5	7119	1	547	2270	360
0	0	2558	11223	5	7124	1	547	2270	360
0	0	2558	11223	5	7129	1	547	2270	360
0	0	2558	11223	5	7134	1	545	2270	360
0	0	2558	11223	5	7139	1	545	2270	360
0	0	2558	11223	5	7144	1	545	2270	360
0	0	2558	11223	5	7149	1	545	2270	360
0	0	2558	11223	5	7154	1	542	2270	360
0	0	2558	11223	5	7159	1	542	2270	360
0	0	2558	11223	5	7164	1	542	2270	360
0	0	2558	11223	5	7169	1	542	2270	360
0	0	2558	11223	5	7174	1	542	2270	360
0	0	2558	11223	5	7179	1	542	2270	360
0	0	2558	11223	5	7184	1	545	2270	360
0	0	2558	11223	5	7189	1	542	2270	360
0	0	2558	11219	5	7194	1	542	2270	360
0	0	2558	11219	5	7199	1	542	2270	360
0	0	2558	11219	5	7204	1	542	2270	360
0	0	2558	11219	5	7209	1	542	2270	360
0	0	2558	11219	5	7214	1	542	2270	360
0	0	2558	11219	5	7219	1	542	2270	360
0	0	2558	11216	5	7224	1	542	2270	360
0	0	2555	11216	5	7229	1	542	2270	360
0	0	2555	11216	5	7234	1	542	2270	360
0	0	2555	11216	5	7239	1	542	2270	360
0	0	2555	11216	5	7244	1	542	2270	360
0	0	2555	11216	5	7249	1	540	2270	360
0	0	2555	11216	5	7254	1	540	2270	360
0	0	2555	11216	5	7259	1	542	2270	360
0	0	2555	11216	5	7264	1	542	2270	360
0	0	2555	11212	5	7269	1	542	2270	360
0	0	2555	11212	5	7274	1	542	2270	360
0	0	2555	11212	5	7279	1	542	2270	360
0	0	2555	11212	5	7284	1	542	2270	360
0	0	2555	11212	5	7289	1	545	2290	350
0	0	2555	11208	5	7294	1	545	2290	350
0	0	2555	11208	5	7299	1	547	2300	350
0	0	2555	11208	5	7304	1	549	2300	350
0	0	2555	11208	5	7309	1	552	2300	350
0	0	2555	11208	5	7314	1	554	2300	350
0	0	2555	11205	5	7319	1	556	2300	350
0	0	2555	11205	5	7324	1	559	2300	350
0	0	2551	11205	5	7329	1	559	2300	350
0	0	2551	11205	5	7334	1	563	2300	350
0	0	2551	11205	5	7339	1	568	2300	350
0	0	2551	11205	5	7344	1	573	2300	350
0	0	2551	11205	5	7349	1	578	2300	350
0	0	2551	11205	5	7354	1	584	2300	350
0	0	2551	11205	5	7359	1	586	2300	350
0	0	2551	11205	5	7364	1	594	2300	350
0	0	2551	11205	5	7369	1	603	2300	350
0	0	2551	11205	5	7374	1	613	2300	350
0	0	2551	11205	5	7379	1	616	2300	350
0	0	2551	11205	5	7384	1	623	2300	350
0	0	2551	11205	5	7389	1	627	2300	350
0	0	2551	11205	5	7394	1	635	2300	350
0	0	2551	11205	5	7399	1	641	2300	350
0	0	2551	11205	5	7404	1	645	2300	350
0	0	2555	11205	5	7409	1	649	2300	350
0	0	2555	11205	5	7414	1	651	2300	350
0	0	2555	11205	5	7419	1	652	2300	350
0	0	2555	11205	5	7424	1	654	2300	350
0	0	2555	11205	5	7429	1	654	2290	350
0	0	2555	11205	5	7434	1	654	2290	350
0	0	2555	11205	5	7439	1	656	2270	360
0	0	2555	11205	5	7444	1	656	2270	360
0	0	2555	11205	5	7449	1	657	2270	360
0	0	2555	11205	5	7454	1	659	2270	360
0	0	2555	11205	5	7459	1	661	2270	360
0	0	2555	11205	5	7464	1	662	2270	360
0	0	2555	11205	5	7469	1	664	2270	360
0	0	2555	11205	5	7474	1	662	2250	350
0	0	2555	11205	5	7479	1	666	2250	350
0	0	2555	11205	5	7484	1	671	2270	360
0	0	2555	11205	5	7489	1	676	2270	360
0	0	2555	11205	5	7494	1	681	2270	360
0	0	2552	11205	5	7499	1	685	2270	360
0	0	2552	11205	5	7504	1	688	2270	360
0	0	2552	11205	5	7509	1	694	2270	360
0	0	2552	11205	5	7514	1	700	2270	360
0	0	2552	11205	5	7519	1	704	2270	360
0	0	2552	11205	5	7524	1	712	2270	360
0	0	2552	11205	5	7529	1	715	2270	360
0	0	2552	11205	5	7534	1	719	2270	360
0	0	2555	11205	5	7539	1	720	2270	360
0	0	2555	11205	5	7544	1	722	2270	360
0	0	2555	11205	5	7549	1	722	2270	360
0	0	2555	11205	5	7554	1	722	2270	360
0	0	2555	11205	5	7559	1	720	2270	360
0	0	2555	11201	5	7564	1	720	2270	360
0	0	2555	11201	5	7569	1	719	2270	360
0	0	2555	11201	5	7574	1	718	2270	360
0	0	2555	11201	5	7579	1	717	2250	350
0	0	2555	11201	5	7584	1	715	2250	350
0	0	2552	11201	5	7589	1	714	2250	350
0	0	2552	11201	5	7594	1	714	2250	350
0	0	2552	11201	5	7599	1	714	2250	350
0	0	2552	11201	5	7604	1	714	2250	350
0	0	2548	11198	5	7609	1	715	2250	350
0	0	2548	11198	5	7614	1	715	2250	350
0	0	2548	11193	5	7619	1	718	2270	360
0	0	2544	11189	5	7624	1	720	2270	360
0	0	2544	11185	5	7629	1	720	2270	360
0	0	2544	11182	5	7634	1	720	2270	360
0	0	2544	11182	5	7639	1	720	2270	360
0	0	2540	11178	5	7644	1	719	2270	360
0	0	2540	11178	5	7649	1	719	2270	360
0	0	2540	11178	5	7654	1	720	2270	360
0	0	2540	11172	5	7659	1	722	2270	360
0	0	2540	11172	5	7664	1	722	2270	360
0	0	2540	11166	5	7669	1	720	2270	360
0	0	2540	11166	5	7674	1	720	2270	360
0	0	2536	11161	5	7679	1	720	2270	360
0	0	2536	11161	5	7684	1	722	2270	360
0	0	2536	11156	5	7689	1	722	2270	360
0	0	2536	11156	5	7694	1	720	2270	360
0	0	2536	11152	5	7699	1	720	2270	360
0	0	2536	11152	5	7704	1	720	2270	360
0	0	2536	11149	5	7709	1	722	2270	360
0	0	2536	11149	5	7714	1	723	2270	360
0	0	2533	11149	5	7719	1	724	2270	360
0	0	2533	11144	5	7724	1	727	2270	360
0	0	2533	11144	5	7729	1	728	2270	360
0	0	2533	11144	5	7734	1	729	2270	360
0	0	2533	11144	5	7739	1	729	2270	360
0	0	2533	11140	5	7744	1	731	2280	370
0	0	2533	11140	5	7749	1	732	2280	370
0	0	2533	11140	5	7754	1	733	2280	370
0	0	2533	11135	5	7759	1	734	2280	370
0	0	2533	11135	5	7764	1	734	2280	370
0	0	2533	11135	5	7769	1	734	2280	370
0	0	2533	11130	5	7774	1	734	2280	370
0	0	2533	11130	5	7779	1	734	2280	370
0	0	2533	11126	5	7784	1	734	2280	370
0	0	2533	11123	5	7789	1	737	2280	370
0	0	2533	11119	5	7794	1	738	2280	370
0	0	2533	11113	5	7799	1	737	2280	370
0	0	2533	11107	5	7804	1	738	2280	370
0	0	2533	11101	5	7809	1	737	2280	370
0	0	2533	11095	5	7814	1	737	2280	370
0	0	2533	11092	5	7819	1	737	2280	370
0	0	2533	11092	5	7824	1	737	2280	370
0	0	2533	11087	5	7829	1	737	2280	370
0	0	2533	11087	5	7834	1	738	2280	370
0	0	2533	11080	5	7839	1	741	2280	370
0	0	2533	11076	5	7844	1	744	2280	370
0	0	2533	11068	5	7849	1	746	2280	370
0	0	2533	11059	5	7854	1	747	2280	370
0	0	2533	11049	5	7859	1	745	2280	370
0	0	2533	11040	5	7864	1	747	2300	370
0	0	2536	11030	5	7869	1	748	2300	370
0	0	2536	11022	5	7874	1	747	2300	370
0	0	2540	11014	5	7879	1	745	2300	370
0	0	2540	11007	5	7884	1	745	2300	370
0	0	2540	11001	5	7889	1	746	2320	360
0	0	2540	10995	5	7894	1	746	2330	370
0	0	2540	10988	5	7899	1	747	2340	360
0	0	2540	10978	5	7904	1	748	2340	360
0	0	2540	10968	5	7909	1	750	2330	370
0	0	2540	10956	5	7914	1	747	2330	370
0	0	2545	10944	5	7919	1	747	2310	380
0	0	2549	10932	5	7924	1	746	2330	390
0	0	2552	10921	5	7929	1	747	2350	370
0	0	2552	10910	5	7934	1	748	2350	370
0	0	2556	10899	5	7939	1	749	2360	370
0	0	2556	10888	5	7944	1	748	2360	370
0	0	2556	10876	5	7949	1	748	2360	370
0	0	2561	10864	5	7954	1	750	2370	370
0	0	2561	10853	5	7959	1	750	2370	370
0	0	2566	10842	5	7964	1	751	2370	370
0	0	2570	10831	5	7969	1	753	2370	370
0	0	2574	10820	5	7974	1	751	2390	380
0	0	2578	10811	5	7979	1	753	2390	380
0	0	2581	10803	5	7984	1	758	2390	380
0	0	2585	10797	5	7989	1	769	2400	380
0	0	2588	10793	5	7994	1	781	2400	380
0	0	2592	10787	5	7999	1	790	2400	380
0	0	2597	10781	5	8004	1	800	2400	380
0	0	2603	10776	5	8009	1	811	2390	380
0	0	2608	10772	5	8014	1	816	2390	380
0	0	2614	10772	5	8019	1	819	2390	380
0	0	2619	10772	5	8024	1	821	2390	380
0	0	2625	10772	5	8029	1	835	2390	380
0	0	2632	10772	5	8034	1	845	2370	370
0	0	2640	10777	5	8039	1	848	2370	370
0	0	2648	10781	5	8044	1	847	2360	370
0	0	2657	10788	5	8049	1	843	2360	370
0	0	2666	10796	5	8054	1	843	2360	370
0	0	2676	10806	5	8059	1	843	2340	360
0	0	2686	10816	5	8064	1	845	2340	360
0	0	2694	10825	5	8069	1	848	2360	350
0	0	2701	10834	5	8074	1	848	2360	350
0	0	2709	10844	5	8079	1	845	2390	350
0	0	2715	10854	5	8084	1	847	2390	350
0	0	2722	10864	5	8089	1	848	2390	350
0	0	2728	10874	5	8094	1	850	2400	350
0	0	2736	10882	5	8099	1	850	2400	350
0	0	2744	10891	5	8104	1	848	2400	350
0	0	2753	10902	5	8109	1	849	2410	350
0	0	2763	10913	5	8114	1	853	2410	350
0	0	2772	10928	5	8119	1	852	2410	350
0	0	2781	10943	5	8124	1	852	2420	360
0	0	2788	10958	5	8129	1	853	2420	360
0	0	2795	10975	5	8134	1	855	2420	360
0	0	2802	10990	5	8139	1	855	2420	360
0	0	2808	11006	5	8144	1	854	2420	360
0	0	2816	11022	5	8149	1	852	2410	350
0	0	2823	11040	5	8154	1	855	2410	350
0	0	2831	11059	5	8159	1	852	2410	350
0	0	2840	11078	5	8164	1	852	2410	330
0	0	2846	11096	5	8169	1	852	2410	330
0	0	2855	11115	5	8174	1	852	2420	330
0	0	2862	11132	5	8179	1	852	2410	330
0	0	2869	11149	5	8184	1	851	2410	330
0	0	2876	11168	5	8189	1	851	2410	330
0	0	2881	11184	5	8194	1	852	2410	330
0	0	2887	11202	5	8199	1	852	2400	320
0	0	2894	11217	5	8204	1	852	2400	320
0	0	2901	11232	5	8209	1	851	2400	320
0	0	2908	11248	5	8214	1	851	2390	320
0	0	2916	11262	5	8219	1	851	2390	320
0	0	2922	11277	5	8224	1	852	2390	320
0	0	2928	11291	5	8229	1	852	2390	320
0	0	2935	11305	5	8234	1	850	2370	310
0	0	2942	11321	5	8239	1	851	2370	310
0	0	2949	11338	5	8244	1	849	2370	310
0	0	2956	11355	5	8249	1	850	2370	310
0	0	2963	11372	5	8254	1	851	2370	310
0	0	2971	11390	5	8259	1	851	2370	310
0	0	2978	11408	5	8264	1	850	2360	320
0	0	2986	11427	5	8269	1	849	2360	320
0	0	2994	11443	5	8274	1	849	2340	330
0	0	3001	11458	5	8279	1	850	2330	330
0	0	3007	11470	5	8284	1	850	2330	330
0	0	3012	11479	5	8289	1	849	2330	330
0	0	3016	11488	5	8294	1	849	2330	330
0	0	3020	11496	5	8299	1	849	2330	330
0	0	3024	11504	5	8304	1	849	2330	330
0	0	3024	11509	5	8309	1	849	2330	330
0	0	3029	11513	5	8314	1	849	2330	330
0	0	3029	11513	5	8319	1	849	2330	330
0	0	3033	11516	5	8324	1	849	2330	330
0	0	3033	11516	5	8329	1	849	2330	330
0	0	3033	11516	5	8334	1	849	2330	330
0	0	3033	11516	5	8339	1	849	2330	330
0	0	3033	11516	5	8344	1	849	2330	330
0	0	3033	11516	5	8349	1	849	2330	330
0	0	3036	11516	5	8354	1	849	2330	330
0	0	3036	11516	5	8359	1	849	2330	330
0	0	3036	11516	5	8364	1	849	2330	330
0	0	3036	11516	5	8369	1	849	2330	330
0	0	3036	11516	5	8374	1	849	2330	330
0	0	3036	11516	5	8379	1	849	2330	330
0	0	3036	11516	5	8384	1	848	2330	330
0	0	3036	11516	5	8389	1	848	2330	330
0	0	3036	11516	5	8394	1	848	2330	330
0	0	3036	11516	5	8399	1	847	2330	330
0	0	3040	11516	5	8404	1	847	2330	330
0	0	3040	11516	5	8409	1	845	2330	330
0	0	3040	11512	5	8414	1	845	2330	330
0	0	3040	11512	5	8419	1	843	2330	330
0	0	3044	11512	5	8424	1	841	2330	330
0	0	3044	11508	5	8429	1	841	2330	330
0	0	3048	11508	5	8434	1	840	2330	330
0	0	3048	11503	5	8439	1	839	2330	330
0	0	3053	11498	5	8444	1	838	2330	330
0	0	3057	11492	5	8449	1	838	2330	330
0	0	3057	11483	5	8454	1	839	2330	330
0	0	3064	11472	5	8459	1	838	2330	330
0	0	3069	11457	5	8464	1	839	2330	330
0	0	3075	11442	5	8469	1	838	2340	330
0	0	3080	11425	5	8474	1	838	2340	330
0	0	3085	11408	5	8479	1	840	2340	330
0	0	3089	11391	5	8484	1	840	2340	330
0	0	3089	11374	5	8489	1	838	2340	330
0	0	3095	11359	5	8494	1	839	2340	330
0	0	3100	11343	5	8499	1	838	2340	330
0	0	3104	11326	5	8504	1	838	2340	330
0	0	3109	11309	5	8509	1	838	2340	330
0	0	3114	11290	5	8514	1	838	2340	330
0	0	3119	11271	5	8519	1	838	2340	330
0	0	3124	11253	5	8524	1	836	2340	330
0	0	3128	11234	5	8529	1	838	2340	330
0	0	3128	11216	5	8534	1	837	2340	330
0	0	3134	11199	5	8539	1	838	2340	330
0	0	3134	11182	5	8544	1	838	2340	330
0	0	3138	11165	5	8549	1	838	2340	330
0	0	3138	11148	5	8554	1	838	2340	330
0	0	3144	11129	5	8559	1	839	2360	320
0	0	3148	11110	5	8564	1	838	2360	320
0	0	3153	11092	5	8569	1	838	2370	310
0	0	3157	11072	5	8574	1	837	2370	310
0	0	3162	11051	5	8579	1	836	2370	310
0	0	3167	11027	5	8584	1	837	2390	320
0	0	3172	10999	5	8589	1	837	2390	320
0	0	3178	10968	5	8594	1	837	2390	320
0	0	3185	10936	5	8599	1	836	2400	320
0	0	3190	10905	5	8604	1	837	2400	320
0	0	3190	10876	5	8609	1	836	2400	320
0	0	3193	10849	5	8614	1	836	2410	330
0	0	3193	10823	5	8619	1	837	2410	330
0	0	3193	10798	5	8624	1	834	2410	330
0	0	3193	10773	5	8629	1	835	2410	330
0	0	3193	10751	5	8634	1	836	2420	330
0	0	3193	10729	5	8639	1	835	2420	330
0	0	3193	10709	5	8644	1	834	2420	330
0	0	3193	10692	5	8649	1	835	2420	330
0	0	3193	10675	5	8654	1	834	2420	330
0	0	3193	10658	5	8659	1	835	2420	330
0	0	3189	10640	5	8664	1	836	2440	330
0	0	3189	10623	5	8669	1	834	2440	330
0	0	3189	10606	5	8674	1	833	2440	330
0	0	3189	10590	5	8679	1	834	2440	330
0	0	3189	10575	5	8684	1	833	2440	330
0	0	3189	10558	5	8689	1	833	2440	330
0	0	3189	10542	5	8694	1	832	2440	330
0	0	3193	10527	5	8699	1	832	2440	330
0	0	3193	10512	5	8704	1	832	2440	330
0	0	3193	10499	5	8709	1	833	2440	330
0	0	3197	10486	5	8714	1	833	2450	330
0	0	3197	10473	5	8719	1	832	2450	330
0	0	3197	10461	5	8724	1	832	2450	330
0	0	3197	10447	5	8729	1	832	2450	330
0	0	3202	10434	5	8734	1	831	2450	330
0	0	3202	10422	5	8739	1	832	2460	340
0	0	3202	10410	5	8744	1	832	2460	340
0	0	3202	10402	5	8749	1	831	2460	340
0	0	3202	10394	5	8754	1	831	2460	340
0	0	3202	10387	5	8759	1	831	2460	340
0	0	3202	10382	5	8764	1	831	2460	340
0	0	3202	10376	5	8769	1	831	2460	340
0	0	3202	10371	5	8774	1	830	2460	340
0	0	3197	10366	5	8779	1	829	2470	340
0	0	3197	10363	5	8784	1	828	2470	340
0	0	3193	10363	5	8789	1	824	2470	340
0	0	3193	10363	5	8794	1	822	2470	340
0	0	3190	10363	5	8799	1	820	2470	340
0	0	3190	10363	5	8804	1	819	2470	340
0	0	3190	10367	5	8809	1	819	2490	340
0	0	3186	10367	5	8814	1	818	2490	340
0	0	3186	10373	5	8819	1	817	2490	340
0	0	3186	10378	5	8824	1	816	2490	340
0	0	3186	10387	5	8829	1	815	2490	340
0	0	3181	10400	5	8834	1	815	2490	340
0	0	3181	10416	5	8839	1	818	2490	340
0	0	3176	10438	5	8844	1	817	2500	340
0	0	3176	10463	5	8849	1	817	2510	330
0	0	3170	10491	5	8854	1	820	2510	330
0	0	3170	10522	5	8859	1	819	2520	320
0	0	3170	10554	5	8864	1	819	2520	320
0	0	3166	10585	5	8869	1	816	2520	320
0	0	3166	10618	5	8874	1	819	2520	320
0	0	3166	10650	5	8879	1	824	2510	320
0	0	3166	10680	5	8884	1	819	2510	320
0	0	3170	10710	5	8889	1	819	2510	320
0	0	3170	10740	5	8894	1	821	2500	320
0	0	3170	10772	5	8899	1	819	2500	320
0	0	3174	10806	5	8904	1	821	2490	340
0	0	3174	10842	5	8909	1	820	2490	340
0	0	3174	10878	5	8914	1	823	2490	340
0	0	3170	10912	5	8919	1	821	2470	340
0	0	3170	10943	5	8924	1	824	2470	340
0	0	3170	10971	5	8929	1	830	2470	340
0	0	3170	10994	5	8934	1	830	2470	340
0	0	3165	11013	5	8939	1	831	2470	340
0	0	3165	11031	5	8944	1	833	2470	340
0	0	3165	11050	5	8949	1	831	2470	340
0	0	3165	11071	5	8954	1	832	2460	340
0	0	3165	11092	5	8959	1	831	2460	340
0	0	3171	11112	5	8964	1	831	2460	340
0	0	3176	11132	5	8969	1	831	2460	340
0	0	3180	11149	5	8974	1	833	2460	340
0	0	3184	11167	5	8979	1	830	2460	340
0	0	3188	11185	5	8984	1	833	2450	330
0	0	3191	11204	5	8989	1	831	2450	330
0	0	3195	11222	5	8994	1	831	2450	330
0	0	3199	11240	5	8999	1	833	2450	330
0	0	3203	11258	5	9004	1	831	2440	330
0	0	3207	11276	5	9009	1	831	2440	330
0	0	3207	11294	5	9014	1	831	2440	330
0	0	3212	11313	5	9019	1	832	2420	330
0	0	3212	11332	5	9024	1	834	2420	330
0	0	3212	11349	5	9029	1	834	2420	330
0	0	3215	11365	5	9034	1	834	2420	330
0	0	3215	11378	5	9039	1	835	2420	330
0	0	3221	11388	5	9044	1	835	2420	330
0	0	3225	11397	5	9049	1	834	2420	330
0	0	3229	11408	5	9054	1	834	2420	330
0	0	3233	11419	5	9059	1	834	2420	330
0	0	3237	11432	5	9064	1	834	2420	330
0	0	3237	11446	5	9069	1	835	2420	330
0	0	3240	11458	5	9074	1	835	2420	330
0	0	3240	11470	5	9079	1	834	2420	330
0	0	3240	11481	5	9084	1	834	2420	330
0	0	3245	11491	5	9089	1	834	2420	330
0	0	3245	11502	5	9094	1	834	2420	330
0	0	3250	11513	5	9099	1	833	2420	330
0	0	3254	11522	5	9104	1	833	2420	330
0	0	3258	11530	5	9109	1	833	2420	330
0	0	3261	11537	5	9114	1	834	2420	330
0	0	3261	11542	5	9119	1	835	2420	330
0	0	3265	11548	5	9124	1	836	2410	330
0	0	3265	11553	5	9129	1	837	2410	330
0	0	3265	11556	5	9134	1	839	2410	330
0	0	3265	11556	5	9139	1	841	2410	330
0	0	3270	11560	5	9144	1	841	2410	330
0	0	3270	11560	5	9149	1	842	2410	330
0	0	3275	11560	5	9154	1	842	2410	330
0	0	3278	11560	5	9159	1	843	2410	330
0	0	3278	11565	5	9164	1	843	2410	330
0	0	3284	11565	5	9169	1	842	2410	330
0	0	3288	11565	5	9174	1	841	2410	330
0	0	3292	11565	5	9179	1	841	2410	330
0	0	3296	11565	5	9184	1	841	2410	330
0	0	3300	11565	5	9189	1	841	2410	330
0	0	3304	11560	5	9194	1	841	2410	330
0	0	3310	11560	5	9199	1	840	2410	330
0	0	3314	11555	5	9204	1	838	2410	330
0	0	3319	11551	5	9209	1	838	2410	330
0	0	3324	11547	5	9214	1	839	2410	330
0	0	3328	11543	5	9219	1	838	2410	330
0	0	3332	11537	5	9224	1	839	2410	330
0	0	3337	11530	5	9229	1	838	2410	330
0	0	3340	11521	5	9234	1	839	2410	330
0	0	3344	11511	5	9239	1	837	2410	330
0	0	3347	11502	6	9245	1	837	2410	330
0	0	3347	11494	5	9250	1	836	2410	330
0	0	3354	11486	5	9255	1	836	2410	330
0	0	3354	11476	5	9260	1	836	2420	330
0	0	3361	11466	5	9265	1	836	2420	330
0	0	3361	11457	5	9270	1	836	2420	330
0	0	3365	11447	5	9275	1	837	2420	330
0	0	3365	11440	5	9280	1	837	2440	310
0	0	3365	11433	5	9285	1	837	2440	310
0	0	3365	11424	5	9290	1	837	2450	300
0	0	3365	11415	5	9295	1	836	2450	300
0	0	3370	11403	5	9300	1	836	2450	300
0	0	3370	11391	5	9305	1	836	2450	300
0	0	3370	11379	5	9310	1	836	2460	310
0	0	3370	11367	5	9315	1	835	2460	310
0	0	3374	11356	5	9320	1	835	2460	310
0	0	3374	11346	5	9325	1	836	2460	310
0	0	3377	11333	5	9330	1	836	2460	310
0	0	3377	11319	5	9335	1	836	2460	310
0	0	3382	11303	5	9340	1	836	2460	310
0	0	3386	11286	5	9345	1	835	2460	310
0	0	3386	11269	5	9350	1	836	2460	310
0	0	3392	11255	5	9355	1	836	2460	310
0	0	3392	11241	5	9360	1	836	2460	310
0	0	3399	11226	5	9365	1	836	2460	310
0	0	3404	11211	5	9370	1	836	2460	310
0	0	3410	11195	5	9375	1	836	2460	310
0	0	3416	11180	5	9380	1	837	2460	310
0	0	3421	11166	5	9385	1	836	2460	310
0	0	3427	11152	5	9390	1	837	2460	310
0	0	3433	11137	5	9395	1	838	2460	310
0	0	3440	11122	5	9400	1	838	2460	310
0	0	3448	11108	5	9405	1	838	2460	310
0	0	3456	11095	5	9410	1	840	2470	310
0	0	3463	11084	5	9415	1	841	2470	310
0	0	3473	11075	5	9420	1	872	2470	310
0	0	3485	11071	5	9425	1	871	2470	310
0	0	3498	11071	5	9430	1	871	2470	310
0	0	3513	11067	5	9435	1	871	2470	310
0	0	3527	11067	5	9440	1	871	2470	310
0	0	3539	11067	5	9445	1	872	2480	320
0	0	3550	11067	5	9450	1	872	2480	320
0	0	3560	11067	5	9455	1	871	2460	340
0	0	3568	11067	5	9460	1	873	2460	340
0	0	3576	11067	5	9465	1	877	2460	340
0	0	3585	11067	5	9470	1	878	2460	340
0	0	3592	11071	5	9475	1	878	2460	340
0	0	3600	11076	5	9480	1	878	2460	340
0	0	3609	11082	5	9485	1	878	2460	340
0	0	3618	11089	5	9490	1	878	2440	360
0	0	3627	11097	5	9495	1	879	2440	360
0	0	3635	11104	5	9500	1	879	2460	340
0	0	3641	11110	5	9505	1	879	2440	340
0	0	3646	11115	5	9510	1	879	2450	330
0	0	3650	11120	5	9515	1	877	2450	330
0	0	3657	11125	5	9520	1	875	2450	330
0	0	3664	11132	5	9525	1	873	2450	330
0	0	3671	11141	5	9530	1	871	2450	330
0	0	3678	11153	5	9535	1	865	2450	330
0	0	3682	11168	5	9540	1	857	2450	330
0	0	3685	11186	5	9545	1	841	2450	330
0	0	3689	11206	5	9550	1	828	2450	330
0	0	3689	11228	5	9555	1	809	2450	330
0	0	3694	11253	5	9560	1	779	2450	330
0	0	3694	11280	5	9565	1	737	2460	320
0	0	3694	11310	5	9570	1	715	2460	320
0	0	3694	11341	5	9575	1	674	2460	320
0	0	3694	11371	5	9580	1	643	2440	330
0	0	3698	11399	5	9585	1	568	2440	330
0	0	3702	11424	5	9590	1	494	2440	330
0	0	3709	11447	5	9595	1	454	2440	330
0	0	3716	11467	5	9600	1	330	2440	330
0	0	3724	11485	5	9605	1	149	2440	330
0	0	3724	11485	5	9610	0	0	2440	330
0	0	3734	11511	5	9615	0	0	2440	330
0	0	3734	11520	5	9620	0	0	2440	330
0	0	3740	11525	5	9625	0	0	2440	330
0	0	3744	11525	5	9630	0	0	2460	320
0	0	3751	11529	5	9635	0	0	2460	320
0	0	3761	11529	5	9640	0	0	2470	310
0	0	3771	11536	5	9645	0	0	2470	310
0	0	3781	11541	5	9650	0	0	2470	310
0	0	3791	11545	5	9655	0	0	2470	310
0	0	3798	11550	5	9660	0	0	2470	310
0	0	3804	11556	5	9665	0	0	2470	310
0	0	3808	11566	5	9670	0	0	2470	310
0	0	3808	11578	5	9675	0	0	2490	290
0	0	3808	11593	5	9680	0	0	2490	290
0	0	3808	11610	5	9685	0	0	2490	280
0	0	3804	11629	5	9690	0	0	2490	280
0	0	3799	11651	5	9695	0	0	2490	280
0	0	3799	11675	5	9700	0	0	2490	280
0	0	3796	11701	5	9705	0	0	2470	280
0	0	3796	11731	5	9710	0	0	2470	280
0	0	3796	11761	5	9715	0	0	2460	280
0	0	3796	11793	5	9720	0	0	2450	280
0	0	3796	11821	5	9725	0	0	2450	280
0	0	3796	11845	5	9730	0	0	2450	280
0	0	3796	11866	5	9735	0	0	2460	280
0	0	3796	11880	5	9740	0	0	2490	280
0	0	3796	11893	5	9745	0	0	2490	280
0	0	3801	11901	5	9750	0	0	2520	290
0	0	3805	11906	5	9755	0	0	2540	290
0	0	3813	11906	5	9760	0	0	2550	290
0	0	3822	11897	5	9765	0	0	2570	290
0	0	3835	11886	5	9770	0	0	2590	300
0	0	3847	11870	5	9775	0	0	2610	300
0	0	3861	11851	5	9780	0	0	2630	300
0	0	3871	11826	5	9785	0	0	2650	300
0	0	3881	11800	5	9790	0	0	2660	300
0	0	3892	11774	5	9795	0	0	2660	300
0	0	3903	11753	5	9800	0	0	2650	300
0	0	3913	11738	5	9805	0	0	2640	300
0	0	3922	11731	5	9810	0	0	2630	300
0	0	3929	11734	5	9815	0	0	2610	300
0	0	3933	11743	5	9820	0	0	2580	290
0	0	3940	11759	5	9825	0	0	2550	290
0	0	3947	11782	5	9830	0	0	2520	290
0	0	3961	11810	5	9835	0	0	2470	280
0	0	3978	11844	5	9840	0	0	2450	280
0	0	3997	11880	5	9845	0	0	2430	270
0	0	4015	11911	5	9850	0	0	2420	270
0	0	4030	11931	5	9855	0	0	2400	270
0	0	4045	11945	5	9860	0	0	2390	260
0	0	4060	11945	5	9865	0	0	2390	260
0	0	4079	11945	5	9870	0	0	2400	270
0	0	4101	11936	5	9875	0	0	2430	270
0	0	4127	11922	5	9880	0	0	2450	280
0	0	4157	11908	5	9885	0	0	2490	280
0	0	4188	11889	5	9890	0	0	2510	290
0	0	4222	11864	5	9895	0	0	2540	290
0	0	4256	11833	5	9900	0	0	2560	290
0	0	4289	11797	5	9905	0	0	2570	290
0	0	4321	11756	5	9910	0	0	2570	290
0	0	4349	11717	5	9915	0	0	2570	290
0	0	4372	11685	5	9920	0	0	2570	290
0	0	4391	11655	5	9925	0	0	2550	290
0	0	4406	11629	5	9930	0	0	2530	290
0	0	4421	11604	5	9935	0	0	2510	290
0	0	4433	11577	5	9940	0	0	2470	280
0	0	4441	11549	5	9945	0	0	2450	280
0	0	4449	11525	5	9950	0	0	2430	270
0	0	4449	11503	5	9955	0	0	2400	270
0	0	4449	11484	5	9960	0	0	2390	260
0	0	4449	11466	5	9965	0	0	2360	260
0	0	4440	11452	5	9970	0	0	2340	250
0	0	4432	11437	5	9975	0	0	2320	240
0	0	4421	11424	5	9980	0	0	2300	240
0	0	4412	11412	5	9985	0	0	2300	240
[truncated: 758 more rows]
