# Supplementary material for: “Let Me Hear Your Handwriting!” Evaluating the Movement Fluency from Its Sonification
Source: PLoS One. 2015 Jun 17;10(6):e0128388. doi: 10.1371/journal.pone.0128388 (PMC4470513; doi:10.1371/journal.pone.0128388)
Supplement: S1 Dataset — (ZIP) [file pone.0128388.s004.zip › S4_Dataset_Experiment1/AN2.txt]

Identification :	anthony
2008-10-14	14:45:42
Fichier origine :	C:\Documents and Settings\schon\Bureau\Ecriture\anthony2.txt
Nb segments :	1
Seg	Num	X /100 mm	Y /100 mm	Interv ms	Time ms	Tip	P	Az	Al
0	0	8864	11763	20	20	0	0	2150	250
0	0	8864	11758	5	25	0	0	2150	250
0	0	8867	11743	5	30	0	0	2150	250
0	0	8867	11721	5	35	0	0	2150	250
0	0	8867	11693	5	40	0	0	2150	250
0	0	8867	11664	5	45	0	0	2150	250
0	0	8867	11640	5	50	0	0	2150	250
0	0	8867	11617	5	55	0	0	2150	250
0	0	8867	11596	5	60	0	0	2150	250
0	0	8864	11579	5	65	0	0	2150	250
0	0	8864	11564	5	70	0	0	2150	250
0	0	8867	11552	5	75	0	0	2180	260
0	0	8872	11544	5	80	0	0	2210	280
0	0	8878	11537	5	85	0	0	2240	280
0	0	8884	11532	5	90	0	0	2270	290
0	0	8891	11527	5	95	0	0	2310	290
0	0	8897	11524	5	100	0	0	2330	300
0	0	8905	11520	5	105	0	0	2360	310
0	0	8912	11516	5	110	0	0	2370	310
0	0	8920	11511	5	115	0	0	2400	320
0	0	8927	11507	5	120	0	0	2410	330
0	0	8933	11503	5	125	0	0	2420	330
0	0	8939	11498	5	130	0	0	2460	320
0	0	8947	11492	5	135	0	0	2460	320
0	0	8955	11485	5	140	0	0	2470	310
0	0	8964	11474	5	145	0	0	2490	310
0	0	8971	11464	5	150	0	0	2490	310
0	0	8979	11452	5	155	0	0	2490	310
0	0	8988	11439	5	160	0	0	2510	320
0	0	8995	11426	5	165	0	0	2520	300
0	0	9003	11411	5	170	0	0	2530	300
0	0	9010	11394	5	175	0	0	2540	290
0	0	9015	11377	5	180	0	0	2550	290
0	0	9021	11359	5	185	0	0	2560	290
0	0	9026	11339	5	190	0	0	2560	290
0	0	9031	11320	5	195	0	0	2570	290
0	0	9037	11302	5	200	0	0	2580	290
0	0	9042	11281	5	205	0	0	2580	290
0	0	9047	11261	5	210	0	0	2590	300
0	0	9053	11241	5	215	0	0	2590	300
0	0	9059	11219	5	220	0	0	2590	300
0	0	9066	11198	5	225	0	0	2610	300
0	0	9074	11176	5	230	0	0	2610	300
0	0	9081	11153	5	235	0	0	2620	300
0	0	9087	11127	5	240	0	0	2620	300
0	0	9092	11100	5	245	0	0	2630	300
0	0	9096	11069	5	250	0	0	2640	300
0	0	9096	11036	5	255	0	0	2650	300
0	0	9101	11001	5	260	0	0	2660	300
0	0	9101	10967	5	265	0	0	2670	300
0	0	9101	10933	5	270	0	0	2680	300
0	0	9101	10900	5	275	0	0	2680	300
0	0	9101	10869	5	280	0	0	2690	300
0	0	9101	10840	5	285	0	0	2700	300
0	0	9101	10814	5	290	0	0	2700	300
0	0	9101	10789	5	295	0	0	2700	300
0	0	9101	10766	5	300	0	0	2710	300
0	0	9101	10747	5	305	0	0	2720	300
0	0	9098	10732	5	310	0	0	2720	300
0	0	9098	10721	5	315	0	0	2720	300
0	0	9098	10714	5	320	0	0	2710	300
0	0	9103	10709	5	325	0	0	2710	300
0	0	9103	10709	5	330	0	0	2700	300
0	0	9110	10709	5	335	0	0	2700	300
0	0	9114	10709	5	340	0	0	2700	300
0	0	9118	10709	5	345	0	0	2700	300
0	0	9121	10716	5	350	0	0	2690	300
0	0	9121	10723	5	355	0	0	2680	300
0	0	9121	10730	5	360	0	0	2680	300
0	0	9121	10738	5	365	0	0	2670	300
0	0	9121	10746	5	370	0	0	2660	300
0	0	9121	10754	5	375	0	0	2660	300
0	0	9121	10762	5	380	0	0	2660	300
0	0	9117	10769	5	385	0	0	2660	300
0	0	9117	10773	5	390	0	0	2670	300
0	0	9117	10777	5	395	0	0	2680	300
0	0	9117	10777	5	400	0	0	2690	300
0	0	9117	10777	5	405	0	0	2700	300
0	0	9114	10770	5	410	0	0	2710	300
0	0	9114	10763	5	415	0	0	2730	300
0	0	9114	10755	5	420	0	0	2750	300
0	0	9114	10745	5	425	0	0	2760	300
0	0	9114	10735	5	430	0	0	2770	300
0	0	9114	10725	5	435	0	0	2780	300
0	0	9114	10714	5	440	0	0	2790	300
0	0	9110	10704	5	445	0	0	2790	300
0	0	9110	10693	5	450	0	0	2780	300
0	0	9106	10682	5	455	0	0	2770	300
0	0	9106	10673	5	460	0	0	2760	300
0	0	9101	10665	5	465	0	0	2750	300
0	0	9101	10658	5	470	0	0	2730	300
0	0	9096	10651	5	475	0	0	2720	300
0	0	9092	10644	5	480	0	0	2710	300
0	0	9092	10637	5	485	0	0	2700	300
0	0	9084	10629	5	490	0	0	2680	300
0	0	9078	10620	5	495	0	0	2680	300
0	0	9073	10612	5	500	0	0	2660	300
0	0	9067	10602	5	505	0	0	2640	300
0	0	9060	10592	5	510	0	0	2620	300
0	0	9053	10581	5	515	0	0	2610	300
0	0	9047	10568	5	520	0	0	2610	300
0	0	9039	10555	5	525	0	0	2610	300
0	0	9029	10540	5	530	0	0	2610	300
0	0	9019	10525	5	535	0	0	2610	300
0	0	9007	10510	5	540	0	0	2620	300
0	0	8995	10494	5	545	0	0	2620	300
0	0	8984	10482	5	550	0	0	2620	300
0	0	8971	10472	5	555	0	0	2620	300
0	0	8961	10463	5	560	0	0	2630	300
0	0	8949	10456	5	565	0	0	2630	300
0	0	8937	10449	5	570	0	0	2630	300
0	0	8925	10442	5	575	0	0	2640	300
0	0	8909	10437	5	580	0	0	2640	300
0	0	8894	10431	5	585	0	0	2640	300
0	0	8880	10424	5	590	0	0	2650	300
0	0	8865	10419	5	595	0	0	2650	300
0	0	8853	10414	5	600	0	0	2660	300
0	0	8840	10408	5	605	0	0	2660	300
0	0	8828	10403	5	610	0	0	2660	300
0	0	8818	10398	5	615	0	0	2660	300
0	0	8810	10393	5	620	0	0	2670	300
0	0	8804	10393	5	625	0	0	2670	300
0	0	8798	10387	5	630	0	0	2660	310
0	0	8798	10383	5	635	0	0	2660	310
0	0	8794	10383	5	640	0	0	2660	330
0	0	8794	10378	5	645	0	0	2670	330
0	0	8794	10378	5	650	0	0	2670	330
0	0	8802	10374	5	655	0	0	2670	340
0	0	8809	10374	5	660	0	0	2670	340
0	0	8818	10368	5	665	0	0	2670	360
0	0	8828	10364	5	670	0	0	2680	360
0	0	8840	10359	5	675	0	0	2680	360
0	0	8852	10355	5	680	0	0	2680	360
0	0	8863	10349	5	685	0	0	2680	340
0	0	8875	10345	5	690	0	0	2680	340
0	0	8885	10339	5	695	0	0	2690	330
0	0	8894	10333	5	700	0	0	2690	330
0	0	8903	10328	5	705	0	0	2690	330
0	0	8911	10324	5	710	0	0	2690	330
0	0	8918	10324	5	715	0	0	2700	310
0	0	8923	10316	5	720	0	0	2700	310
0	0	8926	10316	5	725	0	0	2700	300
0	0	8926	10312	5	730	0	0	2700	300
0	0	8931	10312	5	735	0	0	2700	300
0	0	8931	10312	5	740	0	0	2700	300
0	0	8935	10307	5	745	0	0	2700	300
0	0	8935	10303	5	750	0	0	2700	300
0	0	8935	10297	5	755	0	0	2700	300
0	0	8935	10292	5	760	0	0	2700	300
0	0	8931	10292	5	765	0	0	2700	300
0	0	8927	10292	5	770	0	0	2700	300
0	0	8923	10292	5	775	0	0	2700	300
0	0	8919	10296	5	780	0	0	2700	300
0	0	8913	10302	5	785	0	0	2700	300
0	0	8913	10305	5	790	0	0	2700	300
0	0	8906	10312	5	795	0	0	2700	300
0	0	8899	10322	5	800	0	0	2700	300
0	0	8899	10331	5	805	0	0	2700	300
0	0	8889	10342	5	810	0	0	2700	300
0	0	8882	10353	5	815	0	0	2700	300
0	0	8879	10359	5	820	0	0	2700	300
0	0	8871	10366	5	825	0	0	2700	300
0	0	8861	10372	5	830	0	0	2700	300
0	0	8852	10372	5	835	0	0	2690	310
0	0	8838	10383	5	840	0	0	2690	310
0	0	8821	10389	5	845	0	0	2680	330
0	0	8810	10389	5	850	0	0	2670	340
0	0	8793	10399	5	855	0	0	2670	340
0	0	8778	10404	5	860	0	0	2660	360
0	0	8764	10410	5	865	0	0	2650	370
0	0	8744	10416	5	870	0	0	2650	370
0	0	8725	10422	5	875	0	0	2630	390
0	0	8703	10429	5	880	0	0	2620	370
0	0	8681	10435	5	885	0	0	2620	340
0	0	8662	10444	5	890	0	0	2630	300
0	0	8638	10452	5	895	0	0	2620	300
0	0	8617	10461	5	900	0	0	2610	300
0	0	8597	10468	5	905	0	0	2610	300
0	0	8578	10477	5	910	0	0	2610	300
0	0	8563	10487	5	915	0	0	2590	300
0	0	8549	10493	5	920	0	0	2590	300
0	0	8536	10498	5	925	0	0	2590	300
0	0	8524	10503	5	930	0	0	2590	300
0	0	8514	10503	5	935	0	0	2580	290
0	0	8506	10503	5	940	0	0	2580	290
0	0	8499	10499	5	945	0	0	2570	290
0	0	8492	10494	5	950	0	0	2570	290
0	0	8487	10490	5	955	0	0	2570	290
0	0	8482	10490	5	960	0	0	2560	290
0	0	8477	10482	5	965	0	0	2560	290
0	0	8477	10477	5	970	0	0	2560	290
0	0	8474	10471	5	975	0	0	2550	290
0	0	8474	10467	5	980	0	0	2550	290
0	0	8474	10467	5	985	0	0	2550	290
0	0	8470	10467	5	990	0	0	2550	290
0	0	8470	10467	5	995	0	0	2550	290
0	0	8470	10467	5	1000	0	0	2560	290
0	0	8470	10467	5	1005	0	0	2560	290
0	0	8470	10472	5	1010	0	0	2560	290
0	0	8473	10472	5	1015	0	0	2560	290
0	0	8473	10477	5	1020	0	0	2570	290
0	0	8479	10477	5	1025	0	0	2570	290
0	0	8479	10482	5	1030	0	0	2570	290
0	0	8483	10482	5	1035	0	0	2570	290
0	0	8483	10482	5	1040	0	0	2570	290
0	0	8483	10486	5	1045	0	0	2570	290
0	0	8489	10486	5	1050	0	0	2570	290
0	0	8489	10486	5	1055	0	0	2570	290
0	0	8489	10490	5	1060	0	0	2570	290
0	0	8494	10490	5	1065	0	0	2570	290
0	0	8494	10490	5	1070	0	0	2570	290
0	0	8499	10490	5	1075	0	0	2570	290
0	0	8503	10490	5	1080	0	0	2570	290
0	0	8503	10490	5	1085	0	0	2570	290
0	0	8510	10490	5	1090	0	0	2560	290
0	0	8510	10490	5	1095	0	0	2560	290
0	0	8510	10484	5	1100	0	0	2560	290
0	0	8514	10479	5	1105	0	0	2560	290
0	0	8514	10473	5	1110	0	0	2560	290
0	0	8514	10468	5	1115	0	0	2560	290
0	0	8514	10462	5	1120	0	0	2560	290
0	0	8514	10462	5	1125	0	0	2570	290
0	0	8514	10455	5	1130	0	0	2570	290
0	0	8514	10455	5	1135	0	0	2570	290
0	0	8514	10455	5	1140	0	0	2570	290
0	0	8511	10455	5	1145	0	0	2570	290
0	0	8505	10455	5	1150	0	0	2580	290
0	0	8501	10449	5	1155	0	0	2580	290
0	0	8496	10449	5	1160	0	0	2580	290
0	0	8496	10449	5	1165	0	0	2580	290
0	0	8489	10449	5	1170	0	0	2590	300
0	0	8484	10454	5	1175	0	0	2590	300
0	0	8484	10454	5	1180	0	0	2590	300
0	0	8479	10460	5	1185	0	0	2590	300
0	0	8475	10460	5	1190	0	0	2590	300
0	0	8475	10469	5	1195	0	0	2590	300
0	0	8475	10475	5	1200	0	0	2590	300
0	0	8475	10484	5	1205	0	0	2590	300
0	0	8475	10494	5	1210	0	0	2590	300
0	0	8475	10504	5	1215	0	0	2590	300
0	0	8479	10517	5	1220	0	0	2590	300
0	0	8483	10530	5	1225	0	0	2590	300
0	0	8488	10547	5	1230	0	0	2590	300
0	0	8495	10563	5	1235	0	0	2590	300
0	0	8502	10579	5	1240	0	0	2580	290
0	0	8509	10593	5	1245	0	0	2580	290
0	0	8516	10605	5	1250	0	0	2570	290
0	0	8525	10617	5	1255	0	0	2560	290
0	0	8532	10627	5	1260	0	0	2550	290
0	0	8541	10637	5	1265	0	0	2540	290
0	0	8549	10648	5	1270	0	0	2530	290
0	0	8549	10648	5	1275	0	0	2530	290
0	0	7938	11241	5	1280	0	0	2660	300
0	0	7932	11233	5	1285	0	0	2670	300
0	0	7922	11217	5	1290	0	0	2670	300
0	0	7909	11190	5	1295	0	0	2670	300
0	0	7891	11153	5	1300	0	0	2680	300
0	0	7873	11113	5	1305	0	0	2680	300
0	0	7859	11074	5	1310	0	0	2680	300
0	0	7845	11035	5	1315	0	0	2680	300
0	0	7833	11000	5	1320	0	0	2690	310
0	0	7825	10970	5	1325	0	0	2700	310
0	0	7815	10945	5	1330	0	0	2700	330
0	0	7809	10926	5	1335	0	0	2700	330
0	0	7802	10910	5	1340	0	0	2710	340
0	0	7796	10900	5	1345	0	0	2720	340
0	0	7790	10893	5	1350	0	0	2740	360
0	0	7782	10890	5	1355	0	0	2750	370
0	0	7772	10890	5	1360	0	0	2760	370
0	0	7762	10883	5	1365	0	0	2770	390
0	0	7752	10877	5	1370	0	0	2790	400
0	0	7743	10870	5	1375	0	0	2800	400
0	0	7734	10863	5	1380	0	0	2810	410
0	0	7722	10858	5	1385	0	0	2830	410
0	0	7711	10854	5	1390	0	0	2830	420
0	0	7699	10854	5	1395	0	0	2830	420
0	0	7687	10859	5	1400	0	0	2840	440
0	0	7674	10864	5	1405	0	0	2840	440
0	0	7662	10870	5	1410	0	0	2840	440
0	0	7648	10875	5	1415	0	0	2840	450
0	0	7632	10881	5	1420	0	0	2840	440
0	0	7615	10887	5	1425	0	0	2830	420
0	0	7594	10896	5	1430	0	0	2830	410
0	0	7574	10905	5	1435	0	0	2810	370
0	0	7552	10914	5	1440	0	0	2800	340
0	0	7528	10923	5	1445	0	0	2790	310
0	0	7506	10930	5	1450	0	0	2780	300
0	0	7481	10936	5	1455	0	0	2780	300
0	0	7455	10940	5	1460	0	0	2780	300
0	0	7430	10940	5	1465	0	0	2780	300
0	0	7402	10940	5	1470	0	0	2780	300
0	0	7375	10940	5	1475	0	0	2780	300
0	0	7348	10940	5	1480	0	0	2780	300
0	0	7319	10933	5	1485	0	0	2780	300
0	0	7289	10926	5	1490	0	0	2780	300
0	0	7259	10917	5	1495	0	0	2780	300
0	0	7226	10908	5	1500	0	0	2790	300
0	0	7190	10900	5	1505	0	0	2790	300
0	0	7153	10890	5	1510	0	0	2790	300
0	0	7111	10880	5	1515	0	0	2800	300
0	0	7069	10868	5	1520	0	0	2800	300
0	0	7026	10855	5	1525	0	0	2800	300
0	0	6983	10840	5	1530	0	0	2800	300
0	0	6940	10824	5	1535	0	0	2810	300
0	0	6897	10806	6	1541	0	0	2810	300
0	0	6853	10788	5	1546	0	0	2810	300
0	0	6812	10772	5	1551	0	0	2820	290
0	0	6771	10758	5	1556	0	0	2810	300
0	0	6731	10746	5	1561	0	0	2800	300
0	0	6693	10735	5	1566	0	0	2790	310
0	0	6657	10726	5	1571	0	0	2770	340
0	0	6622	10718	5	1576	0	0	2760	370
0	0	6590	10710	5	1581	0	0	2740	390
0	0	6563	10702	5	1586	0	0	2700	390
0	0	6537	10692	5	1591	0	0	2690	390
0	0	6517	10682	5	1596	0	0	2660	360
0	0	6500	10670	5	1601	0	0	2640	340
0	0	6487	10655	5	1606	0	0	2610	330
0	0	6478	10639	5	1611	0	0	2610	300
0	0	6472	10620	5	1616	0	0	2580	290
0	0	6472	10599	5	1621	0	0	2550	290
0	0	6468	10575	5	1626	0	0	2530	290
0	0	6468	10551	5	1631	0	0	2510	290
0	0	6468	10524	5	1636	0	0	2490	280
0	0	6468	10496	5	1641	0	0	2470	280
0	0	6468	10468	5	1646	0	0	2470	280
0	0	6468	10440	5	1651	0	0	2490	280
0	0	6468	10413	5	1656	0	0	2490	280
0	0	6468	10388	5	1661	0	0	2510	290
0	0	6462	10364	5	1666	0	0	2520	290
0	0	6457	10342	5	1671	0	0	2530	290
0	0	6451	10322	5	1676	0	0	2540	290
0	0	6446	10305	5	1681	0	0	2550	290
0	0	6440	10291	5	1686	0	0	2560	290
0	0	6433	10279	5	1691	0	0	2570	290
0	0	6427	10271	5	1696	0	0	2580	290
0	0	6420	10267	5	1701	0	0	2590	300
0	0	6412	10267	5	1706	0	0	2590	300
0	0	6404	10263	5	1711	0	0	2610	300
0	0	6396	10263	5	1716	0	0	2610	300
0	0	6386	10263	5	1721	0	0	2610	300
0	0	6376	10263	5	1726	0	0	2620	300
0	0	6364	10263	5	1731	0	0	2630	300
0	0	6352	10263	5	1736	0	0	2630	300
0	0	6340	10255	5	1741	0	0	2640	300
0	0	6329	10244	5	1746	0	0	2640	300
0	0	6322	10230	5	1751	0	0	2650	300
0	0	6317	10217	5	1756	0	0	2650	300
0	0	6312	10207	5	1761	0	0	2660	300
0	0	6308	10203	5	1766	0	0	2660	300
0	0	6302	10203	5	1771	0	0	2670	300
0	0	6293	10209	5	1776	0	0	2680	300
0	0	6284	10216	5	1781	0	0	2680	300
0	0	6274	10221	5	1786	0	0	2680	300
0	0	6265	10221	5	1791	0	0	2680	300
0	0	6257	10221	5	1796	0	0	2680	300
0	0	6252	10221	5	1801	0	0	2690	300
0	0	6248	10216	5	1806	0	0	2690	300
0	0	6248	10216	5	1811	0	0	2690	300
0	0	6242	10212	5	1816	0	0	2690	300
0	0	6239	10212	5	1821	0	0	2690	300
0	0	6235	10208	5	1826	0	0	2690	300
0	0	6231	10208	5	1831	0	0	2690	300
0	0	6227	10202	5	1836	0	0	2690	300
0	0	6223	10202	5	1841	0	0	2690	300
0	0	6219	10202	5	1846	0	0	2690	300
0	0	6216	10199	5	1851	0	0	2690	300
0	0	6211	10199	5	1856	0	0	2690	300
0	0	6208	10199	5	1861	0	0	2680	310
0	0	6203	10199	5	1866	0	0	2680	310
0	0	6199	10199	5	1871	0	0	2680	330
0	0	6199	10199	5	1876	0	0	2680	330
0	0	6193	10199	5	1881	0	0	2680	330
0	0	6193	10199	5	1886	0	0	2680	330
0	0	6188	10199	5	1891	0	0	2680	330
0	0	6188	10199	5	1896	0	0	2680	330
0	0	6188	10194	5	1901	0	0	2680	330
0	0	6184	10194	5	1906	0	0	2680	340
0	0	6184	10189	5	1911	0	0	2680	340
0	0	6184	10185	5	1916	0	0	2680	360
0	0	6184	10180	5	1921	0	0	2680	360
0	0	6184	10174	5	1926	0	0	2680	360
0	0	6184	10168	5	1931	0	0	2680	360
0	0	6184	10162	5	1936	0	0	2680	360
0	0	6181	10155	5	1941	0	0	2680	360
0	0	6181	10150	5	1946	0	0	2680	360
0	0	6181	10145	5	1951	0	0	2680	360
0	0	6175	10141	5	1956	0	0	2680	360
0	0	6171	10141	5	1961	0	0	2680	360
0	0	6171	10136	5	1966	0	0	2680	360
0	0	6165	10136	5	1971	0	0	2680	370
0	0	6161	10131	5	1976	0	0	2680	370
0	0	6156	10128	5	1981	0	0	2680	390
0	0	6152	10123	5	1986	0	0	2680	390
0	0	6147	10118	5	1991	0	0	2680	390
0	0	6143	10113	5	1996	0	0	2680	390
0	0	6139	10108	5	2001	0	0	2680	390
0	0	6139	10102	5	2006	0	0	2680	390
0	0	6135	10097	5	2011	0	0	2680	390
0	0	6135	10091	5	2016	0	0	2680	390
0	0	6135	10085	5	2021	0	0	2680	390
0	0	6135	10081	5	2026	0	0	2670	400
0	0	6135	10077	2	2028	1	131	2690	420
0	0	6135	10073	5	2033	1	138	2690	420
0	0	6135	10073	5	2038	1	202	2690	420
0	0	6139	10073	5	2043	1	294	2690	420
0	0	6139	10073	5	2048	1	346	2670	420
0	0	6142	10073	5	2053	1	375	2670	420
0	0	6142	10073	5	2058	1	425	2670	420
0	0	6142	10073	5	2063	1	494	2670	420
0	0	6142	10073	5	2068	1	566	2670	420
0	0	6147	10078	5	2073	1	627	2670	420
0	0	6150	10078	5	2078	1	690	2670	420
0	0	6155	10083	5	2083	1	734	2670	420
0	0	6159	10083	5	2088	1	780	2670	420
0	0	6165	10088	5	2093	1	807	2670	420
0	0	6171	10093	5	2098	1	817	2670	420
0	0	6179	10100	5	2103	1	828	2670	420
0	0	6190	10108	5	2108	1	832	2670	420
0	0	6202	10117	5	2113	1	854	2670	420
0	0	6216	10126	5	2118	1	865	2660	420
0	0	6229	10137	5	2123	1	878	2660	420
0	0	6244	10148	5	2128	1	882	2660	420
0	0	6261	10162	5	2133	1	892	2660	420
0	0	6279	10179	5	2138	1	897	2660	420
0	0	6298	10199	5	2143	1	898	2660	420
0	0	6319	10221	5	2148	1	901	2660	420
0	0	6341	10247	5	2153	1	902	2660	420
0	0	6365	10275	5	2158	1	898	2660	420
0	0	6389	10307	5	2163	1	905	2660	420
0	0	6410	10340	5	2168	1	909	2670	400
0	0	6431	10373	5	2173	1	909	2670	400
0	0	6450	10407	5	2178	1	909	2650	390
0	0	6469	10441	5	2183	1	909	2650	390
0	0	6490	10477	5	2188	1	909	2650	390
0	0	6512	10514	5	2193	1	912	2650	390
0	0	6533	10553	5	2198	1	912	2650	390
0	0	6553	10594	5	2203	1	912	2650	390
0	0	6571	10636	5	2208	1	910	2640	390
0	0	6588	10683	5	2213	1	909	2640	390
0	0	6602	10732	5	2218	1	907	2640	390
0	0	6617	10785	5	2223	1	907	2630	390
0	0	6630	10840	5	2228	1	907	2630	390
0	0	6641	10895	5	2233	1	905	2630	390
0	0	6650	10950	5	2238	1	893	2620	390
0	0	6657	11004	5	2243	1	893	2620	390
0	0	6661	11059	5	2248	1	894	2600	400
0	0	6661	11116	5	2253	1	892	2600	400
0	0	6665	11172	5	2258	1	891	2580	410
0	0	6665	11225	5	2263	1	889	2580	410
0	0	6665	11271	5	2268	1	877	2560	410
0	0	6660	11306	5	2273	1	868	2560	410
0	0	6656	11330	5	2278	1	862	2560	410
0	0	6652	11346	5	2283	1	848	2550	420
0	0	6648	11356	5	2288	1	845	2550	420
0	0	6644	11364	5	2293	1	844	2520	440
0	0	6644	11369	5	2298	1	845	2520	440
0	0	6638	11374	5	2303	1	845	2520	440
0	0	6638	11374	5	2308	1	845	2520	440
0	0	6633	11378	5	2313	1	845	2520	440
0	0	6629	11378	5	2318	1	845	2510	430
0	0	6626	11378	5	2323	1	846	2510	430
0	0	6621	11378	5	2328	1	847	2510	430
0	0	6616	11378	5	2333	1	847	2510	430
0	0	6609	11378	5	2338	1	847	2520	440
0	0	6603	11374	5	2343	1	849	2520	440
0	0	6596	11369	5	2348	1	848	2520	440
0	0	6589	11363	5	2353	1	847	2520	440
0	0	6582	11357	5	2358	1	847	2520	440
0	0	6574	11349	5	2363	1	848	2510	440
0	0	6566	11338	5	2368	1	848	2510	440
0	0	6557	11325	5	2373	1	848	2500	460
0	0	6548	11311	5	2378	1	848	2500	460
0	0	6539	11297	5	2383	1	848	2510	440
0	0	6529	11282	5	2388	1	849	2510	440
0	0	6519	11266	5	2393	1	848	2520	440
0	0	6510	11249	5	2398	1	849	2520	440
0	0	6502	11230	5	2403	1	849	2520	440
0	0	6494	11211	5	2408	1	849	2520	440
0	0	6488	11192	5	2413	1	849	2520	440
0	0	6481	11172	5	2418	1	849	2550	420
0	0	6475	11152	5	2423	1	849	2550	420
0	0	6470	11131	5	2428	1	850	2560	410
0	0	6463	11109	5	2433	1	850	2560	410
0	0	6457	11088	5	2438	1	849	2560	410
0	0	6451	11067	5	2443	1	850	2560	410
0	0	6444	11045	5	2448	1	851	2560	410
0	0	6437	11023	5	2453	1	850	2560	390
0	0	6430	11000	6	2459	1	850	2570	390
0	0	6425	10976	5	2464	1	851	2580	380
0	0	6420	10950	5	2469	1	849	2580	380
0	0	6415	10923	5	2474	1	850	2590	390
0	0	6410	10896	5	2479	1	849	2590	390
0	0	6405	10867	5	2484	1	849	2590	390
0	0	6400	10837	5	2489	1	850	2600	400
0	0	6395	10806	5	2494	1	850	2600	400
0	0	6390	10772	5	2499	1	846	2590	410
0	0	6386	10738	5	2504	1	845	2610	420
0	0	6386	10705	5	2509	1	840	2610	420
0	0	6381	10671	5	2514	1	828	2620	420
0	0	6381	10635	5	2519	1	817	2620	420
0	0	6377	10596	5	2524	1	817	2620	420
0	0	6377	10554	5	2529	1	811	2640	420
0	0	6372	10512	5	2534	1	798	2640	420
0	0	6372	10468	5	2539	1	781	2640	420
0	0	6372	10423	5	2544	1	780	2650	420
0	0	6372	10375	5	2549	1	773	2650	420
0	0	6372	10326	5	2554	1	765	2660	420
0	0	6372	10281	5	2559	1	765	2660	420
0	0	6372	10237	5	2564	1	765	2670	420
0	0	6377	10199	5	2569	1	769	2670	420
0	0	6383	10168	5	2574	1	772	2670	420
0	0	6392	10140	5	2579	1	772	2690	400
0	0	6404	10118	5	2584	1	781	2690	400
0	0	6419	10099	5	2589	1	800	2690	390
0	0	6434	10083	5	2594	1	800	2700	390
0	0	6452	10069	5	2599	1	801	2700	390
0	0	6471	10058	5	2604	1	801	2700	390
0	0	6490	10048	5	2609	1	813	2700	390
0	0	6510	10039	5	2614	1	827	2700	390
0	0	6532	10033	5	2619	1	829	2700	390
0	0	6555	10028	5	2624	1	831	2700	390
0	0	6577	10025	5	2629	1	848	2700	390
0	0	6600	10025	5	2634	1	849	2700	390
0	0	6621	10021	5	2639	1	864	2700	390
0	0	6642	10021	5	2644	1	864	2700	390
0	0	6662	10016	5	2649	1	865	2700	390
0	0	6681	10016	5	2654	1	871	2700	390
0	0	6700	10016	5	2659	1	882	2700	390
0	0	6718	10016	5	2664	1	882	2700	390
0	0	6737	10022	5	2669	1	881	2700	390
0	0	6756	10028	5	2674	1	882	2700	390
0	0	6775	10035	5	2679	1	880	2700	390
0	0	6794	10046	5	2684	1	878	2700	390
0	0	6814	10060	5	2689	1	872	2700	390
0	0	6833	10077	5	2694	1	871	2700	390
0	0	6853	10098	5	2699	1	857	2700	390
0	0	6872	10121	5	2704	1	837	2700	390
0	0	6890	10148	5	2709	1	820	2700	390
0	0	6908	10178	5	2714	1	789	2700	390
0	0	6923	10209	5	2719	1	729	2700	390
0	0	6935	10241	5	2724	1	613	2700	390
0	0	6946	10271	5	2729	1	362	2700	390
0	0	6953	10300	5	2734	1	191	2700	390
0	0	6953	10300	5	2739	0	0	2700	390
0	0	6964	10346	5	2744	0	0	2700	370
0	0	6967	10365	5	2749	0	0	2700	370
0	0	6971	10380	5	2754	0	0	2700	360
0	0	6977	10395	5	2759	0	0	2700	360
0	0	6984	10406	5	2764	0	0	2700	360
0	0	6993	10415	5	2769	0	0	2700	360
0	0	7002	10423	5	2774	0	0	2700	360
0	0	7012	10429	5	2779	0	0	2700	360
0	0	7021	10435	5	2784	0	0	2700	360
0	0	7030	10440	5	2789	0	0	2700	340
0	0	7038	10446	5	2794	0	0	2700	340
0	0	7045	10452	5	2799	0	0	2700	330
0	0	7050	10456	5	2804	0	0	2700	330
0	0	7055	10456	5	2809	0	0	2700	330
0	0	7059	10460	5	2814	0	0	2690	310
0	0	7065	10460	5	2819	0	0	2690	310
0	0	7072	10454	5	2824	0	0	2690	300
0	0	7080	10447	5	2829	0	0	2690	300
0	0	7088	10439	5	2834	0	0	2690	300
0	0	7098	10427	5	2839	0	0	2690	300
0	0	7108	10413	5	2844	0	0	2690	300
0	0	7118	10396	5	2849	0	0	2690	300
0	0	7131	10377	5	2854	0	0	2690	300
0	0	7142	10357	5	2859	0	0	2690	300
0	0	7152	10338	5	2864	0	0	2690	300
0	0	7162	10319	5	2869	0	0	2690	300
0	0	7168	10300	5	2874	0	0	2700	300
0	0	7174	10283	5	2879	0	0	2700	300
0	0	7180	10269	5	2884	0	0	2700	300
0	0	7186	10254	5	2889	0	0	2700	300
0	0	7193	10240	5	2894	0	0	2700	300
0	0	7200	10226	5	2899	0	0	2700	300
0	0	7209	10211	5	2904	0	0	2700	300
0	0	7215	10199	5	2909	0	0	2700	300
0	0	7222	10188	5	2914	0	0	2700	300
0	0	7228	10179	5	2919	0	0	2700	300
0	0	7234	10172	5	2924	0	0	2700	300
0	0	7239	10167	5	2929	0	0	2700	300
0	0	7239	10167	5	2934	0	0	2700	300
0	0	7244	10167	5	2939	0	0	2700	300
0	0	7244	10167	5	2944	0	0	2700	300
0	0	7249	10173	5	2949	0	0	2700	300
0	0	7249	10182	5	2954	0	0	2700	300
0	0	7254	10193	5	2959	0	0	2700	300
0	0	7254	10193	4	2963	1	320	2700	300
0	0	7266	10221	5	2968	1	300	2700	300
0	0	7275	10234	5	2973	1	303	2700	300
0	0	7284	10248	5	2978	1	378	2700	300
0	0	7290	10260	5	2983	1	496	2700	300
0	0	7295	10273	5	2988	1	540	2700	300
0	0	7295	10286	5	2993	1	540	2700	300
0	0	7295	10299	5	2998	1	542	2700	310
0	0	7290	10312	5	3003	1	561	2700	310
0	0	7283	10326	5	3008	1	559	2700	330
0	0	7274	10341	5	3013	1	559	2700	330
0	0	7264	10354	5	3018	1	556	2690	330
0	0	7251	10368	5	3023	1	570	2690	330
0	0	7235	10380	5	3028	1	570	2690	330
0	0	7219	10394	5	3033	1	568	2690	330
0	0	7201	10407	5	3038	1	566	2690	330
0	0	7182	10418	5	3043	1	568	2690	330
0	0	7163	10426	5	3048	1	573	2680	330
0	0	7144	10430	5	3053	1	573	2680	330
0	0	7125	10430	5	3058	1	570	2680	330
0	0	7108	10430	5	3063	1	573	2680	330
0	0	7091	10430	5	3068	1	578	2680	330
0	0	7075	10423	5	3073	1	580	2680	330
0	0	7061	10413	5	3078	1	586	2680	330
0	0	7047	10400	5	3083	1	588	2680	330
0	0	7035	10386	5	3088	1	586	2680	330
0	0	7024	10368	5	3093	1	605	2680	330
0	0	7015	10350	5	3098	1	605	2680	330
0	0	7006	10331	5	3103	1	613	2680	330
0	0	7000	10311	5	3108	1	623	2680	330
0	0	6996	10291	5	3113	1	637	2680	330
0	0	6996	10270	5	3118	1	645	2680	330
0	0	6996	10248	5	3123	1	652	2680	330
0	0	6996	10226	5	3128	1	704	2680	330
0	0	7003	10203	5	3133	1	720	2680	330
0	0	7008	10180	5	3138	1	733	2680	330
0	0	7017	10158	5	3143	1	745	2680	330
0	0	7029	10136	5	3148	1	748	2680	330
0	0	7044	10116	5	3153	1	777	2680	330
0	0	7062	10096	5	3158	1	776	2680	330
0	0	7081	10079	5	3163	1	798	2680	330
0	0	7101	10064	5	3168	1	802	2680	330
0	0	7122	10052	5	3173	1	811	2680	330
0	0	7143	10044	5	3178	1	812	2680	330
0	0	7165	10039	5	3183	1	821	2680	330
0	0	7187	10039	5	3188	1	836	2680	330
0	0	7208	10039	5	3193	1	843	2690	330
0	0	7231	10039	5	3198	1	851	2690	330
0	0	7251	10047	5	3203	1	858	2690	330
0	0	7270	10056	5	3208	1	867	2690	330
0	0	7288	10069	5	3213	1	866	2690	330
0	0	7304	10085	5	3218	1	867	2690	330
0	0	7320	10104	5	3223	1	866	2690	330
0	0	7333	10125	5	3228	1	866	2690	330
0	0	7346	10150	5	3233	1	865	2690	330
0	0	7356	10175	5	3238	1	864	2690	330
0	0	7363	10201	5	3243	1	863	2690	330
0	0	7369	10227	5	3248	1	862	2690	330
0	0	7372	10250	6	3254	1	861	2690	330
0	0	7372	10274	5	3259	1	860	2690	330
0	0	7372	10301	5	3264	1	857	2690	330
0	0	7372	10327	5	3269	1	855	2690	330
0	0	7365	10353	5	3274	1	840	2690	330
0	0	7359	10377	5	3279	1	811	2680	330
0	0	7353	10397	5	3284	1	776	2680	330
0	0	7346	10414	5	3289	1	728	2680	330
0	0	7340	10429	5	3294	1	605	2680	330
0	0	7334	10442	5	3299	1	465	2680	330
0	0	7327	10453	5	3304	1	294	2680	330
0	0	7322	10461	5	3309	1	111	2680	330
0	0	7322	10461	5	3314	0	0	2680	330
0	0	7312	10466	5	3319	0	0	2680	330
0	0	7308	10466	5	3324	0	0	2680	330
0	0	7308	10462	5	3329	0	0	2680	330
0	0	7308	10454	5	3334	0	0	2680	330
0	0	7308	10446	5	3339	0	0	2680	330
0	0	7312	10439	5	3344	0	0	2680	330
0	0	7318	10431	5	3349	0	0	2680	310
0	0	7323	10425	5	3354	0	0	2690	310
0	0	7329	10419	5	3359	0	0	2690	300
0	0	7333	10416	5	3364	0	0	2690	300
0	0	7338	10416	5	3369	0	0	2690	300
0	0	7343	10412	5	3374	0	0	2690	300
0	0	7349	10412	5	3379	0	0	2690	300
0	0	7355	10412	5	3384	0	0	2690	300
0	0	7360	10412	5	3389	0	0	2690	300
0	0	7367	10407	5	3394	0	0	2690	300
0	0	7373	10407	5	3399	0	0	2690	300
0	0	7378	10404	5	3404	0	0	2690	300
0	0	7383	10404	5	3409	0	0	2690	300
0	0	7389	10398	5	3414	0	0	2690	300
0	0	7394	10394	5	3419	0	0	2690	300
0	0	7399	10391	5	3424	0	0	2690	300
0	0	7403	10386	5	3429	0	0	2690	300
0	0	7403	10382	5	3434	0	0	2690	300
0	0	7408	10382	5	3439	0	0	2690	300
0	0	7408	10375	5	3444	0	0	2700	300
0	0	7412	10372	5	3449	0	0	2700	300
0	0	7412	10372	5	3454	0	0	2700	300
0	0	7412	10366	5	3459	0	0	2700	300
0	0	7412	10366	5	3464	0	0	2700	300
0	0	7412	10366	5	3469	0	0	2700	300
0	0	7412	10362	5	3474	0	0	2700	300
0	0	7412	10362	5	3479	0	0	2700	300
0	0	7412	10356	5	3484	0	0	2700	300
0	0	7408	10353	5	3489	0	0	2700	300
0	0	7408	10348	5	3494	0	0	2700	300
0	0	7408	10341	5	3499	0	0	2700	300
0	0	7408	10334	5	3504	0	0	2700	300
0	0	7408	10326	5	3509	0	0	2700	300
0	0	7408	10319	5	3514	0	0	2700	300
0	0	7408	10312	5	3519	0	0	2700	300
0	0	7408	10306	5	3524	0	0	2700	300
0	0	7404	10301	5	3529	0	0	2700	300
0	0	7404	10296	5	3534	0	0	2700	300
0	0	7404	10292	5	3539	0	0	2700	300
0	0	7404	10288	5	3544	0	0	2700	300
0	0	7404	10288	5	3549	0	0	2700	300
0	0	7404	10283	5	3554	0	0	2700	300
0	0	7404	10283	5	3559	0	0	2700	300
0	0	7401	10283	5	3564	0	0	2700	300
0	0	7401	10283	5	3569	0	0	2700	300
0	0	7401	10283	5	3574	0	0	2700	300
0	0	7401	10283	5	3579	0	0	2700	300
0	0	7401	10283	5	3584	0	0	2700	300
0	0	7401	10283	5	3589	0	0	2700	300
0	0	7401	10283	6	3595	1	62	2700	300
0	0	7401	10283	5	3600	1	66	2700	300
0	0	7407	10283	5	3605	1	77	2700	300
0	0	7412	10283	5	3610	1	138	2700	300
0	0	7416	10287	5	3615	1	188	2700	300
0	0	7416	10287	5	3620	1	199	2700	300
0	0	7416	10290	5	3625	1	199	2700	310
0	0	7419	10290	5	3630	1	199	2700	310
0	0	7419	10290	5	3635	1	220	2700	330
0	0	7419	10290	5	3640	1	241	2700	330
0	0	7415	10290	5	3645	1	245	2700	330
0	0	7415	10290	5	3650	1	263	2700	330
0	0	7411	10290	5	3655	1	284	2700	330
0	0	7407	10285	5	3660	1	303	2700	330
0	0	7403	10282	5	3665	1	323	2700	330
0	0	7403	10277	5	3670	1	349	2700	330
0	0	7398	10271	5	3675	1	369	2700	330
0	0	7398	10264	5	3680	1	388	2700	330
0	0	7394	10255	5	3685	1	431	2700	330
0	0	7394	10245	5	3690	1	474	2700	330
0	0	7391	10233	5	3695	1	477	2700	330
0	0	7391	10221	5	3700	1	494	2700	330
0	0	7391	10209	5	3705	1	501	2700	330
0	0	7391	10196	5	3710	1	584	2700	330
0	0	7396	10183	5	3715	1	609	2700	330
0	0	7396	10169	5	3720	1	633	2700	330
0	0	7404	10155	5	3725	1	662	2700	330
0	0	7409	10140	5	3730	1	703	2700	330
0	0	7416	10127	5	3735	1	722	2700	330
0	0	7424	10114	5	3740	1	720	2700	330
0	0	7433	10103	5	3745	1	753	2700	330
0	0	7443	10094	5	3750	1	780	2700	330
0	0	7453	10085	5	3755	1	781	2700	330
0	0	7463	10077	5	3760	1	791	2700	330
0	0	7473	10072	5	3765	1	811	2700	330
0	0	7485	10067	5	3770	1	815	2700	330
0	0	7498	10063	5	3775	1	813	2700	330
0	0	7510	10063	5	3780	1	849	2700	330
0	0	7521	10063	5	3785	1	852	2700	330
0	0	7531	10063	5	3790	1	865	2700	330
0	0	7543	10066	5	3795	1	871	2700	310
0	0	7555	10072	5	3800	1	869	2700	310
0	0	7567	10078	5	3805	1	868	2700	300
0	0	7581	10085	5	3810	1	868	2700	300
0	0	7593	10092	5	3815	1	866	2700	300
0	0	7605	10098	5	3820	1	866	2700	300
0	0	7616	10106	5	3825	1	865	2700	300
0	0	7626	10116	5	3830	1	864	2700	300
0	0	7637	10128	5	3835	1	864	2700	300
0	0	7648	10141	5	3840	1	864	2700	300
0	0	7658	10156	5	3845	1	862	2700	300
0	0	7669	10171	5	3850	1	860	2700	300
0	0	7679	10187	5	3855	1	858	2700	300
0	0	7689	10203	5	3860	1	858	2700	300
0	0	7697	10220	5	3865	1	858	2700	300
0	0	7705	10236	5	3870	1	856	2700	300
0	0	7712	10252	5	3875	1	837	2700	300
0	0	7718	10268	5	3880	1	829	2700	300
0	0	7724	10282	5	3885	1	807	2700	300
0	0	7729	10294	5	3890	1	774	2700	300
0	0	7729	10305	5	3895	1	724	2700	310
0	0	7735	10314	5	3900	1	627	2700	310
0	0	7735	10321	5	3905	1	457	2700	330
0	0	7735	10329	5	3910	1	273	2700	330
0	0	7735	10336	5	3915	1	90	2700	330
0	0	7735	10336	5	3920	0	0	2700	330
0	0	7735	10352	5	3925	0	0	2700	330
0	0	7735	10361	5	3930	0	0	2700	330
0	0	7735	10369	5	3935	0	0	2700	330
0	0	7740	10375	5	3940	0	0	2700	330
0	0	7749	10381	5	3945	0	0	2700	330
0	0	7758	10386	5	3950	0	0	2700	330
0	0	7767	10392	5	3955	0	0	2700	330
0	0	7774	10400	5	3960	0	0	2700	330
0	0	7780	10409	5	3965	0	0	2700	330
0	0	7785	10419	5	3970	0	0	2700	330
0	0	7789	10430	5	3975	0	0	2700	330
0	0	7796	10441	5	3980	0	0	2700	330
0	0	7804	10453	5	3985	0	0	2700	310
0	0	7816	10464	5	3990	0	0	2700	310
0	0	7827	10476	5	3995	0	0	2700	300
0	0	7838	10491	5	4000	0	0	2700	300
0	0	7845	10507	5	4005	0	0	2700	300
0	0	7845	10526	5	4010	0	0	2700	300
0	0	7845	10547	5	4015	0	0	2690	300
0	0	7840	10568	5	4020	0	0	2690	300
0	0	7833	10590	5	4025	0	0	2680	300
0	0	7823	10615	5	4030	0	0	2680	300
0	0	7809	10640	5	4035	0	0	2680	300
0	0	7796	10666	5	4040	0	0	2660	300
0	0	7778	10692	5	4045	0	0	2650	310
0	0	7761	10716	5	4050	0	0	2650	310
0	0	7746	10741	5	4055	0	0	2640	330
0	0	7726	10765	5	4060	0	0	2660	330
0	0	7709	10790	5	4065	0	0	2680	340
0	0	7689	10812	5	4070	0	0	2700	340
0	0	7666	10837	5	4075	0	0	2720	340
0	0	7647	10859	5	4080	0	0	2740	310
0	0	7627	10878	5	4085	0	0	2750	300
0	0	7605	10899	5	4090	0	0	2770	300
0	0	7582	10921	5	4095	0	0	2800	300
0	0	7559	10944	5	4100	0	0	2820	290
0	0	7535	10969	5	4105	0	0	2820	290
0	0	7514	10989	5	4110	0	0	2840	290
0	0	7495	11005	5	4115	0	0	2860	290
0	0	7477	11019	5	4120	0	0	2880	290
0	0	7463	11029	5	4125	0	0	2910	280
0	0	7448	11039	5	4130	0	0	2920	280
0	0	7436	11046	5	4135	0	0	2920	280
0	0	7427	11052	5	4140	0	0	2910	280
0	0	7422	11055	5	4145	0	0	2880	290
0	0	7422	11055	5	4150	0	0	2860	290
0	0	7426	11055	5	4155	0	0	2840	290
0	0	7436	11043	5	4160	0	0	2820	290
0	0	7449	11029	5	4165	0	0	2810	300
0	0	7465	11011	5	4170	0	0	2790	300
0	0	7484	10988	5	4175	0	0	2780	300
0	0	7506	10962	5	4180	0	0	2770	300
0	0	7535	10933	5	4185	0	0	2770	300
0	0	7570	10901	5	4190	0	0	2770	300
0	0	7608	10868	5	4195	0	0	2770	300
0	0	7650	10835	5	4200	0	0	2770	300
0	0	7689	10800	5	4205	0	0	2770	300
0	0	7727	10763	5	4210	0	0	2760	300
0	0	7765	10731	6	4216	0	0	2730	300
0	0	7798	10700	5	4221	0	0	2710	300
0	0	7831	10671	5	4226	0	0	2700	300
0	0	7859	10645	5	4231	0	0	2680	300
0	0	7883	10620	5	4236	0	0	2660	300
0	0	7901	10595	5	4241	0	0	2640	300
0	0	7917	10572	5	4246	0	0	2610	300
0	0	7932	10553	5	4251	0	0	2590	300
0	0	7944	10530	5	4256	0	0	2580	290
0	0	7954	10508	5	4261	0	0	2550	290
0	0	7959	10483	5	4266	0	0	2530	290
0	0	7959	10455	5	4271	0	0	2490	290
0	0	7959	10424	5	4276	0	0	2420	330
0	0	7954	10390	5	4281	0	0	2350	340
0	0	7949	10352	5	4286	0	0	2300	360
0	0	7941	10308	5	4291	0	0	2300	360
0	0	7932	10261	5	4296	0	0	2300	360
0	0	7921	10211	5	4301	0	0	2340	360
0	0	7910	10162	5	4306	0	0	2370	370
0	0	7901	10118	5	4311	0	0	2400	380
0	0	7892	10082	5	4316	0	0	2420	380
0	0	7884	10054	5	4321	0	0	2440	390
0	0	7875	10036	5	4326	0	0	2450	390
0	0	7868	10025	5	4331	0	0	2480	400
0	0	7861	10019	5	4336	0	0	2490	410
0	0	7855	10019	5	4341	0	0	2490	410
0	0	7849	10019	5	4346	0	0	2490	430
0	0	7843	10019	5	4351	0	0	2510	430
0	0	7836	10014	5	4356	0	0	2500	440
0	0	7830	10009	5	4361	0	0	2500	440
0	0	7823	10004	5	4366	0	0	2490	460
0	0	7817	10000	5	4371	0	0	2490	460
0	0	7811	10000	5	4376	0	0	2480	470
0	0	7806	9994	5	4381	0	0	2480	470
0	0	7802	9994	5	4386	0	0	2470	490
0	0	7802	9999	5	4391	0	0	2470	490
0	0	7798	10004	5	4396	0	0	2470	490
0	0	7798	10012	5	4401	0	0	2450	480
0	0	7798	10021	5	4406	0	0	2450	480
0	0	7794	10029	5	4411	0	0	2450	480
0	0	7791	10037	5	4416	0	0	2430	480
0	0	7787	10045	5	4421	0	0	2430	480
0	0	7781	10052	5	4426	0	0	2430	480
0	0	7776	10059	5	4431	0	0	2410	470
0	0	7771	10067	5	4436	0	0	2410	470
0	0	7766	10075	5	4441	0	0	2410	470
0	0	7766	10084	5	4446	0	0	2410	470
0	0	7761	10092	5	4451	0	0	2400	470
0	0	7761	10099	5	4456	0	0	2400	470
0	0	7761	10106	5	4461	0	0	2400	470
0	0	7761	10110	5	4466	0	0	2400	470
0	0	7756	10110	5	4471	0	0	2400	470
0	0	7756	10116	5	4476	0	0	2380	460
0	0	7753	10116	5	4481	0	0	2380	460
0	0	7753	10116	5	4486	0	0	2380	460
0	0	7753	10116	5	4491	0	0	2380	460
0	0	7753	10120	5	4496	0	0	2380	460
0	0	7753	10120	5	4501	0	0	2380	460
0	0	7753	10120	5	4506	0	0	2380	460
0	0	7753	10127	5	4511	0	0	2380	460
0	0	7753	10127	5	4516	0	0	2380	460
0	0	7753	10133	5	4521	0	0	2380	460
0	0	7747	10136	5	4526	0	0	2380	460
0	0	7747	10136	5	4531	0	0	2380	460
0	0	7744	10140	5	4536	0	0	2380	460
0	0	7744	10140	5	4541	0	0	2380	460
0	0	7740	10140	5	4546	0	0	2380	460
0	0	7740	10140	5	4551	0	0	2380	460
0	0	7740	10140	5	4556	0	0	2370	460
0	0	7740	10140	5	4561	0	0	2370	460
0	0	7740	10140	5	4566	0	0	2370	460
0	0	7740	10140	5	4571	0	0	2370	460
0	0	7740	10140	5	4576	0	0	2370	460
0	0	7740	10140	5	4581	0	0	2370	460
0	0	7740	10140	5	4586	0	0	2370	460
0	0	7740	10140	5	4591	0	0	2370	460
0	0	7740	10140	5	4596	0	0	2370	460
0	0	7740	10140	5	4601	0	0	2370	460
0	0	7740	10144	5	4606	0	0	2370	460
0	0	7740	10144	5	4611	0	0	2350	450
0	0	7744	10144	5	4616	0	0	2350	450
0	0	7744	10144	5	4621	0	0	2350	450
0	0	7744	10144	5	4626	0	0	2350	450
0	0	7747	10144	5	4631	0	0	2350	450
0	0	7747	10144	5	4636	0	0	2350	450
0	0	7751	10144	5	4641	0	0	2350	450
0	0	7751	10148	5	4646	0	0	2350	450
0	0	7751	10152	5	4651	0	0	2360	440
0	0	7756	10156	5	4656	0	0	2360	440
0	0	7756	10160	5	4661	0	0	2370	430
0	0	7759	10164	5	4666	0	0	2370	430
0	0	7759	10168	5	4671	0	0	2370	430
0	0	7764	10172	5	4676	0	0	2370	430
0	0	7764	10172	5	4681	0	0	2370	430
0	0	7764	10177	5	4686	0	0	2370	430
0	0	7764	10177	5	4691	0	0	2370	430
0	0	7767	10177	5	4696	0	0	2370	430
0	0	7767	10177	5	4701	0	0	2370	430
0	0	7767	10177	5	4706	0	0	2370	430
0	0	7767	10177	5	4711	0	0	2370	430
0	0	7767	10177	5	4716	0	0	2370	430
0	0	7767	10177	5	4721	0	0	2370	430
0	0	7767	10177	5	4726	0	0	2370	430
0	0	7767	10180	5	4731	0	0	2370	430
0	0	7772	10180	5	4736	0	0	2370	430
0	0	7772	10180	3	4739	1	25	2370	430
0	0	7772	10184	5	4744	1	62	2370	430
0	0	7777	10188	5	4749	1	94	2370	430
0	0	7777	10188	5	4754	1	125	2370	430
0	0	7777	10192	5	4759	1	156	2370	430
0	0	7777	10192	5	4764	1	181	2370	430
0	0	7777	10192	5	4769	1	199	2370	430
0	0	7777	10196	5	4774	1	220	2370	430
0	0	7777	10200	5	4779	1	238	2370	430
0	0	7777	10206	5	4784	1	273	2370	430
0	0	7777	10210	5	4789	1	317	2370	430
0	0	7781	10216	5	4794	1	359	2360	430
0	0	7781	10222	5	4799	1	404	2360	430
0	0	7785	10228	5	4804	1	437	2380	410
0	0	7785	10237	5	4809	1	468	2380	410
0	0	7790	10247	5	4814	1	494	2390	410
0	0	7790	10258	5	4819	1	535	2390	410
0	0	7797	10270	5	4824	1	586	2390	410
0	0	7801	10281	5	4829	1	619	2390	410
0	0	7806	10293	5	4834	1	629	2390	410
0	0	7810	10306	5	4839	1	672	2390	410
0	0	7810	10319	5	4844	1	684	2390	410
0	0	7816	10331	5	4849	1	724	2390	410
0	0	7816	10340	5	4854	1	738	2390	410
0	0	7820	10349	5	4859	1	743	2390	410
0	0	7820	10357	5	4864	1	743	2390	410
0	0	7824	10367	5	4869	1	743	2390	410
0	0	7824	10377	5	4874	1	741	2390	410
0	0	7829	10387	5	4879	1	738	2390	410
0	0	7829	10398	5	4884	1	741	2390	410
0	0	7834	10408	5	4889	1	741	2390	410
0	0	7834	10418	5	4894	1	740	2390	410
0	0	7838	10428	5	4899	1	741	2370	400
0	0	7838	10437	5	4904	1	744	2370	400
0	0	7845	10445	5	4909	1	745	2370	400
0	0	7845	10453	5	4914	1	746	2370	400
0	0	7851	10461	5	4919	1	745	2370	400
0	0	7856	10469	5	4924	1	747	2370	400
0	0	7859	10475	5	4929	1	751	2370	400
0	0	7863	10480	5	4934	1	759	2370	400
0	0	7867	10484	5	4939	1	762	2370	400
0	0	7867	10484	5	4944	1	762	2370	400
0	0	7873	10489	5	4949	1	763	2370	400
0	0	7873	10489	5	4954	1	765	2370	400
0	0	7878	10493	5	4959	1	765	2360	400
0	0	7878	10493	5	4964	1	766	2360	400
0	0	7878	10493	5	4969	1	766	2360	400
0	0	7882	10493	5	4974	1	765	2370	400
0	0	7882	10493	5	4979	1	763	2370	400
0	0	7887	10493	5	4984	1	761	2370	400
0	0	7887	10487	5	4989	1	760	2370	400
0	0	7892	10487	5	4994	1	759	2370	400
0	0	7892	10482	5	4999	1	758	2370	400
0	0	7897	10479	5	5004	1	756	2370	400
0	0	7897	10475	5	5009	1	755	2370	400
0	0	7903	10470	5	5014	1	754	2370	400
0	0	7903	10463	5	5019	1	754	2370	400
0	0	7907	10455	5	5024	1	753	2370	400
0	0	7907	10445	5	5029	1	754	2370	400
0	0	7907	10434	5	5034	1	755	2370	400
0	0	7907	10421	5	5039	1	756	2390	390
0	0	7907	10407	5	5044	1	755	2390	390
0	0	7907	10389	5	5049	1	756	2420	380
0	0	7907	10371	5	5054	1	756	2420	380
0	0	7912	10353	5	5059	1	753	2420	380
0	0	7912	10335	5	5064	1	754	2420	380
0	0	7915	10318	5	5069	1	754	2420	380
0	0	7915	10302	5	5074	1	755	2420	380
0	0	7915	10284	5	5079	1	756	2420	380
0	0	7915	10265	5	5084	1	755	2420	380
0	0	7915	10246	5	5089	1	756	2420	380
0	0	7920	10227	5	5094	1	757	2420	380
0	0	7920	10210	5	5099	1	758	2420	380
0	0	7920	10194	5	5104	1	759	2420	380
0	0	7925	10178	5	5109	1	759	2420	380
0	0	7925	10163	5	5114	1	759	2420	380
0	0	7929	10148	5	5119	1	759	2430	390
0	0	7929	10131	5	5124	1	759	2430	390
0	0	7932	10113	5	5129	1	758	2430	390
0	0	7932	10094	5	5134	1	757	2430	390
0	0	7936	10075	5	5139	1	756	2430	390
0	0	7936	10055	5	5144	1	755	2430	390
0	0	7941	10036	5	5149	1	755	2430	390
0	0	7941	10017	5	5154	1	755	2430	390
0	0	7941	9997	5	5159	1	754	2430	390
0	0	7941	9977	5	5164	1	754	2430	390
0	0	7944	9957	5	5169	1	754	2440	390
0	0	7944	9938	5	5174	1	754	2440	390
0	0	7948	9920	5	5179	1	753	2440	390
0	0	7948	9903	5	5184	1	754	2440	390
0	0	7948	9886	5	5189	1	755	2440	390
0	0	7952	9869	5	5194	1	755	2450	390
0	0	7952	9851	5	5199	1	755	2470	380
0	0	7955	9834	5	5204	1	753	2470	380
0	0	7955	9819	5	5209	1	751	2490	370
0	0	7961	9803	5	5214	1	753	2490	370
0	0	7961	9787	5	5219	1	751	2490	370
0	0	7961	9770	5	5224	1	753	2490	370
0	0	7965	9752	5	5229	1	751	2500	370
0	0	7965	9736	5	5234	1	750	2500	370
0	0	7965	9719	5	5239	1	750	2500	370
0	0	7965	9703	5	5244	1	749	2500	370
0	0	7965	9689	5	5249	1	748	2500	370
0	0	7965	9674	5	5254	1	750	2500	370
0	0	7961	9661	5	5259	1	749	2500	370
0	0	7961	9648	6	5265	1	747	2500	370
0	0	7961	9637	5	5270	1	745	2500	370
0	0	7961	9629	5	5275	1	745	2500	370
0	0	7961	9621	5	5280	1	745	2500	370
0	0	7961	9615	5	5285	1	745	2500	370
0	0	7958	9608	5	5290	1	745	2500	370
0	0	7958	9601	5	5295	1	744	2500	370
0	0	7958	9595	5	5300	1	741	2500	370
0	0	7958	9591	5	5305	1	738	2500	370
0	0	7958	9591	5	5310	1	738	2500	370
0	0	7954	9585	5	5315	1	736	2500	370
0	0	7954	9585	5	5320	1	734	2500	370
0	0	7954	9585	5	5325	1	732	2500	370
0	0	7950	9581	5	5330	1	731	2500	370
0	0	7950	9581	5	5335	1	731	2500	370
0	0	7950	9581	5	5340	1	729	2500	370
0	0	7950	9581	5	5345	1	729	2500	370
0	0	7950	9581	5	5350	1	729	2500	370
0	0	7950	9586	5	5355	1	729	2520	380
0	0	7950	9586	5	5360	1	729	2520	380
0	0	7950	9593	5	5365	1	729	2520	380
0	0	7950	9598	5	5370	1	732	2520	380
0	0	7950	9603	5	5375	1	733	2520	380
0	0	7950	9611	5	5380	1	733	2520	380
0	0	7950	9620	5	5385	1	726	2520	380
0	0	7953	9634	5	5390	1	733	2520	380
0	0	7953	9651	5	5395	1	733	2520	380
0	0	7957	9673	5	5400	1	731	2520	380
0	0	7957	9699	5	5405	1	732	2520	380
0	0	7957	9727	5	5410	1	736	2520	380
0	0	7961	9758	5	5415	1	737	2520	380
0	0	7961	9790	5	5420	1	740	2520	380
0	0	7964	9821	5	5425	1	746	2520	380
0	0	7964	9849	5	5430	1	748	2520	380
0	0	7971	9877	5	5435	1	750	2520	380
0	0	7974	9905	5	5440	1	750	2520	380
0	0	7979	9935	5	5445	1	746	2520	380
0	0	7984	9967	5	5450	1	747	2520	380
0	0	7988	9999	5	5455	1	749	2520	380
0	0	7992	10031	5	5460	1	757	2520	380
0	0	7996	10062	5	5465	1	759	2520	380
0	0	8000	10091	5	5470	1	757	2500	370
0	0	8003	10117	5	5475	1	765	2500	370
0	0	8008	10139	5	5480	1	765	2500	370
0	0	8012	10159	5	5485	1	766	2500	370
0	0	8015	10175	5	5490	1	770	2500	370
0	0	8020	10189	5	5495	1	770	2500	370
0	0	8024	10203	5	5500	1	770	2490	370
0	0	8028	10218	5	5505	1	771	2490	370
0	0	8032	10232	5	5510	1	772	2490	370
0	0	8032	10244	5	5515	1	772	2490	370
0	0	8037	10255	5	5520	1	774	2480	370
0	0	8041	10265	5	5525	1	774	2480	370
0	0	8045	10275	5	5530	1	775	2480	370
0	0	8050	10286	5	5535	1	780	2480	370
0	0	8054	10299	5	5540	1	779	2480	370
0	0	8054	10312	5	5545	1	779	2480	370
0	0	8061	10323	5	5550	1	782	2480	370
0	0	8065	10333	5	5555	1	785	2480	370
0	0	8069	10341	5	5560	1	792	2480	370
0	0	8074	10346	5	5565	1	798	2480	370
0	0	8078	10353	5	5570	1	799	2480	370
0	0	8081	10359	5	5575	1	800	2480	370
0	0	8085	10366	5	5580	1	799	2480	370
0	0	8085	10373	5	5585	1	800	2480	370
0	0	8091	10379	5	5590	1	800	2480	370
0	0	8094	10383	5	5595	1	800	2470	370
0	0	8094	10383	5	5600	1	801	2470	370
0	0	8100	10388	5	5605	1	801	2470	370
0	0	8104	10388	5	5610	1	800	2470	370
0	0	8104	10392	5	5615	1	802	2470	370
0	0	8109	10392	5	5620	1	804	2470	370
0	0	8109	10392	5	5625	1	806	2470	370
0	0	8113	10392	5	5630	1	806	2470	370
0	0	8113	10392	5	5635	1	807	2470	370
0	0	8116	10392	5	5640	1	807	2470	370
0	0	8116	10392	5	5645	1	807	2470	370
0	0	8121	10392	5	5650	1	806	2470	370
0	0	8125	10392	5	5655	1	806	2470	370
0	0	8130	10392	5	5660	1	804	2470	370
0	0	8135	10392	5	5665	1	804	2470	370
0	0	8141	10392	5	5670	1	804	2470	370
0	0	8145	10392	5	5675	1	804	2470	370
0	0	8149	10392	5	5680	1	804	2470	370
0	0	8149	10392	5	5685	1	804	2470	370
0	0	8155	10392	5	5690	1	804	2470	370
0	0	8155	10388	5	5695	1	804	2470	370
0	0	8161	10388	5	5700	1	804	2470	370
0	0	8161	10388	5	5705	1	804	2470	370
0	0	8166	10388	5	5710	1	804	2470	370
0	0	8166	10384	5	5715	1	804	2470	370
0	0	8174	10384	5	5720	1	803	2470	370
0	0	8179	10377	5	5725	1	801	2470	370
0	0	8184	10373	5	5730	1	800	2470	370
0	0	8190	10367	5	5735	1	801	2470	370
0	0	8195	10359	5	5740	1	799	2480	370
0	0	8201	10351	5	5745	1	796	2480	370
0	0	8207	10342	5	5750	1	796	2480	370
0	0	8214	10331	5	5755	1	796	2480	370
0	0	8220	10322	5	5760	1	794	2480	370
0	0	8226	10311	5	5765	1	793	2480	370
0	0	8231	10298	5	5770	1	793	2480	370
0	0	8231	10285	5	5775	1	791	2480	370
0	0	8235	10272	5	5780	1	790	2480	370
0	0	8235	10259	5	5785	1	790	2490	370
0	0	8239	10246	5	5790	1	791	2490	370
0	0	8239	10231	5	5795	1	788	2490	370
0	0	8246	10214	5	5800	1	788	2490	370
0	0	8250	10197	5	5805	1	787	2490	370
0	0	8254	10179	5	5810	1	781	2490	370
0	0	8259	10160	5	5815	1	785	2490	370
0	0	8263	10143	5	5820	1	783	2500	370
0	0	8267	10127	5	5825	1	784	2510	360
0	0	8272	10112	5	5830	1	785	2510	360
0	0	8276	10098	5	5835	1	784	2520	350
0	0	8281	10083	5	5840	1	785	2520	350
0	0	8286	10066	5	5845	1	788	2540	350
0	0	8291	10049	5	5850	1	788	2540	350
0	0	8296	10033	5	5855	1	788	2540	350
0	0	8301	10016	5	5860	1	786	2540	350
0	0	8307	10002	5	5865	1	789	2540	350
0	0	8314	9987	5	5870	1	788	2540	350
0	0	8320	9974	5	5875	1	788	2540	350
0	0	8326	9963	5	5880	1	789	2540	350
0	0	8332	9954	5	5885	1	788	2560	350
0	0	8338	9946	5	5890	1	789	2560	350
0	0	8345	9940	5	5895	1	791	2560	350
0	0	8350	9936	5	5900	1	791	2560	350
0	0	8356	9936	5	5905	1	792	2560	350
0	0	8363	9932	5	5910	1	792	2560	350
0	0	8370	9932	5	5915	1	792	2570	350
0	0	8380	9932	5	5920	1	791	2570	350
0	0	8390	9937	5	5925	1	796	2570	350
0	0	8402	9941	5	5930	1	792	2570	350
0	0	8415	9947	5	5935	1	793	2570	350
0	0	8428	9954	5	5940	1	795	2570	350
0	0	8442	9961	5	5945	1	798	2570	350
0	0	8455	9971	5	5950	1	799	2580	330
0	0	8468	9985	5	5955	1	800	2580	330
0	0	8481	9999	5	5960	1	801	2580	320
0	0	8494	10016	5	5965	1	800	2580	320
0	0	8507	10035	5	5970	1	803	2580	320
0	0	8520	10054	5	5975	1	802	2580	320
0	0	8531	10074	5	5980	1	806	2580	320
0	0	8541	10096	5	5985	1	807	2580	320
0	0	8551	10118	5	5990	1	806	2580	320
0	0	8559	10141	5	5995	1	807	2580	320
0	0	8568	10164	5	6000	1	806	2580	320
0	0	8576	10186	5	6005	1	808	2580	320
0	0	8584	10207	5	6010	1	808	2570	320
0	0	8591	10229	5	6015	1	808	2570	320
0	0	8596	10249	5	6020	1	809	2570	320
0	0	8602	10269	5	6025	1	809	2570	320
0	0	8606	10287	5	6030	1	809	2580	300
0	0	8610	10303	5	6035	1	810	2580	300
0	0	8610	10317	5	6040	1	809	2590	300
0	0	8614	10329	5	6045	1	807	2580	290
0	0	8614	10340	5	6050	1	806	2580	290
0	0	8618	10351	5	6055	1	805	2580	290
0	0	8618	10364	5	6060	1	806	2580	290
0	0	8618	10375	5	6065	1	806	2580	290
0	0	8618	10384	5	6070	1	806	2580	290
0	0	8618	10391	5	6075	1	806	2580	290
0	0	8618	10395	5	6080	1	805	2580	290
0	0	8618	10399	5	6085	1	804	2580	290
0	0	8618	10403	5	6090	1	804	2580	290
0	0	8618	10403	5	6095	1	804	2580	290
0	0	8618	10403	5	6100	1	804	2580	290
0	0	8618	10403	5	6105	1	803	2580	290
0	0	8618	10403	5	6110	1	801	2580	290
0	0	8618	10403	5	6115	1	801	2580	290
0	0	8618	10399	5	6120	1	800	2580	290
0	0	8618	10394	5	6125	1	800	2580	290
0	0	8618	10386	5	6130	1	799	2580	290
0	0	8621	10376	5	6135	1	796	2580	290
0	0	8621	10364	5	6140	1	796	2580	290
0	0	8626	10350	5	6145	1	796	2580	290
0	0	8630	10333	5	6150	1	795	2580	290
0	0	8630	10313	5	6155	1	796	2580	290
0	0	8636	10290	5	6160	1	796	2580	290
0	0	8642	10267	5	6165	1	794	2580	290
0	0	8647	10243	5	6170	1	795	2580	290
0	0	8654	10218	5	6175	1	795	2580	290
0	0	8663	10191	5	6180	1	795	2580	290
0	0	8672	10163	5	6185	1	793	2580	290
0	0	8681	10136	5	6190	1	795	2580	290
0	0	8691	10111	5	6195	1	795	2580	290
0	0	8701	10088	5	6200	1	798	2580	290
0	0	8711	10065	5	6205	1	796	2590	300
0	0	8723	10040	5	6210	1	799	2590	300
0	0	8736	10017	5	6215	1	801	2590	300
0	0	8749	9994	5	6220	1	800	2580	300
0	0	8764	9975	5	6225	1	801	2580	300
0	0	8780	9960	5	6230	1	801	2570	320
0	0	8797	9948	5	6235	1	806	2580	320
0	0	8812	9939	5	6240	1	810	2580	320
0	0	8828	9932	5	6245	1	809	2580	320
0	0	8841	9927	5	6250	1	817	2580	330
0	0	8854	9927	5	6255	1	818	2580	330
0	0	8866	9927	5	6260	1	819	2580	330
0	0	8876	9927	5	6265	1	817	2590	340
0	0	8888	9936	5	6270	1	817	2590	330
0	0	8897	9946	5	6275	1	815	2590	330
0	0	8905	9959	5	6280	1	815	2590	330
0	0	8913	9974	5	6285	1	812	2590	330
0	0	8919	9992	5	6290	1	805	2590	330
0	0	8924	10012	5	6295	1	794	2590	330
0	0	8928	10033	5	6300	1	766	2590	330
0	0	8928	10056	5	6305	1	722	2590	330
0	0	8931	10078	5	6310	1	627	2590	330
0	0	8931	10100	5	6315	1	404	2590	330
0	0	8931	10122	5	6320	1	330	2590	330
0	0	8928	10142	5	6325	1	152	2590	330
0	0	8928	10142	5	6330	0	0	2580	320
0	0	8919	10179	5	6335	0	0	2590	310
0	0	8914	10196	5	6340	0	0	2590	310
0	0	8914	10213	5	6345	0	0	2590	300
0	0	8909	10230	5	6350	0	0	2590	300
0	0	8909	10246	5	6355	0	0	2590	300
0	0	8909	10263	5	6360	0	0	2590	300
0	0	8909	10281	5	6365	0	0	2590	300
0	0	8909	10298	5	6370	0	0	2590	300
0	0	8909	10317	5	6375	0	0	2590	300
0	0	8902	10335	5	6380	0	0	2590	300
0	0	8899	10351	5	6385	0	0	2590	300
0	0	8899	10368	5	6390	0	0	2590	300
0	0	8892	10385	5	6395	0	0	2590	300
0	0	8892	10401	5	6400	0	0	2590	300
0	0	8887	10416	5	6405	0	0	2590	300
0	0	8887	10431	5	6410	0	0	2590	300
0	0	8881	10445	5	6415	0	0	2590	300
0	0	8881	10459	5	6420	0	0	2590	300
0	0	8875	10473	5	6425	0	0	2590	300
0	0	8875	10486	5	6430	0	0	2590	300
0	0	8868	10500	5	6435	0	0	2590	300
0	0	8865	10513	5	6440	0	0	2590	300
0	0	8861	10526	5	6445	0	0	2590	300
0	0	8857	10539	5	6450	0	0	2580	290
0	0	8854	10553	5	6455	0	0	2580	290
0	0	8849	10567	5	6460	0	0	2580	290
0	0	8844	10582	5	6465	0	0	2580	290
0	0	8838	10598	5	6470	0	0	2570	290
0	0	8831	10614	5	6475	0	0	2570	290
0	0	8823	10631	5	6480	0	0	2570	290
0	0	8814	10649	5	6485	0	0	2560	290
0	0	8804	10669	5	6490	0	0	2560	290
0	0	8794	10689	5	6495	0	0	2560	290
0	0	8784	10709	5	6500	0	0	2550	290
0	0	8774	10730	5	6505	0	0	2550	290
0	0	8763	10751	5	6510	0	0	2540	300
0	0	8752	10771	5	6515	0	0	2530	300
0	0	8741	10790	5	6520	0	0	2520	320
0	0	8729	10806	5	6525	0	0	2520	320
0	0	8717	10818	5	6530	0	0	2530	320
0	0	8706	10826	5	6535	0	0	2530	320
0	0	8694	10830	5	6540	0	0	2530	320
0	0	8683	10830	5	6545	0	0	2530	320
0	0	8672	10830	5	6550	0	0	2530	330
0	0	8661	10824	5	6555	0	0	2530	330
0	0	8651	10818	5	6560	0	0	2520	350
0	0	8642	10811	5	6565	0	0	2520	350
0	0	8642	10811	6	6571	1	138	2530	330
0	0	8630	10800	5	6576	1	131	2530	330
0	0	8627	10800	5	6581	1	145	2550	320
0	0	8627	10795	5	6586	1	195	2550	320
0	0	8620	10795	5	6591	1	227	2550	320
0	0	8616	10789	5	6596	1	249	2550	320
0	0	8610	10784	5	6601	1	300	2550	320
0	0	8603	10778	5	6606	1	313	2550	320
0	0	8596	10771	5	6611	1	313	2560	300
0	0	8589	10763	5	6616	1	320	2550	300
0	0	8584	10755	5	6621	1	340	2560	290
0	0	8580	10748	5	6626	1	369	2560	290
0	0	8577	10741	5	6631	1	388	2550	290
0	0	8577	10736	5	6636	1	416	2550	290
0	0	8573	10730	5	6641	1	465	2550	290
0	0	8573	10723	5	6646	1	504	2540	290
0	0	8573	10717	5	6651	1	552	2540	290
0	0	8573	10710	5	6656	1	594	2540	290
0	0	8573	10706	5	6661	1	625	2540	290
0	0	8578	10706	5	6666	1	659	2530	290
0	0	8578	10700	5	6671	1	685	2530	290
0	0	8584	10700	5	6676	1	700	2530	290
0	0	8589	10694	5	6681	1	713	2530	290
0	0	8595	10690	5	6686	1	750	2530	290
0	0	8601	10687	5	6691	1	766	2540	290
0	0	8605	10687	5	6696	1	774	2540	290
0	0	8610	10687	5	6701	1	778	2540	290
0	0	8614	10687	5	6706	1	779	2540	290
0	0	8619	10687	5	6711	1	779	2540	290
0	0	8625	10687	5	6716	1	776	2540	290
0	0	8631	10694	5	6721	1	776	2540	290
0	0	8636	10699	5	6726	1	778	2540	290
0	0	8641	10704	5	6731	1	781	2540	290
0	0	8641	10709	5	6736	1	781	2540	290
0	0	8645	10716	5	6741	1	780	2540	290
0	0	8645	10724	5	6746	1	780	2540	290
0	0	8648	10735	5	6751	1	779	2540	290
0	0	8648	10747	5	6756	1	779	2540	290
0	0	8648	10761	5	6761	1	778	2540	290
0	0	8648	10775	5	6766	1	776	2540	290
0	0	8648	10788	5	6771	1	775	2530	290
0	0	8645	10798	5	6776	1	776	2530	290
0	0	8645	10805	5	6781	1	775	2530	290
0	0	8640	10805	5	6786	1	774	2530	290
0	0	8640	10810	5	6791	1	772	2540	290
0	0	8635	10810	5	6796	1	771	2540	290
0	0	8635	10810	5	6801	1	769	2540	290
0	0	8630	10810	5	6806	1	768	2540	290
0	0	8630	10810	5	6811	1	766	2540	290
0	0	8626	10806	5	6816	1	766	2540	290
0	0	8626	10806	5	6821	1	767	2540	290
0	0	8623	10800	5	6826	1	767	2540	290
0	0	8623	10796	5	6831	1	767	2540	290
0	0	8623	10791	5	6836	1	768	2540	290
0	0	8619	10785	5	6841	1	769	2540	290
0	0	8619	10778	5	6846	1	772	2540	290
0	0	8614	10770	5	6851	1	772	2540	290
0	0	8614	10763	5	6856	1	772	2540	290
0	0	8611	10757	5	6861	1	772	2540	290
0	0	8611	10752	5	6866	1	772	2540	290
0	0	8611	10749	5	6871	1	772	2540	290
0	0	8611	10749	5	6876	1	772	2540	290
0	0	8611	10743	5	6881	1	772	2530	290
0	0	8615	10743	5	6886	1	772	2530	290
0	0	8615	10743	5	6891	1	771	2530	290
0	0	8622	10743	5	6896	1	769	2530	290
0	0	8626	10739	5	6901	1	766	2530	290
0	0	8626	10739	5	6906	1	762	2530	290
0	0	8632	10739	5	6911	1	751	2530	290
0	0	8632	10739	5	6916	1	726	2530	290
0	0	8637	10739	5	6921	1	671	2530	290
0	0	8641	10739	5	6926	1	588	2530	290
0	0	8641	10739	5	6931	1	488	2530	290
0	0	8646	10736	5	6936	1	365	2530	290
0	0	8646	10736	5	6941	1	245	2530	290
0	0	8646	10736	5	6946	1	107	2530	290
0	0	8646	10736	5	6951	0	0	2530	290
0	0	8646	10732	5	6956	0	0	2530	290
0	0	8646	10727	5	6961	0	0	2530	290
0	0	8646	10723	5	6966	0	0	2530	290
0	0	8646	10719	5	6971	0	0	2540	290
0	0	8646	10716	5	6976	0	0	2540	290
0	0	8650	10716	5	6981	0	0	2540	290
0	0	8650	10716	5	6986	0	0	2540	290
0	0	8650	10712	5	6991	0	0	2540	290
0	0	8650	10712	5	6996	0	0	2550	290
0	0	8650	10712	5	7001	0	0	2550	290
0	0	8650	10712	5	7006	0	0	2550	290
0	0	8650	10712	5	7011	0	0	2550	290
0	0	8650	10712	5	7016	0	0	2550	290
0	0	8650	10712	5	7021	0	0	2550	290
0	0	8650	10712	5	7026	0	0	2540	290
0	0	8650	10712	5	7031	0	0	2540	290
0	0	8646	10712	5	7036	0	0	2540	290
0	0	8646	10712	5	7041	0	0	2540	290
0	0	8646	10712	5	7046	0	0	2540	290
0	0	8643	10718	5	7051	0	0	2530	290
0	0	8643	10722	5	7056	0	0	2530	290
0	0	8639	10725	5	7061	0	0	2520	290
0	0	8639	10725	5	7066	0	0	2520	290
0	0	8639	10729	5	7071	0	0	2510	290
0	0	8639	10729	5	7076	0	0	2510	290
0	0	8639	10729	5	7081	0	0	2490	280
0	0	8639	10729	5	7086	0	0	2490	280
0	0	8636	10729	5	7091	0	0	2490	280
0	0	8636	10723	5	7096	0	0	2490	280
0	0	8631	10718	5	7101	0	0	2470	280
0	0	8626	10709	5	7106	0	0	2470	280
0	0	8621	10703	5	7111	0	0	2470	280
0	0	8614	10695	5	7116	0	0	2460	280
0	0	8607	10688	5	7121	0	0	2460	280
0	0	8600	10680	5	7126	0	0	2460	280
0	0	8593	10670	5	7131	0	0	2460	280
0	0	8585	10659	5	7136	0	0	2460	280
0	0	8577	10646	5	7141	0	0	2450	280
0	0	8571	10632	5	7146	0	0	2450	280
0	0	8562	10617	5	7151	0	0	2460	280
0	0	8556	10601	5	7156	0	0	2460	280
0	0	8550	10584	5	7161	0	0	2460	280
0	0	8546	10567	5	7166	0	0	2460	280
0	0	8546	10551	5	7171	0	0	2470	280
0	0	8542	10535	5	7176	0	0	2470	280
0	0	8542	10521	5	7181	0	0	2470	280
0	0	8539	10508	5	7186	0	0	2490	280
0	0	8539	10494	5	7191	0	0	2490	280
0	0	8539	10481	5	7196	0	0	2490	280
0	0	8539	10468	5	7201	0	0	2490	280
0	0	8539	10453	5	7206	0	0	2510	290
0	0	8542	10440	5	7211	0	0	2510	290
0	0	8547	10426	5	7216	0	0	2520	290
0	0	8554	10411	5	7221	0	0	2520	290
0	0	8563	10397	5	7226	0	0	2530	290
0	0	8574	10382	5	7231	0	0	2530	290
0	0	8588	10368	5	7236	0	0	2540	290
0	0	8602	10356	5	7241	0	0	2540	290
0	0	8620	10344	5	7246	0	0	2550	290
0	0	8639	10334	5	7251	0	0	2550	290
0	0	8656	10326	5	7256	0	0	2560	290
0	0	8676	10320	5	7261	0	0	2560	290
0	0	8692	10320	5	7266	0	0	2560	290
0	0	8707	10320	5	7271	0	0	2560	290
0	0	8724	10320	5	7276	0	0	2560	290
0	0	8740	10324	5	7281	0	0	2560	290
0	0	8758	10327	5	7286	0	0	2560	290
0	0	8778	10331	5	7291	0	0	2560	290
0	0	8800	10334	6	7297	0	0	2560	290
0	0	8828	10334	5	7302	0	0	2560	290
0	0	8858	10334	5	7307	0	0	2550	290
0	0	8894	10326	5	7312	0	0	2550	290
0	0	8933	10315	5	7317	0	0	2540	300
0	0	8972	10302	5	7322	0	0	2520	320
0	0	9012	10286	5	7327	0	0	2500	340
0	0	9053	10269	5	7332	0	0	2490	350
0	0	9093	10251	5	7337	0	0	2480	370
0	0	9135	10236	5	7342	0	0	2460	370
0	0	9180	10221	5	7347	0	0	2460	370
0	0	9226	10207	5	7352	0	0	2470	370
0	0	9274	10197	5	7357	0	0	2480	350
0	0	9322	10186	5	7362	0	0	2490	340
0	0	9367	10180	5	7367	0	0	2510	320
0	0	9410	10175	5	7372	0	0	2520	300
0	0	9451	10171	5	7377	0	0	2530	290
0	0	9488	10171	5	7382	0	0	2530	290
0	0	9520	10171	5	7387	0	0	2530	290
0	0	9548	10175	5	7392	0	0	2530	290
0	0	9573	10175	5	7397	0	0	2530	290
0	0	9593	10181	5	7402	0	0	2530	290
0	0	9609	10181	5	7407	0	0	2530	290
0	0	9621	10181	5	7412	0	0	2530	290
0	0	9625	10181	5	7417	0	0	2530	290
0	0	9625	10173	5	7422	0	0	2530	290
0	0	9625	10167	5	7427	0	0	2530	290
0	0	9620	10167	5	7432	0	0	2530	290
0	0	9620	10171	5	7437	0	0	2530	290
0	0	9620	10182	5	7442	0	0	2530	290
0	0	9620	10199	5	7447	0	0	2530	290
0	0	9620	10218	5	7452	0	0	2520	290
0	0	9616	10239	5	7457	0	0	2520	290
0	0	9616	10259	5	7462	0	0	2520	290
0	0	9610	10279	5	7467	0	0	2520	290
0	0	9605	10298	5	7472	0	0	2520	290
0	0	9601	10314	5	7477	0	0	2520	290
0	0	9594	10329	5	7482	0	0	2520	290
0	0	9585	10343	5	7487	0	0	2520	290
0	0	9576	10355	5	7492	0	0	2520	290
0	0	9565	10369	5	7497	0	0	2520	290
0	0	9554	10381	5	7502	0	0	2520	290
0	0	9543	10393	5	7507	0	0	2520	290
0	0	9532	10404	5	7512	0	0	2520	290
0	0	9521	10415	5	7517	0	0	2520	290
0	0	9511	10425	5	7522	0	0	2520	290
0	0	9501	10433	5	7527	0	0	2520	290
0	0	9493	10440	5	7532	0	0	2520	290
0	0	9486	10443	5	7537	0	0	2520	290
0	0	9478	10438	5	7542	0	0	2520	290
0	0	9469	10424	5	7547	0	0	2520	290
0	0	9461	10401	5	7552	0	0	2520	290
0	0	9451	10373	5	7557	0	0	2520	290
0	0	9440	10348	5	7562	0	0	2520	290
0	0	9431	10323	5	7567	0	0	2530	290
0	0	9420	10301	5	7572	0	0	2530	290
0	0	9410	10279	5	7577	0	0	2530	290
0	0	9401	10258	5	7582	0	0	2540	290
0	0	9392	10240	5	7587	0	0	2540	290
0	0	9384	10226	5	7592	0	0	2550	290
0	0	9376	10215	5	7597	0	0	2550	290
0	0	9368	10204	5	7602	0	0	2560	290
0	0	9360	10195	5	7607	0	0	2560	290
0	0	9352	10185	5	7612	0	0	2570	290
0	0	9342	10176	5	7617	0	0	2580	290
0	0	9333	10165	5	7622	0	0	2580	290
0	0	9321	10154	5	7627	0	0	2590	300
0	0	9308	10142	5	7632	0	0	2590	300
0	0	9293	10128	5	7637	0	0	2590	300
0	0	9277	10114	5	7642	0	0	2610	300
0	0	9262	10100	5	7647	0	0	2610	300
0	0	9247	10085	5	7652	0	0	2610	300
0	0	9231	10069	5	7657	0	0	2620	300
0	0	9215	10054	5	7662	0	0	2620	300
0	0	9198	10037	5	7667	0	0	2630	300
0	0	9180	10020	5	7672	0	0	2640	300
0	0	9163	10003	5	7677	0	0	2640	300
0	0	9147	9985	5	7682	0	0	2650	300
0	0	9131	9969	5	7687	0	0	2650	300
0	0	9115	9952	5	7692	0	0	2660	300
0	0	9099	9938	5	7697	0	0	2670	300
0	0	9081	9925	5	7702	0	0	2670	300
0	0	9064	9915	5	7707	0	0	2680	300
0	0	9050	9906	5	7712	0	0	2680	300
0	0	9033	9899	5	7717	0	0	2680	300
0	0	9019	9892	5	7722	0	0	2680	300
0	0	9006	9888	5	7727	0	0	2690	300
0	0	8992	9884	5	7732	0	0	2690	300
0	0	8980	9884	5	7737	0	0	2690	300
0	0	8970	9884	5	7742	0	0	2690	300
0	0	8960	9884	5	7747	0	0	2690	310
0	0	8950	9884	5	7752	0	0	2690	310
0	0	8941	9884	5	7757	0	0	2690	330
0	0	8932	9884	5	7762	0	0	2690	330
0	0	8924	9884	5	7767	0	0	2690	340
0	0	8918	9884	5	7772	0	0	2690	340
0	0	8913	9884	5	7777	0	0	2690	360
0	0	8908	9888	5	7782	0	0	2690	360
0	0	8908	9888	5	7787	0	0	2690	360
0	0	8903	9888	5	7792	0	0	2690	360
0	0	8903	9891	5	7797	0	0	2680	360
0	0	8899	9891	5	7802	0	0	2680	370
0	0	8899	9891	5	7807	0	0	2680	370
0	0	8895	9891	5	7812	0	0	2680	390
0	0	8895	9891	5	7817	0	0	2670	390
0	0	8895	9891	5	7822	0	0	2670	390
0	0	8895	9891	5	7827	0	0	2670	390
0	0	8895	9891	5	7832	0	0	2650	390
0	0	8895	9891	5	7837	0	0	2650	390
0	0	8892	9891	5	7842	0	0	2650	390
0	0	8892	9891	5	7847	0	0	2650	390
0	0	8892	9895	5	7852	0	0	2640	390
0	0	8892	9895	5	7857	0	0	2640	390
0	0	8892	9901	5	7862	0	0	2640	390
0	0	8897	9901	5	7867	0	0	2640	390
0	0	8897	9907	5	7872	0	0	2630	390
0	0	8901	9907	5	7877	0	0	2630	390
0	0	8901	9911	5	7882	0	0	2630	390
0	0	8906	9911	5	7887	0	0	2630	390
0	0	8906	9911	5	7892	0	0	2630	390
0	0	8911	9911	5	7897	0	0	2630	390
0	0	8911	9915	5	7902	0	0	2630	390
0	0	8916	9915	5	7907	0	0	2620	390
0	0	8916	9915	5	7912	0	0	2620	390
0	0	8919	9915	5	7917	0	0	2620	390
0	0	8919	9915	5	7922	0	0	2620	390
0	0	8919	9915	5	7927	0	0	2620	390
0	0	8919	9915	5	7932	0	0	2620	390
0	0	8919	9915	5	7937	0	0	2620	390
0	0	8919	9915	5	7942	0	0	2620	390
0	0	8919	9915	5	7947	0	0	2620	390
0	0	8919	9915	5	7952	0	0	2600	390
0	0	8919	9915	5	7957	0	0	2600	390
0	0	8919	9918	5	7962	0	0	2600	390
0	0	8919	9918	5	7967	0	0	2610	370
0	0	8919	9922	5	7972	0	0	2610	370
0	0	8919	9922	5	7977	0	0	2610	360
0	0	8923	9926	5	7982	0	0	2610	360
0	0	8923	9926	5	7987	0	0	2600	360
0	0	8923	9930	5	7992	0	0	2600	360
0	0	8923	9930	5	7997	0	0	2600	360
0	0	8923	9933	5	8002	0	0	2600	360
0	0	8927	9933	5	8007	0	0	2600	360
0	0	8927	9938	5	8012	0	0	2600	360
0	0	8927	9938	5	8017	0	0	2600	360
0	0	8927	9943	5	8022	0	0	2600	360
0	0	8927	9943	5	8027	0	0	2600	370
0	0	8927	9943	5	8032	0	0	2590	360
0	0	8927	9943	5	8037	0	0	2580	380
0	0	8927	9947	5	8042	0	0	2580	380
0	0	8927	9947	5	8047	0	0	2580	380
0	0	8927	9947	5	8052	0	0	2580	380
0	0	8927	9947	5	8057	0	0	2580	380
0	0	8927	9947	5	8062	0	0	2580	380
0	0	8927	9947	5	8067	0	0	2570	380
0	0	8927	9947	5	8072	0	0	2570	380
0	0	8927	9947	5	8077	0	0	2570	380
0	0	8927	9947	5	8082	0	0	2570	380
0	0	8927	9950	5	8087	0	0	2570	380
0	0	8927	9950	5	8092	0	0	2570	380
0	0	8927	9950	5	8097	0	0	2570	380
0	0	8927	9950	5	8102	0	0	2570	380
0	0	8927	9954	5	8107	0	0	2570	380
0	0	8927	9954	5	8112	0	0	2550	380
0	0	8927	9957	5	8117	0	0	2550	380
0	0	8927	9957	5	8122	0	0	2550	380
0	0	8927	9961	5	8127	0	0	2550	380
0	0	8927	9961	5	8132	0	0	2550	380
0	0	8927	9961	5	8137	0	0	2550	380
0	0	8927	9961	5	8142	0	0	2550	380
0	0	8927	9964	5	8147	0	0	2550	380
0	0	8927	9964	5	8152	0	0	2550	380
0	0	8927	9964	5	8157	0	0	2550	380
0	0	8927	9964	5	8162	0	0	2550	380
0	0	8927	9964	5	8167	0	0	2550	380
0	0	8927	9964	5	8172	0	0	2550	380
0	0	8927	9964	5	8177	0	0	2550	380
0	0	8927	9964	5	8182	0	0	2550	380
0	0	8927	9964	5	8187	0	0	2550	380
0	0	8927	9964	5	8192	0	0	2550	380
0	0	8927	9964	5	8197	0	0	2550	380
0	0	8927	9964	5	8202	0	0	2550	380
0	0	8927	9964	5	8207	0	0	2550	380
0	0	8927	9964	5	8212	0	0	2540	380
0	0	8927	9964	5	8217	0	0	2540	380
0	0	8927	9964	5	8222	0	0	2540	380
0	0	8927	9964	5	8227	0	0	2540	380
0	0	8927	9964	5	8232	0	0	2540	380
0	0	8927	9964	5	8237	0	0	2540	380
0	0	8927	9964	5	8242	0	0	2540	380
0	0	8927	9964	5	8247	0	0	2540	380
0	0	8927	9964	5	8252	0	0	2540	380
0	0	8927	9968	5	8257	0	0	2540	380
0	0	8927	9968	5	8262	0	0	2540	380
0	0	8927	9968	5	8267	0	0	2540	380
0	0	8927	9972	5	8272	0	0	2540	380
0	0	8927	9972	5	8277	0	0	2540	380
0	0	8927	9972	5	8282	0	0	2540	380
0	0	8927	9976	5	8287	0	0	2540	380
0	0	8927	9976	5	8292	0	0	2540	380
0	0	8927	9976	5	8297	0	0	2540	380
0	0	8930	9980	5	8302	0	0	2540	380
0	0	8930	9980	5	8307	0	0	2540	380
0	0	8930	9980	5	8312	0	0	2540	380
0	0	8930	9984	5	8317	0	0	2540	380
0	0	8935	9984	5	8322	0	0	2540	380
0	0	8935	9984	5	8327	0	0	2540	380
0	0	8938	9984	5	8332	0	0	2540	380
0	0	8938	9984	5	8337	0	0	2540	380
0	0	8942	9984	5	8342	0	0	2540	380
0	0	8942	9988	5	8347	0	0	2540	380
0	0	8942	9988	5	8352	0	0	2540	380
0	0	8942	9988	5	8357	0	0	2540	380
0	0	8945	9988	5	8362	0	0	2540	380
0	0	8945	9988	5	8367	0	0	2540	380
0	0	8945	9988	5	8372	0	0	2540	380
0	0	8945	9988	5	8377	0	0	2540	380
0	0	8945	9988	5	8382	0	0	2540	380
0	0	8949	9988	5	8387	0	0	2540	380
0	0	8949	9988	5	8392	0	0	2540	380
0	0	8949	9988	5	8397	0	0	2540	380
0	0	8949	9988	5	8402	0	0	2540	380
0	0	8949	9988	5	8407	0	0	2530	380
0	0	8949	9988	5	8412	0	0	2530	380
0	0	8949	9988	5	8417	0	0	2530	380
0	0	8949	9988	5	8422	0	0	2530	380
0	0	8952	9988	5	8427	0	0	2530	380
0	0	8952	9988	5	8432	0	0	2530	380
0	0	8952	9988	5	8437	0	0	2530	380
0	0	8956	9988	5	8442	0	0	2530	380
0	0	8956	9988	5	8447	0	0	2530	380
0	0	8956	9988	5	8452	0	0	2530	380
0	0	8956	9988	5	8457	0	0	2530	380
0	0	8959	9988	5	8462	0	0	2530	380
0	0	8959	9988	5	8467	0	0	2530	380
0	0	8959	9988	5	8472	0	0	2530	380
0	0	8959	9988	5	8477	0	0	2530	380
0	0	8959	9988	5	8482	0	0	2530	380
0	0	8959	9988	5	8487	0	0	2530	380
0	0	8959	9988	5	8492	0	0	2530	380
0	0	8959	9988	5	8497	0	0	2530	380
0	0	8959	9988	5	8502	0	0	2530	380
0	0	8959	9988	5	8507	0	0	2530	380
0	0	8959	9988	5	8512	0	0	2530	380
0	0	8959	9988	5	8517	0	0	2530	380
0	0	8959	9988	5	8522	0	0	2530	380
0	0	8959	9988	5	8527	0	0	2530	380
0	0	8959	9988	5	8532	0	0	2530	380
0	0	8959	9988	7	8539	1	18	2530	380
0	0	8959	9988	5	8544	1	36	2530	380
0	0	8963	9988	5	8549	1	47	2530	380
0	0	8963	9988	5	8554	1	62	2530	380
0	0	8963	9988	5	8559	1	66	2530	380
0	0	8963	9988	5	8564	1	83	2530	380
0	0	8963	9991	5	8569	1	97	2530	380
0	0	8963	9995	5	8574	1	107	2530	380
0	0	8963	9999	5	8579	1	114	2530	380
0	0	8963	10002	5	8584	1	128	2530	380
0	0	8963	10007	5	8589	1	142	2530	380
0	0	8963	10012	5	8594	1	152	2530	380
0	0	8963	10017	5	8599	1	170	2530	380
0	0	8966	10023	5	8604	1	191	2530	380
0	0	8966	10030	5	8609	1	199	2520	380
0	0	8966	10036	5	8614	1	199	2520	380
0	0	8966	10044	5	8619	1	209	2520	380
0	0	8966	10052	5	8624	1	249	2520	380
0	0	8970	10061	5	8629	1	266	2520	380
0	0	8970	10071	5	8634	1	270	2520	380
0	0	8974	10081	5	8639	1	303	2520	380
0	0	8974	10092	5	8644	1	330	2520	380
0	0	8980	10103	5	8649	1	343	2500	370
0	0	8983	10116	5	8654	1	398	2500	370
0	0	8987	10129	5	8659	1	434	2500	370
0	0	8991	10142	5	8664	1	431	2500	370
0	0	8996	10155	5	8669	1	437	2500	370
0	0	9002	10167	5	8674	1	443	2500	370
0	0	9007	10181	5	8679	1	448	2500	370
0	0	9013	10195	5	8684	1	471	2500	370
0	0	9020	10209	5	8689	1	471	2500	370
0	0	9026	10224	5	8694	1	471	2500	370
0	0	9032	10239	5	8699	1	474	2500	370
0	0	9039	10254	5	8704	1	509	2490	370
0	0	9046	10268	5	8709	1	509	2490	370
0	0	9054	10281	5	8714	1	509	2490	370
0	0	9061	10293	5	8719	1	535	2490	370
0	0	9068	10303	5	8724	1	538	2490	370
0	0	9075	10312	5	8729	1	561	2490	370
0	0	9081	10320	5	8734	1	568	2490	370
0	0	9087	10328	5	8739	1	566	2490	370
0	0	9094	10335	5	8744	1	588	2490	370
0	0	9101	10342	5	8749	1	609	2490	370
0	0	9107	10348	5	8754	1	617	2490	370
0	0	9114	10352	5	8759	1	645	2490	370
0	0	9121	10352	5	8764	1	662	2490	370
0	0	9128	10357	5	8769	1	662	2490	370
0	0	9135	10357	5	8774	1	666	2490	370
0	0	9142	10357	5	8779	1	684	2490	370
0	0	9150	10357	5	8784	1	685	2490	370
0	0	9156	10357	5	8789	1	685	2510	350
0	0	9163	10353	5	8794	1	688	2510	350
0	0	9170	10353	5	8799	1	690	2510	350
0	0	9177	10345	5	8804	1	688	2510	350
0	0	9183	10341	5	8809	1	687	2510	350
0	0	9191	10335	5	8814	1	685	2510	350
0	0	9198	10330	5	8819	1	684	2510	350
0	0	9204	10325	5	8824	1	684	2510	350
0	0	9210	10319	5	8829	1	685	2510	350
0	0	9214	10311	5	8834	1	685	2510	350
0	0	9219	10302	5	8839	1	681	2510	350
0	0	9224	10291	5	8844	1	683	2510	350
0	0	9231	10278	5	8849	1	677	2510	350
0	0	9237	10265	5	8854	1	674	2510	350
0	0	9243	10250	5	8859	1	674	2510	350
0	0	9248	10234	5	8864	1	672	2510	350
0	0	9252	10218	5	8869	1	671	2510	350
0	0	9252	10200	5	8874	1	672	2510	350
0	0	9256	10182	5	8879	1	669	2510	350
0	0	9256	10163	5	8884	1	664	2520	350
0	0	9256	10144	5	8889	1	661	2520	350
0	0	9256	10125	5	8894	1	654	2520	350
0	0	9256	10107	5	8899	1	652	2520	350
0	0	9256	10088	5	8904	1	623	2520	350
0	0	9256	10069	5	8909	1	616	2520	350
0	0	9256	10052	5	8914	1	617	2540	350
0	0	9256	10037	5	8919	1	613	2540	350
0	0	9256	10026	5	8924	1	590	2540	350
0	0	9256	10018	5	8929	1	582	2540	350
0	0	9256	10011	5	8934	1	582	2540	350
0	0	9252	10005	5	8939	1	584	2540	350
0	0	9252	9998	5	8944	1	584	2540	350
0	0	9246	9990	5	8949	1	584	2540	350
0	0	9242	9983	5	8954	1	584	2540	350
0	0	9242	9974	5	8959	1	584	2540	350
0	0	9236	9965	5	8964	1	578	2560	350
0	0	9233	9957	5	8969	1	575	2560	350
0	0	9233	9950	5	8974	1	568	2560	350
0	0	9227	9945	5	8979	1	561	2560	350
0	0	9223	9941	5	8984	1	556	2560	350
0	0	9219	9937	5	8989	1	542	2560	350
0	0	9214	9933	5	8994	1	532	2560	350
0	0	9210	9929	5	8999	1	522	2570	350
0	0	9207	9929	5	9004	1	504	2570	350
0	0	9207	9924	5	9009	1	494	2570	350
0	0	9201	9924	5	9014	1	482	2570	350
0	0	9201	9919	5	9019	1	479	2570	350
0	0	9195	9919	5	9024	1	477	2570	350
0	0	9195	9913	5	9029	1	479	2570	350
0	0	9191	9913	5	9034	1	479	2570	350
0	0	9191	9913	5	9039	1	482	2570	350
0	0	9186	9910	5	9044	1	482	2570	350
0	0	9186	9910	5	9049	1	485	2570	350
0	0	9186	9910	5	9054	1	491	2570	350
0	0	9186	9910	5	9059	1	494	2580	350
0	0	9186	9914	5	9064	1	491	2580	350
0	0	9186	9914	5	9069	1	494	2580	350
0	0	9186	9919	5	9074	1	494	2580	350
0	0	9186	9923	5	9079	1	494	2580	350
0	0	9192	9928	5	9084	1	494	2580	350
0	0	9195	9936	5	9089	1	496	2580	350
0	0	9200	9943	5	9094	1	506	2580	350
0	0	9204	9952	5	9099	1	509	2580	350
0	0	9209	9963	5	9104	1	514	2580	350
0	0	9214	9975	5	9109	1	519	2580	350
0	0	9220	9990	5	9114	1	530	2580	350
0	0	9228	10009	5	9119	1	527	2570	350
0	0	9236	10028	5	9124	1	527	2570	350
0	0	9246	10049	5	9129	1	527	2570	350
0	0	9254	10069	5	9134	1	568	2570	350
0	0	9262	10089	5	9139	1	586	2570	350
0	0	9270	10107	5	9144	1	594	2570	350
0	0	9278	10125	5	9149	1	594	2570	350
0	0	9286	10143	5	9154	1	597	2570	350
0	0	9295	10159	5	9159	1	601	2570	350
0	0	9302	10173	5	9164	1	651	2570	350
0	0	9308	10187	5	9169	1	652	2560	350
0	0	9315	10200	5	9174	1	652	2560	350
0	0	9321	10213	5	9179	1	662	2560	350
0	0	9329	10227	5	9184	1	659	2560	350
0	0	9337	10239	5	9189	1	661	2560	350
0	0	9345	10251	5	9194	1	662	2540	350
0	0	9353	10260	5	9199	1	664	2540	350
0	0	9361	10268	5	9204	1	667	2540	350
0	0	9369	10276	5	9209	1	669	2540	350
0	0	9376	10284	5	9214	1	667	2540	350
0	0	9383	10291	5	9219	1	672	2540	350
0	0	9390	10297	5	9224	1	684	2540	350
0	0	9396	10301	5	9229	1	704	2540	350
0	0	9401	10301	5	9234	1	710	2540	350
0	0	9407	10301	5	9239	1	712	2540	350
0	0	9412	10301	5	9244	1	712	2550	330
0	0	9417	10301	5	9249	1	712	2550	330
0	0	9423	10301	5	9254	1	722	2560	320
0	0	9428	10296	5	9259	1	733	2560	320
0	0	9433	10296	5	9264	1	738	2560	320
0	0	9437	10291	5	9269	1	744	2560	320
0	0	9440	10291	5	9274	1	746	2560	320
0	0	9444	10285	5	9279	1	747	2560	320
0	0	9447	10280	5	9284	1	751	2560	320
0	0	9452	10273	5	9289	1	754	2560	320
0	0	9457	10263	5	9294	1	754	2560	320
0	0	9463	10249	5	9299	1	757	2560	320
0	0	9472	10232	5	9304	1	758	2560	320
0	0	9481	10214	5	9309	1	765	2560	320
0	0	9490	10196	5	9314	1	770	2560	320
0	0	9499	10177	5	9319	1	778	2560	320
0	0	9508	10159	5	9324	1	792	2560	320
0	0	9518	10139	5	9329	1	807	2560	320
0	0	9529	10118	5	9334	1	813	2560	320
0	0	9540	10097	5	9339	1	831	2570	320
0	0	9554	10075	5	9344	1	833	2570	320
0	0	9566	10055	5	9349	1	838	2570	320
0	0	9580	10037	5	9354	1	846	2570	320
0	0	9595	10020	5	9359	1	845	2570	320
0	0	9611	10005	5	9364	1	859	2570	320
0	0	9631	9991	5	9369	1	860	2570	320
0	0	9651	9978	5	9374	1	867	2580	320
0	0	9672	9969	5	9379	1	874	2580	320
0	0	9693	9963	5	9384	1	872	2580	320
0	0	9713	9963	5	9389	1	872	2580	320
0	0	9735	9959	5	9394	1	870	2580	320
0	0	9758	9959	5	9399	1	871	2580	320
0	0	9779	9966	5	9404	1	868	2580	320
0	0	9798	9973	5	9409	1	868	2590	330
0	0	9814	9982	5	9414	1	860	2590	330
0	0	9829	9993	5	9419	1	859	2590	330
0	0	9844	10006	5	9424	1	845	2590	330
0	0	9858	10022	5	9429	1	823	2590	330
0	0	9870	10040	5	9434	1	778	2590	330
0	0	9881	10062	5	9439	1	661	2590	330
0	0	9888	10087	5	9444	1	542	2590	330
0	0	9893	10115	5	9449	1	346	2590	330
0	0	9893	10146	5	9454	1	77	2590	330
0	0	9893	10146	5	9459	0	0	2590	330
0	0	9884	10209	5	9464	0	0	2590	330
0	0	9884	10240	5	9469	0	0	2590	330
0	0	9889	10269	5	9474	0	0	2590	330
0	0	9904	10298	5	9479	0	0	2590	330
0	0	9925	10326	5	9484	0	0	2590	330
0	0	9948	10356	5	9489	0	0	2590	330
0	0	9971	10389	5	9494	0	0	2590	330
0	0	9990	10427	6	9500	0	0	2590	310
0	0	10007	10469	5	9505	0	0	2590	310
0	0	10019	10515	5	9510	0	0	2590	300
0	0	10027	10568	5	9515	0	0	2580	290
0	0	10035	10626	5	9520	0	0	2570	290
0	0	10039	10696	5	9525	0	0	2570	290
0	0	10039	10776	5	9530	0	0	2570	290
0	0	10044	10865	5	9535	0	0	2580	290
0	0	10044	10963	5	9540	0	0	2590	300
0	0	10044	11065	5	9545	0	0	2590	300
0	0	10040	11171	5	9550	0	0	2590	300
0	0	10031	11282	5	9555	0	0	2590	300
0	0	10031	11282	5	9560	0	0	2590	300
