# Supplementary material for: “Let Me Hear Your Handwriting!” Evaluating the Movement Fluency from Its Sonification
Source: PLoS One. 2015 Jun 17;10(6):e0128388. doi: 10.1371/journal.pone.0128388 (PMC4470513; doi:10.1371/journal.pone.0128388)
Supplement: S1 Dataset — (ZIP) [file pone.0128388.s004.zip › S4_Dataset_Experiment1/AN3.txt]

Identification :	anthony
2008-10-14	14:45:57
Fichier origine :	C:\Documents and Settings\schon\Bureau\Ecriture\anthony3.txt
Nb segments :	1
Seg	Num	X /100 mm	Y /100 mm	Interv ms	Time ms	Tip	P	Az	Al
0	0	12295	10581	20	20	0	0	2590	300
0	0	12284	10570	5	25	0	0	2590	300
0	0	12260	10547	5	30	0	0	2590	300
0	0	12226	10515	5	35	0	0	2590	300
0	0	12182	10473	5	40	0	0	2610	300
0	0	12137	10433	5	45	0	0	2610	300
0	0	12096	10394	5	50	0	0	2610	300
0	0	12056	10360	5	55	0	0	2620	300
0	0	12017	10331	5	60	0	0	2620	300
0	0	11979	10307	5	65	0	0	2630	300
0	0	11943	10286	5	70	0	0	2640	300
0	0	11907	10267	5	75	0	0	2650	300
0	0	11872	10248	5	80	0	0	2660	300
0	0	11837	10229	5	85	0	0	2660	300
0	0	11802	10209	5	90	0	0	2670	300
0	0	11767	10187	5	95	0	0	2680	300
0	0	11731	10163	5	100	0	0	2680	300
0	0	11694	10137	5	105	0	0	2690	300
0	0	11657	10110	5	110	0	0	2700	300
0	0	11616	10079	5	115	0	0	2700	300
0	0	11567	10045	5	120	0	0	2700	300
0	0	11503	10010	5	125	0	0	2710	300
0	0	11429	9983	5	130	0	0	2720	300
0	0	11361	9971	5	135	0	0	2730	300
0	0	11309	9971	5	140	0	0	2730	300
0	0	11279	9975	5	145	0	0	2730	300
0	0	11264	9975	5	150	0	0	2730	300
0	0	11250	9969	5	155	0	0	2750	300
0	0	11229	9965	5	160	0	0	2750	300
0	0	11207	9965	5	165	0	0	2750	300
0	0	11186	9965	5	170	0	0	2750	300
0	0	11166	9968	5	175	0	0	2760	300
0	0	11151	9974	5	180	0	0	2760	300
0	0	11138	9981	5	185	0	0	2760	300
0	0	11126	9989	5	190	0	0	2770	300
0	0	11117	10000	5	195	0	0	2770	300
0	0	11110	10007	5	200	0	0	2760	300
0	0	11105	10013	5	205	0	0	2760	300
0	0	11101	10013	5	210	0	0	2760	300
0	0	11097	10017	5	215	0	0	2750	300
0	0	11093	10017	5	220	0	0	2750	300
0	0	11087	10017	5	225	0	0	2750	300
0	0	11081	10012	5	230	0	0	2750	300
0	0	11075	10012	5	235	0	0	2740	310
0	0	11068	10012	5	240	0	0	2740	310
0	0	11063	10012	5	245	0	0	2740	330
0	0	11058	10012	5	250	0	0	2730	330
0	0	11058	10012	5	255	0	0	2730	330
0	0	11052	10012	5	260	0	0	2730	330
0	0	11052	10017	5	265	0	0	2730	330
0	0	11047	10021	5	270	0	0	2730	340
0	0	11044	10025	5	275	0	0	2720	340
0	0	11044	10029	5	280	0	0	2720	360
0	0	11038	10033	5	285	0	0	2720	360
0	0	11038	10037	5	290	0	0	2720	360
0	0	11034	10037	5	295	0	0	2720	360
0	0	11034	10042	5	300	0	0	2720	360
0	0	11027	10042	5	305	0	0	2720	360
0	0	11023	10042	5	310	0	0	2720	360
0	0	11019	10042	5	315	0	0	2720	360
0	0	11013	10042	5	320	0	0	2720	360
0	0	11008	10042	5	325	0	0	2720	360
0	0	11001	10042	5	330	0	0	2720	360
0	0	10994	10042	5	335	0	0	2720	360
0	0	10986	10042	5	340	0	0	2720	360
0	0	10978	10042	5	345	0	0	2720	360
0	0	10969	10039	5	350	0	0	2720	360
0	0	10960	10039	5	355	0	0	2720	360
0	0	10953	10034	5	360	0	0	2720	360
0	0	10946	10029	5	365	0	0	2720	360
0	0	10940	10024	5	370	0	0	2720	360
0	0	10934	10019	5	375	0	0	2720	360
0	0	10929	10013	5	380	0	0	2720	360
0	0	10924	10007	5	385	0	0	2720	360
0	0	10919	10001	5	390	0	0	2720	360
0	0	10916	9994	5	395	0	0	2720	360
0	0	10916	9987	5	400	0	0	2720	370
0	0	10910	9979	5	405	0	0	2720	370
0	0	10910	9972	5	410	0	0	2720	390
0	0	10905	9965	5	415	0	0	2720	390
0	0	10905	9959	5	420	0	0	2740	390
0	0	10905	9953	5	425	0	0	2740	390
0	0	10905	9946	5	430	0	0	2740	390
0	0	10901	9941	5	435	0	0	2740	390
0	0	10901	9936	5	440	0	0	2740	390
0	0	10901	9932	5	445	0	0	2740	390
0	0	10901	9928	5	450	0	0	2740	390
0	0	10901	9925	5	455	0	0	2740	390
0	0	10901	9921	5	460	0	0	2740	390
0	0	10901	9921	5	465	0	0	2740	390
0	0	10906	9918	5	470	0	0	2740	390
0	0	10906	9918	5	475	0	0	2740	390
0	0	10906	9918	5	480	0	0	2740	390
0	0	10906	9918	5	485	0	0	2740	390
0	0	10906	9918	5	490	0	0	2740	390
0	0	10906	9913	5	495	0	0	2740	390
0	0	10909	9913	5	500	0	0	2740	390
0	0	10909	9913	5	505	0	0	2720	390
0	0	10916	9910	5	510	0	0	2720	390
0	0	10920	9910	5	515	0	0	2720	390
0	0	10925	9903	5	520	0	0	2720	390
0	0	10925	9903	3	523	1	47	2720	390
0	0	10933	9898	5	528	1	97	2720	390
0	0	10933	9893	5	533	1	121	2720	390
0	0	10938	9893	5	538	1	135	2720	390
0	0	10938	9893	5	543	1	159	2720	390
0	0	10938	9893	5	548	1	195	2720	390
0	0	10938	9893	5	553	1	220	2720	390
0	0	10938	9893	5	558	1	245	2720	390
0	0	10938	9896	5	563	1	273	2720	390
0	0	10938	9896	5	568	1	310	2720	390
0	0	10942	9900	5	573	1	369	2720	390
0	0	10942	9900	5	578	1	437	2720	390
0	0	10948	9906	5	583	1	494	2720	390
0	0	10953	9910	5	588	1	525	2720	390
0	0	10958	9913	5	593	1	597	2720	390
0	0	10965	9919	5	598	1	635	2720	390
0	0	10973	9924	5	603	1	672	2720	370
0	0	10981	9930	5	608	1	722	2720	370
0	0	10991	9938	5	613	1	734	2710	360
0	0	11001	9946	5	618	1	737	2710	360
0	0	11012	9956	5	623	1	753	2710	360
0	0	11025	9967	5	628	1	778	2710	360
0	0	11038	9981	5	633	1	779	2710	360
0	0	11052	9997	5	638	1	781	2710	360
0	0	11067	10015	5	643	1	797	2710	360
0	0	11082	10037	5	648	1	800	2710	360
0	0	11099	10060	5	653	1	811	2700	360
0	0	11114	10086	5	658	1	818	2700	360
0	0	11128	10112	5	663	1	817	2700	360
0	0	11143	10140	5	668	1	822	2700	360
0	0	11156	10170	5	673	1	821	2700	360
0	0	11171	10202	5	678	1	821	2700	360
0	0	11186	10234	5	683	1	821	2700	340
0	0	11200	10268	5	688	1	825	2700	340
0	0	11214	10301	5	693	1	824	2700	330
0	0	11226	10334	5	698	1	825	2700	330
0	0	11237	10367	5	703	1	825	2700	330
0	0	11247	10399	5	708	1	824	2700	330
0	0	11258	10430	5	713	1	823	2700	330
0	0	11267	10460	5	718	1	821	2700	330
0	0	11276	10490	5	723	1	822	2700	330
0	0	11284	10519	5	728	1	821	2690	330
0	0	11289	10549	5	733	1	821	2690	330
0	0	11294	10578	5	738	1	820	2690	330
0	0	11298	10607	5	743	1	819	2690	330
0	0	11298	10636	5	748	1	818	2690	330
0	0	11303	10662	5	753	1	819	2690	330
0	0	11303	10688	5	758	1	819	2680	330
0	0	11303	10713	5	763	1	817	2680	330
0	0	11303	10737	5	768	1	817	2680	330
0	0	11303	10762	5	773	1	816	2670	330
0	0	11303	10786	5	778	1	816	2670	330
0	0	11303	10804	5	783	1	815	2670	330
0	0	11303	10818	5	788	1	816	2660	330
0	0	11298	10826	5	793	1	816	2660	330
0	0	11298	10831	5	798	1	815	2650	330
0	0	11298	10836	5	803	1	815	2650	330
0	0	11294	10836	5	808	1	815	2650	330
0	0	11294	10841	5	813	1	815	2640	330
0	0	11290	10841	5	818	1	813	2640	330
0	0	11290	10841	5	823	1	813	2640	330
0	0	11290	10845	5	828	1	811	2640	330
0	0	11285	10845	5	833	1	811	2630	330
0	0	11285	10849	5	838	1	810	2630	330
0	0	11279	10849	5	843	1	809	2630	330
0	0	11275	10849	5	848	1	805	2630	330
0	0	11271	10849	5	853	1	801	2630	330
0	0	11266	10849	5	858	1	800	2630	330
0	0	11260	10849	5	863	1	798	2630	330
0	0	11254	10849	5	868	1	796	2630	330
0	0	11249	10849	5	873	1	792	2630	330
0	0	11243	10843	5	878	1	788	2640	330
0	0	11238	10837	5	883	1	789	2640	330
0	0	11231	10830	5	888	1	789	2640	330
0	0	11223	10821	5	893	1	788	2640	330
0	0	11216	10812	5	898	1	788	2640	330
0	0	11209	10802	5	903	1	786	2640	330
0	0	11202	10791	5	908	1	786	2640	330
0	0	11194	10779	5	913	1	785	2640	330
0	0	11187	10766	5	918	1	785	2640	330
0	0	11179	10751	5	923	1	786	2640	330
0	0	11171	10737	5	928	1	785	2640	330
0	0	11164	10723	5	933	1	783	2640	330
0	0	11156	10707	5	938	1	780	2640	330
0	0	11149	10692	5	943	1	780	2650	330
0	0	11141	10674	5	948	1	779	2650	330
0	0	11134	10654	5	953	1	778	2650	330
0	0	11127	10635	5	958	1	779	2650	330
0	0	11120	10614	5	963	1	780	2660	330
0	0	11114	10592	5	968	1	780	2660	330
0	0	11108	10570	5	973	1	782	2660	330
0	0	11101	10546	5	978	1	780	2660	330
0	0	11092	10520	5	983	1	781	2670	340
0	0	11084	10492	5	988	1	783	2670	340
0	0	11075	10462	5	993	1	780	2670	360
0	0	11067	10429	5	998	1	778	2680	360
0	0	11060	10396	5	1003	1	780	2680	360
0	0	11053	10361	5	1008	1	782	2680	360
0	0	11045	10326	5	1013	1	782	2680	360
0	0	11037	10289	5	1018	1	783	2690	360
0	0	11030	10252	5	1023	1	786	2690	360
0	0	11023	10216	5	1028	1	786	2690	360
0	0	11017	10182	5	1033	1	788	2690	360
0	0	11012	10150	5	1038	1	790	2690	360
0	0	11008	10119	5	1043	1	791	2700	360
0	0	11004	10092	5	1048	1	796	2700	360
0	0	11004	10065	5	1053	1	800	2700	360
0	0	11004	10039	5	1058	1	800	2700	360
0	0	11004	10015	5	1063	1	804	2700	360
0	0	11008	9990	5	1068	1	804	2700	360
0	0	11015	9964	5	1073	1	825	2700	360
0	0	11024	9940	5	1078	1	825	2700	360
0	0	11034	9917	5	1083	1	825	2700	360
0	0	11046	9897	5	1088	1	828	2700	360
0	0	11060	9880	5	1093	1	840	2700	360
0	0	11075	9864	5	1098	1	840	2710	360
0	0	11092	9849	5	1103	1	851	2710	360
0	0	11112	9835	5	1108	1	849	2710	360
0	0	11132	9823	5	1113	1	855	2710	360
0	0	11152	9813	5	1118	1	856	2710	360
0	0	11172	9803	5	1123	1	857	2720	360
0	0	11192	9796	5	1128	1	858	2720	360
0	0	11212	9792	5	1133	1	862	2720	360
0	0	11232	9792	5	1138	1	862	2720	340
0	0	11251	9797	5	1143	1	862	2720	340
0	0	11268	9807	5	1148	1	861	2730	330
0	0	11286	9820	5	1153	1	860	2730	330
0	0	11302	9836	5	1158	1	858	2730	330
0	0	11317	9855	5	1163	1	847	2730	330
0	0	11332	9876	5	1168	1	837	2730	330
0	0	11347	9899	5	1173	1	819	2730	330
0	0	11361	9921	5	1178	1	790	2730	330
0	0	11374	9943	5	1183	1	734	2730	330
0	0	11385	9966	5	1188	1	580	2730	330
0	0	11395	9989	5	1193	1	365	2730	330
0	0	11404	10013	5	1198	1	80	2720	330
0	0	11404	10013	5	1203	0	0	2720	330
0	0	11419	10065	5	1208	0	0	2720	330
0	0	11427	10092	5	1213	0	0	2720	330
0	0	11438	10116	5	1218	0	0	2710	330
0	0	11453	10136	5	1223	0	0	2710	310
0	0	11469	10154	5	1228	0	0	2710	310
0	0	11489	10173	5	1233	0	0	2710	300
0	0	11509	10193	5	1238	0	0	2710	300
0	0	11529	10214	5	1243	0	0	2710	300
0	0	11550	10235	5	1248	0	0	2710	300
0	0	11569	10255	5	1253	0	0	2710	300
0	0	11586	10276	5	1258	0	0	2710	300
0	0	11603	10299	5	1263	0	0	2710	300
0	0	11619	10323	5	1268	0	0	2710	300
0	0	11634	10346	5	1273	0	0	2710	300
0	0	11648	10371	5	1278	0	0	2710	300
0	0	11661	10400	5	1283	0	0	2710	300
0	0	11675	10436	5	1288	0	0	2700	300
0	0	11694	10469	5	1293	0	0	2700	300
0	0	11719	10501	5	1298	0	0	2700	300
0	0	11751	10532	5	1303	0	0	2700	300
0	0	11782	10562	5	1308	0	0	2700	300
0	0	11802	10601	5	1313	0	0	2690	300
0	0	11810	10638	5	1318	0	0	2680	300
0	0	11810	10667	5	1323	0	0	2660	300
0	0	11810	10686	5	1328	0	0	2640	300
0	0	11810	10695	5	1333	0	0	2620	300
0	0	11817	10706	5	1338	0	0	2610	300
0	0	11823	10719	5	1343	0	0	2590	300
0	0	11828	10735	5	1348	0	0	2570	290
0	0	11828	10747	5	1353	0	0	2550	290
0	0	11828	10752	5	1358	0	0	2530	290
0	0	11832	10761	5	1363	0	0	2540	290
0	0	11839	10766	5	1368	0	0	2550	290
0	0	11847	10773	5	1373	0	0	2570	290
0	0	11850	10790	5	1378	0	0	2590	300
0	0	11850	10807	5	1383	0	0	2620	300
0	0	11854	10832	5	1388	0	0	2650	300
0	0	11862	10857	5	1393	0	0	2670	300
0	0	11883	10865	5	1398	0	0	2690	300
0	0	11924	10859	5	1403	0	0	2710	300
0	0	11973	10836	5	1408	0	0	2730	300
0	0	12029	10795	5	1413	0	0	2770	300
0	0	12081	10742	5	1418	0	0	2800	300
0	0	12125	10674	5	1423	0	0	2820	290
0	0	12171	10600	5	1428	0	0	2820	290
0	0	12210	10527	5	1433	0	0	2820	290
0	0	12250	10457	5	1438	0	0	2820	290
0	0	12291	10396	5	1443	0	0	2810	300
0	0	12324	10339	5	1448	0	0	2780	300
0	0	12353	10289	5	1453	0	0	2750	300
0	0	12379	10244	5	1458	0	0	2730	300
0	0	12397	10205	5	1463	0	0	2710	300
0	0	12416	10168	5	1468	0	0	2690	300
0	0	12434	10138	5	1473	0	0	2680	300
0	0	12447	10114	5	1478	0	0	2670	300
0	0	12459	10094	5	1483	0	0	2650	300
0	0	12465	10082	5	1488	0	0	2630	300
0	0	12468	10071	5	1493	0	0	2610	300
0	0	12468	10063	5	1498	0	0	2610	300
0	0	12468	10058	5	1503	0	0	2590	300
0	0	12462	10054	5	1508	0	0	2610	300
0	0	12451	10050	5	1513	0	0	2620	300
0	0	12437	10050	5	1518	0	0	2630	300
0	0	12418	10050	5	1523	0	0	2640	300
0	0	12396	10050	5	1528	0	0	2640	300
0	0	12376	10050	5	1533	0	0	2640	300
0	0	12353	10055	5	1538	0	0	2640	300
0	0	12330	10055	5	1543	0	0	2640	300
0	0	12296	10055	5	1548	0	0	2640	300
0	0	12241	10038	5	1553	0	0	2640	300
0	0	12177	10016	5	1558	0	0	2630	300
0	0	12110	9998	5	1563	0	0	2630	300
0	0	12062	9998	5	1568	0	0	2630	300
0	0	12039	10018	5	1573	0	0	2620	300
0	0	12033	10047	5	1578	0	0	2620	300
0	0	12026	10071	5	1583	0	0	2610	300
0	0	12008	10086	5	1588	0	0	2610	300
0	0	11983	10095	5	1593	0	0	2610	300
0	0	11954	10100	5	1598	0	0	2600	310
0	0	11929	10100	5	1603	0	0	2590	330
0	0	11906	10100	5	1608	0	0	2580	350
0	0	11882	10100	5	1613	0	0	2560	360
0	0	11855	10096	5	1618	0	0	2550	380
0	0	11827	10096	5	1623	0	0	2550	390
0	0	11800	10092	5	1628	0	0	2540	410
0	0	11774	10092	5	1633	0	0	2530	420
0	0	11753	10098	5	1638	0	0	2540	410
0	0	11734	10104	5	1643	0	0	2550	390
0	0	11716	10111	5	1648	0	0	2540	380
0	0	11701	10115	5	1653	0	0	2560	350
0	0	11689	10119	5	1658	0	0	2570	330
0	0	11678	10119	5	1663	0	0	2560	320
0	0	11670	10115	5	1668	0	0	2580	290
0	0	11662	10111	5	1673	0	0	2580	290
0	0	11653	10104	5	1678	0	0	2580	290
0	0	11647	10097	5	1683	0	0	2580	290
0	0	11640	10091	5	1688	0	0	2580	290
0	0	11634	10084	5	1693	0	0	2580	290
0	0	11634	10075	5	1698	0	0	2580	290
0	0	11628	10067	5	1703	0	0	2580	290
0	0	11628	10059	5	1708	0	0	2580	290
0	0	11628	10051	5	1713	0	0	2580	290
0	0	11628	10045	5	1718	0	0	2580	290
0	0	11628	10039	5	1723	0	0	2580	290
0	0	11628	10034	5	1728	0	0	2590	300
0	0	11628	10030	5	1733	0	0	2590	300
0	0	11628	10030	5	1738	0	0	2590	300
0	0	11628	10026	5	1743	0	0	2590	300
0	0	11628	10026	5	1748	0	0	2590	300
0	0	11633	10022	5	1753	0	0	2590	300
0	0	11633	10022	5	1758	0	0	2590	300
0	0	11636	10014	5	1763	0	0	2590	300
0	0	11636	10009	5	1768	0	0	2590	300
0	0	11641	10003	5	1773	0	0	2590	300
0	0	11641	9996	5	1778	0	0	2590	300
0	0	11641	9988	5	1783	0	0	2590	300
0	0	11644	9980	5	1788	0	0	2590	300
0	0	11644	9974	5	1793	0	0	2590	300
0	0	11644	9968	5	1798	0	0	2590	300
0	0	11644	9963	5	1803	0	0	2590	300
0	0	11644	9959	5	1808	0	0	2590	300
0	0	11644	9955	5	1813	0	0	2590	300
0	0	11644	9955	5	1818	0	0	2590	300
0	0	11640	9950	5	1823	0	0	2590	300
0	0	11640	9950	5	1828	0	0	2590	300
0	0	11640	9950	5	1833	0	0	2590	300
0	0	11637	9950	5	1838	0	0	2590	300
0	0	11637	9950	5	1843	0	0	2590	300
0	0	11637	9950	5	1848	0	0	2590	300
0	0	11637	9950	5	1853	0	0	2590	300
0	0	11637	9950	5	1858	0	0	2590	300
0	0	11637	9950	5	1863	0	0	2590	300
0	0	11637	9955	5	1868	0	0	2590	310
0	0	11640	9961	5	1873	0	0	2590	310
0	0	11640	9968	5	1878	0	0	2580	320
0	0	11640	9968	5	1883	1	206	2580	320
0	0	11654	9988	5	1888	1	273	2580	320
0	0	11658	9999	5	1893	1	270	2580	330
0	0	11662	10011	5	1898	1	333	2570	330
0	0	11662	10024	5	1903	1	431	2560	350
0	0	11662	10038	5	1908	1	542	2560	350
0	0	11662	10056	5	1913	1	554	2540	350
0	0	11662	10074	5	1918	1	603	2540	350
0	0	11662	10092	5	1923	1	609	2540	360
0	0	11656	10110	5	1928	1	609	2530	360
0	0	11651	10126	5	1933	1	616	2520	380
0	0	11645	10141	5	1938	1	617	2520	380
0	0	11637	10154	5	1943	1	616	2520	380
0	0	11628	10166	5	1948	1	613	2500	370
0	0	11617	10174	5	1953	1	613	2500	370
0	0	11605	10178	5	1958	1	613	2500	370
0	0	11593	10178	5	1963	1	609	2490	370
0	0	11578	10175	5	1968	1	609	2490	370
0	0	11562	10170	5	1973	1	603	2490	370
0	0	11545	10161	5	1978	1	603	2490	370
0	0	11527	10150	5	1983	1	603	2490	370
0	0	11509	10136	5	1988	1	605	2480	370
0	0	11492	10117	5	1993	1	603	2480	370
0	0	11476	10096	5	1998	1	605	2480	370
0	0	11462	10074	5	2003	1	601	2470	380
0	0	11450	10052	5	2008	1	603	2470	380
0	0	11440	10030	5	2013	1	605	2450	390
0	0	11433	10010	5	2018	1	609	2450	390
0	0	11428	9990	5	2023	1	629	2450	390
0	0	11428	9972	5	2028	1	685	2450	390
0	0	11428	9955	5	2033	1	712	2470	400
0	0	11428	9940	5	2038	1	728	2470	400
0	0	11428	9928	5	2043	1	750	2470	400
0	0	11437	9917	5	2048	1	779	2470	400
0	0	11445	9907	5	2053	1	789	2480	400
0	0	11455	9900	5	2058	1	812	2480	400
0	0	11467	9893	5	2063	1	822	2480	400
0	0	11479	9888	5	2068	1	825	2480	400
0	0	11494	9884	5	2073	1	841	2480	400
0	0	11510	9884	5	2078	1	849	2500	400
0	0	11526	9884	5	2083	1	852	2500	400
0	0	11543	9884	5	2088	1	859	2500	400
0	0	11560	9891	5	2093	1	864	2500	400
0	0	11576	9896	5	2098	1	873	2500	400
0	0	11590	9902	5	2103	1	871	2500	400
0	0	11603	9910	5	2108	1	878	2510	380
0	0	11614	9920	5	2113	1	883	2510	380
0	0	11624	9932	5	2118	1	881	2520	380
0	0	11631	9947	5	2123	1	883	2520	380
0	0	11637	9965	5	2128	1	883	2520	380
0	0	11642	9984	5	2133	1	881	2520	380
0	0	11646	10003	5	2138	1	880	2520	380
0	0	11650	10023	5	2143	1	879	2520	380
0	0	11650	10044	5	2148	1	878	2520	380
0	0	11654	10064	5	2153	1	875	2520	380
0	0	11654	10081	5	2158	1	876	2520	380
0	0	11654	10096	5	2163	1	874	2520	380
0	0	11654	10107	5	2168	1	872	2520	380
0	0	11654	10116	5	2173	1	866	2510	360
0	0	11650	10123	5	2178	1	858	2510	360
0	0	11650	10129	5	2183	1	836	2520	350
0	0	11644	10135	5	2188	1	817	2520	350
0	0	11641	10139	5	2193	1	774	2520	350
0	0	11641	10139	5	2198	1	685	2510	350
0	0	11635	10145	5	2203	1	538	2510	350
0	0	11635	10145	5	2208	1	352	2510	350
0	0	11631	10145	5	2213	1	142	2510	350
0	0	11631	10145	5	2218	0	0	2510	350
0	0	11624	10145	5	2223	0	0	2510	350
0	0	11624	10145	5	2228	0	0	2510	350
0	0	11620	10148	5	2233	0	0	2510	350
0	0	11620	10153	5	2238	0	0	2510	350
0	0	11620	10158	5	2243	0	0	2510	350
0	0	11624	10164	5	2248	0	0	2510	350
0	0	11624	10169	5	2253	0	0	2510	350
0	0	11631	10173	5	2258	0	0	2510	350
0	0	11635	10176	5	2263	0	0	2510	350
0	0	11640	10176	5	2268	0	0	2510	350
0	0	11645	10176	5	2273	0	0	2520	350
0	0	11650	10176	5	2278	0	0	2530	330
0	0	11655	10176	5	2283	0	0	2530	330
0	0	11661	10176	5	2288	0	0	2540	320
0	0	11666	10171	5	2293	0	0	2540	320
0	0	11671	10171	5	2298	0	0	2540	320
0	0	11677	10165	5	2303	0	0	2550	300
0	0	11682	10165	5	2308	0	0	2550	300
0	0	11687	10160	5	2313	0	0	2560	290
0	0	11692	10160	5	2318	0	0	2560	290
0	0	11697	10155	5	2323	0	0	2570	290
0	0	11702	10155	5	2328	0	0	2570	290
0	0	11707	10155	5	2333	0	0	2570	290
0	0	11711	10155	5	2338	0	0	2570	290
0	0	11715	10155	5	2343	0	0	2570	290
0	0	11715	10159	5	2348	0	0	2570	290
0	0	11720	10162	5	2353	0	0	2570	290
0	0	11724	10162	5	2358	0	0	2570	290
0	0	11724	10168	5	2363	0	0	2570	290
0	0	11729	10168	5	2368	0	0	2570	290
0	0	11733	10172	5	2373	0	0	2570	290
0	0	11733	10172	5	2378	0	0	2570	290
0	0	11737	10177	5	2383	0	0	2570	290
0	0	11741	10177	5	2388	0	0	2570	290
0	0	11741	10182	5	2393	0	0	2570	290
0	0	11746	10182	5	2398	0	0	2570	290
0	0	11746	10182	5	2403	0	0	2570	290
0	0	11750	10182	5	2408	0	0	2570	290
0	0	11750	10182	5	2413	0	0	2570	290
0	0	11750	10182	5	2418	0	0	2570	290
0	0	11750	10182	5	2423	0	0	2570	290
0	0	11750	10182	5	2428	0	0	2570	290
0	0	11750	10182	5	2433	0	0	2570	290
0	0	11750	10182	5	2438	0	0	2560	290
0	0	11750	10182	5	2443	0	0	2560	290
0	0	11746	10176	5	2448	0	0	2560	290
0	0	11746	10176	5	2453	0	0	2560	290
0	0	11741	10170	5	2458	0	0	2560	290
0	0	11737	10170	5	2463	0	0	2560	290
0	0	11734	10164	5	2468	0	0	2560	290
0	0	11734	10164	5	2473	0	0	2560	290
0	0	11734	10161	5	2478	0	0	2560	290
0	0	11734	10161	5	2483	0	0	2540	300
0	0	11734	10155	5	2488	0	0	2550	300
0	0	11734	10151	5	2493	0	0	2540	320
0	0	11730	10147	5	2498	0	0	2540	320
0	0	11730	10147	5	2503	1	7	2540	320
0	0	11725	10143	5	2508	1	62	2540	320
0	0	11725	10135	5	2513	1	77	2540	320
0	0	11725	10131	5	2518	1	83	2540	320
0	0	11725	10131	5	2523	1	94	2540	320
0	0	11722	10126	5	2528	1	107	2540	320
0	0	11722	10126	5	2533	1	107	2540	320
0	0	11722	10126	5	2538	1	118	2540	320
0	0	11722	10121	5	2543	1	131	2540	320
0	0	11722	10121	5	2548	1	138	2540	320
0	0	11722	10121	5	2553	1	142	2540	320
0	0	11722	10117	5	2558	1	145	2540	320
0	0	11722	10117	5	2563	1	145	2540	320
0	0	11722	10117	5	2568	1	145	2540	320
0	0	11726	10117	5	2573	1	142	2540	320
0	0	11726	10117	5	2578	1	142	2540	320
0	0	11726	10121	5	2583	1	138	2540	320
0	0	11726	10121	5	2588	1	135	2540	320
0	0	11730	10121	5	2593	1	128	2540	320
0	0	11730	10121	5	2598	1	111	2540	320
0	0	11733	10121	5	2603	1	77	2540	320
0	0	11733	10121	5	2608	0	0	2540	320
0	0	11733	10125	5	2613	0	0	2540	320
0	0	11737	10125	5	2618	0	0	2540	320
0	0	11737	10125	5	2623	0	0	2540	320
0	0	11737	10125	5	2628	0	0	2540	320
0	0	11743	10125	5	2633	0	0	2540	320
0	0	11743	10128	5	2638	0	0	2540	320
0	0	11743	10128	5	2643	0	0	2540	320
0	0	11747	10128	5	2648	0	0	2540	320
0	0	11747	10128	5	2653	0	0	2540	320
0	0	11747	10128	5	2658	0	0	2540	320
0	0	11747	10128	5	2663	0	0	2540	320
0	0	11747	10132	5	2668	0	0	2540	320
0	0	11747	10132	5	2673	0	0	2540	320
0	0	11747	10132	5	2678	0	0	2540	320
0	0	11747	10132	5	2683	0	0	2540	320
0	0	11747	10135	5	2688	0	0	2540	320
0	0	11747	10135	5	2693	0	0	2540	320
0	0	11747	10135	5	2698	0	0	2540	320
0	0	11747	10135	5	2703	0	0	2540	320
0	0	11747	10139	5	2708	0	0	2540	320
0	0	11751	10139	5	2713	0	0	2540	320
0	0	11751	10139	5	2718	0	0	2540	320
0	0	11751	10139	5	2723	0	0	2540	320
0	0	11751	10143	5	2728	0	0	2540	320
0	0	11755	10143	5	2733	0	0	2540	320
0	0	11755	10143	5	2738	0	0	2540	320
0	0	11755	10143	5	2743	0	0	2540	320
0	0	11755	10147	5	2748	0	0	2540	320
0	0	11755	10147	5	2753	0	0	2540	320
0	0	11755	10151	5	2758	0	0	2540	320
0	0	11755	10151	5	2763	0	0	2540	320
0	0	11755	10155	5	2768	0	0	2540	320
0	0	11755	10155	5	2773	0	0	2540	320
0	0	11730	10147	6	2779	1	77	2540	320
0	0	11755	10158	5	2784	1	111	2540	320
0	0	11755	10163	5	2789	1	142	2540	320
0	0	11755	10163	5	2794	1	163	2540	320
0	0	11755	10163	5	2799	1	191	2540	320
0	0	11755	10167	5	2804	1	209	2540	320
0	0	11755	10167	5	2809	1	227	2540	320
0	0	11755	10167	5	2814	1	249	2540	320
0	0	11755	10167	5	2819	1	256	2540	320
0	0	11755	10167	5	2824	1	270	2530	320
0	0	11751	10167	5	2829	1	284	2530	320
0	0	11751	10163	5	2834	1	297	2530	320
0	0	11751	10160	5	2839	1	320	2530	320
0	0	11751	10156	5	2844	1	346	2530	320
0	0	11747	10151	5	2849	1	378	2530	320
0	0	11747	10146	5	2854	1	416	2530	320
0	0	11747	10140	5	2859	1	434	2530	320
0	0	11744	10136	5	2864	1	451	2530	320
0	0	11744	10132	5	2869	1	462	2530	320
0	0	11744	10127	5	2874	1	504	2530	320
0	0	11744	10122	5	2879	1	554	2530	320
0	0	11744	10115	5	2884	1	570	2530	320
0	0	11744	10106	5	2889	1	609	2530	320
0	0	11744	10097	5	2894	1	631	2530	320
0	0	11744	10089	5	2899	1	639	2530	320
0	0	11744	10080	5	2904	1	685	2530	320
0	0	11748	10068	5	2909	1	694	2540	320
0	0	11752	10056	5	2914	1	704	2540	320
0	0	11757	10039	5	2919	1	727	2540	320
0	0	11764	10021	5	2924	1	775	2540	320
0	0	11771	10003	5	2929	1	781	2540	320
0	0	11778	9983	5	2934	1	794	2540	320
0	0	11788	9962	5	2939	1	800	2540	320
0	0	11797	9939	5	2944	1	826	2550	330
0	0	11807	9916	5	2949	1	845	2550	330
0	0	11820	9893	5	2954	1	850	2540	350
0	0	11833	9873	5	2959	1	854	2540	350
0	0	11847	9857	5	2964	1	869	2540	350
0	0	11862	9845	5	2969	1	885	2540	350
0	0	11878	9837	5	2974	1	891	2540	360
0	0	11896	9832	5	2979	1	896	2540	360
0	0	11916	9828	5	2984	1	898	2540	380
0	0	11938	9828	5	2989	1	914	2540	380
0	0	11961	9828	5	2994	1	913	2540	380
0	0	11983	9828	5	2999	1	921	2540	380
0	0	12002	9835	5	3004	1	920	2540	380
0	0	12020	9849	5	3009	1	918	2540	380
0	0	12037	9864	5	3014	1	921	2540	380
0	0	12054	9881	5	3019	1	921	2540	380
0	0	12072	9900	5	3024	1	921	2540	380
0	0	12088	9918	5	3029	1	920	2550	360
0	0	12102	9939	5	3034	1	918	2550	360
0	0	12114	9960	5	3039	1	918	2560	350
0	0	12122	9983	5	3044	1	918	2560	350
0	0	12131	10006	5	3049	1	916	2560	350
0	0	12138	10027	5	3054	1	913	2560	350
0	0	12144	10046	5	3059	1	904	2560	350
0	0	12150	10063	5	3064	1	882	2560	350
0	0	12154	10077	5	3069	1	852	2540	350
0	0	12154	10089	5	3074	1	814	2540	350
0	0	12160	10099	5	3079	1	733	2540	350
0	0	12160	10108	5	3084	1	525	2540	350
0	0	12160	10116	5	3089	1	259	2540	350
0	0	12160	10116	5	3094	0	0	2540	350
0	0	12160	10131	5	3099	0	0	2540	350
0	0	12160	10139	5	3104	0	0	2540	350
0	0	12164	10146	5	3109	0	0	2520	350
0	0	12169	10154	5	3114	0	0	2520	350
0	0	12178	10162	5	3119	0	0	2520	350
0	0	12187	10171	5	3124	0	0	2540	350
0	0	12196	10180	5	3129	0	0	2550	330
0	0	12204	10188	5	3134	0	0	2550	330
0	0	12212	10196	5	3139	0	0	2550	320
0	0	12220	10202	5	3144	0	0	2560	320
0	0	12227	10210	5	3149	0	0	2560	320
0	0	12236	10216	5	3154	0	0	2560	320
0	0	12246	10225	5	3159	0	0	2580	300
0	0	12257	10233	5	3164	0	0	2580	300
0	0	12269	10239	5	3169	0	0	2590	300
0	0	12280	10245	5	3174	0	0	2590	300
0	0	12292	10245	5	3179	0	0	2590	300
0	0	12304	10245	5	3184	0	0	2590	300
0	0	12316	10245	5	3189	0	0	2610	300
0	0	12326	10240	5	3194	0	0	2610	300
0	0	12336	10236	5	3199	0	0	2610	300
0	0	12345	10232	5	3204	0	0	2610	300
0	0	12352	10227	5	3209	0	0	2610	300
0	0	12362	10227	5	3214	0	0	2610	300
0	0	12371	10223	5	3219	0	0	2620	300
0	0	12380	10223	5	3224	0	0	2620	300
0	0	12389	10223	5	3229	0	0	2620	300
0	0	12395	10228	5	3234	0	0	2620	300
0	0	12401	10231	5	3239	0	0	2620	300
0	0	12406	10231	5	3244	0	0	2620	300
0	0	12412	10238	5	3249	0	0	2620	300
0	0	12418	10243	5	3254	0	0	2620	300
0	0	12422	10249	5	3259	0	0	2620	300
0	0	12426	10254	5	3264	0	0	2620	300
0	0	12426	10258	5	3269	0	0	2620	300
0	0	12426	10258	5	3274	0	0	2620	300
0	0	12426	10258	5	3279	0	0	2620	300
0	0	12429	10258	5	3284	0	0	2620	300
0	0	12429	10258	5	3289	0	0	2620	300
0	0	12439	10258	5	3294	0	0	2620	300
0	0	12449	10258	5	3299	0	0	2610	300
0	0	12461	10254	5	3304	0	0	2610	300
0	0	12474	10249	5	3309	0	0	2610	300
0	0	12489	10244	5	3314	0	0	2610	300
0	0	12505	10238	5	3319	0	0	2610	300
0	0	12525	10229	5	3324	0	0	2610	300
0	0	12547	10217	5	3329	0	0	2610	300
0	0	12570	10202	5	3334	0	0	2590	300
0	0	12595	10185	5	3339	0	0	2590	300
0	0	12618	10169	5	3344	0	0	2590	300
0	0	12644	10156	5	3349	0	0	2610	300
0	0	12671	10145	5	3354	0	0	2610	300
0	0	12698	10135	5	3359	0	0	2610	300
0	0	12730	10128	5	3364	0	0	2610	300
0	0	12766	10122	5	3369	0	0	2610	300
0	0	12804	10122	5	3374	0	0	2610	300
0	0	12843	10122	5	3379	0	0	2620	300
0	0	12880	10126	5	3384	0	0	2620	300
0	0	12916	10138	5	3389	0	0	2620	300
0	0	12944	10155	5	3394	0	0	2620	300
0	0	12969	10178	5	3399	0	0	2620	300
0	0	12984	10203	5	3404	0	0	2620	300
0	0	12994	10229	5	3409	0	0	2620	300
0	0	13000	10257	5	3414	0	0	2620	300
0	0	13000	10284	5	3419	0	0	2620	300
0	0	12996	10314	5	3424	0	0	2610	300
0	0	12984	10343	5	3429	0	0	2610	300
0	0	12965	10371	5	3434	0	0	2610	300
0	0	12939	10397	5	3439	0	0	2590	300
0	0	12906	10420	5	3444	0	0	2580	300
0	0	12868	10445	5	3449	0	0	2540	350
0	0	12829	10467	5	3454	0	0	2500	380
0	0	12787	10490	5	3459	0	0	2470	400
0	0	12746	10510	5	3464	0	0	2470	380
0	0	12707	10528	5	3469	0	0	2470	370
0	0	12669	10546	5	3474	0	0	2490	320
0	0	12636	10557	5	3479	0	0	2500	290
0	0	12610	10563	5	3484	0	0	2490	280
0	0	12589	10563	5	3489	0	0	2490	280
0	0	12570	10563	5	3494	0	0	2490	280
0	0	12552	10559	5	3499	0	0	2470	280
0	0	12534	10559	5	3504	0	0	2470	280
0	0	12517	10551	5	3509	0	0	2470	280
0	0	12501	10539	5	3514	0	0	2460	280
0	0	12485	10520	5	3519	0	0	2460	280
0	0	12469	10495	5	3524	0	0	2460	280
0	0	12454	10467	5	3529	0	0	2460	280
0	0	12440	10435	5	3534	0	0	2470	280
0	0	12426	10402	5	3539	0	0	2470	280
0	0	12406	10370	5	3544	0	0	2470	280
0	0	12379	10337	5	3549	0	0	2490	280
0	0	12352	10299	5	3554	0	0	2490	280
0	0	12326	10261	5	3559	0	0	2510	290
0	0	12304	10225	5	3564	0	0	2520	290
0	0	12284	10197	5	3569	0	0	2530	290
0	0	12266	10179	5	3574	0	0	2530	290
0	0	12249	10167	5	3579	0	0	2540	290
0	0	12235	10157	5	3584	0	0	2550	290
0	0	12222	10151	5	3589	0	0	2560	290
0	0	12209	10144	5	3594	0	0	2570	290
0	0	12197	10137	5	3599	0	0	2580	290
0	0	12185	10129	5	3604	0	0	2580	290
0	0	12174	10119	5	3609	0	0	2590	300
0	0	12164	10107	5	3614	0	0	2580	300
0	0	12153	10093	5	3619	0	0	2590	310
0	0	12143	10079	5	3624	0	0	2580	320
0	0	12134	10063	5	3629	0	0	2590	340
0	0	12127	10047	5	3634	0	0	2590	340
0	0	12121	10033	5	3639	0	0	2580	350
0	0	12117	10019	5	3644	0	0	2580	350
0	0	12112	10007	5	3649	0	0	2580	360
0	0	12107	9995	5	3654	0	0	2580	360
0	0	12107	9983	5	3659	0	0	2570	380
0	0	12102	9972	5	3664	0	0	2570	380
0	0	12102	9960	5	3669	0	0	2570	380
0	0	12102	9949	5	3674	0	0	2570	380
0	0	12098	9938	5	3679	0	0	2570	380
0	0	12098	9927	5	3684	0	0	2560	390
0	0	12093	9917	5	3689	0	0	2560	390
0	0	12093	9908	5	3694	0	0	2560	410
0	0	12093	9901	5	3699	0	0	2560	410
0	0	12093	9895	5	3704	0	0	2560	410
0	0	12098	9895	5	3709	0	0	2560	410
0	0	12098	9890	5	3714	0	0	2560	410
0	0	12098	9890	5	3719	0	0	2560	410
0	0	12098	9890	5	3724	0	0	2560	410
0	0	12095	9890	5	3729	0	0	2540	410
0	0	12095	9890	5	3734	0	0	2540	410
0	0	12090	9890	5	3739	0	0	2540	410
0	0	12090	9890	5	3744	0	0	2540	410
0	0	12085	9890	5	3749	0	0	2540	410
0	0	12085	9890	5	3754	0	0	2540	410
0	0	12078	9886	5	3759	0	0	2540	410
0	0	12075	9886	5	3764	0	0	2540	410
0	0	12071	9886	5	3769	0	0	2540	410
0	0	12067	9883	5	3774	0	0	2540	410
0	0	12067	9883	5	3779	0	0	2540	410
0	0	12067	9883	5	3784	0	0	2540	410
0	0	12067	9879	5	3789	0	0	2540	410
0	0	12067	9879	5	3794	0	0	2540	410
0	0	12071	9879	5	3799	0	0	2540	410
0	0	12071	9879	5	3804	0	0	2540	410
0	0	12075	9875	5	3809	0	0	2540	410
0	0	12075	9875	5	3814	0	0	2540	410
0	0	12080	9875	5	3819	0	0	2540	410
0	0	12083	9871	5	3824	0	0	2540	410
0	0	12087	9871	5	3829	0	0	2540	410
0	0	12087	9871	5	3834	0	0	2540	410
0	0	12093	9871	5	3839	0	0	2540	410
0	0	12093	9871	5	3844	0	0	2540	410
0	0	12099	9871	5	3849	0	0	2530	410
0	0	12099	9875	5	3854	0	0	2530	410
0	0	12105	9875	5	3859	0	0	2530	410
0	0	12105	9882	5	3864	0	0	2530	410
0	0	12112	9886	5	3869	0	0	2530	410
0	0	12112	9891	5	3874	0	0	2530	410
0	0	12119	9895	5	3879	0	0	2530	410
0	0	12122	9901	5	3884	0	0	2530	410
0	0	12126	9905	5	3889	0	0	2540	390
0	0	12130	9909	5	3894	0	0	2540	390
0	0	12130	9913	5	3899	0	0	2540	380
0	0	12135	9913	5	3904	0	0	2540	380
0	0	12135	9916	5	3909	0	0	2540	380
0	0	12135	9916	5	3914	0	0	2540	380
0	0	12140	9916	5	3919	0	0	2540	380
0	0	12140	9916	5	3924	0	0	2540	380
0	0	12143	9916	5	3929	0	0	2540	380
0	0	12143	9920	5	3934	0	0	2540	380
0	0	12143	9920	5	3939	0	0	2540	380
0	0	12147	9920	5	3944	0	0	2540	380
0	0	12147	9926	5	3949	0	0	2540	380
0	0	12153	9930	5	3954	0	0	2540	380
0	0	12157	9934	5	3959	0	0	2540	380
0	0	12160	9938	5	3964	0	0	2540	380
0	0	12160	9942	5	3969	0	0	2540	380
0	0	12166	9946	5	3974	0	0	2540	380
0	0	12166	9946	5	3979	1	69	2540	380
0	0	12170	9957	5	3984	1	118	2540	380
0	0	12170	9965	5	3989	1	177	2540	380
0	0	12174	9974	5	3994	1	245	2540	380
0	0	12174	9983	5	3999	1	333	2530	380
0	0	12178	9994	5	4004	1	416	2530	380
0	0	12178	10007	5	4009	1	451	2530	380
0	0	12182	10021	5	4014	1	499	2530	380
0	0	12182	10036	5	4019	1	556	2530	380
0	0	12190	10051	5	4024	1	601	2530	380
0	0	12195	10066	5	4029	1	674	2530	380
0	0	12199	10082	5	4034	1	722	2520	380
0	0	12205	10097	5	4039	1	723	2520	380
0	0	12210	10114	5	4044	1	728	2520	380
0	0	12214	10129	5	4049	1	757	2520	380
0	0	12220	10144	5	4054	1	770	2520	380
0	0	12224	10159	5	4059	1	793	2500	370
0	0	12229	10172	5	4064	1	796	2500	370
0	0	12233	10185	5	4069	1	804	2500	370
0	0	12233	10198	5	4074	1	811	2500	370
0	0	12238	10211	5	4079	1	817	2490	370
0	0	12238	10221	5	4084	1	819	2490	370
0	0	12244	10231	5	4089	1	818	2490	370
0	0	12248	10239	5	4094	1	818	2490	370
0	0	12253	10245	5	4099	1	820	2480	370
0	0	12256	10250	5	4104	1	822	2480	370
0	0	12256	10254	5	4109	1	823	2480	370
0	0	12260	10257	5	4114	1	823	2480	370
0	0	12260	10257	5	4119	1	822	2480	370
0	0	12264	10264	5	4124	1	821	2480	370
0	0	12264	10268	5	4129	1	821	2480	370
0	0	12270	10272	5	4134	1	821	2480	370
0	0	12274	10275	5	4139	1	821	2480	370
0	0	12278	10275	5	4144	1	821	2480	370
0	0	12278	10275	5	4149	1	821	2480	370
0	0	12284	10275	5	4154	1	824	2480	370
0	0	12284	10275	5	4159	1	827	2480	370
0	0	12287	10275	5	4164	1	828	2480	370
0	0	12287	10275	5	4169	1	828	2480	370
0	0	12291	10275	5	4174	1	828	2480	370
0	0	12291	10275	5	4179	1	828	2480	370
0	0	12295	10275	5	4184	1	827	2480	370
0	0	12295	10275	5	4189	1	826	2480	370
0	0	12302	10268	5	4194	1	825	2480	370
0	0	12306	10264	5	4199	1	824	2480	370
0	0	12311	10258	5	4204	1	823	2480	370
0	0	12316	10252	5	4209	1	823	2480	370
0	0	12321	10245	5	4214	1	823	2480	370
0	0	12326	10236	5	4219	1	823	2480	370
0	0	12331	10227	5	4224	1	821	2480	370
0	0	12338	10216	5	4229	1	821	2480	370
0	0	12343	10205	5	4234	1	820	2480	370
0	0	12348	10195	5	4239	1	819	2480	370
0	0	12352	10183	5	4244	1	819	2480	370
0	0	12352	10169	5	4249	1	820	2480	370
0	0	12357	10155	5	4254	1	819	2490	370
0	0	12357	10140	5	4259	1	819	2490	370
0	0	12360	10124	5	4264	1	819	2490	370
0	0	12360	10107	5	4269	1	818	2490	370
0	0	12360	10091	5	4274	1	817	2490	370
0	0	12360	10073	5	4279	1	817	2490	370
0	0	12364	10056	5	4284	1	816	2500	370
0	0	12364	10040	5	4289	1	817	2500	370
0	0	12364	10024	5	4294	1	817	2500	370
0	0	12364	10010	5	4299	1	817	2500	370
0	0	12364	9997	5	4304	1	817	2500	370
0	0	12364	9984	5	4309	1	817	2520	380
0	0	12364	9970	5	4314	1	819	2520	380
0	0	12364	9956	5	4319	1	817	2520	380
0	0	12364	9941	5	4324	1	818	2530	380
0	0	12360	9928	5	4329	1	817	2530	380
0	0	12360	9916	5	4334	1	818	2530	380
0	0	12360	9902	5	4339	1	818	2530	380
0	0	12360	9888	5	4344	1	817	2530	380
0	0	12360	9874	5	4349	1	817	2540	380
0	0	12360	9860	5	4354	1	817	2540	380
0	0	12356	9846	5	4359	1	817	2540	380
0	0	12356	9832	5	4364	1	819	2540	380
0	0	12356	9818	5	4369	1	819	2550	380
0	0	12356	9807	5	4374	1	818	2560	360
0	0	12352	9796	5	4379	1	817	2560	360
0	0	12352	9788	5	4384	1	817	2570	350
0	0	12352	9781	5	4389	1	817	2570	350
0	0	12352	9776	5	4394	1	817	2580	350
0	0	12352	9776	5	4399	1	818	2580	350
0	0	12352	9772	5	4404	1	818	2580	350
0	0	12352	9772	5	4409	1	819	2580	350
0	0	12352	9772	5	4414	1	820	2580	350
0	0	12352	9772	5	4419	1	819	2580	350
0	0	12352	9772	5	4424	1	821	2590	350
0	0	12352	9777	5	4429	1	821	2590	350
0	0	12352	9777	5	4434	1	823	2590	350
0	0	12352	9784	5	4439	1	824	2590	350
0	0	12352	9789	5	4444	1	825	2590	350
0	0	12352	9795	5	4449	1	829	2590	350
0	0	12357	9802	5	4454	1	828	2590	350
0	0	12360	9814	5	4459	1	827	2590	350
0	0	12365	9829	5	4464	1	828	2590	350
0	0	12370	9848	5	4469	1	828	2590	350
0	0	12376	9869	5	4474	1	828	2590	350
0	0	12382	9890	5	4479	1	827	2590	350
0	0	12388	9910	5	4484	1	829	2590	350
0	0	12394	9929	5	4489	1	828	2590	350
0	0	12400	9948	5	4494	1	829	2590	350
0	0	12405	9967	5	4499	1	829	2590	350
0	0	12408	9986	5	4504	1	831	2590	350
0	0	12408	10006	5	4509	1	831	2590	350
0	0	12414	10022	5	4514	1	832	2580	350
0	0	12414	10037	5	4519	1	832	2580	350
0	0	12420	10052	5	4524	1	832	2580	350
0	0	12424	10066	5	4529	1	833	2580	350
0	0	12424	10082	5	4534	1	833	2570	350
0	0	12429	10097	5	4539	1	833	2570	350
0	0	12429	10110	5	4544	1	834	2570	350
0	0	12434	10122	5	4549	1	836	2570	350
0	0	12434	10130	5	4554	1	836	2560	350
0	0	12440	10138	5	4559	1	838	2560	350
0	0	12440	10146	5	4564	1	838	2560	350
0	0	12447	10154	5	4569	1	837	2560	350
0	0	12451	10162	5	4574	1	838	2560	350
0	0	12456	10170	5	4579	1	840	2560	350
0	0	12461	10176	5	4584	1	840	2540	350
0	0	12466	10180	5	4589	1	841	2540	350
0	0	12471	10180	5	4594	1	844	2540	350
0	0	12476	10184	5	4599	1	848	2540	350
0	0	12480	10184	5	4604	1	847	2540	350
0	0	12485	10188	5	4609	1	846	2540	350
0	0	12491	10188	5	4614	1	847	2540	350
0	0	12497	10195	5	4619	1	847	2540	350
0	0	12502	10199	5	4624	1	849	2540	350
0	0	12506	10199	5	4629	1	850	2540	350
0	0	12506	10204	5	4634	1	851	2540	350
0	0	12510	10204	5	4639	1	851	2540	350
0	0	12514	10204	5	4644	1	851	2540	350
0	0	12517	10208	5	4649	1	850	2540	350
0	0	12522	10208	5	4654	1	849	2540	350
0	0	12528	10208	5	4659	1	849	2540	350
0	0	12533	10208	5	4664	1	849	2540	350
0	0	12537	10208	5	4669	1	848	2540	350
0	0	12541	10208	5	4674	1	848	2540	350
0	0	12541	10204	5	4679	1	848	2540	350
0	0	12546	10204	5	4684	1	847	2540	350
0	0	12546	10200	5	4689	1	847	2540	350
0	0	12551	10196	5	4694	1	847	2540	350
0	0	12555	10189	5	4699	1	846	2540	350
0	0	12559	10181	5	4704	1	846	2540	350
0	0	12564	10172	5	4709	1	845	2540	350
0	0	12568	10163	5	4714	1	845	2540	350
0	0	12568	10155	5	4719	1	845	2540	350
0	0	12574	10147	5	4724	1	845	2540	350
0	0	12578	10136	5	4729	1	845	2560	350
0	0	12581	10122	5	4734	1	845	2560	350
0	0	12585	10105	5	4739	1	845	2560	350
0	0	12589	10088	5	4744	1	845	2560	350
0	0	12593	10072	5	4749	1	845	2560	350
0	0	12598	10058	5	4754	1	845	2560	350
0	0	12602	10043	5	4759	1	845	2560	350
0	0	12607	10029	5	4764	1	845	2560	350
0	0	12612	10014	5	4769	1	845	2570	350
0	0	12616	10001	5	4774	1	845	2570	350
0	0	12621	9990	5	4779	1	846	2570	350
0	0	12626	9981	5	4784	1	848	2570	350
0	0	12630	9972	5	4789	1	848	2570	350
0	0	12635	9963	5	4794	1	849	2580	350
0	0	12643	9955	5	4799	1	849	2580	350
0	0	12650	9947	5	4804	1	855	2580	350
0	0	12658	9942	5	4809	1	863	2590	340
0	0	12666	9942	5	4814	1	865	2590	340
0	0	12673	9942	5	4819	1	867	2600	330
0	0	12680	9942	5	4824	1	874	2600	330
0	0	12689	9942	5	4829	1	877	2600	330
0	0	12697	9942	5	4834	1	880	2600	330
0	0	12708	9942	5	4839	1	878	2600	330
0	0	12719	9942	5	4844	1	880	2600	330
0	0	12729	9950	5	4849	1	883	2600	330
0	0	12740	9957	5	4854	1	883	2600	330
0	0	12749	9965	5	4859	1	883	2600	330
0	0	12758	9974	5	4864	1	883	2610	330
0	0	12769	9984	5	4869	1	884	2610	330
0	0	12777	9993	5	4874	1	885	2610	330
0	0	12785	10003	5	4879	1	885	2610	330
0	0	12794	10013	5	4884	1	884	2620	310
0	0	12802	10025	5	4889	1	883	2620	310
0	0	12810	10036	5	4894	1	883	2620	300
0	0	12818	10047	5	4899	1	881	2620	300
0	0	12824	10057	5	4904	1	881	2620	310
0	0	12828	10064	5	4909	1	879	2620	310
0	0	12831	10069	5	4914	1	868	2610	330
0	0	12831	10073	5	4919	1	849	2610	330
0	0	12835	10073	5	4924	1	814	2610	330
0	0	12835	10073	5	4929	1	748	2610	330
0	0	12835	10078	5	4934	1	613	2610	330
0	0	12835	10078	5	4939	1	410	2610	340
0	0	12838	10082	5	4944	1	166	2610	340
0	0	12838	10082	5	4949	0	0	2610	360
0	0	12838	10082	5	4954	0	0	2610	360
0	0	12838	10082	5	4959	0	0	2610	370
0	0	12844	10076	5	4964	0	0	2610	370
0	0	12851	10076	5	4969	0	0	2600	390
0	0	12862	10076	5	4974	0	0	2620	390
0	0	12873	10076	5	4979	0	0	2620	390
0	0	12885	10076	5	4984	0	0	2620	390
0	0	12897	10080	5	4989	0	0	2630	390
0	0	12906	10084	5	4994	0	0	2630	390
0	0	12914	10088	5	4999	0	0	2640	390
0	0	12922	10094	5	5004	0	0	2640	390
0	0	12930	10102	5	5009	0	0	2650	390
0	0	12939	10111	5	5014	0	0	2650	390
0	0	12950	10121	5	5019	0	0	2670	370
0	0	12961	10129	5	5024	0	0	2670	370
0	0	12974	10136	5	5029	0	0	2680	360
0	0	12986	10142	5	5034	0	0	2680	360
0	0	12996	10142	5	5039	0	0	2690	360
0	0	13005	10147	5	5044	0	0	2690	360
0	0	13011	10147	5	5049	0	0	2690	360
0	0	13017	10147	5	5054	0	0	2700	360
0	0	13022	10140	5	5059	0	0	2700	360
0	0	13025	10135	5	5064	0	0	2700	340
0	0	13025	10129	5	5069	0	0	2700	340
0	0	13025	10123	5	5074	0	0	2700	330
0	0	13025	10117	5	5079	0	0	2700	330
0	0	13025	10111	5	5084	0	0	2700	330
0	0	13022	10104	5	5089	0	0	2700	330
0	0	13022	10098	5	5094	0	0	2700	330
0	0	13018	10092	5	5099	0	0	2700	330
0	0	13018	10085	5	5104	0	0	2700	330
0	0	13018	10078	5	5109	0	0	2700	330
0	0	13012	10072	5	5114	0	0	2700	330
0	0	13012	10065	5	5119	0	0	2700	330
0	0	13012	10059	5	5124	0	0	2700	330
0	0	13008	10052	5	5129	0	0	2710	330
0	0	13008	10046	5	5134	0	0	2710	330
0	0	13008	10042	5	5139	0	0	2710	330
0	0	13004	10037	5	5144	0	0	2710	330
0	0	13004	10034	5	5149	0	0	2710	330
0	0	13004	10034	5	5154	0	0	2710	330
0	0	13004	10029	5	5159	0	0	2710	330
0	0	13009	10029	5	5164	0	0	2720	330
0	0	13009	10029	5	5169	0	0	2720	330
0	0	13009	10034	5	5174	0	0	2720	330
0	0	13009	10034	5	5179	0	0	2720	330
0	0	13009	10034	5	5184	0	0	2720	330
0	0	13009	10034	5	5189	0	0	2720	330
0	0	13009	10034	5	5194	0	0	2720	330
0	0	13009	10034	5	5199	0	0	2720	330
0	0	13009	10034	5	5204	0	0	2720	330
0	0	13009	10034	5	5209	0	0	2720	330
0	0	13009	10034	5	5214	0	0	2720	330
0	0	13009	10034	5	5219	0	0	2720	330
0	0	13009	10034	5	5224	0	0	2720	330
0	0	13009	10034	5	5229	0	0	2720	330
0	0	13009	10030	5	5234	0	0	2720	330
0	0	13009	10030	5	5239	0	0	2720	330
0	0	13009	10025	5	5244	0	0	2720	330
0	0	13009	10025	5	5249	0	0	2720	330
0	0	13005	10019	5	5254	0	0	2720	330
0	0	13005	10014	5	5259	0	0	2720	330
0	0	13000	10010	5	5264	0	0	2720	330
0	0	12997	10005	5	5269	0	0	2720	330
0	0	12997	9999	5	5274	0	0	2720	330
0	0	12991	9994	5	5279	0	0	2720	330
0	0	12991	9989	5	5284	0	0	2720	330
0	0	12985	9982	5	5289	0	0	2720	330
0	0	12985	9975	5	5294	0	0	2720	330
0	0	12985	9968	5	5299	0	0	2720	330
0	0	12981	9961	5	5304	0	0	2720	330
0	0	12981	9954	5	5309	0	0	2720	330
0	0	12977	9947	5	5314	0	0	2720	330
0	0	12977	9940	5	5319	0	0	2720	330
0	0	12970	9934	5	5324	0	0	2720	330
0	0	12966	9927	5	5329	0	0	2720	330
0	0	12962	9921	5	5334	0	0	2730	330
0	0	12957	9916	5	5339	0	0	2730	330
0	0	12953	9912	5	5344	0	0	2730	330
0	0	12948	9912	5	5349	0	0	2730	330
0	0	12943	9908	5	5354	0	0	2730	330
0	0	12938	9908	5	5359	0	0	2730	330
0	0	12934	9908	5	5364	0	0	2730	330
0	0	12928	9908	5	5369	0	0	2730	330
0	0	12924	9908	5	5374	0	0	2720	330
0	0	12920	9908	5	5379	0	0	2720	340
0	0	12916	9908	5	5384	0	0	2720	340
0	0	12912	9908	5	5389	0	0	2720	360
0	0	12908	9908	5	5394	0	0	2720	360
0	0	12903	9908	5	5399	0	0	2720	360
0	0	12900	9911	5	5404	0	0	2720	360
0	0	12896	9911	5	5409	0	0	2720	360
0	0	12892	9911	5	5414	0	0	2720	360
0	0	12892	9911	5	5419	0	0	2720	360
0	0	12886	9908	5	5424	0	0	2710	360
0	0	12886	9908	5	5429	0	0	2710	360
0	0	12880	9904	5	5434	0	0	2710	360
0	0	12880	9904	5	5439	0	0	2710	360
0	0	12876	9904	5	5444	0	0	2710	360
0	0	12876	9904	5	5449	0	0	2710	360
0	0	12872	9904	5	5454	0	0	2710	360
0	0	12872	9904	5	5459	0	0	2710	360
0	0	12867	9904	5	5464	0	0	2700	360
0	0	12867	9904	5	5469	0	0	2700	360
0	0	12863	9904	5	5474	0	0	2700	360
0	0	12863	9909	5	5479	0	0	2700	360
0	0	12858	9909	5	5484	0	0	2700	360
0	0	12858	9909	5	5489	0	0	2700	370
0	0	12855	9913	5	5494	0	0	2700	370
0	0	12855	9913	5	5499	0	0	2700	390
0	0	12849	9913	5	5504	0	0	2700	390
0	0	12849	9918	5	5509	0	0	2700	390
0	0	12844	9918	5	5514	0	0	2700	390
0	0	12844	9923	5	5519	0	0	2690	390
0	0	12839	9923	5	5524	0	0	2690	390
0	0	12839	9923	5	5529	0	0	2690	390
0	0	12834	9923	5	5534	0	0	2690	390
0	0	12834	9923	5	5539	0	0	2680	390
0	0	12828	9923	5	5544	0	0	2680	390
0	0	12828	9923	5	5549	0	0	2680	390
0	0	12824	9923	5	5554	0	0	2680	390
0	0	12824	9923	5	5559	0	0	2670	390
0	0	12827	9923	5	5564	0	0	2670	390
0	0	12827	9926	5	5569	0	0	2670	390
0	0	12831	9926	5	5574	0	0	2670	390
0	0	12831	9931	5	5579	0	0	2670	390
0	0	12831	9931	5	5584	0	0	2670	390
0	0	12831	9937	5	5589	0	0	2670	390
0	0	12831	9941	5	5594	0	0	2670	390
0	0	12831	9945	5	5599	0	0	2670	390
0	0	12831	9945	5	5604	0	0	2670	390
0	0	12831	9950	5	5609	0	0	2650	390
0	0	12831	9950	5	5614	0	0	2650	390
0	0	12831	9950	5	5619	1	58	2650	390
0	0	12831	9962	5	5624	1	87	2650	390
0	0	12836	9967	5	5629	1	114	2650	390
0	0	12836	9973	5	5634	1	138	2650	390
0	0	12843	9980	5	5639	1	159	2650	390
0	0	12847	9988	5	5644	1	206	2650	390
0	0	12847	9997	5	5649	1	263	2650	390
0	0	12854	10007	5	5654	1	294	2650	390
0	0	12859	10019	5	5659	1	290	2650	390
0	0	12863	10032	5	5664	1	326	2650	390
0	0	12870	10047	5	5669	1	343	2650	390
0	0	12876	10063	5	5674	1	395	2640	390
0	0	12882	10080	5	5679	1	425	2640	390
0	0	12889	10098	5	5684	1	446	2640	390
0	0	12896	10118	5	5689	1	451	2640	390
0	0	12903	10138	5	5694	1	509	2640	390
0	0	12910	10160	5	5699	1	527	2650	370
0	0	12916	10182	5	5704	1	561	2650	370
0	0	12920	10202	5	5709	1	584	2650	360
0	0	12924	10221	5	5714	1	597	2630	360
0	0	12928	10238	5	5719	1	627	2630	360
0	0	12928	10254	5	5724	1	639	2630	360
0	0	12933	10267	5	5729	1	662	2630	360
0	0	12933	10279	5	5734	1	667	2630	360
0	0	12937	10287	5	5739	1	674	2630	360
0	0	12937	10292	5	5744	1	676	2630	360
0	0	12937	10296	5	5749	1	677	2630	360
0	0	12937	10296	5	5754	1	676	2630	360
0	0	12937	10301	5	5759	1	676	2630	360
0	0	12937	10301	5	5764	1	676	2630	360
0	0	12937	10301	5	5769	1	677	2630	360
0	0	12937	10301	5	5774	1	681	2630	360
0	0	12937	10297	5	5779	1	688	2610	360
0	0	12937	10291	5	5784	1	713	2610	360
0	0	12937	10282	5	5789	1	750	2610	360
0	0	12937	10270	5	5794	1	779	2610	360
0	0	12937	10253	5	5799	1	791	2610	360
0	0	12937	10232	5	5804	1	795	2610	360
0	0	12937	10208	5	5809	1	803	2610	360
0	0	12944	10182	5	5814	1	804	2610	360
0	0	12950	10154	5	5819	1	824	2610	360
0	0	12955	10128	5	5824	1	833	2610	360
0	0	12960	10104	5	5829	1	835	2610	360
0	0	12967	10082	5	5834	1	838	2610	360
0	0	12974	10061	5	5839	1	841	2600	360
0	0	12983	10039	5	5844	1	845	2600	360
0	0	12992	10020	5	5849	1	847	2600	360
0	0	13001	10004	5	5854	1	846	2600	360
0	0	13009	9991	5	5859	1	846	2600	360
0	0	13017	9984	5	5864	1	848	2610	360
0	0	13023	9979	5	5869	1	853	2610	360
0	0	13031	9979	5	5874	1	852	2610	360
0	0	13040	9979	5	5879	1	852	2610	360
0	0	13051	9979	5	5884	1	852	2620	340
0	0	13064	9979	5	5889	1	850	2620	340
0	0	13077	9985	5	5894	1	849	2630	330
0	0	13089	9991	5	5899	1	848	2630	330
0	0	13100	9998	5	5904	1	845	2630	330
0	0	13110	10007	5	5909	1	841	2630	330
0	0	13120	10017	5	5914	1	823	2630	330
0	0	13128	10029	5	5919	1	796	2630	330
0	0	13135	10041	5	5924	1	759	2630	330
0	0	13141	10056	5	5929	1	693	2630	330
0	0	13141	10072	5	5934	1	586	2630	330
0	0	13146	10091	5	5939	1	416	2630	330
0	0	13146	10112	5	5944	1	231	2630	330
0	0	13146	10112	5	5949	0	0	2630	330
0	0	13142	10160	5	5954	0	0	2620	330
0	0	13138	10187	5	5959	0	0	2620	330
0	0	13134	10216	5	5964	0	0	2620	330
0	0	13131	10245	5	5969	0	0	2630	310
0	0	13131	10273	5	5974	0	0	2630	310
0	0	13131	10300	5	5979	0	0	2630	300
0	0	13126	10327	5	5984	0	0	2630	300
0	0	13126	10353	5	5989	0	0	2630	300
0	0	13120	10379	5	5994	0	0	2630	300
0	0	13116	10403	5	5999	0	0	2630	300
0	0	13111	10428	5	6004	0	0	2620	300
0	0	13105	10450	5	6009	0	0	2620	300
0	0	13099	10473	5	6014	0	0	2620	300
0	0	13092	10495	5	6019	0	0	2620	300
0	0	13085	10515	5	6024	0	0	2620	300
0	0	13077	10534	5	6029	0	0	2620	300
0	0	13070	10551	5	6034	0	0	2620	300
0	0	13061	10567	5	6039	0	0	2610	300
0	0	13052	10582	5	6044	0	0	2610	300
0	0	13044	10595	5	6049	0	0	2610	300
0	0	13035	10608	5	6054	0	0	2610	300
0	0	13026	10621	5	6059	0	0	2610	300
0	0	13016	10633	5	6064	0	0	2610	300
0	0	13007	10643	5	6069	0	0	2610	300
0	0	12996	10652	5	6074	0	0	2600	310
0	0	12985	10658	5	6079	0	0	2590	310
0	0	12973	10662	5	6084	0	0	2580	320
0	0	12965	10662	5	6089	0	0	2580	320
0	0	12965	10662	6	6095	1	111	2580	320
0	0	12954	10667	5	6100	1	121	2580	320
0	0	12954	10667	5	6105	1	177	2570	320
0	0	12949	10670	5	6110	1	284	2570	320
0	0	12949	10670	5	6115	1	352	2570	320
0	0	12944	10670	5	6120	1	385	2570	330
0	0	12940	10670	5	6125	1	440	2570	330
0	0	12936	10670	5	6130	1	519	2560	350
0	0	12932	10670	5	6135	1	601	2560	350
0	0	12926	10666	5	6140	1	639	2560	350
0	0	12921	10666	5	6145	1	701	2560	350
0	0	12916	10659	5	6150	1	746	2560	350
0	0	12912	10656	5	6155	1	756	2560	350
0	0	12908	10651	5	6160	1	760	2560	350
0	0	12908	10645	5	6165	1	763	2560	350
0	0	12908	10639	5	6170	1	766	2560	350
0	0	12908	10632	5	6175	1	786	2560	350
0	0	12908	10627	5	6180	1	790	2560	350
0	0	12908	10621	5	6185	1	798	2560	350
0	0	12908	10615	5	6190	1	809	2560	350
0	0	12908	10610	5	6195	1	818	2560	350
0	0	12913	10602	5	6200	1	821	2560	350
0	0	12917	10595	5	6205	1	825	2560	350
0	0	12921	10589	5	6210	1	830	2560	350
0	0	12926	10584	5	6215	1	834	2560	350
0	0	12932	10584	5	6220	1	836	2570	350
0	0	12938	10579	5	6225	1	838	2570	350
0	0	12945	10579	5	6230	1	838	2570	350
0	0	12952	10579	5	6235	1	840	2570	350
0	0	12957	10579	5	6240	1	842	2570	350
0	0	12962	10584	5	6245	1	845	2570	350
0	0	12966	10588	5	6250	1	845	2570	350
0	0	12971	10591	5	6255	1	845	2570	350
0	0	12976	10596	5	6260	1	843	2570	350
0	0	12982	10603	5	6265	1	841	2570	350
0	0	12988	10612	5	6270	1	841	2570	350
0	0	12993	10625	5	6275	1	841	2570	350
0	0	12997	10640	5	6280	1	838	2570	350
0	0	12997	10657	5	6285	1	840	2570	350
0	0	12997	10674	5	6290	1	839	2570	350
0	0	12997	10688	5	6295	1	838	2560	350
0	0	12997	10699	5	6300	1	837	2570	330
0	0	12997	10709	5	6305	1	836	2570	330
0	0	12997	10718	5	6310	1	836	2570	320
0	0	12997	10727	5	6315	1	833	2560	320
0	0	12993	10734	5	6320	1	830	2560	320
0	0	12993	10741	5	6325	1	828	2560	320
0	0	12988	10741	5	6330	1	823	2550	320
0	0	12988	10744	5	6335	1	818	2550	320
0	0	12982	10744	5	6340	1	815	2550	320
0	0	12982	10740	5	6345	1	811	2540	320
0	0	12976	10737	5	6350	1	810	2540	320
0	0	12971	10731	5	6355	1	811	2540	320
0	0	12966	10723	5	6360	1	811	2530	320
0	0	12962	10711	5	6365	1	810	2530	320
0	0	12958	10698	5	6370	1	811	2530	320
0	0	12958	10684	5	6375	1	810	2530	320
0	0	12958	10670	5	6380	1	811	2530	320
0	0	12954	10654	5	6385	1	811	2530	330
0	0	12954	10636	5	6390	1	811	2530	330
0	0	12954	10617	5	6395	1	808	2520	350
0	0	12954	10597	5	6400	1	792	2520	350
0	0	12959	10578	5	6405	1	768	2520	350
0	0	12959	10563	5	6410	1	715	2540	350
0	0	12959	10551	5	6415	1	613	2540	350
0	0	12964	10543	5	6420	1	485	2540	350
0	0	12964	10538	5	6425	1	336	2540	350
0	0	12969	10534	5	6430	1	152	2540	350
0	0	12969	10534	5	6435	0	0	2560	350
0	0	12978	10534	5	6440	0	0	2560	350
0	0	12984	10538	5	6445	0	0	2560	350
0	0	12993	10546	5	6450	0	0	2570	350
0	0	13005	10556	5	6455	0	0	2570	350
0	0	13018	10570	5	6460	0	0	2570	350
0	0	13034	10585	5	6465	0	0	2570	350
0	0	13050	10600	5	6470	0	0	2570	350
0	0	13065	10617	5	6475	0	0	2580	330
0	0	13082	10635	5	6480	0	0	2580	330
0	0	13099	10657	5	6485	0	0	2580	320
0	0	13116	10682	5	6490	0	0	2580	320
0	0	13135	10711	5	6495	0	0	2580	320
0	0	13154	10746	5	6500	0	0	2570	320
0	0	13173	10785	5	6505	0	0	2580	300
0	0	13194	10827	5	6510	0	0	2580	300
0	0	13215	10870	5	6515	0	0	2590	300
0	0	13236	10914	5	6520	0	0	2590	300
0	0	13257	10955	5	6525	0	0	2590	300
0	0	13279	10995	5	6530	0	0	2590	300
0	0	13302	11032	5	6535	0	0	2590	300
0	0	13325	11065	5	6540	0	0	2590	300
0	0	13348	11097	5	6545	0	0	2590	300
0	0	13371	11124	5	6550	0	0	2590	300
0	0	13390	11146	5	6555	0	0	2590	300
0	0	13408	11164	5	6560	0	0	2590	300
0	0	13424	11174	5	6565	0	0	2590	300
0	0	13437	11180	5	6570	0	0	2590	300
0	0	13450	11180	5	6575	0	0	2610	300
0	0	13459	11180	5	6580	0	0	2610	300
0	0	13467	11175	5	6585	0	0	2610	300
0	0	13470	11164	5	6590	0	0	2610	300
0	0	13470	11148	5	6595	0	0	2610	300
0	0	13477	11127	5	6600	0	0	2590	300
0	0	13477	11098	5	6605	0	0	2590	300
0	0	13483	11064	5	6610	0	0	2590	300
0	0	13487	11026	5	6615	0	0	2610	300
0	0	13493	10985	5	6620	0	0	2610	300
0	0	13502	10944	5	6625	0	0	2610	300
0	0	13508	10905	5	6630	0	0	2620	300
0	0	13517	10868	5	6635	0	0	2630	300
0	0	13529	10832	5	6640	0	0	2640	300
0	0	13543	10797	5	6645	0	0	2660	300
0	0	13560	10760	5	6650	0	0	2670	300
0	0	13579	10724	5	6655	0	0	2660	300
0	0	13597	10686	5	6660	0	0	2660	300
0	0	13615	10648	5	6665	0	0	2640	300
0	0	13633	10609	5	6670	0	0	2620	300
0	0	13649	10573	5	6675	0	0	2610	300
0	0	13667	10538	5	6680	0	0	2610	300
0	0	13685	10505	5	6685	0	0	2590	300
0	0	13702	10473	5	6690	0	0	2580	290
0	0	13717	10440	5	6695	0	0	2560	290
0	0	13731	10408	5	6700	0	0	2550	290
0	0	13745	10379	5	6705	0	0	2530	290
0	0	13758	10352	5	6710	0	0	2520	290
0	0	13770	10327	5	6715	0	0	2490	280
0	0	13782	10301	5	6720	0	0	2470	280
0	0	13794	10275	5	6725	0	0	2450	280
0	0	13806	10246	5	6730	0	0	2440	270
0	0	13817	10216	5	6735	0	0	2440	270
0	0	13826	10185	5	6740	0	0	2450	280
0	0	13834	10155	5	6745	0	0	2460	280
0	0	13838	10132	5	6750	0	0	2490	280
0	0	13838	10112	5	6755	0	0	2490	280
0	0	13838	10100	5	6760	0	0	2510	290
0	0	13838	10095	5	6765	0	0	2520	290
0	0	13832	10095	5	6770	0	0	2530	290
0	0	13826	10103	5	6775	0	0	2540	290
0	0	13822	10115	5	6780	0	0	2540	290
0	0	13818	10130	5	6785	0	0	2550	290
0	0	13815	10148	5	6790	0	0	2550	290
0	0	13815	10167	5	6795	0	0	2550	290
0	0	13807	10188	5	6800	0	0	2550	290
0	0	13800	10208	5	6805	0	0	2550	290
0	0	13793	10229	5	6810	0	0	2550	290
0	0	13784	10249	5	6815	0	0	2550	290
0	0	13774	10269	5	6820	0	0	2550	290
0	0	13765	10287	5	6825	0	0	2540	290
0	0	13756	10303	5	6830	0	0	2540	290
0	0	13747	10318	5	6835	0	0	2540	290
0	0	13739	10330	5	6840	0	0	2530	290
0	0	13730	10340	5	6845	0	0	2530	290
0	0	13721	10352	5	6850	0	0	2520	290
0	0	13714	10361	5	6855	0	0	2520	290
0	0	13709	10369	5	6860	0	0	2520	290
0	0	13704	10374	5	6865	0	0	2510	290
0	0	13700	10374	5	6870	0	0	2510	290
0	0	13694	10374	5	6875	0	0	2510	290
0	0	13689	10374	5	6880	0	0	2510	290
0	0	13684	10365	5	6885	0	0	2490	280
0	0	13678	10356	5	6890	0	0	2490	280
0	0	13674	10342	5	6895	0	0	2490	280
0	0	13670	10323	5	6900	0	0	2510	290
0	0	13664	10300	5	6905	0	0	2510	290
0	0	13656	10273	5	6910	0	0	2510	290
0	0	13647	10242	5	6915	0	0	2510	290
0	0	13634	10209	5	6920	0	0	2520	290
0	0	13618	10176	5	6925	0	0	2520	290
0	0	13600	10143	5	6930	0	0	2520	290
0	0	13579	10113	5	6935	0	0	2530	290
0	0	13557	10087	5	6940	0	0	2530	290
0	0	13533	10064	5	6945	0	0	2540	290
0	0	13510	10047	5	6950	0	0	2550	290
0	0	13487	10031	5	6955	0	0	2550	290
0	0	13463	10021	5	6960	0	0	2560	290
0	0	13440	10014	5	6965	0	0	2570	290
0	0	13418	10009	5	6970	0	0	2570	290
0	0	13397	10006	5	6975	0	0	2580	290
0	0	13377	10002	5	6980	0	0	2580	290
0	0	13359	9996	5	6985	0	0	2590	300
0	0	13342	9987	5	6990	0	0	2590	300
0	0	13326	9977	5	6995	0	0	2590	300
0	0	13314	9964	5	7000	0	0	2590	300
0	0	13302	9950	5	7005	0	0	2610	300
0	0	13292	9936	5	7010	0	0	2610	300
0	0	13283	9921	5	7015	0	0	2610	300
0	0	13274	9908	5	7020	0	0	2610	300
0	0	13266	9895	5	7025	0	0	2610	310
0	0	13258	9884	5	7030	0	0	2610	310
0	0	13250	9873	5	7035	0	0	2600	330
0	0	13243	9863	5	7040	0	0	2610	330
0	0	13237	9855	5	7045	0	0	2610	330
0	0	13231	9847	5	7050	0	0	2610	330
0	0	13228	9840	5	7055	0	0	2610	330
0	0	13224	9835	5	7060	0	0	2610	330
0	0	13224	9831	5	7065	0	0	2620	330
0	0	13219	9831	5	7070	0	0	2620	330
0	0	13219	9826	5	7075	0	0	2620	330
0	0	13219	9826	5	7080	0	0	2620	330
0	0	13215	9826	5	7085	0	0	2620	340
0	0	13215	9826	5	7090	0	0	2620	340
0	0	13215	9830	5	7095	0	0	2610	360
0	0	13209	9834	5	7100	0	0	2610	360
0	0	13209	9839	5	7105	0	0	2610	360
0	0	13209	9844	5	7110	0	0	2610	360
0	0	13205	9850	5	7115	0	0	2610	360
0	0	13205	9858	5	7120	0	0	2610	360
0	0	13205	9865	5	7125	0	0	2610	360
0	0	13200	9871	5	7130	0	0	2610	360
0	0	13200	9879	5	7135	0	0	2610	360
0	0	13196	9885	5	7140	0	0	2610	360
0	0	13196	9892	5	7145	0	0	2610	360
0	0	13192	9897	5	7150	0	0	2610	360
0	0	13192	9902	5	7155	0	0	2600	360
0	0	13192	9907	5	7160	0	0	2600	360
0	0	13188	9912	5	7165	0	0	2600	360
0	0	13188	9916	5	7170	0	0	2600	360
0	0	13184	9922	5	7175	0	0	2600	360
0	0	13184	9928	5	7180	0	0	2590	350
0	0	13181	9933	5	7185	0	0	2590	350
0	0	13181	9940	5	7190	0	0	2590	350
0	0	13181	9947	5	7195	0	0	2590	350
0	0	13177	9955	5	7200	0	0	2580	350
0	0	13177	9963	5	7205	0	0	2580	350
0	0	13177	9971	5	7210	0	0	2580	350
0	0	13177	9977	5	7215	0	0	2580	350
0	0	13177	9983	5	7220	0	0	2580	360
0	0	13172	9989	5	7225	0	0	2560	360
0	0	13172	9993	5	7230	0	0	2550	380
0	0	13167	9998	5	7235	0	0	2550	380
0	0	13167	9998	5	7240	0	0	2550	380
0	0	13163	10004	5	7245	0	0	2540	380
0	0	13163	10004	5	7250	0	0	2540	380
0	0	13163	10007	5	7255	0	0	2540	380
0	0	13163	10007	5	7260	0	0	2540	380
0	0	13157	10011	5	7265	0	0	2530	380
0	0	13157	10011	5	7270	0	0	2530	380
0	0	13150	10015	5	7275	0	0	2530	380
0	0	13150	10015	5	7280	0	0	2530	380
0	0	13147	10015	5	7285	0	0	2530	380
0	0	13147	10015	5	7290	0	0	2530	380
0	0	13147	10015	9	7299	1	44	2530	380
0	0	13147	10019	5	7304	1	97	2520	380
0	0	13147	10019	5	7309	1	131	2520	380
0	0	13147	10023	5	7314	1	170	2520	380
0	0	13147	10023	5	7319	1	206	2520	380
0	0	13147	10023	5	7324	1	241	2520	380
0	0	13147	10028	5	7329	1	252	2520	380
0	0	13147	10028	5	7334	1	270	2520	380
0	0	13147	10034	5	7339	1	294	2520	380
0	0	13147	10038	5	7344	1	313	2520	380
0	0	13150	10042	5	7349	1	336	2520	380
0	0	13150	10047	5	7354	1	349	2520	380
0	0	13150	10052	5	7359	1	378	2520	380
0	0	13150	10057	5	7364	1	425	2520	380
0	0	13150	10061	5	7369	1	491	2520	380
0	0	13155	10065	5	7374	1	554	2520	380
0	0	13155	10069	5	7379	1	607	2520	380
0	0	13160	10073	5	7384	1	652	2520	380
0	0	13164	10078	5	7389	1	684	2520	380
0	0	13168	10084	5	7394	1	700	2520	380
0	0	13174	10093	5	7399	1	728	2520	380
0	0	13179	10103	5	7404	1	744	2520	380
0	0	13185	10115	5	7409	1	766	2520	380
0	0	13193	10127	5	7414	1	770	2520	380
0	0	13202	10139	5	7419	1	775	2520	380
0	0	13213	10150	5	7424	1	776	2500	370
0	0	13224	10159	5	7429	1	789	2500	370
0	0	13236	10166	5	7434	1	796	2500	370
0	0	13248	10174	5	7439	1	800	2500	370
0	0	13262	10182	5	7444	1	797	2500	370
0	0	13276	10191	5	7449	1	800	2500	370
0	0	13289	10201	5	7454	1	800	2500	370
0	0	13303	10211	5	7459	1	800	2500	370
0	0	13314	10219	5	7464	1	804	2500	370
0	0	13326	10227	5	7469	1	802	2500	370
0	0	13340	10234	5	7474	1	802	2500	370
0	0	13352	10240	5	7479	1	803	2490	370
0	0	13364	10245	5	7484	1	809	2490	370
0	0	13375	10245	5	7489	1	808	2510	350
0	0	13385	10248	5	7494	1	807	2510	350
0	0	13394	10248	5	7499	1	806	2510	350
0	0	13402	10248	5	7504	1	813	2510	350
0	0	13409	10243	5	7509	1	813	2510	350
0	0	13417	10243	5	7514	1	811	2510	350
0	0	13424	10234	5	7519	1	811	2510	350
0	0	13431	10228	5	7524	1	815	2510	350
0	0	13438	10222	5	7529	1	816	2510	350
0	0	13442	10214	5	7534	1	815	2510	350
0	0	13442	10207	5	7539	1	814	2510	350
0	0	13448	10200	5	7544	1	813	2510	350
0	0	13452	10192	5	7549	1	813	2510	350
0	0	13456	10182	5	7554	1	811	2510	350
0	0	13460	10170	5	7559	1	809	2520	350
0	0	13463	10158	5	7564	1	805	2520	350
0	0	13463	10145	5	7569	1	803	2520	350
0	0	13463	10130	5	7574	1	800	2520	350
0	0	13463	10116	5	7579	1	794	2520	350
0	0	13463	10101	5	7584	1	788	2520	350
0	0	13463	10084	5	7589	1	774	2520	350
0	0	13463	10068	5	7594	1	766	2520	350
0	0	13463	10050	5	7599	1	765	2540	350
0	0	13463	10032	5	7604	1	765	2540	350
0	0	13463	10013	5	7609	1	758	2540	350
0	0	13459	9995	5	7614	1	757	2540	350
0	0	13459	9978	5	7619	1	757	2540	350
0	0	13453	9961	5	7624	1	758	2550	330
0	0	13450	9947	5	7629	1	756	2550	330
0	0	13446	9934	5	7634	1	754	2560	320
0	0	13441	9924	5	7639	1	751	2560	320
0	0	13436	9916	5	7644	1	751	2570	320
0	0	13431	9909	5	7649	1	749	2570	320
0	0	13426	9903	5	7654	1	748	2570	320
0	0	13421	9898	5	7659	1	743	2570	330
0	0	13417	9898	5	7664	1	737	2580	330
0	0	13413	9893	5	7669	1	737	2570	350
0	0	13410	9893	5	7674	1	738	2570	350
0	0	13410	9893	5	7679	1	738	2570	350
0	0	13406	9893	5	7684	1	737	2570	350
0	0	13406	9893	5	7689	1	738	2570	350
0	0	13406	9893	5	7694	1	740	2570	350
0	0	13406	9899	5	7699	1	742	2570	350
0	0	13406	9904	5	7704	1	745	2570	350
0	0	13406	9912	5	7709	1	746	2570	350
0	0	13406	9921	5	7714	1	748	2580	350
0	0	13406	9933	5	7719	1	749	2580	350
0	0	13414	9947	5	7724	1	748	2580	350
0	0	13419	9963	5	7729	1	760	2580	350
0	0	13426	9983	5	7734	1	756	2580	350
0	0	13433	10006	5	7739	1	758	2580	350
0	0	13438	10030	5	7744	1	758	2580	350
0	0	13447	10053	5	7749	1	758	2580	350
0	0	13455	10075	5	7754	1	758	2570	350
0	0	13462	10096	5	7759	1	760	2570	350
0	0	13470	10115	5	7764	1	760	2570	350
0	0	13476	10133	5	7769	1	761	2570	350
0	0	13483	10149	5	7774	1	762	2570	350
0	0	13491	10163	5	7779	1	762	2570	350
0	0	13500	10175	5	7784	1	765	2570	350
0	0	13509	10185	5	7789	1	766	2560	350
0	0	13520	10192	5	7794	1	775	2570	330
0	0	13528	10198	5	7799	1	802	2570	330
0	0	13537	10203	5	7804	1	805	2570	320
0	0	13545	10207	5	7809	1	805	2570	320
0	0	13553	10211	5	7814	1	804	2560	320
0	0	13563	10211	5	7819	1	804	2560	320
0	0	13574	10211	5	7824	1	809	2560	320
0	0	13582	10215	5	7829	1	811	2560	320
0	0	13590	10215	5	7834	1	813	2560	320
0	0	13596	10215	5	7839	1	818	2560	320
0	0	13601	10210	5	7844	1	820	2560	320
0	0	13607	10210	5	7849	1	821	2560	320
0	0	13613	10204	5	7854	1	825	2560	320
0	0	13620	10199	5	7859	1	827	2560	320
0	0	13628	10191	5	7864	1	826	2560	320
0	0	13638	10182	5	7869	1	825	2560	320
0	0	13648	10171	5	7874	1	828	2560	320
0	0	13658	10159	5	7879	1	831	2560	320
0	0	13668	10148	5	7884	1	833	2560	320
0	0	13678	10137	5	7889	1	840	2560	320
0	0	13686	10129	5	7894	1	854	2560	320
0	0	13695	10122	5	7899	1	857	2560	320
0	0	13704	10114	5	7904	1	861	2560	320
0	0	13713	10109	5	7909	1	872	2560	320
0	0	13725	10109	5	7914	1	880	2560	320
0	0	13738	10104	5	7919	1	878	2570	320
0	0	13752	10104	5	7924	1	883	2570	320
0	0	13768	10104	5	7929	1	883	2570	320
0	0	13786	10104	5	7934	1	883	2570	320
0	0	13805	10110	5	7939	1	883	2580	300
0	0	13823	10115	5	7944	1	883	2580	300
0	0	13839	10121	5	7949	1	882	2590	300
0	0	13853	10128	5	7954	1	881	2590	300
0	0	13864	10137	5	7959	1	879	2590	300
0	0	13875	10149	5	7964	1	877	2590	300
0	0	13885	10163	5	7969	1	864	2590	300
0	0	13894	10177	5	7974	1	838	2590	300
0	0	13902	10190	5	7979	1	808	2590	300
0	0	13908	10202	5	7984	1	751	2590	300
0	0	13912	10213	5	7989	1	573	2590	300
0	0	13912	10222	5	7994	1	313	2580	300
0	0	13912	10222	5	7999	0	0	2580	300
0	0	13912	10244	5	8004	0	0	2570	320
0	0	13912	10260	5	8009	0	0	2570	320
0	0	13912	10278	5	8014	0	0	2570	320
0	0	13917	10294	5	8019	0	0	2580	320
0	0	13923	10309	5	8024	0	0	2580	330
0	0	13932	10328	5	8029	0	0	2580	330
0	0	13941	10350	5	8034	0	0	2570	350
0	0	13948	10376	5	8039	0	0	2570	350
0	0	13953	10404	5	8044	0	0	2570	350
0	0	13957	10432	5	8049	0	0	2570	350
0	0	13957	10460	5	8054	0	0	2570	350
0	0	13957	10489	5	8059	0	0	2570	350
0	0	13957	10518	5	8064	0	0	2570	350
0	0	13951	10546	5	8069	0	0	2560	350
0	0	13945	10575	5	8074	0	0	2560	350
0	0	13937	10606	5	8079	0	0	2540	350
0	0	13928	10637	5	8084	0	0	2540	350
0	0	13915	10670	5	8089	0	0	2520	350
0	0	13900	10707	5	8094	0	0	2530	330
0	0	13884	10750	5	8099	0	0	2540	300
0	0	13863	10797	5	8104	0	0	2550	290
0	0	13840	10847	5	8109	0	0	2560	290
0	0	13815	10898	5	8114	0	0	2580	290
0	0	13815	10898	5	8119	0	0	2580	290
