# Supplementary material for: “Let Me Hear Your Handwriting!” Evaluating the Movement Fluency from Its Sonification
Source: PLoS One. 2015 Jun 17;10(6):e0128388. doi: 10.1371/journal.pone.0128388 (PMC4470513; doi:10.1371/journal.pone.0128388)
Supplement: S1 Dataset — (ZIP) [file pone.0128388.s004.zip › S4_Dataset_Experiment1/AN4.txt]

Identification :	anthony
2008-10-14	14:46:09
Fichier origine :	C:\Documents and Settings\schon\Bureau\Ecriture\anthony4.txt
Nb segments :	1
Seg	Num	X /100 mm	Y /100 mm	Interv ms	Time ms	Tip	P	Az	Al
0	0	17508	11290	20	20	0	0	2790	300
0	0	17508	11285	5	25	0	0	2790	300
0	0	17503	11278	5	30	0	0	2790	300
0	0	17503	11269	5	35	0	0	2790	300
0	0	17498	11260	5	40	0	0	2790	300
0	0	17498	11260	5	45	0	0	2790	300
0	0	17498	11257	5	50	0	0	2790	300
0	0	17503	11257	5	55	0	0	2790	300
0	0	17509	11257	5	60	0	0	2780	300
0	0	17515	11257	5	65	0	0	2780	300
0	0	17521	11257	5	70	0	0	2780	300
0	0	17521	11257	5	75	0	0	2780	300
0	0	17527	11257	5	80	0	0	2780	300
0	0	17527	11257	5	85	0	0	2780	300
0	0	17527	11250	5	90	0	0	2780	300
0	0	17532	11243	5	95	0	0	2780	300
0	0	17532	11236	5	100	0	0	2770	300
0	0	17532	11228	5	105	0	0	2770	300
0	0	17532	11219	5	110	0	0	2770	300
0	0	17532	11211	5	115	0	0	2770	300
0	0	17528	11203	5	120	0	0	2770	300
0	0	17524	11193	5	125	0	0	2770	300
0	0	17518	11183	5	130	0	0	2770	300
0	0	17510	11171	5	135	0	0	2770	300
0	0	17503	11159	5	140	0	0	2770	300
0	0	17493	11146	5	145	0	0	2770	300
0	0	17483	11132	5	150	0	0	2780	300
0	0	17472	11119	5	155	0	0	2780	300
0	0	17460	11104	5	160	0	0	2780	300
0	0	17446	11088	5	165	0	0	2780	300
0	0	17432	11068	5	170	0	0	2780	300
0	0	17418	11048	5	175	0	0	2790	300
0	0	17401	11027	5	180	0	0	2790	300
0	0	17383	11004	5	185	0	0	2790	300
0	0	17363	10982	5	190	0	0	2800	300
0	0	17340	10958	5	195	0	0	2800	300
0	0	17315	10934	5	200	0	0	2810	300
0	0	17286	10909	5	205	0	0	2810	300
0	0	17255	10883	5	210	0	0	2810	300
0	0	17224	10856	5	215	0	0	2820	290
0	0	17193	10832	5	220	0	0	2820	290
0	0	17169	10808	5	225	0	0	2820	290
0	0	17147	10783	5	230	0	0	2840	290
0	0	17126	10761	5	235	0	0	2840	290
0	0	17105	10739	5	240	0	0	2840	290
0	0	17082	10721	5	245	0	0	2840	290
0	0	17058	10706	5	250	0	0	2820	290
0	0	17036	10694	5	255	0	0	2820	290
0	0	17018	10684	5	260	0	0	2820	320
0	0	16997	10675	5	265	0	0	2820	330
0	0	16974	10664	5	270	0	0	2800	360
0	0	16947	10651	5	275	0	0	2790	360
0	0	16919	10636	5	280	0	0	2770	340
0	0	16896	10615	5	285	0	0	2760	330
0	0	16881	10591	5	290	0	0	2740	310
0	0	16872	10563	5	295	0	0	2730	300
0	0	16866	10535	5	300	0	0	2720	300
0	0	16859	10509	5	305	0	0	2710	300
0	0	16850	10488	5	310	0	0	2700	300
0	0	16841	10472	5	315	0	0	2700	300
0	0	16831	10459	5	320	0	0	2690	300
0	0	16818	10448	5	325	0	0	2690	300
0	0	16805	10438	5	330	0	0	2690	300
0	0	16790	10429	5	335	0	0	2700	300
0	0	16775	10419	5	340	0	0	2700	300
0	0	16761	10408	5	345	0	0	2700	300
0	0	16746	10396	5	350	0	0	2710	300
0	0	16733	10382	5	355	0	0	2710	300
0	0	16720	10367	5	360	0	0	2720	300
0	0	16707	10351	5	365	0	0	2730	300
0	0	16694	10334	5	370	0	0	2730	300
0	0	16681	10318	5	375	0	0	2750	300
0	0	16666	10302	5	380	0	0	2750	300
0	0	16652	10288	5	385	0	0	2750	300
0	0	16637	10273	5	390	0	0	2760	300
0	0	16621	10262	5	395	0	0	2760	300
0	0	16606	10251	5	400	0	0	2770	300
0	0	16590	10242	5	405	0	0	2770	300
0	0	16573	10234	5	410	0	0	2780	300
0	0	16557	10227	5	415	0	0	2780	300
0	0	16542	10220	5	420	0	0	2790	300
0	0	16526	10214	5	425	0	0	2790	300
0	0	16511	10207	5	430	0	0	2800	300
0	0	16497	10201	5	435	0	0	2800	300
0	0	16483	10194	5	440	0	0	2800	300
0	0	16470	10188	5	445	0	0	2810	300
0	0	16459	10183	5	450	0	0	2810	300
0	0	16447	10178	5	455	0	0	2810	300
0	0	16436	10173	5	460	0	0	2810	300
0	0	16428	10169	5	465	0	0	2820	290
0	0	16420	10164	5	470	0	0	2820	290
0	0	16415	10160	5	475	0	0	2820	290
0	0	16410	10160	5	480	0	0	2810	300
0	0	16405	10154	5	485	0	0	2810	300
0	0	16402	10154	5	490	0	0	2810	300
0	0	16397	10150	5	495	0	0	2810	300
0	0	16397	10150	5	500	0	0	2810	300
0	0	16397	10146	5	505	0	0	2800	300
0	0	16394	10146	5	510	0	0	2800	300
0	0	16394	10146	5	515	0	0	2800	300
0	0	16394	10146	5	520	0	0	2800	300
0	0	16398	10146	5	525	0	0	2800	300
0	0	16402	10146	5	530	0	0	2790	300
0	0	16407	10150	5	535	0	0	2790	300
0	0	16414	10155	5	540	0	0	2790	310
0	0	16423	10161	5	545	0	0	2790	310
0	0	16434	10171	5	550	0	0	2790	310
0	0	16446	10182	5	555	0	0	2790	310
0	0	16462	10197	6	561	0	0	2790	310
0	0	16480	10215	5	566	0	0	2780	300
0	0	16501	10235	5	571	0	0	2780	300
0	0	16526	10259	5	576	0	0	2770	300
0	0	16553	10285	5	581	0	0	2770	300
0	0	16583	10314	5	586	0	0	2770	300
0	0	16614	10344	5	591	0	0	2760	300
0	0	16647	10375	5	596	0	0	2760	300
0	0	16684	10405	5	601	0	0	2760	300
0	0	16721	10438	5	606	0	0	2750	300
0	0	16757	10471	5	611	0	0	2750	300
0	0	16790	10504	5	616	0	0	2730	300
0	0	16820	10536	5	621	0	0	2730	300
0	0	16846	10568	5	626	0	0	2720	300
0	0	16874	10599	5	631	0	0	2710	300
0	0	16901	10624	5	636	0	0	2700	300
0	0	16924	10644	5	641	0	0	2690	300
0	0	16941	10653	5	646	0	0	2680	300
0	0	16947	10653	5	651	0	0	2670	300
0	0	16942	10653	5	656	0	0	2650	300
0	0	16923	10638	5	661	0	0	2640	300
0	0	16895	10624	5	666	0	0	2620	300
0	0	16851	10605	5	671	0	0	2610	300
0	0	16798	10577	5	676	0	0	2610	300
0	0	16742	10544	5	681	0	0	2590	300
0	0	16682	10501	5	686	0	0	2590	300
0	0	16625	10454	5	691	0	0	2590	300
0	0	16574	10410	5	696	0	0	2590	300
0	0	16527	10370	5	701	0	0	2590	300
0	0	16487	10337	5	706	0	0	2610	300
0	0	16455	10308	5	711	0	0	2610	300
0	0	16428	10286	5	716	0	0	2620	300
0	0	16409	10268	5	721	0	0	2640	300
0	0	16409	10268	5	726	0	0	2640	300
0	0	16437	10222	5	731	0	0	2790	300
0	0	16437	10230	5	736	0	0	2780	300
0	0	16437	10248	5	741	0	0	2780	300
0	0	16437	10273	5	746	0	0	2780	300
0	0	16429	10304	5	751	0	0	2770	300
0	0	16421	10338	5	756	0	0	2770	300
0	0	16413	10370	5	761	0	0	2760	300
0	0	16406	10402	5	766	0	0	2750	300
0	0	16397	10431	5	771	0	0	2750	300
0	0	16388	10455	5	776	0	0	2730	300
0	0	16378	10470	5	781	0	0	2730	300
0	0	16366	10478	5	786	0	0	2720	300
0	0	16357	10478	5	791	0	0	2710	300
0	0	16348	10478	5	796	0	0	2700	300
0	0	16341	10470	5	801	0	0	2700	300
0	0	16334	10462	5	806	0	0	2690	300
0	0	16326	10453	5	811	0	0	2680	300
0	0	16319	10443	5	816	0	0	2680	300
0	0	16309	10435	5	821	0	0	2680	300
0	0	16297	10425	5	826	0	0	2680	300
0	0	16285	10414	5	831	0	0	2670	300
0	0	16273	10404	5	836	0	0	2670	300
0	0	16258	10392	5	841	0	0	2670	300
0	0	16243	10381	5	846	0	0	2670	300
0	0	16226	10370	5	851	0	0	2680	300
0	0	16206	10358	5	856	0	0	2680	300
0	0	16186	10349	5	861	0	0	2680	300
0	0	16164	10340	5	866	0	0	2680	300
0	0	16142	10334	5	871	0	0	2690	300
0	0	16119	10334	5	876	0	0	2700	300
0	0	16095	10329	5	881	0	0	2700	300
0	0	16069	10329	5	886	0	0	2700	300
0	0	16041	10329	5	891	0	0	2700	310
0	0	16012	10329	5	896	0	0	2700	330
0	0	15982	10329	5	901	0	0	2700	340
0	0	15953	10322	5	906	0	0	2710	360
0	0	15924	10312	5	911	0	0	2710	360
0	0	15897	10302	5	916	0	0	2710	340
0	0	15870	10290	5	921	0	0	2720	310
0	0	15848	10279	5	926	0	0	2720	300
0	0	15827	10267	5	931	0	0	2720	300
0	0	15810	10257	5	936	0	0	2720	300
0	0	15797	10245	5	941	0	0	2730	300
0	0	15786	10234	5	946	0	0	2730	300
0	0	15777	10222	5	951	0	0	2730	300
0	0	15770	10210	5	956	0	0	2730	300
0	0	15766	10198	5	961	0	0	2730	300
0	0	15766	10187	5	966	0	0	2730	300
0	0	15766	10173	5	971	0	0	2730	300
0	0	15772	10157	5	976	0	0	2730	300
0	0	15780	10138	5	981	0	0	2750	300
0	0	15792	10116	5	986	0	0	2750	300
0	0	15808	10094	5	991	0	0	2750	300
0	0	15829	10072	5	996	0	0	2750	300
0	0	15856	10049	5	1001	0	0	2760	300
0	0	15890	10026	5	1006	0	0	2760	300
0	0	15928	10001	5	1011	0	0	2770	300
0	0	15970	9977	5	1016	0	0	2770	300
0	0	16012	9954	5	1021	0	0	2780	300
0	0	16054	9930	5	1026	0	0	2780	300
0	0	16094	9908	5	1031	0	0	2790	300
0	0	16133	9885	5	1036	0	0	2790	300
0	0	16169	9862	5	1041	0	0	2800	300
0	0	16203	9841	5	1046	0	0	2810	300
0	0	16234	9819	5	1051	0	0	2810	300
0	0	16263	9800	5	1056	0	0	2820	290
0	0	16289	9784	5	1061	0	0	2820	290
0	0	16313	9771	5	1066	0	0	2820	290
0	0	16332	9761	5	1071	0	0	2820	290
0	0	16348	9755	5	1076	0	0	2820	290
0	0	16358	9750	5	1081	0	0	2840	290
0	0	16363	9750	5	1086	0	0	2840	290
0	0	16363	9746	5	1091	0	0	2840	290
0	0	16363	9746	5	1096	0	0	2840	300
0	0	16358	9746	5	1101	0	0	2840	300
0	0	16352	9746	5	1106	0	0	2840	300
0	0	16346	9746	5	1111	0	0	2840	300
0	0	16337	9746	5	1116	0	0	2840	290
0	0	16327	9746	5	1121	0	0	2840	290
0	0	16316	9750	5	1126	0	0	2840	290
0	0	16304	9750	5	1131	0	0	2840	290
0	0	16294	9756	5	1136	0	0	2840	290
0	0	16282	9760	5	1141	0	0	2840	290
0	0	16271	9764	5	1146	0	0	2820	290
0	0	16259	9768	5	1151	0	0	2820	290
0	0	16245	9772	5	1156	0	0	2820	290
0	0	16232	9776	5	1161	0	0	2820	290
0	0	16219	9781	5	1166	0	0	2820	290
0	0	16207	9788	5	1171	0	0	2820	290
0	0	16195	9795	5	1176	0	0	2820	290
0	0	16183	9804	5	1181	0	0	2820	300
0	0	16172	9815	5	1186	0	0	2820	300
0	0	16160	9828	5	1191	0	0	2820	320
0	0	16148	9842	5	1196	0	0	2820	320
0	0	16138	9856	5	1201	0	0	2820	320
0	0	16130	9872	5	1206	0	0	2810	320
0	0	16122	9889	5	1211	0	0	2810	320
0	0	16116	9907	5	1216	0	0	2810	320
0	0	16111	9927	5	1221	0	0	2800	340
0	0	16105	9949	5	1226	0	0	2800	340
0	0	16100	9971	5	1231	0	0	2810	350
0	0	16096	9994	5	1236	0	0	2800	360
0	0	16092	10016	5	1241	0	0	2800	360
0	0	16092	10037	5	1246	0	0	2790	360
0	0	16086	10057	5	1251	0	0	2790	360
0	0	16082	10074	5	1256	0	0	2780	360
0	0	16082	10089	5	1261	0	0	2780	360
0	0	16075	10102	5	1266	0	0	2780	360
0	0	16072	10114	5	1271	0	0	2770	360
0	0	16067	10124	5	1276	0	0	2770	370
0	0	16061	10132	5	1281	0	0	2760	370
0	0	16056	10137	5	1286	0	0	2760	390
0	0	16050	10141	5	1291	0	0	2750	390
0	0	16045	10141	5	1296	0	0	2750	390
0	0	16040	10146	5	1301	0	0	2750	390
0	0	16034	10146	5	1306	0	0	2750	390
0	0	16026	10146	5	1311	0	0	2740	390
0	0	16019	10142	5	1316	0	0	2740	390
0	0	16013	10138	5	1321	0	0	2740	390
0	0	16005	10134	5	1326	0	0	2740	390
0	0	15998	10127	5	1331	0	0	2740	390
0	0	15989	10120	5	1336	0	0	2740	390
0	0	15980	10112	5	1341	0	0	2740	400
0	0	15972	10103	5	1346	0	0	2740	400
0	0	15964	10094	5	1351	0	0	2750	420
0	0	15956	10085	5	1356	0	0	2750	420
0	0	15948	10074	5	1361	0	0	2750	420
0	0	15940	10064	5	1366	0	0	2750	420
0	0	15933	10054	5	1371	0	0	2750	420
0	0	15926	10043	5	1376	0	0	2750	420
0	0	15919	10032	5	1381	0	0	2750	420
0	0	15915	10024	5	1386	0	0	2750	420
0	0	15915	10015	5	1391	0	0	2750	420
0	0	15920	10004	4	1395	1	217	2740	400
0	0	15925	10004	5	1400	1	290	2730	400
0	0	15931	10004	5	1405	1	356	2720	390
0	0	15938	10004	5	1410	1	440	2720	390
0	0	15947	10004	5	1415	1	485	2720	390
0	0	15969	10016	10	1425	1	573	2720	390
0	0	15983	10024	5	1430	1	566	2720	390
0	0	15997	10033	5	1435	1	566	2720	390
0	0	16013	10046	5	1440	1	584	2720	390
0	0	16031	10063	5	1445	1	588	2720	390
0	0	16048	10083	5	1450	1	611	2720	390
0	0	16067	10107	5	1455	1	672	2720	390
0	0	16088	10133	5	1460	1	672	2720	390
0	0	16109	10163	5	1465	1	709	2720	390
0	0	16133	10194	5	1470	1	729	2730	400
0	0	16156	10227	5	1475	1	766	2730	400
0	0	16178	10260	5	1480	1	784	2730	400
0	0	16201	10295	5	1485	1	806	2720	400
0	0	16224	10330	5	1490	1	815	2720	400
0	0	16247	10364	5	1495	1	829	2720	390
0	0	16268	10398	5	1500	1	834	2720	390
0	0	16286	10431	5	1505	1	837	2720	390
0	0	16302	10465	5	1510	1	845	2700	390
0	0	16316	10498	5	1515	1	845	2700	370
0	0	16329	10531	5	1520	1	845	2700	370
0	0	16341	10563	5	1525	1	843	2700	360
0	0	16352	10596	5	1530	1	840	2700	360
0	0	16362	10629	5	1535	1	838	2700	360
0	0	16371	10663	5	1540	1	840	2700	360
0	0	16379	10698	5	1545	1	839	2690	360
0	0	16385	10734	5	1550	1	840	2690	360
0	0	16389	10771	5	1555	1	841	2690	360
0	0	16393	10809	5	1560	1	840	2680	360
0	0	16396	10845	5	1565	1	840	2680	340
0	0	16400	10875	5	1570	1	839	2680	340
0	0	16403	10901	5	1575	1	838	2670	330
0	0	16403	10924	5	1580	1	840	2670	330
0	0	16407	10945	5	1585	1	840	2660	330
0	0	16407	10965	5	1590	1	840	2660	330
0	0	16407	10982	5	1595	1	840	2660	330
0	0	16407	10994	5	1600	1	840	2650	330
0	0	16402	11002	5	1605	1	840	2650	330
0	0	16402	11007	5	1610	1	839	2650	330
0	0	16402	11011	5	1615	1	838	2650	330
0	0	16396	11015	5	1620	1	837	2640	330
0	0	16396	11020	5	1625	1	836	2640	330
0	0	16390	11023	5	1630	1	837	2640	330
0	0	16385	11027	5	1635	1	836	2630	340
0	0	16380	11027	5	1640	1	835	2630	340
0	0	16375	11032	5	1645	1	834	2630	360
0	0	16370	11032	5	1650	1	833	2630	360
0	0	16364	11032	5	1655	1	834	2630	360
0	0	16359	11028	5	1660	1	833	2610	360
0	0	16352	11022	5	1665	1	833	2610	360
0	0	16344	11014	5	1670	1	834	2610	360
0	0	16337	11003	5	1675	1	837	2610	360
0	0	16329	10989	5	1680	1	836	2610	360
0	0	16322	10973	5	1685	1	837	2610	360
0	0	16314	10955	5	1690	1	838	2610	360
0	0	16306	10934	5	1695	1	836	2630	360
0	0	16296	10910	5	1700	1	837	2630	360
0	0	16286	10883	5	1705	1	837	2630	360
0	0	16276	10853	5	1710	1	836	2630	360
0	0	16265	10821	5	1715	1	837	2630	360
0	0	16256	10788	5	1720	1	837	2630	360
0	0	16245	10752	5	1725	1	836	2630	360
0	0	16234	10714	5	1730	1	837	2630	360
0	0	16224	10674	5	1735	1	836	2630	360
0	0	16213	10631	5	1740	1	837	2650	360
0	0	16204	10586	5	1745	1	836	2650	360
0	0	16195	10539	5	1750	1	836	2650	360
0	0	16186	10493	5	1755	1	839	2660	360
0	0	16177	10446	5	1760	1	837	2650	370
0	0	16169	10399	5	1765	1	838	2650	370
0	0	16164	10351	5	1770	1	841	2670	390
0	0	16159	10304	5	1775	1	845	2670	390
0	0	16159	10259	5	1780	1	855	2670	390
0	0	16159	10215	5	1785	1	857	2680	390
0	0	16159	10177	5	1790	1	864	2680	390
0	0	16165	10144	5	1795	1	872	2680	390
0	0	16170	10116	5	1800	1	874	2690	390
0	0	16178	10094	5	1805	1	880	2690	390
0	0	16187	10075	5	1810	1	886	2690	370
0	0	16198	10060	5	1815	1	896	2700	370
0	0	16211	10048	5	1820	1	901	2700	360
0	0	16226	10038	5	1825	1	904	2700	360
0	0	16246	10031	5	1830	1	911	2700	360
0	0	16268	10027	5	1835	1	911	2700	360
0	0	16295	10027	5	1840	1	912	2700	360
0	0	16323	10035	5	1845	1	916	2700	360
0	0	16354	10049	5	1850	1	912	2700	360
0	0	16387	10068	5	1855	1	912	2700	360
0	0	16418	10090	5	1860	1	912	2700	360
0	0	16449	10115	5	1865	1	910	2700	360
0	0	16476	10141	5	1870	1	907	2710	360
0	0	16500	10166	5	1875	1	907	2700	360
0	0	16519	10192	5	1880	1	897	2700	360
0	0	16536	10216	5	1885	1	883	2700	360
0	0	16550	10240	5	1890	1	859	2700	340
0	0	16560	10263	5	1895	1	824	2700	340
0	0	16570	10284	5	1900	1	746	2700	330
0	0	16577	10305	5	1905	1	573	2700	330
0	0	16583	10325	5	1910	1	326	2700	330
0	0	16589	10347	5	1915	1	1	2700	330
0	0	16589	10347	5	1920	0	0	2700	330
0	0	16596	10394	5	1925	0	0	2700	330
0	0	16600	10418	5	1930	0	0	2700	330
0	0	16606	10440	5	1935	0	0	2700	330
0	0	16613	10459	5	1940	0	0	2700	330
0	0	16620	10478	5	1945	0	0	2700	330
0	0	16625	10496	5	1950	0	0	2700	310
0	0	16629	10515	5	1955	0	0	2700	310
0	0	16629	10533	5	1960	0	0	2700	300
0	0	16629	10548	5	1965	0	0	2700	300
0	0	16629	10560	5	1970	0	0	2700	300
0	0	16625	10569	5	1975	0	0	2690	300
0	0	16622	10576	5	1980	0	0	2690	300
0	0	16618	10581	5	1985	0	0	2690	300
0	0	16618	10584	5	1990	0	0	2690	300
0	0	16611	10584	5	1995	0	0	2680	300
0	0	16611	10589	5	2000	0	0	2680	300
0	0	16605	10589	5	2005	0	0	2680	300
0	0	16605	10589	5	2010	0	0	2680	300
0	0	16600	10589	5	2015	0	0	2680	300
0	0	16600	10586	5	2020	0	0	2680	300
0	0	16600	10586	5	2025	0	0	2680	300
0	0	16595	10579	5	2030	0	0	2670	300
0	0	16595	10574	5	2035	0	0	2670	300
0	0	16595	10568	5	2040	0	0	2670	300
0	0	16591	10560	5	2045	0	0	2660	300
0	0	16591	10550	5	2050	0	0	2660	300
0	0	16591	10539	5	2055	0	0	2660	300
0	0	16591	10523	5	2060	0	0	2660	300
0	0	16591	10505	5	2065	0	0	2660	300
0	0	16596	10486	5	2070	0	0	2660	300
0	0	16601	10462	5	2075	0	0	2660	300
0	0	16607	10437	5	2080	0	0	2660	300
0	0	16615	10409	5	2085	0	0	2670	300
0	0	16623	10379	5	2090	0	0	2670	300
0	0	16630	10349	5	2095	0	0	2680	300
0	0	16640	10319	5	2100	0	0	2680	300
0	0	16650	10290	5	2105	0	0	2680	300
0	0	16661	10262	5	2110	0	0	2690	300
0	0	16674	10234	5	2115	0	0	2700	300
0	0	16688	10204	5	2120	0	0	2700	300
0	0	16705	10175	5	2125	0	0	2710	300
0	0	16720	10146	5	2130	0	0	2720	300
0	0	16738	10117	5	2135	0	0	2730	300
0	0	16756	10089	5	2140	0	0	2750	300
0	0	16776	10063	5	2145	0	0	2760	300
0	0	16799	10037	5	2150	0	0	2770	300
0	0	16822	10014	5	2155	0	0	2790	300
0	0	16844	9994	5	2160	0	0	2800	300
0	0	16868	9974	5	2165	0	0	2820	290
0	0	16894	9956	5	2170	0	0	2820	290
0	0	16923	9939	5	2175	0	0	2840	290
0	0	16951	9924	5	2180	0	0	2840	290
0	0	16979	9912	5	2185	0	0	2860	290
0	0	17001	9901	5	2190	0	0	2860	290
0	0	17019	9896	5	2195	0	0	2880	290
0	0	17034	9896	5	2200	0	0	2880	290
0	0	17048	9896	5	2205	0	0	2880	290
0	0	17060	9896	5	2210	0	0	2880	290
0	0	17069	9902	5	2215	0	0	2880	290
0	0	17074	9910	5	2220	0	0	2880	290
0	0	17074	9920	5	2225	0	0	2880	290
0	0	17074	9932	5	2230	0	0	2880	290
0	0	17074	9944	5	2235	0	0	2860	290
0	0	17070	9959	5	2240	0	0	2860	290
0	0	17066	9973	5	2245	0	0	2840	290
0	0	17062	9988	5	2250	0	0	2840	290
0	0	17056	10003	5	2255	0	0	2820	290
0	0	17049	10018	5	2260	0	0	2800	310
0	0	17041	10035	5	2265	0	0	2810	350
0	0	17033	10053	5	2270	0	0	2800	400
0	0	17022	10072	5	2275	0	0	2780	430
0	0	17008	10093	5	2280	0	0	2780	450
0	0	16991	10117	5	2285	0	0	2750	450
0	0	16971	10143	5	2290	0	0	2720	450
0	0	16950	10171	5	2295	0	0	2700	450
0	0	16927	10199	5	2300	0	0	2670	450
0	0	16907	10227	5	2305	0	0	2660	430
0	0	16890	10253	5	2310	0	0	2630	430
0	0	16874	10275	5	2315	0	0	2620	420
0	0	16862	10291	5	2320	0	0	2600	400
0	0	16852	10303	5	2325	0	0	2590	390
0	0	16843	10308	5	2330	0	0	2590	360
0	0	16834	10308	5	2335	0	0	2580	350
0	0	16824	10308	5	2340	0	0	2580	330
0	0	16814	10300	5	2345	0	0	2580	320
0	0	16804	10293	5	2350	0	0	2580	300
0	0	16796	10286	5	2355	0	0	2590	300
0	0	16789	10278	5	2360	0	0	2580	290
0	0	16782	10269	5	2365	0	0	2580	290
0	0	16776	10259	5	2370	0	0	2580	290
0	0	16770	10249	5	2375	0	0	2580	290
0	0	16764	10239	5	2380	0	0	2580	290
0	0	16758	10229	5	2385	0	0	2590	300
0	0	16751	10220	5	2390	0	0	2590	300
0	0	16744	10210	5	2395	0	0	2590	300
0	0	16736	10201	5	2400	0	0	2590	300
0	0	16729	10193	5	2405	0	0	2590	300
0	0	16723	10184	5	2410	0	0	2590	300
0	0	16719	10176	5	2415	0	0	2610	300
0	0	16715	10168	5	2420	0	0	2610	300
0	0	16715	10160	5	2425	0	0	2610	300
0	0	16711	10150	5	2430	0	0	2610	300
0	0	16711	10140	5	2435	0	0	2620	300
0	0	16711	10130	5	2440	0	0	2620	300
0	0	16711	10119	5	2445	0	0	2630	300
0	0	16711	10110	5	2450	0	0	2630	300
0	0	16707	10100	5	2455	0	0	2630	300
0	0	16707	10090	5	2460	0	0	2640	300
0	0	16707	10079	5	2465	0	0	2640	300
0	0	16707	10068	5	2470	0	0	2650	300
0	0	16707	10059	5	2475	0	0	2650	300
0	0	16707	10049	5	2480	0	0	2660	300
0	0	16707	10039	5	2485	0	0	2660	300
0	0	16707	10030	5	2490	0	0	2660	300
0	0	16711	10020	5	2495	0	0	2670	300
0	0	16711	10011	5	2500	0	0	2670	300
0	0	16711	10003	5	2505	0	0	2670	300
0	0	16715	9995	6	2511	0	0	2670	300
0	0	16715	9989	5	2516	0	0	2680	300
0	0	16719	9984	5	2521	0	0	2680	300
0	0	16719	9981	5	2526	0	0	2680	300
0	0	16723	9981	5	2531	0	0	2680	300
0	0	16723	9976	5	2536	0	0	2680	300
0	0	16730	9976	5	2541	0	0	2680	300
0	0	16734	9976	5	2546	0	0	2680	300
0	0	16738	9971	5	2551	0	0	2680	300
0	0	16742	9971	5	2556	0	0	2680	300
0	0	16746	9971	5	2561	0	0	2680	300
0	0	16750	9967	5	2566	0	0	2680	300
0	0	16754	9967	5	2571	0	0	2680	300
0	0	16758	9967	5	2576	0	0	2680	300
0	0	16763	9967	5	2581	0	0	2680	300
0	0	16767	9971	5	2586	0	0	2680	300
0	0	16771	9971	5	2591	0	0	2680	300
0	0	16775	9975	5	2596	0	0	2680	300
0	0	16775	9979	5	2601	0	0	2680	300
0	0	16780	9984	5	2606	0	0	2680	300
0	0	16780	9990	5	2611	0	0	2680	300
0	0	16784	9998	5	2616	0	0	2680	300
0	0	16784	10008	5	2621	0	0	2680	300
0	0	16787	10020	5	2626	0	0	2670	300
0	0	16787	10035	5	2631	0	0	2670	300
0	0	16787	10051	5	2636	0	0	2670	300
0	0	16787	10070	5	2641	0	0	2660	300
0	0	16787	10088	5	2646	0	0	2660	300
0	0	16787	10103	5	2651	0	0	2660	300
0	0	16787	10119	5	2656	0	0	2650	300
0	0	16787	10119	6	2662	1	62	2650	300
0	0	16787	10149	5	2667	1	87	2640	300
0	0	16792	10166	5	2672	1	114	2640	300
0	0	16792	10182	5	2677	1	191	2640	300
0	0	16792	10199	5	2682	1	287	2630	300
0	0	16792	10217	5	2687	1	290	2630	310
0	0	16792	10234	5	2692	1	326	2630	310
0	0	16792	10253	5	2697	1	369	2610	330
0	0	16785	10271	5	2702	1	398	2610	330
0	0	16781	10286	5	2707	1	428	2610	330
0	0	16777	10299	5	2712	1	428	2600	330
0	0	16772	10308	5	2717	1	448	2600	330
0	0	16767	10316	5	2722	1	474	2600	330
0	0	16762	10322	5	2727	1	485	2590	330
0	0	16755	10327	5	2732	1	522	2590	330
0	0	16749	10331	5	2737	1	530	2590	330
0	0	16741	10331	5	2742	1	538	2580	320
0	0	16731	10331	5	2747	1	542	2580	320
0	0	16721	10331	5	2752	1	561	2580	330
0	0	16710	10331	5	2757	1	586	2580	330
0	0	16697	10326	5	2762	1	597	2570	350
0	0	16684	10319	5	2767	1	599	2560	350
0	0	16671	10310	5	2772	1	611	2560	350
0	0	16659	10299	5	2777	1	613	2560	350
0	0	16647	10288	5	2782	1	639	2560	350
0	0	16635	10274	5	2787	1	652	2560	350
0	0	16624	10260	5	2792	1	659	2560	350
0	0	16615	10244	5	2797	1	674	2540	350
0	0	16607	10226	5	2802	1	685	2540	350
0	0	16600	10207	5	2807	1	694	2540	350
0	0	16595	10189	5	2812	1	714	2540	350
0	0	16595	10169	5	2817	1	719	2540	350
0	0	16590	10151	5	2822	1	720	2540	350
0	0	16590	10132	5	2827	1	753	2540	350
0	0	16590	10113	5	2832	1	756	2540	360
0	0	16597	10094	5	2837	1	756	2540	360
0	0	16603	10076	5	2842	1	771	2540	380
0	0	16609	10060	5	2847	1	800	2540	380
0	0	16617	10046	5	2852	1	807	2540	380
0	0	16625	10033	5	2857	1	811	2540	380
0	0	16635	10022	5	2862	1	836	2540	380
0	0	16646	10011	5	2867	1	840	2550	380
0	0	16661	10000	5	2872	1	838	2550	380
0	0	16678	9991	5	2877	1	845	2550	380
0	0	16697	9984	5	2882	1	848	2570	380
0	0	16717	9979	5	2887	1	849	2570	380
0	0	16735	9979	5	2892	1	849	2580	360
0	0	16754	9979	5	2897	1	851	2590	360
0	0	16770	9979	5	2902	1	854	2590	350
0	0	16784	9984	5	2907	1	855	2590	350
0	0	16797	9990	5	2912	1	857	2600	360
0	0	16808	9997	5	2917	1	860	2600	360
0	0	16817	10006	5	2922	1	859	2600	360
0	0	16824	10016	5	2927	1	860	2600	360
0	0	16832	10028	5	2932	1	859	2600	360
0	0	16838	10042	5	2937	1	860	2600	360
0	0	16844	10059	5	2942	1	858	2610	340
0	0	16849	10079	5	2947	1	858	2610	340
0	0	16849	10100	5	2952	1	857	2610	330
0	0	16854	10122	5	2957	1	856	2610	330
0	0	16854	10144	5	2962	1	855	2610	330
0	0	16854	10166	5	2967	1	855	2610	330
0	0	16854	10187	5	2972	1	854	2610	330
0	0	16849	10206	5	2977	1	845	2610	330
0	0	16849	10221	5	2982	1	833	2610	330
0	0	16843	10234	5	2987	1	814	2600	330
0	0	16839	10246	5	2992	1	762	2600	330
0	0	16835	10257	5	2997	1	703	2600	330
0	0	16830	10268	5	3002	1	584	2600	330
0	0	16825	10279	5	3007	1	416	2590	330
0	0	16820	10289	5	3012	1	227	2590	330
0	0	16816	10298	5	3017	1	1	2590	330
0	0	16816	10298	5	3022	0	0	2590	330
0	0	16809	10313	5	3027	0	0	2580	320
0	0	16809	10320	5	3032	0	0	2580	320
0	0	16805	10326	5	3037	0	0	2580	320
0	0	16805	10332	5	3042	0	0	2580	320
0	0	16805	10338	5	3047	0	0	2580	320
0	0	16811	10338	5	3052	0	0	2580	320
0	0	16815	10343	5	3057	0	0	2580	320
0	0	16819	10343	5	3062	0	0	2580	320
0	0	16819	10343	5	3067	0	0	2600	310
0	0	16825	10343	5	3072	0	0	2600	310
0	0	16829	10343	5	3077	0	0	2610	300
0	0	16834	10337	5	3082	0	0	2610	300
0	0	16838	10337	5	3087	0	0	2610	300
0	0	16843	10331	5	3092	0	0	2610	300
0	0	16849	10327	5	3097	0	0	2610	300
0	0	16855	10321	5	3102	0	0	2610	300
0	0	16862	10315	5	3107	0	0	2610	300
0	0	16869	10308	5	3112	0	0	2610	300
0	0	16878	10301	5	3117	0	0	2610	300
0	0	16887	10295	5	3122	0	0	2610	300
0	0	16897	10288	5	3127	0	0	2610	300
0	0	16907	10281	5	3132	0	0	2610	300
0	0	16915	10275	5	3137	0	0	2610	300
0	0	16923	10269	5	3142	0	0	2610	300
0	0	16930	10264	5	3147	0	0	2610	300
0	0	16935	10260	5	3152	0	0	2610	300
0	0	16941	10256	5	3157	0	0	2610	300
0	0	16945	10252	5	3162	0	0	2620	300
0	0	16949	10252	5	3167	0	0	2620	300
0	0	16949	10247	5	3172	0	0	2620	300
0	0	16953	10247	5	3177	0	0	2620	300
0	0	16953	10247	5	3182	0	0	2610	300
0	0	16953	10247	5	3187	0	0	2610	300
0	0	16957	10247	5	3192	0	0	2610	300
0	0	16957	10247	5	3197	0	0	2610	300
0	0	16957	10247	5	3202	0	0	2610	300
0	0	16957	10247	5	3207	0	0	2610	300
0	0	16960	10251	5	3212	0	0	2610	300
0	0	16960	10251	5	3217	0	0	2610	300
0	0	16960	10251	5	3222	0	0	2610	300
0	0	16960	10256	5	3227	0	0	2610	300
0	0	16960	10256	5	3232	0	0	2610	300
0	0	16960	10259	5	3237	0	0	2610	300
0	0	16960	10259	5	3242	0	0	2610	300
0	0	16964	10264	5	3247	0	0	2610	300
0	0	16964	10264	5	3252	0	0	2610	300
0	0	16964	10264	6	3258	1	62	2610	300
0	0	16968	10267	5	3263	1	131	2610	300
0	0	16968	10267	5	3268	1	177	2610	300
0	0	16968	10267	5	3273	1	188	2610	300
0	0	16968	10267	5	3278	1	181	2610	300
0	0	16968	10267	5	3283	1	181	2610	300
0	0	16963	10263	5	3288	1	188	2600	310
0	0	16959	10263	5	3293	1	217	2600	310
0	0	16959	10259	5	3298	1	241	2590	330
0	0	16953	10255	5	3303	1	270	2590	330
0	0	16949	10251	5	3308	1	307	2590	330
0	0	16945	10244	5	3313	1	326	2580	320
0	0	16941	10236	5	3318	1	369	2580	320
0	0	16937	10228	5	3323	1	388	2580	320
0	0	16937	10219	5	3328	1	398	2580	320
0	0	16931	10209	5	3333	1	419	2580	320
0	0	16927	10198	5	3338	1	431	2580	320
0	0	16927	10185	5	3343	1	482	2580	320
0	0	16922	10170	5	3348	1	504	2580	320
0	0	16922	10153	5	3353	1	527	2590	330
0	0	16922	10135	5	3358	1	563	2600	310
0	0	16917	10116	5	3363	1	588	2600	310
0	0	16917	10097	5	3368	1	586	2610	300
0	0	16917	10077	5	3373	1	592	2610	300
0	0	16917	10058	5	3378	1	609	2610	300
0	0	16917	10038	5	3383	1	609	2610	300
0	0	16917	10017	5	3388	1	611	2610	300
0	0	16921	9996	5	3393	1	616	2610	300
0	0	16926	9976	5	3398	1	641	2610	300
0	0	16930	9959	5	3403	1	645	2610	300
0	0	16935	9946	5	3408	1	657	2610	300
0	0	16942	9937	5	3413	1	679	2620	300
0	0	16948	9931	5	3418	1	698	2620	300
0	0	16958	9931	5	3423	1	719	2620	300
0	0	16968	9931	5	3428	1	760	2630	300
0	0	16982	9931	5	3433	1	761	2630	300
0	0	16997	9935	5	3438	1	779	2630	300
0	0	17014	9940	5	3443	1	790	2630	300
0	0	17033	9948	5	3448	1	798	2630	300
0	0	17051	9957	5	3453	1	800	2640	300
0	0	17070	9969	5	3458	1	810	2640	300
0	0	17088	9984	5	3463	1	809	2640	300
0	0	17104	9999	5	3468	1	813	2640	300
0	0	17119	10017	5	3473	1	812	2640	310
0	0	17132	10036	5	3478	1	823	2640	310
0	0	17145	10055	5	3483	1	821	2630	330
0	0	17156	10075	5	3488	1	820	2630	330
0	0	17166	10095	5	3493	1	830	2620	330
0	0	17176	10114	5	3498	1	829	2620	330
0	0	17185	10134	5	3503	1	829	2620	330
0	0	17195	10153	5	3508	1	831	2620	330
0	0	17204	10173	5	3513	1	830	2620	330
0	0	17213	10192	5	3518	1	831	2610	330
0	0	17221	10210	5	3523	1	833	2610	330
0	0	17228	10228	5	3528	1	838	2610	330
0	0	17235	10246	5	3533	1	842	2610	330
0	0	17242	10264	5	3538	1	841	2610	310
0	0	17248	10280	5	3543	1	842	2610	310
0	0	17253	10296	5	3548	1	844	2610	300
0	0	17258	10312	5	3553	1	843	2610	300
0	0	17262	10327	5	3558	1	844	2610	300
0	0	17266	10342	5	3563	1	844	2610	300
0	0	17272	10355	5	3568	1	843	2610	300
0	0	17277	10367	5	3573	1	844	2610	300
0	0	17281	10377	5	3578	1	845	2610	300
0	0	17285	10386	5	3583	1	849	2610	300
0	0	17285	10394	5	3588	1	849	2590	300
0	0	17292	10402	5	3593	1	848	2590	300
0	0	17297	10409	5	3598	1	849	2590	300
0	0	17302	10415	5	3603	1	849	2590	300
0	0	17307	10419	5	3608	1	849	2590	300
0	0	17312	10423	5	3613	1	850	2590	300
0	0	17317	10427	5	3618	1	849	2590	300
0	0	17323	10427	5	3623	1	849	2590	300
0	0	17329	10432	5	3628	1	849	2590	300
0	0	17334	10432	5	3633	1	849	2590	300
0	0	17339	10437	5	3638	1	849	2590	300
0	0	17344	10437	5	3643	1	849	2590	300
0	0	17347	10437	5	3648	1	849	2590	300
0	0	17351	10437	5	3653	1	849	2590	300
0	0	17355	10437	5	3658	1	849	2590	300
0	0	17355	10437	5	3663	1	848	2590	300
0	0	17361	10431	5	3668	1	847	2590	300
0	0	17361	10425	5	3673	1	845	2590	300
0	0	17367	10417	5	3678	1	845	2590	300
0	0	17367	10404	5	3683	1	845	2590	300
0	0	17373	10387	5	3688	1	845	2590	300
0	0	17377	10367	5	3693	1	845	2590	300
0	0	17381	10344	5	3698	1	844	2590	300
0	0	17384	10320	5	3703	1	844	2590	300
0	0	17384	10296	5	3708	1	844	2590	300
0	0	17388	10269	5	3713	1	843	2590	300
0	0	17388	10240	5	3718	1	843	2590	300
0	0	17395	10208	5	3723	1	842	2590	300
0	0	17398	10175	5	3728	1	842	2610	300
0	0	17398	10141	5	3733	1	841	2610	300
0	0	17398	10106	5	3738	1	842	2610	300
0	0	17398	10072	5	3743	1	843	2610	300
0	0	17398	10040	5	3748	1	843	2610	300
0	0	17398	10008	5	3753	1	841	2610	300
0	0	17394	9977	5	3758	1	841	2610	300
0	0	17394	9947	5	3763	1	841	2610	300
0	0	17394	9918	5	3768	1	841	2620	300
0	0	17394	9892	5	3773	1	841	2620	300
0	0	17391	9868	5	3778	1	841	2620	300
0	0	17387	9845	5	3783	1	841	2630	300
0	0	17384	9823	5	3788	1	840	2630	300
0	0	17384	9801	5	3793	1	840	2630	300
0	0	17379	9777	5	3798	1	840	2640	300
0	0	17379	9756	5	3803	1	841	2640	300
0	0	17379	9736	5	3808	1	841	2650	300
0	0	17379	9720	5	3813	1	840	2650	300
0	0	17379	9707	5	3818	1	840	2650	300
0	0	17379	9695	5	3823	1	840	2650	300
0	0	17379	9686	5	3828	1	840	2650	300
0	0	17379	9678	5	3833	1	840	2650	300
0	0	17379	9671	5	3838	1	840	2650	300
0	0	17379	9665	5	3843	1	840	2650	300
0	0	17379	9661	5	3848	1	840	2650	300
0	0	17379	9661	5	3853	1	840	2650	300
0	0	17379	9661	5	3858	1	840	2650	300
0	0	17379	9661	5	3863	1	840	2640	300
0	0	17379	9661	5	3868	1	841	2640	300
0	0	17379	9666	5	3873	1	841	2640	300
0	0	17379	9670	5	3878	1	841	2640	300
0	0	17379	9676	5	3883	1	841	2640	300
0	0	17379	9685	5	3888	1	844	2630	300
0	0	17379	9698	5	3893	1	843	2630	300
0	0	17379	9713	5	3898	1	845	2630	300
0	0	17383	9732	5	3903	1	845	2630	300
0	0	17383	9753	5	3908	1	845	2640	300
0	0	17390	9775	5	3913	1	844	2640	300
0	0	17394	9801	5	3918	1	845	2640	300
0	0	17398	9826	5	3923	1	845	2650	300
0	0	17402	9852	5	3928	1	845	2650	300
0	0	17406	9879	5	3933	1	845	2650	300
0	0	17411	9906	5	3938	1	845	2650	300
0	0	17416	9934	5	3943	1	846	2660	300
0	0	17421	9961	5	3948	1	848	2660	300
0	0	17426	9988	5	3953	1	848	2660	300
0	0	17431	10015	5	3958	1	848	2660	300
0	0	17436	10042	5	3963	1	848	2660	300
0	0	17442	10067	5	3968	1	848	2660	300
0	0	17448	10091	5	3973	1	848	2660	300
0	0	17453	10114	5	3978	1	848	2660	300
0	0	17457	10136	5	3983	1	852	2660	300
0	0	17461	10156	5	3988	1	853	2660	300
0	0	17465	10177	5	3993	1	852	2660	300
0	0	17469	10196	5	3998	1	853	2650	300
0	0	17473	10215	5	4003	1	853	2650	300
0	0	17478	10235	5	4008	1	853	2650	300
0	0	17482	10252	5	4013	1	854	2640	300
0	0	17487	10267	5	4018	1	853	2640	300
0	0	17494	10281	5	4023	1	853	2640	300
0	0	17500	10292	5	4028	1	854	2640	300
0	0	17506	10301	5	4033	1	854	2630	300
0	0	17513	10309	5	4038	1	854	2630	300
0	0	17519	10315	5	4043	1	854	2630	300
0	0	17527	10321	5	4048	1	853	2630	300
0	0	17534	10325	5	4053	1	853	2630	300
0	0	17539	10325	5	4058	1	855	2630	300
0	0	17544	10329	5	4063	1	856	2630	300
0	0	17547	10329	5	4068	1	857	2630	300
0	0	17551	10329	5	4073	1	858	2630	300
0	0	17556	10326	5	4078	1	858	2630	300
0	0	17560	10321	5	4083	1	857	2630	300
0	0	17566	10317	5	4088	1	856	2630	300
0	0	17571	10310	5	4093	1	856	2630	300
0	0	17577	10304	5	4098	1	855	2630	300
0	0	17583	10296	5	4103	1	855	2630	300
0	0	17588	10285	5	4108	1	854	2640	300
0	0	17594	10272	5	4113	1	854	2640	300
0	0	17602	10256	5	4118	1	853	2640	300
0	0	17610	10237	5	4123	1	853	2640	300
0	0	17619	10217	5	4128	1	853	2640	300
0	0	17629	10194	5	4133	1	853	2640	300
0	0	17639	10170	5	4138	1	854	2640	300
0	0	17651	10147	5	4143	1	854	2640	300
0	0	17661	10125	5	4148	1	854	2640	300
0	0	17671	10105	5	4153	1	854	2640	300
0	0	17682	10087	5	4158	1	855	2640	300
0	0	17691	10069	5	4163	1	855	2650	300
0	0	17701	10052	5	4168	1	856	2650	300
0	0	17710	10037	5	4173	1	857	2650	300
0	0	17719	10024	5	4178	1	859	2650	300
0	0	17727	10014	5	4183	1	859	2650	300
0	0	17735	10005	5	4188	1	858	2660	300
0	0	17742	9999	5	4193	1	862	2660	300
0	0	17748	9994	5	4198	1	868	2660	300
0	0	17753	9994	5	4203	1	873	2660	300
0	0	17753	9994	5	4208	1	876	2660	300
0	0	17758	9994	5	4213	1	877	2670	300
0	0	17762	9994	5	4218	1	876	2670	300
0	0	17766	9994	5	4223	1	877	2670	300
0	0	17773	9994	5	4228	1	876	2670	300
0	0	17779	9994	5	4233	1	875	2670	300
0	0	17787	9994	5	4238	1	875	2670	300
0	0	17795	10000	5	4243	1	874	2670	300
0	0	17802	10000	5	4248	1	875	2670	300
0	0	17808	10005	5	4253	1	875	2670	300
0	0	17814	10005	5	4258	1	875	2670	300
0	0	17820	10005	5	4263	1	874	2680	300
0	0	17825	10005	5	4268	1	874	2680	300
0	0	17832	10005	5	4273	1	874	2680	300
0	0	17837	10009	5	4278	1	874	2680	300
0	0	17841	10009	5	4283	1	874	2680	300
0	0	17846	10013	5	4288	1	875	2680	300
0	0	17850	10013	5	4293	1	875	2680	300
0	0	17855	10017	5	4298	1	874	2670	300
0	0	17860	10017	5	4303	1	874	2670	300
0	0	17864	10022	5	4308	1	874	2670	300
0	0	17868	10022	5	4313	1	874	2670	300
0	0	17872	10028	5	4318	1	874	2670	300
0	0	17877	10032	5	4323	1	874	2670	300
0	0	17881	10036	5	4328	1	874	2670	300
0	0	17886	10041	5	4333	1	873	2670	300
0	0	17891	10047	5	4338	1	874	2670	300
0	0	17895	10055	5	4343	1	873	2670	300
0	0	17900	10065	5	4348	1	872	2670	300
0	0	17906	10078	5	4353	1	872	2670	300
0	0	17912	10093	5	4358	1	872	2670	300
0	0	17919	10112	5	4363	1	872	2670	300
0	0	17926	10133	5	4368	1	871	2670	300
0	0	17934	10156	5	4373	1	872	2670	300
0	0	17941	10180	5	4378	1	872	2670	300
0	0	17947	10205	5	4383	1	871	2670	300
0	0	17952	10228	5	4388	1	872	2670	300
0	0	17957	10250	5	4393	1	871	2660	300
0	0	17957	10270	5	4398	1	872	2660	300
0	0	17964	10289	5	4403	1	872	2660	300
0	0	17964	10308	5	4408	1	871	2660	300
0	0	17968	10328	5	4413	1	871	2660	300
0	0	17972	10348	5	4418	1	871	2660	300
0	0	17972	10367	5	4423	1	870	2660	300
0	0	17972	10385	5	4428	1	870	2660	300
0	0	17976	10399	5	4433	1	869	2650	300
0	0	17976	10410	5	4438	1	868	2650	300
0	0	17976	10420	5	4443	1	868	2650	300
0	0	17976	10429	5	4448	1	865	2650	300
0	0	17976	10437	5	4453	1	865	2650	300
0	0	17976	10443	5	4458	1	864	2650	300
0	0	17972	10446	5	4463	1	861	2650	300
0	0	17972	10446	5	4468	1	859	2650	300
0	0	17972	10446	5	4473	1	856	2650	300
0	0	17972	10446	5	4478	1	854	2650	300
0	0	17972	10446	5	4483	1	852	2650	300
0	0	17972	10446	5	4488	1	852	2650	300
0	0	17972	10441	5	4493	1	851	2650	300
0	0	17972	10441	5	4498	1	850	2650	300
0	0	17972	10434	5	4503	1	850	2650	300
0	0	17969	10427	5	4508	1	850	2650	300
0	0	17969	10415	5	4513	1	849	2650	300
0	0	17969	10399	5	4518	1	849	2650	300
0	0	17969	10378	5	4523	1	850	2650	300
0	0	17969	10355	5	4528	1	852	2650	300
0	0	17969	10330	5	4533	1	852	2650	300
0	0	17969	10303	5	4538	1	854	2650	300
0	0	17969	10277	5	4543	1	853	2650	300
0	0	17975	10251	5	4548	1	852	2650	300
0	0	17981	10226	5	4553	1	853	2650	300
0	0	17988	10201	5	4558	1	853	2650	300
0	0	17996	10174	5	4563	1	852	2650	300
0	0	18005	10147	5	4568	1	852	2650	300
0	0	18015	10119	5	4573	1	852	2650	300
0	0	18027	10092	5	4578	1	854	2650	300
0	0	18038	10068	5	4583	1	852	2660	300
0	0	18049	10046	6	4589	1	854	2660	300
0	0	18060	10026	5	4594	1	853	2660	300
0	0	18070	10008	5	4599	1	853	2660	300
0	0	18082	9993	5	4604	1	854	2660	300
0	0	18093	9980	5	4609	1	855	2660	300
0	0	18104	9970	5	4614	1	857	2660	300
0	0	18114	9963	5	4619	1	857	2670	300
0	0	18123	9958	5	4624	1	856	2670	300
0	0	18133	9958	5	4629	1	855	2670	300
0	0	18142	9954	5	4634	1	855	2670	300
0	0	18152	9954	5	4639	1	855	2670	300
0	0	18161	9959	5	4644	1	853	2670	300
0	0	18169	9963	5	4649	1	848	2670	300
0	0	18178	9971	5	4654	1	838	2670	300
0	0	18187	9982	5	4659	1	815	2670	300
0	0	18195	9994	5	4664	1	777	2670	300
0	0	18202	10010	5	4669	1	757	2670	300
0	0	18207	10028	5	4674	1	707	2670	300
0	0	18211	10049	5	4679	1	592	2670	300
0	0	18211	10074	5	4684	1	488	2670	300
0	0	18216	10101	5	4689	1	362	2670	300
0	0	18216	10131	5	4694	1	270	2670	300
0	0	18216	10164	5	4699	1	111	2660	300
0	0	18216	10164	5	4704	0	0	2660	300
0	0	18212	10235	5	4709	0	0	2660	300
0	0	18212	10273	5	4714	0	0	2660	300
0	0	18207	10313	5	4719	0	0	2660	300
0	0	18207	10354	5	4724	0	0	2660	300
0	0	18207	10394	5	4729	0	0	2660	300
0	0	18207	10432	5	4734	0	0	2660	300
0	0	18207	10469	5	4739	0	0	2660	300
0	0	18202	10504	5	4744	0	0	2660	300
0	0	18199	10539	5	4749	0	0	2660	300
0	0	18194	10573	5	4754	0	0	2650	300
0	0	18187	10608	5	4759	0	0	2650	300
0	0	18180	10642	5	4764	0	0	2650	300
0	0	18171	10674	5	4769	0	0	2650	300
0	0	18161	10706	5	4774	0	0	2650	300
0	0	18150	10736	5	4779	0	0	2650	300
0	0	18137	10764	5	4784	0	0	2650	300
0	0	18123	10790	5	4789	0	0	2640	300
0	0	18110	10815	5	4794	0	0	2640	300
0	0	18097	10837	5	4799	0	0	2640	300
0	0	18082	10856	5	4804	0	0	2640	300
0	0	18068	10874	5	4809	0	0	2640	300
0	0	18051	10889	5	4814	0	0	2630	300
0	0	18033	10903	5	4819	0	0	2630	300
0	0	18017	10916	5	4824	0	0	2630	300
0	0	18017	10916	2	4826	1	107	2630	300
0	0	17996	10933	5	4831	1	97	2620	300
0	0	17991	10937	5	4836	1	114	2620	300
0	0	17987	10937	5	4841	1	188	2620	300
0	0	17987	10937	5	4846	1	277	2620	300
0	0	17980	10937	5	4851	1	333	2620	300
0	0	17980	10937	5	4856	1	369	2620	300
0	0	17975	10931	5	4861	1	416	2620	300
0	0	17975	10928	5	4866	1	468	2620	300
0	0	17972	10924	5	4871	1	519	2620	300
0	0	17972	10919	5	4876	1	556	2620	300
0	0	17972	10914	5	4881	1	586	2610	300
0	0	17966	10909	5	4886	1	631	2610	300
0	0	17962	10901	5	4891	1	685	2610	300
0	0	17956	10892	5	4896	1	722	2610	300
0	0	17951	10882	5	4901	1	731	2610	300
0	0	17951	10869	5	4906	1	733	2610	300
0	0	17948	10857	5	4911	1	737	2610	300
0	0	17948	10845	5	4916	1	746	2610	300
0	0	17948	10830	5	4921	1	757	2610	300
0	0	17948	10815	5	4926	1	765	2620	300
0	0	17952	10797	5	4931	1	780	2620	300
0	0	17955	10778	5	4936	1	796	2620	300
0	0	17959	10762	5	4941	1	802	2620	300
0	0	17964	10746	5	4946	1	804	2620	300
0	0	17970	10734	5	4951	1	815	2620	300
0	0	17976	10723	5	4956	1	825	2620	300
0	0	17982	10713	5	4961	1	832	2620	300
0	0	17988	10705	5	4966	1	837	2620	300
0	0	17995	10698	5	4971	1	838	2620	300
0	0	18003	10693	5	4976	1	838	2620	300
0	0	18010	10693	5	4981	1	841	2620	300
0	0	18017	10688	5	4986	1	847	2620	300
0	0	18023	10688	5	4991	1	849	2620	300
0	0	18028	10688	5	4996	1	851	2620	300
0	0	18034	10688	5	5001	1	850	2620	300
0	0	18040	10692	5	5006	1	849	2620	300
0	0	18047	10697	5	5011	1	847	2620	300
0	0	18055	10703	5	5016	1	843	2620	300
0	0	18064	10711	5	5021	1	842	2620	300
0	0	18073	10719	5	5026	1	841	2620	300
0	0	18081	10728	5	5031	1	831	2620	300
0	0	18088	10739	5	5036	1	814	2620	300
0	0	18093	10751	5	5041	1	793	2620	300
0	0	18096	10764	5	5046	1	745	2620	300
0	0	18096	10775	5	5051	1	647	2630	300
0	0	18101	10785	5	5056	1	477	2630	300
0	0	18101	10792	5	5061	1	245	2630	300
0	0	18101	10792	5	5066	0	0	2630	300
0	0	18104	10796	5	5071	0	0	2630	300
0	0	18104	10796	5	5076	0	0	2630	300
0	0	18111	10791	5	5081	0	0	2630	300
0	0	18118	10781	5	5086	0	0	2630	300
0	0	18128	10767	5	5091	0	0	2630	300
0	0	18140	10750	5	5096	0	0	2630	300
0	0	18150	10732	5	5101	0	0	2640	300
0	0	18159	10715	5	5106	0	0	2640	300
0	0	18166	10697	5	5111	0	0	2640	300
0	0	18171	10679	5	5116	0	0	2640	300
0	0	18176	10658	5	5121	0	0	2640	300
0	0	18182	10636	5	5126	0	0	2650	300
0	0	18189	10612	5	5131	0	0	2650	300
0	0	18196	10586	5	5136	0	0	2650	300
0	0	18204	10557	5	5141	0	0	2660	300
0	0	18213	10526	5	5146	0	0	2660	300
0	0	18221	10492	5	5151	0	0	2660	300
0	0	18230	10456	5	5156	0	0	2670	300
0	0	18239	10419	5	5161	0	0	2670	300
0	0	18249	10379	5	5166	0	0	2670	300
0	0	18258	10340	5	5171	0	0	2680	300
0	0	18268	10300	5	5176	0	0	2680	300
0	0	18276	10259	5	5181	0	0	2680	300
0	0	18282	10218	5	5186	0	0	2680	300
0	0	18288	10179	5	5191	0	0	2690	300
0	0	18291	10140	5	5196	0	0	2690	300
0	0	18291	10103	5	5201	0	0	2700	300
0	0	18291	10069	5	5206	0	0	2700	300
0	0	18291	10036	5	5211	0	0	2700	300
0	0	18291	10007	5	5216	0	0	2710	300
0	0	18291	9979	5	5221	0	0	2710	300
0	0	18291	9953	5	5226	0	0	2720	300
0	0	18288	9929	5	5231	0	0	2730	300
0	0	18288	9905	5	5236	0	0	2730	300
0	0	18288	9883	5	5241	0	0	2730	300
0	0	18288	9864	5	5246	0	0	2750	300
0	0	18288	9847	5	5251	0	0	2750	300
0	0	18288	9832	5	5256	0	0	2750	300
0	0	18288	9818	5	5261	0	0	2750	300
0	0	18288	9807	5	5266	0	0	2750	300
0	0	18288	9797	5	5271	0	0	2750	300
0	0	18288	9790	5	5276	0	0	2760	300
0	0	18288	9784	5	5281	0	0	2760	300
0	0	18288	9779	5	5286	0	0	2760	300
0	0	18288	9775	5	5291	0	0	2760	300
0	0	18288	9775	5	5296	0	0	2760	300
0	0	18288	9772	5	5301	0	0	2760	300
0	0	18288	9772	5	5306	0	0	2760	300
0	0	18292	9772	5	5311	0	0	2750	300
0	0	18292	9778	5	5316	0	0	2750	300
0	0	18292	9783	5	5321	0	0	2750	300
0	0	18292	9789	5	5326	0	0	2750	300
0	0	18292	9797	5	5331	0	0	2750	300
0	0	18296	9805	5	5336	0	0	2750	300
0	0	18296	9814	5	5341	0	0	2730	300
0	0	18296	9825	5	5346	0	0	2730	300
0	0	18296	9837	5	5351	0	0	2730	300
0	0	18301	9850	5	5356	0	0	2730	300
0	0	18301	9864	5	5361	0	0	2730	300
0	0	18305	9879	5	5366	0	0	2720	300
0	0	18305	9895	5	5371	0	0	2720	300
0	0	18308	9911	5	5376	0	0	2720	300
0	0	18308	9928	5	5381	0	0	2710	300
0	0	18308	9928	9	5390	1	40	2710	300
0	0	18312	9957	5	5395	1	80	2710	300
0	0	18312	9969	5	5400	1	107	2710	300
0	0	18315	9981	5	5405	1	121	2700	300
0	0	18315	9990	5	5410	1	152	2700	300
0	0	18315	9998	5	5415	1	159	2700	300
0	0	18315	10006	5	5420	1	177	2700	300
0	0	18319	10013	5	5425	1	217	2700	300
0	0	18319	10021	5	5430	1	266	2700	300
0	0	18319	10029	5	5435	1	307	2700	300
0	0	18319	10037	5	5440	1	333	2700	300
0	0	18319	10045	5	5445	1	378	2700	300
0	0	18319	10053	5	5450	1	419	2700	300
0	0	18319	10061	5	5455	1	477	2700	300
0	0	18319	10070	5	5460	1	525	2700	300
0	0	18319	10081	5	5465	1	556	2700	300
0	0	18319	10093	5	5470	1	573	2690	300
0	0	18323	10105	5	5475	1	603	2690	300
0	0	18323	10118	5	5480	1	661	2690	300
0	0	18329	10130	5	5485	1	696	2690	300
0	0	18329	10142	5	5490	1	713	2690	300
0	0	18335	10154	5	5495	1	731	2690	300
0	0	18341	10166	5	5500	1	736	2690	300
0	0	18348	10179	5	5505	1	746	2680	300
0	0	18355	10191	5	5510	1	765	2680	300
0	0	18363	10203	5	5515	1	785	2680	300
0	0	18369	10214	5	5520	1	811	2680	300
0	0	18376	10223	5	5525	1	817	2680	300
0	0	18382	10233	5	5530	1	819	2680	300
0	0	18389	10244	5	5535	1	819	2680	300
0	0	18399	10255	5	5540	1	817	2680	300
0	0	18408	10267	5	5545	1	817	2680	300
0	0	18418	10279	5	5550	1	817	2680	300
0	0	18428	10289	5	5555	1	820	2680	300
0	0	18438	10300	5	5560	1	820	2680	300
0	0	18447	10312	5	5565	1	820	2680	300
0	0	18457	10324	5	5570	1	819	2680	300
0	0	18466	10336	5	5575	1	820	2680	300
0	0	18476	10347	5	5580	1	819	2670	300
0	0	18485	10355	5	5585	1	819	2670	300
0	0	18494	10360	5	5590	1	821	2670	300
0	0	18501	10364	5	5595	1	824	2670	300
0	0	18506	10364	5	5600	1	828	2670	300
0	0	18509	10364	5	5605	1	828	2670	300
0	0	18509	10364	5	5610	1	828	2670	300
0	0	18513	10364	5	5615	1	825	2670	300
0	0	18513	10364	5	5620	1	824	2670	300
0	0	18518	10360	5	5625	1	821	2670	300
0	0	18518	10356	5	5630	1	819	2670	300
0	0	18518	10349	5	5635	1	817	2670	300
0	0	18521	10339	5	5640	1	816	2670	300
0	0	18521	10326	5	5645	1	815	2670	300
0	0	18516	10308	5	5650	1	815	2670	300
0	0	18512	10287	5	5655	1	814	2670	300
0	0	18508	10263	5	5660	1	813	2670	300
0	0	18502	10237	5	5665	1	811	2670	300
0	0	18497	10209	5	5670	1	811	2670	300
0	0	18490	10182	5	5675	1	809	2670	300
0	0	18483	10154	5	5680	1	807	2670	300
0	0	18475	10127	5	5685	1	804	2670	300
0	0	18468	10102	5	5690	1	796	2670	300
0	0	18461	10079	5	5695	1	796	2680	300
0	0	18454	10057	5	5700	1	794	2680	300
0	0	18448	10034	5	5705	1	795	2680	300
0	0	18440	10011	5	5710	1	793	2680	300
0	0	18434	9988	5	5715	1	792	2680	300
0	0	18428	9965	5	5720	1	784	2680	300
0	0	18421	9946	5	5725	1	782	2680	300
0	0	18416	9929	5	5730	1	778	2680	300
0	0	18410	9915	5	5735	1	777	2680	300
0	0	18405	9902	5	5740	1	776	2680	300
0	0	18401	9894	5	5745	1	768	2690	300
0	0	18401	9888	5	5750	1	750	2690	300
0	0	18397	9888	5	5755	1	746	2690	300
0	0	18397	9888	5	5760	1	748	2690	300
0	0	18397	9888	5	5765	1	753	2700	300
0	0	18397	9888	5	5770	1	754	2700	300
0	0	18397	9888	5	5775	1	759	2700	300
0	0	18397	9894	5	5780	1	761	2700	300
0	0	18402	9900	5	5785	1	761	2700	300
0	0	18408	9907	5	5790	1	767	2700	300
0	0	18415	9917	5	5795	1	771	2700	300
0	0	18424	9930	5	5800	1	770	2700	300
0	0	18434	9943	5	5805	1	771	2700	300
0	0	18446	9958	5	5810	1	771	2700	300
0	0	18458	9975	5	5815	1	777	2700	300
0	0	18470	9993	5	5820	1	780	2700	300
0	0	18482	10012	5	5825	1	779	2700	300
0	0	18493	10031	5	5830	1	789	2700	300
0	0	18505	10052	5	5835	1	787	2700	300
0	0	18518	10072	5	5840	1	788	2700	300
0	0	18529	10092	5	5845	1	791	2700	300
0	0	18540	10112	5	5850	1	800	2700	300
0	0	18551	10131	5	5855	1	800	2700	300
0	0	18560	10149	5	5860	1	799	2700	300
0	0	18570	10167	5	5865	1	800	2700	300
0	0	18580	10184	5	5870	1	797	2700	300
0	0	18589	10200	5	5875	1	801	2700	300
0	0	18597	10212	5	5880	1	801	2690	300
0	0	18604	10223	5	5885	1	800	2690	300
0	0	18611	10232	5	5890	1	801	2690	300
0	0	18617	10241	5	5895	1	801	2690	300
0	0	18624	10250	5	5900	1	800	2690	300
0	0	18630	10257	5	5905	1	801	2690	300
0	0	18635	10262	5	5910	1	801	2690	300
0	0	18641	10262	5	5915	1	803	2690	300
0	0	18646	10262	5	5920	1	809	2690	300
0	0	18650	10266	5	5925	1	818	2690	300
0	0	18650	10266	5	5930	1	826	2690	300
0	0	18656	10266	5	5935	1	843	2690	300
0	0	18661	10266	5	5940	1	840	2690	300
0	0	18668	10266	5	5945	1	838	2690	300
0	0	18676	10266	5	5950	1	836	2690	300
0	0	18684	10266	5	5955	1	838	2690	300
0	0	18689	10262	5	5960	1	837	2690	300
0	0	18693	10258	5	5965	1	837	2690	300
0	0	18693	10253	5	5970	1	837	2690	300
0	0	18699	10247	5	5975	1	837	2690	300
0	0	18703	10240	5	5980	1	837	2690	300
0	0	18707	10232	5	5985	1	838	2690	300
0	0	18710	10224	5	5990	1	839	2690	300
0	0	18715	10213	5	5995	1	839	2700	300
0	0	18721	10201	5	6000	1	839	2700	300
0	0	18729	10187	5	6005	1	855	2700	300
0	0	18738	10171	5	6010	1	852	2700	300
0	0	18749	10155	5	6015	1	852	2700	300
0	0	18759	10136	5	6020	1	852	2700	300
0	0	18767	10118	5	6025	1	852	2700	300
0	0	18777	10100	5	6030	1	852	2700	300
0	0	18785	10083	5	6035	1	853	2700	300
0	0	18794	10069	5	6040	1	857	2700	300
0	0	18804	10059	5	6045	1	862	2700	300
0	0	18812	10050	5	6050	1	868	2700	300
0	0	18823	10043	5	6055	1	871	2700	300
0	0	18833	10037	5	6060	1	869	2700	300
0	0	18843	10033	5	6065	1	869	2700	300
0	0	18851	10033	5	6070	1	869	2700	300
0	0	18857	10028	5	6075	1	870	2700	300
0	0	18861	10028	5	6080	1	871	2710	300
0	0	18867	10028	5	6085	1	871	2710	300
0	0	18873	10028	5	6090	1	871	2710	300
0	0	18879	10025	5	6095	1	871	2710	300
0	0	18885	10025	5	6100	1	871	2710	300
0	0	18891	10025	5	6105	1	869	2710	300
0	0	18897	10028	5	6110	1	868	2710	300
0	0	18902	10028	5	6115	1	867	2710	300
0	0	18907	10035	5	6120	1	865	2710	300
0	0	18912	10039	5	6125	1	858	2710	300
0	0	18916	10045	5	6130	1	845	2710	300
0	0	18920	10053	5	6135	1	804	2710	300
0	0	18924	10062	5	6140	1	738	2710	300
0	0	18927	10075	5	6145	1	619	2710	300
0	0	18931	10092	5	6150	1	527	2710	300
0	0	18931	10113	5	6155	1	55	2710	300
0	0	18931	10113	5	6160	0	0	2710	300
0	0	18941	10171	5	6165	0	0	2710	300
0	0	18947	10204	5	6170	0	0	2710	300
0	0	18961	10238	5	6175	0	0	2710	300
0	0	18980	10269	5	6180	0	0	2710	300
0	0	19006	10297	5	6185	0	0	2710	300
0	0	19033	10326	5	6190	0	0	2710	300
0	0	19057	10354	5	6195	0	0	2720	300
0	0	19078	10386	5	6200	0	0	2720	300
0	0	19094	10423	5	6205	0	0	2720	300
0	0	19104	10464	5	6210	0	0	2730	300
0	0	19115	10511	5	6215	0	0	2730	300
0	0	19124	10562	5	6220	0	0	2720	300
0	0	19132	10615	5	6225	0	0	2720	300
0	0	19140	10668	5	6230	0	0	2730	300
0	0	19140	10718	5	6235	0	0	2730	300
0	0	19140	10765	5	6240	0	0	2750	300
0	0	19140	10812	5	6245	0	0	2780	300
0	0	19131	10854	5	6250	0	0	2810	300
0	0	19124	10897	5	6255	0	0	2840	290
0	0	19124	10897	5	6260	0	0	2840	290
