# Supplementary material for: “Let Me Hear Your Handwriting!” Evaluating the Movement Fluency from Its Sonification
Source: PLoS One. 2015 Jun 17;10(6):e0128388. doi: 10.1371/journal.pone.0128388 (PMC4470513; doi:10.1371/journal.pone.0128388)
Supplement: S1 Dataset — (ZIP) [file pone.0128388.s004.zip › S4_Dataset_Experiment1/AN5.txt]

Identification :	anthony
2008-10-14	14:46:21
Fichier origine :	C:\Documents and Settings\schon\Bureau\Ecriture\anthony5.txt
Nb segments :	1
Seg	Num	X /100 mm	Y /100 mm	Interv ms	Time ms	Tip	P	Az	Al
0	0	3518	9435	20	20	0	0	2050	280
0	0	3514	9435	5	25	0	0	2050	280
0	0	3506	9435	5	30	0	0	2050	280
0	0	3495	9431	5	35	0	0	2050	280
0	0	3479	9431	5	40	0	0	2070	270
0	0	3461	9431	5	45	0	0	2090	270
0	0	3442	9436	5	50	0	0	2130	260
0	0	3422	9442	5	55	0	0	2170	250
0	0	3403	9449	5	60	0	0	2240	230
0	0	3384	9457	5	65	0	0	2250	220
0	0	3367	9462	5	70	0	0	2250	220
0	0	3351	9462	5	75	0	0	2250	220
0	0	3332	9462	5	80	0	0	2250	220
0	0	3315	9462	5	85	0	0	2250	220
0	0	3298	9451	5	90	0	0	2250	220
0	0	3277	9434	5	95	0	0	2250	220
0	0	3253	9404	5	100	0	0	2270	230
0	0	3220	9358	5	105	0	0	2280	230
0	0	3180	9298	5	110	0	0	2300	240
0	0	3137	9229	5	115	0	0	2340	250
0	0	3097	9161	5	120	0	0	2360	260
0	0	3066	9101	5	125	0	0	2370	260
0	0	3042	9043	5	130	0	0	2400	270
0	0	3019	8990	5	135	0	0	2440	270
0	0	2991	8935	5	140	0	0	2460	280
0	0	2951	8877	5	145	0	0	2490	280
0	0	2903	8824	5	150	0	0	2530	290
0	0	2854	8779	5	155	0	0	2560	290
0	0	2808	8747	5	160	0	0	2590	300
0	0	2770	8729	5	165	0	0	2620	300
0	0	2738	8719	5	170	0	0	2650	300
0	0	2708	8715	5	175	0	0	2680	300
0	0	2679	8715	5	180	0	0	2700	300
0	0	2651	8712	5	185	0	0	2720	300
0	0	2625	8712	5	190	0	0	2730	300
0	0	2600	8717	5	195	0	0	2760	300
0	0	2579	8717	5	200	0	0	2780	300
0	0	2559	8717	5	205	0	0	2790	300
0	0	2543	8717	5	210	0	0	2820	320
0	0	2527	8710	5	215	0	0	2840	330
0	0	2514	8700	5	220	0	0	2850	360
0	0	2500	8689	5	225	0	0	2850	390
0	0	2487	8676	5	230	0	0	2840	420
0	0	2473	8659	5	235	0	0	2810	450
0	0	2459	8642	5	240	0	0	2770	480
0	0	2445	8625	5	245	0	0	2730	490
0	0	2431	8607	5	250	0	0	2700	490
0	0	2417	8592	5	255	0	0	2670	490
0	0	2403	8578	5	260	0	0	2640	460
0	0	2388	8566	5	265	0	0	2610	430
0	0	2373	8556	5	270	0	0	2590	390
0	0	2358	8547	5	275	0	0	2580	350
0	0	2343	8539	5	280	0	0	2560	320
0	0	2329	8534	5	285	0	0	2560	290
0	0	2313	8528	5	290	0	0	2540	290
0	0	2298	8523	5	295	0	0	2520	290
0	0	2283	8515	5	300	0	0	2510	290
0	0	2266	8505	5	305	0	0	2510	290
0	0	2249	8494	5	310	0	0	2510	290
0	0	2230	8483	5	315	0	0	2520	290
0	0	2211	8471	5	320	0	0	2530	290
0	0	2192	8461	5	325	0	0	2540	290
0	0	2171	8451	5	330	0	0	2540	290
0	0	2150	8442	5	335	0	0	2550	290
0	0	2129	8433	5	340	0	0	2550	290
0	0	2106	8425	5	345	0	0	2560	290
0	0	2083	8418	5	350	0	0	2560	290
0	0	2058	8411	5	355	0	0	2570	290
0	0	2034	8405	5	360	0	0	2570	290
0	0	2010	8399	5	365	0	0	2570	290
0	0	1986	8396	5	370	0	0	2580	290
0	0	1963	8396	5	375	0	0	2580	290
0	0	1939	8396	5	380	0	0	2590	300
0	0	1915	8396	5	385	0	0	2590	300
0	0	1892	8401	5	390	0	0	2590	300
0	0	1870	8408	5	395	0	0	2590	300
0	0	1849	8418	5	400	0	0	2590	300
0	0	1830	8431	5	405	0	0	2590	300
0	0	1812	8447	5	410	0	0	2590	300
0	0	1795	8464	5	415	0	0	2590	300
0	0	1779	8484	5	420	0	0	2590	300
0	0	1762	8504	5	425	0	0	2590	300
0	0	1746	8521	5	430	0	0	2590	300
0	0	1730	8536	5	435	0	0	2590	300
0	0	1714	8547	5	440	0	0	2570	300
0	0	1699	8552	5	445	0	0	2570	300
0	0	1683	8552	5	450	0	0	2560	320
0	0	1667	8552	5	455	0	0	2550	320
0	0	1651	8547	5	460	0	0	2550	320
0	0	1634	8539	5	465	0	0	2530	330
0	0	1617	8527	5	470	0	0	2530	330
0	0	1601	8513	5	475	0	0	2520	350
0	0	1585	8497	5	480	0	0	2510	350
0	0	1570	8478	5	485	0	0	2510	350
0	0	1556	8458	5	490	0	0	2490	370
0	0	1541	8436	5	495	0	0	2490	380
0	0	1526	8412	5	500	0	0	2490	380
0	0	1511	8386	5	505	0	0	2480	400
0	0	1497	8359	5	510	0	0	2480	400
0	0	1482	8331	5	515	0	0	2470	410
0	0	1468	8302	5	520	0	0	2490	410
0	0	1453	8273	5	525	0	0	2490	430
0	0	1433	8241	5	530	0	0	2480	440
0	0	1411	8209	5	535	0	0	2500	440
0	0	1385	8176	5	540	0	0	2520	440
0	0	1358	8142	5	545	0	0	2530	420
0	0	1334	8106	5	550	0	0	2560	410
0	0	1311	8066	5	555	0	0	2580	380
0	0	1291	8020	5	560	0	0	2600	370
0	0	1273	7969	5	565	0	0	2620	340
0	0	1255	7915	5	570	0	0	2640	310
0	0	1239	7856	5	575	0	0	2650	300
0	0	1224	7794	5	580	0	0	2660	300
0	0	1209	7728	5	585	0	0	2680	300
0	0	1197	7663	5	590	0	0	2680	300
0	0	1187	7598	5	595	0	0	2680	300
0	0	1179	7534	5	600	0	0	2680	300
0	0	1174	7471	5	605	0	0	2680	300
0	0	1169	7408	5	610	0	0	2680	300
0	0	1169	7346	5	615	0	0	2680	300
0	0	1162	7287	5	620	0	0	2680	300
0	0	1158	7230	5	625	0	0	2680	300
0	0	1153	7178	5	630	0	0	2680	300
0	0	1149	7129	5	635	0	0	2680	300
0	0	1145	7084	5	640	0	0	2680	300
0	0	1142	7044	5	645	0	0	2680	300
0	0	1142	7007	5	650	0	0	2680	300
0	0	1135	6974	5	655	0	0	2680	300
0	0	1135	6944	5	660	0	0	2680	300
0	0	1129	6917	5	665	0	0	2680	300
0	0	1129	6893	5	670	0	0	2680	300
0	0	1125	6870	5	675	0	0	2680	300
0	0	1125	6847	5	680	0	0	2690	300
0	0	1125	6825	5	685	0	0	2700	300
0	0	1125	6803	5	690	0	0	2710	300
0	0	1125	6781	5	695	0	0	2720	300
0	0	1125	6761	5	700	0	0	2730	300
0	0	1125	6744	5	705	0	0	2730	300
0	0	1125	6728	5	710	0	0	2750	300
0	0	1125	6715	5	715	0	0	2750	300
0	0	1125	6703	5	720	0	0	2760	300
0	0	1129	6694	5	725	0	0	2770	300
0	0	1129	6688	5	730	0	0	2780	300
0	0	1134	6684	5	735	0	0	2780	300
0	0	1134	6684	5	740	0	0	2790	300
0	0	1141	6684	5	745	0	0	2790	300
0	0	1147	6691	5	750	0	0	2790	300
0	0	1153	6699	5	755	0	0	2800	300
0	0	1161	6710	5	760	0	0	2800	300
0	0	1170	6723	5	765	0	0	2800	300
0	0	1178	6740	5	770	0	0	2800	300
0	0	1187	6758	5	775	0	0	2800	300
0	0	1194	6779	5	780	0	0	2790	300
0	0	1201	6802	5	785	0	0	2790	300
0	0	1208	6827	5	790	0	0	2790	300
0	0	1214	6855	5	795	0	0	2780	300
0	0	1220	6887	5	800	0	0	2780	300
0	0	1226	6921	5	805	0	0	2770	300
0	0	1232	6958	5	810	0	0	2760	300
0	0	1239	6996	5	815	0	0	2750	300
0	0	1245	7036	5	820	0	0	2750	300
0	0	1252	7078	5	825	0	0	2730	300
0	0	1260	7118	5	830	0	0	2730	300
0	0	1267	7154	5	835	0	0	2730	300
0	0	1274	7187	5	840	0	0	2720	300
0	0	1280	7216	5	845	0	0	2710	300
0	0	1286	7243	5	850	0	0	2700	300
0	0	1292	7271	5	855	0	0	2700	300
0	0	1298	7300	5	860	0	0	2700	300
0	0	1305	7329	5	865	0	0	2690	300
0	0	1312	7359	5	870	0	0	2680	300
0	0	1321	7388	5	875	0	0	2680	300
0	0	1331	7416	5	880	0	0	2670	300
0	0	1342	7444	5	885	0	0	2670	300
0	0	1353	7471	5	890	0	0	2660	300
0	0	1364	7497	5	895	0	0	2650	300
0	0	1375	7522	5	900	0	0	2640	300
0	0	1386	7544	5	905	0	0	2630	300
0	0	1396	7566	5	910	0	0	2620	300
0	0	1404	7586	5	915	0	0	2620	300
0	0	1412	7603	5	920	0	0	2610	300
0	0	1418	7619	5	925	0	0	2610	300
0	0	1422	7631	5	930	0	0	2590	300
0	0	1422	7638	5	935	0	0	2590	300
0	0	1422	7645	5	940	0	0	2590	300
0	0	1422	7649	5	945	0	0	2610	300
0	0	1422	7649	5	950	0	0	2610	300
0	0	1418	7654	5	955	0	0	2620	310
0	0	1413	7654	5	960	0	0	2620	340
0	0	1406	7654	5	965	0	0	2630	360
0	0	1398	7654	5	970	0	0	2630	390
0	0	1390	7650	5	975	0	0	2640	400
0	0	1382	7646	5	980	0	0	2670	400
0	0	1373	7646	5	985	0	0	2670	400
0	0	1363	7642	5	990	0	0	2680	390
0	0	1355	7642	5	995	0	0	2690	360
0	0	1345	7637	5	1000	0	0	2680	340
0	0	1335	7637	5	1005	0	0	2680	310
0	0	1326	7633	5	1010	0	0	2680	300
0	0	1317	7633	5	1015	0	0	2680	300
0	0	1309	7633	5	1020	0	0	2680	300
0	0	1304	7633	5	1025	0	0	2670	300
0	0	1297	7633	5	1030	0	0	2650	300
0	0	1291	7633	5	1035	0	0	2640	300
0	0	1285	7633	5	1040	0	0	2620	300
0	0	1279	7633	5	1045	0	0	2610	300
0	0	1274	7633	5	1050	0	0	2610	300
0	0	1268	7633	5	1055	0	0	2590	300
0	0	1262	7638	5	1060	0	0	2580	290
0	0	1257	7642	5	1065	0	0	2570	290
0	0	1251	7648	5	1070	0	0	2560	290
0	0	1245	7654	5	1075	0	0	2570	290
0	0	1240	7663	5	1080	0	0	2580	290
0	0	1235	7673	5	1085	0	0	2590	300
0	0	1230	7685	5	1090	0	0	2610	300
0	0	1225	7697	5	1095	0	0	2610	300
0	0	1221	7710	5	1100	0	0	2620	300
0	0	1217	7722	5	1105	0	0	2640	300
0	0	1213	7734	5	1110	0	0	2650	300
0	0	1208	7745	5	1115	0	0	2660	300
0	0	1204	7753	5	1120	0	0	2670	300
0	0	1199	7761	5	1125	0	0	2680	300
0	0	1194	7768	5	1130	0	0	2680	300
0	0	1189	7773	5	1135	0	0	2690	300
0	0	1183	7776	5	1140	0	0	2700	300
0	0	1178	7776	5	1145	0	0	2700	300
0	0	1172	7781	5	1150	0	0	2700	300
0	0	1167	7781	5	1155	0	0	2700	300
0	0	1161	7781	5	1160	0	0	2700	300
0	0	1156	7781	5	1165	0	0	2700	300
0	0	1151	7781	5	1170	0	0	2700	300
0	0	1145	7781	5	1175	0	0	2700	300
0	0	1139	7775	5	1180	0	0	2700	300
0	0	1132	7770	5	1185	0	0	2700	300
0	0	1126	7763	5	1190	0	0	2700	300
0	0	1119	7755	5	1195	0	0	2700	300
0	0	1112	7745	5	1200	0	0	2700	300
0	0	1106	7735	5	1205	0	0	2700	300
0	0	1100	7724	5	1210	0	0	2700	300
0	0	1093	7712	5	1215	0	0	2700	300
0	0	1087	7702	5	1220	0	0	2700	300
0	0	1081	7691	5	1225	0	0	2700	300
0	0	1075	7679	5	1230	0	0	2700	300
0	0	1069	7666	5	1235	0	0	2700	300
0	0	1063	7652	5	1240	0	0	2700	300
0	0	1056	7637	5	1245	0	0	2700	300
0	0	1050	7620	5	1250	0	0	2700	300
0	0	1044	7603	5	1255	0	0	2690	300
0	0	1039	7585	5	1260	0	0	2690	300
0	0	1035	7551	4	1264	1	69	2680	300
0	0	1031	7534	5	1269	1	66	2680	300
0	0	1031	7518	5	1274	1	125	2670	300
0	0	1031	7502	5	1279	1	195	2670	300
0	0	1027	7486	5	1284	1	227	2660	300
0	0	1027	7471	5	1289	1	249	2650	300
0	0	1031	7457	5	1294	1	336	2650	300
0	0	1035	7445	5	1299	1	407	2640	300
0	0	1039	7433	5	1304	1	468	2640	300
0	0	1045	7426	5	1309	1	509	2630	300
0	0	1050	7419	5	1314	1	530	2630	300
0	0	1058	7414	5	1319	1	566	2630	300
0	0	1067	7414	5	1324	1	627	2630	300
0	0	1078	7410	5	1329	1	637	2630	300
0	0	1092	7410	5	1334	1	688	2640	300
0	0	1106	7418	5	1339	1	677	2640	300
0	0	1122	7429	5	1344	1	719	2640	300
0	0	1141	7446	5	1349	1	652	2640	300
0	0	1162	7469	5	1354	1	643	2640	300
0	0	1185	7499	5	1359	1	688	2640	300
0	0	1211	7533	5	1364	1	664	2640	300
0	0	1236	7571	5	1369	1	592	2640	300
0	0	1260	7611	5	1374	1	641	2640	300
0	0	1283	7651	5	1379	1	635	2640	300
0	0	1306	7690	5	1384	1	647	2640	300
0	0	1327	7726	5	1389	1	652	2640	300
0	0	1348	7758	5	1394	1	654	2640	300
0	0	1370	7787	5	1399	1	674	2640	300
0	0	1390	7815	5	1404	1	690	2640	300
0	0	1409	7842	5	1409	1	713	2640	310
0	0	1428	7870	5	1414	1	745	2640	310
0	0	1446	7898	5	1419	1	751	2630	330
0	0	1465	7928	5	1424	1	769	2630	330
0	0	1483	7960	5	1429	1	770	2630	340
0	0	1500	7993	5	1434	1	772	2630	340
0	0	1517	8029	5	1439	1	791	2630	360
0	0	1531	8067	5	1444	1	789	2630	360
0	0	1545	8106	5	1449	1	796	2630	360
0	0	1556	8147	5	1454	1	800	2620	370
0	0	1567	8188	5	1459	1	797	2620	370
0	0	1578	8231	5	1464	1	799	2620	390
0	0	1586	8275	5	1469	1	796	2620	390
0	0	1595	8320	5	1474	1	789	2600	390
0	0	1601	8364	5	1479	1	789	2600	390
0	0	1607	8408	5	1484	1	785	2590	390
0	0	1612	8451	5	1489	1	743	2590	390
0	0	1615	8492	5	1494	1	737	2580	380
0	0	1619	8530	5	1499	1	737	2570	380
0	0	1619	8565	5	1504	1	729	2570	380
0	0	1623	8596	5	1509	1	724	2560	360
0	0	1623	8624	5	1514	1	691	2560	360
0	0	1623	8649	5	1519	1	693	2560	350
0	0	1623	8673	5	1524	1	662	2560	350
0	0	1618	8698	5	1529	1	662	2560	350
0	0	1618	8721	5	1534	1	633	2540	350
0	0	1611	8745	5	1539	1	633	2540	350
0	0	1608	8767	5	1544	1	619	2540	350
0	0	1603	8788	5	1549	1	586	2540	350
0	0	1598	8809	5	1554	1	563	2540	350
0	0	1592	8830	5	1559	1	554	2540	350
0	0	1587	8849	5	1564	1	457	2540	350
0	0	1582	8867	5	1569	1	465	2560	350
0	0	1575	8881	5	1574	1	465	2560	350
0	0	1569	8893	5	1579	1	462	2560	350
0	0	1563	8902	5	1584	1	462	2550	360
0	0	1556	8909	5	1589	1	465	2550	360
0	0	1551	8913	5	1594	1	465	2550	380
0	0	1544	8917	5	1599	1	468	2550	380
0	0	1538	8917	5	1604	1	468	2550	380
0	0	1533	8917	5	1609	1	468	2550	380
0	0	1528	8917	5	1614	1	471	2550	380
0	0	1523	8917	5	1619	1	474	2550	380
0	0	1518	8920	5	1624	1	474	2550	380
0	0	1512	8920	5	1629	1	474	2550	380
0	0	1507	8920	5	1634	1	477	2540	380
0	0	1501	8920	5	1639	1	477	2540	380
0	0	1496	8920	5	1644	1	477	2540	380
0	0	1491	8920	5	1649	1	477	2540	380
0	0	1486	8920	5	1654	1	474	2540	380
0	0	1482	8920	5	1659	1	477	2540	390
0	0	1478	8920	5	1664	1	477	2540	390
0	0	1472	8916	5	1669	1	479	2530	410
0	0	1469	8912	5	1674	1	477	2530	410
0	0	1464	8906	5	1679	1	477	2530	410
0	0	1460	8900	5	1684	1	482	2530	410
0	0	1456	8892	5	1689	1	482	2530	410
0	0	1451	8881	5	1694	1	488	2530	410
0	0	1446	8869	5	1699	1	491	2530	410
0	0	1440	8856	5	1704	1	488	2540	410
0	0	1434	8840	5	1709	1	488	2540	410
0	0	1428	8825	5	1714	1	491	2540	410
0	0	1422	8806	5	1719	1	491	2540	410
0	0	1416	8786	5	1724	1	491	2530	420
0	0	1410	8764	5	1729	1	491	2550	420
0	0	1404	8740	5	1734	1	494	2540	440
0	0	1397	8715	5	1739	1	494	2540	440
0	0	1391	8690	5	1744	1	491	2540	440
0	0	1385	8666	5	1749	1	496	2540	440
0	0	1378	8642	5	1754	1	535	2520	440
0	0	1371	8619	5	1759	1	540	2520	440
0	0	1364	8595	5	1764	1	542	2520	440
0	0	1357	8571	5	1769	1	547	2530	420
0	0	1351	8548	5	1774	1	563	2520	420
0	0	1346	8525	5	1779	1	573	2530	410
0	0	1340	8503	5	1784	1	573	2540	390
0	0	1336	8482	5	1789	1	575	2540	380
0	0	1330	8460	5	1794	1	592	2550	360
0	0	1325	8439	5	1799	1	597	2560	350
0	0	1320	8417	5	1804	1	601	2550	330
0	0	1315	8395	5	1809	1	601	2550	330
0	0	1311	8374	5	1814	1	605	2560	320
0	0	1311	8354	5	1819	1	601	2570	300
0	0	1304	8332	5	1824	1	601	2580	290
0	0	1300	8309	5	1829	1	601	2580	290
0	0	1296	8284	5	1834	1	605	2590	300
0	0	1290	8258	5	1839	1	607	2590	300
0	0	1286	8233	5	1844	1	613	2590	300
0	0	1281	8205	5	1849	1	619	2590	300
0	0	1276	8177	5	1854	1	641	2590	300
0	0	1271	8149	5	1859	1	645	2590	300
0	0	1267	8118	5	1864	1	647	2610	300
0	0	1262	8087	5	1869	1	684	2610	300
0	0	1258	8054	5	1874	1	690	2610	300
0	0	1254	8021	5	1879	1	720	2610	300
0	0	1250	7988	5	1884	1	722	2610	300
0	0	1250	7953	5	1889	1	738	2620	300
0	0	1246	7918	5	1894	1	772	2620	300
0	0	1246	7882	5	1899	1	778	2620	300
0	0	1246	7847	5	1904	1	783	2630	300
0	0	1251	7814	5	1909	1	800	2630	300
0	0	1255	7781	5	1914	1	814	2640	300
0	0	1260	7749	5	1919	1	836	2650	300
0	0	1266	7719	5	1924	1	850	2650	300
0	0	1274	7689	5	1929	1	854	2660	300
0	0	1285	7661	5	1934	1	866	2660	300
0	0	1298	7637	5	1939	1	870	2670	300
0	0	1316	7615	5	1944	1	873	2670	300
0	0	1338	7596	5	1949	1	876	2670	300
0	0	1363	7582	5	1954	1	886	2670	300
0	0	1391	7571	5	1959	1	884	2670	300
0	0	1421	7563	5	1964	1	886	2670	300
0	0	1452	7554	5	1969	1	890	2660	300
0	0	1484	7546	5	1974	1	889	2660	310
0	0	1516	7539	5	1979	1	889	2660	310
0	0	1545	7532	5	1984	1	888	2650	330
0	0	1573	7525	5	1989	1	886	2650	330
0	0	1598	7519	5	1994	1	883	2640	340
0	0	1621	7514	5	1999	1	874	2640	340
0	0	1642	7510	5	2004	1	865	2630	360
0	0	1661	7510	5	2009	1	853	2630	360
0	0	1679	7514	5	2014	1	844	2630	360
0	0	1694	7521	5	2019	1	811	2630	360
0	0	1710	7529	5	2024	1	775	2610	360
0	0	1725	7541	5	2029	1	659	2610	360
0	0	1740	7556	5	2034	1	482	2610	360
0	0	1755	7572	5	2039	1	378	2610	360
0	0	1770	7590	5	2044	1	90	2610	360
0	0	1770	7590	5	2049	0	0	2620	340
0	0	1801	7633	5	2054	0	0	2620	340
0	0	1819	7656	5	2059	0	0	2620	330
0	0	1840	7680	5	2064	0	0	2630	330
0	0	1866	7703	5	2069	0	0	2640	310
0	0	1895	7726	5	2074	0	0	2640	310
0	0	1927	7752	5	2079	0	0	2650	300
0	0	1961	7783	5	2084	0	0	2650	300
0	0	1997	7821	5	2089	0	0	2650	300
0	0	2034	7865	5	2094	0	0	2650	300
0	0	2071	7913	5	2099	0	0	2650	300
0	0	2105	7966	5	2104	0	0	2650	300
0	0	2137	8019	5	2109	0	0	2650	300
0	0	2167	8074	5	2114	0	0	2650	300
0	0	2196	8132	5	2119	0	0	2650	300
0	0	2227	8188	5	2124	0	0	2650	300
0	0	2257	8245	5	2129	0	0	2640	300
0	0	2290	8299	5	2134	0	0	2630	300
0	0	2327	8352	5	2139	0	0	2610	300
0	0	2368	8407	5	2144	0	0	2610	300
0	0	2412	8458	5	2149	0	0	2580	290
0	0	2458	8513	5	2154	0	0	2550	290
0	0	2502	8562	5	2159	0	0	2510	290
0	0	2545	8607	5	2164	0	0	2460	280
0	0	2588	8650	5	2169	0	0	2400	270
0	0	2632	8684	5	2174	0	0	2340	250
0	0	2676	8709	5	2179	0	0	2250	220
0	0	2676	8709	5	2184	0	0	2250	220
0	0	2636	8025	5	2189	0	0	2330	420
0	0	2625	8030	5	2194	0	0	2320	420
0	0	2602	8037	5	2199	0	0	2320	420
0	0	2568	8047	5	2204	0	0	2300	430
0	0	2525	8055	5	2209	0	0	2300	430
0	0	2483	8055	5	2214	0	0	2290	440
0	0	2447	8055	5	2219	0	0	2290	440
0	0	2417	8051	5	2224	0	0	2290	440
0	0	2392	8042	5	2229	0	0	2290	440
0	0	2369	8029	5	2234	0	0	2300	410
0	0	2350	8015	5	2239	0	0	2330	400
0	0	2333	7999	5	2244	0	0	2360	380
0	0	2319	7983	5	2249	0	0	2390	360
0	0	2309	7967	5	2254	0	0	2410	330
0	0	2301	7953	5	2259	0	0	2440	310
0	0	2294	7938	5	2264	0	0	2460	310
0	0	2289	7924	5	2269	0	0	2490	280
0	0	2285	7910	5	2274	0	0	2490	280
0	0	2279	7894	5	2279	0	0	2490	280
0	0	2276	7876	5	2284	0	0	2490	280
0	0	2270	7857	5	2289	0	0	2490	280
0	0	2263	7836	5	2294	0	0	2510	290
0	0	2258	7815	5	2299	0	0	2520	290
0	0	2251	7796	5	2304	0	0	2520	290
0	0	2244	7777	5	2309	0	0	2530	290
0	0	2237	7760	5	2314	0	0	2540	290
0	0	2227	7746	5	2319	0	0	2540	290
0	0	2217	7735	5	2324	0	0	2550	290
0	0	2206	7726	5	2329	0	0	2550	290
0	0	2195	7718	5	2334	0	0	2560	290
0	0	2184	7712	5	2339	0	0	2560	290
0	0	2172	7708	5	2344	0	0	2570	290
0	0	2162	7704	5	2349	0	0	2570	290
0	0	2152	7704	5	2354	0	0	2580	290
0	0	2142	7698	5	2359	0	0	2580	290
0	0	2133	7694	5	2364	0	0	2590	300
0	0	2124	7690	5	2369	0	0	2590	300
0	0	2114	7686	5	2374	0	0	2590	300
0	0	2105	7686	5	2379	0	0	2590	300
0	0	2095	7679	5	2384	0	0	2590	300
0	0	2087	7675	5	2389	0	0	2590	300
0	0	2080	7669	5	2394	0	0	2590	300
0	0	2073	7663	5	2399	0	0	2580	290
0	0	2067	7656	5	2404	0	0	2570	290
0	0	2060	7648	5	2409	0	0	2550	290
0	0	2055	7641	5	2414	0	0	2540	290
0	0	2049	7632	5	2419	0	0	2530	290
0	0	2042	7623	5	2424	0	0	2520	290
0	0	2037	7617	5	2429	0	0	2510	290
0	0	2031	7612	5	2434	0	0	2490	280
0	0	2025	7607	5	2439	0	0	2480	290
0	0	2020	7607	5	2444	0	0	2460	290
0	0	2014	7601	5	2449	0	0	2440	300
0	0	2008	7601	5	2454	0	0	2420	300
0	0	2002	7601	5	2459	0	0	2410	300
0	0	1996	7601	5	2464	0	0	2400	290
0	0	1990	7597	5	2469	0	0	2390	290
0	0	1984	7597	5	2474	0	0	2390	290
0	0	1978	7593	5	2479	0	0	2390	290
0	0	1973	7593	5	2484	0	0	2390	290
0	0	1967	7589	5	2489	0	0	2380	300
0	0	1963	7589	5	2494	0	0	2380	300
0	0	1959	7583	5	2499	0	0	2370	310
0	0	1954	7583	5	2504	0	0	2370	310
0	0	1951	7577	5	2509	0	0	2370	310
0	0	1947	7573	5	2514	0	0	2370	310
0	0	1947	7570	5	2519	0	0	2370	310
0	0	1943	7566	5	2524	0	0	2370	310
0	0	1943	7566	5	2529	0	0	2370	310
0	0	1943	7562	5	2534	0	0	2370	310
0	0	1940	7562	5	2539	0	0	2370	310
0	0	1940	7562	5	2544	0	0	2370	310
0	0	1940	7562	5	2549	0	0	2370	310
0	0	1940	7558	5	2554	0	0	2370	310
0	0	1940	7558	5	2559	0	0	2370	310
0	0	1940	7558	5	2564	0	0	2370	310
0	0	1940	7558	5	2569	0	0	2370	310
0	0	1944	7558	5	2574	0	0	2390	320
0	0	1944	7558	5	2579	0	0	2390	320
0	0	1948	7558	5	2584	0	0	2390	320
0	0	1948	7558	5	2589	0	0	2390	320
0	0	1953	7561	5	2594	0	0	2390	320
0	0	1953	7561	5	2599	0	0	2390	320
0	0	1959	7561	5	2604	0	0	2390	320
0	0	1959	7561	5	2609	0	0	2390	320
0	0	1964	7561	5	2614	0	0	2390	320
0	0	1964	7566	5	2619	0	0	2390	320
0	0	1970	7566	5	2624	0	0	2390	320
0	0	1970	7571	5	2629	0	0	2400	320
0	0	1975	7576	5	2634	0	0	2400	320
0	0	1975	7580	5	2639	0	0	2400	320
0	0	1975	7580	5	2644	1	287	2400	320
0	0	1980	7594	5	2649	1	356	2390	330
0	0	1984	7602	5	2654	1	474	2390	330
0	0	1984	7613	5	2659	1	674	2390	350
0	0	1984	7625	5	2664	1	748	2390	350
0	0	1984	7641	5	2669	1	771	2390	350
0	0	1984	7659	5	2674	1	804	2390	350
0	0	1979	7678	5	2679	1	825	2390	350
0	0	1975	7697	5	2684	1	836	2390	350
0	0	1969	7715	5	2689	1	838	2400	350
0	0	1963	7729	5	2694	1	845	2400	350
0	0	1956	7739	5	2699	1	845	2400	350
0	0	1948	7746	5	2704	1	845	2400	350
0	0	1940	7752	5	2709	1	843	2400	360
0	0	1929	7752	5	2714	1	843	2400	360
0	0	1917	7757	5	2719	1	841	2390	380
0	0	1904	7757	5	2724	1	840	2390	380
0	0	1891	7752	5	2729	1	840	2390	380
0	0	1880	7747	5	2734	1	839	2400	380
0	0	1869	7740	5	2739	1	837	2400	380
0	0	1858	7731	5	2744	1	837	2400	380
0	0	1848	7721	5	2749	1	836	2420	380
0	0	1839	7708	5	2754	1	837	2420	380
0	0	1831	7693	5	2759	1	837	2430	370
0	0	1825	7677	5	2764	1	838	2430	370
0	0	1820	7658	5	2769	1	838	2440	360
0	0	1817	7639	5	2774	1	838	2440	360
0	0	1817	7620	5	2779	1	838	2440	360
0	0	1811	7599	5	2784	1	841	2440	360
0	0	1811	7578	5	2789	1	845	2440	360
0	0	1811	7555	5	2794	1	852	2420	360
0	0	1811	7531	5	2799	1	853	2420	360
0	0	1818	7505	5	2804	1	853	2420	360
0	0	1823	7481	5	2809	1	858	2420	360
0	0	1830	7456	5	2814	1	864	2410	350
0	0	1838	7433	5	2819	1	866	2410	350
0	0	1846	7410	5	2824	1	872	2410	350
0	0	1855	7390	5	2829	1	878	2410	350
0	0	1867	7372	5	2834	1	885	2410	350
0	0	1879	7359	5	2839	1	888	2400	350
0	0	1892	7348	5	2844	1	894	2400	350
0	0	1905	7341	5	2849	1	897	2400	350
0	0	1918	7341	5	2854	1	907	2410	350
0	0	1931	7341	5	2859	1	919	2410	350
0	0	1944	7346	5	2864	1	919	2410	350
0	0	1957	7356	5	2869	1	925	2410	350
0	0	1970	7369	5	2874	1	927	2410	350
0	0	1983	7385	5	2879	1	931	2410	350
0	0	1994	7403	5	2884	1	931	2420	360
0	0	2003	7423	5	2889	1	934	2420	360
0	0	2011	7444	5	2894	1	934	2420	360
0	0	2017	7467	5	2899	1	932	2420	360
0	0	2023	7491	5	2904	1	933	2420	360
0	0	2027	7514	5	2909	1	931	2420	360
0	0	2031	7535	5	2914	1	930	2420	360
0	0	2031	7555	5	2919	1	929	2420	360
0	0	2031	7576	5	2924	1	920	2420	360
0	0	2031	7596	5	2929	1	904	2410	350
0	0	2024	7617	5	2934	1	882	2410	350
0	0	2020	7638	5	2939	1	862	2410	350
0	0	2015	7657	5	2944	1	834	2410	350
0	0	2009	7673	5	2949	1	785	2410	350
0	0	2003	7687	5	2954	1	688	2400	350
0	0	1997	7698	5	2959	1	474	2410	350
0	0	1991	7707	5	2964	1	234	2410	350
0	0	1991	7707	5	2969	0	0	2410	350
0	0	1981	7722	5	2974	0	0	2420	360
0	0	1981	7727	5	2979	0	0	2420	360
0	0	1977	7727	5	2984	0	0	2420	360
0	0	1977	7732	5	2989	0	0	2440	360
0	0	1977	7732	5	2994	0	0	2440	360
0	0	1980	7735	5	2999	0	0	2440	360
0	0	1980	7735	5	3004	0	0	2460	350
0	0	1984	7735	5	3009	0	0	2460	350
0	0	1984	7735	5	3014	0	0	2490	340
0	0	1988	7735	5	3019	0	0	2490	340
0	0	1988	7735	5	3024	0	0	2500	340
0	0	1995	7735	5	3029	0	0	2510	350
0	0	1998	7739	5	3034	0	0	2510	350
0	0	1998	7739	5	3039	0	0	2520	350
0	0	2004	7739	5	3044	0	0	2520	350
0	0	2004	7739	5	3049	0	0	2530	330
0	0	2011	7733	5	3054	0	0	2550	330
0	0	2017	7727	5	3059	0	0	2550	320
0	0	2022	7722	5	3064	0	0	2550	320
0	0	2027	7716	5	3069	0	0	2560	320
0	0	2032	7709	5	3074	0	0	2560	320
0	0	2037	7702	5	3079	0	0	2560	320
0	0	2043	7696	5	3084	0	0	2570	300
0	0	2050	7688	5	3089	0	0	2580	300
0	0	2056	7681	5	3094	0	0	2580	290
0	0	2063	7674	5	3099	0	0	2580	290
0	0	2070	7666	5	3104	0	0	2570	290
0	0	2077	7656	5	3109	0	0	2560	290
0	0	2084	7647	5	3114	0	0	2550	290
0	0	2091	7636	5	3119	0	0	2550	290
0	0	2097	7626	5	3124	0	0	2540	290
0	0	2104	7618	5	3129	0	0	2530	290
0	0	2111	7609	5	3134	0	0	2520	290
0	0	2117	7601	5	3139	0	0	2510	290
0	0	2123	7594	5	3144	0	0	2490	280
0	0	2128	7588	5	3149	0	0	2490	280
0	0	2133	7583	5	3154	0	0	2470	280
0	0	2138	7578	5	3159	0	0	2460	280
0	0	2142	7574	5	3164	0	0	2450	280
0	0	2146	7574	5	3169	0	0	2440	270
0	0	2146	7570	5	3174	0	0	2430	270
0	0	2151	7570	5	3179	0	0	2430	270
0	0	2151	7570	5	3184	0	0	2430	270
0	0	2155	7570	5	3189	0	0	2430	270
0	0	2155	7574	5	3194	0	0	2430	270
0	0	2155	7574	5	3199	0	0	2430	270
0	0	2158	7579	5	3204	0	0	2430	270
0	0	2158	7579	5	3209	0	0	2430	270
0	0	2158	7586	5	3214	0	0	2440	270
0	0	2158	7586	5	3219	0	0	2440	270
0	0	2158	7592	5	3224	0	0	2440	270
0	0	2155	7592	5	3229	0	0	2440	270
0	0	2155	7598	5	3234	0	0	2440	270
0	0	2155	7603	5	3239	0	0	2440	270
0	0	2155	7606	5	3244	0	0	2450	280
0	0	2150	7611	5	3249	0	0	2450	280
0	0	2150	7615	5	3254	0	0	2450	280
0	0	2147	7620	5	3259	0	0	2450	280
0	0	2147	7624	5	3264	0	0	2450	280
0	0	2143	7628	5	3269	0	0	2460	280
0	0	2143	7631	5	3274	0	0	2460	280
0	0	2143	7631	5	3279	0	0	2460	280
0	0	2139	7636	5	3284	0	0	2460	280
0	0	2139	7636	5	3289	0	0	2460	280
0	0	2139	7641	5	3294	0	0	2470	280
0	0	2139	7641	5	3299	0	0	2460	290
0	0	2139	7645	5	3304	0	0	2460	290
0	0	2139	7645	5	3309	0	0	2450	300
0	0	2139	7651	5	3314	0	0	2450	300
0	0	2139	7651	6	3320	1	55	2450	300
0	0	2139	7655	5	3325	1	87	2450	300
0	0	2139	7659	5	3330	1	111	2450	300
0	0	2139	7659	5	3335	1	135	2450	300
0	0	2139	7659	5	3340	1	174	2450	300
0	0	2136	7662	5	3345	1	206	2450	300
0	0	2136	7662	5	3350	1	249	2450	300
0	0	2136	7662	5	3355	1	284	2450	300
0	0	2136	7662	5	3360	1	313	2450	300
0	0	2136	7662	5	3365	1	346	2450	300
0	0	2136	7662	5	3370	1	378	2450	300
0	0	2136	7666	5	3375	1	404	2450	300
0	0	2136	7666	5	3380	1	428	2450	300
0	0	2136	7666	5	3385	1	454	2450	300
0	0	2136	7666	5	3390	1	471	2450	300
0	0	2136	7666	5	3395	1	488	2450	300
0	0	2136	7666	5	3400	1	499	2450	300
0	0	2136	7666	5	3405	1	509	2450	300
0	0	2136	7666	5	3410	1	519	2450	300
0	0	2136	7666	5	3415	1	530	2450	300
0	0	2136	7661	5	3420	1	545	2450	300
0	0	2140	7661	5	3425	1	556	2450	300
0	0	2140	7658	5	3430	1	578	2450	300
0	0	2140	7658	5	3435	1	592	2450	300
0	0	2140	7654	5	3440	1	609	2450	300
0	0	2140	7654	5	3445	1	625	2450	300
0	0	2140	7650	5	3450	1	643	2450	300
0	0	2140	7650	5	3455	1	664	2450	300
0	0	2140	7643	5	3460	1	683	2450	300
0	0	2140	7639	5	3465	1	697	2450	300
0	0	2140	7635	5	3470	1	707	2450	300
0	0	2136	7631	5	3475	1	720	2450	300
0	0	2136	7625	5	3480	1	734	2450	300
0	0	2136	7619	5	3485	1	740	2450	300
0	0	2136	7611	5	3490	1	740	2450	300
0	0	2132	7602	5	3495	1	743	2460	310
0	0	2132	7594	5	3500	1	745	2460	310
0	0	2132	7582	5	3505	1	753	2460	310
0	0	2132	7571	5	3510	1	759	2460	310
0	0	2132	7558	5	3515	1	763	2460	310
0	0	2132	7542	5	3520	1	765	2460	310
0	0	2137	7528	5	3525	1	773	2460	310
0	0	2137	7513	5	3530	1	785	2460	310
0	0	2137	7497	5	3535	1	787	2470	310
0	0	2142	7482	5	3540	1	788	2470	310
0	0	2146	7465	5	3545	1	790	2470	310
0	0	2150	7449	5	3550	1	795	2470	310
0	0	2155	7435	5	3555	1	796	2470	310
0	0	2160	7423	5	3560	1	797	2470	310
0	0	2164	7411	5	3565	1	799	2470	310
0	0	2168	7401	5	3570	1	799	2490	310
0	0	2174	7388	5	3575	1	801	2490	310
0	0	2180	7374	5	3580	1	810	2490	310
0	0	2187	7361	5	3585	1	815	2490	310
0	0	2194	7349	5	3590	1	815	2490	310
0	0	2200	7338	5	3595	1	817	2490	310
0	0	2206	7330	5	3600	1	825	2510	300
0	0	2212	7322	5	3605	1	833	2510	300
0	0	2218	7314	5	3610	1	836	2520	290
0	0	2224	7309	5	3615	1	841	2520	290
0	0	2231	7305	5	3620	1	852	2530	290
0	0	2237	7305	5	3625	1	856	2530	290
0	0	2243	7305	5	3630	1	862	2530	290
0	0	2250	7305	5	3635	1	871	2530	290
0	0	2257	7309	5	3640	1	875	2530	290
0	0	2264	7314	5	3645	1	876	2540	290
0	0	2271	7319	5	3650	1	884	2540	290
0	0	2279	7327	5	3655	1	889	2540	290
0	0	2287	7336	5	3660	1	889	2540	290
0	0	2296	7348	5	3665	1	891	2540	290
0	0	2304	7363	5	3670	1	895	2540	290
0	0	2313	7381	5	3675	1	894	2540	290
0	0	2321	7402	5	3680	1	894	2540	290
0	0	2329	7424	5	3685	1	895	2540	290
0	0	2338	7447	5	3690	1	895	2540	290
0	0	2347	7469	5	3695	1	895	2540	290
0	0	2356	7489	5	3700	1	898	2540	290
0	0	2364	7510	5	3705	1	902	2540	290
0	0	2370	7529	5	3710	1	905	2540	290
0	0	2375	7547	5	3715	1	906	2540	290
0	0	2380	7564	5	3720	1	907	2530	290
0	0	2385	7581	5	3725	1	906	2530	290
0	0	2389	7596	5	3730	1	909	2530	290
0	0	2395	7609	5	3735	1	912	2530	290
0	0	2401	7624	5	3740	1	911	2520	290
0	0	2405	7637	5	3745	1	912	2520	290
0	0	2410	7650	5	3750	1	912	2520	290
0	0	2415	7663	5	3755	1	911	2520	290
0	0	2419	7675	5	3760	1	912	2510	290
0	0	2425	7686	5	3765	1	912	2520	290
0	0	2431	7695	5	3770	1	913	2520	290
0	0	2436	7705	5	3775	1	916	2520	290
0	0	2442	7711	5	3780	1	920	2520	290
0	0	2447	7717	5	3785	1	922	2530	290
0	0	2453	7722	5	3790	1	920	2530	290
0	0	2459	7728	5	3795	1	920	2530	290
0	0	2466	7735	5	3800	1	920	2520	300
0	0	2474	7741	5	3805	1	920	2520	320
0	0	2480	7745	5	3810	1	920	2510	330
0	0	2485	7745	5	3815	1	920	2510	330
0	0	2490	7749	5	3820	1	922	2500	340
0	0	2494	7749	5	3825	1	923	2510	350
0	0	2498	7749	5	3830	1	924	2490	370
0	0	2503	7752	5	3835	1	923	2490	370
0	0	2510	7752	5	3840	1	922	2490	370
0	0	2516	7752	5	3845	1	921	2490	370
0	0	2522	7752	5	3850	1	920	2490	370
0	0	2528	7747	5	3855	1	919	2490	370
0	0	2534	7743	5	3860	1	918	2490	370
0	0	2540	7737	5	3865	1	916	2490	370
0	0	2547	7727	5	3870	1	910	2490	370
0	0	2553	7713	5	3875	1	904	2490	370
0	0	2559	7695	5	3880	1	900	2510	360
0	0	2563	7671	5	3885	1	896	2510	360
0	0	2563	7645	5	3890	1	893	2520	350
0	0	2568	7614	5	3895	1	891	2520	350
0	0	2568	7582	5	3900	1	891	2510	350
0	0	2568	7550	5	3905	1	891	2510	350
0	0	2568	7518	5	3910	1	890	2510	350
0	0	2568	7484	5	3915	1	889	2510	350
0	0	2568	7450	5	3920	1	890	2500	340
0	0	2568	7415	5	3925	1	891	2500	340
0	0	2568	7379	5	3930	1	889	2500	340
0	0	2568	7345	5	3935	1	891	2500	340
0	0	2568	7312	5	3940	1	891	2500	340
0	0	2568	7279	5	3945	1	891	2500	340
0	0	2568	7246	5	3950	1	891	2500	340
0	0	2568	7214	5	3955	1	890	2500	340
0	0	2568	7181	5	3960	1	890	2500	340
0	0	2568	7148	5	3965	1	888	2500	340
0	0	2568	7115	5	3970	1	889	2500	340
0	0	2568	7084	5	3975	1	889	2500	340
0	0	2568	7054	5	3980	1	883	2510	350
0	0	2568	7026	5	3985	1	880	2510	350
0	0	2563	6999	5	3990	1	877	2520	350
0	0	2563	6972	5	3995	1	876	2520	350
0	0	2559	6947	5	4000	1	873	2520	350
0	0	2559	6923	5	4005	1	872	2540	350
0	0	2554	6903	5	4010	1	872	2540	350
0	0	2551	6885	5	4015	1	872	2540	350
0	0	2551	6870	5	4020	1	869	2540	350
0	0	2551	6859	5	4025	1	867	2540	350
0	0	2551	6849	5	4030	1	867	2560	350
0	0	2551	6840	5	4035	1	864	2560	350
0	0	2551	6834	5	4040	1	862	2570	350
0	0	2551	6834	5	4045	1	862	2570	350
0	0	2551	6830	5	4050	1	861	2570	350
0	0	2551	6830	5	4055	1	860	2580	350
0	0	2551	6833	5	4060	1	859	2580	350
0	0	2551	6839	5	4065	1	860	2580	350
0	0	2551	6849	5	4070	1	859	2580	350
0	0	2551	6865	5	4075	1	859	2580	350
0	0	2551	6885	5	4080	1	858	2580	350
0	0	2551	6910	5	4085	1	855	2580	350
0	0	2554	6938	5	4090	1	852	2580	350
0	0	2559	6970	5	4095	1	848	2580	350
0	0	2559	7005	5	4100	1	848	2580	350
0	0	2564	7043	5	4105	1	849	2580	350
0	0	2564	7083	5	4110	1	849	2580	350
0	0	2568	7124	5	4115	1	850	2580	350
0	0	2568	7166	5	4120	1	852	2580	350
0	0	2575	7207	5	4125	1	855	2580	350
0	0	2580	7248	5	4130	1	855	2580	350
0	0	2586	7289	5	4135	1	855	2570	350
0	0	2591	7329	5	4140	1	860	2570	350
0	0	2597	7367	5	4145	1	857	2570	350
0	0	2603	7405	5	4150	1	858	2560	350
0	0	2609	7440	5	4155	1	858	2560	350
0	0	2615	7472	5	4160	1	859	2560	350
0	0	2618	7500	5	4165	1	859	2540	350
0	0	2618	7524	5	4170	1	860	2540	350
0	0	2624	7545	5	4175	1	858	2540	350
0	0	2624	7564	5	4180	1	859	2540	350
0	0	2628	7583	5	4185	1	858	2540	350
0	0	2628	7603	5	4190	1	858	2520	350
0	0	2628	7620	5	4195	1	857	2520	350
0	0	2632	7637	5	4200	1	858	2530	330
0	0	2632	7653	5	4205	1	858	2530	330
0	0	2632	7667	5	4210	1	855	2530	320
0	0	2636	7681	5	4215	1	857	2520	320
0	0	2636	7693	5	4220	1	858	2530	320
0	0	2636	7701	5	4225	1	859	2530	320
0	0	2641	7708	5	4230	1	861	2530	320
0	0	2641	7711	5	4235	1	861	2540	320
0	0	2641	7711	5	4240	1	862	2540	320
0	0	2646	7711	5	4245	1	861	2540	320
0	0	2646	7717	5	4250	1	861	2550	320
0	0	2652	7717	5	4255	1	860	2550	320
0	0	2652	7721	5	4260	1	861	2550	320
0	0	2657	7721	5	4265	1	861	2560	320
0	0	2657	7721	5	4270	1	862	2560	320
0	0	2661	7724	5	4275	1	862	2570	320
0	0	2665	7724	5	4280	1	862	2570	320
0	0	2668	7724	5	4285	1	862	2580	320
0	0	2672	7724	5	4290	1	862	2580	320
0	0	2676	7721	5	4295	1	862	2580	320
0	0	2680	7721	5	4300	1	862	2580	320
0	0	2684	7715	5	4305	1	861	2580	320
0	0	2690	7710	5	4310	1	859	2580	320
0	0	2696	7703	5	4315	1	858	2580	320
0	0	2702	7695	5	4320	1	858	2580	320
0	0	2708	7686	5	4325	1	858	2580	320
0	0	2712	7678	5	4330	1	858	2580	320
0	0	2712	7672	5	4335	1	858	2580	320
0	0	2718	7665	5	4340	1	858	2580	320
0	0	2722	7659	5	4345	1	856	2580	320
0	0	2727	7650	5	4350	1	852	2580	320
0	0	2732	7639	5	4355	1	852	2570	320
0	0	2737	7628	5	4360	1	852	2570	320
0	0	2742	7618	5	4365	1	852	2570	320
0	0	2746	7610	5	4370	1	852	2560	320
0	0	2746	7603	5	4375	1	852	2560	320
0	0	2751	7596	5	4380	1	851	2560	320
0	0	2751	7587	5	4385	1	849	2550	320
0	0	2758	7579	5	4390	1	848	2550	320
0	0	2763	7569	5	4395	1	848	2560	300
0	0	2768	7561	5	4400	1	847	2550	300
0	0	2772	7553	5	4405	1	847	2560	290
0	0	2775	7546	5	4410	1	847	2560	290
0	0	2779	7540	5	4415	1	847	2550	290
0	0	2782	7533	5	4420	1	847	2550	290
0	0	2782	7527	5	4425	1	847	2550	290
0	0	2787	7520	5	4430	1	847	2550	290
0	0	2787	7515	5	4435	1	847	2560	290
0	0	2787	7511	5	4440	1	847	2560	290
0	0	2791	7507	5	4445	1	846	2560	290
0	0	2791	7502	5	4450	1	846	2560	290
0	0	2791	7497	5	4455	1	847	2560	290
0	0	2795	7490	5	4460	1	846	2560	290
0	0	2795	7482	5	4465	1	845	2560	290
0	0	2795	7475	5	4470	1	840	2570	290
0	0	2795	7467	5	4475	1	840	2570	290
0	0	2799	7459	5	4480	1	839	2570	290
0	0	2799	7451	5	4485	1	836	2570	290
0	0	2799	7443	5	4490	1	836	2570	290
0	0	2799	7434	5	4495	1	837	2570	290
0	0	2803	7424	5	4500	1	836	2570	290
0	0	2803	7415	5	4505	1	836	2570	290
0	0	2803	7406	5	4510	1	836	2580	290
0	0	2807	7398	5	4515	1	836	2580	290
0	0	2807	7391	5	4520	1	836	2580	290
0	0	2813	7384	5	4525	1	835	2580	290
0	0	2817	7375	5	4530	1	833	2580	290
0	0	2821	7366	5	4535	1	833	2590	300
0	0	2825	7357	5	4540	1	833	2590	300
0	0	2828	7349	5	4545	1	834	2590	300
0	0	2832	7343	5	4550	1	834	2590	300
0	0	2832	7337	5	4555	1	835	2590	300
0	0	2836	7331	5	4560	1	837	2590	300
0	0	2836	7326	5	4565	1	836	2590	300
0	0	2840	7320	5	4570	1	837	2590	300
0	0	2840	7313	5	4575	1	838	2590	300
0	0	2846	7306	5	4580	1	838	2590	300
0	0	2850	7299	5	4585	1	840	2590	300
0	0	2854	7293	5	4590	1	840	2590	300
0	0	2858	7288	5	4595	1	841	2590	300
0	0	2858	7288	5	4600	1	843	2590	300
0	0	2862	7284	5	4605	1	845	2590	300
0	0	2866	7284	5	4610	1	845	2590	300
0	0	2870	7284	5	4615	1	845	2590	300
0	0	2874	7284	5	4620	1	851	2610	300
0	0	2874	7284	5	4625	1	857	2610	300
0	0	2880	7284	5	4630	1	862	2610	300
0	0	2880	7284	5	4635	1	866	2610	300
0	0	2884	7284	5	4640	1	868	2610	300
0	0	2884	7289	5	4645	1	868	2610	300
0	0	2891	7293	5	4650	1	867	2610	300
0	0	2896	7298	5	4655	1	866	2610	300
0	0	2902	7305	5	4660	1	867	2610	300
0	0	2908	7311	5	4665	1	867	2610	300
0	0	2914	7319	5	4670	1	866	2610	300
0	0	2919	7328	5	4675	1	867	2610	300
0	0	2925	7335	5	4680	1	866	2610	300
0	0	2930	7344	5	4685	1	865	2610	300
0	0	2937	7351	5	4690	1	867	2610	300
0	0	2942	7357	5	4695	1	868	2610	300
0	0	2947	7364	5	4700	1	869	2610	300
0	0	2952	7371	5	4705	1	869	2610	300
0	0	2956	7381	5	4710	1	869	2610	300
0	0	2960	7392	5	4715	1	871	2610	300
0	0	2964	7405	5	4720	1	872	2610	300
0	0	2968	7418	5	4725	1	873	2610	300
0	0	2972	7433	5	4730	1	874	2610	300
0	0	2976	7447	5	4735	1	878	2610	300
0	0	2980	7463	5	4740	1	880	2610	300
0	0	2984	7479	5	4745	1	880	2610	300
0	0	2988	7496	5	4750	1	880	2590	300
0	0	2988	7514	5	4755	1	880	2590	300
0	0	2995	7528	5	4760	1	880	2590	300
0	0	2995	7541	5	4765	1	880	2590	310
0	0	3000	7554	5	4770	1	881	2590	310
0	0	3000	7568	5	4775	1	882	2580	320
0	0	3000	7584	5	4780	1	883	2580	320
0	0	3000	7601	5	4785	1	882	2570	320
0	0	3006	7618	5	4790	1	881	2570	320
0	0	3010	7634	5	4795	1	881	2570	320
0	0	3014	7647	5	4800	1	882	2570	320
0	0	3014	7657	5	4805	1	881	2570	320
0	0	3018	7664	5	4810	1	882	2560	320
0	0	3018	7669	5	4815	1	883	2570	320
0	0	3018	7674	5	4820	1	882	2570	320
0	0	3018	7680	5	4825	1	882	2570	320
0	0	3018	7690	5	4830	1	882	2570	320
0	0	3018	7700	5	4835	1	881	2580	320
0	0	3018	7709	5	4840	1	881	2580	320
0	0	3018	7716	5	4845	1	881	2580	320
0	0	3018	7721	5	4850	1	881	2580	320
0	0	3018	7725	5	4855	1	881	2590	330
0	0	3014	7729	5	4860	1	881	2590	330
0	0	3014	7733	5	4865	1	881	2590	330
0	0	3011	7739	5	4870	1	880	2600	330
0	0	3011	7743	5	4875	1	880	2600	330
0	0	3011	7743	5	4880	1	880	2600	330
0	0	3007	7747	5	4885	1	879	2610	330
0	0	3007	7747	5	4890	1	878	2610	330
0	0	3007	7747	5	4895	1	878	2610	330
0	0	3007	7747	5	4900	1	877	2610	330
0	0	3007	7743	5	4905	1	876	2610	330
0	0	3007	7743	5	4910	1	875	2610	330
0	0	3007	7735	5	4915	1	874	2600	330
0	0	3007	7725	5	4920	1	874	2610	330
0	0	3007	7712	5	4925	1	872	2610	330
0	0	3012	7694	5	4930	1	871	2610	330
0	0	3012	7673	5	4935	1	873	2610	330
0	0	3017	7654	5	4940	1	875	2610	330
0	0	3017	7636	5	4945	1	875	2610	330
0	0	3017	7622	5	4950	1	874	2610	330
0	0	3017	7607	5	4955	1	874	2600	330
0	0	3024	7590	5	4960	1	873	2600	330
0	0	3031	7569	5	4965	1	875	2600	330
0	0	3038	7548	5	4970	1	875	2590	330
0	0	3046	7528	5	4975	1	874	2590	330
0	0	3053	7511	5	4980	1	876	2590	330
0	0	3062	7498	5	4985	1	878	2590	330
0	0	3070	7487	5	4990	1	878	2590	310
0	0	3081	7475	5	4995	1	878	2590	310
0	0	3093	7464	5	5000	1	881	2590	300
0	0	3104	7454	5	5005	1	890	2590	300
0	0	3117	7445	5	5010	1	890	2590	300
0	0	3130	7438	5	5015	1	889	2590	300
0	0	3144	7434	5	5020	1	895	2590	300
0	0	3159	7434	5	5025	1	892	2590	300
0	0	3171	7434	5	5030	1	895	2590	300
0	0	3181	7434	5	5035	1	895	2590	300
0	0	3189	7437	5	5040	1	894	2590	300
0	0	3197	7443	5	5045	1	893	2590	300
0	0	3205	7449	5	5050	1	892	2590	300
0	0	3212	7456	5	5055	1	891	2590	300
0	0	3217	7467	5	5060	1	880	2590	300
0	0	3221	7478	5	5065	1	870	2590	300
0	0	3221	7493	5	5070	1	843	2590	300
0	0	3225	7511	5	5075	1	790	2590	300
0	0	3225	7531	5	5080	1	728	2590	300
0	0	3225	7552	5	5085	1	617	2590	300
0	0	3222	7573	5	5090	1	434	2590	300
0	0	3218	7593	5	5095	1	206	2590	300
0	0	3218	7593	5	5100	0	0	2590	300
0	0	3204	7629	5	5105	0	0	2590	300
0	0	3197	7648	5	5110	0	0	2590	300
0	0	3190	7665	5	5115	0	0	2590	300
0	0	3185	7683	5	5120	0	0	2590	300
0	0	3185	7699	5	5125	0	0	2590	300
0	0	3180	7714	5	5130	0	0	2610	300
0	0	3180	7731	5	5135	0	0	2610	300
0	0	3176	7746	5	5140	0	0	2610	300
0	0	3172	7761	5	5145	0	0	2610	300
0	0	3168	7775	5	5150	0	0	2610	300
0	0	3164	7787	5	5155	0	0	2610	300
0	0	3159	7799	5	5160	0	0	2620	300
0	0	3156	7811	5	5165	0	0	2620	300
0	0	3156	7823	5	5170	0	0	2620	300
0	0	3149	7835	5	5175	0	0	2630	300
0	0	3149	7847	5	5180	0	0	2630	300
0	0	3143	7859	5	5185	0	0	2640	300
0	0	3138	7871	5	5190	0	0	2640	300
0	0	3134	7883	5	5195	0	0	2640	300
0	0	3130	7893	5	5200	0	0	2640	300
0	0	3126	7903	5	5205	0	0	2640	300
0	0	3122	7914	5	5210	0	0	2640	300
0	0	3118	7925	5	5215	0	0	2640	300
0	0	3112	7938	5	5220	0	0	2640	300
0	0	3105	7951	5	5225	0	0	2630	300
0	0	3097	7964	5	5230	0	0	2630	300
0	0	3088	7979	5	5235	0	0	2630	300
0	0	3080	7992	5	5240	0	0	2630	300
0	0	3072	8007	5	5245	0	0	2620	300
0	0	3063	8020	5	5250	0	0	2620	300
0	0	3055	8030	5	5255	0	0	2620	300
0	0	3045	8040	5	5260	0	0	2610	300
0	0	3035	8046	5	5265	0	0	2610	300
0	0	3025	8049	5	5270	0	0	2610	300
0	0	3015	8049	5	5275	0	0	2610	300
0	0	3006	8049	5	5280	0	0	2610	300
0	0	2998	8045	5	5285	0	0	2610	300
0	0	2990	8040	5	5290	0	0	2610	300
0	0	2983	8035	5	5295	0	0	2590	300
0	0	2977	8030	5	5300	0	0	2590	300
0	0	2977	8030	3	5303	1	114	2590	300
0	0	2969	8020	5	5308	1	159	2590	300
0	0	2969	8017	5	5313	1	227	2590	300
0	0	2969	8013	5	5318	1	378	2590	300
0	0	2965	8010	5	5323	1	482	2590	300
0	0	2965	8006	5	5328	1	549	2590	300
0	0	2965	8003	5	5333	1	607	2580	300
0	0	2960	7999	5	5338	1	662	2570	300
0	0	2960	7993	5	5343	1	698	2560	320
0	0	2960	7987	5	5348	1	723	2560	320
0	0	2965	7979	5	5353	1	754	2560	320
0	0	2965	7970	5	5358	1	773	2560	320
0	0	2971	7961	5	5363	1	788	2560	320
0	0	2975	7952	5	5368	1	811	2560	320
0	0	2978	7944	5	5373	1	824	2560	320
0	0	2982	7937	5	5378	1	828	2560	320
0	0	2985	7932	6	5384	1	831	2560	320
0	0	2990	7927	5	5389	1	838	2560	320
0	0	2994	7921	5	5394	1	846	2560	320
0	0	3000	7917	5	5399	1	851	2560	320
0	0	3003	7913	5	5404	1	854	2560	320
0	0	3008	7913	5	5409	1	855	2560	320
0	0	3012	7913	5	5414	1	856	2560	320
0	0	3017	7913	5	5419	1	855	2560	320
0	0	3023	7913	5	5424	1	855	2560	320
0	0	3028	7913	5	5429	1	858	2560	320
0	0	3033	7913	5	5434	1	858	2560	320
0	0	3038	7917	5	5439	1	858	2560	320
0	0	3038	7921	5	5444	1	858	2560	320
0	0	3044	7927	5	5449	1	858	2560	320
0	0	3044	7934	5	5454	1	857	2560	320
0	0	3049	7944	5	5459	1	856	2560	320
0	0	3049	7954	5	5464	1	855	2560	320
0	0	3053	7965	5	5469	1	855	2560	320
0	0	3053	7977	5	5474	1	854	2560	320
0	0	3053	7987	5	5479	1	854	2560	320
0	0	3053	7996	5	5484	1	853	2560	320
0	0	3053	8003	5	5489	1	853	2560	320
0	0	3050	8008	5	5494	1	852	2560	320
0	0	3050	8012	5	5499	1	852	2570	300
0	0	3046	8016	5	5504	1	852	2560	300
0	0	3046	8020	5	5509	1	852	2570	290
0	0	3038	8023	5	5514	1	852	2570	290
0	0	3031	8028	5	5519	1	852	2560	300
0	0	3023	8031	5	5524	1	852	2560	300
0	0	3015	8035	5	5529	1	850	2550	320
0	0	3008	8035	5	5534	1	849	2550	320
0	0	3001	8039	5	5539	1	849	2550	320
0	0	2996	8039	5	5544	1	849	2540	320
0	0	2990	8039	5	5549	1	849	2540	320
0	0	2983	8035	5	5554	1	849	2540	320
0	0	2977	8035	5	5559	1	850	2540	320
0	0	2972	8030	5	5564	1	850	2540	320
0	0	2967	8030	5	5569	1	850	2540	320
0	0	2963	8025	5	5574	1	849	2540	320
0	0	2959	8025	5	5579	1	840	2540	320
0	0	2959	8021	5	5584	1	813	2540	320
0	0	2956	8021	5	5589	1	765	2540	320
0	0	2956	8021	5	5594	1	672	2540	320
0	0	2951	8016	5	5599	1	509	2540	320
0	0	2948	8016	5	5604	1	290	2540	320
0	0	2944	8008	5	5609	1	90	2540	320
0	0	2944	8008	5	5614	0	0	2540	320
0	0	2936	7991	5	5619	0	0	2540	320
0	0	2936	7981	5	5624	0	0	2540	320
0	0	2936	7972	5	5629	0	0	2540	320
0	0	2936	7964	5	5634	0	0	2540	320
0	0	2943	7958	5	5639	0	0	2550	320
0	0	2947	7954	5	5644	0	0	2550	320
0	0	2952	7950	5	5649	0	0	2550	320
0	0	2956	7950	5	5654	0	0	2560	300
0	0	2963	7950	5	5659	0	0	2570	300
0	0	2970	7950	5	5664	0	0	2580	290
0	0	2980	7950	5	5669	0	0	2580	290
0	0	2999	7958	5	5674	0	0	2590	300
0	0	3020	7966	5	5679	0	0	2590	300
0	0	3046	7977	5	5684	0	0	2590	300
0	0	3074	7986	5	5689	0	0	2590	300
0	0	3099	7993	5	5694	0	0	2610	300
0	0	3124	8001	5	5699	0	0	2610	300
0	0	3144	8009	5	5704	0	0	2610	300
0	0	3160	8019	5	5709	0	0	2610	300
0	0	3173	8030	5	5714	0	0	2610	300
0	0	3181	8043	5	5719	0	0	2610	300
0	0	3188	8059	5	5724	0	0	2610	300
0	0	3192	8073	5	5729	0	0	2610	300
0	0	3196	8084	5	5734	0	0	2610	300
0	0	3202	8096	5	5739	0	0	2610	300
0	0	3213	8108	5	5744	0	0	2590	300
0	0	3227	8121	5	5749	0	0	2590	300
0	0	3240	8132	5	5754	0	0	2590	300
0	0	3256	8138	5	5759	0	0	2580	290
0	0	3266	8138	5	5764	0	0	2570	290
0	0	3277	8138	5	5769	0	0	2560	290
0	0	3288	8131	5	5774	0	0	2550	290
0	0	3296	8131	5	5779	0	0	2540	290
0	0	3306	8127	5	5784	0	0	2530	290
0	0	3316	8127	5	5789	0	0	2520	290
0	0	3328	8127	5	5794	0	0	2510	290
0	0	3350	8120	5	5799	0	0	2490	280
0	0	3380	8114	5	5804	0	0	2490	280
0	0	3420	8103	5	5809	0	0	2470	280
0	0	3465	8088	5	5814	0	0	2460	280
0	0	3511	8070	5	5819	0	0	2460	280
0	0	3561	8049	5	5824	0	0	2450	280
0	0	3608	8026	5	5829	0	0	2450	280
0	0	3658	8002	5	5834	0	0	2450	280
0	0	3704	7976	5	5839	0	0	2460	280
0	0	3747	7944	5	5844	0	0	2460	280
0	0	3785	7911	5	5849	0	0	2470	280
0	0	3785	7911	5	5854	0	0	2470	280
0	0	3945	7642	5	5859	0	0	2250	220
0	0	3945	7638	5	5864	0	0	2250	220
0	0	3942	7628	5	5869	0	0	2250	220
0	0	3938	7613	5	5874	0	0	2250	220
0	0	3931	7597	5	5879	0	0	2250	220
0	0	3926	7580	5	5884	0	0	2250	220
0	0	3914	7566	5	5889	0	0	2250	220
0	0	3900	7554	5	5894	0	0	2250	220
0	0	3887	7542	5	5899	0	0	2250	220
0	0	3870	7531	5	5904	0	0	2250	220
0	0	3852	7523	5	5909	0	0	2250	220
0	0	3834	7514	5	5914	0	0	2250	220
0	0	3814	7505	5	5919	0	0	2250	220
0	0	3793	7497	5	5924	0	0	2250	220
0	0	3774	7489	5	5929	0	0	2240	230
0	0	3755	7482	5	5934	0	0	2240	230
0	0	3740	7478	5	5939	0	0	2220	230
0	0	3727	7478	5	5944	0	0	2210	240
0	0	3715	7478	5	5949	0	0	2180	240
0	0	3704	7478	5	5954	0	0	2170	250
0	0	3693	7485	5	5959	0	0	2150	250
0	0	3683	7492	5	5964	0	0	2150	250
0	0	3671	7497	5	5969	0	0	2130	260
0	0	3662	7497	5	5974	0	0	2150	270
0	0	3650	7497	5	5979	0	0	2150	280
0	0	3638	7491	5	5984	0	0	2170	290
0	0	3625	7485	5	5989	0	0	2150	300
0	0	3609	7480	5	5994	0	0	2160	300
0	0	3593	7475	5	5999	0	0	2180	320
0	0	3578	7471	5	6004	0	0	2170	320
0	0	3563	7471	5	6009	0	0	2180	330
0	0	3549	7471	5	6014	0	0	2160	330
0	0	3535	7471	5	6019	0	0	2160	330
0	0	3521	7476	5	6024	0	0	2160	330
0	0	3507	7482	5	6029	0	0	2180	340
0	0	3493	7489	6	6035	0	0	2180	340
0	0	3480	7493	5	6040	0	0	2170	350
0	0	3468	7493	5	6045	0	0	2180	350
0	0	3456	7493	5	6050	0	0	2160	360
0	0	3447	7487	5	6055	0	0	2160	360
0	0	3439	7480	5	6060	0	0	2180	370
0	0	3431	7474	5	6065	0	0	2180	370
0	0	3423	7468	5	6070	0	0	2180	370
0	0	3414	7463	5	6075	0	0	2210	370
0	0	3404	7463	5	6080	0	0	2210	370
0	0	3394	7463	5	6085	0	0	2240	380
0	0	3383	7463	5	6090	0	0	2260	370
0	0	3373	7463	5	6095	0	0	2260	370
0	0	3363	7463	5	6100	0	0	2270	360
0	0	3354	7463	5	6105	0	0	2270	360
0	0	3345	7463	5	6110	0	0	2300	360
0	0	3337	7463	5	6115	0	0	2300	360
0	0	3330	7463	5	6120	0	0	2310	350
0	0	3323	7459	5	6125	0	0	2310	350
0	0	3316	7455	5	6130	0	0	2330	360
0	0	3310	7449	5	6135	0	0	2350	340
0	0	3306	7443	5	6140	0	0	2350	340
0	0	3302	7438	5	6145	0	0	2350	340
0	0	3298	7433	5	6150	0	0	2350	340
0	0	3294	7430	5	6155	0	0	2330	360
0	0	3290	7430	5	6160	0	0	2340	360
0	0	3290	7425	5	6165	0	0	2340	360
0	0	3285	7425	5	6170	0	0	2330	370
0	0	3285	7425	5	6175	0	0	2330	370
0	0	3279	7425	5	6180	0	0	2310	380
0	0	3275	7425	5	6185	0	0	2310	380
0	0	3271	7425	5	6190	0	0	2310	380
0	0	3267	7429	5	6195	0	0	2310	380
0	0	3263	7429	5	6200	0	0	2310	380
0	0	3263	7429	5	6205	0	0	2310	380
0	0	3258	7434	5	6210	0	0	2310	380
0	0	3258	7434	5	6215	0	0	2310	380
0	0	3253	7434	5	6220	0	0	2310	380
0	0	3253	7434	5	6225	0	0	2310	380
0	0	3247	7434	5	6230	0	0	2310	380
0	0	3247	7434	5	6235	0	0	2310	380
0	0	3242	7434	5	6240	0	0	2310	380
0	0	3242	7429	5	6245	0	0	2310	380
0	0	3242	7429	5	6250	0	0	2310	380
0	0	3239	7429	5	6255	0	0	2310	380
0	0	3239	7429	5	6260	0	0	2310	380
0	0	3239	7429	5	6265	0	0	2310	380
0	0	3234	7429	5	6270	0	0	2310	380
0	0	3234	7433	5	6275	0	0	2310	380
0	0	3234	7433	5	6280	0	0	2310	380
0	0	3234	7433	5	6285	0	0	2310	380
0	0	3231	7437	5	6290	0	0	2310	380
0	0	3231	7437	5	6295	0	0	2310	380
0	0	3231	7437	5	6300	0	0	2310	380
0	0	3226	7441	5	6305	0	0	2310	380
0	0	3226	7441	5	6310	0	0	2310	380
0	0	3226	7441	5	6315	0	0	2310	380
0	0	3226	7441	5	6320	0	0	2310	380
0	0	3226	7445	5	6325	0	0	2310	380
0	0	3226	7445	5	6330	1	44	2310	380
0	0	3226	7450	5	6335	1	90	2310	380
0	0	3226	7453	5	6340	1	138	2310	380
0	0	3230	7453	5	6345	1	202	2310	380
0	0	3230	7460	5	6350	1	256	2310	380
0	0	3234	7464	5	6355	1	307	2310	380
0	0	3234	7468	5	6360	1	349	2310	380
0	0	3239	7474	5	6365	1	391	2310	380
0	0	3242	7480	5	6370	1	454	2310	380
0	0	3246	7488	5	6375	1	485	2310	380
0	0	3250	7496	5	6380	1	540	2310	380
0	0	3255	7505	5	6385	1	611	2310	380
0	0	3260	7515	5	6390	1	685	2310	380
0	0	3264	7525	5	6395	1	717	2310	380
0	0	3269	7535	5	6400	1	737	2310	380
0	0	3275	7545	5	6405	1	745	2310	380
0	0	3280	7556	5	6410	1	759	2310	380
0	0	3286	7568	5	6415	1	761	2310	380
0	0	3293	7579	5	6420	1	770	2310	380
0	0	3298	7589	5	6425	1	796	2310	380
0	0	3304	7598	5	6430	1	794	2310	380
0	0	3309	7607	5	6435	1	794	2300	370
0	0	3314	7617	5	6440	1	793	2300	370
0	0	3320	7627	5	6445	1	792	2300	370
0	0	3326	7638	5	6450	1	790	2300	370
0	0	3332	7650	5	6455	1	792	2300	370
0	0	3338	7660	5	6460	1	793	2300	370
0	0	3345	7671	5	6465	1	791	2300	370
0	0	3351	7680	5	6470	1	792	2300	370
0	0	3358	7686	5	6475	1	788	2300	370
0	0	3365	7693	5	6480	1	790	2300	370
0	0	3371	7698	5	6485	1	790	2300	370
0	0	3378	7702	5	6490	1	791	2310	380
0	0	3384	7706	5	6495	1	790	2310	380
0	0	3392	7706	5	6500	1	789	2310	380
0	0	3399	7706	5	6505	1	788	2330	390
0	0	3407	7706	5	6510	1	787	2330	390
0	0	3418	7706	5	6515	1	785	2330	390
0	0	3426	7702	5	6520	1	785	2340	390
0	0	3434	7697	5	6525	1	785	2340	390
0	0	3442	7690	5	6530	1	784	2360	400
0	0	3449	7682	5	6535	1	783	2360	400
0	0	3455	7672	5	6540	1	779	2360	400
0	0	3462	7660	5	6545	1	778	2360	400
0	0	3468	7644	5	6550	1	778	2360	400
0	0	3474	7627	5	6555	1	775	2360	400
0	0	3479	7609	5	6560	1	769	2360	400
0	0	3483	7574	10	6570	1	754	2360	400
0	0	3489	7556	5	6575	1	749	2360	400
0	0	3489	7539	5	6580	1	740	2360	400
0	0	3489	7523	5	6585	1	737	2340	390
0	0	3489	7505	5	6590	1	731	2330	400
0	0	3489	7486	5	6595	1	722	2330	400
0	0	3489	7468	5	6600	1	714	2310	410
0	0	3489	7450	5	6605	1	713	2310	410
0	0	3489	7432	5	6610	1	703	2310	410
0	0	3485	7415	5	6615	1	703	2300	400
0	0	3485	7397	5	6620	1	701	2310	410
0	0	3478	7380	5	6625	1	694	2310	410
0	0	3475	7362	5	6630	1	679	2310	410
0	0	3471	7346	5	6635	1	671	2310	410
0	0	3466	7331	5	6640	1	659	2330	420
0	0	3460	7317	5	6645	1	641	2330	420
0	0	3455	7305	5	6650	1	613	2330	420
0	0	3451	7294	5	6655	1	586	2330	420
0	0	3447	7285	5	6660	1	563	2340	420
0	0	3447	7279	5	6665	1	538	2340	420
0	0	3442	7275	5	6670	1	514	2340	420
0	0	3442	7275	5	6675	1	494	2340	420
0	0	3439	7275	5	6680	1	477	2340	420
0	0	3439	7275	5	6685	1	471	2360	430
0	0	3439	7275	5	6690	1	468	2380	410
0	0	3439	7283	5	6695	1	468	2380	410
0	0	3439	7289	5	6700	1	474	2390	410
0	0	3439	7298	5	6705	1	474	2390	410
0	0	3439	7309	5	6710	1	468	2410	390
0	0	3443	7322	5	6715	1	474	2410	390
0	0	3446	7338	5	6720	1	477	2420	380
0	0	3450	7357	5	6725	1	471	2420	380
0	0	3455	7376	5	6730	1	474	2420	380
0	0	3461	7399	5	6735	1	474	2420	380
0	0	3468	7421	5	6740	1	482	2420	380
0	0	3475	7446	5	6745	1	479	2420	380
0	0	3480	7470	5	6750	1	527	2420	380
0	0	3485	7494	5	6755	1	532	2420	380
0	0	3489	7515	5	6760	1	542	2420	380
0	0	3493	7533	5	6765	1	573	2420	380
0	0	3497	7548	5	6770	1	573	2410	390
0	0	3501	7559	5	6775	1	590	2410	390
0	0	3505	7569	5	6780	1	613	2390	410
0	0	3509	7578	5	6785	1	637	2390	410
0	0	3513	7584	5	6790	1	669	2360	410
0	0	3517	7588	6	6796	1	688	2360	410
0	0	3521	7588	5	6801	1	690	2340	420
0	0	3526	7593	5	6806	1	691	2340	420
0	0	3532	7593	5	6811	1	704	2340	420
0	0	3537	7593	5	6816	1	713	2360	410
0	0	3542	7593	5	6821	1	714	2350	400
0	0	3547	7596	5	6826	1	717	2360	400
0	0	3553	7596	5	6831	1	722	2360	400
0	0	3560	7596	5	6836	1	722	2360	400
0	0	3567	7592	5	6841	1	720	2360	400
0	0	3576	7587	5	6846	1	719	2360	400
0	0	3584	7583	5	6851	1	719	2360	400
0	0	3591	7579	5	6856	1	720	2360	400
0	0	3598	7575	5	6861	1	720	2360	400
0	0	3604	7570	5	6866	1	720	2360	400
0	0	3609	7566	5	6871	1	720	2360	400
0	0	3616	7560	5	6876	1	723	2360	400
0	0	3622	7555	5	6881	1	726	2380	380
0	0	3627	7550	5	6886	1	723	2380	380
0	0	3633	7545	5	6891	1	722	2390	380
0	0	3637	7542	5	6896	1	722	2390	380
0	0	3642	7542	5	6901	1	722	2390	380
0	0	3647	7534	5	6906	1	720	2390	380
0	0	3653	7527	5	6911	1	718	2390	380
0	0	3659	7519	5	6916	1	719	2390	380
0	0	3664	7510	5	6921	1	719	2390	380
0	0	3669	7500	5	6926	1	718	2400	380
0	0	3673	7489	5	6931	1	719	2400	380
0	0	3677	7479	5	6936	1	719	2400	380
0	0	3682	7471	5	6941	1	718	2400	380
0	0	3686	7463	5	6946	1	719	2400	380
0	0	3690	7458	5	6951	1	720	2400	380
0	0	3694	7451	5	6956	1	720	2400	380
0	0	3698	7443	5	6961	1	726	2400	380
0	0	3704	7434	5	6966	1	744	2420	380
0	0	3710	7424	5	6971	1	753	2420	380
0	0	3717	7413	5	6976	1	763	2420	380
0	0	3725	7403	5	6981	1	779	2420	380
0	0	3733	7393	5	6986	1	796	2430	370
0	0	3741	7383	5	6991	1	816	2430	370
0	0	3750	7372	5	6996	1	819	2440	360
0	0	3760	7362	5	7001	1	833	2440	360
0	0	3771	7352	5	7006	1	840	2450	360
0	0	3782	7343	5	7011	1	852	2450	360
0	0	3794	7336	5	7016	1	861	2450	360
0	0	3807	7332	5	7021	1	868	2450	360
0	0	3821	7332	5	7026	1	872	2450	360
0	0	3837	7332	5	7031	1	874	2450	360
0	0	3855	7332	5	7036	1	872	2450	360
0	0	3876	7337	5	7041	1	870	2470	370
0	0	3898	7343	5	7046	1	871	2470	370
0	0	3919	7350	5	7051	1	866	2480	350
0	0	3940	7359	5	7056	1	852	2480	350
0	0	3960	7370	5	7061	1	809	2490	340
0	0	3979	7383	5	7066	1	753	2490	340
0	0	3998	7397	5	7071	1	556	2490	340
0	0	4015	7412	5	7076	1	131	2500	340
0	0	4015	7412	5	7081	0	0	2500	340
0	0	4044	7449	5	7086	0	0	2500	340
0	0	4059	7469	5	7091	0	0	2500	340
0	0	4076	7489	5	7096	0	0	2500	340
0	0	4098	7511	5	7101	0	0	2500	340
0	0	4124	7533	5	7106	0	0	2500	340
0	0	4151	7561	5	7111	0	0	2500	320
0	0	4177	7594	5	7116	0	0	2510	320
0	0	4199	7634	5	7121	0	0	2510	300
0	0	4217	7680	5	7126	0	0	2510	290
0	0	4230	7731	5	7131	0	0	2510	290
0	0	4237	7787	5	7136	0	0	2520	290
0	0	4237	7845	5	7141	0	0	2530	290
0	0	4237	7906	5	7146	0	0	2540	290
0	0	4226	7967	5	7151	0	0	2550	290
0	0	4216	8028	5	7156	0	0	2550	290
0	0	4204	8090	5	7161	0	0	2550	290
0	0	4188	8150	5	7166	0	0	2550	290
0	0	4173	8211	5	7171	0	0	2550	290
0	0	4147	8272	5	7176	0	0	2540	290
0	0	4147	8272	5	7181	0	0	2540	290
