# Supplementary material for: “Let Me Hear Your Handwriting!” Evaluating the Movement Fluency from Its Sonification
Source: PLoS One. 2015 Jun 17;10(6):e0128388. doi: 10.1371/journal.pone.0128388 (PMC4470513; doi:10.1371/journal.pone.0128388)
Supplement: S1 Dataset — (ZIP) [file pone.0128388.s004.zip › S4_Dataset_Experiment1/AN6.txt]

Identification :	anthony
2008-10-14	14:46:32
Fichier origine :	C:\Documents and Settings\schon\Bureau\Ecriture\anthony6.txt
Nb segments :	1
Seg	Num	X /100 mm	Y /100 mm	Interv ms	Time ms	Tip	P	Az	Al
0	0	7963	6911	20	20	0	0	2670	330
0	0	7963	6917	5	25	0	0	2680	330
0	0	7963	6928	5	30	0	0	2680	330
0	0	7957	6945	5	35	0	0	2680	330
0	0	7945	6969	5	40	0	0	2680	330
0	0	7925	6991	5	45	0	0	2680	330
0	0	7903	7011	5	50	0	0	2680	330
0	0	7879	7026	5	55	0	0	2680	330
0	0	7859	7039	5	60	0	0	2680	330
0	0	7843	7049	5	65	0	0	2680	330
0	0	7830	7056	5	70	0	0	2680	340
0	0	7820	7056	5	75	0	0	2680	340
0	0	7808	7056	5	80	0	0	2690	360
0	0	7795	7045	5	85	0	0	2690	360
0	0	7783	7030	5	90	0	0	2690	360
0	0	7769	7015	5	95	0	0	2700	370
0	0	7755	6998	5	100	0	0	2700	370
0	0	7743	6981	5	105	0	0	2700	390
0	0	7727	6968	5	110	0	0	2700	390
0	0	7712	6956	5	115	0	0	2720	400
0	0	7697	6952	5	120	0	0	2730	400
0	0	7680	6955	5	125	0	0	2730	420
0	0	7667	6965	5	130	0	0	2750	420
0	0	7657	6985	5	135	0	0	2760	430
0	0	7652	7007	5	140	0	0	2770	420
0	0	7648	7034	5	145	0	0	2770	400
0	0	7648	7066	5	150	0	0	2760	370
0	0	7644	7103	5	155	0	0	2750	310
0	0	7641	7148	5	160	0	0	2750	300
0	0	7641	7199	5	165	0	0	2750	300
0	0	7641	7256	5	170	0	0	2730	300
0	0	7641	7317	5	175	0	0	2730	300
0	0	7637	7380	5	180	0	0	2720	300
0	0	7637	7443	5	185	0	0	2700	300
0	0	7632	7502	5	190	0	0	2690	300
0	0	7629	7556	5	195	0	0	2680	300
0	0	7629	7604	5	200	0	0	2650	300
0	0	7625	7647	5	205	0	0	2630	300
0	0	7625	7683	5	210	0	0	2620	300
0	0	7633	7712	5	215	0	0	2620	300
0	0	7639	7735	5	220	0	0	2620	300
0	0	7647	7752	5	225	0	0	2620	300
0	0	7653	7763	5	230	0	0	2630	300
0	0	7653	7763	5	235	0	0	2630	300
0	0	7653	7759	5	240	0	0	2640	300
0	0	7647	7744	5	245	0	0	2650	300
0	0	7635	7722	5	250	0	0	2660	300
0	0	7622	7692	5	255	0	0	2680	300
0	0	7608	7657	5	260	0	0	2680	300
0	0	7590	7613	5	265	0	0	2690	300
0	0	7570	7565	5	270	0	0	2700	300
0	0	7550	7511	5	275	0	0	2690	300
0	0	7526	7451	5	280	0	0	2700	300
0	0	7502	7389	5	285	0	0	2690	300
0	0	7478	7323	5	290	0	0	2690	300
0	0	7451	7257	5	295	0	0	2680	300
0	0	7422	7192	5	300	0	0	2670	300
0	0	7391	7127	5	305	0	0	2660	300
0	0	7358	7062	5	310	0	0	2650	300
0	0	7326	6997	5	315	0	0	2640	300
0	0	7292	6929	5	320	0	0	2630	300
0	0	7258	6862	5	325	0	0	2630	300
0	0	7224	6797	5	330	0	0	2620	300
0	0	7188	6734	5	335	0	0	2620	300
0	0	7152	6674	5	340	0	0	2630	300
0	0	7114	6621	5	345	0	0	2630	300
0	0	7071	6571	5	350	0	0	2640	300
0	0	7028	6525	5	355	0	0	2650	300
0	0	6986	6483	5	360	0	0	2650	300
0	0	6944	6441	5	365	0	0	2650	300
0	0	6907	6402	5	370	0	0	2650	300
0	0	6868	6367	5	375	0	0	2650	300
0	0	6833	6337	5	380	0	0	2650	300
0	0	6797	6315	5	385	0	0	2650	300
0	0	6761	6302	5	390	0	0	2650	300
0	0	6728	6296	5	395	0	0	2640	300
0	0	6696	6296	5	400	0	0	2640	300
0	0	6666	6305	5	405	0	0	2630	310
0	0	6638	6318	5	410	0	0	2610	340
0	0	6613	6335	5	415	0	0	2580	350
0	0	6591	6356	5	420	0	0	2570	350
0	0	6573	6380	5	425	0	0	2550	330
0	0	6560	6406	5	430	0	0	2570	300
0	0	6549	6435	5	435	0	0	2580	290
0	0	6541	6466	5	440	0	0	2580	290
0	0	6541	6500	5	445	0	0	2580	290
0	0	6536	6534	5	450	0	0	2580	290
0	0	6536	6571	5	455	0	0	2570	290
0	0	6542	6609	5	460	0	0	2570	290
0	0	6546	6650	5	465	0	0	2580	290
0	0	6551	6691	5	470	0	0	2590	300
0	0	6555	6732	5	475	0	0	2590	300
0	0	6560	6772	5	480	0	0	2610	300
0	0	6565	6810	5	485	0	0	2610	300
0	0	6571	6850	5	490	0	0	2620	300
0	0	6578	6886	5	495	0	0	2630	300
0	0	6585	6922	5	500	0	0	2640	300
0	0	6593	6959	5	505	0	0	2650	300
0	0	6601	6994	5	510	0	0	2650	300
0	0	6609	7031	5	515	0	0	2660	300
0	0	6615	7067	5	520	0	0	2670	300
0	0	6622	7103	5	525	0	0	2680	300
0	0	6628	7140	5	530	0	0	2680	300
0	0	6632	7178	5	535	0	0	2690	300
0	0	6636	7217	5	540	0	0	2690	300
0	0	6636	7257	5	545	0	0	2680	300
0	0	6636	7297	5	550	0	0	2680	300
0	0	6636	7337	5	555	0	0	2670	300
0	0	6636	7375	5	560	0	0	2650	300
0	0	6636	7410	5	565	0	0	2640	300
0	0	6632	7443	5	570	0	0	2630	300
0	0	6632	7472	5	575	0	0	2610	310
0	0	6626	7499	5	580	0	0	2590	340
0	0	6626	7524	5	585	0	0	2560	360
0	0	6619	7544	5	590	0	0	2540	390
0	0	6616	7564	5	595	0	0	2500	410
0	0	6612	7582	5	600	0	0	2470	440
0	0	6604	7598	5	605	0	0	2440	450
0	0	6595	7615	5	610	0	0	2430	450
0	0	6583	7635	5	615	0	0	2420	420
0	0	6569	7657	5	620	0	0	2440	400
0	0	6558	7680	5	625	0	0	2440	390
0	0	6546	7704	5	630	0	0	2480	370
0	0	6539	7721	5	635	0	0	2510	350
0	0	6539	7732	5	640	0	0	2530	330
0	0	6534	7737	5	645	0	0	2560	300
0	0	6534	7737	5	650	0	0	2580	290
0	0	6534	7737	5	655	0	0	2590	300
0	0	6534	7737	5	660	0	0	2590	300
0	0	6530	7740	5	665	0	0	2610	300
0	0	6530	7740	5	670	0	0	2610	300
0	0	6530	7740	5	675	0	0	2620	300
0	0	6530	7740	5	680	0	0	2630	300
0	0	6530	7740	5	685	0	0	2650	300
0	0	6530	7735	5	690	0	0	2660	300
0	0	6530	7730	5	695	0	0	2670	300
0	0	6530	7726	5	700	0	0	2680	300
0	0	6530	7723	5	705	0	0	2680	300
0	0	6530	7723	5	710	0	0	2680	300
0	0	6535	7717	5	715	0	0	2680	300
0	0	6535	7717	5	720	0	0	2680	300
0	0	6541	7712	5	725	0	0	2680	300
0	0	6545	7712	5	730	0	0	2680	300
0	0	6550	7707	5	735	0	0	2680	300
0	0	6555	7707	5	740	0	0	2680	300
0	0	6560	7703	5	745	0	0	2680	300
0	0	6566	7703	5	750	0	0	2680	300
0	0	6572	7700	5	755	0	0	2680	300
0	0	6578	7700	5	760	0	0	2680	300
0	0	6583	7700	5	765	0	0	2680	300
0	0	6589	7700	5	770	0	0	2680	300
0	0	6594	7700	5	775	0	0	2680	300
0	0	6594	7700	5	780	0	0	2680	300
0	0	6599	7700	5	785	0	0	2680	300
0	0	6599	7696	5	790	0	0	2680	300
0	0	6599	7696	5	795	0	0	2670	300
0	0	6599	7696	5	800	0	0	2670	300
0	0	6596	7696	5	805	0	0	2660	330
0	0	6596	7696	5	810	0	0	2660	340
0	0	6590	7702	5	815	0	0	2660	360
0	0	6590	7706	5	820	0	0	2650	370
0	0	6584	7710	5	825	0	0	2640	390
0	0	6584	7714	5	830	0	0	2640	400
0	0	6578	7719	5	835	0	0	2640	420
0	0	6573	7724	5	840	0	0	2640	420
0	0	6569	7728	5	845	0	0	2640	420
0	0	6565	7732	5	850	0	0	2640	420
0	0	6562	7737	5	855	0	0	2620	420
0	0	6562	7741	5	860	0	0	2620	400
0	0	6558	7746	5	865	0	0	2620	400
0	0	6558	7752	5	870	0	0	2630	390
0	0	6558	7757	5	875	0	0	2630	370
0	0	6558	7763	5	880	0	0	2630	370
0	0	6558	7769	5	885	0	0	2630	360
0	0	6558	7776	5	890	0	0	2640	340
0	0	6558	7782	5	895	0	0	2640	340
0	0	6558	7787	5	900	0	0	2640	330
0	0	6558	7792	5	905	0	0	2650	310
0	0	6563	7795	5	910	0	0	2650	310
0	0	6563	7795	5	915	0	0	2650	300
0	0	6563	7801	5	920	0	0	2640	300
0	0	6563	7801	5	925	0	0	2640	300
0	0	6563	7804	5	930	0	0	2640	300
0	0	6563	7804	5	935	0	0	2640	300
0	0	6559	7804	5	940	0	0	2640	300
0	0	6559	7804	5	945	0	0	2640	300
0	0	6554	7799	5	950	0	0	2640	300
0	0	6554	7794	5	955	0	0	2640	300
0	0	6548	7788	5	960	0	0	2640	300
0	0	6544	7781	5	965	0	0	2640	300
0	0	6541	7774	5	970	0	0	2640	300
0	0	6541	7766	5	975	0	0	2640	300
0	0	6535	7757	5	980	0	0	2640	300
0	0	6531	7748	5	985	0	0	2640	300
0	0	6527	7739	5	990	0	0	2650	300
0	0	6524	7730	5	995	0	0	2650	300
0	0	6520	7722	5	1000	0	0	2650	300
0	0	6516	7712	5	1005	0	0	2650	300
0	0	6513	7703	5	1010	0	0	2650	300
0	0	6513	7693	5	1015	0	0	2650	310
0	0	6506	7684	5	1020	0	0	2650	310
0	0	6502	7676	5	1025	0	0	2640	330
0	0	6498	7668	5	1030	0	0	2640	330
0	0	6494	7661	5	1035	0	0	2640	330
0	0	6490	7654	5	1040	0	0	2640	330
0	0	6486	7647	5	1045	0	0	2640	330
0	0	6482	7639	5	1050	0	0	2630	330
0	0	6478	7631	5	1055	0	0	2630	330
0	0	6475	7623	5	1060	0	0	2630	340
0	0	6475	7614	5	1065	0	0	2620	340
0	0	6469	7606	5	1070	0	0	2610	360
0	0	6469	7597	5	1075	0	0	2600	360
0	0	6464	7589	5	1080	0	0	2600	360
0	0	6464	7580	5	1085	0	0	2600	360
0	0	6459	7572	5	1090	0	0	2590	350
0	0	6459	7564	5	1095	0	0	2590	350
0	0	6455	7557	5	1100	0	0	2590	350
0	0	6455	7549	5	1105	0	0	2580	350
0	0	6455	7543	5	1110	0	0	2580	350
0	0	6455	7543	5	1115	1	11	2580	350
0	0	6455	7534	5	1120	1	73	2570	350
0	0	6455	7534	5	1125	1	177	2580	360
0	0	6455	7529	5	1130	1	256	2580	360
0	0	6460	7529	5	1135	1	303	2570	380
0	0	6460	7529	5	1140	1	362	2570	380
0	0	6463	7526	5	1145	1	437	2570	380
0	0	6463	7526	5	1150	1	496	2570	380
0	0	6467	7526	5	1155	1	556	2570	380
0	0	6467	7526	5	1160	1	613	2570	380
0	0	6473	7526	5	1165	1	667	2570	380
0	0	6476	7526	5	1170	1	709	2570	380
0	0	6480	7526	5	1175	1	731	2570	380
0	0	6484	7530	5	1180	1	751	2570	380
0	0	6489	7530	5	1185	1	768	2570	380
0	0	6495	7534	5	1190	1	788	2570	380
0	0	6501	7534	5	1195	1	806	2570	380
0	0	6508	7540	5	1200	1	816	2570	380
0	0	6515	7544	5	1205	1	828	2570	380
0	0	6522	7550	5	1210	1	831	2570	380
0	0	6529	7557	5	1215	1	834	2570	380
0	0	6538	7566	5	1220	1	841	2570	380
0	0	6548	7576	5	1225	1	841	2570	380
0	0	6558	7588	5	1230	1	842	2570	380
0	0	6570	7601	5	1235	1	858	2570	380
0	0	6582	7617	5	1240	1	855	2570	380
0	0	6595	7635	5	1245	1	855	2570	380
0	0	6609	7657	5	1250	1	855	2570	380
0	0	6621	7680	5	1255	1	859	2570	380
0	0	6633	7704	5	1260	1	864	2560	390
0	0	6643	7727	5	1265	1	864	2560	390
0	0	6655	7751	5	1270	1	862	2560	410
0	0	6666	7777	5	1275	1	868	2560	410
0	0	6677	7804	5	1280	1	868	2560	410
0	0	6687	7831	5	1285	1	866	2560	410
0	0	6697	7857	5	1290	1	868	2560	410
0	0	6706	7884	5	1295	1	866	2560	410
0	0	6714	7909	5	1300	1	868	2560	410
0	0	6720	7935	5	1305	1	867	2560	410
0	0	6726	7960	5	1310	1	867	2530	420
0	0	6731	7986	5	1315	1	866	2530	420
0	0	6736	8013	5	1320	1	867	2530	420
0	0	6741	8039	5	1325	1	870	2530	420
0	0	6745	8067	5	1330	1	868	2540	410
0	0	6750	8095	5	1335	1	868	2540	410
0	0	6754	8124	5	1340	1	867	2530	410
0	0	6758	8155	5	1345	1	865	2530	410
0	0	6762	8186	5	1350	1	867	2530	410
0	0	6762	8218	5	1355	1	866	2510	400
0	0	6767	8247	5	1360	1	866	2510	400
0	0	6767	8276	5	1365	1	864	2510	400
0	0	6767	8305	5	1370	1	864	2500	400
0	0	6767	8333	5	1375	1	864	2500	400
0	0	6767	8361	5	1380	1	864	2500	400
0	0	6767	8388	5	1385	1	862	2480	400
0	0	6767	8410	5	1390	1	861	2480	400
0	0	6763	8430	5	1395	1	861	2480	400
0	0	6763	8447	5	1400	1	857	2480	400
0	0	6758	8462	5	1405	1	852	2480	400
0	0	6755	8476	5	1410	1	852	2470	400
0	0	6755	8488	5	1415	1	851	2470	400
0	0	6750	8498	5	1420	1	847	2470	400
0	0	6750	8508	5	1425	1	841	2470	400
0	0	6745	8518	5	1430	1	833	2470	400
0	0	6745	8527	5	1435	1	830	2470	400
0	0	6740	8534	5	1440	1	829	2470	400
0	0	6740	8540	5	1445	1	828	2470	400
0	0	6736	8545	5	1450	1	829	2450	390
0	0	6736	8550	5	1455	1	829	2450	390
0	0	6729	8556	5	1460	1	828	2450	390
0	0	6725	8562	5	1465	1	829	2450	390
0	0	6720	8566	5	1470	1	828	2450	400
0	0	6720	8566	5	1475	1	825	2450	400
0	0	6714	8570	5	1480	1	825	2430	420
0	0	6714	8570	5	1485	1	824	2430	420
0	0	6709	8570	5	1490	1	823	2430	420
0	0	6709	8570	5	1495	1	823	2430	420
0	0	6703	8570	5	1500	1	823	2430	420
0	0	6698	8570	5	1505	1	821	2430	420
0	0	6694	8570	5	1510	1	820	2430	420
0	0	6689	8570	5	1515	1	820	2430	420
0	0	6685	8567	5	1520	1	819	2430	420
0	0	6680	8567	5	1525	1	819	2430	420
0	0	6675	8561	5	1530	1	820	2420	410
0	0	6671	8557	5	1535	1	820	2430	420
0	0	6666	8553	5	1540	1	819	2430	420
0	0	6662	8548	5	1545	1	819	2430	420
0	0	6659	8542	5	1550	1	818	2430	420
0	0	6659	8537	5	1555	1	815	2430	420
0	0	6653	8531	5	1560	1	816	2430	420
0	0	6653	8524	5	1565	1	817	2430	420
0	0	6648	8516	5	1570	1	817	2430	420
0	0	6648	8508	5	1575	1	817	2430	420
0	0	6643	8498	5	1580	1	819	2430	420
0	0	6643	8490	5	1585	1	818	2430	420
0	0	6637	8482	5	1590	1	817	2430	420
0	0	6633	8475	5	1595	1	816	2420	420
0	0	6633	8469	5	1600	1	817	2420	420
0	0	6628	8462	5	1605	1	819	2400	440
0	0	6628	8453	5	1610	1	820	2430	450
0	0	6623	8444	5	1615	1	820	2430	450
0	0	6623	8435	5	1620	1	820	2430	450
0	0	6619	8427	5	1625	1	820	2430	450
0	0	6619	8420	5	1630	1	820	2430	450
0	0	6614	8412	5	1635	1	821	2430	450
0	0	6614	8402	5	1640	1	822	2430	450
0	0	6609	8391	5	1645	1	824	2430	450
0	0	6609	8377	5	1650	1	824	2430	450
0	0	6605	8365	5	1655	1	824	2430	450
0	0	6605	8352	5	1660	1	825	2430	450
0	0	6601	8340	5	1665	1	825	2430	450
0	0	6601	8329	5	1670	1	825	2430	450
0	0	6597	8318	5	1675	1	827	2440	450
0	0	6597	8307	5	1680	1	829	2440	450
0	0	6593	8296	5	1685	1	833	2440	450
0	0	6593	8283	5	1690	1	837	2440	450
0	0	6589	8270	5	1695	1	844	2440	450
0	0	6589	8258	5	1700	1	845	2440	450
0	0	6584	8246	5	1705	1	846	2440	450
0	0	6584	8236	5	1710	1	849	2440	450
0	0	6578	8225	5	1715	1	852	2440	450
0	0	6578	8214	5	1720	1	852	2440	450
0	0	6574	8203	5	1725	1	852	2440	450
0	0	6574	8193	5	1730	1	852	2440	450
0	0	6574	8184	5	1735	1	852	2440	450
0	0	6569	8175	5	1740	1	852	2460	450
0	0	6569	8166	5	1745	1	852	2460	450
0	0	6569	8156	5	1750	1	852	2460	450
0	0	6569	8145	5	1755	1	852	2460	450
0	0	6569	8136	5	1760	1	851	2460	450
0	0	6566	8125	5	1765	1	852	2460	450
0	0	6566	8114	5	1770	1	852	2460	450
0	0	6566	8101	5	1775	1	852	2460	450
0	0	6566	8085	5	1780	1	852	2460	450
0	0	6562	8070	5	1785	1	852	2460	450
0	0	6562	8057	5	1790	1	852	2460	450
0	0	6562	8047	5	1795	1	852	2460	450
0	0	6562	8035	5	1800	1	852	2470	460
0	0	6562	8021	5	1805	1	852	2470	460
0	0	6562	8008	5	1810	1	852	2470	460
0	0	6562	7995	5	1815	1	852	2480	440
0	0	6562	7986	5	1820	1	851	2480	440
0	0	6562	7977	5	1825	1	851	2490	430
0	0	6562	7966	5	1830	1	852	2490	430
0	0	6562	7952	5	1835	1	852	2500	410
0	0	6562	7936	5	1840	1	852	2520	420
0	0	6562	7921	5	1845	1	851	2530	410
0	0	6562	7908	5	1850	1	851	2530	410
0	0	6566	7894	5	1855	1	851	2540	390
0	0	6566	7879	5	1860	1	852	2540	390
0	0	6566	7862	5	1865	1	852	2550	380
0	0	6566	7844	5	1870	1	852	2550	380
0	0	6566	7828	5	1875	1	852	2550	380
0	0	6566	7813	5	1880	1	852	2550	380
0	0	6566	7799	5	1885	1	851	2550	380
0	0	6566	7785	5	1890	1	851	2570	380
0	0	6570	7771	5	1895	1	851	2570	380
0	0	6570	7757	5	1900	1	850	2570	380
0	0	6570	7743	5	1905	1	849	2580	380
0	0	6575	7728	5	1910	1	850	2580	380
0	0	6575	7713	5	1915	1	851	2580	380
0	0	6575	7698	5	1920	1	849	2590	390
0	0	6579	7684	5	1925	1	849	2590	390
0	0	6579	7672	5	1930	1	849	2580	410
0	0	6579	7661	5	1935	1	849	2580	410
0	0	6582	7649	5	1940	1	849	2580	410
0	0	6582	7637	5	1945	1	846	2580	420
0	0	6586	7626	5	1950	1	847	2580	420
0	0	6586	7615	5	1955	1	848	2570	440
0	0	6586	7606	5	1960	1	848	2570	440
0	0	6586	7598	5	1965	1	848	2570	450
0	0	6586	7589	5	1970	1	849	2570	450
0	0	6586	7580	5	1975	1	849	2560	470
0	0	6586	7570	5	1980	1	849	2560	470
0	0	6586	7560	5	1985	1	849	2560	470
0	0	6586	7551	5	1990	1	849	2530	470
0	0	6592	7542	5	1995	1	849	2530	470
0	0	6592	7533	5	2000	1	849	2530	470
0	0	6597	7524	5	2005	1	850	2530	470
0	0	6602	7514	5	2010	1	850	2530	470
0	0	6605	7504	5	2015	1	852	2530	470
0	0	6609	7495	5	2020	1	852	2530	470
0	0	6615	7486	5	2025	1	853	2530	470
0	0	6619	7477	5	2030	1	855	2560	470
0	0	6624	7470	5	2035	1	856	2560	470
0	0	6631	7463	5	2040	1	857	2560	470
0	0	6637	7458	5	2045	1	862	2560	470
0	0	6644	7454	5	2050	1	872	2570	450
0	0	6653	7454	5	2055	1	873	2570	450
0	0	6662	7448	5	2060	1	873	2570	440
0	0	6674	7445	5	2065	1	876	2570	440
0	0	6687	7441	5	2070	1	885	2570	440
0	0	6702	7441	5	2075	1	886	2570	440
0	0	6717	7437	5	2080	1	891	2570	440
0	0	6733	7437	5	2085	1	893	2570	440
0	0	6749	7441	5	2090	1	896	2570	440
0	0	6766	7446	5	2095	1	894	2570	440
0	0	6784	7451	5	2100	1	895	2580	420
0	0	6801	7456	5	2105	1	894	2580	420
0	0	6816	7464	5	2110	1	895	2580	410
0	0	6829	7472	5	2115	1	894	2580	410
0	0	6839	7483	5	2120	1	893	2580	410
0	0	6848	7496	5	2125	1	891	2580	410
0	0	6856	7511	5	2130	1	890	2580	410
0	0	6865	7529	5	2135	1	884	2590	390
0	0	6873	7548	5	2140	1	880	2590	390
0	0	6881	7570	5	2145	1	866	2590	390
0	0	6889	7595	5	2150	1	857	2590	390
0	0	6898	7619	5	2155	1	844	2590	390
0	0	6907	7645	5	2160	1	811	2590	390
0	0	6914	7669	5	2165	1	778	2590	390
0	0	6921	7691	5	2170	1	718	2590	390
0	0	6925	7711	5	2175	1	547	2590	390
0	0	6928	7728	5	2180	1	336	2590	390
0	0	6928	7743	5	2185	1	80	2590	390
0	0	6928	7743	5	2190	0	0	2590	390
0	0	6933	7767	5	2195	0	0	2600	370
0	0	6939	7775	6	2201	0	0	2600	370
0	0	6944	7781	5	2206	0	0	2600	360
0	0	6950	7781	5	2211	0	0	2600	360
0	0	6957	7786	5	2216	0	0	2610	360
0	0	6964	7786	5	2221	0	0	2610	360
0	0	6973	7789	5	2226	0	0	2610	360
0	0	6981	7793	5	2231	0	0	2630	360
0	0	6989	7799	5	2236	0	0	2630	360
0	0	6998	7806	5	2241	0	0	2630	360
0	0	7007	7817	5	2246	0	0	2650	340
0	0	7018	7829	5	2251	0	0	2660	340
0	0	7031	7844	5	2256	0	0	2670	330
0	0	7047	7860	5	2261	0	0	2680	310
0	0	7066	7877	5	2266	0	0	2690	300
0	0	7088	7892	5	2271	0	0	2700	300
0	0	7113	7903	5	2276	0	0	2700	300
0	0	7139	7913	5	2281	0	0	2710	300
0	0	7167	7918	5	2286	0	0	2720	300
0	0	7195	7918	5	2291	0	0	2730	300
0	0	7223	7918	5	2296	0	0	2730	300
0	0	7251	7907	5	2301	0	0	2750	300
0	0	7278	7895	5	2306	0	0	2750	300
0	0	7305	7883	5	2311	0	0	2770	300
0	0	7330	7865	5	2316	0	0	2780	300
0	0	7354	7849	5	2321	0	0	2790	300
0	0	7376	7830	5	2326	0	0	2800	300
0	0	7396	7808	5	2331	0	0	2810	300
0	0	7413	7789	5	2336	0	0	2820	290
0	0	7426	7763	5	2341	0	0	2840	290
0	0	7426	7731	5	2346	0	0	2840	290
0	0	7409	7684	5	2351	0	0	2860	290
0	0	7377	7626	5	2356	0	0	2840	290
0	0	7332	7561	5	2361	0	0	2820	290
0	0	7289	7498	5	2366	0	0	2810	300
0	0	7256	7444	5	2371	0	0	2780	300
0	0	7232	7406	5	2376	0	0	2760	300
0	0	7218	7381	5	2381	0	0	2750	300
0	0	7210	7366	5	2386	0	0	2730	300
0	0	7206	7366	5	2391	0	0	2710	300
0	0	7206	7370	5	2396	0	0	2690	300
0	0	7202	7381	5	2401	0	0	2680	300
0	0	7195	7402	5	2406	0	0	2650	300
0	0	7178	7427	5	2411	0	0	2620	300
0	0	7155	7453	5	2416	0	0	2590	300
0	0	7127	7471	5	2421	0	0	2550	290
0	0	7104	7477	5	2426	0	0	2510	290
0	0	7088	7465	5	2431	0	0	2490	280
0	0	7079	7448	5	2436	0	0	2460	280
0	0	7074	7431	5	2441	0	0	2450	280
0	0	7070	7413	5	2446	0	0	2450	280
0	0	7070	7401	5	2451	0	0	2450	280
0	0	7074	7386	5	2456	0	0	2450	280
0	0	7083	7371	5	2461	0	0	2450	280
0	0	7095	7357	5	2466	0	0	2450	280
0	0	7112	7343	5	2471	0	0	2440	270
0	0	7130	7331	5	2476	0	0	2440	270
0	0	7149	7317	5	2481	0	0	2450	280
0	0	7171	7304	5	2486	0	0	2450	280
0	0	7193	7292	5	2491	0	0	2450	280
0	0	7220	7282	5	2496	0	0	2460	280
0	0	7249	7273	5	2501	0	0	2460	280
0	0	7282	7267	5	2506	0	0	2470	280
0	0	7317	7263	5	2511	0	0	2470	280
0	0	7355	7263	5	2516	0	0	2470	280
0	0	7392	7263	5	2521	0	0	2470	280
0	0	7432	7272	5	2526	0	0	2470	280
0	0	7473	7279	5	2531	0	0	2470	280
0	0	7517	7288	5	2536	0	0	2470	280
0	0	7563	7298	5	2541	0	0	2470	280
0	0	7610	7307	5	2546	0	0	2460	280
0	0	7652	7317	5	2551	0	0	2460	280
0	0	7689	7326	5	2556	0	0	2450	280
0	0	7722	7336	5	2561	0	0	2440	270
0	0	7749	7346	5	2566	0	0	2440	270
0	0	7777	7355	5	2571	0	0	2430	270
0	0	7802	7365	5	2576	0	0	2420	270
0	0	7821	7373	5	2581	0	0	2400	270
0	0	7838	7383	5	2586	0	0	2390	260
0	0	7851	7392	5	2591	0	0	2390	260
0	0	7861	7402	5	2596	0	0	2370	260
0	0	7869	7410	5	2601	0	0	2350	260
0	0	7874	7420	5	2606	0	0	2310	270
0	0	7878	7430	5	2611	0	0	2280	280
0	0	7878	7440	5	2616	0	0	2260	280
0	0	7878	7455	5	2621	0	0	2210	290
0	0	7874	7471	5	2626	0	0	2180	300
0	0	7868	7490	5	2631	0	0	2140	300
0	0	7861	7511	5	2636	0	0	2100	290
0	0	7851	7532	5	2641	0	0	2100	290
0	0	7839	7555	5	2646	0	0	2110	280
0	0	7824	7576	5	2651	0	0	2090	270
0	0	7806	7597	5	2656	0	0	2100	270
0	0	7788	7619	5	2661	0	0	2090	270
0	0	7771	7642	5	2666	0	0	2090	270
0	0	7756	7667	5	2671	0	0	2070	270
0	0	7742	7692	5	2676	0	0	2070	270
0	0	7731	7718	5	2681	0	0	2070	270
0	0	7720	7745	5	2686	0	0	2090	290
0	0	7710	7771	5	2691	0	0	2100	290
0	0	7700	7795	5	2696	0	0	2120	310
0	0	7690	7818	5	2701	0	0	2150	330
0	0	7680	7836	5	2706	0	0	2160	330
0	0	7668	7852	5	2711	0	0	2190	350
0	0	7657	7863	5	2716	0	0	2200	360
0	0	7644	7870	5	2721	0	0	2230	380
0	0	7629	7870	5	2726	0	0	2240	390
0	0	7609	7866	5	2731	0	0	2270	400
0	0	7573	7847	5	2736	0	0	2330	400
0	0	7524	7817	5	2741	0	0	2380	380
0	0	7471	7781	5	2746	0	0	2440	370
0	0	7427	7750	5	2751	0	0	2490	350
0	0	7402	7735	5	2756	0	0	2530	330
0	0	7391	7735	5	2761	0	0	2560	300
0	0	7387	7735	5	2766	0	0	2580	290
0	0	7382	7735	5	2771	0	0	2580	290
0	0	7373	7730	5	2776	0	0	2590	300
0	0	7364	7722	5	2781	0	0	2590	300
0	0	7354	7712	5	2786	0	0	2610	300
0	0	7341	7702	5	2791	0	0	2610	300
0	0	7326	7690	5	2796	0	0	2610	300
0	0	7310	7677	5	2801	0	0	2610	300
0	0	7291	7662	5	2806	0	0	2590	300
0	0	7273	7648	5	2811	0	0	2580	290
0	0	7253	7634	5	2816	0	0	2570	290
0	0	7233	7620	5	2821	0	0	2550	290
0	0	7214	7607	5	2826	0	0	2530	290
0	0	7196	7595	5	2831	0	0	2510	290
0	0	7182	7583	5	2836	0	0	2490	280
0	0	7172	7573	5	2841	0	0	2470	280
0	0	7164	7564	5	2846	0	0	2450	280
0	0	7157	7557	5	2851	0	0	2430	270
0	0	7152	7552	5	2856	0	0	2420	270
0	0	7146	7552	5	2861	0	0	2390	260
0	0	7141	7548	5	2866	0	0	2370	260
0	0	7136	7548	5	2871	0	0	2330	260
0	0	7131	7545	5	2876	0	0	2320	250
0	0	7127	7545	5	2881	0	0	2300	270
0	0	7121	7538	5	2886	0	0	2290	270
0	0	7117	7534	5	2891	0	0	2290	270
0	0	7114	7529	5	2896	0	0	2280	280
0	0	7114	7524	5	2901	0	0	2300	290
0	0	7114	7517	5	2906	0	0	2300	290
0	0	7114	7510	5	2911	0	0	2310	290
0	0	7119	7504	5	2916	0	0	2310	290
0	0	7122	7498	5	2921	0	0	2330	300
0	0	7122	7492	5	2926	0	0	2330	300
0	0	7128	7485	5	2931	0	0	2330	300
0	0	7128	7478	5	2936	0	0	2340	300
0	0	7133	7470	5	2941	0	0	2340	300
0	0	7137	7461	5	2946	0	0	2360	310
0	0	7141	7452	5	2951	0	0	2360	310
0	0	7145	7442	5	2956	0	0	2360	310
0	0	7150	7431	5	2961	0	0	2360	310
0	0	7155	7421	5	2966	0	0	2370	310
0	0	7160	7411	5	2971	0	0	2370	310
0	0	7164	7401	5	2976	0	0	2370	310
0	0	7168	7393	5	2981	0	0	2390	320
0	0	7168	7385	5	2986	0	0	2390	320
0	0	7171	7380	5	2991	0	0	2390	320
0	0	7171	7376	5	2996	0	0	2390	320
0	0	7175	7376	5	3001	0	0	2390	320
0	0	7175	7376	5	3006	0	0	2400	320
0	0	7175	7376	5	3011	0	0	2400	320
0	0	7175	7376	5	3016	0	0	2400	320
0	0	7175	7376	5	3021	0	0	2400	320
0	0	7178	7376	5	3026	0	0	2400	320
0	0	7178	7381	5	3031	0	0	2410	330
0	0	7178	7381	5	3036	0	0	2410	330
0	0	7178	7386	5	3041	0	0	2410	330
0	0	7178	7386	5	3046	0	0	2410	330
0	0	7178	7392	5	3051	0	0	2410	330
0	0	7182	7396	5	3056	0	0	2410	330
0	0	7182	7402	5	3061	0	0	2410	330
0	0	7182	7409	5	3066	0	0	2410	330
0	0	7182	7417	5	3071	0	0	2410	330
0	0	7182	7426	5	3076	0	0	2420	330
0	0	7182	7436	5	3081	0	0	2420	330
0	0	7182	7448	5	3086	0	0	2420	330
0	0	7182	7460	5	3091	0	0	2410	330
0	0	7182	7474	5	3096	0	0	2410	330
0	0	7178	7489	5	3101	0	0	2400	350
0	0	7178	7504	5	3106	0	0	2400	350
0	0	7172	7519	5	3111	0	0	2400	350
0	0	7168	7534	5	3116	0	0	2400	350
0	0	7168	7549	5	3121	0	0	2400	350
0	0	7168	7549	2	3123	1	181	2400	350
0	0	7162	7578	5	3128	1	330	2390	360
0	0	7156	7592	5	3133	1	323	2390	360
0	0	7156	7607	5	3138	1	454	2370	370
0	0	7151	7621	5	3143	1	639	2370	370
0	0	7151	7635	5	3148	1	687	2370	370
0	0	7144	7649	5	3153	1	714	2370	370
0	0	7139	7661	5	3158	1	744	2370	370
0	0	7134	7672	5	3163	1	768	2360	380
0	0	7127	7682	5	3168	1	779	2360	380
0	0	7120	7692	5	3173	1	782	2360	400
0	0	7111	7702	5	3178	1	800	2360	400
0	0	7102	7710	5	3183	1	810	2360	400
0	0	7092	7717	5	3188	1	812	2360	400
0	0	7082	7721	5	3193	1	815	2360	400
0	0	7072	7721	5	3198	1	820	2360	400
0	0	7064	7721	5	3203	1	824	2370	400
0	0	7055	7721	5	3208	1	825	2370	400
0	0	7047	7714	5	3213	1	829	2370	400
0	0	7039	7710	5	3218	1	830	2370	400
0	0	7030	7704	5	3223	1	835	2370	400
0	0	7021	7697	5	3228	1	837	2390	410
0	0	7013	7688	5	3233	1	838	2390	410
0	0	7005	7675	5	3238	1	847	2390	410
0	0	6998	7660	5	3243	1	850	2390	410
0	0	6991	7644	5	3248	1	849	2390	410
0	0	6985	7627	5	3253	1	848	2390	410
0	0	6981	7608	5	3258	1	849	2390	410
0	0	6976	7590	5	3263	1	852	2390	410
0	0	6972	7570	5	3268	1	852	2370	400
0	0	6972	7550	5	3273	1	853	2370	400
0	0	6968	7529	5	3278	1	856	2370	400
0	0	6968	7507	5	3283	1	857	2370	400
0	0	6968	7485	5	3288	1	858	2370	400
0	0	6972	7461	5	3293	1	858	2370	400
0	0	6976	7439	5	3298	1	857	2370	400
0	0	6983	7417	5	3303	1	858	2370	400
0	0	6991	7399	5	3308	1	858	2370	400
0	0	6998	7383	5	3313	1	859	2360	400
0	0	7006	7371	5	3318	1	864	2370	400
0	0	7016	7362	5	3323	1	866	2370	400
0	0	7026	7355	5	3328	1	876	2370	400
0	0	7037	7355	5	3333	1	881	2370	400
0	0	7052	7355	5	3338	1	884	2370	400
0	0	7069	7358	5	3343	1	885	2390	410
0	0	7089	7367	5	3348	1	884	2390	410
0	0	7109	7379	5	3353	1	885	2390	410
0	0	7126	7394	5	3358	1	884	2390	410
0	0	7142	7411	5	3363	1	884	2390	410
0	0	7157	7428	5	3368	1	883	2400	410
0	0	7169	7448	5	3373	1	882	2420	390
0	0	7181	7469	5	3378	1	880	2420	390
0	0	7192	7492	5	3383	1	880	2430	390
0	0	7199	7515	5	3388	1	879	2430	390
0	0	7204	7540	5	3393	1	880	2430	390
0	0	7204	7563	5	3398	1	878	2430	390
0	0	7208	7584	5	3403	1	877	2430	390
0	0	7208	7603	5	3408	1	876	2430	390
0	0	7208	7622	5	3413	1	870	2420	380
0	0	7208	7639	5	3418	1	861	2420	380
0	0	7208	7655	5	3423	1	850	2420	380
0	0	7202	7670	5	3428	1	823	2400	380
0	0	7198	7682	5	3433	1	784	2400	380
0	0	7193	7692	5	3438	1	720	2400	380
0	0	7188	7699	5	3443	1	599	2390	380
0	0	7182	7704	5	3448	1	401	2390	380
0	0	7177	7708	5	3453	1	199	2390	380
0	0	7177	7708	5	3458	0	0	2390	380
0	0	7165	7712	5	3463	0	0	2390	380
0	0	7159	7712	5	3468	0	0	2390	380
0	0	7155	7712	5	3473	0	0	2390	380
0	0	7155	7712	5	3478	0	0	2400	380
0	0	7151	7717	5	3483	0	0	2400	380
0	0	7151	7717	5	3488	0	0	2400	380
0	0	7151	7721	5	3493	0	0	2420	380
0	0	7151	7721	5	3498	0	0	2420	380
0	0	7151	7721	5	3503	0	0	2430	390
0	0	7151	7721	5	3508	0	0	2430	390
0	0	7155	7721	5	3513	0	0	2440	390
0	0	7155	7721	5	3518	0	0	2440	390
0	0	7159	7721	5	3523	0	0	2450	390
0	0	7159	7721	5	3528	0	0	2450	390
0	0	7165	7721	5	3533	0	0	2450	390
0	0	7169	7716	5	3538	0	0	2490	380
0	0	7172	7713	5	3543	0	0	2490	380
0	0	7177	7709	5	3548	0	0	2490	370
0	0	7181	7706	5	3553	0	0	2500	370
0	0	7185	7702	5	3558	0	0	2500	370
0	0	7190	7697	5	3563	0	0	2500	370
0	0	7195	7693	5	3568	0	0	2500	370
0	0	7200	7689	5	3573	0	0	2530	360
0	0	7205	7685	5	3578	0	0	2530	360
0	0	7211	7681	5	3583	0	0	2540	350
0	0	7216	7678	5	3588	0	0	2540	350
0	0	7221	7674	5	3593	0	0	2540	350
0	0	7226	7674	5	3598	0	0	2520	350
0	0	7231	7669	5	3603	0	0	2520	350
0	0	7236	7665	5	3608	0	0	2530	330
0	0	7243	7661	5	3613	0	0	2510	330
0	0	7248	7657	5	3618	0	0	2510	320
0	0	7255	7653	5	3623	0	0	2490	310
0	0	7261	7649	5	3628	0	0	2490	310
0	0	7268	7649	5	3633	0	0	2470	310
0	0	7274	7642	5	3638	0	0	2460	310
0	0	7280	7639	5	3643	0	0	2450	300
0	0	7285	7639	5	3648	0	0	2450	300
0	0	7290	7634	5	3653	0	0	2440	300
0	0	7294	7634	5	3658	0	0	2420	300
0	0	7299	7629	5	3663	0	0	2410	300
0	0	7304	7629	5	3668	0	0	2420	280
0	0	7308	7623	5	3673	0	0	2420	280
0	0	7308	7623	5	3678	0	0	2420	270
0	0	7314	7618	5	3683	0	0	2420	270
0	0	7314	7618	5	3688	0	0	2420	270
0	0	7317	7612	5	3693	0	0	2420	270
0	0	7321	7608	5	3698	0	0	2420	270
0	0	7321	7608	5	3703	0	0	2430	270
0	0	7327	7601	5	3708	0	0	2430	270
0	0	7327	7601	5	3713	0	0	2430	270
0	0	7331	7596	5	3718	0	0	2430	270
0	0	7331	7596	5	3723	0	0	2430	270
0	0	7335	7596	5	3728	0	0	2430	270
0	0	7335	7593	5	3733	0	0	2440	270
0	0	7340	7593	5	3738	0	0	2440	270
0	0	7340	7593	5	3743	0	0	2440	270
0	0	7345	7593	5	3748	0	0	2430	280
0	0	7345	7593	5	3753	0	0	2430	280
0	0	7349	7593	5	3758	0	0	2410	300
0	0	7349	7593	5	3763	0	0	2410	300
0	0	7354	7597	5	3768	0	0	2420	300
0	0	7354	7597	5	3773	0	0	2420	300
0	0	7358	7601	5	3778	0	0	2420	300
0	0	7358	7601	5	3783	0	0	2420	300
0	0	7358	7606	5	3788	0	0	2420	300
0	0	7362	7606	5	3793	0	0	2420	300
0	0	7362	7612	5	3798	0	0	2420	300
0	0	7362	7616	5	3803	0	0	2420	300
0	0	7366	7616	5	3808	0	0	2420	300
0	0	7366	7622	5	3813	0	0	2440	300
0	0	7369	7626	5	3818	0	0	2430	310
0	0	7369	7629	5	3823	0	0	2430	310
0	0	7369	7633	5	3828	0	0	2410	330
0	0	7369	7638	5	3833	0	0	2410	330
0	0	7373	7643	5	3838	0	0	2410	330
0	0	7373	7648	5	3843	0	0	2410	330
0	0	7373	7652	5	3848	0	0	2410	330
0	0	7373	7655	5	3853	0	0	2410	330
0	0	7373	7655	5	3858	0	0	2410	330
0	0	7373	7655	5	3863	0	0	2410	330
0	0	7370	7655	5	3868	0	0	2410	330
0	0	7370	7647	5	3873	0	0	2410	330
0	0	7364	7643	5	3878	0	0	2410	330
0	0	7360	7637	5	3883	0	0	2410	330
0	0	7360	7632	5	3888	0	0	2410	330
0	0	7356	7628	5	3893	0	0	2400	350
0	0	7352	7623	5	3898	0	0	2400	350
0	0	7352	7623	9	3907	1	14	2400	350
0	0	7346	7614	5	3912	1	87	2400	350
0	0	7342	7609	5	3917	1	118	2400	350
0	0	7339	7604	5	3922	1	152	2400	350
0	0	7335	7598	5	3927	1	217	2400	350
0	0	7330	7591	5	3932	1	270	2400	350
0	0	7326	7583	5	3937	1	303	2400	350
0	0	7322	7574	5	3942	1	352	2390	360
0	0	7319	7565	5	3947	1	388	2400	360
0	0	7319	7554	5	3952	1	443	2390	380
0	0	7314	7543	5	3957	1	496	2390	380
0	0	7314	7532	5	3962	1	545	2390	380
0	0	7314	7519	5	3967	1	578	2390	380
0	0	7314	7506	5	3972	1	623	2390	380
0	0	7314	7492	5	3977	1	672	2390	380
0	0	7314	7478	5	3982	1	701	2390	380
0	0	7314	7464	5	3987	1	733	2400	380
0	0	7319	7451	5	3992	1	749	2400	380
0	0	7324	7438	5	3997	1	769	2400	380
0	0	7329	7425	5	4002	1	791	2400	380
0	0	7336	7414	5	4007	1	806	2400	380
0	0	7343	7403	5	4012	1	811	2400	380
0	0	7350	7392	5	4017	1	833	2400	380
0	0	7359	7381	5	4022	1	841	2400	380
0	0	7368	7371	5	4027	1	849	2400	380
0	0	7379	7361	5	4032	1	864	2400	380
0	0	7391	7353	5	4037	1	870	2400	380
0	0	7404	7346	5	4042	1	885	2420	380
0	0	7419	7339	5	4047	1	884	2430	370
0	0	7435	7334	5	4052	1	898	2430	370
0	0	7452	7329	5	4057	1	896	2440	360
0	0	7471	7329	5	4062	1	898	2440	360
0	0	7490	7325	5	4067	1	900	2440	360
0	0	7509	7325	5	4072	1	900	2440	360
0	0	7528	7330	5	4077	1	899	2440	360
0	0	7546	7337	5	4082	1	897	2440	360
0	0	7564	7347	5	4087	1	892	2450	360
0	0	7580	7358	5	4092	1	877	2450	360
0	0	7597	7371	5	4097	1	847	2460	350
0	0	7612	7386	5	4102	1	774	2460	350
0	0	7627	7404	5	4107	1	664	2460	350
0	0	7640	7427	5	4112	1	326	2480	350
0	0	7640	7427	5	4117	0	0	2470	370
0	0	7660	7483	5	4122	0	0	2470	370
0	0	7670	7515	5	4127	0	0	2470	370
0	0	7680	7549	5	4132	0	0	2470	370
0	0	7692	7582	5	4137	0	0	2470	370
0	0	7704	7617	5	4142	0	0	2470	370
0	0	7715	7653	5	4147	0	0	2470	370
0	0	7725	7689	5	4152	0	0	2470	370
0	0	7733	7727	5	4157	0	0	2470	370
0	0	7740	7764	5	4162	0	0	2470	370
0	0	7752	7803	5	4167	0	0	2460	370
0	0	7765	7842	5	4172	0	0	2470	380
0	0	7783	7880	5	4177	0	0	2470	400
0	0	7802	7919	5	4182	0	0	2470	400
0	0	7820	7958	5	4187	0	0	2500	380
0	0	7836	7999	5	4192	0	0	2500	380
0	0	7850	8044	5	4197	0	0	2500	370
0	0	7862	8090	5	4202	0	0	2520	380
0	0	7875	8135	5	4207	0	0	2520	380
0	0	7885	8182	5	4212	0	0	2530	360
0	0	7893	8229	5	4217	0	0	2530	360
0	0	7901	8278	5	4222	0	0	2520	350
0	0	7905	8328	5	4227	0	0	2520	350
0	0	7909	8383	5	4232	0	0	2510	350
0	0	7918	8439	5	4237	0	0	2510	330
0	0	7922	8500	5	4242	0	0	2490	320
0	0	7922	8566	5	4247	0	0	2460	310
0	0	7922	8566	5	4252	0	0	2460	310
0	0	8192	8291	5	4257	0	0	2450	280
0	0	8192	8280	5	4262	0	0	2460	280
0	0	8192	8256	5	4267	0	0	2460	280
0	0	8192	8222	5	4272	0	0	2460	280
0	0	8186	8176	5	4277	0	0	2470	280
0	0	8182	8129	5	4282	0	0	2470	280
0	0	8178	8082	5	4287	0	0	2490	280
0	0	8170	8034	5	4292	0	0	2490	280
0	0	8160	7988	5	4297	0	0	2510	290
0	0	8146	7945	5	4302	0	0	2520	290
0	0	8128	7905	5	4307	0	0	2530	290
0	0	8110	7868	5	4312	0	0	2540	290
0	0	8092	7835	5	4317	0	0	2560	290
0	0	8071	7806	5	4322	0	0	2580	290
0	0	8051	7780	5	4327	0	0	2590	300
0	0	8031	7754	5	4332	0	0	2610	300
0	0	8010	7731	5	4337	0	0	2620	300
0	0	7989	7707	5	4342	0	0	2630	300
0	0	7969	7683	5	4347	0	0	2640	300
0	0	7949	7659	5	4352	0	0	2640	300
0	0	7927	7636	5	4357	0	0	2640	300
0	0	7907	7614	5	4362	0	0	2630	300
0	0	7887	7593	5	4367	0	0	2620	310
0	0	7869	7574	5	4372	0	0	2600	330
0	0	7855	7553	5	4377	0	0	2590	340
0	0	7842	7535	5	4382	0	0	2570	350
0	0	7832	7517	5	4387	0	0	2540	360
0	0	7823	7497	5	4392	0	0	2530	360
0	0	7814	7478	5	4397	0	0	2500	370
0	0	7806	7458	5	4402	0	0	2470	380
0	0	7799	7437	5	4407	0	0	2440	390
0	0	7792	7415	5	4412	0	0	2410	390
0	0	7786	7394	5	4417	0	0	2390	390
0	0	7781	7372	5	4422	0	0	2340	390
0	0	7776	7352	5	4427	0	0	2340	390
0	0	7776	7334	5	4432	0	0	2320	390
0	0	7771	7318	5	4437	0	0	2330	400
0	0	7771	7303	5	4442	0	0	2310	410
0	0	7771	7291	5	4447	0	0	2330	420
0	0	7771	7280	5	4452	0	0	2340	420
0	0	7771	7270	5	4457	0	0	2340	420
0	0	7771	7262	5	4462	0	0	2360	430
0	0	7771	7255	5	4467	0	0	2360	430
0	0	7768	7249	5	4472	0	0	2370	430
0	0	7768	7243	5	4477	0	0	2370	430
0	0	7764	7235	5	4482	0	0	2390	440
0	0	7764	7228	5	4487	0	0	2390	440
0	0	7764	7221	5	4492	0	0	2400	440
0	0	7758	7213	5	4497	0	0	2400	440
0	0	7758	7207	5	4502	0	0	2400	440
0	0	7752	7200	5	4507	0	0	2400	440
0	0	7748	7193	5	4512	0	0	2400	440
0	0	7748	7188	5	4517	0	0	2400	440
0	0	7742	7184	5	4522	0	0	2400	440
0	0	7739	7184	5	4527	0	0	2400	440
0	0	7739	7180	5	4532	0	0	2400	440
0	0	7734	7180	5	4537	0	0	2400	440
0	0	7734	7184	5	4542	0	0	2400	440
0	0	7734	7188	5	4547	0	0	2400	440
0	0	7730	7193	5	4552	0	0	2400	440
0	0	7730	7198	5	4557	0	0	2400	440
0	0	7730	7203	5	4562	0	0	2400	440
0	0	7727	7209	5	4567	0	0	2400	440
0	0	7727	7214	5	4572	0	0	2400	440
0	0	7727	7219	5	4577	0	0	2400	440
0	0	7727	7224	5	4582	0	0	2400	440
0	0	7722	7228	5	4587	0	0	2400	440
0	0	7722	7228	5	4592	0	0	2400	440
0	0	7719	7235	5	4597	0	0	2400	440
0	0	7719	7238	5	4602	0	0	2400	440
0	0	7719	7243	5	4607	0	0	2400	440
0	0	7715	7247	5	4612	0	0	2390	440
0	0	7715	7252	5	4617	0	0	2390	440
0	0	7715	7258	5	4622	0	0	2390	440
0	0	7715	7264	5	4627	0	0	2390	440
0	0	7715	7270	5	4632	0	0	2390	440
0	0	7710	7275	5	4637	0	0	2390	440
0	0	7710	7282	5	4642	0	0	2390	440
0	0	7707	7288	5	4647	0	0	2390	440
0	0	7707	7294	5	4652	0	0	2390	440
0	0	7707	7301	5	4657	0	0	2390	440
0	0	7703	7307	5	4662	0	0	2390	440
0	0	7703	7314	5	4667	0	0	2370	430
0	0	7703	7321	5	4672	0	0	2370	430
0	0	7703	7327	5	4677	0	0	2370	430
0	0	7703	7333	5	4682	0	0	2370	430
0	0	7703	7338	5	4687	0	0	2370	430
0	0	7703	7344	5	4692	0	0	2370	430
0	0	7703	7349	5	4697	0	0	2370	430
0	0	7707	7355	5	4702	0	0	2370	430
0	0	7707	7360	5	4707	0	0	2370	430
0	0	7712	7366	5	4712	0	0	2370	430
0	0	7719	7381	5	4717	1	107	2370	430
0	0	7723	7390	5	4722	1	191	2370	430
0	0	7723	7399	5	4727	1	220	2370	430
0	0	7729	7410	5	4732	1	259	2370	430
0	0	7729	7421	5	4737	1	297	2370	430
0	0	7734	7434	5	4742	1	378	2370	430
0	0	7738	7448	5	4747	1	382	2370	430
0	0	7742	7462	5	4752	1	454	2370	430
0	0	7747	7477	5	4757	1	512	2370	430
0	0	7751	7492	5	4762	1	556	2370	430
0	0	7755	7506	5	4767	1	601	2370	430
0	0	7760	7519	5	4772	1	657	2370	430
0	0	7764	7530	5	4777	1	683	2370	430
0	0	7769	7540	5	4782	1	706	2370	430
0	0	7775	7547	5	4787	1	741	2360	430
0	0	7780	7554	5	4792	1	746	2360	430
0	0	7786	7559	5	4797	1	765	2360	430
0	0	7793	7564	5	4802	1	781	2360	430
0	0	7800	7567	5	4807	1	788	2360	430
0	0	7808	7567	5	4812	1	799	2360	430
0	0	7815	7571	5	4817	1	800	2360	430
0	0	7822	7571	5	4822	1	801	2340	420
0	0	7829	7571	5	4827	1	801	2340	420
0	0	7834	7571	5	4832	1	805	2340	420
0	0	7840	7571	5	4837	1	805	2340	420
0	0	7844	7571	5	4842	1	804	2340	420
0	0	7844	7566	5	4847	1	803	2340	420
0	0	7849	7566	5	4852	1	801	2340	420
0	0	7849	7562	5	4857	1	801	2330	420
0	0	7849	7562	5	4862	1	799	2330	420
0	0	7853	7558	5	4867	1	797	2330	420
0	0	7853	7558	5	4872	1	796	2350	400
0	0	7853	7550	5	4877	1	796	2350	400
0	0	7853	7543	5	4882	1	796	2360	400
0	0	7858	7532	5	4887	1	796	2360	400
0	0	7858	7518	5	4892	1	796	2360	400
0	0	7858	7501	5	4897	1	795	2360	400
0	0	7858	7484	5	4902	1	796	2360	400
0	0	7861	7465	5	4907	1	796	2360	400
0	0	7861	7446	5	4912	1	796	2360	400
0	0	7861	7426	5	4917	1	796	2360	400
0	0	7861	7403	5	4922	1	796	2360	400
0	0	7861	7381	5	4927	1	796	2360	400
0	0	7861	7356	5	4932	1	795	2360	400
0	0	7861	7331	5	4937	1	796	2370	400
0	0	7861	7306	5	4942	1	795	2370	400
0	0	7861	7281	5	4947	1	794	2370	400
0	0	7861	7257	5	4952	1	795	2370	400
0	0	7858	7234	5	4957	1	795	2370	400
0	0	7854	7209	5	4962	1	795	2390	410
0	0	7849	7186	5	4967	1	794	2390	410
0	0	7843	7162	5	4972	1	795	2390	410
0	0	7837	7139	5	4977	1	796	2390	410
0	0	7830	7117	5	4982	1	793	2390	410
0	0	7823	7095	5	4987	1	793	2390	410
0	0	7816	7075	5	4992	1	792	2390	410
0	0	7811	7055	5	4997	1	790	2400	410
0	0	7806	7037	5	5002	1	786	2400	410
0	0	7800	7019	5	5007	1	785	2400	410
0	0	7796	7002	5	5012	1	778	2400	410
0	0	7791	6988	5	5017	1	777	2400	410
0	0	7787	6977	5	5022	1	772	2420	410
0	0	7787	6967	5	5027	1	766	2420	410
0	0	7783	6960	5	5032	1	767	2420	410
0	0	7783	6954	5	5037	1	769	2420	410
0	0	7783	6950	5	5042	1	770	2420	410
0	0	7783	6950	5	5047	1	772	2430	420
0	0	7783	6950	5	5052	1	774	2430	420
0	0	7783	6950	5	5057	1	777	2430	420
0	0	7783	6950	5	5062	1	779	2430	420
0	0	7786	6950	5	5067	1	778	2430	420
0	0	7786	6957	5	5072	1	779	2430	420
0	0	7791	6962	5	5077	1	776	2450	420
0	0	7791	6970	5	5082	1	769	2450	420
0	0	7797	6979	5	5087	1	765	2450	420
0	0	7797	6988	5	5092	1	754	2450	420
0	0	7804	6998	5	5097	1	745	2450	420
0	0	7804	7010	5	5102	1	729	2450	420
0	0	7809	7024	5	5107	1	729	2450	420
0	0	7809	7041	5	5112	1	729	2450	420
0	0	7813	7061	5	5117	1	715	2450	420
0	0	7813	7084	5	5122	1	720	2450	420
0	0	7820	7109	5	5127	1	717	2450	420
0	0	7826	7137	5	5132	1	714	2450	420
0	0	7832	7165	5	5137	1	726	2450	420
0	0	7839	7194	5	5142	1	727	2450	420
0	0	7844	7223	5	5147	1	728	2450	420
0	0	7851	7250	5	5152	1	753	2450	420
0	0	7857	7277	5	5157	1	762	2450	420
0	0	7863	7302	5	5162	1	786	2450	420
0	0	7869	7324	5	5167	1	790	2450	420
0	0	7875	7345	5	5172	1	789	2450	420
0	0	7880	7365	5	5177	1	790	2430	420
0	0	7886	7384	5	5182	1	790	2430	420
0	0	7892	7401	5	5187	1	790	2430	420
0	0	7897	7417	5	5192	1	790	2430	420
0	0	7901	7432	5	5197	1	790	2430	420
0	0	7907	7445	5	5202	1	793	2430	420
0	0	7911	7458	5	5207	1	799	2450	400
0	0	7915	7470	5	5212	1	799	2450	400
0	0	7919	7481	5	5217	1	803	2440	390
0	0	7923	7491	5	5222	1	808	2440	390
0	0	7927	7501	5	5227	1	807	2440	390
0	0	7932	7511	5	5232	1	806	2440	390
0	0	7938	7520	5	5237	1	806	2440	390
0	0	7944	7528	5	5242	1	807	2440	390
0	0	7949	7534	5	5247	1	808	2440	390
0	0	7954	7539	5	5252	1	810	2440	390
0	0	7959	7544	5	5257	1	811	2430	390
0	0	7964	7548	5	5262	1	811	2430	390
0	0	7969	7552	5	5267	1	811	2430	390
0	0	7975	7552	5	5272	1	811	2430	390
0	0	7980	7557	5	5277	1	809	2430	390
0	0	7984	7557	5	5282	1	810	2430	390
0	0	7989	7557	5	5287	1	811	2430	390
0	0	7992	7560	5	5292	1	811	2430	390
0	0	7992	7560	5	5297	1	810	2430	390
0	0	7997	7560	5	5302	1	809	2430	390
0	0	7997	7560	5	5307	1	809	2430	390
0	0	7997	7560	5	5312	1	807	2430	390
0	0	8002	7555	5	5317	1	806	2420	380
0	0	8002	7552	5	5322	1	804	2420	380
0	0	8007	7547	5	5327	1	803	2420	380
0	0	8007	7540	5	5332	1	802	2420	380
0	0	8013	7530	5	5337	1	803	2430	390
0	0	8017	7515	5	5342	1	803	2430	390
0	0	8021	7499	5	5347	1	804	2430	390
0	0	8021	7484	5	5352	1	804	2430	390
0	0	8027	7468	5	5357	1	804	2430	390
0	0	8031	7454	5	5362	1	805	2430	390
0	0	8035	7438	5	5367	1	807	2430	390
0	0	8041	7422	5	5372	1	808	2440	390
0	0	8047	7406	5	5377	1	812	2440	390
0	0	8053	7392	5	5382	1	819	2440	390
0	0	8060	7379	5	5387	1	826	2440	390
0	0	8067	7368	5	5392	1	837	2440	390
0	0	8074	7357	5	5397	1	848	2450	390
0	0	8082	7347	5	5402	1	853	2450	390
0	0	8091	7337	5	5407	1	857	2470	380
0	0	8099	7331	5	5412	1	861	2470	380
0	0	8109	7325	5	5417	1	864	2480	370
0	0	8119	7321	5	5422	1	868	2480	370
0	0	8130	7321	5	5427	1	872	2490	370
0	0	8143	7316	5	5432	1	876	2490	370
0	0	8156	7316	5	5437	1	874	2490	370
0	0	8170	7316	5	5442	1	877	2490	370
0	0	8186	7320	5	5447	1	873	2490	370
0	0	8202	7326	5	5452	1	873	2490	370
0	0	8217	7334	5	5457	1	872	2490	370
0	0	8232	7344	5	5462	1	872	2490	370
0	0	8245	7353	5	5467	1	871	2490	370
0	0	8258	7363	5	5472	1	864	2500	370
0	0	8270	7373	5	5477	1	856	2500	370
0	0	8282	7383	5	5482	1	838	2500	370
0	0	8294	7393	5	5487	1	801	2500	370
0	0	8303	7403	5	5492	1	759	2500	370
0	0	8312	7414	5	5497	1	586	2500	370
0	0	8318	7426	5	5502	1	303	2500	370
0	0	8318	7426	5	5507	0	0	2500	370
0	0	8327	7456	5	5512	0	0	2500	370
0	0	8333	7474	5	5517	0	0	2520	380
0	0	8338	7493	5	5522	0	0	2520	380
0	0	8347	7514	5	5527	0	0	2520	380
0	0	8358	7538	5	5532	0	0	2530	360
0	0	8369	7563	5	5537	0	0	2530	360
0	0	8381	7589	5	5542	0	0	2540	350
0	0	8391	7617	5	5547	0	0	2540	350
0	0	8400	7648	5	5552	0	0	2530	330
0	0	8407	7680	5	5557	0	0	2540	320
0	0	8412	7714	5	5562	0	0	2560	300
0	0	8412	7752	5	5567	0	0	2580	290
0	0	8417	7790	5	5572	0	0	2590	300
0	0	8417	7831	5	5577	0	0	2590	300
0	0	8417	7874	5	5582	0	0	2610	300
0	0	8417	7917	5	5587	0	0	2610	300
0	0	8411	7960	5	5592	0	0	2620	300
0	0	8407	8004	5	5597	0	0	2630	300
0	0	8402	8047	5	5602	0	0	2640	300
0	0	8402	8090	5	5607	0	0	2650	300
0	0	8402	8130	5	5612	0	0	2660	300
0	0	8402	8166	5	5617	0	0	2670	300
0	0	8402	8195	5	5622	0	0	2680	300
0	0	8402	8223	5	5627	0	0	2680	300
0	0	8407	8245	5	5632	0	0	2690	300
0	0	8407	8265	5	5637	0	0	2690	300
0	0	8410	8284	5	5642	0	0	2690	300
0	0	8410	8299	5	5647	0	0	2680	300
0	0	8414	8312	5	5652	0	0	2680	300
0	0	8414	8324	5	5657	0	0	2670	300
0	0	8414	8334	5	5662	0	0	2660	300
0	0	8414	8343	5	5667	0	0	2650	300
0	0	8414	8352	5	5672	0	0	2640	300
0	0	8414	8360	5	5677	0	0	2630	300
0	0	8414	8364	5	5682	0	0	2620	300
0	0	8414	8364	5	5687	0	0	2620	300
0	0	7208	9216	5	5692	0	0	2360	260
0	0	7208	9210	5	5697	0	0	2370	260
0	0	7215	9201	5	5702	0	0	2370	260
0	0	7223	9185	5	5707	0	0	2370	260
0	0	7234	9167	5	5712	0	0	2370	260
0	0	7243	9150	5	5717	0	0	2370	260
0	0	7252	9131	5	5722	0	0	2390	260
0	0	7263	9113	5	5727	0	0	2390	260
0	0	7271	9093	5	5732	0	0	2390	260
0	0	7283	9074	5	5737	0	0	2400	270
0	0	7293	9054	5	5742	0	0	2420	270
0	0	7302	9034	5	5747	0	0	2430	270
0	0	7315	9014	5	5752	0	0	2430	270
0	0	7324	8993	5	5757	0	0	2440	270
0	0	7335	8976	5	5762	0	0	2450	280
0	0	7346	8959	5	5767	0	0	2460	280
0	0	7355	8943	5	5772	0	0	2470	280
0	0	7367	8928	5	5777	0	0	2490	280
0	0	7379	8915	5	5782	0	0	2510	290
0	0	7392	8903	5	5787	0	0	2520	290
0	0	7407	8893	5	5792	0	0	2530	290
0	0	7421	8885	5	5797	0	0	2540	290
0	0	7436	8877	5	5802	0	0	2550	290
0	0	7449	8871	5	5807	0	0	2550	290
0	0	7461	8866	5	5812	0	0	2560	290
0	0	7470	8859	5	5817	0	0	2570	290
0	0	7477	8853	5	5822	0	0	2570	290
0	0	7484	8847	5	5827	0	0	2580	290
0	0	7489	8841	5	5832	0	0	2590	300
0	0	7493	8836	5	5837	0	0	2590	300
0	0	7497	8828	5	5842	0	0	2590	300
0	0	7497	8821	5	5847	0	0	2590	300
0	0	7503	8813	5	5852	0	0	2610	300
0	0	7503	8807	5	5857	0	0	2610	300
0	0	7509	8801	5	5862	0	0	2610	300
0	0	7509	8794	5	5867	0	0	2610	300
0	0	7509	8789	5	5872	0	0	2610	300
0	0	7513	8783	5	5877	0	0	2620	300
0	0	7513	8779	5	5882	0	0	2620	300
0	0	7513	8779	5	5887	0	0	2620	300
0	0	7513	8772	5	5892	0	0	2630	300
0	0	7513	8772	5	5897	0	0	2630	300
0	0	7513	8772	5	5902	0	0	2630	300
0	0	7513	8772	5	5907	0	0	2640	300
0	0	7513	8772	5	5912	0	0	2640	300
0	0	7509	8772	5	5917	0	0	2640	300
0	0	7509	8772	5	5922	0	0	2640	300
0	0	7509	8772	5	5927	0	0	2650	300
0	0	7509	8772	5	5932	0	0	2650	300
0	0	7509	8772	5	5937	0	0	2650	300
0	0	7509	8772	5	5942	0	0	2650	300
0	0	7509	8772	5	5947	0	0	2650	300
0	0	7514	8772	5	5952	0	0	2650	300
0	0	7514	8772	5	5957	0	0	2650	300
0	0	7520	8776	5	5962	0	0	2650	300
0	0	7524	8776	5	5967	0	0	2650	300
0	0	7524	8776	5	5972	0	0	2650	300
0	0	7531	8776	5	5977	0	0	2650	300
0	0	7531	8781	5	5982	0	0	2650	300
0	0	7535	8781	5	5987	0	0	2650	300
0	0	7535	8786	5	5992	0	0	2650	300
0	0	7539	8790	5	5997	0	0	2650	300
0	0	7539	8795	5	6002	0	0	2650	300
0	0	7545	8802	5	6007	0	0	2640	300
0	0	7550	8811	5	6012	0	0	2640	300
0	0	7555	8821	5	6017	0	0	2640	300
0	0	7561	8832	5	6022	0	0	2630	300
0	0	7568	8843	5	6027	0	0	2630	300
0	0	7574	8854	5	6032	0	0	2620	300
0	0	7581	8864	5	6037	0	0	2620	300
0	0	7587	8873	5	6042	0	0	2610	300
0	0	7593	8880	5	6047	0	0	2610	300
0	0	7599	8885	5	6052	0	0	2610	300
0	0	7603	8885	5	6057	0	0	2590	300
0	0	7608	8888	5	6062	0	0	2590	300
0	0	7613	8888	5	6067	0	0	2590	300
0	0	7618	8888	5	6072	0	0	2580	290
0	0	7624	8883	5	6077	0	0	2580	290
0	0	7630	8883	5	6082	0	0	2570	290
0	0	7636	8879	5	6087	0	0	2570	290
0	0	7642	8879	5	6092	0	0	2560	290
0	0	7648	8879	5	6097	0	0	2550	290
0	0	7655	8879	5	6102	0	0	2550	290
0	0	7664	8879	5	6107	0	0	2550	290
0	0	7673	8876	5	6112	0	0	2540	290
0	0	7681	8876	5	6117	0	0	2540	290
0	0	7688	8872	5	6122	0	0	2530	300
0	0	7693	8872	5	6127	0	0	2500	340
0	0	7697	8872	5	6132	0	0	2460	370
0	0	7702	8872	5	6137	0	0	2420	410
0	0	7706	8872	5	6142	0	0	2390	440
0	0	7706	8876	5	6147	0	0	2360	470
0	0	7711	8881	5	6152	0	0	2330	490
0	0	7711	8887	5	6157	0	0	2250	510
0	0	7711	8894	5	6162	0	0	2240	510
0	0	7711	8902	5	6167	0	0	2210	520
0	0	7717	8910	5	6172	0	0	2200	530
0	0	7720	8918	5	6177	0	0	2200	520
0	0	7724	8926	5	6182	0	0	2200	520
0	0	7730	8935	5	6187	0	0	2200	520
0	0	7736	8943	5	6192	0	0	2230	510
0	0	7741	8950	5	6197	0	0	2230	510
0	0	7747	8958	5	6202	0	0	2220	490
0	0	7752	8965	5	6207	0	0	2220	490
0	0	7757	8971	5	6212	0	0	2220	490
0	0	7764	8978	5	6217	0	0	2220	490
0	0	7772	8984	5	6222	0	0	2210	480
0	0	7780	8990	5	6227	0	0	2230	470
0	0	7789	8994	5	6232	0	0	2230	470
0	0	7799	9000	5	6237	0	0	2220	460
0	0	7808	9006	5	6242	0	0	2220	460
0	0	7817	9011	5	6247	0	0	2220	460
0	0	7828	9016	5	6252	0	0	2210	450
0	0	7838	9021	5	6257	0	0	2230	440
0	0	7848	9021	5	6262	0	0	2230	440
0	0	7860	9027	5	6267	0	0	2220	430
0	0	7870	9027	5	6272	0	0	2220	430
0	0	7880	9032	5	6277	0	0	2220	430
0	0	7892	9032	5	6282	0	0	2220	430
0	0	7903	9032	5	6287	0	0	2230	410
0	0	7914	9032	5	6292	0	0	2230	410
0	0	7925	9032	5	6297	0	0	2240	410
0	0	7935	9028	5	6302	0	0	2240	410
0	0	7944	9028	5	6307	0	0	2260	400
0	0	7954	9022	5	6312	0	0	2260	400
0	0	7962	9022	5	6317	0	0	2250	380
0	0	7971	9016	5	6322	0	0	2270	390
0	0	7980	9013	5	6327	0	0	2270	390
0	0	7989	9013	5	6332	0	0	2290	380
0	0	7998	9005	5	6337	0	0	2290	380
0	0	8006	9005	5	6342	0	0	2300	370
0	0	8013	9000	5	6347	0	0	2300	370
0	0	8020	8996	5	6352	0	0	2300	370
0	0	8026	8996	5	6357	0	0	2300	370
0	0	8032	8990	5	6362	0	0	2320	360
0	0	8037	8986	5	6367	0	0	2320	360
0	0	8042	8982	5	6372	0	0	2330	360
0	0	8048	8977	5	6377	0	0	2330	360
0	0	8053	8973	5	6382	0	0	2330	360
0	0	8059	8968	5	6387	0	0	2330	360
0	0	8065	8963	5	6392	0	0	2330	360
0	0	8071	8958	5	6397	0	0	2330	360
0	0	8078	8952	5	6402	0	0	2350	340
0	0	8085	8946	5	6407	0	0	2350	340
0	0	8092	8941	5	6412	0	0	2360	340
0	0	8099	8937	5	6417	0	0	2360	340
0	0	8106	8933	5	6422	0	0	2370	340
0	0	8113	8933	5	6427	0	0	2370	340
0	0	8120	8928	5	6432	0	0	2370	340
0	0	8128	8928	5	6437	0	0	2370	340
0	0	8135	8928	5	6442	0	0	2370	340
0	0	8143	8928	5	6447	0	0	2370	340
0	0	8151	8928	5	6452	0	0	2370	340
0	0	8158	8928	5	6457	0	0	2370	340
0	0	8166	8928	5	6462	0	0	2370	340
0	0	8174	8928	5	6467	0	0	2390	330
0	0	8183	8928	5	6472	0	0	2390	330
0	0	8192	8928	5	6477	0	0	2400	320
0	0	8203	8928	5	6482	0	0	2400	320
0	0	8214	8928	5	6487	0	0	2400	320
0	0	8225	8928	5	6492	0	0	2400	320
0	0	8239	8928	5	6497	0	0	2400	320
0	0	8250	8928	5	6502	0	0	2430	310
0	0	8262	8932	5	6507	0	0	2430	310
0	0	8275	8932	5	6512	0	0	2440	300
0	0	8286	8937	5	6517	0	0	2440	300
0	0	8298	8937	5	6522	0	0	2460	290
0	0	8310	8941	5	6527	0	0	2470	280
0	0	8319	8941	5	6532	0	0	2470	280
0	0	8328	8947	5	6537	0	0	2490	280
0	0	8335	8952	5	6542	0	0	2490	280
0	0	8341	8957	5	6547	0	0	2490	280
0	0	8347	8961	5	6552	0	0	2490	280
0	0	8353	8966	5	6557	0	0	2490	280
0	0	8357	8971	5	6562	0	0	2490	280
0	0	8361	8976	5	6567	0	0	2490	280
0	0	8361	8982	5	6572	0	0	2490	280
0	0	8367	8987	5	6577	0	0	2490	280
0	0	8367	8992	5	6582	0	0	2490	280
0	0	8372	8999	5	6587	0	0	2490	280
0	0	8372	9006	5	6592	0	0	2490	280
0	0	8376	9013	5	6597	0	0	2490	280
0	0	8376	9020	5	6602	0	0	2490	280
0	0	8376	9028	5	6607	0	0	2490	280
0	0	8381	9035	5	6612	0	0	2490	280
0	0	8381	9044	5	6617	0	0	2490	280
0	0	8385	9052	5	6622	0	0	2490	280
0	0	8385	9061	5	6627	0	0	2490	280
0	0	8385	9070	5	6632	0	0	2510	290
0	0	8385	9080	5	6637	0	0	2510	290
0	0	8388	9090	5	6642	0	0	2510	290
0	0	8388	9101	5	6647	0	0	2510	290
0	0	8388	9113	5	6652	0	0	2510	290
0	0	8388	9124	5	6657	0	0	2510	290
0	0	8388	9137	5	6662	0	0	2510	290
0	0	8388	9151	5	6667	0	0	2510	290
0	0	8388	9165	5	6672	0	0	2510	290
0	0	8384	9181	5	6677	0	0	2510	290
0	0	8384	9199	5	6682	0	0	2510	290
0	0	8379	9218	5	6687	0	0	2510	290
0	0	8373	9241	5	6692	0	0	2510	290
0	0	8368	9263	5	6697	0	0	2510	290
0	0	8363	9285	5	6702	0	0	2510	290
0	0	8357	9309	5	6707	0	0	2490	280
0	0	8357	9331	5	6712	0	0	2490	280
0	0	8351	9356	5	6717	0	0	2490	280
0	0	8347	9380	5	6722	0	0	2490	280
0	0	8347	9403	5	6727	0	0	2470	280
0	0	8339	9428	5	6732	0	0	2460	280
0	0	8339	9452	5	6737	0	0	2450	280
0	0	8331	9476	5	6742	0	0	2440	270
0	0	8331	9504	5	6747	0	0	2430	270
0	0	8328	9534	5	6752	0	0	2400	270
0	0	8328	9565	5	6757	0	0	2370	260
0	0	8328	9599	5	6762	0	0	2350	250
0	0	8328	9636	5	6767	0	0	2320	240
0	0	8321	9675	5	6772	0	0	2270	230
0	0	8321	9675	5	6777	0	0	2270	230
0	0	8984	8059	5	6782	0	0	2660	300
0	0	8976	8055	5	6787	0	0	2670	300
0	0	8965	8047	5	6792	0	0	2670	300
0	0	8947	8032	5	6797	0	0	2670	300
0	0	8925	8013	5	6802	0	0	2670	300
0	0	8905	7991	5	6807	0	0	2670	300
0	0	8886	7967	5	6812	0	0	2670	300
0	0	8869	7940	5	6817	0	0	2680	300
0	0	8851	7910	5	6822	0	0	2680	300
0	0	8833	7877	5	6827	0	0	2680	300
0	0	8814	7844	5	6832	0	0	2680	300
0	0	8794	7810	5	6837	0	0	2680	300
0	0	8771	7778	5	6842	0	0	2690	310
0	0	8748	7750	5	6847	0	0	2690	330
0	0	8722	7724	5	6852	0	0	2700	340
0	0	8693	7703	5	6857	0	0	2700	360
0	0	8665	7686	5	6862	0	0	2700	370
0	0	8636	7673	5	6867	0	0	2710	360
0	0	8608	7663	5	6872	0	0	2720	360
0	0	8582	7656	5	6877	0	0	2720	330
0	0	8557	7650	5	6882	0	0	2710	310
0	0	8535	7643	5	6887	0	0	2710	300
0	0	8514	7637	5	6892	0	0	2700	300
0	0	8495	7627	5	6897	0	0	2690	300
0	0	8478	7617	5	6902	0	0	2680	300
0	0	8461	7607	5	6907	0	0	2670	300
0	0	8446	7596	5	6912	0	0	2660	300
0	0	8432	7585	5	6917	0	0	2640	300
0	0	8420	7574	5	6922	0	0	2630	300
0	0	8408	7562	5	6927	0	0	2610	300
0	0	8397	7551	5	6932	0	0	2590	300
0	0	8386	7540	5	6937	0	0	2590	300
0	0	8377	7530	5	6942	0	0	2570	290
0	0	8368	7521	5	6947	0	0	2550	290
0	0	8358	7512	5	6952	0	0	2540	290
0	0	8347	7504	5	6957	0	0	2520	290
0	0	8335	7496	5	6962	0	0	2520	290
0	0	8324	7486	5	6967	0	0	2520	290
0	0	8313	7477	5	6972	0	0	2520	290
0	0	8303	7468	5	6977	0	0	2530	290
0	0	8294	7458	5	6982	0	0	2530	290
0	0	8284	7449	5	6987	0	0	2540	290
0	0	8274	7442	5	6992	0	0	2550	290
0	0	8265	7434	5	6997	0	0	2550	290
0	0	8257	7427	5	7002	0	0	2560	290
0	0	8249	7419	5	7007	0	0	2560	290
0	0	8245	7411	5	7012	0	0	2570	290
0	0	8240	7404	5	7017	0	0	2570	290
0	0	8240	7395	5	7022	0	0	2570	290
0	0	8236	7385	5	7027	0	0	2580	290
0	0	8236	7376	5	7032	0	0	2580	290
0	0	8236	7365	5	7037	0	0	2570	300
0	0	8236	7355	5	7042	0	0	2580	300
0	0	8236	7344	5	7047	0	0	2570	320
0	0	8236	7333	5	7052	0	0	2580	320
0	0	8236	7323	5	7057	0	0	2580	320
0	0	8233	7314	5	7062	0	0	2580	330
0	0	8233	7304	5	7067	0	0	2590	340
0	0	8226	7294	5	7072	0	0	2580	350
0	0	8226	7286	5	7077	0	0	2580	350
0	0	8219	7278	5	7082	0	0	2580	350
0	0	8219	7272	5	7087	0	0	2580	350
0	0	8214	7267	5	7092	0	0	2590	350
0	0	8210	7262	5	7097	0	0	2590	360
0	0	8210	7259	5	7102	0	0	2590	360
0	0	8205	7259	5	7107	0	0	2580	380
0	0	8205	7254	5	7112	0	0	2580	380
0	0	8205	7254	5	7117	0	0	2580	380
0	0	8201	7254	5	7122	0	0	2580	380
0	0	8201	7251	5	7127	0	0	2580	380
0	0	8201	7251	5	7132	0	0	2580	380
0	0	8201	7251	5	7137	0	0	2580	380
0	0	8201	7251	5	7142	0	0	2590	390
0	0	8201	7251	5	7147	0	0	2590	390
0	0	8201	7251	5	7152	0	0	2590	390
0	0	8205	7251	5	7157	0	0	2590	390
0	0	8205	7255	5	7162	0	0	2590	390
0	0	8209	7255	5	7167	0	0	2590	390
0	0	8209	7260	5	7172	0	0	2590	390
0	0	8209	7260	5	7177	0	0	2590	390
0	0	8213	7265	5	7182	0	0	2590	390
0	0	8213	7265	5	7187	0	0	2580	380
0	0	8213	7265	5	7192	0	0	2580	380
0	0	8218	7270	5	7197	0	0	2580	380
0	0	8218	7270	5	7202	0	0	2580	380
0	0	8221	7275	5	7207	0	0	2580	380
0	0	8221	7279	5	7212	0	0	2580	380
0	0	8225	7282	5	7217	0	0	2580	380
0	0	8230	7291	5	7222	1	80	2580	380
0	0	8233	7296	5	7227	1	135	2580	380
0	0	8233	7302	5	7232	1	166	2570	380
0	0	8241	7310	5	7237	1	220	2570	380
0	0	8245	7320	5	7242	1	256	2570	380
0	0	8251	7333	5	7247	1	303	2570	380
0	0	8259	7347	5	7252	1	369	2570	380
0	0	8267	7363	5	7257	1	413	2570	380
0	0	8276	7381	5	7262	1	522	2570	380
0	0	8286	7399	5	7267	1	566	2570	380
0	0	8297	7418	5	7272	1	621	2570	380
0	0	8307	7439	5	7277	1	685	2570	380
0	0	8317	7463	5	7282	1	719	2570	380
0	0	8327	7488	5	7287	1	732	2550	380
0	0	8337	7514	5	7292	1	765	2550	380
0	0	8348	7541	5	7297	1	778	2550	380
0	0	8357	7567	5	7302	1	788	2550	380
0	0	8365	7591	5	7307	1	800	2550	380
0	0	8372	7612	5	7312	1	811	2540	380
0	0	8377	7631	5	7317	1	812	2540	380
0	0	8380	7648	5	7322	1	811	2540	380
0	0	8380	7661	5	7327	1	809	2540	380
0	0	8385	7670	5	7332	1	815	2530	380
0	0	8385	7675	5	7337	1	821	2530	380
0	0	8388	7675	5	7342	1	823	2530	380
0	0	8388	7675	5	7347	1	821	2530	380
0	0	8388	7675	5	7352	1	820	2530	380
0	0	8388	7675	5	7357	1	819	2530	380
0	0	8384	7669	5	7362	1	819	2530	380
0	0	8384	7663	5	7367	1	823	2530	380
0	0	8379	7652	5	7372	1	828	2530	380
0	0	8376	7637	5	7377	1	840	2530	380
0	0	8376	7619	5	7382	1	850	2530	380
0	0	8371	7598	5	7387	1	859	2520	380
0	0	8371	7577	5	7392	1	858	2520	380
0	0	8371	7559	5	7397	1	862	2530	380
0	0	8371	7540	5	7402	1	869	2530	380
0	0	8377	7521	5	7407	1	872	2530	380
0	0	8381	7501	5	7412	1	883	2530	380
0	0	8387	7482	5	7417	1	891	2530	380
0	0	8393	7463	5	7422	1	894	2530	380
0	0	8400	7447	5	7427	1	892	2530	380
0	0	8409	7432	5	7432	1	893	2520	380
0	0	8417	7418	5	7437	1	896	2520	380
0	0	8428	7408	5	7442	1	896	2520	380
0	0	8437	7400	5	7447	1	895	2520	380
0	0	8446	7395	5	7452	1	896	2520	380
0	0	8454	7391	5	7457	1	895	2530	380
0	0	8462	7391	5	7462	1	893	2530	380
0	0	8471	7391	5	7467	1	889	2530	380
0	0	8479	7391	5	7472	1	877	2530	380
0	0	8488	7395	5	7477	1	853	2540	380
0	0	8497	7401	5	7482	1	824	2540	380
0	0	8506	7410	5	7487	1	796	2540	380
0	0	8514	7424	5	7492	1	710	2540	380
0	0	8521	7441	5	7497	1	538	2540	380
0	0	8527	7463	5	7502	1	313	2550	360
0	0	8531	7488	5	7507	1	1	2550	360
0	0	8531	7488	5	7512	0	0	2560	350
0	0	8539	7545	5	7517	0	0	2560	350
0	0	8542	7575	5	7522	0	0	2560	350
0	0	8546	7605	5	7527	0	0	2560	350
0	0	8546	7635	5	7532	0	0	2560	350
0	0	8552	7665	5	7537	0	0	2560	350
0	0	8552	7696	5	7542	0	0	2560	350
0	0	8552	7728	5	7547	0	0	2560	350
0	0	8552	7764	5	7552	0	0	2560	350
0	0	8545	7803	5	7557	0	0	2570	330
0	0	8539	7846	5	7562	0	0	2570	330
0	0	8532	7891	5	7567	0	0	2570	320
0	0	8522	7937	5	7572	0	0	2570	320
0	0	8511	7984	5	7577	0	0	2570	320
0	0	8499	8030	5	7582	0	0	2580	300
0	0	8486	8074	5	7587	0	0	2570	300
0	0	8472	8114	5	7592	0	0	2580	290
0	0	8459	8150	5	7597	0	0	2580	290
0	0	8446	8182	5	7602	0	0	2580	290
0	0	8434	8208	5	7607	0	0	2570	290
0	0	8423	8226	5	7612	0	0	2570	290
0	0	8414	8237	5	7617	0	0	2570	290
0	0	8407	8241	5	7622	0	0	2570	290
0	0	8400	8241	5	7627	0	0	2560	290
0	0	8394	8233	5	7632	0	0	2560	290
0	0	8387	8226	5	7637	0	0	2540	300
0	0	8387	8226	4	7641	1	542	2540	300
0	0	8379	8214	5	7646	1	517	2530	320
0	0	8379	8210	5	7651	1	527	2520	320
0	0	8375	8210	5	7656	1	664	2510	330
0	0	8375	8203	5	7661	1	754	2510	330
0	0	8370	8199	5	7666	1	796	2500	340
0	0	8367	8196	5	7671	1	815	2490	340
0	0	8362	8191	5	7676	1	831	2480	350
0	0	8358	8186	5	7681	1	845	2480	350
0	0	8354	8182	5	7686	1	852	2470	370
0	0	8351	8177	5	7691	1	855	2470	370
0	0	8351	8172	5	7696	1	862	2470	370
0	0	8346	8166	5	7701	1	875	2440	370
0	0	8346	8159	5	7706	1	888	2440	370
0	0	8342	8150	5	7711	1	896	2430	390
0	0	8342	8141	5	7716	1	898	2430	390
0	0	8342	8132	5	7721	1	902	2430	390
0	0	8342	8126	5	7726	1	903	2430	390
0	0	8342	8121	5	7731	1	909	2430	390
0	0	8346	8116	5	7736	1	912	2430	390
0	0	8350	8111	5	7741	1	913	2430	390
0	0	8355	8105	5	7746	1	912	2430	390
0	0	8360	8101	5	7751	1	913	2430	390
0	0	8365	8098	5	7756	1	915	2430	390
0	0	8365	8098	5	7761	1	919	2430	390
0	0	8368	8098	5	7766	1	921	2430	390
0	0	8368	8098	5	7771	1	922	2430	390
0	0	8372	8102	5	7776	1	921	2430	390
0	0	8375	8108	5	7781	1	919	2430	390
0	0	8380	8116	5	7786	1	919	2430	390
0	0	8385	8125	5	7791	1	918	2430	390
0	0	8385	8136	5	7796	1	918	2430	390
0	0	8391	8148	5	7801	1	917	2430	390
0	0	8391	8165	5	7806	1	916	2430	390
0	0	8395	8183	5	7811	1	916	2430	390
0	0	8395	8202	5	7816	1	915	2430	390
0	0	8398	8221	5	7821	1	914	2430	390
0	0	8398	8234	5	7826	1	913	2430	390
0	0	8398	8243	5	7831	1	912	2430	390
0	0	8398	8249	5	7836	1	912	2430	390
0	0	8398	8249	5	7841	1	909	2430	390
0	0	8398	8252	5	7846	1	907	2430	390
0	0	8398	8252	5	7851	1	906	2430	390
0	0	8393	8252	5	7856	1	905	2430	390
0	0	8393	8252	5	7861	1	903	2430	390
0	0	8387	8252	5	7866	1	903	2420	380
0	0	8384	8248	5	7871	1	901	2420	380
0	0	8380	8243	5	7876	1	901	2420	380
0	0	8375	8238	5	7881	1	901	2420	380
0	0	8370	8230	5	7886	1	901	2420	380
0	0	8364	8220	5	7891	1	901	2420	380
0	0	8360	8209	5	7896	1	900	2400	380
0	0	8356	8196	5	7901	1	901	2400	380
0	0	8356	8183	5	7906	1	900	2400	380
0	0	8351	8171	5	7911	1	898	2400	380
0	0	8351	8158	5	7916	1	896	2400	380
0	0	8347	8146	5	7921	1	887	2400	380
0	0	8347	8133	5	7926	1	874	2400	380
0	0	8347	8120	5	7931	1	848	2400	380
0	0	8354	8110	5	7936	1	813	2400	380
0	0	8359	8100	5	7941	1	777	2400	380
0	0	8365	8092	5	7946	1	715	2420	380
0	0	8371	8083	5	7951	1	580	2420	380
0	0	8376	8072	5	7956	1	365	2420	380
0	0	8384	8057	5	7961	1	174	2420	380
0	0	8384	8057	5	7966	0	0	2420	380
0	0	8404	8019	5	7971	0	0	2430	390
0	0	8417	7999	5	7976	0	0	2440	370
0	0	8431	7981	5	7981	0	0	2440	370
0	0	8448	7967	5	7986	0	0	2450	360
0	0	8465	7956	5	7991	0	0	2470	370
0	0	8485	7948	5	7996	0	0	2470	370
0	0	8507	7942	5	8001	0	0	2480	350
0	0	8530	7935	5	8006	0	0	2490	350
0	0	8554	7929	5	8011	0	0	2500	340
0	0	8579	7922	5	8016	0	0	2510	330
0	0	8601	7915	5	8021	0	0	2530	320
0	0	8622	7906	5	8026	0	0	2550	290
0	0	8642	7896	5	8031	0	0	2560	290
0	0	8659	7885	5	8036	0	0	2560	290
0	0	8676	7871	5	8041	0	0	2570	290
0	0	8692	7854	5	8046	0	0	2570	290
0	0	8705	7833	5	8051	0	0	2580	290
0	0	8717	7808	5	8056	0	0	2580	290
0	0	8728	7780	5	8061	0	0	2590	300
0	0	8738	7750	5	8066	0	0	2590	300
0	0	8746	7718	5	8071	0	0	2590	300
0	0	8753	7684	5	8076	0	0	2590	300
0	0	8758	7650	5	8081	0	0	2590	300
0	0	8758	7616	5	8086	0	0	2590	300
0	0	8763	7584	5	8091	0	0	2590	300
0	0	8763	7555	5	8096	0	0	2580	290
0	0	8758	7528	5	8101	0	0	2580	290
0	0	8758	7505	5	8106	0	0	2570	290
0	0	8750	7485	5	8111	0	0	2540	320
0	0	8744	7467	5	8116	0	0	2530	330
0	0	8737	7453	5	8121	0	0	2510	350
0	0	8729	7443	5	8126	0	0	2470	380
0	0	8721	7435	5	8131	0	0	2450	390
0	0	8713	7429	5	8136	0	0	2440	390
0	0	8705	7424	5	8141	0	0	2430	390
0	0	8698	7419	5	8146	0	0	2430	390
0	0	8691	7413	5	8151	0	0	2420	380
0	0	8683	7409	5	8156	0	0	2420	380
0	0	8677	7404	5	8161	0	0	2420	380
0	0	8669	7399	5	8166	0	0	2420	380
0	0	8661	7394	5	8171	0	0	2420	380
0	0	8655	7389	5	8176	0	0	2430	390
0	0	8648	7384	5	8181	0	0	2430	390
0	0	8642	7380	5	8186	0	0	2460	370
0	0	8636	7380	5	8191	0	0	2460	370
0	0	8631	7376	5	8196	0	0	2470	370
0	0	8626	7376	5	8201	0	0	2470	370
0	0	8621	7376	5	8206	0	0	2480	370
0	0	8617	7381	5	8211	0	0	2490	350
0	0	8612	7381	5	8216	0	0	2490	350
0	0	8607	7389	5	8221	0	0	2500	340
0	0	8601	7395	5	8226	0	0	2500	340
0	0	8597	7402	5	8231	0	0	2500	340
0	0	8592	7410	5	8236	0	0	2500	340
0	0	8592	7417	5	8241	0	0	2510	330
0	0	8587	7425	5	8246	0	0	2510	330
0	0	8587	7434	5	8251	0	0	2520	320
0	0	8587	7434	5	8256	1	69	2520	320
0	0	8584	7448	5	8261	1	131	2520	320
0	0	8584	7456	5	8266	1	177	2520	320
0	0	8584	7463	5	8271	1	224	2520	320
0	0	8584	7471	6	8277	1	284	2530	320
0	0	8584	7480	5	8282	1	343	2530	320
0	0	8584	7488	5	8287	1	398	2530	320
0	0	8588	7497	5	8292	1	474	2530	320
0	0	8588	7505	5	8297	1	512	2520	320
0	0	8593	7514	5	8302	1	561	2520	320
0	0	8597	7522	5	8307	1	641	2520	320
0	0	8600	7532	5	8312	1	677	2520	320
0	0	8605	7541	5	8317	1	714	2520	320
0	0	8610	7550	5	8322	1	736	2520	320
0	0	8615	7559	5	8327	1	766	2520	320
0	0	8621	7569	5	8332	1	776	2520	320
0	0	8626	7579	5	8337	1	790	2520	320
0	0	8631	7589	5	8342	1	810	2520	320
0	0	8638	7598	5	8347	1	815	2520	320
0	0	8644	7608	5	8352	1	819	2510	320
0	0	8653	7617	5	8357	1	821	2510	320
0	0	8662	7626	5	8362	1	825	2500	320
0	0	8673	7635	5	8367	1	825	2500	320
0	0	8685	7643	5	8372	1	828	2490	340
0	0	8698	7650	5	8377	1	829	2490	340
0	0	8711	7656	5	8382	1	849	2490	340
0	0	8723	7661	5	8387	1	846	2470	340
0	0	8737	7665	5	8392	1	845	2470	340
0	0	8752	7665	5	8397	1	843	2470	340
0	0	8769	7671	5	8402	1	844	2460	350
0	0	8787	7671	5	8407	1	843	2460	340
0	0	8805	7671	5	8412	1	843	2450	360
0	0	8823	7671	5	8417	1	841	2450	360
0	0	8839	7671	5	8422	1	840	2450	360
0	0	8853	7667	5	8427	1	840	2450	360
0	0	8866	7659	5	8432	1	841	2450	360
0	0	8877	7648	5	8437	1	839	2450	360
0	0	8888	7633	5	8442	1	835	2450	360
0	0	8899	7618	5	8447	1	835	2450	360
0	0	8908	7601	5	8452	1	834	2450	360
0	0	8915	7582	5	8457	1	833	2470	370
0	0	8919	7561	5	8462	1	830	2470	370
0	0	8923	7537	5	8467	1	829	2470	370
0	0	8923	7512	5	8472	1	828	2490	350
0	0	8923	7487	5	8477	1	826	2490	350
0	0	8923	7461	5	8482	1	825	2500	340
0	0	8917	7434	5	8487	1	822	2500	340
0	0	8912	7408	5	8492	1	817	2500	340
0	0	8905	7382	5	8497	1	818	2500	340
0	0	8898	7359	5	8502	1	817	2500	340
0	0	8889	7337	5	8507	1	817	2500	340
0	0	8880	7317	5	8512	1	818	2510	350
0	0	8871	7298	5	8517	1	817	2510	350
0	0	8862	7280	5	8522	1	817	2510	350
0	0	8854	7265	5	8527	1	817	2520	350
0	0	8846	7253	5	8532	1	817	2520	350
0	0	8839	7244	5	8537	1	817	2520	350
0	0	8831	7236	5	8542	1	819	2540	350
0	0	8825	7231	5	8547	1	819	2540	350
0	0	8820	7231	5	8552	1	818	2540	350
0	0	8816	7227	5	8557	1	818	2540	350
0	0	8816	7227	5	8562	1	819	2540	350
0	0	8812	7227	5	8567	1	820	2540	350
0	0	8812	7232	5	8572	1	823	2540	350
0	0	8812	7236	5	8577	1	825	2540	350
0	0	8812	7245	5	8582	1	827	2540	350
0	0	8820	7258	5	8587	1	836	2540	350
0	0	8829	7274	5	8592	1	837	2540	350
0	0	8841	7295	5	8597	1	843	2540	350
0	0	8854	7320	5	8602	1	845	2540	350
0	0	8871	7350	5	8607	1	843	2540	350
0	0	8889	7383	5	8612	1	845	2540	350
0	0	8908	7418	5	8617	1	856	2540	350
0	0	8932	7454	5	8622	1	859	2540	350
0	0	8957	7488	5	8627	1	860	2540	350
0	0	8985	7520	5	8632	1	859	2540	350
0	0	9016	7550	5	8637	1	859	2540	350
0	0	9046	7577	5	8642	1	861	2540	350
0	0	9075	7600	5	8647	1	866	2540	350
0	0	9100	7619	5	8652	1	873	2540	350
0	0	9124	7633	5	8657	1	874	2540	350
0	0	9146	7644	5	8662	1	878	2550	330
0	0	9169	7651	5	8667	1	884	2530	330
0	0	9192	7655	5	8672	1	886	2540	320
0	0	9215	7655	5	8677	1	886	2540	320
0	0	9235	7655	5	8682	1	893	2530	320
0	0	9254	7655	5	8687	1	901	2530	320
0	0	9274	7655	5	8692	1	899	2530	320
0	0	9293	7645	5	8697	1	899	2520	320
0	0	9313	7635	5	8702	1	898	2520	320
0	0	9334	7623	5	8707	1	898	2520	320
0	0	9352	7611	5	8712	1	897	2510	320
0	0	9369	7598	5	8717	1	898	2510	320
0	0	9386	7584	5	8722	1	897	2510	320
0	0	9403	7570	5	8727	1	897	2510	320
0	0	9419	7556	5	8732	1	898	2520	320
0	0	9435	7542	5	8737	1	896	2530	300
0	0	9452	7531	5	8742	1	897	2530	300
0	0	9466	7520	5	8747	1	897	2550	290
0	0	9481	7512	5	8752	1	896	2550	290
0	0	9496	7506	5	8757	1	893	2550	290
0	0	9510	7500	5	8762	1	891	2560	290
0	0	9524	7496	5	8767	1	881	2560	290
0	0	9539	7492	5	8772	1	866	2570	290
0	0	9553	7492	5	8777	1	841	2570	290
0	0	9566	7492	5	8782	1	818	2580	290
0	0	9578	7492	5	8787	1	766	2580	290
0	0	9589	7492	5	8792	1	609	2580	290
0	0	9598	7492	5	8797	1	451	2590	300
0	0	9606	7499	5	8802	1	234	2590	300
0	0	9606	7499	5	8807	0	0	2590	300
0	0	9619	7517	5	8812	0	0	2590	300
0	0	9625	7531	5	8817	0	0	2590	300
0	0	9633	7547	5	8822	0	0	2590	300
0	0	9643	7569	5	8827	0	0	2590	300
0	0	9655	7599	5	8832	0	0	2590	300
0	0	9670	7635	5	8837	0	0	2590	300
0	0	9687	7677	5	8842	0	0	2590	300
0	0	9705	7719	5	8847	0	0	2610	300
0	0	9720	7761	5	8852	0	0	2610	300
0	0	9733	7802	5	8857	0	0	2610	300
0	0	9740	7844	5	8862	0	0	2610	300
0	0	9743	7888	5	8867	0	0	2610	300
0	0	9743	7934	5	8872	0	0	2620	300
0	0	9739	7983	5	8877	0	0	2620	300
0	0	9735	8034	5	8882	0	0	2620	300
0	0	9725	8088	5	8887	0	0	2620	300
0	0	9715	8144	5	8892	0	0	2620	300
0	0	9703	8200	5	8897	0	0	2620	300
0	0	9689	8260	5	8902	0	0	2620	300
0	0	9672	8322	5	8907	0	0	2610	300
0	0	9652	8386	5	8912	0	0	2610	300
0	0	9629	8457	5	8917	0	0	2590	300
0	0	9606	8533	5	8922	0	0	2580	290
0	0	9582	8617	5	8927	0	0	2570	290
0	0	9582	8617	5	8932	0	0	2570	290
