# Supplementary material for: “Let Me Hear Your Handwriting!” Evaluating the Movement Fluency from Its Sonification
Source: PLoS One. 2015 Jun 17;10(6):e0128388. doi: 10.1371/journal.pone.0128388 (PMC4470513; doi:10.1371/journal.pone.0128388)
Supplement: S1 Dataset — (ZIP) [file pone.0128388.s004.zip › S4_Dataset_Experiment1/AN7.txt]

Identification :	anthony
2008-10-14	14:46:49
Fichier origine :	C:\Documents and Settings\schon\Bureau\Ecriture\anthony7.txt
Nb segments :	1
Seg	Num	X /100 mm	Y /100 mm	Interv ms	Time ms	Tip	P	Az	Al
0	0	12436	8373	20	20	0	0	2610	300
0	0	12442	8373	5	25	0	0	2610	300
0	0	12451	8377	5	30	0	0	2610	300
0	0	12463	8377	5	35	0	0	2610	300
0	0	12474	8377	5	40	0	0	2610	300
0	0	12474	8365	5	45	0	0	2610	300
0	0	12474	8349	5	50	0	0	2610	300
0	0	12463	8328	5	55	0	0	2620	300
0	0	12451	8301	5	60	0	0	2620	300
0	0	12435	8274	5	65	0	0	2620	300
0	0	12414	8243	5	70	0	0	2630	300
0	0	12390	8214	5	75	0	0	2630	300
0	0	12363	8185	5	80	0	0	2640	300
0	0	12335	8157	5	85	0	0	2640	300
0	0	12307	8133	5	90	0	0	2650	300
0	0	12281	8111	5	95	0	0	2660	300
0	0	12254	8091	5	100	0	0	2670	300
0	0	12228	8073	5	105	0	0	2670	300
0	0	12205	8056	5	110	0	0	2680	300
0	0	12182	8041	5	115	0	0	2680	300
0	0	12164	8028	5	120	0	0	2690	300
0	0	12147	8016	5	125	0	0	2700	300
0	0	12133	8003	5	130	0	0	2700	300
0	0	12122	7988	5	135	0	0	2700	300
0	0	12109	7972	5	140	0	0	2710	300
0	0	12098	7952	5	145	0	0	2720	300
0	0	12085	7931	5	150	0	0	2720	300
0	0	12071	7907	5	155	0	0	2730	300
0	0	12059	7882	5	160	0	0	2730	300
0	0	12048	7856	5	165	0	0	2750	300
0	0	12037	7829	5	170	0	0	2750	300
0	0	12027	7803	5	175	0	0	2750	310
0	0	12016	7777	5	180	0	0	2770	310
0	0	12002	7752	5	185	0	0	2780	330
0	0	11987	7728	5	190	0	0	2790	330
0	0	11967	7704	5	195	0	0	2800	340
0	0	11945	7682	5	200	0	0	2820	330
0	0	11924	7660	5	205	0	0	2830	350
0	0	11900	7644	5	210	0	0	2850	350
0	0	11877	7630	5	215	0	0	2840	360
0	0	11853	7619	5	220	0	0	2840	360
0	0	11828	7613	5	225	0	0	2820	380
0	0	11804	7607	5	230	0	0	2810	380
0	0	11782	7602	5	235	0	0	2780	370
0	0	11760	7595	5	240	0	0	2760	360
0	0	11740	7586	5	245	0	0	2740	330
0	0	11721	7576	5	250	0	0	2720	310
0	0	11705	7563	5	255	0	0	2700	300
0	0	11691	7551	5	260	0	0	2690	300
0	0	11677	7536	5	265	0	0	2680	300
0	0	11663	7518	5	270	0	0	2660	300
0	0	11649	7495	5	275	0	0	2640	300
0	0	11639	7469	5	280	0	0	2630	300
0	0	11631	7446	5	285	0	0	2610	300
0	0	11625	7427	5	290	0	0	2610	300
0	0	11619	7416	5	295	0	0	2590	300
0	0	11611	7410	5	300	0	0	2590	300
0	0	11602	7410	5	305	0	0	2610	300
0	0	11591	7404	5	310	0	0	2610	300
0	0	11581	7400	5	315	0	0	2610	300
0	0	11571	7394	5	320	0	0	2610	300
0	0	11563	7384	5	325	0	0	2620	300
0	0	11555	7371	5	330	0	0	2620	300
0	0	11548	7353	5	335	0	0	2630	300
0	0	11543	7332	5	340	0	0	2640	300
0	0	11537	7307	5	345	0	0	2640	300
0	0	11532	7280	5	350	0	0	2650	300
0	0	11527	7253	5	355	0	0	2660	300
0	0	11522	7225	5	360	0	0	2660	300
0	0	11517	7199	5	365	0	0	2670	300
0	0	11511	7176	5	370	0	0	2670	300
0	0	11505	7155	5	375	0	0	2680	300
0	0	11499	7135	5	380	0	0	2680	300
0	0	11492	7117	5	385	0	0	2680	300
0	0	11486	7098	5	390	0	0	2690	300
0	0	11481	7079	5	395	0	0	2690	300
0	0	11474	7062	5	400	0	0	2700	300
0	0	11469	7046	5	405	0	0	2700	300
0	0	11464	7032	5	410	0	0	2700	300
0	0	11460	7018	5	415	0	0	2700	300
0	0	11457	7005	5	420	0	0	2710	300
0	0	11453	6994	5	425	0	0	2710	300
0	0	11453	6983	5	430	0	0	2720	300
0	0	11448	6975	5	435	0	0	2720	300
0	0	11448	6966	5	440	0	0	2720	300
0	0	11443	6958	5	445	0	0	2730	300
0	0	11443	6952	5	450	0	0	2730	300
0	0	11437	6945	5	455	0	0	2730	300
0	0	11437	6937	5	460	0	0	2730	300
0	0	11433	6930	5	465	0	0	2730	300
0	0	11433	6922	5	470	0	0	2730	300
0	0	11433	6916	5	475	0	0	2750	300
0	0	11428	6911	5	480	0	0	2750	300
0	0	11428	6907	5	485	0	0	2750	300
0	0	11421	6903	5	490	0	0	2750	300
0	0	11417	6899	5	495	0	0	2750	300
0	0	11413	6895	5	500	0	0	2750	300
0	0	11407	6895	5	505	0	0	2750	300
0	0	11401	6889	5	510	0	0	2750	300
0	0	11392	6884	5	515	0	0	2750	300
0	0	11383	6877	5	520	0	0	2750	300
0	0	11372	6868	5	525	0	0	2750	300
0	0	11361	6859	5	530	0	0	2750	300
0	0	11349	6848	5	535	0	0	2750	300
0	0	11336	6836	5	540	0	0	2750	300
0	0	11323	6826	5	545	0	0	2750	300
0	0	11310	6814	5	550	0	0	2750	300
0	0	11296	6803	5	555	0	0	2760	300
0	0	11284	6791	5	560	0	0	2760	300
0	0	11271	6780	5	565	0	0	2760	300
0	0	11258	6769	5	570	0	0	2760	300
0	0	11248	6759	5	575	0	0	2760	300
0	0	11238	6749	6	581	0	0	2760	300
0	0	11230	6740	5	586	0	0	2760	300
0	0	11222	6730	5	591	0	0	2760	300
0	0	11214	6721	5	596	0	0	2760	300
0	0	11208	6713	5	601	0	0	2770	300
0	0	11203	6706	5	606	0	0	2770	300
0	0	11199	6699	5	611	0	0	2770	300
0	0	11196	6692	5	616	0	0	2770	300
0	0	11191	6685	5	621	0	0	2770	300
0	0	11191	6679	5	626	0	0	2780	300
0	0	11184	6674	5	631	0	0	2790	310
0	0	11179	6668	5	636	0	0	2790	310
0	0	11179	6663	5	641	0	0	2790	330
0	0	11172	6659	5	646	0	0	2800	330
0	0	11172	6654	5	651	0	0	2800	330
0	0	11167	6654	5	656	0	0	2800	330
0	0	11167	6649	5	661	0	0	2800	330
0	0	11162	6649	5	666	0	0	2800	330
0	0	11162	6649	5	671	0	0	2810	320
0	0	11159	6649	5	676	0	0	2810	320
0	0	11159	6653	5	681	0	0	2810	320
0	0	11159	6657	5	686	0	0	2810	320
0	0	11159	6663	5	691	0	0	2810	320
0	0	11159	6669	5	696	0	0	2810	320
0	0	11159	6678	5	701	0	0	2810	320
0	0	11164	6688	5	706	0	0	2810	320
0	0	11164	6698	5	711	0	0	2810	320
0	0	11170	6711	5	716	0	0	2810	320
0	0	11173	6723	5	721	0	0	2810	320
0	0	11177	6740	5	726	0	0	2800	330
0	0	11181	6758	5	731	0	0	2800	330
0	0	11186	6779	5	736	0	0	2800	330
0	0	11190	6802	5	741	0	0	2790	330
0	0	11195	6827	5	746	0	0	2790	330
0	0	11200	6854	5	751	0	0	2790	330
0	0	11205	6884	5	756	0	0	2780	330
0	0	11205	6916	5	761	0	0	2780	330
0	0	11211	6948	5	766	0	0	2770	330
0	0	11211	6983	5	771	0	0	2770	330
0	0	11211	7020	5	776	0	0	2760	330
0	0	11211	7057	5	781	0	0	2760	330
0	0	11211	7097	5	786	0	0	2760	330
0	0	11211	7138	5	791	0	0	2750	330
0	0	11205	7180	5	796	0	0	2750	330
0	0	11200	7223	5	801	0	0	2740	330
0	0	11194	7267	5	806	0	0	2740	330
0	0	11187	7309	5	811	0	0	2730	330
0	0	11180	7349	5	816	0	0	2730	330
0	0	11173	7388	5	821	0	0	2720	330
0	0	11165	7423	5	826	0	0	2720	330
0	0	11157	7456	5	831	0	0	2720	330
0	0	11149	7488	5	836	0	0	2710	330
0	0	11141	7517	5	841	0	0	2710	330
0	0	11134	7544	5	846	0	0	2700	330
0	0	11128	7570	5	851	0	0	2700	330
0	0	11122	7592	5	856	0	0	2700	330
0	0	11118	7612	5	861	0	0	2700	330
0	0	11113	7628	5	866	0	0	2690	330
0	0	11109	7640	5	871	0	0	2690	330
0	0	11105	7649	5	876	0	0	2690	330
0	0	11101	7652	5	881	0	0	2700	330
0	0	11101	7652	5	886	0	0	2700	330
0	0	11096	7652	5	891	0	0	2700	330
0	0	11092	7646	5	896	0	0	2700	330
0	0	11092	7641	5	901	0	0	2710	330
0	0	11085	7633	5	906	0	0	2710	330
0	0	11085	7625	5	911	0	0	2710	330
0	0	11081	7616	5	916	0	0	2710	330
0	0	11081	7607	5	921	0	0	2710	330
0	0	11081	7599	5	926	0	0	2710	330
0	0	11081	7593	5	931	0	0	2710	340
0	0	11081	7587	5	936	0	0	2710	340
0	0	11081	7582	5	941	0	0	2710	360
0	0	11081	7578	5	946	0	0	2710	360
0	0	11085	7572	5	951	0	0	2710	360
0	0	11085	7567	5	956	0	0	2700	360
0	0	11085	7562	5	961	0	0	2700	360
0	0	11089	7557	5	966	0	0	2700	360
0	0	11089	7552	5	971	0	0	2690	360
0	0	11089	7546	5	976	0	0	2680	360
0	0	11089	7540	5	981	0	0	2670	360
0	0	11093	7534	5	986	0	0	2670	360
0	0	11093	7528	5	991	0	0	2670	360
0	0	11097	7522	5	996	0	0	2670	360
0	0	11097	7517	5	1001	0	0	2670	360
0	0	11100	7512	5	1006	0	0	2670	360
0	0	11100	7508	5	1011	0	0	2670	360
0	0	11104	7508	5	1016	0	0	2680	360
0	0	11104	7502	5	1021	0	0	2680	360
0	0	11108	7497	5	1026	0	0	2680	360
0	0	11108	7497	5	1031	0	0	2680	360
0	0	11108	7490	5	1036	0	0	2680	360
0	0	11108	7486	5	1041	0	0	2680	360
0	0	11108	7482	5	1046	0	0	2680	360
0	0	11108	7478	5	1051	0	0	2680	360
0	0	11112	7474	5	1056	0	0	2680	360
0	0	11112	7469	5	1061	0	0	2680	360
0	0	11112	7465	5	1066	0	0	2680	360
0	0	11112	7461	5	1071	0	0	2690	360
0	0	11112	7461	5	1076	0	0	2690	360
0	0	11112	7456	5	1081	0	0	2690	360
0	0	11107	7456	5	1086	0	0	2690	360
0	0	11107	7450	5	1091	0	0	2690	360
0	0	11101	7450	5	1096	0	0	2690	360
0	0	11096	7443	5	1101	0	0	2690	360
0	0	11091	7439	5	1106	0	0	2690	360
0	0	11087	7434	5	1111	0	0	2690	360
0	0	11082	7430	5	1116	0	0	2690	360
0	0	11077	7425	5	1121	0	0	2690	360
0	0	11072	7418	5	1126	0	0	2690	360
0	0	11066	7412	5	1131	0	0	2690	360
0	0	11060	7404	5	1136	0	0	2690	360
0	0	11055	7396	5	1141	0	0	2690	360
0	0	11049	7388	5	1146	0	0	2700	360
0	0	11044	7380	5	1151	0	0	2700	360
0	0	11040	7373	5	1156	0	0	2700	360
0	0	11040	7367	5	1161	0	0	2700	370
0	0	11040	7367	2	1163	1	125	2700	370
0	0	11040	7358	5	1168	1	142	2700	390
0	0	11044	7351	5	1173	1	220	2700	390
0	0	11044	7344	5	1178	1	330	2700	390
0	0	11048	7337	5	1183	1	382	2700	390
0	0	11048	7330	5	1188	1	428	2700	390
0	0	11051	7326	5	1193	1	488	2700	390
0	0	11051	7322	5	1198	1	554	2700	390
0	0	11056	7322	5	1203	1	635	2700	390
0	0	11056	7316	5	1208	1	693	2700	390
0	0	11062	7316	5	1213	1	727	2700	390
0	0	11066	7316	5	1218	1	747	2700	390
0	0	11072	7316	5	1223	1	756	2700	390
0	0	11080	7316	5	1228	1	767	2700	390
0	0	11088	7316	5	1233	1	800	2720	390
0	0	11098	7320	5	1238	1	804	2720	390
0	0	11110	7323	5	1243	1	809	2720	390
0	0	11120	7328	5	1248	1	835	2720	390
0	0	11134	7335	5	1253	1	844	2720	390
0	0	11147	7343	5	1258	1	845	2720	390
0	0	11160	7352	5	1263	1	849	2720	390
0	0	11175	7363	5	1268	1	855	2720	390
0	0	11191	7376	5	1273	1	862	2720	390
0	0	11206	7389	5	1278	1	867	2720	370
0	0	11223	7403	5	1283	1	866	2720	370
0	0	11241	7419	5	1288	1	865	2710	360
0	0	11259	7437	5	1293	1	865	2700	360
0	0	11277	7457	5	1298	1	869	2700	360
0	0	11294	7479	5	1303	1	869	2700	360
0	0	11309	7501	5	1308	1	868	2700	360
0	0	11323	7524	5	1313	1	872	2700	360
0	0	11338	7550	5	1318	1	873	2700	360
0	0	11354	7577	5	1323	1	871	2700	360
0	0	11370	7609	5	1328	1	872	2700	360
0	0	11386	7646	5	1333	1	871	2700	360
0	0	11401	7688	5	1338	1	872	2700	360
0	0	11414	7736	5	1343	1	872	2700	360
0	0	11428	7787	5	1348	1	871	2700	360
0	0	11441	7837	5	1353	1	869	2700	360
0	0	11454	7885	5	1358	1	870	2690	360
0	0	11464	7930	5	1363	1	870	2690	360
0	0	11474	7970	5	1368	1	871	2690	360
0	0	11481	8007	5	1373	1	869	2690	360
0	0	11488	8041	5	1378	1	869	2680	360
0	0	11495	8073	5	1383	1	869	2680	360
0	0	11500	8103	5	1388	1	869	2670	360
0	0	11505	8133	5	1393	1	869	2670	360
0	0	11509	8162	5	1398	1	868	2670	360
0	0	11509	8193	5	1403	1	867	2660	360
0	0	11509	8225	5	1408	1	867	2660	360
0	0	11509	8259	5	1413	1	866	2660	360
0	0	11509	8294	5	1418	1	866	2660	360
0	0	11509	8326	5	1423	1	865	2650	360
0	0	11504	8357	5	1428	1	865	2650	360
0	0	11499	8386	5	1433	1	864	2650	360
0	0	11495	8412	5	1438	1	862	2630	360
0	0	11491	8438	5	1443	1	862	2630	360
0	0	11486	8460	5	1448	1	861	2630	360
0	0	11482	8480	5	1453	1	860	2630	360
0	0	11477	8495	5	1458	1	860	2630	360
0	0	11473	8508	5	1463	1	861	2630	360
0	0	11467	8520	5	1468	1	861	2630	360
0	0	11462	8530	5	1473	1	861	2630	360
0	0	11455	8542	5	1478	1	860	2630	360
0	0	11449	8553	5	1483	1	859	2630	360
0	0	11443	8565	5	1488	1	859	2630	360
0	0	11437	8576	5	1493	1	858	2630	360
0	0	11431	8586	5	1498	1	858	2630	360
0	0	11425	8595	5	1503	1	856	2610	360
0	0	11418	8602	5	1508	1	854	2610	360
0	0	11412	8610	5	1513	1	853	2610	360
0	0	11405	8617	5	1518	1	852	2610	360
0	0	11398	8624	5	1523	1	851	2610	360
0	0	11391	8629	5	1528	1	851	2610	360
0	0	11383	8629	5	1533	1	852	2610	360
0	0	11375	8629	5	1538	1	852	2600	360
0	0	11369	8629	5	1543	1	847	2600	360
0	0	11363	8629	5	1548	1	842	2600	360
0	0	11359	8624	5	1553	1	841	2600	370
0	0	11359	8620	5	1558	1	841	2600	370
0	0	11351	8613	5	1563	1	842	2590	390
0	0	11344	8602	5	1568	1	844	2590	390
0	0	11337	8589	5	1573	1	843	2590	390
0	0	11329	8572	5	1578	1	842	2590	390
0	0	11322	8552	5	1583	1	843	2590	390
0	0	11316	8533	5	1588	1	841	2590	390
0	0	11311	8512	5	1593	1	841	2590	390
0	0	11305	8491	5	1598	1	843	2590	390
0	0	11299	8469	5	1603	1	843	2590	390
0	0	11292	8448	5	1608	1	843	2590	390
0	0	11286	8426	5	1613	1	845	2590	390
0	0	11281	8403	5	1618	1	843	2600	390
0	0	11276	8379	5	1623	1	845	2600	390
0	0	11273	8355	5	1628	1	844	2600	390
0	0	11269	8332	5	1633	1	843	2600	390
0	0	11263	8307	5	1638	1	845	2620	390
0	0	11259	8281	5	1643	1	845	2620	390
0	0	11254	8253	5	1648	1	844	2620	390
0	0	11249	8225	5	1653	1	845	2620	390
0	0	11245	8196	5	1658	1	845	2620	390
0	0	11239	8169	5	1663	1	845	2630	390
0	0	11234	8143	5	1668	1	845	2630	390
0	0	11230	8117	5	1673	1	845	2630	390
0	0	11225	8096	5	1678	1	844	2630	390
0	0	11221	8076	5	1683	1	843	2630	390
0	0	11218	8057	5	1688	1	843	2640	390
0	0	11214	8038	5	1693	1	843	2640	390
0	0	11214	8018	5	1698	1	843	2640	390
0	0	11208	7998	5	1703	1	843	2640	390
0	0	11208	7981	5	1708	1	842	2640	390
0	0	11203	7966	5	1713	1	842	2650	390
0	0	11203	7950	5	1718	1	841	2650	390
0	0	11199	7933	5	1723	1	842	2650	390
0	0	11199	7914	5	1728	1	843	2650	390
0	0	11199	7892	5	1733	1	843	2670	390
0	0	11196	7868	5	1738	1	844	2670	390
0	0	11196	7843	5	1743	1	843	2670	390
0	0	11196	7816	5	1748	1	845	2670	390
0	0	11192	7788	5	1753	1	844	2680	370
0	0	11192	7759	5	1758	1	844	2680	370
0	0	11192	7730	5	1763	1	845	2680	360
0	0	11192	7700	5	1768	1	843	2690	360
0	0	11192	7670	5	1773	1	845	2690	360
0	0	11192	7639	5	1778	1	845	2690	360
0	0	11192	7604	5	1783	1	845	2690	360
0	0	11192	7569	5	1788	1	845	2690	360
0	0	11192	7534	5	1793	1	845	2690	360
0	0	11192	7501	5	1798	1	846	2690	360
0	0	11192	7470	5	1803	1	845	2700	360
0	0	11199	7440	5	1808	1	848	2700	360
0	0	11202	7409	5	1813	1	853	2700	360
0	0	11207	7381	5	1818	1	852	2700	360
0	0	11214	7356	5	1823	1	851	2700	360
0	0	11222	7336	5	1828	1	854	2700	360
0	0	11233	7322	5	1833	1	855	2700	360
0	0	11245	7313	5	1838	1	857	2700	360
0	0	11259	7305	5	1843	1	859	2700	360
0	0	11274	7299	5	1848	1	864	2700	360
0	0	11291	7293	5	1853	1	878	2700	360
0	0	11309	7287	5	1858	1	885	2700	360
0	0	11328	7284	5	1863	1	890	2700	360
0	0	11349	7284	5	1868	1	889	2700	360
0	0	11370	7278	5	1873	1	900	2700	360
0	0	11394	7278	5	1878	1	900	2710	360
0	0	11417	7278	5	1883	1	903	2710	360
0	0	11439	7278	5	1888	1	909	2710	360
0	0	11462	7282	5	1893	1	909	2710	360
0	0	11486	7290	5	1898	1	908	2710	360
0	0	11510	7300	5	1903	1	910	2710	360
0	0	11534	7315	5	1908	1	912	2720	360
0	0	11558	7331	5	1913	1	910	2720	360
0	0	11580	7349	5	1918	1	909	2710	360
0	0	11601	7367	5	1923	1	908	2710	360
0	0	11621	7385	5	1928	1	908	2710	360
0	0	11641	7406	5	1933	1	904	2710	360
0	0	11660	7431	5	1938	1	899	2710	360
0	0	11679	7456	5	1943	1	880	2710	360
0	0	11696	7480	5	1948	1	864	2710	360
0	0	11710	7501	5	1953	1	840	2700	340
0	0	11723	7518	5	1958	1	760	2700	340
0	0	11734	7533	5	1963	1	547	2700	330
0	0	11743	7547	5	1968	1	317	2700	330
0	0	11753	7561	5	1973	1	40	2700	330
0	0	11753	7561	6	1979	0	0	2700	330
0	0	11771	7587	5	1984	0	0	2700	330
0	0	11783	7598	5	1989	0	0	2700	330
0	0	11798	7610	5	1994	0	0	2700	330
0	0	11819	7624	5	1999	0	0	2690	330
0	0	11847	7640	5	2004	0	0	2690	330
0	0	11877	7659	5	2009	0	0	2690	330
0	0	11907	7679	5	2014	0	0	2700	330
0	0	11937	7702	5	2019	0	0	2700	330
0	0	11964	7730	5	2024	0	0	2700	330
0	0	11992	7760	5	2029	0	0	2700	330
0	0	12019	7795	5	2034	0	0	2700	330
0	0	12047	7832	5	2039	0	0	2710	330
0	0	12076	7868	5	2044	0	0	2710	330
0	0	12103	7907	5	2049	0	0	2720	330
0	0	12129	7945	5	2054	0	0	2720	310
0	0	12156	7980	5	2059	0	0	2720	310
0	0	12181	8014	5	2064	0	0	2730	300
0	0	12206	8042	5	2069	0	0	2730	300
0	0	12231	8066	5	2074	0	0	2730	300
0	0	12253	8086	5	2079	0	0	2730	300
0	0	12273	8101	5	2084	0	0	2730	300
0	0	12293	8113	5	2089	0	0	2730	300
0	0	12311	8120	5	2094	0	0	2720	300
0	0	12330	8124	5	2099	0	0	2710	300
0	0	12351	8124	5	2104	0	0	2710	300
0	0	12374	8124	5	2109	0	0	2700	300
0	0	12396	8130	5	2114	0	0	2700	300
0	0	12422	8140	5	2119	0	0	2690	300
0	0	12447	8153	5	2124	0	0	2680	300
0	0	12474	8162	5	2129	0	0	2680	300
0	0	12498	8166	5	2134	0	0	2670	300
0	0	12519	8161	5	2139	0	0	2660	300
0	0	12535	8148	5	2144	0	0	2650	300
0	0	12549	8129	5	2149	0	0	2650	300
0	0	12559	8105	5	2154	0	0	2640	300
0	0	12566	8080	5	2159	0	0	2640	300
0	0	12573	8054	5	2164	0	0	2630	300
0	0	12573	8029	5	2169	0	0	2630	300
0	0	12580	8008	5	2174	0	0	2630	300
0	0	12587	7989	5	2179	0	0	2630	300
0	0	12595	7977	5	2184	0	0	2630	300
0	0	12605	7971	5	2189	0	0	2630	300
0	0	12617	7971	5	2194	0	0	2630	300
0	0	12631	7978	5	2199	0	0	2630	300
0	0	12648	7985	5	2204	0	0	2640	300
0	0	12664	7993	5	2209	0	0	2640	300
0	0	12681	8000	5	2214	0	0	2640	300
0	0	12699	8000	5	2219	0	0	2640	300
0	0	12716	8000	5	2224	0	0	2630	300
0	0	12739	7995	5	2229	0	0	2630	300
0	0	12769	7995	5	2234	0	0	2630	300
0	0	12803	7991	5	2239	0	0	2630	300
0	0	12842	7984	5	2244	0	0	2620	300
0	0	12873	7966	5	2249	0	0	2620	300
0	0	12888	7936	5	2254	0	0	2610	300
0	0	12892	7898	5	2259	0	0	2610	300
0	0	12888	7858	5	2264	0	0	2610	300
0	0	12877	7812	5	2269	0	0	2610	300
0	0	12860	7765	5	2274	0	0	2610	300
0	0	12841	7724	5	2279	0	0	2610	300
0	0	12823	7686	5	2284	0	0	2610	300
0	0	12806	7653	5	2289	0	0	2610	300
0	0	12794	7619	5	2294	0	0	2610	300
0	0	12781	7584	5	2299	0	0	2590	300
0	0	12761	7549	5	2304	0	0	2590	300
0	0	12737	7517	5	2309	0	0	2580	290
0	0	12709	7492	5	2314	0	0	2570	290
0	0	12679	7469	5	2319	0	0	2560	290
0	0	12651	7451	5	2324	0	0	2560	290
0	0	12622	7436	5	2329	0	0	2560	290
0	0	12596	7425	5	2334	0	0	2550	290
0	0	12570	7417	5	2339	0	0	2550	290
0	0	12544	7410	5	2344	0	0	2540	290
0	0	12517	7403	5	2349	0	0	2540	290
0	0	12490	7392	5	2354	0	0	2530	290
0	0	12461	7379	5	2359	0	0	2520	290
0	0	12432	7362	5	2364	0	0	2510	290
0	0	12402	7345	5	2369	0	0	2510	290
0	0	12371	7329	5	2374	0	0	2520	290
0	0	12340	7314	5	2379	0	0	2530	290
0	0	12309	7302	5	2384	0	0	2520	300
0	0	12281	7290	5	2389	0	0	2520	320
0	0	12254	7282	5	2394	0	0	2530	330
0	0	12228	7276	5	2399	0	0	2530	330
0	0	12203	7272	5	2404	0	0	2510	350
0	0	12179	7272	5	2409	0	0	2520	350
0	0	12158	7268	5	2414	0	0	2520	350
0	0	12140	7268	5	2419	0	0	2520	350
0	0	12124	7263	5	2424	0	0	2510	360
0	0	12111	7259	5	2429	0	0	2510	360
0	0	12098	7252	5	2434	0	0	2520	380
0	0	12088	7245	5	2439	0	0	2520	380
0	0	12079	7238	5	2444	0	0	2520	380
0	0	12071	7233	5	2449	0	0	2510	380
0	0	12064	7233	5	2454	0	0	2510	380
0	0	12058	7233	5	2459	0	0	2500	400
0	0	12054	7237	5	2464	0	0	2510	400
0	0	12049	7242	5	2469	0	0	2510	400
0	0	12049	7248	5	2474	0	0	2510	400
0	0	12043	7254	5	2479	0	0	2510	400
0	0	12039	7260	5	2484	0	0	2510	400
0	0	12039	7264	5	2489	0	0	2510	400
0	0	12032	7268	5	2494	0	0	2510	400
0	0	12028	7268	5	2499	0	0	2510	400
0	0	12028	7274	5	2504	0	0	2510	400
0	0	12024	7274	5	2509	0	0	2510	400
0	0	12024	7280	5	2514	0	0	2510	400
0	0	12020	7280	5	2519	0	0	2500	410
0	0	12020	7286	5	2524	0	0	2500	410
0	0	12015	7290	5	2529	0	0	2490	430
0	0	12015	7290	5	2534	0	0	2490	430
0	0	12012	7295	5	2539	0	0	2490	430
0	0	12012	7295	5	2544	0	0	2490	430
0	0	12012	7300	5	2549	0	0	2490	430
0	0	12008	7300	5	2554	0	0	2480	430
0	0	12008	7306	5	2559	0	0	2480	430
0	0	12008	7306	5	2564	0	0	2480	430
0	0	12008	7312	5	2569	0	0	2480	430
0	0	12008	7312	5	2574	0	0	2480	430
0	0	12008	7317	5	2579	0	0	2480	430
0	0	12008	7317	5	2584	0	0	2480	430
0	0	12008	7323	5	2589	0	0	2480	430
0	0	12008	7329	5	2594	0	0	2480	430
0	0	12008	7336	5	2599	0	0	2480	430
0	0	12014	7346	5	2604	0	0	2480	430
0	0	12020	7356	5	2609	0	0	2480	430
0	0	12020	7356	6	2615	1	29	2480	430
0	0	12033	7379	5	2620	1	44	2480	430
0	0	12037	7391	5	2625	1	166	2480	430
0	0	12041	7405	5	2630	1	206	2480	430
0	0	12044	7420	5	2635	1	273	2480	430
0	0	12044	7437	5	2640	1	359	2480	430
0	0	12049	7454	5	2645	1	416	2480	430
0	0	12049	7475	5	2650	1	488	2490	410
0	0	12049	7496	5	2655	1	580	2490	410
0	0	12049	7517	5	2660	1	664	2480	400
0	0	12042	7537	5	2665	1	709	2480	400
0	0	12036	7555	5	2670	1	753	2470	410
0	0	12029	7570	5	2675	1	758	2470	410
0	0	12023	7582	5	2680	1	757	2450	420
0	0	12017	7591	5	2685	1	768	2450	420
0	0	12012	7599	5	2690	1	782	2450	420
0	0	12006	7605	5	2695	1	784	2430	420
0	0	11999	7610	5	2700	1	787	2430	420
0	0	11990	7610	5	2705	1	792	2430	420
0	0	11980	7615	5	2710	1	801	2420	410
0	0	11968	7615	5	2715	1	801	2420	410
0	0	11954	7615	5	2720	1	802	2420	410
0	0	11939	7615	5	2725	1	802	2400	410
0	0	11924	7615	5	2730	1	806	2400	410
0	0	11908	7608	5	2735	1	805	2400	410
0	0	11893	7603	5	2740	1	810	2400	410
0	0	11878	7594	5	2745	1	809	2380	410
0	0	11862	7582	5	2750	1	812	2380	410
0	0	11848	7567	5	2755	1	815	2360	430
0	0	11834	7549	5	2760	1	821	2360	430
0	0	11822	7531	5	2765	1	820	2360	430
0	0	11812	7513	5	2770	1	822	2350	430
0	0	11802	7496	5	2775	1	826	2330	430
0	0	11794	7481	5	2780	1	829	2310	440
0	0	11786	7465	5	2785	1	838	2310	440
0	0	11779	7448	5	2790	1	849	2310	440
0	0	11774	7432	5	2795	1	851	2310	440
0	0	11774	7415	5	2800	1	852	2310	440
0	0	11774	7398	5	2805	1	852	2300	450
0	0	11774	7380	5	2810	1	859	2320	450
0	0	11779	7360	5	2815	1	869	2300	470
0	0	11786	7340	5	2820	1	871	2300	470
0	0	11794	7321	5	2825	1	874	2300	470
0	0	11806	7302	5	2830	1	875	2300	470
0	0	11819	7287	5	2835	1	884	2300	470
0	0	11833	7274	5	2840	1	887	2320	470
0	0	11849	7263	5	2845	1	893	2320	470
0	0	11865	7256	5	2850	1	895	2340	460
0	0	11884	7251	5	2855	1	902	2340	460
0	0	11906	7251	5	2860	1	901	2370	460
0	0	11928	7251	5	2865	1	902	2370	460
0	0	11950	7257	5	2870	1	904	2370	460
0	0	11968	7262	5	2875	1	907	2370	460
0	0	11983	7269	5	2880	1	907	2400	450
0	0	11996	7276	5	2885	1	909	2400	450
0	0	12007	7285	5	2890	1	910	2400	440
0	0	12017	7295	5	2895	1	911	2400	440
0	0	12027	7305	5	2900	1	913	2400	440
0	0	12037	7316	5	2905	1	914	2420	420
0	0	12047	7329	5	2910	1	915	2420	420
0	0	12057	7344	5	2915	1	916	2430	420
0	0	12068	7363	5	2920	1	914	2430	420
0	0	12078	7385	5	2925	1	916	2430	420
0	0	12087	7409	5	2930	1	916	2430	420
0	0	12095	7434	5	2935	1	916	2450	400
0	0	12100	7459	5	2940	1	916	2450	400
0	0	12105	7484	5	2945	1	916	2450	390
0	0	12109	7510	5	2950	1	914	2440	390
0	0	12109	7536	5	2955	1	914	2440	390
0	0	12113	7561	5	2960	1	912	2440	390
0	0	12113	7583	5	2965	1	912	2440	390
0	0	12113	7603	5	2970	1	912	2440	390
0	0	12107	7619	5	2975	1	911	2430	390
0	0	12103	7633	5	2980	1	909	2430	390
0	0	12095	7646	5	2985	1	903	2430	390
0	0	12089	7655	5	2990	1	889	2420	380
0	0	12082	7662	5	2995	1	863	2420	380
0	0	12077	7666	5	3000	1	824	2420	380
0	0	12074	7666	5	3005	1	765	2400	380
0	0	12068	7666	5	3010	1	613	2400	380
0	0	12061	7666	5	3015	1	352	2400	380
0	0	12052	7666	5	3020	1	101	2390	380
0	0	12052	7666	5	3025	0	0	2390	380
0	0	12037	7666	5	3030	0	0	2390	380
0	0	12033	7666	5	3035	0	0	2390	380
0	0	12033	7666	5	3040	0	0	2390	380
0	0	12033	7666	5	3045	0	0	2390	380
0	0	12039	7666	5	3050	0	0	2390	380
0	0	12044	7666	5	3055	0	0	2390	380
0	0	12049	7666	5	3060	0	0	2370	370
0	0	12055	7666	5	3065	0	0	2370	370
0	0	12059	7666	5	3070	0	0	2370	370
0	0	12066	7661	5	3075	0	0	2370	370
0	0	12073	7661	5	3080	0	0	2370	370
0	0	12081	7656	5	3085	0	0	2370	370
0	0	12090	7651	5	3090	0	0	2370	370
0	0	12100	7644	5	3095	0	0	2370	370
0	0	12110	7635	5	3100	0	0	2370	370
0	0	12122	7624	5	3105	0	0	2380	350
0	0	12136	7613	5	3110	0	0	2380	350
0	0	12149	7602	5	3115	0	0	2390	350
0	0	12161	7592	5	3120	0	0	2390	350
0	0	12173	7582	5	3125	0	0	2390	350
0	0	12185	7574	5	3130	0	0	2390	330
0	0	12196	7566	5	3135	0	0	2390	330
0	0	12207	7559	5	3140	0	0	2400	320
0	0	12217	7553	5	3145	0	0	2400	320
0	0	12226	7547	5	3150	0	0	2400	320
0	0	12233	7542	5	3155	0	0	2410	310
0	0	12239	7539	5	3160	0	0	2410	310
0	0	12246	7539	5	3165	0	0	2420	300
0	0	12251	7534	5	3170	0	0	2420	300
0	0	12257	7534	5	3175	0	0	2420	300
0	0	12262	7534	5	3180	0	0	2460	290
0	0	12266	7531	5	3185	0	0	2460	290
0	0	12271	7531	5	3190	0	0	2460	280
0	0	12274	7527	5	3195	0	0	2460	280
0	0	12278	7527	5	3200	0	0	2460	280
0	0	12283	7527	5	3205	0	0	2470	280
0	0	12287	7523	5	3210	0	0	2470	280
0	0	12291	7523	5	3215	0	0	2470	280
0	0	12294	7523	5	3220	0	0	2470	280
0	0	12294	7519	5	3225	0	0	2470	280
0	0	12294	7519	5	3230	0	0	2490	280
0	0	12298	7519	5	3235	0	0	2490	280
0	0	12298	7519	5	3240	0	0	2490	280
0	0	12298	7519	5	3245	0	0	2490	280
0	0	12298	7519	5	3250	0	0	2490	280
0	0	12293	7519	5	3255	0	0	2480	290
0	0	12293	7524	5	3260	0	0	2480	290
0	0	12289	7524	5	3265	0	0	2470	310
0	0	12285	7530	5	3270	0	0	2470	310
0	0	12285	7535	5	3275	0	0	2470	310
0	0	12280	7539	5	3280	0	0	2470	310
0	0	12280	7545	5	3285	0	0	2470	310
0	0	12274	7550	5	3290	0	0	2490	310
0	0	12274	7555	5	3295	0	0	2490	310
0	0	12269	7560	5	3300	0	0	2480	320
0	0	12269	7564	5	3305	0	0	2480	320
0	0	12264	7564	5	3310	0	0	2460	340
0	0	12264	7570	5	3315	0	0	2460	340
0	0	12264	7570	5	3320	0	0	2460	340
0	0	12264	7574	5	3325	0	0	2470	340
0	0	12264	7574	2	3327	1	11	2470	340
0	0	12269	7574	5	3332	1	69	2470	340
0	0	12269	7574	5	3337	1	135	2470	340
0	0	12269	7574	5	3342	1	156	2470	340
0	0	12264	7574	5	3347	1	163	2470	340
0	0	12264	7574	5	3352	1	177	2470	340
0	0	12258	7574	5	3357	1	191	2470	340
0	0	12258	7574	5	3362	1	206	2470	340
0	0	12253	7574	5	3367	1	241	2460	350
0	0	12249	7574	5	3372	1	287	2460	350
0	0	12246	7574	5	3377	1	326	2450	360
0	0	12241	7569	5	3382	1	352	2450	360
0	0	12236	7569	5	3387	1	372	2450	360
0	0	12232	7562	5	3392	1	401	2450	360
0	0	12228	7557	5	3397	1	434	2450	360
0	0	12225	7551	5	3402	1	457	2450	360
0	0	12221	7542	5	3407	1	482	2450	360
0	0	12218	7532	5	3412	1	522	2450	360
0	0	12214	7522	5	3417	1	532	2450	360
0	0	12214	7511	5	3422	1	547	2450	360
0	0	12209	7501	5	3427	1	552	2450	360
0	0	12209	7491	5	3432	1	552	2450	360
0	0	12209	7479	5	3437	1	566	2450	360
0	0	12209	7466	5	3442	1	584	2450	360
0	0	12209	7454	5	3447	1	605	2450	360
0	0	12212	7442	5	3452	1	621	2450	360
0	0	12212	7431	5	3457	1	633	2450	360
0	0	12216	7422	5	3462	1	635	2470	370
0	0	12216	7413	5	3467	1	639	2470	370
0	0	12221	7402	5	3472	1	645	2470	370
0	0	12226	7389	5	3477	1	651	2470	370
0	0	12231	7376	5	3482	1	662	2470	370
0	0	12236	7362	5	3487	1	679	2470	370
0	0	12240	7349	5	3492	1	677	2470	370
0	0	12244	7336	5	3497	1	677	2480	370
0	0	12247	7323	5	3502	1	677	2480	370
0	0	12251	7312	5	3507	1	681	2480	370
0	0	12255	7300	5	3512	1	681	2480	370
0	0	12259	7290	5	3517	1	684	2480	370
0	0	12264	7282	5	3522	1	684	2490	370
0	0	12269	7275	5	3527	1	685	2490	370
0	0	12274	7269	5	3532	1	691	2490	370
0	0	12277	7266	5	3537	1	720	2490	370
0	0	12281	7266	5	3542	1	738	2490	370
0	0	12285	7261	5	3547	1	751	2490	370
0	0	12288	7261	5	3552	1	760	2500	370
0	0	12293	7261	5	3557	1	765	2500	370
0	0	12298	7261	5	3562	1	770	2500	370
0	0	12302	7261	5	3567	1	791	2500	370
0	0	12307	7261	5	3572	1	812	2500	370
0	0	12312	7265	5	3577	1	822	2500	370
0	0	12315	7265	5	3582	1	829	2500	370
0	0	12320	7270	5	3587	1	832	2500	370
0	0	12326	7270	5	3592	1	835	2500	370
0	0	12332	7277	5	3597	1	837	2500	370
0	0	12339	7282	5	3602	1	849	2500	370
0	0	12348	7289	5	3607	1	849	2500	370
0	0	12356	7298	5	3612	1	848	2500	370
0	0	12364	7311	5	3617	1	848	2500	370
0	0	12373	7325	5	3622	1	853	2500	370
0	0	12381	7341	5	3627	1	852	2500	370
0	0	12390	7358	5	3632	1	851	2500	370
0	0	12399	7377	5	3637	1	852	2500	370
0	0	12407	7397	5	3642	1	856	2500	370
0	0	12415	7417	5	3647	1	856	2500	370
0	0	12422	7437	5	3652	1	857	2500	370
0	0	12430	7455	5	3657	1	857	2500	370
0	0	12439	7473	5	3662	1	858	2500	370
0	0	12447	7489	5	3667	1	864	2500	370
0	0	12456	7504	5	3672	1	862	2500	370
0	0	12465	7518	5	3677	1	871	2500	370
0	0	12473	7532	5	3682	1	872	2510	350
0	0	12480	7545	5	3687	1	874	2510	350
0	0	12486	7558	5	3692	1	874	2510	350
0	0	12493	7571	5	3697	1	874	2510	350
0	0	12500	7583	5	3702	1	876	2510	350
0	0	12507	7595	5	3707	1	876	2510	350
0	0	12513	7608	5	3712	1	878	2510	350
0	0	12519	7619	5	3717	1	877	2500	340
0	0	12526	7632	5	3722	1	876	2500	340
0	0	12532	7645	5	3727	1	878	2500	340
0	0	12537	7656	5	3732	1	880	2500	340
0	0	12541	7664	5	3737	1	881	2490	340
0	0	12545	7668	5	3742	1	880	2490	340
0	0	12551	7668	5	3747	1	880	2490	340
0	0	12558	7671	5	3752	1	880	2490	340
0	0	12563	7671	5	3757	1	880	2470	340
0	0	12568	7676	5	3762	1	880	2470	340
0	0	12568	7676	5	3767	1	880	2490	340
0	0	12571	7676	5	3772	1	880	2490	340
0	0	12571	7676	5	3777	1	880	2490	340
0	0	12575	7676	5	3782	1	880	2490	340
0	0	12575	7676	5	3787	1	879	2500	340
0	0	12575	7676	5	3792	1	878	2500	340
0	0	12575	7676	5	3797	1	878	2500	340
0	0	12575	7673	5	3802	1	877	2510	350
0	0	12575	7673	5	3807	1	875	2510	350
0	0	12575	7669	5	3812	1	875	2510	350
0	0	12579	7669	5	3817	1	876	2520	350
0	0	12579	7666	5	3822	1	873	2520	350
0	0	12579	7666	5	3827	1	874	2520	350
0	0	12579	7662	5	3832	1	874	2520	350
0	0	12579	7662	5	3837	1	873	2520	350
0	0	12579	7662	5	3842	1	872	2520	350
0	0	12583	7658	5	3847	1	872	2520	350
0	0	12583	7658	5	3852	1	872	2520	350
0	0	12583	7658	5	3857	1	872	2510	350
0	0	12583	7654	5	3862	1	872	2510	350
0	0	12583	7654	5	3867	1	871	2510	350
0	0	12583	7649	5	3872	1	871	2500	340
0	0	12587	7649	5	3877	1	869	2500	340
0	0	12587	7649	5	3882	1	867	2500	340
0	0	12587	7649	5	3887	1	864	2490	340
0	0	12587	7649	5	3892	1	860	2490	340
0	0	12587	7649	5	3897	1	856	2500	320
0	0	12587	7649	5	3902	1	851	2490	320
0	0	12587	7649	5	3907	1	845	2490	310
0	0	12591	7646	5	3912	1	836	2490	310
0	0	12591	7646	5	3917	1	829	2490	310
0	0	12591	7646	5	3922	1	819	2490	310
0	0	12591	7646	5	3927	1	806	2490	310
0	0	12591	7646	5	3932	1	792	2490	310
0	0	12591	7646	5	3937	1	777	2490	310
0	0	12591	7646	5	3942	1	758	2490	310
0	0	12591	7646	5	3947	1	737	2510	320
0	0	12591	7646	5	3952	1	714	2510	320
0	0	12591	7646	5	3957	1	690	2510	320
0	0	12591	7646	5	3962	1	664	2510	320
0	0	12591	7646	5	3967	1	645	2510	320
0	0	12587	7646	5	3972	1	627	2510	320
0	0	12587	7646	5	3977	1	607	2510	320
0	0	12587	7646	5	3982	1	588	2510	320
0	0	12587	7646	5	3987	1	580	2510	320
0	0	12587	7646	5	3992	1	573	2510	320
0	0	12587	7646	5	3997	1	573	2510	320
0	0	12587	7641	5	4002	1	578	2510	320
0	0	12587	7641	5	4007	1	582	2510	320
0	0	12587	7637	5	4012	1	586	2510	320
0	0	12587	7637	5	4017	1	586	2510	320
0	0	12591	7631	5	4022	1	590	2520	320
0	0	12591	7631	5	4027	1	594	2520	320
0	0	12591	7625	5	4032	1	601	2520	320
0	0	12596	7625	5	4037	1	603	2520	320
0	0	12596	7625	5	4042	1	609	2510	330
0	0	12596	7621	5	4047	1	613	2510	330
0	0	12596	7621	5	4052	1	613	2500	340
0	0	12596	7621	5	4057	1	613	2500	340
0	0	12596	7621	5	4062	1	613	2500	340
0	0	12596	7621	5	4067	1	611	2510	350
0	0	12596	7621	5	4072	1	609	2510	350
0	0	12596	7621	5	4077	1	607	2510	350
0	0	12596	7621	5	4082	1	601	2510	350
0	0	12596	7621	5	4087	1	535	2510	350
0	0	12596	7621	5	4092	1	416	2510	350
0	0	12596	7621	5	4097	1	300	2510	350
0	0	12596	7621	5	4102	1	159	2510	350
0	0	12596	7621	5	4107	0	0	2510	350
0	0	12599	7625	5	4112	0	0	2510	350
0	0	12599	7625	5	4117	0	0	2510	350
0	0	12599	7629	5	4122	0	0	2510	350
0	0	12604	7633	5	4127	0	0	2530	330
0	0	12604	7639	5	4132	0	0	2530	330
0	0	12611	7645	5	4137	0	0	2530	320
0	0	12614	7653	5	4142	0	0	2530	320
0	0	12619	7661	5	4147	0	0	2540	320
0	0	12622	7669	5	4152	0	0	2540	320
0	0	12622	7681	5	4157	0	0	2550	320
0	0	12627	7693	5	4162	0	0	2570	300
0	0	12627	7709	5	4167	0	0	2590	300
0	0	12627	7726	5	4172	0	0	2590	300
0	0	12627	7747	5	4177	0	0	2610	300
0	0	12627	7770	5	4182	0	0	2610	300
0	0	12627	7796	5	4187	0	0	2620	300
0	0	12627	7826	5	4192	0	0	2630	300
0	0	12622	7858	5	4197	0	0	2640	300
0	0	12618	7895	5	4202	0	0	2660	300
0	0	12614	7935	5	4207	0	0	2670	300
0	0	12610	7977	5	4212	0	0	2680	300
0	0	12610	8022	5	4217	0	0	2680	300
0	0	12606	8066	5	4222	0	0	2690	300
0	0	12606	8106	5	4227	0	0	2700	300
0	0	12606	8145	5	4232	0	0	2700	300
0	0	12609	8182	5	4237	0	0	2700	300
0	0	12609	8219	5	4242	0	0	2700	300
0	0	12614	8257	5	4247	0	0	2700	300
0	0	12614	8297	5	4252	0	0	2700	300
0	0	12614	8336	5	4257	0	0	2690	300
0	0	12618	8378	5	4262	0	0	2680	300
0	0	12618	8424	5	4267	0	0	2670	300
0	0	12618	8472	5	4272	0	0	2650	300
0	0	12618	8522	5	4277	0	0	2630	300
0	0	12618	8575	5	4282	0	0	2610	300
0	0	12621	8625	5	4287	0	0	2590	300
0	0	12621	8676	5	4292	0	0	2590	300
0	0	12621	8728	5	4297	0	0	2610	300
0	0	12621	8779	5	4302	0	0	2640	300
0	0	12617	8828	5	4307	0	0	2670	300
0	0	12617	8828	5	4312	0	0	2670	300
0	0	13373	7771	5	4317	0	0	2780	300
0	0	13381	7763	5	4322	0	0	2780	300
0	0	13393	7746	5	4327	0	0	2780	300
0	0	13411	7720	5	4332	0	0	2780	300
0	0	13431	7688	5	4337	0	0	2770	300
0	0	13447	7658	5	4342	0	0	2760	300
0	0	13458	7631	5	4347	0	0	2750	300
0	0	13462	7606	5	4352	0	0	2730	300
0	0	13458	7584	5	4357	0	0	2710	300
0	0	13446	7563	5	4362	0	0	2690	300
0	0	13429	7544	5	4367	0	0	2680	300
0	0	13407	7531	5	4372	0	0	2660	300
0	0	13381	7520	5	4377	0	0	2640	300
0	0	13352	7514	5	4382	0	0	2620	300
0	0	13319	7514	5	4387	0	0	2610	300
0	0	13282	7508	5	4392	0	0	2590	300
0	0	13243	7501	5	4397	0	0	2570	290
0	0	13202	7489	5	4402	0	0	2550	290
0	0	13160	7469	5	4407	0	0	2530	290
0	0	13119	7445	5	4412	0	0	2520	290
0	0	13083	7418	5	4417	0	0	2510	290
0	0	13050	7390	5	4422	0	0	2490	280
0	0	13021	7362	5	4427	0	0	2490	280
0	0	12996	7334	5	4432	0	0	2510	290
0	0	12972	7305	5	4437	0	0	2520	290
0	0	12950	7275	5	4442	0	0	2530	290
0	0	12928	7246	5	4447	0	0	2540	290
0	0	12904	7218	5	4452	0	0	2550	290
0	0	12878	7192	5	4457	0	0	2560	290
0	0	12849	7168	5	4462	0	0	2570	290
0	0	12820	7147	5	4467	0	0	2570	300
0	0	12793	7126	5	4472	0	0	2570	300
0	0	12765	7106	5	4477	0	0	2580	300
0	0	12742	7087	5	4482	0	0	2590	310
0	0	12722	7070	5	4487	0	0	2610	300
0	0	12704	7056	5	4492	0	0	2610	300
0	0	12690	7047	5	4497	0	0	2620	300
0	0	12678	7043	5	4502	0	0	2620	300
0	0	12667	7043	5	4507	0	0	2630	300
0	0	12658	7047	5	4512	0	0	2630	300
0	0	12650	7054	5	4517	0	0	2640	300
0	0	12643	7062	5	4522	0	0	2640	300
0	0	12639	7072	5	4527	0	0	2640	300
0	0	12636	7083	5	4532	0	0	2640	300
0	0	12636	7095	5	4537	0	0	2640	300
0	0	12636	7106	5	4542	0	0	2640	300
0	0	12636	7115	5	4547	0	0	2640	300
0	0	12636	7125	5	4552	0	0	2640	300
0	0	12636	7136	5	4557	0	0	2640	300
0	0	12640	7146	5	4562	0	0	2640	300
0	0	12640	7157	5	4567	0	0	2640	300
0	0	12645	7168	5	4572	0	0	2640	300
0	0	12645	7178	5	4577	0	0	2640	300
0	0	12651	7189	5	4582	0	0	2640	300
0	0	12651	7201	5	4587	0	0	2640	300
0	0	12657	7214	5	4592	0	0	2640	300
0	0	12661	7227	5	4597	0	0	2640	300
0	0	12666	7241	5	4602	0	0	2640	300
0	0	12666	7254	5	4607	0	0	2640	300
0	0	12672	7267	5	4612	0	0	2640	300
0	0	12672	7279	5	4617	0	0	2630	300
0	0	12672	7290	5	4622	0	0	2630	300
0	0	12675	7301	5	4627	0	0	2630	300
0	0	12675	7312	5	4632	0	0	2630	300
0	0	12675	7323	5	4637	0	0	2630	300
0	0	12675	7335	5	4642	0	0	2620	300
0	0	12675	7346	5	4647	0	0	2620	300
0	0	12671	7358	5	4652	0	0	2620	300
0	0	12671	7370	5	4657	0	0	2620	300
0	0	12668	7382	5	4662	0	0	2620	300
0	0	12668	7395	5	4667	0	0	2620	300
0	0	12661	7408	5	4672	0	0	2610	300
0	0	12661	7422	5	4677	0	0	2610	300
0	0	12655	7435	5	4682	0	0	2610	300
0	0	12651	7449	5	4687	0	0	2610	300
0	0	12648	7464	5	4692	0	0	2610	300
0	0	12643	7478	5	4697	0	0	2610	300
0	0	12638	7492	5	4702	0	0	2610	300
0	0	12632	7506	5	4707	0	0	2610	300
0	0	12625	7519	5	4712	0	0	2610	300
0	0	12616	7532	5	4717	0	0	2610	300
0	0	12606	7545	5	4722	0	0	2610	300
0	0	12597	7558	5	4727	0	0	2590	300
0	0	12585	7571	5	4732	0	0	2590	300
0	0	12574	7583	5	4737	0	0	2590	300
0	0	12562	7592	5	4742	0	0	2590	300
0	0	12551	7600	5	4747	0	0	2590	300
0	0	12540	7606	5	4752	0	0	2590	300
0	0	12531	7606	5	4757	0	0	2590	300
0	0	12522	7611	5	4762	0	0	2580	290
0	0	12514	7611	5	4767	0	0	2580	290
0	0	12508	7611	5	4772	0	0	2580	290
0	0	12502	7607	5	4777	0	0	2580	290
0	0	12502	7607	5	4782	0	0	2570	290
0	0	12496	7603	5	4787	0	0	2570	290
0	0	12496	7603	5	4792	0	0	2570	290
0	0	12491	7603	5	4797	0	0	2560	300
0	0	12491	7603	5	4802	0	0	2560	300
0	0	12491	7603	5	4807	0	0	2550	320
0	0	12491	7603	5	4812	0	0	2550	320
0	0	12491	7603	5	4817	0	0	2550	320
0	0	12491	7603	5	4822	0	0	2550	320
0	0	12491	7603	5	4827	0	0	2550	320
0	0	12495	7603	5	4832	0	0	2550	320
0	0	12495	7606	5	4837	0	0	2550	320
0	0	12495	7610	5	4842	0	0	2550	320
0	0	12500	7610	5	4847	0	0	2550	320
0	0	12500	7616	5	4852	0	0	2550	330
0	0	12504	7620	5	4857	0	0	2550	330
0	0	12504	7620	5	4862	0	0	2540	350
0	0	12508	7626	5	4867	0	0	2540	350
0	0	12512	7626	5	4872	0	0	2540	350
0	0	12512	7632	5	4877	0	0	2540	350
0	0	12517	7636	5	4882	0	0	2540	350
0	0	12520	7639	5	4887	0	0	2540	350
0	0	12520	7643	5	4892	0	0	2540	350
0	0	12524	7643	5	4897	0	0	2540	350
0	0	12524	7647	5	4902	0	0	2540	350
0	0	12531	7647	5	4907	0	0	2540	350
0	0	12531	7647	5	4912	0	0	2540	350
0	0	12536	7650	5	4917	0	0	2540	350
0	0	12536	7650	5	4922	0	0	2540	350
0	0	12536	7650	5	4927	0	0	2540	350
0	0	12541	7650	5	4932	0	0	2540	350
0	0	12541	7650	5	4937	0	0	2540	350
0	0	12541	7650	5	4942	0	0	2540	350
0	0	12541	7650	5	4947	0	0	2540	350
0	0	12545	7650	5	4952	0	0	2540	350
0	0	12545	7647	5	4957	0	0	2540	350
0	0	12545	7647	5	4962	0	0	2540	350
0	0	12545	7647	5	4967	0	0	2540	350
0	0	12545	7643	5	4972	0	0	2540	350
0	0	12545	7643	5	4977	0	0	2540	350
0	0	12545	7643	5	4982	0	0	2540	350
0	0	12549	7639	5	4987	0	0	2540	350
0	0	12549	7639	5	4992	0	0	2540	350
0	0	12553	7635	5	4997	0	0	2540	350
0	0	12553	7635	5	5002	0	0	2540	350
0	0	12558	7632	5	5007	0	0	2540	350
0	0	12558	7632	5	5012	0	0	2540	350
0	0	12564	7627	5	5017	0	0	2540	350
0	0	12564	7627	5	5022	0	0	2540	350
0	0	12568	7622	5	5027	0	0	2540	350
0	0	12568	7622	5	5032	0	0	2540	350
0	0	12568	7622	5	5037	0	0	2540	350
0	0	12572	7618	5	5042	0	0	2540	350
0	0	12572	7618	5	5047	0	0	2540	350
0	0	12572	7618	5	5052	0	0	2540	350
0	0	12575	7618	5	5057	0	0	2540	350
0	0	12575	7618	5	5062	0	0	2540	350
0	0	12575	7618	5	5067	0	0	2540	350
0	0	12575	7618	5	5072	1	14	2540	350
0	0	12580	7618	5	5077	1	47	2540	350
0	0	12580	7618	5	5082	1	83	2540	350
0	0	12585	7622	5	5087	1	125	2540	350
0	0	12585	7622	5	5092	1	163	2540	350
0	0	12585	7627	5	5097	1	199	2540	350
0	0	12588	7627	5	5102	1	245	2540	350
0	0	12588	7631	5	5107	1	290	2540	350
0	0	12588	7635	5	5112	1	330	2540	350
0	0	12593	7639	5	5117	1	356	2540	350
0	0	12593	7644	5	5122	1	404	2540	350
0	0	12599	7653	5	5127	1	434	2540	350
0	0	12604	7662	5	5132	1	431	2540	350
0	0	12608	7672	5	5137	1	494	2540	350
0	0	12612	7684	5	5142	1	509	2540	350
0	0	12616	7696	5	5147	1	559	2540	350
0	0	12621	7709	5	5152	1	563	2540	350
0	0	12626	7723	5	5157	1	601	2540	350
0	0	12632	7737	5	5162	1	619	2540	350
0	0	12637	7753	5	5167	1	652	2560	350
0	0	12642	7769	5	5172	1	662	2560	350
0	0	12647	7785	5	5177	1	722	2560	350
0	0	12653	7799	5	5182	1	720	2560	350
0	0	12659	7811	5	5187	1	724	2560	350
0	0	12666	7822	5	5192	1	724	2560	350
0	0	12673	7833	5	5197	1	741	2560	350
0	0	12680	7843	5	5202	1	777	2560	350
0	0	12685	7853	5	5207	1	781	2560	350
0	0	12690	7862	5	5212	1	791	2560	350
0	0	12694	7871	5	5217	1	792	2560	350
0	0	12699	7879	5	5222	1	796	2560	350
0	0	12704	7888	5	5227	1	801	2560	350
0	0	12709	7895	5	5232	1	817	2560	350
0	0	12713	7901	5	5237	1	828	2560	350
0	0	12717	7905	5	5242	1	831	2540	350
0	0	12722	7905	5	5247	1	831	2540	350
0	0	12728	7911	5	5252	1	829	2540	350
0	0	12734	7916	5	5257	1	829	2540	350
0	0	12740	7919	5	5262	1	837	2540	350
0	0	12744	7919	5	5267	1	845	2540	350
0	0	12744	7923	5	5272	1	847	2540	350
0	0	12750	7923	5	5277	1	849	2540	350
0	0	12750	7923	5	5282	1	851	2540	350
0	0	12753	7923	5	5287	1	851	2540	350
0	0	12757	7923	5	5292	1	851	2540	350
0	0	12757	7923	5	5297	1	850	2550	330
0	0	12762	7923	5	5302	1	850	2550	330
0	0	12762	7923	5	5307	1	849	2550	320
0	0	12767	7923	5	5312	1	849	2550	320
0	0	12767	7923	5	5317	1	849	2550	320
0	0	12767	7923	5	5322	1	848	2550	320
0	0	12767	7923	5	5327	1	848	2550	320
0	0	12767	7919	5	5332	1	847	2550	320
0	0	12767	7919	5	5337	1	846	2550	320
0	0	12767	7913	5	5342	1	845	2550	320
0	0	12767	7907	5	5347	1	845	2550	320
0	0	12767	7898	5	5352	1	845	2550	320
0	0	12767	7888	5	5357	1	845	2550	320
0	0	12771	7878	5	5362	1	843	2550	320
0	0	12771	7869	5	5367	1	843	2550	320
0	0	12771	7858	5	5372	1	843	2550	320
0	0	12771	7845	5	5377	1	841	2550	320
0	0	12771	7831	5	5382	1	842	2550	320
0	0	12771	7816	5	5387	1	841	2560	320
0	0	12771	7802	5	5392	1	842	2560	320
0	0	12771	7788	5	5397	1	841	2560	320
0	0	12765	7773	5	5402	1	842	2560	320
0	0	12765	7757	5	5407	1	841	2560	320
0	0	12765	7738	5	5412	1	841	2570	320
0	0	12765	7717	5	5417	1	841	2570	320
0	0	12765	7695	5	5422	1	841	2570	320
0	0	12762	7675	5	5427	1	843	2570	320
0	0	12762	7655	5	5432	1	841	2570	320
0	0	12762	7635	5	5437	1	841	2570	320
0	0	12757	7616	5	5442	1	841	2570	320
0	0	12757	7597	5	5447	1	841	2570	320
0	0	12750	7578	5	5452	1	841	2570	320
0	0	12750	7559	5	5457	1	841	2570	320
0	0	12746	7539	5	5462	1	841	2570	320
0	0	12746	7517	5	5467	1	841	2570	320
0	0	12741	7495	5	5472	1	841	2570	320
0	0	12741	7473	5	5477	1	840	2580	320
0	0	12738	7450	5	5482	1	840	2580	320
0	0	12738	7427	5	5487	1	838	2580	320
0	0	12738	7403	5	5492	1	838	2580	320
0	0	12738	7378	5	5497	1	838	2580	320
0	0	12742	7355	5	5502	1	838	2590	310
0	0	12742	7334	5	5507	1	838	2590	310
0	0	12742	7317	5	5512	1	836	2590	300
0	0	12742	7302	5	5517	1	837	2590	300
0	0	12742	7287	5	5522	1	838	2610	300
0	0	12742	7274	5	5527	1	837	2610	300
0	0	12742	7261	5	5532	1	836	2610	300
0	0	12738	7249	5	5537	1	837	2610	300
0	0	12738	7239	5	5542	1	837	2610	300
0	0	12734	7231	5	5547	1	837	2610	300
0	0	12734	7224	5	5552	1	836	2610	300
0	0	12729	7218	5	5557	1	836	2610	300
0	0	12729	7212	5	5562	1	836	2610	300
0	0	12725	7206	5	5567	1	835	2610	300
0	0	12725	7203	5	5572	1	834	2610	310
0	0	12722	7203	5	5577	1	833	2610	310
0	0	12722	7199	5	5582	1	832	2610	330
0	0	12722	7199	5	5587	1	830	2610	330
0	0	12722	7199	5	5592	1	829	2610	330
0	0	12722	7199	5	5597	1	829	2610	330
0	0	12722	7203	5	5602	1	828	2610	330
0	0	12722	7203	5	5607	1	828	2610	330
0	0	12722	7210	5	5612	1	828	2610	330
0	0	12725	7217	5	5617	1	828	2610	330
0	0	12725	7226	5	5622	1	826	2610	330
0	0	12731	7237	5	5627	1	826	2610	330
0	0	12731	7250	5	5632	1	827	2610	330
0	0	12736	7264	5	5637	1	828	2610	330
0	0	12736	7278	5	5642	1	828	2610	330
0	0	12742	7294	5	5647	1	829	2610	330
0	0	12747	7310	5	5652	1	828	2610	330
0	0	12751	7327	5	5657	1	828	2610	330
0	0	12751	7343	5	5662	1	829	2610	330
0	0	12758	7358	5	5667	1	829	2610	330
0	0	12761	7375	5	5672	1	828	2620	310
0	0	12766	7393	5	5677	1	827	2620	310
0	0	12771	7412	5	5682	1	829	2620	300
0	0	12775	7431	5	5687	1	828	2620	300
0	0	12779	7450	5	5692	1	828	2620	300
0	0	12783	7466	5	5697	1	829	2620	300
0	0	12787	7483	5	5702	1	829	2610	300
0	0	12792	7499	5	5707	1	828	2610	300
0	0	12797	7517	5	5712	1	828	2610	300
0	0	12802	7534	5	5717	1	829	2610	300
0	0	12807	7550	5	5722	1	829	2610	300
0	0	12813	7566	5	5727	1	828	2610	300
0	0	12819	7581	5	5732	1	828	2610	300
0	0	12825	7596	5	5737	1	828	2610	300
0	0	12831	7612	5	5742	1	829	2610	310
0	0	12837	7628	5	5747	1	828	2610	310
0	0	12844	7645	5	5752	1	828	2590	330
0	0	12850	7662	5	5757	1	828	2590	330
0	0	12855	7678	5	5762	1	828	2590	330
0	0	12860	7694	5	5767	1	828	2590	330
0	0	12865	7710	5	5772	1	829	2590	340
0	0	12870	7723	5	5777	1	830	2590	340
0	0	12875	7737	5	5782	1	828	2580	350
0	0	12883	7750	5	5787	1	829	2580	350
0	0	12890	7764	5	5792	1	828	2580	350
0	0	12899	7778	5	5797	1	829	2580	350
0	0	12907	7793	5	5802	1	828	2580	360
0	0	12914	7808	5	5807	1	829	2560	360
0	0	12921	7820	5	5812	1	829	2560	360
0	0	12925	7830	5	5817	1	829	2560	360
0	0	12930	7837	5	5822	1	828	2560	360
0	0	12935	7844	5	5827	1	829	2570	350
0	0	12940	7850	5	5832	1	828	2570	350
0	0	12945	7857	5	5837	1	828	2570	350
0	0	12949	7865	5	5842	1	829	2570	350
0	0	12953	7870	5	5847	1	828	2570	350
0	0	12957	7874	5	5852	1	828	2570	350
0	0	12961	7878	5	5857	1	829	2570	350
0	0	12965	7883	5	5862	1	828	2570	350
0	0	12965	7889	5	5867	1	829	2570	350
0	0	12971	7895	5	5872	1	828	2570	350
0	0	12971	7898	5	5877	1	829	2560	350
0	0	12971	7898	5	5882	1	829	2560	350
0	0	12975	7898	5	5887	1	829	2560	350
0	0	12975	7898	5	5892	1	830	2560	350
0	0	12975	7898	5	5897	1	830	2560	350
0	0	12975	7898	5	5902	1	831	2560	350
0	0	12975	7898	5	5907	1	831	2560	350
0	0	12975	7898	5	5912	1	831	2560	350
0	0	12975	7898	5	5917	1	831	2560	350
0	0	12975	7898	5	5922	1	831	2560	350
0	0	12975	7898	5	5927	1	831	2560	350
0	0	12975	7898	5	5932	1	831	2560	350
0	0	12978	7898	5	5937	1	831	2560	350
0	0	12978	7898	5	5942	1	831	2560	350
0	0	12978	7898	5	5947	1	832	2560	350
0	0	12978	7898	5	5952	1	831	2560	350
0	0	12982	7898	5	5957	1	831	2560	350
0	0	12982	7898	5	5962	1	831	2560	350
0	0	12982	7898	5	5967	1	831	2560	350
0	0	12985	7895	5	5972	1	831	2560	350
0	0	12985	7895	5	5977	1	831	2560	350
0	0	12985	7891	5	5982	1	831	2560	350
0	0	12989	7891	5	5987	1	831	2560	350
0	0	12989	7891	5	5992	1	830	2560	350
0	0	12989	7886	5	5997	1	830	2560	350
0	0	12993	7886	5	6002	1	829	2560	350
0	0	12993	7882	5	6007	1	829	2560	350
0	0	12993	7882	5	6012	1	829	2560	350
0	0	12998	7875	5	6017	1	828	2560	350
0	0	12998	7870	5	6022	1	829	2560	350
0	0	13001	7864	5	6027	1	829	2560	350
0	0	13001	7859	5	6032	1	828	2560	350
0	0	13001	7855	5	6037	1	828	2560	350
0	0	13001	7849	5	6042	1	828	2570	350
0	0	13006	7842	5	6047	1	828	2570	350
0	0	13006	7833	5	6052	1	828	2570	350
0	0	13006	7821	5	6057	1	827	2570	350
0	0	13006	7808	5	6062	1	828	2570	350
0	0	13009	7795	5	6067	1	825	2570	350
0	0	13009	7780	5	6072	1	825	2570	350
0	0	13009	7765	5	6077	1	825	2580	350
0	0	13009	7750	5	6082	1	825	2580	350
0	0	13009	7733	5	6087	1	824	2590	340
0	0	13009	7716	5	6092	1	824	2590	340
0	0	13009	7699	5	6097	1	821	2600	330
0	0	13009	7683	5	6102	1	821	2600	330
0	0	13009	7669	5	6107	1	821	2600	330
0	0	13009	7657	5	6112	1	822	2600	330
0	0	13009	7645	5	6117	1	821	2600	330
0	0	13009	7633	5	6122	1	820	2600	330
0	0	13009	7620	5	6127	1	821	2600	330
0	0	13013	7606	5	6132	1	822	2600	330
0	0	13013	7590	5	6137	1	822	2600	330
0	0	13019	7574	5	6142	1	822	2600	330
0	0	13022	7557	5	6147	1	822	2600	330
0	0	13027	7538	5	6152	1	823	2600	330
0	0	13033	7519	5	6157	1	823	2600	330
0	0	13039	7501	5	6162	1	823	2610	330
0	0	13047	7484	5	6167	1	824	2610	330
0	0	13054	7470	5	6172	1	825	2610	330
0	0	13060	7458	5	6177	1	826	2610	330
0	0	13067	7450	5	6182	1	828	2610	330
0	0	13073	7444	5	6187	1	828	2610	330
0	0	13078	7441	5	6192	1	833	2610	330
0	0	13086	7441	5	6197	1	835	2610	330
0	0	13093	7441	5	6202	1	836	2620	330
0	0	13101	7441	5	6207	1	839	2620	330
0	0	13109	7441	5	6212	1	840	2620	330
0	0	13117	7445	5	6217	1	842	2620	330
0	0	13125	7451	5	6222	1	842	2620	330
0	0	13132	7458	5	6227	1	847	2620	330
0	0	13140	7467	5	6232	1	851	2620	330
0	0	13148	7476	5	6237	1	852	2620	330
0	0	13155	7487	5	6242	1	852	2620	330
0	0	13163	7498	5	6247	1	855	2620	330
0	0	13171	7509	5	6252	1	856	2630	310
0	0	13178	7521	5	6257	1	856	2630	310
0	0	13184	7533	5	6262	1	857	2630	300
0	0	13190	7545	5	6267	1	859	2630	300
0	0	13195	7560	5	6272	1	859	2630	300
0	0	13199	7576	5	6277	1	858	2630	300
0	0	13203	7592	5	6282	1	859	2630	300
0	0	13207	7606	5	6287	1	859	2630	300
0	0	13212	7619	5	6292	1	859	2620	300
0	0	13217	7630	5	6297	1	858	2620	300
0	0	13222	7639	5	6302	1	858	2620	300
0	0	13228	7650	5	6307	1	857	2620	300
0	0	13232	7662	5	6312	1	858	2610	300
0	0	13237	7676	5	6317	1	857	2610	300
0	0	13242	7691	5	6322	1	857	2610	300
0	0	13247	7706	5	6327	1	856	2610	300
0	0	13253	7720	5	6332	1	857	2610	300
0	0	13257	7731	5	6337	1	858	2610	300
0	0	13261	7740	5	6342	1	857	2610	300
0	0	13261	7747	5	6347	1	858	2610	300
0	0	13265	7753	5	6352	1	858	2610	300
0	0	13265	7759	5	6357	1	858	2610	300
0	0	13265	7767	5	6362	1	858	2610	300
0	0	13269	7777	5	6367	1	857	2610	300
0	0	13269	7789	5	6372	1	857	2610	300
0	0	13273	7801	5	6377	1	858	2610	300
0	0	13273	7810	5	6382	1	858	2610	300
0	0	13277	7816	5	6387	1	858	2610	300
0	0	13277	7816	5	6392	1	858	2610	300
0	0	13277	7816	5	6397	1	858	2610	300
0	0	13277	7820	6	6403	1	858	2610	300
0	0	13277	7820	5	6408	1	858	2610	300
0	0	13277	7826	5	6413	1	857	2610	300
0	0	13277	7830	5	6418	1	857	2610	300
0	0	13281	7835	5	6423	1	857	2610	300
0	0	13281	7839	5	6428	1	856	2610	300
0	0	13281	7844	5	6433	1	856	2610	300
0	0	13281	7848	5	6438	1	856	2610	300
0	0	13281	7852	5	6443	1	856	2610	300
0	0	13281	7852	5	6448	1	855	2610	300
0	0	13281	7855	5	6453	1	855	2610	300
0	0	13281	7855	5	6458	1	855	2610	300
0	0	13281	7855	5	6463	1	855	2610	300
0	0	13281	7855	5	6468	1	855	2610	300
0	0	13277	7855	5	6473	1	855	2610	300
0	0	13277	7855	5	6478	1	854	2610	300
0	0	13277	7855	5	6483	1	854	2610	300
0	0	13277	7851	5	6488	1	854	2610	300
0	0	13277	7851	5	6493	1	854	2610	300
0	0	13277	7843	5	6498	1	855	2610	300
0	0	13277	7837	5	6503	1	855	2610	300
0	0	13277	7827	5	6508	1	855	2610	300
0	0	13277	7815	5	6513	1	856	2610	300
0	0	13277	7803	5	6518	1	858	2610	300
0	0	13277	7793	5	6523	1	858	2610	300
0	0	13283	7784	5	6528	1	859	2610	300
0	0	13288	7771	5	6533	1	858	2610	300
0	0	13295	7752	5	6538	1	861	2610	300
0	0	13305	7727	5	6543	1	864	2610	300
0	0	13314	7699	5	6548	1	867	2610	300
0	0	13326	7672	5	6553	1	877	2610	300
0	0	13339	7649	5	6558	1	881	2610	300
0	0	13353	7626	5	6563	1	883	2610	300
0	0	13368	7605	5	6568	1	899	2610	300
0	0	13383	7585	5	6573	1	902	2610	300
0	0	13398	7567	5	6578	1	902	2610	300
0	0	13412	7554	5	6583	1	905	2610	300
0	0	13427	7544	5	6588	1	907	2610	300
0	0	13440	7538	5	6593	1	910	2610	300
0	0	13451	7534	5	6598	1	913	2610	300
0	0	13460	7534	5	6603	1	916	2610	300
0	0	13468	7534	5	6608	1	916	2610	300
0	0	13476	7534	5	6613	1	915	2610	300
0	0	13484	7534	5	6618	1	915	2610	300
0	0	13493	7534	5	6623	1	913	2610	300
0	0	13500	7534	5	6628	1	913	2620	300
0	0	13507	7539	5	6633	1	913	2620	300
0	0	13514	7545	5	6638	1	911	2620	300
0	0	13521	7550	5	6643	1	911	2620	300
0	0	13528	7558	5	6648	1	909	2620	300
0	0	13535	7568	5	6653	1	906	2620	300
0	0	13543	7581	5	6658	1	900	2620	300
0	0	13551	7596	5	6663	1	890	2620	300
0	0	13558	7612	5	6668	1	880	2620	300
0	0	13563	7626	5	6673	1	867	2620	300
0	0	13563	7639	5	6678	1	851	2610	300
0	0	13567	7651	5	6683	1	821	2610	300
0	0	13567	7665	5	6688	1	782	2610	300
0	0	13567	7681	5	6693	1	704	2610	300
0	0	13567	7699	5	6698	1	542	2610	300
0	0	13562	7717	5	6703	1	419	2610	300
0	0	13559	7734	5	6708	1	277	2610	300
0	0	13555	7751	5	6713	1	73	2610	300
0	0	13555	7751	5	6718	0	0	2610	300
0	0	13545	7787	5	6723	0	0	2610	300
0	0	13540	7806	5	6728	0	0	2610	300
0	0	13536	7825	5	6733	0	0	2610	300
0	0	13536	7844	5	6738	0	0	2610	300
0	0	13532	7863	5	6743	0	0	2610	300
0	0	13532	7881	5	6748	0	0	2610	300
0	0	13529	7900	5	6753	0	0	2610	300
0	0	13525	7921	5	6758	0	0	2610	300
0	0	13520	7942	5	6763	0	0	2610	300
0	0	13516	7964	5	6768	0	0	2610	300
0	0	13510	7987	5	6773	0	0	2610	300
0	0	13504	8009	5	6778	0	0	2610	300
0	0	13498	8030	5	6783	0	0	2610	300
0	0	13491	8050	5	6788	0	0	2610	300
0	0	13483	8069	5	6793	0	0	2610	300
0	0	13475	8085	5	6798	0	0	2610	300
0	0	13466	8099	5	6803	0	0	2610	300
0	0	13459	8112	5	6808	0	0	2610	300
0	0	13450	8122	5	6813	0	0	2610	300
0	0	13442	8131	5	6818	0	0	2610	300
0	0	13432	8139	5	6823	0	0	2610	300
0	0	13421	8147	5	6828	0	0	2610	300
0	0	13410	8155	5	6833	0	0	2610	300
0	0	13399	8162	5	6838	0	0	2610	300
0	0	13388	8170	5	6843	0	0	2590	300
0	0	13373	8177	5	6848	0	0	2590	300
0	0	13360	8185	5	6853	0	0	2590	300
0	0	13346	8191	5	6858	0	0	2590	300
0	0	13331	8196	5	6863	0	0	2590	300
0	0	13318	8199	5	6868	0	0	2590	300
0	0	13306	8199	5	6873	0	0	2590	300
0	0	13297	8199	5	6878	0	0	2590	300
0	0	13297	8199	6	6884	1	128	2590	300
0	0	13287	8195	5	6889	1	159	2590	300
0	0	13287	8195	5	6894	1	290	2590	300
0	0	13281	8189	5	6899	1	369	2590	300
0	0	13277	8185	5	6904	1	419	2590	300
0	0	13277	8181	5	6909	1	460	2590	300
0	0	13272	8177	5	6914	1	535	2590	300
0	0	13272	8172	5	6919	1	613	2590	300
0	0	13267	8167	5	6924	1	666	2590	300
0	0	13263	8163	5	6929	1	710	2590	300
0	0	13263	8158	5	6934	1	742	2590	300
0	0	13260	8154	5	6939	1	761	2590	300
0	0	13260	8150	5	6944	1	775	2590	300
0	0	13260	8146	5	6949	1	789	2590	300
0	0	13260	8142	5	6954	1	805	2590	300
0	0	13260	8139	5	6959	1	818	2590	300
0	0	13260	8139	5	6964	1	828	2590	300
0	0	13260	8135	5	6969	1	834	2580	290
0	0	13266	8135	5	6974	1	839	2580	290
0	0	13271	8130	5	6979	1	841	2580	290
0	0	13277	8126	5	6984	1	846	2580	290
0	0	13284	8122	5	6989	1	862	2580	290
0	0	13290	8122	5	6994	1	869	2580	290
0	0	13295	8122	5	6999	1	871	2580	290
0	0	13302	8122	5	7004	1	871	2580	290
0	0	13309	8122	5	7009	1	872	2580	290
0	0	13316	8122	5	7014	1	872	2580	290
0	0	13325	8127	5	7019	1	872	2580	290
0	0	13331	8130	5	7024	1	873	2580	290
0	0	13338	8134	5	7029	1	873	2580	290
0	0	13342	8138	5	7034	1	874	2580	290
0	0	13342	8141	5	7039	1	874	2580	290
0	0	13347	8145	5	7044	1	874	2580	290
0	0	13347	8145	5	7049	1	873	2580	290
0	0	13347	8152	5	7054	1	871	2580	290
0	0	13347	8157	5	7059	1	871	2580	290
0	0	13347	8164	5	7064	1	869	2580	290
0	0	13342	8170	5	7069	1	868	2580	290
0	0	13339	8175	5	7074	1	867	2580	290
0	0	13334	8179	5	7079	1	866	2580	290
0	0	13328	8183	5	7084	1	866	2580	290
0	0	13322	8186	5	7089	1	866	2580	290
0	0	13317	8186	5	7094	1	865	2580	290
0	0	13313	8186	5	7099	1	865	2580	290
0	0	13313	8186	5	7104	1	865	2580	290
0	0	13307	8186	5	7109	1	865	2580	290
0	0	13303	8186	5	7114	1	866	2580	290
0	0	13300	8183	5	7119	1	867	2580	290
0	0	13295	8179	5	7124	1	867	2580	290
0	0	13295	8174	5	7129	1	867	2580	290
0	0	13289	8169	5	7134	1	866	2580	290
0	0	13285	8164	5	7139	1	866	2580	290
0	0	13282	8156	5	7144	1	866	2580	290
0	0	13277	8147	5	7149	1	866	2580	290
0	0	13277	8136	5	7154	1	865	2580	290
0	0	13272	8125	5	7159	1	865	2580	290
0	0	13272	8113	5	7164	1	865	2580	290
0	0	13272	8101	5	7169	1	865	2580	290
0	0	13272	8091	5	7174	1	866	2580	290
0	0	13272	8082	5	7179	1	867	2580	290
0	0	13272	8076	5	7184	1	868	2580	290
0	0	13277	8076	5	7189	1	868	2580	290
0	0	13277	8076	5	7194	1	868	2580	290
0	0	13283	8073	5	7199	1	868	2580	290
0	0	13287	8073	5	7204	1	867	2580	290
0	0	13291	8073	5	7209	1	863	2580	290
0	0	13295	8073	5	7214	1	850	2580	290
0	0	13300	8073	5	7219	1	823	2580	290
0	0	13306	8073	5	7224	1	773	2590	300
0	0	13311	8073	5	7229	1	685	2590	300
0	0	13317	8073	5	7234	1	517	2590	300
0	0	13322	8073	5	7239	1	310	2590	300
0	0	13326	8069	5	7244	1	104	2590	300
0	0	13326	8069	5	7249	0	0	2590	300
0	0	13336	8069	5	7254	0	0	2590	300
0	0	13343	8069	5	7259	0	0	2590	300
0	0	13352	8065	5	7264	0	0	2590	300
0	0	13361	8065	5	7269	0	0	2590	300
0	0	13374	8069	5	7274	0	0	2590	300
0	0	13385	8077	5	7279	0	0	2590	300
0	0	13396	8088	5	7284	0	0	2610	300
0	0	13407	8101	5	7289	0	0	2610	300
0	0	13417	8115	5	7294	0	0	2610	300
0	0	13428	8130	5	7299	0	0	2610	300
0	0	13439	8147	5	7304	0	0	2610	300
0	0	13449	8164	5	7309	0	0	2610	300
0	0	13458	8181	5	7314	0	0	2610	300
0	0	13465	8199	5	7319	0	0	2610	300
0	0	13471	8215	5	7324	0	0	2610	300
0	0	13476	8229	5	7329	0	0	2620	300
0	0	13479	8239	5	7334	0	0	2620	300
0	0	13479	8245	5	7339	0	0	2620	300
0	0	13479	8250	5	7344	0	0	2620	300
0	0	13479	8254	5	7349	0	0	2620	300
0	0	13479	8258	5	7354	0	0	2620	300
0	0	13483	8261	5	7359	0	0	2620	300
0	0	13483	8266	5	7364	0	0	2620	300
0	0	13483	8271	5	7369	0	0	2620	300
0	0	13483	8277	5	7374	0	0	2620	300
0	0	13483	8286	5	7379	0	0	2620	300
0	0	13483	8298	5	7384	0	0	2620	300
0	0	13487	8312	5	7389	0	0	2620	300
0	0	13487	8328	5	7394	0	0	2620	300
0	0	13487	8343	5	7399	0	0	2620	300
0	0	13487	8358	5	7404	0	0	2610	300
0	0	13487	8371	5	7409	0	0	2610	300
0	0	13487	8384	5	7414	0	0	2610	300
0	0	13487	8395	5	7419	0	0	2610	300
0	0	13498	8401	5	7424	0	0	2590	300
0	0	13511	8401	5	7429	0	0	2590	300
0	0	13527	8401	5	7434	0	0	2590	300
0	0	13544	8390	5	7439	0	0	2580	290
0	0	13559	8378	5	7444	0	0	2570	290
0	0	13575	8361	5	7449	0	0	2570	290
0	0	13593	8345	5	7454	0	0	2570	290
0	0	13614	8326	5	7459	0	0	2560	290
0	0	13638	8307	5	7464	0	0	2560	290
0	0	13661	8291	5	7469	0	0	2560	290
0	0	13690	8273	5	7474	0	0	2550	290
0	0	13716	8257	5	7479	0	0	2550	290
0	0	13750	8240	5	7484	0	0	2550	290
0	0	13794	8220	5	7489	0	0	2550	290
0	0	13845	8194	5	7494	0	0	2560	290
0	0	13908	8165	5	7499	0	0	2560	290
0	0	13976	8131	5	7504	0	0	2570	290
0	0	14045	8096	5	7509	0	0	2580	290
0	0	14112	8060	5	7514	0	0	2590	300
0	0	14179	8021	5	7519	0	0	2590	300
0	0	14243	7979	5	7524	0	0	2610	300
0	0	14303	7934	5	7529	0	0	2610	300
0	0	14362	7890	5	7534	0	0	2630	300
0	0	14415	7844	5	7539	0	0	2650	300
0	0	14464	7798	5	7544	0	0	2660	300
0	0	14511	7755	5	7549	0	0	2680	300
0	0	14558	7717	5	7554	0	0	2690	300
0	0	14608	7686	5	7559	0	0	2710	300
0	0	14656	7662	5	7564	0	0	2720	300
0	0	14703	7646	5	7569	0	0	2720	300
0	0	14749	7633	5	7574	0	0	2720	300
0	0	14794	7625	5	7579	0	0	2700	300
0	0	14839	7621	5	7584	0	0	2690	300
0	0	14885	7621	5	7589	0	0	2680	300
0	0	14928	7621	5	7594	0	0	2660	300
0	0	14965	7629	5	7599	0	0	2640	300
0	0	15000	7634	5	7604	0	0	2620	300
0	0	15028	7642	5	7609	0	0	2590	300
0	0	15052	7648	5	7614	0	0	2570	290
0	0	15072	7654	5	7619	0	0	2540	290
0	0	15088	7662	5	7624	0	0	2510	290
0	0	15100	7670	5	7629	0	0	2470	280
0	0	15109	7679	5	7634	0	0	2440	270
0	0	15113	7688	5	7639	0	0	2420	270
0	0	15113	7697	5	7644	0	0	2400	270
0	0	15109	7706	5	7649	0	0	2430	270
0	0	15101	7715	5	7654	0	0	2450	280
0	0	15091	7725	5	7659	0	0	2470	280
0	0	15078	7735	5	7664	0	0	2510	290
0	0	15063	7745	5	7669	0	0	2510	330
0	0	15047	7756	5	7674	0	0	2500	370
0	0	15027	7769	5	7679	0	0	2540	390
0	0	15005	7780	5	7684	0	0	2560	410
0	0	14984	7792	5	7689	0	0	2580	410
0	0	14964	7805	5	7694	0	0	2610	420
0	0	14947	7821	5	7699	0	0	2640	420
0	0	14934	7839	5	7704	0	0	2660	420
0	0	14922	7857	5	7709	0	0	2690	420
0	0	14911	7871	5	7714	0	0	2700	420
0	0	14899	7880	5	7719	0	0	2700	400
0	0	14883	7884	5	7724	0	0	2700	370
0	0	14865	7884	5	7729	0	0	2700	340
0	0	14844	7884	5	7734	0	0	2700	310
0	0	14823	7884	5	7739	0	0	2690	300
0	0	14801	7884	5	7744	0	0	2680	300
0	0	14781	7884	5	7749	0	0	2680	300
0	0	14758	7880	5	7754	0	0	2680	300
0	0	14733	7880	5	7759	0	0	2680	300
0	0	14707	7872	5	7764	0	0	2680	300
0	0	14679	7865	5	7769	0	0	2680	300
0	0	14647	7856	5	7774	0	0	2680	300
0	0	14612	7843	5	7779	0	0	2680	300
0	0	14572	7828	5	7784	0	0	2680	300
0	0	14532	7815	5	7789	0	0	2680	300
0	0	14492	7804	5	7794	0	0	2680	300
0	0	14453	7795	5	7799	0	0	2680	300
0	0	14414	7788	5	7804	0	0	2680	300
0	0	14372	7780	5	7809	0	0	2680	300
0	0	14331	7772	5	7814	0	0	2680	300
0	0	14290	7763	5	7819	0	0	2680	300
0	0	14250	7753	5	7824	0	0	2680	300
0	0	14214	7740	5	7829	0	0	2690	300
0	0	14180	7725	5	7834	0	0	2690	300
0	0	14148	7706	5	7839	0	0	2690	300
0	0	14120	7687	5	7844	0	0	2690	300
0	0	14092	7666	5	7849	0	0	2690	300
0	0	14064	7644	5	7854	0	0	2690	330
0	0	14041	7619	5	7859	0	0	2680	340
0	0	14020	7596	5	7864	0	0	2670	370
0	0	14004	7575	5	7869	0	0	2640	390
0	0	13990	7560	5	7874	0	0	2620	400
0	0	13976	7548	5	7879	0	0	2610	420
0	0	13961	7540	5	7884	0	0	2590	420
0	0	13945	7531	5	7889	0	0	2570	440
0	0	13931	7524	5	7894	0	0	2540	450
0	0	13916	7518	5	7899	0	0	2530	450
0	0	13902	7511	5	7904	0	0	2500	460
0	0	13888	7505	5	7909	0	0	2480	470
0	0	13876	7502	5	7914	0	0	2460	460
0	0	13864	7502	5	7919	0	0	2410	470
0	0	13854	7502	5	7924	0	0	2390	480
0	0	13846	7502	5	7929	0	0	2370	470
0	0	13838	7505	5	7934	0	0	2370	470
0	0	13832	7509	5	7939	0	0	2370	460
0	0	13826	7512	5	7944	0	0	2390	440
0	0	13819	7512	5	7949	0	0	2390	440
0	0	13812	7518	5	7954	0	0	2410	420
0	0	13806	7522	5	7959	0	0	2420	410
0	0	13801	7525	5	7964	0	0	2440	400
0	0	13796	7525	5	7969	0	0	2440	390
0	0	13790	7529	5	7974	0	0	2460	370
0	0	13784	7529	5	7979	0	0	2470	370
0	0	13777	7529	5	7984	0	0	2480	350
0	0	13771	7525	5	7989	0	0	2490	340
0	0	13765	7525	5	7994	0	0	2500	320
0	0	13760	7518	5	7999	0	0	2500	320
0	0	13755	7515	5	8004	0	0	2510	320
0	0	13750	7515	5	8009	0	0	2520	300
0	0	13744	7510	5	8014	0	0	2520	300
0	0	13739	7510	5	8019	0	0	2520	300
0	0	13734	7510	5	8024	0	0	2510	320
0	0	13730	7510	5	8029	0	0	2510	320
0	0	13725	7510	5	8034	0	0	2500	320
0	0	13725	7515	5	8039	0	0	2500	320
0	0	13718	7519	5	8044	0	0	2490	340
0	0	13714	7523	5	8049	0	0	2490	340
0	0	13714	7523	5	8054	0	0	2490	350
0	0	13709	7527	5	8059	0	0	2490	350
0	0	13709	7527	5	8064	0	0	2480	370
0	0	13704	7527	5	8069	0	0	2480	370
0	0	13704	7530	5	8074	0	0	2480	370
0	0	13698	7530	5	8079	0	0	2480	370
0	0	13698	7530	5	8084	0	0	2480	370
0	0	13692	7530	5	8089	0	0	2470	380
0	0	13688	7530	5	8094	0	0	2470	380
0	0	13688	7534	5	8099	0	0	2450	390
0	0	13681	7534	5	8104	0	0	2450	390
0	0	13678	7534	5	8109	0	0	2450	390
0	0	13674	7538	5	8114	0	0	2450	390
0	0	13670	7538	5	8119	0	0	2450	390
0	0	13665	7538	5	8124	0	0	2450	390
0	0	13660	7538	5	8129	0	0	2470	400
0	0	13655	7538	5	8134	0	0	2470	400
0	0	13649	7538	5	8139	0	0	2470	400
0	0	13644	7533	5	8144	0	0	2470	400
0	0	13638	7533	5	8149	0	0	2470	400
0	0	13633	7528	5	8154	0	0	2470	400
0	0	13627	7528	5	8159	0	0	2470	400
0	0	13622	7524	5	8164	0	0	2470	400
0	0	13617	7521	5	8169	0	0	2470	400
0	0	13612	7517	6	8175	0	0	2460	410
0	0	13607	7512	5	8180	0	0	2460	410
0	0	13602	7509	5	8185	0	0	2450	420
0	0	13598	7509	5	8190	0	0	2450	420
0	0	13594	7503	5	8195	0	0	2450	420
0	0	13590	7503	5	8200	0	0	2450	420
0	0	13586	7497	5	8205	0	0	2450	420
0	0	13582	7497	5	8210	0	0	2450	420
0	0	13582	7492	5	8215	0	0	2450	420
0	0	13576	7492	5	8220	0	0	2460	420
0	0	13576	7492	5	8225	0	0	2460	420
0	0	13571	7492	5	8230	0	0	2460	420
0	0	13571	7489	5	8235	0	0	2460	420
0	0	13566	7489	5	8240	0	0	2460	420
0	0	13566	7489	5	8245	0	0	2460	420
0	0	13562	7489	5	8250	0	0	2460	420
0	0	13562	7489	5	8255	0	0	2460	420
0	0	13562	7493	5	8260	0	0	2460	420
0	0	13562	7493	5	8265	0	0	2460	420
0	0	13558	7498	5	8270	0	0	2460	420
0	0	13558	7502	5	8275	0	0	2460	420
0	0	13558	7506	5	8280	0	0	2460	420
0	0	13558	7510	5	8285	0	0	2460	420
0	0	13558	7514	5	8290	0	0	2460	420
0	0	13558	7518	5	8295	0	0	2460	420
0	0	13558	7523	5	8300	0	0	2460	420
0	0	13558	7527	5	8305	0	0	2450	420
0	0	13558	7532	5	8310	0	0	2440	430
0	0	13564	7539	5	8315	0	0	2440	430
0	0	13564	7539	5	8320	1	234	2430	450
0	0	13576	7556	5	8325	1	294	2430	450
0	0	13583	7565	5	8330	1	410	2430	450
0	0	13586	7573	5	8335	1	540	2430	450
0	0	13590	7582	5	8340	1	669	2430	450
0	0	13597	7591	5	8345	1	750	2430	450
0	0	13603	7602	5	8350	1	774	2430	450
0	0	13611	7612	5	8355	1	814	2430	450
0	0	13619	7623	5	8360	1	829	2430	450
0	0	13628	7637	5	8365	1	846	2430	450
0	0	13638	7653	5	8370	1	862	2430	450
0	0	13648	7671	5	8375	1	868	2400	440
0	0	13659	7689	5	8380	1	880	2430	450
0	0	13671	7708	5	8385	1	889	2430	450
0	0	13682	7728	5	8390	1	888	2430	450
0	0	13696	7749	5	8395	1	902	2430	450
0	0	13708	7766	5	8400	1	911	2430	450
0	0	13718	7780	5	8405	1	911	2440	450
0	0	13727	7791	5	8410	1	911	2440	450
0	0	13735	7799	5	8415	1	915	2440	450
0	0	13745	7808	5	8420	1	915	2440	450
0	0	13756	7816	5	8425	1	915	2440	450
0	0	13766	7822	5	8430	1	923	2460	450
0	0	13775	7822	5	8435	1	924	2460	450
0	0	13784	7822	5	8440	1	924	2460	450
0	0	13792	7822	5	8445	1	924	2460	450
0	0	13799	7817	5	8450	1	928	2480	440
0	0	13805	7813	5	8455	1	928	2480	440
0	0	13809	7809	5	8460	1	927	2490	430
0	0	13813	7809	5	8465	1	926	2490	430
0	0	13818	7804	5	8470	1	925	2490	430
0	0	13824	7798	5	8475	1	925	2480	430
0	0	13832	7788	5	8480	1	924	2480	430
0	0	13840	7775	5	8485	1	923	2470	440
0	0	13846	7760	5	8490	1	922	2470	440
0	0	13850	7745	5	8495	1	921	2470	460
0	0	13850	7730	5	8500	1	921	2470	460
0	0	13853	7714	5	8505	1	920	2470	460
0	0	13853	7694	5	8510	1	920	2470	460
0	0	13853	7672	5	8515	1	920	2470	460
0	0	13853	7648	5	8520	1	918	2460	460
0	0	13853	7621	5	8525	1	910	2460	460
0	0	13853	7594	5	8530	1	909	2450	480
0	0	13853	7567	5	8535	1	906	2450	480
0	0	13853	7539	5	8540	1	901	2450	480
0	0	13849	7512	5	8545	1	900	2450	480
0	0	13846	7487	5	8550	1	898	2440	490
0	0	13841	7465	5	8555	1	894	2440	490
0	0	13836	7446	5	8560	1	894	2420	510
0	0	13831	7429	5	8565	1	893	2420	510
0	0	13825	7416	5	8570	1	892	2440	490
0	0	13822	7404	5	8575	1	892	2440	490
0	0	13817	7394	5	8580	1	893	2450	480
0	0	13813	7387	5	8585	1	893	2460	460
0	0	13813	7382	5	8590	1	894	2460	460
0	0	13808	7382	5	8595	1	894	2470	460
0	0	13808	7378	5	8600	1	895	2470	460
0	0	13808	7378	5	8605	1	896	2470	460
0	0	13808	7378	5	8610	1	897	2500	440
0	0	13812	7384	5	8615	1	897	2500	440
0	0	13812	7389	5	8620	1	896	2510	430
0	0	13819	7398	5	8625	1	896	2510	430
0	0	13824	7409	5	8630	1	897	2520	420
0	0	13829	7424	5	8635	1	898	2520	420
0	0	13836	7441	5	8640	1	898	2530	410
0	0	13842	7460	5	8645	1	898	2530	410
0	0	13851	7482	5	8650	1	896	2530	410
0	0	13860	7507	5	8655	1	897	2530	410
0	0	13871	7536	5	8660	1	896	2520	420
0	0	13883	7566	5	8665	1	894	2520	420
0	0	13896	7598	5	8670	1	892	2510	430
0	0	13910	7630	5	8675	1	894	2510	430
0	0	13923	7657	5	8680	1	891	2510	430
0	0	13934	7682	5	8685	1	893	2500	440
0	0	13944	7704	5	8690	1	894	2500	440
0	0	13952	7722	5	8695	1	894	2490	460
0	0	13958	7738	5	8700	1	895	2490	460
0	0	13965	7750	5	8705	1	895	2490	460
0	0	13971	7759	5	8710	1	896	2500	460
0	0	13977	7766	5	8715	1	896	2500	470
0	0	13984	7772	5	8720	1	896	2500	470
0	0	13991	7777	5	8725	1	896	2500	470
0	0	13998	7781	5	8730	1	896	2500	470
0	0	14005	7781	5	8735	1	897	2500	470
0	0	14010	7781	5	8740	1	899	2500	460
0	0	14014	7781	5	8745	1	900	2500	460
0	0	14018	7781	5	8750	1	900	2500	460
0	0	14022	7781	5	8755	1	900	2500	460
0	0	14027	7778	5	8760	1	900	2500	460
0	0	14033	7774	5	8765	1	901	2500	460
0	0	14040	7767	5	8770	1	902	2500	460
0	0	14047	7759	5	8775	1	900	2500	460
0	0	14055	7746	5	8780	1	900	2500	460
0	0	14063	7729	5	8785	1	900	2520	470
0	0	14073	7708	5	8790	1	900	2520	470
0	0	14082	7684	5	8795	1	901	2520	470
0	0	14092	7658	5	8800	1	903	2520	470
0	0	14101	7631	5	8805	1	903	2530	450
0	0	14109	7605	5	8810	1	903	2530	450
0	0	14118	7581	5	8815	1	903	2540	440
0	0	14127	7561	5	8820	1	903	2540	440
0	0	14136	7544	5	8825	1	904	2540	440
0	0	14143	7529	5	8830	1	908	2540	440
0	0	14150	7517	5	8835	1	916	2540	440
0	0	14157	7506	5	8840	1	916	2540	440
0	0	14165	7498	5	8845	1	917	2540	440
0	0	14176	7493	5	8850	1	919	2550	420
0	0	14188	7490	5	8855	1	922	2550	420
0	0	14203	7486	5	8860	1	932	2560	410
0	0	14220	7486	5	8865	1	933	2560	410
0	0	14239	7481	5	8870	1	934	2560	410
0	0	14262	7481	5	8875	1	934	2560	410
0	0	14287	7481	5	8880	1	936	2560	410
0	0	14310	7484	5	8885	1	938	2570	390
0	0	14332	7489	5	8890	1	938	2570	390
0	0	14352	7496	5	8895	1	939	2580	380
0	0	14369	7503	5	8900	1	938	2580	380
0	0	14386	7513	5	8905	1	938	2590	390
0	0	14400	7524	5	8910	1	936	2590	390
0	0	14414	7537	5	8915	1	933	2590	390
0	0	14428	7550	5	8920	1	920	2590	390
0	0	14441	7563	5	8925	1	896	2590	390
0	0	14452	7576	5	8930	1	856	2590	390
0	0	14462	7587	5	8935	1	772	2590	390
0	0	14469	7598	5	8940	1	404	2600	370
0	0	14469	7598	5	8945	0	0	2600	370
0	0	14478	7615	5	8950	0	0	2600	360
0	0	14481	7624	5	8955	0	0	2600	360
0	0	14486	7634	5	8960	0	0	2600	360
0	0	14492	7645	5	8965	0	0	2600	360
0	0	14500	7654	5	8970	0	0	2600	360
0	0	14507	7663	5	8975	0	0	2600	360
0	0	14514	7671	5	8980	0	0	2610	360
0	0	14518	7679	5	8985	0	0	2630	340
0	0	14518	7692	5	8990	0	0	2640	330
0	0	14518	7708	5	8995	0	0	2660	310
0	0	14518	7728	5	9000	0	0	2680	300
0	0	14518	7752	5	9005	0	0	2680	300
0	0	14518	7781	5	9010	0	0	2700	300
0	0	14518	7815	5	9015	0	0	2710	300
0	0	14522	7855	5	9020	0	0	2730	300
0	0	14527	7896	5	9025	0	0	2750	300
0	0	14536	7937	5	9030	0	0	2760	300
0	0	14541	7984	5	9035	0	0	2770	300
0	0	14550	8028	5	9040	0	0	2790	300
0	0	14558	8073	5	9045	0	0	2810	300
0	0	14558	8073	5	9050	0	0	2810	300
