# Supplementary material for: “Let Me Hear Your Handwriting!” Evaluating the Movement Fluency from Its Sonification
Source: PLoS One. 2015 Jun 17;10(6):e0128388. doi: 10.1371/journal.pone.0128388 (PMC4470513; doi:10.1371/journal.pone.0128388)
Supplement: S1 Dataset — (ZIP) [file pone.0128388.s004.zip › S4_Dataset_Experiment1/AN8.txt]

Identification :	anthony
2008-10-14	14:47:05
Fichier origine :	C:\Documents and Settings\schon\Bureau\Ecriture\anthony8.txt
Nb segments :	1
Seg	Num	X /100 mm	Y /100 mm	Interv ms	Time ms	Tip	P	Az	Al
0	0	16951	7903	20	20	0	0	2790	300
0	0	16942	7898	5	25	0	0	2790	300
0	0	16927	7890	5	30	0	0	2780	300
0	0	16907	7882	5	35	0	0	2780	300
0	0	16883	7873	5	40	0	0	2780	300
0	0	16867	7868	5	45	0	0	2780	300
0	0	16855	7863	5	50	0	0	2780	300
0	0	16846	7854	5	55	0	0	2780	300
0	0	16840	7841	5	60	0	0	2780	300
0	0	16835	7823	5	65	0	0	2780	300
0	0	16831	7800	5	70	0	0	2780	300
0	0	16831	7776	5	75	0	0	2780	300
0	0	16824	7751	5	80	0	0	2790	300
0	0	16816	7727	5	85	0	0	2790	300
0	0	16807	7705	5	90	0	0	2800	300
0	0	16795	7685	5	95	0	0	2800	300
0	0	16780	7668	5	100	0	0	2810	300
0	0	16763	7652	5	105	0	0	2820	290
0	0	16743	7640	5	110	0	0	2820	290
0	0	16724	7630	5	115	0	0	2820	290
0	0	16703	7624	5	120	0	0	2810	300
0	0	16683	7624	5	125	0	0	2800	300
0	0	16663	7624	5	130	0	0	2780	300
0	0	16645	7630	5	135	0	0	2770	300
0	0	16627	7636	5	140	0	0	2760	300
0	0	16611	7642	5	145	0	0	2750	300
0	0	16595	7647	5	150	0	0	2750	300
0	0	16579	7652	5	155	0	0	2750	300
0	0	16564	7652	5	160	0	0	2750	300
0	0	16548	7652	5	165	0	0	2750	300
0	0	16532	7647	5	170	0	0	2750	300
0	0	16516	7641	5	175	0	0	2730	300
0	0	16497	7635	5	180	0	0	2730	300
0	0	16478	7628	5	185	0	0	2720	300
0	0	16458	7621	5	190	0	0	2710	300
0	0	16437	7613	5	195	0	0	2700	300
0	0	16415	7606	5	200	0	0	2700	300
0	0	16394	7597	5	205	0	0	2710	300
0	0	16372	7589	5	210	0	0	2710	300
0	0	16350	7580	5	215	0	0	2720	300
0	0	16330	7570	5	220	0	0	2720	300
0	0	16311	7559	5	225	0	0	2720	300
0	0	16293	7546	5	230	0	0	2720	300
0	0	16277	7532	5	235	0	0	2710	300
0	0	16262	7516	5	240	0	0	2700	300
0	0	16249	7500	5	245	0	0	2700	300
0	0	16236	7485	5	250	0	0	2700	300
0	0	16222	7470	5	255	0	0	2690	300
0	0	16208	7456	5	260	0	0	2690	300
0	0	16194	7442	5	265	0	0	2690	300
0	0	16180	7431	5	270	0	0	2700	300
0	0	16167	7421	5	275	0	0	2700	300
0	0	16154	7414	5	280	0	0	2700	310
0	0	16143	7409	5	285	0	0	2700	310
0	0	16133	7409	5	290	0	0	2700	330
0	0	16124	7405	5	295	0	0	2700	330
0	0	16116	7405	5	300	0	0	2710	330
0	0	16109	7405	5	305	0	0	2710	330
0	0	16103	7408	5	310	0	0	2710	330
0	0	16100	7408	5	315	0	0	2720	340
0	0	16100	7412	5	320	0	0	2720	340
0	0	16100	7412	5	325	0	0	2720	360
0	0	16100	7416	5	330	0	0	2720	360
0	0	16100	7416	5	335	0	0	2720	360
0	0	16100	7419	5	340	0	0	2720	360
0	0	16100	7419	5	345	0	0	2720	360
0	0	16104	7419	5	350	0	0	2740	360
0	0	16109	7419	5	355	0	0	2740	360
0	0	16122	7423	5	360	1	199	2740	360
0	0	16129	7427	5	365	1	220	2740	360
0	0	16135	7433	5	370	1	287	2740	360
0	0	16142	7440	5	375	1	313	2740	360
0	0	16149	7452	5	380	1	431	2740	360
0	0	16158	7468	5	385	1	479	2740	360
0	0	16169	7488	5	390	1	540	2740	360
0	0	16183	7511	5	395	1	652	2740	360
0	0	16199	7538	5	400	1	685	2740	360
0	0	16216	7566	5	405	1	760	2740	360
0	0	16234	7596	5	410	1	791	2740	360
0	0	16253	7627	5	415	1	791	2740	360
0	0	16273	7660	5	420	1	820	2740	360
0	0	16294	7694	5	425	1	828	2740	360
0	0	16315	7728	5	430	1	849	2730	340
0	0	16335	7763	5	435	1	846	2730	340
0	0	16354	7797	5	440	1	860	2730	330
0	0	16373	7831	5	445	1	859	2730	330
0	0	16390	7868	5	450	1	865	2720	330
0	0	16408	7905	5	455	1	864	2720	330
0	0	16427	7943	5	460	1	864	2720	330
0	0	16446	7982	5	465	1	864	2720	330
0	0	16465	8023	5	470	1	864	2710	330
0	0	16483	8065	5	475	1	863	2710	330
0	0	16499	8108	5	480	1	863	2710	330
0	0	16515	8152	5	485	1	864	2710	330
0	0	16530	8196	5	490	1	862	2710	330
0	0	16546	8241	5	495	1	862	2700	330
0	0	16560	8286	5	500	1	862	2700	310
0	0	16573	8330	5	505	1	862	2700	310
0	0	16583	8373	5	510	1	864	2700	300
0	0	16592	8414	5	515	1	865	2700	300
0	0	16600	8455	5	520	1	865	2700	300
0	0	16609	8496	5	525	1	864	2700	300
0	0	16619	8539	5	530	1	865	2700	300
0	0	16626	8581	5	535	1	865	2690	300
0	0	16633	8620	5	540	1	865	2690	300
0	0	16637	8660	5	545	1	865	2680	300
0	0	16641	8699	5	550	1	863	2680	300
0	0	16645	8738	5	555	1	862	2680	300
0	0	16649	8778	5	560	1	865	2680	300
0	0	16649	8818	5	565	1	862	2680	300
0	0	16652	8855	5	570	1	863	2680	300
0	0	16652	8891	5	575	1	862	2680	300
0	0	16652	8929	5	580	1	861	2680	300
0	0	16652	8966	5	585	1	860	2670	300
0	0	16648	9002	5	590	1	860	2670	300
0	0	16648	9039	5	595	1	858	2670	300
0	0	16643	9073	5	600	1	858	2670	300
0	0	16643	9104	5	605	1	858	2660	300
0	0	16637	9131	5	610	1	859	2660	300
0	0	16633	9152	5	615	1	859	2660	300
0	0	16633	9168	5	620	1	857	2660	300
0	0	16628	9178	5	625	1	855	2660	300
0	0	16628	9187	5	630	1	854	2660	300
0	0	16628	9193	5	635	1	854	2650	300
0	0	16628	9198	5	640	1	853	2650	300
0	0	16622	9203	5	645	1	852	2650	300
0	0	16622	9207	5	650	1	852	2650	300
0	0	16615	9211	5	655	1	851	2650	300
0	0	16610	9217	5	660	1	849	2640	300
0	0	16605	9222	5	665	1	845	2640	300
0	0	16600	9226	5	670	1	841	2640	300
0	0	16596	9230	5	675	1	840	2640	300
0	0	16590	9230	5	680	1	838	2640	300
0	0	16582	9238	5	685	1	839	2640	300
0	0	16572	9247	5	690	1	840	2640	300
0	0	16559	9258	5	695	1	839	2640	300
0	0	16546	9270	5	700	1	838	2640	300
0	0	16534	9279	5	705	1	834	2640	300
0	0	16522	9284	5	710	1	829	2640	310
0	0	16512	9284	5	715	1	823	2640	310
0	0	16502	9284	5	720	1	811	2630	330
0	0	16492	9284	5	725	1	811	2630	330
0	0	16482	9284	5	730	1	805	2630	330
0	0	16475	9284	5	735	1	792	2630	330
0	0	16468	9284	5	740	1	791	2630	330
0	0	16462	9277	5	745	1	792	2630	330
0	0	16456	9271	5	750	1	790	2630	330
0	0	16449	9264	5	755	1	790	2630	330
0	0	16444	9257	5	760	1	790	2630	330
0	0	16440	9249	5	765	1	791	2640	330
0	0	16435	9239	5	770	1	792	2640	330
0	0	16435	9228	5	775	1	793	2640	330
0	0	16427	9216	5	780	1	792	2640	330
0	0	16422	9202	5	785	1	792	2640	330
0	0	16418	9189	5	790	1	792	2640	330
0	0	16413	9174	5	795	1	792	2640	330
0	0	16409	9159	5	800	1	792	2640	330
0	0	16404	9145	5	805	1	792	2640	330
0	0	16398	9130	5	810	1	792	2640	330
0	0	16392	9113	5	815	1	792	2640	330
0	0	16386	9096	5	820	1	793	2640	330
0	0	16381	9078	5	825	1	795	2640	330
0	0	16376	9061	5	830	1	796	2640	330
0	0	16371	9045	5	835	1	796	2640	330
0	0	16366	9029	5	840	1	796	2640	330
0	0	16361	9014	5	845	1	798	2650	330
0	0	16357	8998	5	850	1	801	2650	330
0	0	16353	8983	5	855	1	801	2650	330
0	0	16348	8967	5	860	1	801	2650	330
0	0	16345	8950	5	865	1	800	2650	330
0	0	16345	8934	5	870	1	801	2650	330
0	0	16338	8917	5	875	1	801	2660	330
0	0	16338	8901	5	880	1	800	2660	330
0	0	16333	8885	5	885	1	801	2660	330
0	0	16333	8868	5	890	1	801	2660	330
0	0	16327	8851	5	895	1	800	2670	330
0	0	16323	8832	5	900	1	800	2670	330
0	0	16319	8813	5	905	1	800	2670	330
0	0	16315	8794	5	910	1	800	2670	330
0	0	16312	8774	5	915	1	801	2680	330
0	0	16308	8753	5	920	1	802	2680	330
0	0	16304	8730	5	925	1	804	2680	330
0	0	16304	8705	5	930	1	804	2690	330
0	0	16298	8681	5	935	1	806	2690	330
0	0	16294	8657	5	940	1	807	2690	330
0	0	16294	8636	5	945	1	807	2690	330
0	0	16288	8615	5	950	1	806	2690	330
0	0	16288	8595	5	955	1	809	2690	330
0	0	16282	8576	5	960	1	811	2690	330
0	0	16282	8556	5	965	1	813	2690	330
0	0	16275	8538	5	970	1	817	2690	330
0	0	16271	8520	5	975	1	819	2690	330
0	0	16267	8502	5	980	1	820	2690	330
0	0	16267	8484	5	985	1	820	2690	330
0	0	16263	8465	5	990	1	824	2690	330
0	0	16263	8444	5	995	1	828	2690	330
0	0	16259	8423	5	1000	1	834	2690	330
0	0	16259	8402	5	1005	1	836	2690	330
0	0	16259	8380	5	1010	1	836	2690	330
0	0	16256	8356	5	1015	1	841	2690	330
0	0	16256	8330	5	1020	1	843	2690	330
0	0	16256	8302	5	1025	1	845	2690	330
0	0	16250	8272	5	1030	1	847	2700	330
0	0	16250	8239	5	1035	1	845	2700	330
0	0	16243	8204	5	1040	1	848	2700	340
0	0	16239	8168	5	1045	1	848	2700	340
0	0	16235	8132	5	1050	1	848	2700	360
0	0	16228	8098	5	1055	1	845	2700	360
0	0	16221	8064	5	1060	1	847	2700	360
0	0	16214	8033	5	1065	1	845	2700	360
0	0	16207	8003	5	1070	1	845	2700	360
0	0	16202	7975	5	1075	1	845	2700	360
0	0	16197	7951	5	1080	1	845	2700	360
0	0	16192	7928	5	1085	1	845	2700	360
0	0	16187	7907	5	1090	1	845	2710	360
0	0	16181	7886	5	1095	1	845	2710	360
0	0	16177	7866	5	1100	1	846	2710	360
0	0	16177	7844	5	1105	1	846	2710	360
0	0	16173	7824	5	1110	1	848	2720	360
0	0	16173	7806	5	1115	1	848	2720	360
0	0	16173	7786	5	1120	1	848	2720	360
0	0	16173	7765	5	1125	1	847	2720	340
0	0	16173	7743	5	1130	1	848	2730	340
0	0	16180	7721	5	1135	1	848	2730	330
0	0	16184	7699	5	1140	1	847	2730	330
0	0	16188	7678	5	1145	1	847	2740	330
0	0	16188	7655	5	1150	1	848	2740	330
0	0	16194	7628	5	1155	1	847	2740	340
0	0	16199	7598	5	1160	1	848	2750	340
0	0	16204	7567	5	1165	1	849	2760	360
0	0	16210	7539	5	1170	1	850	2760	360
0	0	16216	7513	5	1175	1	855	2760	360
0	0	16222	7489	5	1180	1	860	2760	360
0	0	16226	7466	5	1185	1	868	2760	360
0	0	16232	7443	5	1190	1	867	2770	360
0	0	16239	7419	5	1195	1	876	2770	360
0	0	16249	7393	5	1200	1	875	2770	360
0	0	16262	7366	5	1205	1	874	2770	360
0	0	16278	7339	5	1210	1	877	2770	360
0	0	16296	7314	5	1215	1	878	2770	360
0	0	16315	7292	5	1220	1	889	2760	340
0	0	16335	7275	5	1225	1	889	2770	340
0	0	16357	7263	5	1230	1	886	2770	330
0	0	16380	7252	5	1235	1	885	2770	330
0	0	16404	7240	5	1240	1	887	2770	330
0	0	16430	7229	5	1245	1	885	2770	330
0	0	16458	7219	5	1250	1	883	2770	330
0	0	16484	7211	5	1255	1	883	2780	330
0	0	16510	7207	5	1260	1	883	2780	330
0	0	16536	7207	5	1265	1	878	2780	330
0	0	16560	7207	5	1270	1	877	2790	330
0	0	16584	7207	5	1275	1	872	2790	330
0	0	16608	7213	5	1280	1	866	2790	310
0	0	16629	7221	5	1285	1	860	2790	310
0	0	16652	7232	5	1290	1	845	2790	300
0	0	16674	7247	5	1295	1	810	2790	300
0	0	16696	7264	5	1300	1	779	2790	300
0	0	16718	7287	5	1305	1	734	2790	300
0	0	16738	7312	5	1310	1	651	2800	300
0	0	16757	7343	5	1315	1	525	2800	300
0	0	16774	7376	5	1320	1	317	2800	300
0	0	16788	7412	5	1325	1	152	2800	300
0	0	16788	7412	5	1330	0	0	2800	300
0	0	16811	7490	5	1335	0	0	2800	300
0	0	16822	7529	5	1340	0	0	2800	300
0	0	16836	7563	5	1345	0	0	2800	300
0	0	16853	7594	5	1350	0	0	2800	300
0	0	16873	7620	5	1355	0	0	2800	300
0	0	16897	7643	5	1360	0	0	2800	300
0	0	16920	7669	5	1365	0	0	2800	300
0	0	16945	7695	5	1370	0	0	2810	300
0	0	16968	7724	5	1375	0	0	2810	300
0	0	16991	7756	5	1380	0	0	2820	290
0	0	17013	7793	5	1385	0	0	2820	290
0	0	17031	7833	5	1390	0	0	2820	290
0	0	17049	7878	5	1395	0	0	2840	290
0	0	17064	7929	5	1400	0	0	2840	290
0	0	17075	7981	5	1405	0	0	2860	290
0	0	17085	8035	5	1410	0	0	2860	290
0	0	17089	8089	5	1415	0	0	2860	290
0	0	17089	8140	5	1420	0	0	2860	290
0	0	17089	8189	5	1425	0	0	2880	290
0	0	17082	8231	5	1430	0	0	2880	290
0	0	17076	8269	5	1435	0	0	2880	290
0	0	17065	8298	5	1440	0	0	2880	290
0	0	17054	8322	5	1445	0	0	2860	290
0	0	17043	8343	5	1450	0	0	2860	290
0	0	17030	8356	5	1455	0	0	2840	290
0	0	17021	8365	5	1460	0	0	2820	290
0	0	17008	8369	5	1465	0	0	2820	290
0	0	17008	8369	5	1470	0	0	2820	290
0	0	17195	7551	5	1475	0	0	2470	280
0	0	17195	7551	5	1480	0	0	2490	280
0	0	17195	7542	5	1485	0	0	2490	280
0	0	17199	7535	5	1490	0	0	2490	280
0	0	17202	7525	5	1495	0	0	2490	280
0	0	17202	7519	5	1500	0	0	2490	280
0	0	17207	7519	5	1505	0	0	2490	280
0	0	17207	7514	5	1510	0	0	2490	280
0	0	17196	7514	5	1515	0	0	2490	280
0	0	17163	7509	5	1520	0	0	2490	280
0	0	17111	7505	5	1525	0	0	2490	280
0	0	17050	7505	5	1530	0	0	2490	280
0	0	17001	7511	5	1535	0	0	2490	280
0	0	16982	7533	5	1540	0	0	2490	280
0	0	16990	7563	5	1545	0	0	2490	280
0	0	17014	7594	5	1550	0	0	2490	280
0	0	17045	7625	5	1555	0	0	2470	280
0	0	17070	7650	5	1560	0	0	2470	280
0	0	17085	7666	5	1565	0	0	2460	280
0	0	17085	7673	5	1570	0	0	2450	280
0	0	17070	7673	6	1576	0	0	2430	270
0	0	17037	7665	5	1581	0	0	2420	270
0	0	16994	7657	5	1586	0	0	2400	270
0	0	16961	7667	5	1591	0	0	2390	260
0	0	16949	7691	5	1596	0	0	2370	260
0	0	16957	7726	5	1601	0	0	2370	260
0	0	16982	7762	5	1606	0	0	2390	260
0	0	17009	7791	5	1611	0	0	2420	270
0	0	17031	7812	5	1616	0	0	2450	280
0	0	17048	7829	5	1621	0	0	2470	280
0	0	17065	7845	5	1626	0	0	2490	280
0	0	17080	7858	5	1631	0	0	2520	290
0	0	17094	7867	5	1636	0	0	2540	290
0	0	17106	7871	5	1641	0	0	2570	290
0	0	17114	7871	5	1646	0	0	2590	300
0	0	17121	7871	5	1651	0	0	2610	300
0	0	17128	7860	5	1656	0	0	2630	300
0	0	17131	7851	5	1661	0	0	2650	300
0	0	17131	7840	5	1666	0	0	2680	300
0	0	17135	7828	5	1671	0	0	2690	300
0	0	17135	7815	5	1676	0	0	2700	300
0	0	17131	7802	5	1681	0	0	2700	300
0	0	17131	7786	5	1686	0	0	2700	330
0	0	17131	7769	5	1691	0	0	2700	370
0	0	17137	7750	5	1696	0	0	2700	400
0	0	17145	7729	5	1701	0	0	2700	420
0	0	17152	7708	5	1706	0	0	2700	400
0	0	17161	7688	5	1711	0	0	2700	400
0	0	17171	7668	5	1716	0	0	2690	390
0	0	17181	7649	5	1721	0	0	2680	390
0	0	17191	7633	5	1726	0	0	2650	390
0	0	17201	7620	5	1731	0	0	2630	390
0	0	17208	7613	5	1736	0	0	2620	390
0	0	17213	7610	5	1741	0	0	2590	390
0	0	17218	7610	5	1746	0	0	2570	380
0	0	17221	7614	5	1751	0	0	2540	380
0	0	17221	7619	5	1756	0	0	2520	380
0	0	17226	7626	5	1761	0	0	2510	350
0	0	17226	7636	5	1766	0	0	2480	350
0	0	17226	7648	5	1771	0	0	2460	340
0	0	17226	7663	5	1776	0	0	2440	330
0	0	17226	7681	5	1781	0	0	2410	330
0	0	17226	7698	5	1786	0	0	2390	320
0	0	17226	7715	5	1791	0	0	2390	300
0	0	17231	7733	5	1796	0	0	2400	300
0	0	17235	7749	5	1801	0	0	2420	300
0	0	17239	7765	5	1806	0	0	2450	300
0	0	17245	7779	5	1811	0	0	2460	310
0	0	17251	7790	5	1816	0	0	2490	310
0	0	17256	7798	5	1821	0	0	2520	300
0	0	17263	7802	5	1826	0	0	2530	300
0	0	17270	7802	5	1831	0	0	2560	290
0	0	17278	7798	5	1836	0	0	2580	290
0	0	17288	7791	5	1841	0	0	2590	300
0	0	17298	7781	5	1846	0	0	2610	300
0	0	17307	7769	5	1851	0	0	2620	300
0	0	17318	7756	5	1856	0	0	2640	300
0	0	17327	7743	5	1861	0	0	2660	300
0	0	17338	7731	5	1866	0	0	2680	300
0	0	17348	7719	5	1871	0	0	2680	300
0	0	17357	7708	5	1876	0	0	2690	300
0	0	17366	7699	5	1881	0	0	2700	300
0	0	17376	7691	5	1886	0	0	2700	300
0	0	17383	7685	5	1891	0	0	2700	300
0	0	17388	7680	5	1896	0	0	2700	300
0	0	17393	7680	5	1901	0	0	2700	300
0	0	17393	7677	5	1906	0	0	2690	300
0	0	17399	7677	5	1911	0	0	2680	300
0	0	17399	7677	5	1916	0	0	2670	300
0	0	17404	7677	5	1921	0	0	2650	300
0	0	17404	7677	5	1926	0	0	2630	300
0	0	17410	7682	5	1931	0	0	2610	300
0	0	17415	7686	5	1936	0	0	2590	300
0	0	17421	7692	5	1941	0	0	2570	290
0	0	17430	7701	5	1946	0	0	2550	290
0	0	17440	7711	5	1951	0	0	2530	290
0	0	17452	7724	5	1956	0	0	2520	290
0	0	17465	7740	5	1961	0	0	2520	290
0	0	17479	7754	5	1966	0	0	2520	290
0	0	17493	7767	5	1971	0	0	2520	290
0	0	17507	7773	5	1976	0	0	2510	290
0	0	17520	7773	5	1981	0	0	2510	290
0	0	17533	7761	5	1986	0	0	2520	290
0	0	17543	7746	5	1991	0	0	2540	290
0	0	17553	7728	5	1996	0	0	2560	290
0	0	17559	7710	5	2001	0	0	2580	290
0	0	17564	7692	5	2006	0	0	2590	300
0	0	17568	7670	5	2011	0	0	2590	300
0	0	17568	7648	5	2016	0	0	2590	300
0	0	17572	7628	5	2021	0	0	2590	300
0	0	17572	7610	5	2026	0	0	2590	300
0	0	17572	7596	5	2031	0	0	2570	290
0	0	17572	7582	5	2036	0	0	2540	290
0	0	17572	7569	5	2041	0	0	2510	290
0	0	17572	7559	5	2046	0	0	2470	280
0	0	17577	7550	5	2051	0	0	2450	280
0	0	17577	7544	5	2056	0	0	2420	270
0	0	17583	7544	5	2061	0	0	2390	260
0	0	17587	7540	5	2066	0	0	2350	250
0	0	17587	7540	5	2071	0	0	2320	240
0	0	17593	7545	5	2076	0	0	2270	230
0	0	17593	7549	5	2081	0	0	2250	220
0	0	17598	7554	5	2086	0	0	2250	220
0	0	17603	7559	5	2091	0	0	2250	220
0	0	17606	7565	5	2096	0	0	2250	220
0	0	17612	7572	5	2101	0	0	2250	220
0	0	17616	7579	5	2106	0	0	2250	220
0	0	17620	7587	5	2111	0	0	2250	220
0	0	17624	7593	5	2116	0	0	2250	220
0	0	17624	7598	5	2121	0	0	2250	220
0	0	17629	7602	5	2126	0	0	2250	220
0	0	17633	7602	5	2131	0	0	2250	220
0	0	17636	7605	5	2136	0	0	2250	220
0	0	17640	7605	5	2141	0	0	2250	220
0	0	17644	7605	5	2146	0	0	2250	220
0	0	17648	7605	5	2151	0	0	2250	220
0	0	17648	7602	5	2156	0	0	2250	220
0	0	17656	7602	5	2161	0	0	2250	220
0	0	17662	7602	5	2166	0	0	2250	220
0	0	17668	7606	5	2171	0	0	2250	220
0	0	17674	7606	5	2176	0	0	2250	220
0	0	17679	7615	5	2181	0	0	2250	220
0	0	17686	7623	5	2186	0	0	2250	220
0	0	17695	7638	5	2191	0	0	2250	220
0	0	17705	7656	5	2196	0	0	2250	220
0	0	17714	7674	5	2201	0	0	2250	220
0	0	17720	7691	5	2206	0	0	2250	220
0	0	17720	7705	5	2211	0	0	2250	220
0	0	17724	7715	5	2216	0	0	2270	230
0	0	17724	7725	5	2221	0	0	2280	230
0	0	17724	7733	5	2226	0	0	2320	240
0	0	17724	7740	5	2231	0	0	2350	250
0	0	17724	7748	5	2236	0	0	2370	260
0	0	17728	7754	5	2241	0	0	2400	270
0	0	17728	7760	5	2246	0	0	2430	270
0	0	17733	7764	5	2251	0	0	2450	280
0	0	17733	7764	5	2256	0	0	2470	280
0	0	17738	7769	5	2261	0	0	2490	280
0	0	17741	7769	5	2266	0	0	2520	290
0	0	17746	7769	5	2271	0	0	2540	290
0	0	17751	7769	5	2276	0	0	2560	290
0	0	17757	7769	5	2281	0	0	2580	290
0	0	17763	7769	5	2286	0	0	2590	300
0	0	17768	7769	5	2291	0	0	2610	300
0	0	17773	7765	5	2296	0	0	2630	300
0	0	17776	7759	5	2301	0	0	2640	300
0	0	17776	7752	5	2306	0	0	2640	300
0	0	17780	7742	5	2311	0	0	2640	300
0	0	17780	7731	5	2316	0	0	2640	300
0	0	17777	7719	5	2321	0	0	2640	300
0	0	17771	7708	5	2326	0	0	2650	300
0	0	17764	7701	5	2331	0	0	2650	300
0	0	17755	7697	5	2336	0	0	2650	300
0	0	17745	7697	5	2341	0	0	2660	300
0	0	17735	7706	5	2346	0	0	2660	300
0	0	17725	7717	5	2351	0	0	2670	300
0	0	17716	7731	5	2356	0	0	2670	300
0	0	17708	7746	5	2361	0	0	2680	300
0	0	17701	7763	5	2366	0	0	2680	300
0	0	17696	7779	5	2371	0	0	2680	300
0	0	17692	7795	5	2376	0	0	2680	300
0	0	17692	7810	5	2381	0	0	2680	300
0	0	17688	7824	5	2386	0	0	2680	300
0	0	17688	7838	5	2391	0	0	2680	300
0	0	17688	7852	5	2396	0	0	2680	300
0	0	17688	7865	5	2401	0	0	2680	300
0	0	17688	7877	5	2406	0	0	2680	300
0	0	17694	7888	5	2411	0	0	2680	300
0	0	17698	7901	5	2416	0	0	2680	300
0	0	17702	7914	5	2421	0	0	2680	300
0	0	17706	7929	5	2426	0	0	2680	300
0	0	17712	7944	5	2431	0	0	2670	300
0	0	17718	7959	5	2436	0	0	2670	300
0	0	17726	7974	5	2441	0	0	2660	300
0	0	17734	7988	5	2446	0	0	2650	300
0	0	17744	8002	5	2451	0	0	2650	300
0	0	17753	8013	5	2456	0	0	2640	300
0	0	17763	8025	5	2461	0	0	2640	300
0	0	17773	8035	5	2466	0	0	2630	300
0	0	17784	8044	5	2471	0	0	2620	300
0	0	17796	8053	5	2476	0	0	2620	300
0	0	17808	8062	5	2481	0	0	2610	300
0	0	17820	8070	5	2486	0	0	2610	300
0	0	17834	8080	5	2491	0	0	2610	300
0	0	17847	8090	5	2496	0	0	2610	300
0	0	17862	8101	5	2501	0	0	2590	300
0	0	17875	8112	5	2506	0	0	2590	300
0	0	17891	8125	5	2511	0	0	2590	300
0	0	17908	8138	5	2516	0	0	2580	290
0	0	17928	8153	5	2521	0	0	2580	290
0	0	17951	8170	5	2526	0	0	2580	290
0	0	17973	8187	5	2531	0	0	2570	290
0	0	17998	8202	5	2536	0	0	2570	290
0	0	18020	8218	5	2541	0	0	2560	290
0	0	18043	8231	5	2546	0	0	2560	290
0	0	18064	8243	5	2551	0	0	2560	290
0	0	18081	8256	5	2556	0	0	2550	290
0	0	18097	8269	5	2561	0	0	2550	290
0	0	18111	8284	5	2566	0	0	2540	290
0	0	18122	8300	5	2571	0	0	2540	290
0	0	18134	8318	5	2576	0	0	2540	290
0	0	18143	8337	5	2581	0	0	2530	290
0	0	18152	8356	5	2586	0	0	2530	290
0	0	18159	8375	5	2591	0	0	2520	290
0	0	18165	8395	5	2596	0	0	2520	290
0	0	18170	8415	5	2601	0	0	2510	290
0	0	18173	8435	5	2606	0	0	2510	290
0	0	18173	8453	5	2611	0	0	2490	280
0	0	18173	8469	5	2616	0	0	2490	280
0	0	18173	8482	5	2621	0	0	2490	280
0	0	18173	8494	5	2626	0	0	2490	280
0	0	18166	8506	5	2631	0	0	2470	280
0	0	18161	8516	5	2636	0	0	2460	280
0	0	18153	8521	5	2641	0	0	2460	280
0	0	18143	8521	5	2646	0	0	2450	280
0	0	18133	8521	5	2651	0	0	2440	270
0	0	18119	8509	5	2656	0	0	2440	270
0	0	18104	8496	5	2661	0	0	2440	270
0	0	18083	8480	5	2666	0	0	2430	270
0	0	18061	8458	5	2671	0	0	2430	270
0	0	18036	8434	5	2676	0	0	2430	270
0	0	18009	8405	5	2681	0	0	2430	270
0	0	17979	8374	5	2686	0	0	2440	270
0	0	17947	8341	5	2691	0	0	2440	270
0	0	17918	8306	5	2696	0	0	2450	280
0	0	17888	8269	5	2701	0	0	2460	280
0	0	17860	8231	5	2706	0	0	2470	280
0	0	17829	8189	5	2711	0	0	2490	280
0	0	17797	8144	5	2716	0	0	2520	290
0	0	17762	8095	5	2721	0	0	2530	290
0	0	17728	8044	5	2726	0	0	2560	290
0	0	17694	7991	5	2731	0	0	2580	290
0	0	17656	7935	5	2736	0	0	2590	300
0	0	17620	7881	5	2741	0	0	2620	300
0	0	17583	7826	5	2746	0	0	2650	300
0	0	17546	7772	5	2751	0	0	2680	300
0	0	17511	7717	5	2756	0	0	2690	300
0	0	17474	7664	5	2761	0	0	2700	300
0	0	17436	7611	5	2766	0	0	2710	300
0	0	17399	7557	5	2771	0	0	2710	300
0	0	17362	7507	5	2776	0	0	2710	300
0	0	17333	7458	5	2781	0	0	2710	300
0	0	17307	7413	5	2786	0	0	2710	300
0	0	17284	7373	5	2791	0	0	2700	300
0	0	17261	7337	5	2796	0	0	2700	300
0	0	17234	7305	5	2801	0	0	2700	300
0	0	17206	7274	5	2806	0	0	2700	300
0	0	17175	7245	5	2811	0	0	2700	300
0	0	17140	7217	5	2816	0	0	2700	300
0	0	17106	7190	5	2821	0	0	2690	300
0	0	17072	7163	5	2826	0	0	2680	300
0	0	17042	7138	5	2831	0	0	2680	300
0	0	17017	7116	5	2836	0	0	2670	300
0	0	16997	7094	5	2841	0	0	2670	300
0	0	16979	7075	5	2846	0	0	2670	300
0	0	16961	7059	5	2851	0	0	2680	300
0	0	16943	7046	5	2856	0	0	2680	300
0	0	16920	7038	5	2861	0	0	2690	300
0	0	16899	7033	5	2866	0	0	2700	300
0	0	16880	7033	5	2871	0	0	2700	300
0	0	16864	7028	5	2876	0	0	2710	300
0	0	16853	7028	5	2881	0	0	2720	300
0	0	16844	7028	5	2886	0	0	2730	300
0	0	16838	7022	5	2891	0	0	2730	300
0	0	16833	7022	5	2896	0	0	2730	300
0	0	16829	7022	5	2901	0	0	2730	300
0	0	16829	7018	5	2906	0	0	2730	300
0	0	16826	7018	5	2911	0	0	2730	300
0	0	16826	7018	5	2916	0	0	2750	300
0	0	16826	7018	5	2921	0	0	2750	300
0	0	16826	7018	5	2926	0	0	2730	300
0	0	16826	7024	5	2931	0	0	2730	300
0	0	16826	7030	5	2936	0	0	2730	300
0	0	16826	7037	5	2941	0	0	2730	300
0	0	16826	7044	5	2946	0	0	2730	300
0	0	16826	7052	5	2951	0	0	2730	300
0	0	16826	7060	5	2956	0	0	2720	300
0	0	16831	7068	5	2961	0	0	2720	300
0	0	16835	7079	5	2966	0	0	2720	300
0	0	16838	7090	5	2971	0	0	2710	300
0	0	16838	7103	5	2976	0	0	2710	300
0	0	16845	7116	5	2981	0	0	2710	300
0	0	16850	7129	5	2986	0	0	2700	300
0	0	16856	7142	5	2991	0	0	2700	300
0	0	16863	7155	5	2996	0	0	2700	300
0	0	16869	7168	5	3001	0	0	2700	300
0	0	16874	7180	5	3006	0	0	2700	300
0	0	16879	7192	5	3011	0	0	2700	300
0	0	16883	7202	5	3016	0	0	2690	300
0	0	16888	7212	5	3021	0	0	2690	300
0	0	16893	7219	5	3026	0	0	2690	300
0	0	16900	7225	5	3031	0	0	2680	300
0	0	16906	7232	5	3036	0	0	2680	300
0	0	16913	7240	5	3041	0	0	2680	300
0	0	16919	7248	5	3046	0	0	2680	300
0	0	16925	7256	5	3051	0	0	2680	300
0	0	16932	7266	5	3056	0	0	2680	300
0	0	16940	7273	5	3061	0	0	2670	300
0	0	16940	7273	5	3066	1	300	2670	300
0	0	16958	7286	5	3071	1	320	2670	300
0	0	16965	7293	5	3076	1	336	2660	300
0	0	16970	7304	5	3081	1	398	2660	300
0	0	16974	7317	5	3086	1	457	2660	310
0	0	16980	7332	5	3091	1	509	2660	310
0	0	16985	7349	5	3096	1	530	2650	330
0	0	16990	7369	5	3101	1	575	2640	340
0	0	16994	7389	5	3106	1	616	2630	360
0	0	16994	7411	5	3111	1	639	2630	370
0	0	16994	7433	5	3116	1	664	2630	370
0	0	16998	7455	5	3121	1	684	2620	390
0	0	16998	7478	5	3126	1	727	2620	390
0	0	16998	7499	5	3131	1	726	2620	400
0	0	16998	7518	5	3136	1	740	2620	400
0	0	16992	7535	5	3141	1	753	2590	410
0	0	16988	7549	5	3146	1	765	2590	410
0	0	16983	7559	5	3151	1	772	2580	410
0	0	16977	7567	5	3156	1	780	2580	410
0	0	16971	7574	5	3161	1	786	2580	410
0	0	16962	7580	5	3166	1	788	2560	410
0	0	16952	7584	5	3171	1	791	2560	410
0	0	16941	7584	5	3176	1	800	2560	410
0	0	16930	7584	5	3181	1	800	2560	410
0	0	16918	7580	5	3186	1	804	2560	410
0	0	16905	7573	5	3191	1	811	2560	390
0	0	16891	7563	5	3196	1	809	2550	390
0	0	16877	7552	5	3201	1	812	2550	380
0	0	16863	7538	5	3206	1	817	2550	380
0	0	16851	7522	5	3211	1	820	2540	380
0	0	16838	7504	5	3216	1	821	2540	380
0	0	16827	7483	5	3221	1	823	2540	380
0	0	16816	7459	5	3226	1	825	2540	380
0	0	16806	7433	5	3231	1	836	2530	380
0	0	16798	7404	5	3236	1	847	2530	380
0	0	16791	7375	5	3241	1	846	2550	360
0	0	16786	7346	5	3246	1	847	2550	360
0	0	16783	7318	5	3251	1	851	2560	350
0	0	16783	7291	5	3256	1	852	2560	350
0	0	16783	7265	5	3261	1	854	2570	350
0	0	16787	7239	5	3266	1	860	2570	350
0	0	16792	7216	5	3271	1	871	2570	350
0	0	16796	7192	5	3276	1	877	2580	350
0	0	16801	7173	5	3281	1	883	2580	350
0	0	16806	7156	5	3286	1	886	2580	350
0	0	16813	7142	5	3291	1	888	2590	350
0	0	16821	7133	5	3296	1	895	2590	350
0	0	16830	7125	5	3301	1	903	2600	360
0	0	16840	7120	5	3306	1	903	2600	360
0	0	16849	7120	5	3311	1	903	2600	360
0	0	16860	7120	5	3316	1	906	2610	360
0	0	16873	7120	5	3321	1	911	2610	360
0	0	16887	7124	5	3326	1	910	2610	360
0	0	16903	7131	5	3331	1	915	2610	360
0	0	16918	7141	5	3336	1	914	2610	360
0	0	16932	7155	5	3341	1	914	2610	360
0	0	16945	7170	5	3346	1	914	2610	360
0	0	16957	7189	5	3351	1	916	2610	360
0	0	16966	7212	5	3356	1	916	2610	360
0	0	16976	7238	5	3361	1	916	2610	360
0	0	16985	7266	5	3366	1	915	2610	360
0	0	16994	7297	5	3371	1	916	2610	360
0	0	17003	7328	5	3376	1	914	2610	360
0	0	17011	7359	5	3381	1	913	2610	360
0	0	17016	7389	5	3386	1	913	2610	360
0	0	17019	7415	5	3391	1	912	2610	360
0	0	17019	7437	5	3396	1	911	2610	360
0	0	17019	7454	5	3401	1	906	2610	360
0	0	17019	7467	5	3406	1	891	2600	370
0	0	17019	7478	5	3411	1	872	2600	370
0	0	17015	7487	5	3416	1	845	2590	390
0	0	17015	7493	5	3421	1	800	2590	390
0	0	17009	7498	5	3426	1	703	2590	390
0	0	17005	7502	5	3431	1	474	2580	380
0	0	17001	7506	6	3437	1	287	2580	380
0	0	17001	7506	5	3442	0	0	2580	380
0	0	16993	7506	5	3447	0	0	2580	380
0	0	16989	7506	5	3452	0	0	2580	380
0	0	16985	7506	5	3457	0	0	2580	380
0	0	16981	7506	5	3462	0	0	2580	380
0	0	16981	7510	5	3467	0	0	2580	380
0	0	16981	7510	5	3472	0	0	2580	380
0	0	16981	7515	5	3477	0	0	2580	380
0	0	16985	7515	5	3482	0	0	2580	380
0	0	16985	7520	5	3487	0	0	2580	380
0	0	16988	7520	5	3492	0	0	2580	380
0	0	16988	7523	5	3497	0	0	2580	380
0	0	16988	7523	5	3502	0	0	2580	380
0	0	16992	7523	5	3507	0	0	2580	380
0	0	16992	7527	5	3512	0	0	2580	380
0	0	16997	7527	5	3517	0	0	2570	380
0	0	17001	7527	5	3522	0	0	2570	380
0	0	17004	7527	5	3527	0	0	2570	380
0	0	17009	7527	5	3532	0	0	2570	380
0	0	17015	7527	5	3537	0	0	2570	380
0	0	17021	7527	5	3542	0	0	2570	380
0	0	17027	7532	5	3547	0	0	2550	380
0	0	17034	7532	5	3552	0	0	2550	380
0	0	17041	7532	5	3557	0	0	2550	380
0	0	17048	7537	5	3562	0	0	2550	380
0	0	17055	7537	5	3567	0	0	2540	380
0	0	17062	7542	5	3572	0	0	2540	380
0	0	17066	7542	5	3577	0	0	2540	380
0	0	17071	7546	5	3582	0	0	2540	380
0	0	17076	7546	5	3587	0	0	2540	380
0	0	17080	7546	5	3592	0	0	2530	380
0	0	17085	7546	5	3597	0	0	2540	360
0	0	17088	7546	5	3602	0	0	2540	360
0	0	17092	7542	5	3607	0	0	2540	350
0	0	17092	7542	5	3612	0	0	2540	350
0	0	17096	7542	5	3617	0	0	2540	350
0	0	17096	7545	5	3622	0	0	2540	350
0	0	17102	7545	5	3627	0	0	2540	350
0	0	17102	7551	5	3632	0	0	2540	350
0	0	17106	7551	5	3637	0	0	2540	350
0	0	17106	7556	5	3642	0	0	2540	350
0	0	17106	7556	5	3647	0	0	2540	350
0	0	17111	7556	5	3652	0	0	2540	350
0	0	17111	7556	5	3657	0	0	2540	350
0	0	17111	7556	5	3662	0	0	2540	350
0	0	17115	7556	5	3667	0	0	2540	350
0	0	17115	7556	5	3672	0	0	2540	350
0	0	17115	7556	5	3677	0	0	2540	350
0	0	17115	7556	5	3682	0	0	2540	350
0	0	17115	7556	5	3687	0	0	2540	350
0	0	17111	7552	5	3692	0	0	2560	350
0	0	17111	7552	5	3697	0	0	2560	350
0	0	17111	7552	5	3702	1	94	2560	350
0	0	17111	7548	5	3707	1	107	2560	350
0	0	17116	7548	5	3712	1	121	2560	350
0	0	17116	7545	5	3717	1	184	2570	350
0	0	17116	7545	5	3722	1	252	2570	350
0	0	17116	7545	5	3727	1	290	2570	350
0	0	17116	7545	5	3732	1	300	2570	350
0	0	17116	7545	5	3737	1	313	2570	350
0	0	17112	7545	5	3742	1	330	2570	350
0	0	17112	7545	5	3747	1	352	2570	350
0	0	17112	7545	5	3752	1	378	2570	350
0	0	17107	7545	5	3757	1	401	2570	350
0	0	17107	7545	5	3762	1	431	2570	350
0	0	17103	7539	5	3767	1	460	2570	350
0	0	17103	7535	5	3772	1	501	2570	350
0	0	17097	7531	5	3777	1	527	2570	350
0	0	17093	7525	5	3782	1	542	2570	350
0	0	17089	7518	5	3787	1	573	2570	350
0	0	17084	7510	5	3792	1	597	2570	350
0	0	17081	7499	5	3797	1	623	2570	350
0	0	17077	7485	5	3802	1	639	2580	350
0	0	17073	7470	5	3807	1	657	2580	350
0	0	17073	7455	5	3812	1	713	2580	350
0	0	17066	7441	5	3817	1	734	2580	350
0	0	17062	7428	5	3822	1	745	2580	350
0	0	17062	7416	5	3827	1	759	2580	350
0	0	17059	7403	5	3832	1	765	2580	350
0	0	17059	7390	5	3837	1	784	2580	350
0	0	17059	7373	5	3842	1	792	2580	350
0	0	17065	7355	5	3847	1	806	2580	350
0	0	17070	7334	5	3852	1	817	2590	350
0	0	17077	7311	5	3857	1	819	2590	350
0	0	17086	7289	5	3862	1	828	2590	350
0	0	17096	7266	5	3867	1	843	2590	350
0	0	17107	7245	5	3872	1	852	2590	350
0	0	17120	7227	5	3877	1	858	2590	350
0	0	17133	7213	5	3882	1	862	2590	350
0	0	17148	7201	5	3887	1	874	2600	360
0	0	17162	7192	5	3892	1	878	2600	360
0	0	17178	7185	5	3897	1	885	2600	360
0	0	17194	7179	6	3903	1	897	2600	360
0	0	17209	7179	5	3908	1	898	2600	360
0	0	17226	7179	5	3913	1	907	2600	360
0	0	17242	7179	5	3918	1	907	2600	360
0	0	17258	7179	5	3923	1	911	2600	360
0	0	17273	7183	5	3928	1	921	2610	340
0	0	17288	7187	5	3933	1	924	2610	340
0	0	17301	7194	5	3938	1	922	2610	330
0	0	17315	7201	5	3943	1	922	2610	330
0	0	17328	7213	5	3948	1	921	2610	330
0	0	17340	7227	5	3953	1	920	2610	330
0	0	17350	7244	5	3958	1	917	2610	330
0	0	17358	7263	5	3963	1	918	2610	330
0	0	17366	7282	5	3968	1	916	2620	310
0	0	17373	7302	5	3973	1	902	2620	310
0	0	17378	7322	5	3978	1	884	2620	300
0	0	17384	7343	5	3983	1	862	2620	300
0	0	17390	7362	5	3988	1	828	2620	300
0	0	17394	7381	5	3993	1	747	2610	300
0	0	17399	7398	5	3998	1	592	2610	300
0	0	17399	7413	5	4003	1	372	2610	300
0	0	17399	7429	5	4008	1	77	2610	300
0	0	17399	7429	5	4013	0	0	2610	300
0	0	17399	7454	5	4018	0	0	2610	300
0	0	17399	7466	5	4023	0	0	2610	300
0	0	17402	7475	5	4028	0	0	2610	300
0	0	17406	7483	5	4033	0	0	2610	300
0	0	17411	7489	5	4038	0	0	2610	300
0	0	17417	7493	5	4043	0	0	2610	300
0	0	17423	7493	5	4048	0	0	2610	300
0	0	17429	7498	5	4053	0	0	2610	300
0	0	17433	7498	5	4058	0	0	2610	300
0	0	17438	7498	5	4063	0	0	2610	300
0	0	17441	7502	5	4068	0	0	2610	300
0	0	17441	7502	5	4073	0	0	2610	300
0	0	17446	7502	5	4078	0	0	2610	300
0	0	17446	7508	5	4083	0	0	2610	300
0	0	17453	7508	5	4088	0	0	2610	300
0	0	17458	7512	5	4093	0	0	2610	300
0	0	17464	7512	5	4098	0	0	2590	300
0	0	17471	7512	5	4103	0	0	2590	300
0	0	17478	7512	5	4108	0	0	2590	300
0	0	17487	7509	5	4113	0	0	2590	300
0	0	17496	7509	5	4118	0	0	2590	300
0	0	17506	7509	5	4123	0	0	2590	300
0	0	17518	7505	5	4128	0	0	2590	300
0	0	17530	7505	5	4133	0	0	2590	300
0	0	17543	7505	5	4138	0	0	2590	300
0	0	17558	7505	5	4143	0	0	2590	300
0	0	17572	7509	5	4148	0	0	2580	290
0	0	17587	7513	5	4153	0	0	2580	290
0	0	17602	7516	5	4158	0	0	2580	290
0	0	17616	7521	5	4163	0	0	2580	290
0	0	17630	7525	5	4168	0	0	2580	290
0	0	17642	7530	5	4173	0	0	2580	290
0	0	17652	7535	5	4178	0	0	2570	290
0	0	17662	7541	5	4183	0	0	2570	290
0	0	17670	7547	5	4188	0	0	2570	290
0	0	17677	7554	5	4193	0	0	2570	290
0	0	17684	7562	5	4198	0	0	2570	290
0	0	17690	7570	5	4203	0	0	2560	290
0	0	17696	7580	5	4208	0	0	2560	290
0	0	17704	7588	5	4213	0	0	2560	290
0	0	17709	7595	5	4218	0	0	2550	290
0	0	17714	7602	5	4223	0	0	2550	290
0	0	17720	7607	5	4228	0	0	2540	290
0	0	17726	7613	5	4233	0	0	2540	290
0	0	17733	7620	5	4238	0	0	2530	290
0	0	17742	7625	5	4243	0	0	2530	290
0	0	17749	7632	5	4248	0	0	2520	290
0	0	17757	7640	5	4253	0	0	2520	290
0	0	17763	7648	5	4258	0	0	2510	290
0	0	17770	7657	5	4263	0	0	2510	290
0	0	17775	7665	5	4268	0	0	2490	280
0	0	17780	7672	5	4273	0	0	2490	280
0	0	17785	7680	5	4278	0	0	2490	280
0	0	17789	7688	5	4283	0	0	2490	280
0	0	17793	7695	5	4288	0	0	2510	290
0	0	17798	7704	5	4293	0	0	2530	290
0	0	17801	7711	5	4298	0	0	2550	290
0	0	17805	7718	5	4303	0	0	2570	290
0	0	17810	7724	5	4308	0	0	2590	300
0	0	17816	7729	5	4313	0	0	2610	300
0	0	17825	7733	5	4318	0	0	2610	300
0	0	17832	7733	5	4323	0	0	2630	300
0	0	17842	7733	5	4328	0	0	2650	300
0	0	17852	7733	5	4333	0	0	2670	300
0	0	17861	7733	5	4338	0	0	2680	300
0	0	17872	7727	5	4343	0	0	2700	300
0	0	17881	7727	5	4348	0	0	2710	300
0	0	17890	7720	5	4353	0	0	2730	300
0	0	17902	7716	5	4358	0	0	2730	300
0	0	17916	7712	5	4363	0	0	2750	300
0	0	17934	7706	5	4368	0	0	2750	300
0	0	17953	7702	5	4373	0	0	2750	300
0	0	17973	7697	5	4378	0	0	2750	300
0	0	17995	7690	5	4383	0	0	2750	300
0	0	18018	7684	5	4388	0	0	2730	300
0	0	18043	7676	5	4393	0	0	2730	300
0	0	18069	7668	5	4398	0	0	2710	300
0	0	18097	7661	5	4403	0	0	2690	300
0	0	18124	7655	5	4408	0	0	2680	300
0	0	18151	7651	5	4413	0	0	2660	300
0	0	18181	7651	5	4418	0	0	2640	300
0	0	18207	7651	5	4423	0	0	2610	300
0	0	18234	7651	5	4428	0	0	2590	300
0	0	18260	7656	5	4433	0	0	2570	290
0	0	18283	7665	5	4438	0	0	2550	290
0	0	18303	7674	5	4443	0	0	2520	290
0	0	18321	7689	5	4448	0	0	2490	280
0	0	18338	7706	5	4453	0	0	2460	280
0	0	18354	7724	5	4458	0	0	2450	280
0	0	18370	7741	5	4463	0	0	2440	270
0	0	18385	7755	5	4468	0	0	2440	270
0	0	18397	7766	5	4473	0	0	2450	280
0	0	18406	7778	5	4478	0	0	2460	280
0	0	18411	7789	5	4483	0	0	2490	280
0	0	18411	7799	5	4488	0	0	2510	290
0	0	18411	7809	5	4493	0	0	2520	290
0	0	18403	7816	5	4498	0	0	2540	290
0	0	18394	7821	5	4503	0	0	2560	290
0	0	18382	7821	5	4508	0	0	2580	290
0	0	18368	7821	5	4513	0	0	2590	300
0	0	18352	7821	5	4518	0	0	2610	300
0	0	18334	7811	5	4523	0	0	2630	300
0	0	18315	7800	5	4528	0	0	2660	300
0	0	18296	7786	5	4533	0	0	2670	300
0	0	18275	7768	5	4538	0	0	2680	300
0	0	18254	7746	5	4543	0	0	2690	300
0	0	18229	7723	5	4548	0	0	2690	300
0	0	18203	7700	5	4553	0	0	2700	300
0	0	18173	7677	5	4558	0	0	2700	300
0	0	18139	7652	5	4563	0	0	2690	300
0	0	18103	7627	5	4568	0	0	2680	300
0	0	18066	7599	5	4573	0	0	2680	300
0	0	18026	7571	5	4578	0	0	2670	300
0	0	17985	7546	5	4583	0	0	2660	300
0	0	17944	7522	5	4588	0	0	2650	300
0	0	17903	7501	5	4593	0	0	2640	300
0	0	17866	7483	5	4598	0	0	2630	300
0	0	17832	7466	5	4603	0	0	2620	300
0	0	17800	7453	5	4608	0	0	2610	300
0	0	17771	7444	5	4613	0	0	2610	300
0	0	17744	7439	5	4618	0	0	2590	300
0	0	17721	7439	5	4623	0	0	2590	300
0	0	17698	7435	5	4628	0	0	2570	290
0	0	17678	7435	5	4633	0	0	2560	290
0	0	17660	7435	5	4638	0	0	2550	290
0	0	17643	7431	5	4643	0	0	2550	290
0	0	17628	7426	5	4648	0	0	2550	290
0	0	17613	7421	5	4653	0	0	2560	290
0	0	17598	7415	5	4658	0	0	2560	290
0	0	17582	7407	5	4663	0	0	2570	290
0	0	17566	7400	5	4668	0	0	2570	290
0	0	17550	7392	5	4673	0	0	2580	290
0	0	17535	7383	5	4678	0	0	2580	290
0	0	17520	7374	5	4683	0	0	2580	290
0	0	17506	7364	5	4688	0	0	2580	290
0	0	17493	7354	5	4693	0	0	2580	290
0	0	17479	7343	5	4698	0	0	2580	290
0	0	17467	7332	5	4703	0	0	2590	300
0	0	17456	7317	5	4708	0	0	2590	300
0	0	17445	7302	5	4713	0	0	2590	300
0	0	17434	7285	5	4718	0	0	2590	300
0	0	17424	7267	5	4723	0	0	2590	300
0	0	17416	7250	5	4728	0	0	2590	300
0	0	17410	7233	5	4733	0	0	2590	300
0	0	17405	7218	5	4738	0	0	2590	300
0	0	17401	7203	5	4743	0	0	2590	300
0	0	17401	7189	5	4748	0	0	2590	300
0	0	17397	7175	5	4753	0	0	2610	300
0	0	17397	7163	5	4758	0	0	2610	300
0	0	17397	7152	5	4763	0	0	2610	300
0	0	17397	7142	5	4768	0	0	2610	300
0	0	17402	7134	5	4773	0	0	2610	300
0	0	17407	7126	5	4778	0	0	2610	300
0	0	17407	7118	5	4783	0	0	2610	300
0	0	17414	7111	5	4788	0	0	2610	300
0	0	17420	7104	5	4793	0	0	2610	300
0	0	17425	7099	5	4798	0	0	2610	300
0	0	17430	7095	5	4803	0	0	2610	300
0	0	17436	7091	5	4808	0	0	2610	300
0	0	17443	7088	5	4813	0	0	2610	300
0	0	17449	7088	5	4818	0	0	2610	300
0	0	17454	7083	5	4823	0	0	2610	300
0	0	17458	7083	5	4828	0	0	2610	300
0	0	17458	7083	5	4833	0	0	2610	300
0	0	17462	7083	5	4838	0	0	2610	300
0	0	17462	7083	5	4843	0	0	2610	300
0	0	17466	7088	5	4848	0	0	2610	300
0	0	17466	7094	5	4853	0	0	2610	300
0	0	17466	7098	5	4858	0	0	2610	300
0	0	17466	7103	5	4863	0	0	2610	300
0	0	17466	7109	5	4868	0	0	2610	300
0	0	17466	7112	5	4873	0	0	2610	300
0	0	17466	7112	5	4878	0	0	2590	300
0	0	17463	7119	5	4883	0	0	2590	300
0	0	17463	7119	5	4888	0	0	2590	300
0	0	17459	7125	5	4893	0	0	2590	300
0	0	17459	7125	5	4898	0	0	2590	300
0	0	17454	7131	5	4903	0	0	2590	300
0	0	17454	7131	5	4908	0	0	2590	300
0	0	17449	7136	5	4913	0	0	2590	300
0	0	17449	7136	5	4918	0	0	2590	300
0	0	17444	7142	5	4923	0	0	2590	300
0	0	17444	7145	5	4928	0	0	2580	290
0	0	17439	7149	5	4933	0	0	2580	290
0	0	17439	7153	5	4938	0	0	2580	290
0	0	17435	7158	5	4943	0	0	2580	290
0	0	17435	7164	5	4948	0	0	2580	290
0	0	17430	7169	5	4953	0	0	2570	290
0	0	17430	7174	5	4958	0	0	2570	290
0	0	17430	7178	5	4963	0	0	2570	290
0	0	17426	7178	5	4968	0	0	2570	290
0	0	17426	7184	5	4973	0	0	2570	290
0	0	17426	7188	5	4978	0	0	2570	290
0	0	17422	7192	5	4983	0	0	2560	300
0	0	17422	7192	5	4988	0	0	2560	300
0	0	17422	7196	5	4993	0	0	2540	320
0	0	17422	7196	5	4998	0	0	2540	320
0	0	17418	7196	5	5003	0	0	2540	320
0	0	17418	7200	5	5008	0	0	2540	320
0	0	17418	7200	5	5013	0	0	2540	320
0	0	17414	7200	5	5018	0	0	2540	320
0	0	17414	7206	5	5023	0	0	2540	320
0	0	17414	7209	5	5028	0	0	2540	320
0	0	17414	7209	5	5033	0	0	2540	320
0	0	17414	7216	5	5038	0	0	2540	320
0	0	17414	7221	5	5043	0	0	2540	320
0	0	17414	7221	3	5046	1	80	2540	320
0	0	17418	7236	5	5051	1	170	2540	320
0	0	17424	7248	5	5056	1	263	2540	320
0	0	17427	7261	5	5061	1	290	2530	330
0	0	17432	7276	5	5066	1	336	2530	330
0	0	17437	7293	5	5071	1	391	2510	350
0	0	17442	7312	5	5076	1	494	2510	350
0	0	17450	7333	5	5081	1	499	2510	350
0	0	17457	7355	5	5086	1	504	2510	350
0	0	17464	7378	5	5091	1	532	2510	350
0	0	17473	7403	5	5096	1	563	2510	350
0	0	17483	7426	5	5101	1	613	2510	350
0	0	17492	7450	5	5106	1	611	2510	350
0	0	17502	7473	5	5111	1	611	2500	340
0	0	17512	7495	5	5116	1	605	2500	340
0	0	17520	7515	5	5121	1	641	2500	340
0	0	17528	7534	5	5126	1	637	2500	340
0	0	17535	7551	5	5131	1	645	2490	340
0	0	17540	7565	5	5136	1	652	2490	340
0	0	17544	7578	5	5141	1	651	2490	340
0	0	17548	7590	5	5146	1	651	2470	340
0	0	17548	7599	5	5151	1	651	2470	340
0	0	17554	7606	5	5156	1	652	2470	340
0	0	17554	7609	5	5161	1	659	2460	340
0	0	17554	7609	5	5166	1	666	2460	340
0	0	17554	7609	5	5171	1	672	2460	340
0	0	17554	7609	5	5176	1	676	2460	340
0	0	17558	7609	5	5181	1	681	2450	330
0	0	17558	7609	5	5186	1	681	2450	330
0	0	17558	7609	5	5191	1	681	2450	330
0	0	17558	7603	5	5196	1	677	2450	330
0	0	17558	7597	5	5201	1	676	2450	330
0	0	17558	7590	5	5206	1	674	2440	330
0	0	17561	7578	5	5211	1	674	2440	330
0	0	17561	7563	5	5216	1	676	2440	330
0	0	17561	7546	5	5221	1	679	2440	330
0	0	17565	7526	5	5226	1	691	2440	330
0	0	17565	7505	5	5231	1	694	2440	330
0	0	17565	7483	5	5236	1	694	2440	330
0	0	17565	7462	5	5241	1	693	2440	330
0	0	17565	7440	5	5246	1	693	2440	330
0	0	17569	7416	5	5251	1	693	2440	330
0	0	17569	7389	5	5256	1	691	2440	330
0	0	17569	7359	5	5261	1	696	2450	330
0	0	17569	7327	5	5266	1	696	2450	330
0	0	17569	7292	5	5271	1	694	2450	330
0	0	17569	7257	5	5276	1	690	2450	330
0	0	17569	7220	5	5281	1	690	2480	320
0	0	17565	7184	5	5286	1	690	2480	320
0	0	17565	7151	5	5291	1	694	2490	310
0	0	17562	7119	5	5296	1	694	2490	310
0	0	17557	7089	5	5301	1	693	2490	310
0	0	17553	7063	5	5306	1	694	2490	310
0	0	17549	7038	5	5311	1	691	2490	310
0	0	17549	7014	5	5316	1	691	2510	320
0	0	17543	6991	5	5321	1	690	2510	320
0	0	17543	6969	5	5326	1	691	2510	320
0	0	17539	6948	5	5331	1	688	2520	320
0	0	17535	6929	5	5336	1	688	2520	320
0	0	17531	6911	5	5341	1	687	2520	320
0	0	17527	6894	5	5346	1	687	2530	320
0	0	17527	6878	5	5351	1	684	2530	320
0	0	17523	6863	5	5356	1	685	2530	320
0	0	17523	6850	5	5361	1	684	2540	320
0	0	17523	6837	5	5366	1	685	2540	320
0	0	17523	6827	5	5371	1	685	2550	320
0	0	17519	6819	5	5376	1	685	2550	320
0	0	17519	6812	5	5381	1	684	2550	320
0	0	17519	6808	5	5386	1	684	2560	320
0	0	17519	6808	5	5391	1	685	2560	320
0	0	17519	6804	5	5396	1	687	2560	320
0	0	17519	6804	5	5401	1	688	2570	320
0	0	17519	6804	5	5406	1	688	2570	320
0	0	17519	6804	5	5411	1	690	2570	320
0	0	17523	6804	5	5416	1	690	2570	320
0	0	17523	6809	5	5421	1	690	2580	320
0	0	17523	6809	5	5426	1	690	2580	320
0	0	17523	6814	5	5431	1	690	2580	320
0	0	17528	6817	5	5436	1	688	2580	320
0	0	17528	6821	5	5441	1	685	2580	320
0	0	17533	6827	5	5446	1	685	2580	320
0	0	17533	6835	5	5451	1	685	2580	320
0	0	17538	6844	5	5456	1	684	2580	320
0	0	17538	6856	5	5461	1	681	2580	320
0	0	17544	6869	5	5466	1	681	2580	320
0	0	17544	6885	5	5471	1	684	2580	320
0	0	17549	6902	5	5476	1	685	2580	320
0	0	17549	6920	5	5481	1	685	2580	320
0	0	17556	6941	5	5486	1	687	2580	320
0	0	17560	6964	5	5491	1	685	2580	320
0	0	17565	6989	5	5496	1	691	2570	320
0	0	17570	7017	5	5501	1	693	2570	320
0	0	17577	7046	5	5506	1	691	2570	320
0	0	17584	7077	5	5511	1	694	2570	320
0	0	17591	7109	5	5516	1	693	2570	320
0	0	17598	7143	5	5521	1	694	2570	320
0	0	17604	7177	5	5526	1	701	2560	320
0	0	17610	7210	5	5531	1	714	2560	320
0	0	17617	7242	5	5536	1	713	2560	320
0	0	17624	7272	5	5541	1	717	2560	320
0	0	17631	7301	5	5546	1	722	2550	320
0	0	17637	7328	5	5551	1	724	2550	320
0	0	17642	7353	5	5556	1	723	2550	320
0	0	17647	7376	5	5561	1	720	2550	320
0	0	17651	7398	5	5566	1	722	2540	320
0	0	17655	7417	5	5571	1	723	2540	320
0	0	17655	7435	5	5576	1	723	2540	320
0	0	17661	7451	5	5581	1	738	2530	320
0	0	17661	7465	5	5586	1	738	2530	320
0	0	17666	7479	5	5591	1	736	2530	320
0	0	17666	7492	5	5596	1	733	2530	320
0	0	17671	7503	5	5601	1	734	2520	320
0	0	17671	7513	5	5606	1	737	2520	320
0	0	17676	7521	5	5611	1	737	2520	320
0	0	17676	7526	5	5616	1	745	2520	320
0	0	17676	7530	5	5621	1	758	2510	320
0	0	17680	7530	5	5626	1	766	2510	320
0	0	17680	7536	5	5631	1	772	2510	320
0	0	17686	7536	5	5636	1	778	2510	320
0	0	17686	7539	5	5641	1	779	2510	320
0	0	17693	7539	5	5646	1	779	2510	320
0	0	17697	7539	5	5651	1	779	2510	320
0	0	17701	7539	6	5657	1	779	2510	320
0	0	17706	7539	5	5662	1	778	2510	320
0	0	17710	7539	5	5667	1	779	2510	320
0	0	17715	7539	5	5672	1	779	2510	320
0	0	17720	7534	5	5677	1	779	2510	320
0	0	17726	7530	5	5682	1	778	2510	320
0	0	17730	7525	5	5687	1	776	2510	320
0	0	17735	7520	5	5692	1	775	2510	320
0	0	17742	7515	5	5697	1	775	2510	320
0	0	17748	7510	5	5702	1	773	2510	320
0	0	17755	7504	5	5707	1	772	2520	320
0	0	17761	7496	5	5712	1	772	2520	320
0	0	17767	7487	5	5717	1	772	2520	320
0	0	17771	7479	5	5722	1	772	2520	320
0	0	17774	7470	5	5727	1	771	2520	320
0	0	17778	7462	5	5732	1	771	2520	320
0	0	17778	7452	5	5737	1	771	2520	320
0	0	17785	7441	5	5742	1	770	2520	320
0	0	17789	7429	5	5747	1	769	2530	320
0	0	17793	7416	5	5752	1	769	2530	320
0	0	17798	7405	5	5757	1	770	2530	320
0	0	17802	7393	5	5762	1	770	2540	300
0	0	17806	7383	5	5767	1	771	2550	300
0	0	17810	7372	5	5772	1	771	2560	290
0	0	17810	7363	5	5777	1	770	2560	290
0	0	17815	7355	5	5782	1	770	2560	290
0	0	17819	7348	5	5787	1	770	2570	290
0	0	17819	7342	5	5792	1	772	2570	290
0	0	17823	7335	5	5797	1	772	2570	290
0	0	17823	7330	5	5802	1	772	2570	290
0	0	17827	7326	5	5807	1	772	2570	290
0	0	17827	7322	5	5812	1	772	2580	290
0	0	17827	7317	5	5817	1	773	2580	290
0	0	17832	7311	5	5822	1	772	2580	290
0	0	17836	7302	5	5827	1	772	2580	290
0	0	17839	7293	5	5832	1	774	2580	290
0	0	17843	7285	5	5837	1	776	2580	290
0	0	17843	7279	5	5842	1	776	2580	290
0	0	17843	7274	5	5847	1	776	2580	290
0	0	17847	7269	5	5852	1	776	2590	300
0	0	17847	7264	5	5857	1	777	2590	300
0	0	17852	7258	5	5862	1	778	2590	300
0	0	17852	7253	5	5867	1	779	2590	300
0	0	17857	7248	5	5872	1	783	2590	300
0	0	17857	7248	5	5877	1	790	2590	300
0	0	17861	7244	5	5882	1	793	2590	300
0	0	17861	7244	5	5887	1	800	2590	300
0	0	17861	7244	5	5892	1	805	2590	300
0	0	17865	7244	5	5897	1	810	2590	300
0	0	17865	7240	5	5902	1	811	2590	300
0	0	17870	7240	5	5907	1	812	2590	300
0	0	17874	7235	5	5912	1	815	2590	300
0	0	17878	7235	5	5917	1	817	2590	300
0	0	17881	7230	5	5922	1	819	2590	300
0	0	17885	7230	5	5927	1	819	2590	300
0	0	17889	7230	5	5932	1	821	2590	300
0	0	17893	7227	5	5937	1	823	2590	300
0	0	17897	7227	5	5942	1	824	2590	300
0	0	17897	7227	5	5947	1	825	2590	300
0	0	17903	7227	5	5952	1	826	2590	300
0	0	17903	7227	5	5957	1	827	2590	300
0	0	17908	7227	5	5962	1	827	2590	300
0	0	17912	7227	5	5967	1	827	2610	300
0	0	17915	7227	5	5972	1	826	2610	300
0	0	17920	7230	5	5977	1	827	2610	300
0	0	17924	7230	5	5982	1	828	2610	300
0	0	17928	7236	5	5987	1	828	2610	300
0	0	17932	7240	5	5992	1	828	2610	300
0	0	17938	7244	5	5997	1	828	2610	300
0	0	17943	7249	5	6002	1	828	2610	300
0	0	17951	7256	5	6007	1	826	2610	300
0	0	17957	7264	5	6012	1	826	2610	300
0	0	17964	7274	5	6017	1	827	2610	300
0	0	17970	7285	5	6022	1	825	2610	300
0	0	17977	7297	5	6027	1	825	2610	300
0	0	17984	7311	5	6032	1	823	2610	300
0	0	17991	7325	5	6037	1	823	2610	300
0	0	17998	7342	5	6042	1	823	2610	300
0	0	18006	7359	5	6047	1	823	2610	300
0	0	18012	7378	5	6052	1	823	2610	300
0	0	18017	7397	5	6057	1	823	2610	300
0	0	18023	7417	5	6062	1	821	2610	300
0	0	18027	7435	5	6067	1	823	2610	300
0	0	18032	7453	5	6072	1	823	2610	300
0	0	18038	7468	5	6077	1	821	2610	300
0	0	18041	7483	5	6082	1	821	2600	310
0	0	18045	7499	5	6087	1	821	2600	310
0	0	18045	7514	5	6092	1	821	2590	330
0	0	18050	7528	5	6097	1	821	2590	330
0	0	18050	7538	5	6102	1	821	2590	330
0	0	18053	7545	5	6107	1	821	2590	340
0	0	18053	7550	5	6112	1	821	2590	340
0	0	18053	7550	5	6117	1	821	2580	350
0	0	18058	7550	5	6122	1	820	2570	350
0	0	18058	7550	5	6127	1	819	2570	350
0	0	18058	7550	5	6132	1	820	2570	350
0	0	18058	7546	5	6137	1	818	2570	350
0	0	18058	7542	5	6142	1	817	2570	350
0	0	18058	7535	5	6147	1	817	2570	350
0	0	18058	7525	5	6152	1	817	2570	330
0	0	18058	7514	5	6157	1	817	2570	330
0	0	18058	7502	5	6162	1	817	2570	320
0	0	18058	7488	5	6167	1	817	2570	320
0	0	18058	7474	5	6172	1	818	2570	320
0	0	18058	7459	5	6177	1	818	2570	320
0	0	18058	7443	5	6182	1	818	2570	320
0	0	18063	7428	5	6187	1	819	2570	320
0	0	18067	7411	5	6192	1	819	2570	320
0	0	18070	7396	5	6197	1	820	2570	320
0	0	18075	7379	5	6202	1	820	2580	320
0	0	18081	7362	5	6207	1	820	2580	320
0	0	18089	7346	5	6212	1	820	2580	320
0	0	18096	7333	5	6217	1	823	2580	320
0	0	18105	7320	5	6222	1	826	2580	320
0	0	18113	7310	5	6227	1	828	2580	320
0	0	18122	7299	5	6232	1	829	2590	330
0	0	18134	7288	5	6237	1	828	2590	330
0	0	18145	7280	5	6242	1	828	2590	330
0	0	18159	7272	5	6247	1	827	2600	310
0	0	18172	7266	5	6252	1	826	2600	310
0	0	18183	7261	5	6257	1	827	2610	300
0	0	18193	7258	5	6262	1	825	2610	300
0	0	18201	7258	5	6267	1	820	2610	300
0	0	18208	7258	5	6272	1	813	2610	300
0	0	18213	7261	5	6277	1	803	2610	300
0	0	18217	7267	5	6282	1	778	2610	300
0	0	18220	7275	5	6287	1	722	2620	300
0	0	18224	7285	5	6292	1	631	2620	300
0	0	18224	7300	5	6297	1	509	2620	300
0	0	18228	7317	5	6302	1	356	2620	300
0	0	18228	7336	5	6307	1	234	2620	300
0	0	18228	7357	5	6312	1	66	2620	300
0	0	18228	7357	5	6317	0	0	2620	300
0	0	18228	7403	5	6322	0	0	2620	300
0	0	18228	7428	5	6327	0	0	2620	300
0	0	18228	7454	5	6332	0	0	2620	300
0	0	18228	7480	5	6337	0	0	2620	300
0	0	18228	7507	5	6342	0	0	2620	300
0	0	18232	7536	5	6347	0	0	2620	300
0	0	18232	7565	5	6352	0	0	2620	300
0	0	18236	7596	5	6357	0	0	2620	300
0	0	18236	7629	5	6362	0	0	2620	300
0	0	18232	7662	5	6367	0	0	2620	300
0	0	18227	7693	5	6372	0	0	2620	300
0	0	18221	7719	5	6377	0	0	2620	300
0	0	18215	7741	5	6382	0	0	2620	300
0	0	18209	7759	5	6387	0	0	2620	300
0	0	18202	7774	5	6392	0	0	2620	300
0	0	18197	7787	5	6397	0	0	2620	300
0	0	18190	7798	5	6402	0	0	2620	300
0	0	18184	7805	5	6407	0	0	2620	300
0	0	18178	7811	5	6412	0	0	2630	300
0	0	18172	7815	5	6417	0	0	2630	300
0	0	18166	7819	5	6422	0	0	2630	300
0	0	18159	7823	5	6427	0	0	2630	300
0	0	18152	7828	5	6432	0	0	2630	300
0	0	18144	7834	5	6437	0	0	2630	300
0	0	18137	7840	5	6442	0	0	2630	300
0	0	18130	7846	5	6447	0	0	2630	300
0	0	18123	7852	5	6452	0	0	2630	300
0	0	18116	7858	5	6457	0	0	2630	300
0	0	18111	7863	5	6462	0	0	2630	300
0	0	18111	7863	4	6466	1	152	2620	300
0	0	18106	7873	5	6471	1	177	2620	300
0	0	18106	7877	5	6476	1	224	2620	300
0	0	18106	7882	5	6481	1	336	2610	300
0	0	18106	7887	5	6486	1	428	2610	310
0	0	18101	7891	5	6491	1	485	2610	310
0	0	18101	7895	5	6496	1	517	2590	330
0	0	18097	7899	5	6501	1	552	2590	330
0	0	18097	7903	5	6506	1	570	2590	330
0	0	18092	7906	5	6511	1	590	2580	320
0	0	18092	7906	5	6516	1	609	2580	320
0	0	18088	7906	5	6521	1	639	2580	330
0	0	18088	7906	5	6526	1	664	2570	330
0	0	18083	7906	5	6531	1	684	2560	350
0	0	18083	7906	5	6536	1	698	2560	350
0	0	18080	7906	5	6541	1	715	2560	350
0	0	18080	7906	5	6546	1	736	2540	350
0	0	18076	7901	5	6551	1	750	2540	350
0	0	18076	7896	5	6556	1	765	2540	350
0	0	18072	7891	5	6561	1	774	2540	350
0	0	18072	7885	5	6566	1	785	2540	350
0	0	18068	7878	5	6571	1	793	2540	350
0	0	18068	7871	5	6576	1	800	2540	350
0	0	18068	7864	5	6581	1	807	2540	350
0	0	18068	7858	5	6586	1	813	2540	350
0	0	18068	7852	5	6591	1	820	2540	350
0	0	18068	7846	5	6596	1	824	2540	350
0	0	18068	7841	5	6601	1	827	2540	350
0	0	18068	7836	5	6606	1	828	2540	350
0	0	18068	7832	5	6611	1	831	2540	350
0	0	18068	7832	5	6616	1	833	2540	350
0	0	18068	7828	5	6621	1	834	2540	350
0	0	18073	7828	5	6626	1	834	2540	350
0	0	18073	7828	5	6631	1	835	2540	350
0	0	18073	7828	5	6636	1	836	2540	350
0	0	18073	7828	5	6641	1	838	2540	350
0	0	18073	7828	5	6646	1	841	2540	350
0	0	18073	7833	5	6651	1	846	2540	350
0	0	18073	7833	5	6656	1	849	2540	350
0	0	18073	7838	5	6661	1	850	2540	350
0	0	18073	7843	5	6666	1	850	2540	350
0	0	18073	7849	5	6671	1	849	2540	350
0	0	18073	7855	5	6676	1	849	2540	350
0	0	18073	7861	5	6681	1	849	2540	350
0	0	18073	7866	5	6686	1	849	2540	350
0	0	18073	7871	5	6691	1	848	2540	350
0	0	18073	7875	5	6696	1	847	2540	350
0	0	18073	7879	5	6701	1	845	2540	350
0	0	18073	7879	5	6706	1	845	2540	350
0	0	18073	7879	5	6711	1	842	2540	350
0	0	18073	7879	5	6716	1	840	2520	350
0	0	18069	7879	5	6721	1	838	2520	350
0	0	18069	7875	5	6726	1	834	2520	350
0	0	18062	7870	5	6731	1	824	2520	350
0	0	18058	7862	5	6736	1	811	2520	350
0	0	18054	7852	5	6741	1	790	2520	350
0	0	18049	7840	5	6746	1	765	2510	350
0	0	18044	7823	5	6751	1	722	2510	350
0	0	18040	7805	5	6756	1	657	2510	350
0	0	18037	7784	5	6761	1	586	2510	350
0	0	18037	7761	5	6766	1	462	2510	350
0	0	18037	7736	5	6771	1	388	2520	350
0	0	18037	7710	5	6776	1	270	2520	350
0	0	18037	7682	5	6781	1	177	2520	350
0	0	18041	7657	5	6786	1	87	2520	350
0	0	18041	7657	5	6791	0	0	2540	350
0	0	18052	7613	5	6796	0	0	2540	350
0	0	18059	7597	5	6801	0	0	2540	350
0	0	18065	7582	5	6806	0	0	2540	350
0	0	18072	7571	5	6811	0	0	2540	350
0	0	18079	7562	5	6816	0	0	2540	350
0	0	18088	7555	5	6821	0	0	2540	350
0	0	18098	7548	5	6826	0	0	2540	350
0	0	18109	7542	5	6831	0	0	2550	330
0	0	18119	7536	5	6836	0	0	2550	330
0	0	18128	7531	5	6841	0	0	2560	320
0	0	18136	7527	5	6846	0	0	2560	320
0	0	18144	7522	5	6851	0	0	2560	320
0	0	18151	7519	5	6856	0	0	2570	300
0	0	18157	7514	5	6861	0	0	2570	300
0	0	18164	7514	5	6866	0	0	2580	290
0	0	18169	7507	5	6871	0	0	2580	290
0	0	18175	7507	5	6876	0	0	2580	290
0	0	18181	7503	5	6881	0	0	2580	290
0	0	18187	7503	5	6886	0	0	2580	290
0	0	18193	7498	5	6891	0	0	2580	290
0	0	18198	7498	5	6896	0	0	2580	290
0	0	18205	7492	5	6901	0	0	2580	290
0	0	18211	7488	5	6906	0	0	2580	290
0	0	18217	7483	5	6911	0	0	2580	290
0	0	18223	7478	5	6916	0	0	2580	290
0	0	18227	7471	5	6921	0	0	2580	290
0	0	18232	7465	5	6926	0	0	2580	290
0	0	18235	7458	5	6931	0	0	2580	290
0	0	18239	7450	5	6936	0	0	2580	290
0	0	18243	7443	5	6941	0	0	2580	290
0	0	18243	7436	5	6946	0	0	2580	290
0	0	18248	7428	5	6951	0	0	2580	290
0	0	18248	7420	5	6956	0	0	2580	290
0	0	18253	7413	5	6961	0	0	2580	290
0	0	18256	7405	5	6966	0	0	2580	290
0	0	18256	7398	5	6971	0	0	2580	290
0	0	18262	7390	5	6976	0	0	2590	300
0	0	18266	7383	5	6981	0	0	2590	300
0	0	18270	7376	5	6986	0	0	2590	300
0	0	18274	7368	5	6991	0	0	2590	300
0	0	18278	7361	5	6996	0	0	2590	300
0	0	18283	7354	5	7001	0	0	2590	300
0	0	18288	7347	5	7006	0	0	2590	300
0	0	18291	7342	5	7011	0	0	2590	300
0	0	18295	7336	6	7017	0	0	2590	300
0	0	18295	7330	5	7022	0	0	2590	300
0	0	18300	7325	5	7027	0	0	2590	300
0	0	18300	7319	5	7032	0	0	2590	300
0	0	18303	7314	5	7037	0	0	2610	300
0	0	18303	7308	5	7042	0	0	2610	300
0	0	18303	7303	5	7047	0	0	2610	300
0	0	18307	7298	5	7052	0	0	2610	300
0	0	18307	7294	5	7057	0	0	2610	300
0	0	18307	7294	5	7062	0	0	2610	300
0	0	18307	7290	5	7067	0	0	2610	300
0	0	18307	7290	5	7072	0	0	2610	300
0	0	18311	7290	5	7077	0	0	2610	300
0	0	18311	7295	5	7082	0	0	2610	300
0	0	18311	7295	5	7087	0	0	2610	300
0	0	18311	7302	5	7092	0	0	2610	300
0	0	18311	7306	5	7097	0	0	2610	300
0	0	18311	7310	5	7102	0	0	2610	300
0	0	18311	7310	5	7107	0	0	2610	300
0	0	18307	7314	5	7112	0	0	2610	300
0	0	18307	7314	5	7117	0	0	2610	300
0	0	18303	7314	5	7122	0	0	2610	300
0	0	18303	7314	5	7127	0	0	2610	300
0	0	18295	7314	5	7132	0	0	2610	300
0	0	18291	7314	5	7137	0	0	2610	300
0	0	18291	7310	5	7142	0	0	2610	300
0	0	18291	7306	5	7147	0	0	2610	300
0	0	18291	7302	5	7152	0	0	2610	300
0	0	18291	7302	5	7157	0	0	2610	300
0	0	18291	7298	5	7162	0	0	2610	300
0	0	18286	7298	5	7167	0	0	2610	300
0	0	18286	7298	5	7172	0	0	2610	300
0	0	18286	7298	6	7178	1	58	2610	300
0	0	18280	7298	5	7183	1	87	2610	300
0	0	18280	7298	5	7188	1	111	2610	300
0	0	18280	7298	5	7193	1	125	2610	300
0	0	18280	7298	5	7198	1	142	2610	300
0	0	18280	7294	5	7203	1	152	2610	300
0	0	18280	7294	5	7208	1	170	2610	300
0	0	18280	7294	5	7213	1	177	2610	300
0	0	18280	7289	5	7218	1	191	2610	300
0	0	18277	7289	5	7223	1	202	2610	300
0	0	18277	7284	5	7228	1	213	2610	300
0	0	18277	7284	5	7233	1	220	2610	300
0	0	18277	7279	5	7238	1	224	2610	300
0	0	18277	7279	5	7243	1	227	2610	300
0	0	18277	7276	5	7248	1	234	2610	300
0	0	18277	7276	5	7253	1	245	2610	300
0	0	18277	7276	5	7258	1	249	2610	300
0	0	18277	7276	5	7263	1	263	2610	300
0	0	18277	7272	5	7268	1	273	2610	300
0	0	18277	7272	5	7273	1	284	2610	300
0	0	18281	7268	5	7278	1	290	2610	300
0	0	18281	7268	5	7283	1	310	2610	300
0	0	18281	7268	5	7288	1	333	2610	300
0	0	18281	7268	5	7293	1	372	2610	300
0	0	18284	7268	5	7298	1	407	2610	300
0	0	18284	7268	5	7303	1	446	2610	300
0	0	18284	7268	5	7308	1	482	2610	300
0	0	18284	7268	5	7313	1	512	2610	300
0	0	18284	7268	5	7318	1	542	2610	300
0	0	18289	7273	5	7323	1	578	2610	300
0	0	18289	7273	5	7328	1	613	2610	300
0	0	18293	7277	5	7333	1	641	2610	300
0	0	18293	7277	5	7338	1	662	2610	300
0	0	18298	7284	5	7343	1	676	2610	300
0	0	18298	7290	5	7348	1	681	2610	300
0	0	18305	7297	5	7353	1	690	2610	300
0	0	18309	7305	5	7358	1	726	2610	300
0	0	18314	7314	5	7363	1	731	2610	300
0	0	18319	7324	5	7368	1	731	2610	300
0	0	18325	7337	5	7373	1	745	2610	300
0	0	18330	7352	5	7378	1	765	2610	300
0	0	18334	7367	5	7383	1	766	2610	300
0	0	18339	7381	5	7388	1	782	2610	300
0	0	18345	7396	5	7393	1	791	2610	300
0	0	18352	7412	5	7398	1	791	2610	300
0	0	18358	7429	5	7403	1	809	2610	300
0	0	18364	7446	5	7408	1	816	2610	300
0	0	18369	7464	5	7413	1	818	2610	300
0	0	18375	7480	5	7418	1	824	2610	300
0	0	18381	7496	5	7423	1	828	2610	300
0	0	18387	7513	5	7428	1	829	2610	300
0	0	18394	7529	5	7433	1	829	2590	300
0	0	18401	7545	5	7438	1	829	2590	300
0	0	18408	7561	5	7443	1	830	2590	300
0	0	18416	7577	5	7448	1	830	2590	300
0	0	18426	7593	5	7453	1	829	2590	300
0	0	18435	7607	5	7458	1	829	2590	300
0	0	18444	7621	5	7463	1	829	2590	300
0	0	18453	7633	5	7468	1	831	2590	300
0	0	18462	7644	5	7473	1	833	2590	300
0	0	18471	7653	5	7478	1	832	2580	290
0	0	18480	7660	5	7483	1	836	2580	290
0	0	18486	7666	5	7488	1	851	2580	290
0	0	18491	7669	5	7493	1	854	2570	290
0	0	18491	7669	5	7498	1	857	2570	290
0	0	18497	7669	5	7503	1	858	2570	290
0	0	18501	7674	5	7508	1	858	2560	290
0	0	18501	7674	5	7513	1	857	2560	290
0	0	18507	7674	5	7518	1	856	2560	290
0	0	18512	7674	5	7523	1	855	2550	290
0	0	18517	7674	5	7528	1	854	2550	290
0	0	18522	7670	5	7533	1	854	2550	290
0	0	18527	7670	5	7538	1	856	2540	290
0	0	18527	7666	5	7543	1	857	2540	290
0	0	18532	7666	5	7548	1	858	2540	290
0	0	18532	7662	5	7553	1	859	2540	290
0	0	18537	7657	5	7558	1	859	2540	290
0	0	18542	7651	5	7563	1	857	2540	290
0	0	18549	7643	5	7568	1	856	2540	290
0	0	18556	7634	5	7573	1	856	2550	290
0	0	18562	7625	5	7578	1	856	2550	290
0	0	18568	7616	5	7583	1	855	2550	290
0	0	18574	7607	5	7588	1	854	2560	290
0	0	18580	7597	5	7593	1	854	2560	290
0	0	18587	7586	5	7598	1	852	2560	290
0	0	18594	7573	5	7603	1	852	2570	290
0	0	18600	7560	5	7608	1	852	2570	290
0	0	18605	7544	5	7613	1	852	2570	290
0	0	18610	7528	5	7618	1	852	2580	290
0	0	18613	7511	5	7623	1	851	2580	290
0	0	18617	7493	5	7628	1	851	2580	290
0	0	18622	7475	5	7633	1	851	2590	300
0	0	18622	7454	5	7638	1	851	2590	300
0	0	18628	7431	5	7643	1	850	2590	300
0	0	18628	7408	5	7648	1	850	2590	300
0	0	18628	7382	5	7653	1	850	2590	300
0	0	18631	7356	5	7658	1	850	2590	300
0	0	18631	7329	5	7663	1	851	2610	300
0	0	18631	7301	5	7668	1	850	2610	300
0	0	18631	7272	5	7673	1	851	2610	300
0	0	18631	7244	5	7678	1	850	2610	300
0	0	18631	7214	5	7683	1	850	2610	300
0	0	18631	7186	5	7688	1	850	2610	300
0	0	18631	7158	5	7693	1	849	2620	300
0	0	18631	7134	5	7698	1	849	2620	300
0	0	18628	7114	5	7703	1	849	2620	300
0	0	18628	7097	5	7708	1	849	2620	300
0	0	18624	7084	5	7713	1	849	2620	300
0	0	18624	7074	5	7718	1	849	2620	300
0	0	18620	7067	5	7723	1	849	2630	300
0	0	18620	7062	5	7728	1	848	2630	300
0	0	18616	7058	5	7733	1	847	2630	300
0	0	18616	7058	5	7738	1	845	2630	300
0	0	18616	7058	5	7743	1	845	2630	300
0	0	18612	7058	5	7748	1	844	2630	300
0	0	18612	7065	5	7753	1	844	2630	300
0	0	18612	7070	5	7758	1	844	2630	300
0	0	18612	7078	5	7763	1	843	2630	300
0	0	18612	7090	5	7768	1	843	2630	300
0	0	18618	7106	5	7773	1	844	2630	300
0	0	18618	7126	5	7778	1	843	2630	300
0	0	18624	7149	5	7783	1	845	2630	300
0	0	18624	7175	5	7788	1	845	2630	300
0	0	18629	7202	5	7793	1	847	2630	300
0	0	18629	7231	5	7798	1	848	2630	300
0	0	18635	7261	5	7803	1	849	2630	300
0	0	18639	7291	5	7808	1	851	2630	300
0	0	18645	7323	6	7814	1	850	2630	300
0	0	18651	7355	5	7819	1	850	2630	300
0	0	18659	7386	5	7824	1	849	2630	300
0	0	18668	7417	5	7829	1	850	2630	300
0	0	18675	7446	5	7834	1	852	2630	300
0	0	18683	7474	5	7839	1	854	2630	300
0	0	18691	7501	5	7844	1	854	2630	300
0	0	18699	7527	5	7849	1	855	2620	300
0	0	18708	7551	5	7854	1	861	2620	300
0	0	18719	7574	5	7859	1	860	2620	300
0	0	18729	7595	5	7864	1	861	2620	300
0	0	18741	7613	5	7869	1	867	2610	300
0	0	18753	7629	5	7874	1	866	2610	300
0	0	18764	7643	5	7879	1	871	2610	300
0	0	18776	7654	5	7884	1	873	2610	300
0	0	18789	7663	5	7889	1	872	2610	300
0	0	18800	7670	5	7894	1	877	2590	300
0	0	18811	7670	5	7899	1	883	2590	300
0	0	18821	7674	5	7904	1	883	2590	300
0	0	18829	7674	5	7909	1	886	2590	300
0	0	18836	7674	5	7914	1	887	2580	290
0	0	18842	7670	5	7919	1	887	2580	290
0	0	18847	7666	5	7924	1	888	2580	290
0	0	18852	7660	5	7929	1	887	2570	290
0	0	18857	7651	5	7934	1	887	2570	290
0	0	18863	7638	5	7939	1	886	2570	290
0	0	18870	7618	5	7944	1	885	2570	290
0	0	18878	7596	5	7949	1	885	2570	290
0	0	18887	7571	5	7954	1	884	2570	290
0	0	18897	7542	5	7959	1	886	2570	290
0	0	18906	7510	5	7964	1	885	2570	290
0	0	18915	7476	5	7969	1	887	2580	290
0	0	18926	7440	5	7974	1	887	2580	290
0	0	18937	7403	5	7979	1	887	2580	290
0	0	18952	7369	5	7984	1	887	2590	300
0	0	18969	7337	5	7989	1	889	2590	300
0	0	18987	7308	5	7994	1	890	2590	300
0	0	19007	7278	5	7999	1	891	2590	300
0	0	19028	7248	5	8004	1	891	2610	300
0	0	19052	7217	5	8009	1	897	2610	300
0	0	19077	7191	5	8014	1	898	2610	300
0	0	19101	7169	5	8019	1	900	2610	300
0	0	19125	7153	5	8024	1	903	2620	300
0	0	19149	7139	5	8029	1	905	2620	300
0	0	19172	7126	5	8034	1	903	2630	300
0	0	19197	7118	5	8039	1	903	2630	300
0	0	19219	7111	5	8044	1	904	2640	300
0	0	19237	7111	5	8049	1	905	2640	300
0	0	19253	7111	5	8054	1	903	2640	300
0	0	19270	7121	5	8059	1	901	2640	300
0	0	19287	7133	5	8064	1	898	2640	300
0	0	19304	7150	5	8069	1	894	2650	300
0	0	19319	7173	5	8074	1	885	2650	300
0	0	19330	7203	5	8079	1	869	2650	310
0	0	19340	7238	5	8084	1	854	2640	340
0	0	19347	7277	5	8089	1	829	2630	370
0	0	19353	7318	5	8094	1	763	2630	390
0	0	19357	7359	5	8099	1	645	2630	390
0	0	19357	7401	5	8104	1	457	2630	390
0	0	19361	7444	5	8109	1	224	2640	390
0	0	19361	7444	5	8114	0	0	2650	370
0	0	19361	7529	5	8119	0	0	2650	370
0	0	19361	7569	5	8124	0	0	2650	360
0	0	19365	7607	5	8129	0	0	2650	360
0	0	19375	7641	5	8134	0	0	2650	360
0	0	19391	7673	5	8139	0	0	2650	360
0	0	19407	7703	5	8144	0	0	2650	360
0	0	19423	7733	5	8149	0	0	2650	360
0	0	19436	7765	5	8154	0	0	2650	360
0	0	19449	7796	5	8159	0	0	2660	360
0	0	19462	7829	5	8164	0	0	2660	360
0	0	19474	7864	5	8169	0	0	2660	360
0	0	19484	7902	5	8174	0	0	2670	360
0	0	19495	7944	5	8179	0	0	2670	360
0	0	19504	7994	5	8184	0	0	2680	360
0	0	19510	8050	5	8189	0	0	2680	360
0	0	19516	8109	5	8194	0	0	2680	360
0	0	19516	8176	5	8199	0	0	2680	340
0	0	19516	8245	5	8204	0	0	2680	340
0	0	19516	8324	5	8209	0	0	2680	330
0	0	19510	8413	5	8214	0	0	2670	330
0	0	19502	8503	5	8219	0	0	2650	330
0	0	19489	8604	5	8224	0	0	2650	330
0	0	19489	8604	5	8229	0	0	2650	330
