# Supplementary material for: “Let Me Hear Your Handwriting!” Evaluating the Movement Fluency from Its Sonification
Source: PLoS One. 2015 Jun 17;10(6):e0128388. doi: 10.1371/journal.pone.0128388 (PMC4470513; doi:10.1371/journal.pone.0128388)
Supplement: S1 Dataset — (ZIP) [file pone.0128388.s004.zip › S4_Dataset_Experiment1/AU1.txt]

Identification :	Aur�lie	Operateur :	viet	Id tablette :	139460729	Id Curseur :	???
2011-07-27	16-24-15
Fichier origine :	C:\Documents and Settings\Administrateur\Bureau\Ecriture2_Exe
Nb segments :	1
Seg	Num	X /100 mm	Y /100 mm	Interv ms	Time ms	Tip	P	Az	Al
0	0	7477	16297	11051	5	0	0	110	48
0	0	7473	16294	5	5	0	0	109	48
0	0	7465	16291	5	10	0	0	109	48
0	0	7449	16287	5	15	0	0	109	48
0	0	7425	16281	5	20	0	0	109	48
0	0	7396	16272	5	25	0	0	109	48
0	0	7360	16256	5	30	0	0	109	48
0	0	7325	16229	5	35	0	0	109	48
0	0	7293	16192	5	40	0	0	109	48
0	0	7265	16148	5	45	0	0	109	47
0	0	7243	16102	5	50	0	0	110	47
0	0	7227	16060	5	55	0	0	112	46
0	0	7218	16023	5	60	0	0	114	45
0	0	7218	15995	5	65	0	0	114	44
0	0	7223	15979	5	70	0	0	116	44
0	0	7233	15968	5	75	0	0	116	43
0	0	7243	15968	5	80	0	0	118	42
0	0	7250	15968	5	85	0	0	119	42
0	0	7257	15971	5	90	0	0	120	42
0	0	7257	15977	5	95	0	0	121	42
0	0	7261	15981	5	100	0	0	122	41
0	0	7264	15987	5	105	0	0	123	41
0	0	7266	15993	5	110	0	0	125	40
0	0	7271	15998	5	115	0	0	127	41
0	0	7274	16006	5	120	0	0	128	40
0	0	7279	16012	5	125	0	0	129	41
0	0	7282	16018	5	130	0	0	130	41
0	0	7282	16024	5	135	0	0	129	42
0	0	7285	16029	5	140	0	0	130	42
0	0	7285	16034	5	145	0	0	130	42
0	0	7281	16037	5	150	0	0	130	42
0	0	7278	16037	5	155	0	0	130	42
0	0	7273	16037	5	160	0	0	130	43
0	0	7268	16037	5	165	0	0	130	43
0	0	7260	16034	5	170	0	0	131	44
0	0	7253	16030	5	175	0	0	131	44
0	0	7245	16026	5	180	0	0	130	45
0	0	7236	16023	5	185	0	0	130	45
0	0	7228	16016	5	190	0	0	130	45
0	0	7219	16011	6	196	0	0	129	45
0	0	7211	16004	5	201	0	0	129	45
0	0	7204	15996	5	206	0	0	129	45
0	0	7195	15990	5	211	0	0	129	46
0	0	7187	15982	5	216	0	0	129	46
0	0	7179	15975	5	221	0	0	130	47
0	0	7173	15968	5	226	0	0	128	47
0	0	7168	15962	5	231	0	0	128	47
0	0	7162	15957	5	236	0	0	127	48
0	0	7157	15950	5	241	0	0	127	48
0	0	7153	15945	5	246	0	0	127	48
0	0	7148	15939	5	251	0	0	126	48
0	0	7144	15934	5	256	0	0	126	48
0	0	7140	15934	5	261	0	0	126	48
0	0	7136	15928	5	266	0	0	126	48
0	0	7132	15928	5	271	0	0	126	48
0	0	7128	15924	5	276	0	0	125	48
0	0	7124	15921	5	281	0	0	125	48
0	0	7119	15921	5	286	0	0	125	48
0	0	7114	15918	5	291	0	0	125	48
0	0	7107	15915	5	296	0	0	125	48
0	0	7101	15913	5	301	0	0	125	48
0	0	7095	15908	5	306	0	0	125	48
0	0	7089	15904	5	311	0	0	124	49
0	0	7083	15899	5	316	0	0	124	49
0	0	7076	15893	5	321	0	0	124	49
0	0	7068	15888	5	326	0	0	124	49
0	0	7062	15882	5	331	0	0	124	49
0	0	7055	15877	5	336	0	0	125	50
0	0	7050	15872	5	341	0	0	125	50
0	0	7045	15866	5	346	0	0	126	50
0	0	7041	15862	5	351	0	0	126	50
0	0	7041	15856	5	356	0	0	126	50
0	0	7034	15850	5	361	0	0	126	50
0	0	7032	15843	5	366	0	0	125	51
0	0	7032	15834	5	371	0	0	125	51
0	0	7026	15825	5	376	0	0	125	51
0	0	7026	15815	5	381	0	0	125	51
0	0	7019	15808	5	386	0	0	123	51
0	0	7009	15800	4	390	1	18	124	52
0	0	7003	15800	5	395	1	29	125	53
0	0	7000	15794	5	400	1	65	125	53
0	0	7000	15791	5	405	1	93	125	53
0	0	6997	15791	5	410	1	99	124	53
0	0	6997	15787	5	415	1	106	124	53
0	0	6997	15787	5	420	1	112	124	53
0	0	6997	15787	5	425	1	130	124	53
0	0	6997	15787	5	430	1	144	124	53
0	0	7001	15790	5	435	1	139	124	53
0	0	7005	15790	5	440	1	163	124	53
0	0	7010	15790	5	445	1	179	124	53
0	0	7015	15794	5	450	1	210	124	53
0	0	7023	15797	5	455	1	245	124	53
0	0	7031	15802	5	460	1	255	125	54
0	0	7042	15808	5	465	1	266	125	54
0	0	7054	15817	5	470	1	276	125	55
0	0	7068	15829	5	475	1	292	125	55
0	0	7085	15845	5	480	1	303	125	55
0	0	7103	15866	5	485	1	313	125	55
0	0	7123	15891	5	490	1	316	125	55
0	0	7146	15919	5	495	1	313	125	55
0	0	7169	15949	5	500	1	320	125	55
0	0	7193	15980	5	505	1	318	125	55
0	0	7217	16015	5	510	1	315	125	55
0	0	7240	16053	5	515	1	320	125	55
0	0	7263	16095	5	520	1	318	125	55
0	0	7285	16137	5	525	1	318	125	55
0	0	7306	16177	5	530	1	318	125	55
0	0	7322	16216	5	535	1	315	126	54
0	0	7336	16250	5	540	1	315	126	54
0	0	7345	16281	5	545	1	320	125	54
0	0	7350	16310	5	550	1	321	125	54
0	0	7353	16332	5	555	1	328	124	53
0	0	7353	16351	5	560	1	342	125	53
0	0	7353	16365	5	565	1	342	125	53
0	0	7353	16375	5	570	1	350	125	53
0	0	7347	16384	5	575	1	361	127	52
0	0	7341	16389	5	580	1	364	127	52
0	0	7332	16393	6	586	1	361	127	52
0	0	7324	16393	5	591	1	365	127	52
0	0	7317	16393	5	596	1	369	128	52
0	0	7312	16389	5	601	1	361	129	52
0	0	7305	16383	5	606	1	363	129	52
0	0	7296	16371	5	611	1	365	129	52
0	0	7287	16353	5	616	1	357	129	52
0	0	7276	16327	5	621	1	355	129	52
0	0	7266	16296	5	626	1	355	128	52
0	0	7257	16264	5	631	1	358	128	52
0	0	7247	16231	5	636	1	362	128	52
0	0	7239	16195	5	641	1	370	128	52
0	0	7233	16157	5	646	1	365	128	52
0	0	7226	16117	5	651	1	361	128	52
0	0	7222	16074	5	656	1	362	127	52
0	0	7217	16033	5	661	1	364	127	52
0	0	7212	15994	5	666	1	371	127	52
0	0	7212	15957	5	671	1	362	127	52
0	0	7208	15926	5	676	1	366	125	53
0	0	7211	15898	5	681	1	358	125	53
0	0	7217	15877	5	686	1	366	125	53
0	0	7226	15859	5	691	1	366	124	53
0	0	7238	15843	5	696	1	363	124	53
0	0	7249	15831	5	701	1	355	124	53
0	0	7262	15821	5	706	1	352	124	53
0	0	7275	15815	5	711	1	344	123	53
0	0	7289	15815	5	716	1	334	123	53
0	0	7307	15815	5	721	1	318	123	53
0	0	7326	15819	5	726	1	253	123	53
0	0	7349	15829	5	731	1	130	123	53
0	0	7376	15845	5	736	1	31	123	53
0	0	7376	15845	5	741	0	0	123	53
0	0	7429	15893	5	746	0	0	123	53
0	0	7452	15915	5	751	0	0	123	53
0	0	7470	15933	5	756	0	0	123	53
0	0	7485	15947	5	761	0	0	123	53
0	0	7496	15960	5	766	0	0	123	53
0	0	7508	15970	5	771	0	0	123	53
0	0	7520	15979	5	776	0	0	123	53
0	0	7533	15987	5	781	0	0	123	53
0	0	7546	15995	6	787	0	0	124	53
0	0	7557	16004	5	792	0	0	124	53
0	0	7565	16010	5	797	0	0	124	53
0	0	7571	16014	5	802	0	0	124	53
0	0	7574	16014	5	807	0	0	125	53
0	0	7574	16014	5	812	0	0	125	53
0	0	7574	16017	5	817	0	0	125	53
0	0	7574	16017	6	823	1	6	125	53
0	0	7563	16022	5	828	1	49	125	53
0	0	7555	16026	5	833	1	49	125	53
0	0	7549	16026	5	838	1	58	125	53
0	0	7542	16029	5	843	1	99	125	53
0	0	7534	16029	5	848	1	138	125	53
0	0	7527	16029	5	853	1	142	125	53
0	0	7521	16029	5	858	1	169	124	53
0	0	7517	16029	5	863	1	184	124	53
0	0	7511	16029	5	868	1	170	124	53
0	0	7506	16025	5	873	1	176	124	53
0	0	7501	16022	5	878	1	202	124	53
0	0	7496	16019	5	883	1	219	124	53
0	0	7493	16014	5	888	1	210	124	53
0	0	7489	16010	5	893	1	232	124	53
0	0	7484	16006	5	898	1	246	124	53
0	0	7479	15999	5	903	1	251	124	53
0	0	7470	15990	5	908	1	253	124	53
0	0	7461	15975	5	913	1	255	124	53
0	0	7453	15958	5	918	1	245	124	53
0	0	7444	15939	5	923	1	245	124	53
0	0	7438	15921	5	928	1	245	124	53
0	0	7432	15906	5	933	1	245	124	53
0	0	7428	15891	5	938	1	248	124	53
0	0	7428	15877	5	943	1	247	124	53
0	0	7425	15864	5	948	1	244	123	53
0	0	7425	15851	5	953	1	241	123	53
0	0	7425	15840	5	958	1	242	123	53
0	0	7428	15830	5	963	1	241	123	53
0	0	7431	15820	5	968	1	251	123	53
0	0	7434	15813	5	973	1	251	123	53
0	0	7438	15807	5	978	1	250	123	53
0	0	7442	15807	5	983	1	248	123	53
0	0	7447	15804	5	988	1	251	123	53
0	0	7455	15804	5	993	1	253	123	53
0	0	7463	15807	5	998	1	251	123	53
0	0	7473	15811	5	1003	1	251	123	53
0	0	7483	15820	5	1008	1	255	123	53
0	0	7494	15832	5	1013	1	256	123	53
0	0	7507	15846	5	1018	1	256	123	53
0	0	7520	15865	6	1024	1	253	123	53
0	0	7533	15883	5	1029	1	255	123	53
0	0	7543	15904	5	1034	1	251	123	53
0	0	7553	15925	5	1039	1	253	123	53
0	0	7562	15943	5	1044	1	255	123	53
0	0	7568	15961	5	1049	1	255	123	53
0	0	7574	15976	5	1054	1	256	123	53
0	0	7578	15988	5	1059	1	241	123	53
0	0	7578	15999	5	1064	1	245	123	53
0	0	7582	16006	5	1069	1	252	123	53
0	0	7582	16011	5	1074	1	263	123	53
0	0	7582	16011	5	1079	1	279	123	53
0	0	7582	16011	5	1084	1	281	123	53
0	0	7582	16011	5	1089	1	290	123	53
0	0	7582	16007	5	1094	1	290	123	53
0	0	7579	16007	5	1099	1	290	123	53
0	0	7579	16002	5	1104	1	290	123	53
0	0	7579	15995	5	1109	1	292	123	53
0	0	7575	15987	5	1114	1	290	123	53
0	0	7575	15973	5	1119	1	289	123	53
0	0	7571	15958	5	1124	1	282	123	53
0	0	7571	15945	5	1129	1	281	123	53
0	0	7568	15932	5	1134	1	282	123	53
0	0	7568	15922	5	1139	1	292	123	53
0	0	7571	15909	5	1144	1	287	123	53
0	0	7574	15897	5	1149	1	290	123	53
0	0	7579	15883	5	1154	1	292	123	53
0	0	7585	15870	5	1159	1	292	123	53
0	0	7590	15859	5	1164	1	292	123	53
0	0	7597	15848	5	1169	1	292	123	53
0	0	7605	15840	5	1174	1	289	123	53
0	0	7613	15833	5	1179	1	292	123	53
0	0	7625	15828	5	1184	1	293	123	53
0	0	7636	15828	5	1189	1	293	123	53
0	0	7649	15826	5	1194	1	293	123	53
0	0	7666	15826	5	1199	1	301	123	53
0	0	7682	15835	5	1204	1	305	123	53
0	0	7701	15847	5	1209	1	303	123	53
0	0	7723	15867	5	1214	1	300	123	53
0	0	7746	15895	5	1219	1	300	123	53
0	0	7771	15926	6	1225	1	297	123	53
0	0	7793	15958	5	1230	1	297	122	54
0	0	7815	15985	5	1235	1	295	123	55
0	0	7834	16008	5	1240	1	297	123	55
0	0	7851	16026	5	1245	1	292	124	55
0	0	7865	16039	5	1250	1	290	124	55
0	0	7872	16050	5	1255	1	292	124	55
0	0	7876	16054	5	1260	1	295	124	55
0	0	7876	16054	5	1265	1	301	125	55
0	0	7876	16054	5	1270	1	309	125	55
0	0	7876	16048	5	1275	1	314	125	55
0	0	7876	16045	5	1280	1	304	125	55
0	0	7872	16038	5	1285	1	308	125	55
0	0	7865	16029	5	1290	1	308	125	55
0	0	7858	16016	5	1295	1	307	125	55
0	0	7852	15998	5	1300	1	312	125	55
0	0	7846	15979	5	1305	1	315	125	55
0	0	7842	15961	5	1310	1	316	125	55
0	0	7839	15945	5	1315	1	315	125	55
0	0	7835	15930	5	1320	1	318	125	55
0	0	7835	15911	5	1325	1	320	125	55
0	0	7831	15891	5	1330	1	323	125	55
0	0	7831	15865	5	1335	1	321	125	55
0	0	7826	15837	5	1340	1	321	125	55
0	0	7821	15805	5	1345	1	321	125	55
0	0	7817	15770	5	1350	1	320	125	55
0	0	7810	15735	5	1355	1	323	125	55
0	0	7806	15701	5	1360	1	328	125	55
0	0	7803	15672	5	1365	1	323	125	55
0	0	7799	15652	5	1370	1	328	125	55
0	0	7799	15634	5	1375	1	329	125	55
0	0	7795	15620	5	1380	1	329	125	55
0	0	7795	15609	5	1385	1	329	125	55
0	0	7795	15598	5	1390	1	331	125	55
0	0	7792	15595	5	1395	1	336	125	55
0	0	7792	15595	5	1400	1	334	125	55
0	0	7792	15595	5	1405	1	352	125	55
0	0	7792	15600	5	1410	1	364	125	55
0	0	7792	15606	5	1415	1	372	125	55
0	0	7792	15618	5	1420	1	372	124	55
0	0	7798	15638	6	1426	1	361	124	55
0	0	7802	15663	5	1431	1	362	124	55
0	0	7806	15694	5	1436	1	361	124	55
0	0	7813	15724	5	1441	1	368	124	55
0	0	7817	15752	5	1446	1	370	124	55
0	0	7822	15775	5	1451	1	368	124	55
0	0	7828	15798	5	1456	1	363	124	55
0	0	7833	15824	5	1461	1	355	124	55
0	0	7837	15849	5	1466	1	355	124	55
0	0	7842	15876	5	1471	1	355	124	55
0	0	7847	15903	5	1476	1	353	124	55
0	0	7855	15929	5	1481	1	345	124	55
0	0	7862	15956	5	1486	1	347	124	55
0	0	7870	15981	5	1491	1	352	124	55
0	0	7877	16003	5	1496	1	349	124	55
0	0	7882	16021	5	1501	1	345	124	55
0	0	7888	16031	5	1506	1	349	124	55
0	0	7892	16039	5	1511	1	349	125	56
0	0	7895	16041	5	1516	1	347	126	56
0	0	7899	16041	5	1521	1	349	127	56
0	0	7903	16041	5	1526	1	352	127	56
0	0	7911	16041	5	1531	1	345	127	56
0	0	7920	16041	5	1536	1	352	127	56
0	0	7934	16038	5	1541	1	352	127	56
0	0	7949	16032	5	1546	1	355	126	56
0	0	7965	16022	5	1551	1	355	126	56
0	0	7983	16010	5	1556	1	360	125	55
0	0	7999	15999	5	1561	1	360	125	55
0	0	8014	15986	5	1566	1	363	125	55
0	0	8029	15973	5	1571	1	362	125	55
0	0	8042	15959	5	1576	1	360	125	55
0	0	8054	15943	5	1581	1	368	125	55
0	0	8063	15930	5	1586	1	371	125	55
0	0	8069	15917	5	1591	1	361	125	55
0	0	8072	15906	5	1596	1	367	125	55
0	0	8072	15897	5	1601	1	375	125	55
0	0	8072	15886	5	1606	1	386	125	55
0	0	8067	15876	5	1611	1	399	125	55
0	0	8062	15866	5	1616	1	400	126	56
0	0	8054	15857	5	1621	1	414	126	56
0	0	8042	15851	6	1627	1	420	127	56
0	0	8029	15844	5	1632	1	417	127	56
0	0	8015	15841	5	1637	1	428	127	56
0	0	8001	15841	5	1642	1	427	127	56
0	0	7987	15837	5	1647	1	428	127	56
0	0	7973	15840	5	1652	1	431	127	56
0	0	7959	15843	5	1657	1	430	126	56
0	0	7945	15848	5	1662	1	427	126	56
0	0	7932	15852	5	1667	1	423	125	55
0	0	7921	15855	5	1672	1	431	125	55
0	0	7910	15858	5	1677	1	440	125	55
0	0	7903	15858	5	1682	1	440	125	55
0	0	7898	15861	5	1687	1	441	125	55
0	0	7893	15864	5	1692	1	443	125	55
0	0	7893	15864	5	1697	1	444	125	55
0	0	7889	15864	5	1702	1	441	125	55
0	0	7889	15864	5	1707	1	435	125	55
0	0	7889	15864	5	1712	1	423	125	55
0	0	7889	15864	5	1717	1	425	125	55
0	0	7889	15864	5	1722	1	411	125	55
0	0	7892	15864	5	1727	1	392	125	55
0	0	7895	15860	5	1732	1	362	125	55
0	0	7901	15857	5	1737	1	309	125	55
0	0	7906	15857	5	1742	1	246	125	55
0	0	7912	15854	5	1747	1	161	125	55
0	0	7920	15854	5	1752	1	98	125	55
0	0	7929	15854	5	1757	1	16	125	55
0	0	7929	15854	5	1762	0	0	125	55
0	0	7958	15859	5	1767	0	0	125	55
0	0	7977	15865	5	1772	0	0	125	55
0	0	7995	15878	5	1777	0	0	125	55
0	0	8014	15894	5	1782	0	0	125	55
0	0	8035	15910	5	1787	0	0	125	55
0	0	8054	15927	5	1792	0	0	125	55
0	0	8075	15939	5	1797	0	0	125	55
0	0	8095	15949	5	1802	0	0	125	55
0	0	8115	15957	5	1807	0	0	125	55
0	0	8132	15963	5	1812	0	0	125	55
0	0	8146	15969	5	1817	0	0	125	55
0	0	8156	15969	5	1822	0	0	126	54
0	0	8164	15969	6	1828	0	0	126	54
0	0	8169	15969	5	1833	0	0	126	54
0	0	8169	15966	5	1838	0	0	126	54
0	0	8165	15970	5	1843	1	77	126	54
0	0	8162	15970	5	1848	1	109	126	54
0	0	8162	15974	5	1853	1	173	126	54
0	0	8159	15974	5	1858	1	225	126	54
0	0	8159	15974	5	1863	1	280	126	54
0	0	8155	15977	5	1868	1	316	126	54
0	0	8155	15977	5	1873	1	329	126	54
0	0	8155	15977	5	1878	1	344	126	54
0	0	8155	15977	5	1883	1	344	127	55
0	0	8155	15977	5	1888	1	355	127	55
0	0	8155	15977	5	1893	1	358	129	56
0	0	8158	15977	5	1898	1	363	129	56
0	0	8158	15977	5	1903	1	370	129	56
0	0	8158	15973	5	1908	1	364	129	56
0	0	8158	15970	5	1913	1	369	129	56
0	0	8161	15968	5	1918	1	373	127	56
0	0	8161	15962	5	1923	1	382	127	56
0	0	8163	15958	5	1928	1	383	127	56
0	0	8166	15952	5	1933	1	385	127	56
0	0	8166	15945	5	1938	1	385	127	56
0	0	8170	15938	5	1943	1	388	127	56
0	0	8174	15928	5	1948	1	394	127	56
0	0	8174	15920	5	1953	1	388	127	56
0	0	8179	15911	5	1958	1	385	127	56
0	0	8184	15903	5	1963	1	385	127	56
0	0	8188	15897	5	1968	1	388	127	56
0	0	8195	15887	5	1973	1	388	127	56
0	0	8202	15877	5	1978	1	385	127	56
0	0	8209	15867	5	1983	1	377	127	56
0	0	8215	15858	5	1988	1	373	127	56
0	0	8221	15853	5	1993	1	372	127	56
0	0	8229	15851	5	1998	1	377	127	56
0	0	8237	15851	5	2003	1	373	127	56
0	0	8248	15851	5	2008	1	373	127	56
0	0	8259	15851	5	2013	1	378	127	56
0	0	8270	15861	5	2018	1	377	127	56
0	0	8285	15873	5	2023	1	375	127	56
0	0	8301	15892	5	2028	1	377	127	56
0	0	8318	15916	5	2033	1	378	127	56
0	0	8335	15940	6	2039	1	378	127	56
0	0	8348	15964	5	2044	1	378	127	56
0	0	8359	15981	5	2049	1	375	127	56
0	0	8366	15993	5	2054	1	382	127	56
0	0	8370	15999	5	2059	1	386	127	56
0	0	8373	15999	5	2064	1	393	127	56
0	0	8373	15999	5	2069	1	396	127	56
0	0	8373	15999	5	2074	1	391	127	56
0	0	8373	15999	5	2079	1	392	127	56
0	0	8373	15999	5	2084	1	391	127	56
0	0	8373	15994	5	2089	1	391	127	56
0	0	8370	15991	5	2094	1	388	127	56
0	0	8370	15985	5	2099	1	398	127	56
0	0	8370	15977	5	2104	1	398	127	56
0	0	8367	15970	5	2109	1	398	127	56
0	0	8367	15958	5	2114	1	391	127	56
0	0	8367	15947	5	2119	1	389	127	56
0	0	8367	15935	5	2124	1	389	127	56
0	0	8370	15923	5	2129	1	392	127	56
0	0	8370	15915	5	2134	1	392	127	56
0	0	8370	15905	5	2139	1	391	127	56
0	0	8370	15896	5	2144	1	389	127	56
0	0	8370	15888	5	2149	1	389	127	56
0	0	8373	15879	5	2154	1	389	127	56
0	0	8373	15873	5	2159	1	399	127	56
0	0	8373	15869	5	2164	1	399	127	56
0	0	8373	15869	5	2169	1	398	127	56
0	0	8373	15869	5	2174	1	396	127	56
0	0	8377	15866	5	2179	1	394	127	56
0	0	8377	15866	5	2184	1	394	127	56
0	0	8382	15866	5	2189	1	398	127	56
0	0	8387	15870	5	2194	1	389	127	56
0	0	8391	15876	5	2199	1	388	127	56
0	0	8400	15884	5	2204	1	399	127	56
0	0	8409	15896	5	2209	1	392	127	56
0	0	8422	15910	5	2214	1	389	127	56
0	0	8438	15927	5	2219	1	394	127	56
0	0	8451	15945	5	2224	1	399	127	56
0	0	8465	15960	5	2229	1	396	127	56
0	0	8476	15975	5	2234	1	394	127	56
0	0	8488	15985	6	2240	1	396	127	56
0	0	8500	15992	5	2245	1	396	127	56
0	0	8510	15999	5	2250	1	394	127	56
0	0	8519	16003	5	2255	1	398	127	56
0	0	8525	16007	5	2260	1	398	127	56
0	0	8530	16007	5	2265	1	394	127	56
0	0	8534	16007	5	2270	1	394	127	56
0	0	8537	16003	5	2275	1	399	127	56
0	0	8541	15997	5	2280	1	392	127	56
0	0	8544	15992	5	2285	1	397	127	56
0	0	8544	15985	5	2290	1	400	127	56
0	0	8551	15975	5	2295	1	403	129	56
0	0	8554	15965	5	2300	1	406	129	56
0	0	8558	15952	5	2305	1	412	129	56
0	0	8564	15938	5	2310	1	416	129	56
0	0	8568	15925	5	2315	1	411	129	56
0	0	8573	15912	5	2320	1	411	129	56
0	0	8577	15902	5	2325	1	414	127	56
0	0	8582	15892	5	2330	1	412	127	56
0	0	8588	15883	5	2335	1	408	127	56
0	0	8594	15875	5	2340	1	411	127	56
0	0	8602	15865	5	2345	1	412	127	56
0	0	8610	15858	5	2350	1	408	127	56
0	0	8618	15851	5	2355	1	412	127	56
0	0	8628	15845	5	2360	1	412	127	56
0	0	8637	15845	5	2365	1	417	127	56
0	0	8647	15843	5	2370	1	419	127	56
0	0	8657	15845	5	2375	1	416	127	56
0	0	8668	15852	5	2380	1	411	127	56
0	0	8682	15860	5	2385	1	403	127	56
0	0	8696	15875	5	2390	1	391	127	56
0	0	8712	15892	5	2395	1	336	127	56
0	0	8727	15914	5	2400	1	210	127	56
0	0	8740	15937	5	2405	1	111	127	56
0	0	8740	15937	5	2410	0	0	127	56
0	0	8760	15981	5	2415	0	0	127	56
0	0	8764	16000	5	2420	0	0	127	56
0	0	8764	16018	5	2425	0	0	127	56
0	0	8759	16036	5	2430	0	0	127	56
0	0	8752	16055	5	2435	0	0	127	56
0	0	8740	16077	6	2441	0	0	128	57
0	0	8728	16099	5	2446	0	0	130	56
0	0	8712	16123	5	2451	0	0	131	57
0	0	8692	16148	5	2456	0	0	132	57
0	0	8669	16172	5	2461	0	0	132	57
0	0	8643	16195	5	2466	0	0	134	56
0	0	8615	16217	5	2471	0	0	134	56
0	0	8586	16233	5	2476	0	0	134	56
0	0	8556	16249	5	2481	0	0	132	55
0	0	8526	16260	5	2486	0	0	132	55
0	0	8496	16269	5	2491	0	0	131	55
0	0	8468	16276	5	2496	0	0	131	55
0	0	8443	16276	5	2501	0	0	131	55
0	0	8418	16276	5	2506	0	0	131	55
0	0	8397	16276	5	2511	0	0	129	55
0	0	8375	16271	5	2516	0	0	129	55
0	0	8353	16271	5	2521	0	0	128	54
0	0	8333	16264	5	2526	0	0	126	54
0	0	8313	16259	5	2531	0	0	125	54
0	0	8296	16253	5	2536	0	0	125	54
0	0	8279	16246	5	2541	0	0	123	53
0	0	8265	16240	5	2546	0	0	123	53
0	0	8254	16230	5	2551	0	0	123	53
0	0	8244	16221	5	2556	0	0	123	53
0	0	8237	16209	5	2561	0	0	123	53
0	0	8233	16194	5	2566	0	0	123	53
0	0	8225	16182	5	2571	0	0	123	53
0	0	8225	16182	2	2573	1	339	123	53
0	0	8208	16170	5	2578	1	341	123	53
0	0	8204	16173	5	2583	1	368	125	54
0	0	8204	16177	5	2588	1	438	125	54
0	0	8204	16181	5	2593	1	554	126	54
0	0	8208	16181	5	2598	1	620	126	54
0	0	8208	16181	5	2603	1	630	126	54
0	0	8208	16181	5	2608	1	645	129	55
0	0	8211	16178	5	2613	1	647	129	55
0	0	8211	16178	5	2618	1	654	130	55
0	0	8211	16178	5	2623	1	647	130	55
0	0	8211	16178	5	2628	1	647	130	55
0	0	8214	16178	5	2633	1	633	131	55
0	0	8214	16178	5	2638	1	613	132	55
0	0	8214	16178	5	2643	1	596	132	55
0	0	8218	16178	5	2648	1	537	134	56
0	0	8222	16178	5	2653	1	337	134	56
0	0	8226	16178	5	2658	1	37	134	56
0	0	8226	16178	5	2663	0	0	134	56
0	0	8232	16181	5	2668	0	0	132	55
0	0	8230	16191	5	2673	0	0	131	56
0	0	8222	16208	5	2678	0	0	130	55
0	0	8209	16234	5	2683	0	0	130	55
0	0	8202	16264	5	2688	0	0	129	56
0	0	8194	16297	5	2693	0	0	127	55
0	0	8191	16332	5	2698	0	0	126	54
0	0	8193	16364	5	2703	0	0	124	54
0	0	8201	16402	5	2708	0	0	122	53
0	0	8215	16438	5	2713	0	0	120	51
0	0	8236	16474	5	2718	0	0	118	49
0	0	8262	16511	5	2723	0	0	117	48
0	0	8296	16545	5	2728	0	0	115	46
0	0	8335	16583	5	2733	0	0	113	45
0	0	8385	16617	5	2738	0	0	113	43
0	0	8443	16653	5	2743	0	0	113	42
0	0	8512	16692	5	2748	0	0	113	40
0	0	8512	16692	5	2753	0	0	113	40
