# Supplementary material for: “Let Me Hear Your Handwriting!” Evaluating the Movement Fluency from Its Sonification
Source: PLoS One. 2015 Jun 17;10(6):e0128388. doi: 10.1371/journal.pone.0128388 (PMC4470513; doi:10.1371/journal.pone.0128388)
Supplement: S1 Dataset — (ZIP) [file pone.0128388.s004.zip › S4_Dataset_Experiment1/AU2.txt]

Identification :	Aur�lie	Operateur :	viet	Id tablette :	139460729	Id Curseur :	???
2011-07-27	16-24-24
Fichier origine :	C:\Documents and Settings\Administrateur\Bureau\Ecriture2_Exe
Nb segments :	1
Seg	Num	X /100 mm	Y /100 mm	Interv ms	Time ms	Tip	P	Az	Al
0	0	12271	16050	5198	5	0	0	132	36
0	0	12271	16050	5	5	0	0	132	36
0	0	12271	16050	5	10	0	0	132	36
0	0	12271	16050	5	15	0	0	132	36
0	0	12268	16050	5	20	0	0	132	36
0	0	12268	16050	5	25	0	0	132	36
0	0	12268	16050	5	30	0	0	132	36
0	0	12268	16050	5	35	0	0	132	36
0	0	12268	16050	5	40	0	0	132	36
0	0	12268	16050	5	45	0	0	132	36
0	0	12268	16052	5	50	0	0	132	36
0	0	12268	16052	5	55	0	0	132	36
0	0	12268	16055	5	60	0	0	132	36
0	0	12268	16055	5	65	0	0	132	36
0	0	12268	16055	5	70	0	0	133	35
0	0	12268	16055	5	75	0	0	133	35
0	0	12268	16055	5	80	0	0	133	35
0	0	12268	16055	5	85	0	0	133	35
0	0	12268	16055	5	90	0	0	133	35
0	0	12268	16055	5	95	0	0	133	35
0	0	12268	16055	6	101	0	0	133	35
0	0	12268	16055	5	106	0	0	133	35
0	0	12265	16055	5	111	0	0	133	35
0	0	12265	16055	5	116	0	0	133	35
0	0	12265	16055	5	121	0	0	133	35
0	0	12265	16055	5	126	0	0	133	35
0	0	12265	16055	5	131	0	0	133	35
0	0	12265	16055	5	136	0	0	134	35
0	0	12265	16055	5	141	0	0	134	35
0	0	12263	16055	5	146	0	0	134	35
0	0	12263	16055	5	151	0	0	134	35
0	0	12263	16055	5	156	0	0	134	35
0	0	12263	16055	5	161	0	0	134	35
0	0	12263	16055	5	166	0	0	134	35
0	0	12263	16052	5	171	0	0	134	35
0	0	12263	16052	5	176	0	0	134	35
0	0	12263	16052	5	181	0	0	134	35
0	0	12260	16052	5	186	0	0	134	35
0	0	12260	16049	5	191	0	0	134	35
0	0	12260	16049	5	196	0	0	134	35
0	0	12260	16046	5	201	0	0	134	35
0	0	12260	16046	5	206	0	0	134	35
0	0	12260	16046	5	211	0	0	133	34
0	0	12260	16043	5	216	0	0	133	34
0	0	12260	16043	5	221	0	0	132	34
0	0	12260	16043	5	226	0	0	131	34
0	0	12260	16038	5	231	0	0	131	34
0	0	12260	16038	5	236	0	0	131	34
0	0	12260	16034	5	241	0	0	131	34
0	0	12260	16034	5	246	0	0	131	34
0	0	12260	16032	5	251	0	0	131	34
0	0	12260	16029	5	256	0	0	131	34
0	0	12260	16029	5	261	0	0	130	35
0	0	12260	16029	5	266	0	0	130	35
0	0	12264	16025	5	271	0	0	131	35
0	0	12264	16025	5	276	0	0	131	35
0	0	12264	16020	5	281	0	0	132	36
0	0	12264	16017	5	286	0	0	132	36
0	0	12264	16013	5	291	0	0	132	36
0	0	12264	16008	5	296	0	0	132	36
0	0	12261	16006	6	302	0	0	131	36
0	0	12261	16002	5	307	0	0	131	36
0	0	12261	15999	5	312	0	0	131	36
0	0	12258	15999	5	317	0	0	132	37
0	0	12258	15995	5	322	0	0	132	37
0	0	12258	15995	5	327	0	0	132	38
0	0	12258	15995	5	332	0	0	132	38
0	0	12256	15995	5	337	0	0	132	38
0	0	12256	15999	5	342	0	0	132	38
0	0	12256	15999	5	347	0	0	132	38
0	0	12256	15999	5	352	0	0	131	38
0	0	12256	15996	5	357	0	0	131	38
0	0	12256	15992	5	362	0	0	131	38
0	0	12256	15988	5	367	0	0	130	38
0	0	12256	15980	5	372	0	0	131	39
0	0	12251	15975	5	377	0	0	131	39
0	0	12248	15968	5	382	0	0	132	40
0	0	12245	15960	5	387	0	0	132	40
0	0	12241	15955	5	392	0	0	131	40
0	0	12237	15946	5	397	0	0	131	40
0	0	12231	15939	5	402	0	0	131	40
0	0	12225	15933	5	407	0	0	130	40
0	0	12220	15927	5	412	0	0	131	41
0	0	12214	15923	5	417	0	0	131	41
0	0	12209	15917	5	422	0	0	131	42
0	0	12203	15914	5	427	0	0	131	42
0	0	12196	15910	5	432	0	0	131	42
0	0	12189	15904	5	437	0	0	130	42
0	0	12181	15900	5	442	0	0	131	43
0	0	12174	15894	5	447	0	0	131	43
0	0	12166	15889	5	452	0	0	132	44
0	0	12158	15884	5	457	0	0	131	44
0	0	12152	15877	5	462	0	0	131	44
0	0	12143	15872	5	467	0	0	131	44
0	0	12134	15866	5	472	0	0	130	45
0	0	12125	15860	5	477	0	0	131	45
0	0	12115	15857	5	482	0	0	131	45
0	0	12106	15853	5	487	0	0	131	46
0	0	12098	15853	5	492	0	0	131	46
0	0	12091	15853	5	497	0	0	131	46
0	0	12084	15850	6	503	0	0	130	47
0	0	12079	15850	5	508	0	0	130	47
0	0	12074	15850	5	513	0	0	130	47
0	0	12070	15850	5	518	0	0	130	47
0	0	12066	15850	5	523	0	0	128	47
0	0	12063	15850	5	528	0	0	128	47
0	0	12058	15850	5	533	0	0	128	47
0	0	12055	15850	5	538	0	0	130	48
0	0	12050	15845	5	543	0	0	128	48
0	0	12044	15839	5	548	0	0	129	49
0	0	12037	15831	5	553	0	0	129	49
0	0	12030	15824	5	558	0	0	130	50
0	0	12023	15815	5	563	0	0	130	50
0	0	12017	15806	5	568	0	0	130	51
0	0	12007	15801	5	573	0	0	130	51
0	0	11998	15798	5	578	0	0	130	51
0	0	11989	15798	5	583	0	0	132	51
0	0	11981	15798	5	588	0	0	132	51
0	0	11977	15798	5	593	0	0	133	52
0	0	11966	15791	4	597	1	47	131	52
0	0	11966	15791	5	602	1	50	131	52
0	0	11963	15791	5	607	1	57	131	52
0	0	11963	15788	5	612	1	60	131	52
0	0	11963	15788	5	617	1	63	131	52
0	0	11965	15788	5	622	1	68	131	52
0	0	11968	15783	5	627	1	50	131	52
0	0	11968	15783	5	632	1	56	131	52
0	0	11973	15779	5	637	1	66	131	52
0	0	11978	15779	5	642	1	74	131	52
0	0	11984	15779	5	647	1	84	131	52
0	0	11994	15777	5	652	1	98	131	52
0	0	12006	15780	5	657	1	109	131	52
0	0	12020	15785	5	662	1	99	131	52
0	0	12034	15793	5	667	1	102	131	52
0	0	12050	15804	5	672	1	109	131	52
0	0	12067	15817	5	677	1	120	131	52
0	0	12086	15835	5	682	1	120	131	52
0	0	12107	15856	5	687	1	123	131	52
0	0	12128	15880	5	692	1	122	131	52
0	0	12148	15908	5	697	1	123	131	52
0	0	12169	15937	5	702	1	122	131	52
0	0	12187	15968	5	707	1	128	131	52
0	0	12205	15998	5	712	1	128	131	52
0	0	12223	16027	5	717	1	123	131	52
0	0	12240	16057	5	722	1	125	131	52
0	0	12256	16086	5	727	1	130	131	52
0	0	12269	16118	5	732	1	130	131	52
0	0	12281	16149	5	737	1	128	131	52
0	0	12291	16179	5	742	1	130	131	52
0	0	12299	16210	5	747	1	128	133	52
0	0	12306	16237	5	752	1	127	133	52
0	0	12310	16264	5	757	1	128	133	52
0	0	12312	16288	5	762	1	130	134	52
0	0	12312	16306	5	767	1	130	134	52
0	0	12312	16322	5	772	1	135	136	52
0	0	12310	16332	5	777	1	133	136	52
0	0	12305	16341	6	783	1	136	136	52
0	0	12299	16348	5	788	1	138	136	52
0	0	12294	16352	5	793	1	138	137	52
0	0	12287	16357	5	798	1	135	137	52
0	0	12282	16359	5	803	1	133	137	52
0	0	12277	16359	5	808	1	133	137	52
0	0	12273	16359	5	813	1	133	137	52
0	0	12273	16359	5	818	1	130	137	52
0	0	12268	16359	5	823	1	128	137	52
0	0	12268	16354	5	828	1	128	137	52
0	0	12263	16347	5	833	1	130	137	52
0	0	12256	16338	5	838	1	130	137	52
0	0	12250	16322	5	843	1	133	137	52
0	0	12241	16301	5	848	1	135	137	52
0	0	12233	16276	5	853	1	140	137	52
0	0	12225	16247	5	858	1	141	137	52
0	0	12217	16218	5	863	1	140	136	52
0	0	12209	16187	5	868	1	141	135	52
0	0	12202	16157	5	873	1	146	135	52
0	0	12196	16128	5	878	1	149	134	51
0	0	12191	16099	5	883	1	132	134	51
0	0	12185	16071	5	888	1	139	134	51
0	0	12182	16042	5	893	1	137	134	51
0	0	12180	16013	5	898	1	140	134	51
0	0	12180	15984	5	903	1	142	134	51
0	0	12180	15954	5	908	1	142	133	52
0	0	12180	15928	5	913	1	147	133	52
0	0	12183	15902	5	918	1	148	133	52
0	0	12187	15881	5	923	1	142	133	52
0	0	12193	15863	5	928	1	145	133	52
0	0	12200	15846	5	933	1	145	133	52
0	0	12207	15834	5	938	1	142	131	52
0	0	12218	15821	5	943	1	140	131	52
0	0	12228	15810	5	948	1	143	131	52
0	0	12239	15801	5	953	1	142	131	52
0	0	12254	15794	5	958	1	140	131	52
0	0	12269	15794	5	963	1	135	130	53
0	0	12289	15798	5	968	1	148	130	53
0	0	12312	15809	5	973	1	91	130	53
0	0	12337	15827	5	978	1	47	130	53
0	0	12337	15827	6	984	0	0	130	53
0	0	12392	15874	5	989	0	0	130	53
0	0	12420	15899	5	994	0	0	130	53
0	0	12446	15921	5	999	0	0	130	53
0	0	12466	15941	5	1004	0	0	130	53
0	0	12485	15957	5	1009	0	0	130	53
0	0	12500	15972	5	1014	0	0	130	53
0	0	12514	15985	5	1019	0	0	130	53
0	0	12528	15996	5	1024	0	0	130	53
0	0	12539	16006	5	1029	0	0	131	52
0	0	12549	16012	5	1034	0	0	131	52
0	0	12555	16016	5	1039	0	0	131	52
0	0	12559	16016	5	1044	0	0	131	52
0	0	12559	16016	5	1049	0	0	131	52
0	0	12559	16019	5	1054	0	0	131	52
0	0	12556	16019	5	1059	0	0	131	52
0	0	12550	16019	5	1064	0	0	131	52
0	0	12542	16019	5	1069	0	0	131	52
0	0	12534	16019	5	1074	0	0	131	52
0	0	12534	16019	8	1082	1	3	131	52
0	0	12519	16021	5	1087	1	18	131	52
0	0	12512	16021	5	1092	1	36	131	52
0	0	12505	16021	5	1097	1	39	131	52
0	0	12500	16021	5	1102	1	45	131	52
0	0	12494	16018	5	1107	1	57	131	52
0	0	12489	16015	5	1112	1	58	130	53
0	0	12484	16012	5	1117	1	63	130	53
0	0	12479	16008	5	1122	1	47	130	53
0	0	12473	16002	5	1127	1	48	130	53
0	0	12467	15997	5	1132	1	56	130	53
0	0	12461	15990	5	1137	1	59	130	53
0	0	12454	15984	5	1142	1	64	130	53
0	0	12445	15978	5	1147	1	67	130	53
0	0	12437	15969	5	1152	1	79	130	53
0	0	12429	15961	5	1157	1	88	130	53
0	0	12423	15951	5	1162	1	93	130	53
0	0	12418	15940	5	1167	1	96	130	53
0	0	12411	15931	5	1172	1	100	130	53
0	0	12407	15920	5	1177	1	100	130	53
0	0	12401	15909	5	1182	1	100	130	53
0	0	12398	15898	5	1187	1	100	130	53
0	0	12398	15886	5	1192	1	98	130	53
0	0	12393	15878	5	1197	1	98	130	53
0	0	12393	15867	5	1202	1	100	130	53
0	0	12393	15859	5	1207	1	100	130	53
0	0	12393	15850	5	1212	1	98	130	53
0	0	12393	15841	5	1217	1	100	130	53
0	0	12396	15836	5	1222	1	100	130	53
0	0	12399	15831	5	1227	1	100	130	53
0	0	12402	15827	5	1232	1	98	130	53
0	0	12406	15827	5	1237	1	100	130	53
0	0	12411	15822	5	1242	1	101	130	53
0	0	12416	15822	5	1247	1	101	130	53
0	0	12423	15824	5	1252	1	105	130	53
0	0	12433	15828	5	1257	1	106	130	53
0	0	12443	15837	5	1262	1	105	130	53
0	0	12457	15847	5	1267	1	105	130	53
0	0	12469	15860	5	1272	1	103	130	53
0	0	12482	15876	5	1277	1	101	130	53
0	0	12494	15892	6	1283	1	105	130	53
0	0	12505	15909	5	1288	1	105	130	53
0	0	12517	15925	5	1293	1	101	130	53
0	0	12526	15941	5	1298	1	105	130	53
0	0	12534	15957	5	1303	1	106	130	53
0	0	12539	15972	5	1308	1	103	130	53
0	0	12539	15987	5	1313	1	108	130	53
0	0	12542	15999	5	1318	1	90	130	53
0	0	12542	16009	5	1323	1	99	130	53
0	0	12542	16016	5	1328	1	119	130	53
0	0	12542	16020	5	1333	1	132	130	53
0	0	12538	16024	5	1338	1	148	130	53
0	0	12538	16024	5	1343	1	140	130	53
0	0	12536	16027	5	1348	1	142	130	53
0	0	12536	16027	5	1353	1	140	130	53
0	0	12536	16024	5	1358	1	140	130	53
0	0	12536	16024	5	1363	1	142	130	53
0	0	12536	16016	5	1368	1	142	130	53
0	0	12533	16008	5	1373	1	142	130	53
0	0	12530	15999	5	1378	1	140	130	53
0	0	12530	15985	5	1383	1	140	130	53
0	0	12530	15971	5	1388	1	145	130	53
0	0	12530	15958	5	1393	1	142	130	53
0	0	12530	15945	5	1398	1	143	130	53
0	0	12530	15932	5	1403	1	148	130	53
0	0	12533	15918	5	1408	1	150	130	53
0	0	12536	15904	5	1413	1	150	130	53
0	0	12541	15889	5	1418	1	150	130	53
0	0	12547	15875	5	1423	1	150	130	53
0	0	12551	15864	5	1428	1	148	130	53
0	0	12558	15851	5	1433	1	147	130	53
0	0	12566	15840	5	1438	1	150	130	53
0	0	12574	15829	5	1443	1	148	130	53
0	0	12585	15817	5	1448	1	145	130	53
0	0	12595	15809	5	1453	1	147	130	53
0	0	12605	15802	5	1458	1	148	130	53
0	0	12616	15799	5	1463	1	152	130	53
0	0	12627	15799	5	1468	1	152	130	53
0	0	12641	15802	5	1473	1	152	130	53
0	0	12657	15810	5	1478	1	152	130	53
0	0	12673	15821	6	1484	1	155	130	53
0	0	12691	15833	5	1489	1	155	130	53
0	0	12708	15850	5	1494	1	152	130	53
0	0	12726	15867	5	1499	1	155	130	53
0	0	12743	15888	5	1504	1	153	130	53
0	0	12758	15910	5	1509	1	152	130	53
0	0	12773	15931	5	1514	1	155	130	53
0	0	12784	15952	5	1519	1	155	130	53
0	0	12794	15967	5	1524	1	156	130	53
0	0	12802	15980	5	1529	1	160	130	53
0	0	12808	15988	5	1534	1	163	130	53
0	0	12811	15993	5	1539	1	173	130	53
0	0	12811	15998	5	1544	1	182	130	53
0	0	12811	15998	5	1549	1	170	130	53
0	0	12811	15998	5	1554	1	173	130	53
0	0	12811	15998	5	1559	1	174	130	53
0	0	12811	15994	5	1564	1	174	130	53
0	0	12811	15994	5	1569	1	173	130	53
0	0	12811	15990	5	1574	1	171	130	53
0	0	12811	15986	5	1579	1	170	130	53
0	0	12806	15980	5	1584	1	171	130	53
0	0	12803	15967	5	1589	1	173	130	53
0	0	12799	15954	5	1594	1	174	130	53
0	0	12796	15936	5	1599	1	178	130	53
0	0	12792	15917	5	1604	1	179	130	53
0	0	12787	15899	5	1609	1	181	130	53
0	0	12782	15874	5	1614	1	181	130	53
0	0	12775	15847	5	1619	1	179	130	53
0	0	12769	15814	5	1624	1	179	130	53
0	0	12763	15776	5	1629	1	174	130	53
0	0	12757	15741	5	1634	1	176	130	53
0	0	12751	15706	5	1639	1	176	130	53
0	0	12744	15675	5	1644	1	174	130	53
0	0	12738	15647	5	1649	1	173	130	53
0	0	12734	15622	5	1654	1	174	130	53
0	0	12729	15603	5	1659	1	176	130	53
0	0	12726	15589	5	1664	1	178	130	53
0	0	12723	15580	5	1669	1	181	130	53
0	0	12723	15577	5	1674	1	186	130	53
0	0	12723	15574	5	1679	1	191	129	53
0	0	12723	15574	6	1685	1	199	129	53
0	0	12723	15578	5	1690	1	207	129	53
0	0	12723	15582	5	1695	1	215	129	53
0	0	12723	15589	5	1700	1	222	129	53
0	0	12723	15598	5	1705	1	207	129	53
0	0	12723	15613	5	1710	1	222	129	53
0	0	12728	15630	5	1715	1	222	129	53
0	0	12728	15650	5	1720	1	217	129	53
0	0	12732	15672	5	1725	1	219	129	53
0	0	12736	15694	5	1730	1	217	129	53
0	0	12736	15720	5	1735	1	217	129	53
0	0	12741	15747	5	1740	1	210	129	53
0	0	12746	15776	5	1745	1	210	129	53
0	0	12751	15809	5	1750	1	212	129	53
0	0	12758	15839	5	1755	1	209	129	53
0	0	12765	15872	5	1760	1	205	129	53
0	0	12774	15903	5	1765	1	205	129	53
0	0	12784	15931	5	1770	1	210	129	53
0	0	12792	15955	5	1775	1	207	129	53
0	0	12801	15974	5	1780	1	205	129	53
0	0	12808	15989	5	1785	1	205	129	53
0	0	12814	16000	5	1790	1	209	129	53
0	0	12821	16007	5	1795	1	209	129	53
0	0	12827	16012	5	1800	1	207	129	53
0	0	12834	16014	5	1805	1	209	129	53
0	0	12842	16017	5	1810	1	209	129	53
0	0	12849	16017	5	1815	1	205	129	53
0	0	12858	16017	5	1820	1	205	130	53
0	0	12867	16017	5	1825	1	205	130	53
0	0	12878	16012	5	1830	1	207	130	53
0	0	12890	16006	5	1835	1	205	130	53
0	0	12900	15999	5	1840	1	204	130	53
0	0	12911	15989	5	1845	1	207	130	53
0	0	12920	15979	5	1850	1	207	130	53
0	0	12928	15965	5	1855	1	209	130	53
0	0	12935	15951	5	1860	1	209	130	53
0	0	12938	15937	5	1865	1	210	130	53
0	0	12938	15920	5	1870	1	217	130	53
0	0	12938	15904	5	1875	1	206	130	53
0	0	12932	15886	5	1880	1	206	130	53
0	0	12926	15867	6	1886	1	210	130	53
0	0	12916	15851	5	1891	1	224	130	53
0	0	12906	15836	5	1896	1	224	130	53
0	0	12895	15824	5	1901	1	227	130	53
0	0	12884	15813	5	1906	1	233	130	53
0	0	12874	15804	5	1911	1	232	130	53
0	0	12864	15798	5	1916	1	230	130	53
0	0	12855	15792	5	1921	1	238	130	53
0	0	12844	15792	5	1926	1	232	130	53
0	0	12832	15790	5	1931	1	246	129	53
0	0	12821	15790	5	1936	1	253	129	53
0	0	12809	15795	5	1941	1	243	129	53
0	0	12797	15799	5	1946	1	240	129	53
0	0	12785	15805	5	1951	1	240	129	53
0	0	12773	15811	5	1956	1	240	129	53
0	0	12764	15814	5	1961	1	238	129	53
0	0	12755	15819	5	1966	1	238	129	53
0	0	12750	15819	5	1971	1	233	129	53
0	0	12748	15821	5	1976	1	227	129	53
0	0	12748	15821	5	1981	1	220	129	53
0	0	12748	15821	5	1986	1	138	129	53
0	0	12750	15824	5	1991	1	39	129	53
0	0	12750	15824	5	1996	0	0	129	53
0	0	12770	15831	5	2001	0	0	129	53
0	0	12788	15842	5	2006	0	0	129	53
0	0	12809	15856	5	2011	0	0	129	53
0	0	12831	15876	5	2016	0	0	129	53
0	0	12857	15896	5	2021	0	0	129	53
0	0	12887	15914	5	2026	0	0	130	53
0	0	12920	15932	5	2031	0	0	130	53
0	0	12956	15945	5	2036	0	0	130	53
0	0	12989	15959	5	2041	0	0	130	53
0	0	13019	15971	5	2046	0	0	130	53
0	0	13050	15981	5	2051	0	0	131	54
0	0	13074	15990	5	2056	0	0	133	53
0	0	13099	15995	5	2061	0	0	134	54
0	0	13119	16000	5	2066	0	0	134	54
0	0	13135	16000	5	2071	0	0	134	54
0	0	13149	16000	5	2076	0	0	134	54
0	0	13156	16000	5	2081	0	0	134	52
0	0	13162	16000	6	2087	0	0	134	52
0	0	13162	15994	5	2092	0	0	133	52
0	0	13158	15989	5	2097	0	0	134	51
0	0	13153	15982	5	2102	0	0	134	51
0	0	13144	15977	5	2107	0	0	134	51
0	0	13137	15970	5	2112	0	0	134	51
0	0	13127	15965	5	2117	0	0	134	51
0	0	13117	15961	5	2122	0	0	134	51
0	0	13108	15956	5	2127	0	0	134	51
0	0	13099	15956	5	2132	0	0	134	51
0	0	13093	15952	5	2137	0	0	134	51
0	0	13088	15952	5	2142	0	0	134	51
0	0	13085	15952	5	2147	0	0	134	51
0	0	13085	15952	5	2152	0	0	133	52
0	0	13083	15955	5	2157	0	0	133	52
0	0	13083	15955	5	2162	0	0	133	52
0	0	13083	15959	5	2167	0	0	133	52
0	0	13083	15963	5	2172	0	0	134	52
0	0	13083	15966	5	2177	0	0	133	53
0	0	13083	15971	5	2182	0	0	134	54
0	0	13079	15976	5	2187	0	0	134	54
0	0	13079	15981	5	2192	0	0	134	54
0	0	13073	15989	5	2197	0	0	135	54
0	0	13073	15993	5	2202	0	0	135	54
0	0	13073	15993	5	2207	1	31	135	54
0	0	13067	16000	5	2212	1	65	134	55
0	0	13067	16000	5	2217	1	58	133	54
0	0	13067	16000	5	2222	1	58	133	54
0	0	13067	16000	5	2227	1	58	133	54
0	0	13067	16000	5	2232	1	58	133	54
0	0	13067	16000	5	2237	1	59	133	54
0	0	13067	15997	5	2242	1	64	133	54
0	0	13069	15997	5	2247	1	67	133	54
0	0	13069	15993	5	2252	1	77	133	54
0	0	13069	15990	5	2257	1	85	133	54
0	0	13069	15987	5	2262	1	100	133	54
0	0	13069	15981	5	2267	1	96	133	54
0	0	13069	15975	5	2272	1	109	133	54
0	0	13069	15966	5	2277	1	114	133	54
0	0	13069	15957	5	2282	1	120	133	54
0	0	13069	15948	5	2287	1	125	133	54
0	0	13067	15935	5	2292	1	127	133	54
0	0	13067	15922	5	2297	1	128	133	54
0	0	13064	15907	5	2302	1	130	133	54
0	0	13064	15891	5	2307	1	133	133	54
0	0	13064	15876	5	2312	1	133	133	54
0	0	13068	15859	5	2317	1	135	133	54
0	0	13071	15844	5	2322	1	136	133	54
0	0	13071	15831	5	2327	1	135	133	54
0	0	13078	15817	5	2332	1	141	133	54
0	0	13083	15808	5	2337	1	138	133	54
0	0	13090	15799	5	2342	1	141	133	54
0	0	13097	15793	5	2347	1	143	133	54
0	0	13103	15790	5	2352	1	143	133	54
0	0	13109	15787	5	2357	1	146	133	54
0	0	13116	15787	5	2362	1	135	133	54
0	0	13125	15787	5	2367	1	142	133	54
0	0	13137	15792	5	2372	1	140	133	54
0	0	13151	15801	5	2377	1	142	133	54
0	0	13167	15813	5	2382	1	140	133	54
0	0	13183	15831	5	2387	1	140	133	54
0	0	13200	15850	5	2392	1	140	133	54
0	0	13216	15870	5	2397	1	143	133	54
0	0	13230	15890	5	2402	1	143	133	54
0	0	13243	15907	6	2408	1	142	133	54
0	0	13254	15923	5	2413	1	143	133	54
0	0	13264	15934	5	2418	1	145	133	54
0	0	13272	15943	5	2423	1	150	133	54
0	0	13277	15951	5	2428	1	158	133	54
0	0	13282	15954	5	2433	1	165	133	54
0	0	13282	15957	5	2438	1	173	133	54
0	0	13282	15957	5	2443	1	182	133	54
0	0	13285	15957	5	2448	1	184	133	54
0	0	13285	15955	5	2453	1	170	133	54
0	0	13285	15952	5	2458	1	174	133	54
0	0	13285	15952	5	2463	1	176	134	55
0	0	13285	15947	5	2468	1	181	134	55
0	0	13285	15941	5	2473	1	186	135	55
0	0	13285	15936	5	2478	1	191	135	55
0	0	13285	15928	5	2483	1	197	135	55
0	0	13285	15918	5	2488	1	201	135	55
0	0	13285	15908	5	2493	1	204	135	55
0	0	13282	15895	5	2498	1	205	135	55
0	0	13282	15883	5	2503	1	207	135	55
0	0	13282	15871	5	2508	1	207	135	55
0	0	13282	15861	5	2513	1	205	135	55
0	0	13280	15854	5	2518	1	207	135	55
0	0	13280	15845	5	2523	1	205	135	55
0	0	13280	15838	5	2528	1	204	135	55
0	0	13280	15829	5	2533	1	204	135	55
0	0	13280	15822	5	2538	1	202	135	55
0	0	13280	15818	5	2543	1	204	135	55
0	0	13280	15813	5	2548	1	205	135	55
0	0	13280	15813	5	2553	1	204	135	55
0	0	13282	15809	5	2558	1	205	135	55
0	0	13282	15809	5	2563	1	205	135	55
0	0	13282	15809	5	2568	1	210	135	55
0	0	13288	15812	5	2573	1	212	135	55
0	0	13291	15816	5	2578	1	217	135	55
0	0	13297	15823	5	2583	1	217	135	55
0	0	13306	15833	5	2588	1	217	135	55
0	0	13315	15848	5	2593	1	217	134	56
0	0	13326	15863	5	2598	1	206	134	56
0	0	13336	15879	5	2603	1	220	134	56
0	0	13347	15895	6	2609	1	220	134	56
0	0	13357	15907	5	2614	1	220	134	56
0	0	13365	15917	5	2619	1	206	134	56
0	0	13371	15924	5	2624	1	207	134	56
0	0	13376	15928	5	2629	1	210	134	56
0	0	13379	15931	5	2634	1	212	134	56
0	0	13384	15931	5	2639	1	220	134	56
0	0	13386	15934	5	2644	1	225	132	55
0	0	13389	15934	5	2649	1	227	132	55
0	0	13392	15937	5	2654	1	227	132	55
0	0	13392	15937	5	2659	1	230	134	56
0	0	13395	15937	5	2664	1	230	134	56
0	0	13395	15937	5	2669	1	237	135	55
0	0	13399	15935	5	2674	1	242	135	55
0	0	13402	15932	5	2679	1	250	135	55
0	0	13402	15932	5	2684	1	241	135	55
0	0	13408	15923	5	2689	1	256	135	55
0	0	13412	15914	5	2694	1	279	135	55
0	0	13418	15900	5	2699	1	292	135	55
0	0	13426	15885	5	2704	1	292	135	55
0	0	13432	15871	5	2709	1	298	135	55
0	0	13439	15857	5	2714	1	301	135	55
0	0	13447	15845	5	2719	1	313	135	55
0	0	13458	15835	5	2724	1	305	135	55
0	0	13471	15823	5	2729	1	328	135	55
0	0	13484	15814	5	2734	1	326	135	55
0	0	13499	15807	5	2739	1	329	135	55
0	0	13512	15801	5	2744	1	318	135	55
0	0	13524	15801	5	2749	1	315	135	55
0	0	13539	15801	5	2754	1	315	135	55
0	0	13554	15805	5	2759	1	317	134	56
0	0	13574	15816	5	2764	1	308	134	56
0	0	13601	15836	5	2769	1	219	134	56
0	0	13632	15870	5	2774	1	47	134	56
0	0	13632	15870	5	2779	0	0	134	56
0	0	13694	15946	5	2784	0	0	132	55
0	0	13711	15981	5	2789	0	0	132	55
0	0	13715	16010	5	2794	0	0	131	55
0	0	13709	16039	5	2799	0	0	131	55
0	0	13697	16064	5	2804	0	0	133	54
0	0	13683	16087	6	2810	0	0	133	54
0	0	13668	16107	5	2815	0	0	134	54
0	0	13654	16125	5	2820	0	0	134	54
0	0	13635	16144	5	2825	0	0	135	53
0	0	13615	16162	5	2830	0	0	135	53
0	0	13591	16180	5	2835	0	0	136	52
0	0	13565	16199	5	2840	0	0	136	52
0	0	13543	16214	5	2845	0	0	135	52
0	0	13522	16228	5	2850	0	0	135	52
0	0	13506	16240	5	2855	0	0	134	51
0	0	13493	16248	5	2860	0	0	134	51
0	0	13480	16255	5	2865	0	0	134	51
0	0	13467	16258	5	2870	0	0	133	51
0	0	13452	16262	5	2875	0	0	132	51
0	0	13438	16265	5	2880	0	0	130	51
0	0	13422	16268	5	2885	0	0	130	51
0	0	13405	16273	5	2890	0	0	128	50
0	0	13391	16273	5	2895	0	0	128	50
0	0	13375	16277	5	2900	0	0	126	50
0	0	13361	16277	5	2905	0	0	125	51
0	0	13350	16277	5	2910	0	0	124	50
0	0	13337	16281	5	2915	0	0	122	50
0	0	13328	16281	5	2920	0	0	122	50
0	0	13319	16281	5	2925	0	0	122	50
0	0	13312	16281	5	2930	0	0	122	50
0	0	13306	16281	5	2935	0	0	122	50
0	0	13298	16281	5	2940	0	0	122	50
0	0	13294	16278	5	2945	0	0	121	49
0	0	13289	16275	5	2950	0	0	122	48
0	0	13286	16275	5	2955	0	0	121	48
0	0	13286	16269	5	2960	0	0	121	48
0	0	13280	16266	5	2965	0	0	121	48
0	0	13280	16263	5	2970	0	0	121	48
0	0	13275	16260	5	2975	0	0	121	48
0	0	13270	16260	5	2980	0	0	121	48
0	0	13265	16255	5	2985	0	0	121	48
0	0	13258	16255	5	2990	0	0	121	48
0	0	13254	16253	5	2995	0	0	122	48
0	0	13250	16253	5	3000	0	0	122	48
0	0	13247	16253	5	3005	0	0	123	49
0	0	13247	16253	6	3011	0	0	123	49
0	0	13243	16253	5	3016	0	0	123	49
0	0	13243	16253	5	3021	0	0	123	49
0	0	13243	16253	5	3026	0	0	123	49
0	0	13241	16253	5	3031	0	0	123	49
0	0	13241	16253	5	3036	0	0	123	49
0	0	13241	16255	5	3041	0	0	123	49
0	0	13241	16255	5	3046	0	0	123	49
0	0	13245	16255	5	3051	0	0	123	49
0	0	13245	16259	5	3056	0	0	123	49
0	0	13251	16259	5	3061	0	0	123	49
0	0	13251	16262	5	3066	0	0	123	49
0	0	13256	16265	5	3071	0	0	123	49
0	0	13258	16265	5	3076	0	0	122	48
0	0	13258	16270	5	3081	0	0	122	48
0	0	13265	16270	5	3086	0	0	121	48
0	0	13268	16273	5	3091	0	0	121	48
0	0	13273	16276	5	3096	0	0	121	48
0	0	13277	16276	5	3101	0	0	121	48
0	0	13277	16276	5	3106	0	0	121	48
0	0	13283	16276	5	3111	0	0	121	48
0	0	13286	16276	5	3116	0	0	121	48
0	0	13289	16276	5	3121	0	0	121	48
0	0	13293	16276	5	3126	0	0	120	48
0	0	13293	16276	5	3131	0	0	120	48
0	0	13298	16276	5	3136	0	0	120	48
0	0	13301	16276	5	3141	0	0	119	47
0	0	13304	16276	5	3146	0	0	119	47
0	0	13308	16271	5	3151	0	0	118	46
0	0	13312	16271	5	3156	0	0	117	47
0	0	13317	16271	5	3161	0	0	117	47
0	0	13321	16268	5	3166	0	0	117	47
0	0	13324	16268	5	3171	0	0	116	46
0	0	13328	16268	5	3176	0	0	116	46
0	0	13331	16271	5	3181	0	0	114	45
0	0	13336	16274	5	3186	0	0	114	45
0	0	13342	16274	5	3191	0	0	114	45
0	0	13348	16280	5	3196	0	0	113	45
0	0	13357	16283	5	3201	0	0	113	45
0	0	13363	16288	5	3206	0	0	113	44
0	0	13373	16293	6	3212	0	0	113	44
0	0	13384	16297	5	3217	0	0	113	44
0	0	13394	16303	5	3222	0	0	112	44
0	0	13407	16309	5	3227	0	0	112	44
0	0	13419	16315	5	3232	0	0	112	44
0	0	13432	16321	5	3237	0	0	112	44
0	0	13445	16325	5	3242	0	0	113	44
0	0	13455	16329	5	3247	0	0	113	44
0	0	13466	16329	5	3252	0	0	113	44
0	0	13476	16329	5	3257	0	0	113	44
0	0	13485	16329	5	3262	0	0	113	44
0	0	13497	16329	5	3267	0	0	113	44
0	0	13505	16324	5	3272	0	0	113	44
0	0	13517	16324	5	3277	0	0	113	45
0	0	13525	16319	5	3282	0	0	113	45
0	0	13531	16319	5	3287	0	0	114	45
0	0	13539	16319	5	3292	0	0	114	45
0	0	13542	16319	5	3297	0	0	115	45
0	0	13548	16319	5	3302	0	0	115	45
0	0	13552	16317	5	3307	0	0	116	46
0	0	13552	16317	5	3312	0	0	116	46
0	0	13555	16313	5	3317	0	0	117	47
0	0	13555	16310	5	3322	0	0	116	47
0	0	13558	16306	5	3327	0	0	116	47
0	0	13558	16299	5	3332	0	0	116	47
0	0	13558	16295	5	3337	0	0	116	47
0	0	13558	16288	5	3342	0	0	116	47
0	0	13555	16282	5	3347	0	0	116	47
0	0	13555	16277	5	3352	0	0	116	47
0	0	13555	16267	5	3357	0	0	115	47
0	0	13551	16261	5	3362	0	0	115	47
0	0	13551	16252	5	3367	0	0	115	47
0	0	13551	16242	5	3372	0	0	115	47
0	0	13551	16234	5	3377	0	0	115	47
0	0	13551	16222	5	3382	0	0	113	48
0	0	13551	16213	5	3387	0	0	113	48
0	0	13551	16202	5	3392	0	0	115	47
0	0	13551	16190	5	3397	0	0	116	47
0	0	13555	16178	5	3402	0	0	118	46
0	0	13558	16160	5	3407	0	0	121	46
0	0	13558	16144	6	3413	0	0	125	44
0	0	13561	16123	5	3418	0	0	128	43
0	0	13561	16104	5	3423	0	0	130	41
0	0	13565	16085	5	3428	0	0	133	40
0	0	13573	16062	5	3433	0	0	135	38
0	0	13579	16042	5	3438	0	0	138	37
0	0	13587	16017	5	3443	0	0	141	35
0	0	13597	15993	5	3448	0	0	144	33
0	0	13606	15974	5	3453	0	0	147	31
0	0	13620	15949	5	3458	0	0	150	29
0	0	13636	15928	5	3463	0	0	152	28
0	0	13653	15905	5	3468	0	0	153	27
0	0	13676	15878	5	3473	0	0	153	27
0	0	13700	15856	5	3478	0	0	153	27
0	0	13723	15831	5	3483	0	0	153	27
0	0	13751	15804	5	3488	0	0	153	27
0	0	13774	15780	5	3493	0	0	154	27
0	0	13804	15749	5	3498	0	0	155	28
0	0	13838	15723	5	3503	0	0	156	28
0	0	13873	15692	5	3508	0	0	155	29
0	0	13873	15692	5	3513	0	0	155	29
0	0	15629	14058	5	3518	0	0	149	26
0	0	15629	14058	5	3523	0	0	149	26
0	0	15629	14064	5	3528	0	0	149	26
0	0	15629	14072	5	3533	0	0	149	26
0	0	15629	14080	5	3538	0	0	149	26
0	0	15626	14092	5	3543	0	0	149	26
0	0	15626	14100	5	3548	0	0	149	26
0	0	15626	14105	5	3553	0	0	147	28
0	0	15626	14114	5	3558	0	0	144	30
0	0	15626	14118	5	3563	0	0	139	32
0	0	15624	14124	5	3568	0	0	135	34
0	0	15624	14130	5	3573	0	0	131	36
0	0	15627	14130	5	3578	0	0	127	38
0	0	15627	14130	5	3583	0	0	123	39
0	0	15627	14130	5	3588	0	0	119	40
0	0	15627	14130	5	3593	0	0	115	41
0	0	15627	14130	5	3598	0	0	111	42
0	0	15627	14130	5	3603	0	0	106	43
0	0	15624	14130	5	3608	0	0	103	43
0	0	15624	14130	5	3613	0	0	99	44
0	0	15624	14130	5	3618	0	0	95	44
0	0	15624	14134	5	3623	0	0	91	44
0	0	15624	14134	5	3628	0	0	89	44
0	0	15622	14137	5	3633	0	0	87	44
0	0	15622	14137	5	3638	0	0	86	44
0	0	15622	14141	5	3643	0	0	87	44
0	0	15622	14144	5	3648	0	0	87	44
0	0	15622	14144	5	3653	0	0	87	44
0	0	15622	14147	5	3658	0	0	87	44
0	0	15622	14147	5	3663	0	0	87	44
0	0	15622	14147	5	3668	0	0	88	44
0	0	15619	14150	5	3673	0	0	88	44
0	0	15619	14150	5	3678	0	0	88	44
0	0	15615	14146	5	3683	0	0	88	44
0	0	15615	14146	5	3688	0	0	88	44
0	0	15612	14146	5	3693	0	0	88	44
0	0	15609	14146	5	3698	0	0	88	44
0	0	15609	14146	5	3703	0	0	88	44
0	0	15605	14144	5	3708	0	0	88	44
0	0	15605	14144	6	3714	0	0	88	44
0	0	15605	14144	5	3719	0	0	88	44
0	0	15602	14144	5	3724	0	0	88	44
0	0	15602	14139	5	3729	0	0	88	44
0	0	15596	14136	5	3734	0	0	88	44
0	0	15593	14136	5	3739	0	0	88	44
0	0	15593	14132	5	3744	0	0	88	44
0	0	15588	14132	5	3749	0	0	88	44
0	0	15588	14132	5	3754	0	0	88	44
0	0	15585	14125	5	3759	0	0	88	44
0	0	15581	14125	5	3764	0	0	88	44
0	0	15581	14121	5	3769	0	0	88	44
0	0	15581	14121	5	3774	0	0	87	44
0	0	15578	14121	5	3779	0	0	87	44
0	0	15578	14118	5	3784	0	0	87	44
0	0	15575	14118	5	3789	0	0	87	43
0	0	15575	14118	5	3794	0	0	87	43
0	0	15570	14118	5	3799	0	0	87	42
0	0	15570	14115	5	3804	0	0	87	42
0	0	15567	14111	5	3809	0	0	86	42
0	0	15567	14111	5	3814	0	0	86	42
0	0	15567	14111	5	3819	0	0	86	42
0	0	15563	14111	5	3824	0	0	87	41
0	0	15563	14111	5	3829	0	0	87	41
0	0	15559	14107	5	3834	0	0	86	40
0	0	15554	14107	5	3839	0	0	86	40
0	0	15554	14107	5	3844	0	0	86	40
0	0	15551	14107	5	3849	0	0	86	40
0	0	15551	14105	5	3854	0	0	86	40
0	0	15551	14099	5	3859	0	0	86	40
0	0	15548	14099	5	3864	0	0	85	39
0	0	15548	14096	5	3869	0	0	85	39
0	0	15546	14096	5	3874	0	0	85	38
0	0	15546	14096	5	3879	0	0	85	38
0	0	15546	14096	5	3884	0	0	85	38
0	0	15541	14099	5	3889	0	0	85	38
0	0	15541	14099	5	3894	0	0	85	38
0	0	15541	14099	5	3899	0	0	85	38
0	0	15539	14101	5	3904	0	0	85	38
0	0	15539	14101	5	3909	0	0	85	38
0	0	15539	14101	6	3915	0	0	85	38
0	0	15539	14105	5	3920	0	0	85	38
0	0	15539	14105	5	3925	0	0	85	38
0	0	15535	14111	5	3930	0	0	85	38
0	0	15535	14111	5	3935	0	0	85	38
0	0	15531	14113	5	3940	0	0	85	38
0	0	15531	14113	5	3945	0	0	85	38
0	0	15531	14113	5	3950	0	0	85	38
0	0	15527	14117	5	3955	0	0	85	38
0	0	15527	14117	5	3960	0	0	85	38
0	0	15527	14117	5	3965	0	0	85	38
0	0	15524	14117	5	3970	0	0	85	37
0	0	15524	14112	5	3975	0	0	85	37
0	0	15520	14112	5	3980	0	0	86	36
0	0	15520	14109	5	3985	0	0	86	36
0	0	15520	14109	5	3990	0	0	86	36
0	0	15520	14109	5	3995	0	0	86	36
0	0	15520	14109	5	4000	0	0	86	36
0	0	15517	14109	5	4005	0	0	86	36
0	0	15517	14109	5	4010	0	0	86	36
0	0	15517	14107	5	4015	0	0	86	36
0	0	15517	14107	5	4020	0	0	86	36
0	0	15517	14104	5	4025	0	0	86	36
0	0	15517	14104	5	4030	0	0	86	36
0	0	15517	14104	5	4035	0	0	86	36
0	0	15514	14104	5	4040	0	0	86	36
0	0	15514	14109	5	4045	0	0	86	36
0	0	15514	14109	5	4050	0	0	86	36
0	0	15516	14112	5	4055	0	0	86	36
0	0	15516	14115	5	4060	0	0	86	36
0	0	15519	14115	5	4065	0	0	86	36
0	0	15519	14119	5	4070	0	0	86	36
0	0	15519	14119	5	4075	0	0	86	36
0	0	15519	14123	5	4080	0	0	86	36
0	0	15519	14123	5	4085	0	0	86	36
0	0	15521	14126	5	4090	0	0	86	36
0	0	15521	14131	5	4095	0	0	86	36
0	0	15521	14131	5	4100	0	0	86	36
0	0	15521	14131	5	4105	0	0	86	36
0	0	15521	14133	5	4110	0	0	86	36
0	0	15521	14130	6	4116	0	0	86	36
0	0	15521	14133	5	4121	0	0	86	36
0	0	15521	14133	5	4126	0	0	86	36
0	0	15521	14133	5	4131	0	0	87	36
0	0	15521	14133	5	4136	0	0	87	36
0	0	15521	14126	5	4141	0	0	87	36
0	0	15521	14126	5	4146	0	0	87	36
0	0	15521	14126	5	4151	0	0	87	36
0	0	15521	14126	5	4156	0	0	87	36
