# Supplementary material for: “Let Me Hear Your Handwriting!” Evaluating the Movement Fluency from Its Sonification
Source: PLoS One. 2015 Jun 17;10(6):e0128388. doi: 10.1371/journal.pone.0128388 (PMC4470513; doi:10.1371/journal.pone.0128388)
Supplement: S1 Dataset — (ZIP) [file pone.0128388.s004.zip › S4_Dataset_Experiment1/AU3.txt]

Identification :	Aur�lie	Operateur :	viet	Id tablette :	139460729	Id Curseur :	???
2011-07-27	16-24-36
Fichier origine :	C:\Documents and Settings\Administrateur\Bureau\Ecriture2_Exe
Nb segments :	1
Seg	Num	X /100 mm	Y /100 mm	Interv ms	Time ms	Tip	P	Az	Al
0	0	17378	15983	6895	5	0	0	133	41
0	0	17378	15983	5	5	0	0	133	41
0	0	17380	15983	5	10	0	0	133	41
0	0	17380	15983	5	15	0	0	133	41
0	0	17384	15983	5	20	0	0	133	41
0	0	17384	15983	5	25	0	0	133	41
0	0	17387	15983	5	30	0	0	133	41
0	0	17387	15983	5	35	0	0	133	41
0	0	17391	15983	5	40	0	0	133	41
0	0	17394	15983	5	45	0	0	133	41
0	0	17394	15983	5	50	0	0	133	41
0	0	17398	15983	5	55	0	0	133	41
0	0	17398	15983	5	60	0	0	133	41
0	0	17401	15983	5	65	0	0	133	41
0	0	17405	15983	5	70	0	0	133	41
0	0	17405	15983	5	75	0	0	133	41
0	0	17405	15983	5	80	0	0	133	41
0	0	17407	15983	5	85	0	0	133	41
0	0	17407	15983	5	90	0	0	134	42
0	0	17407	15983	5	95	0	0	134	42
0	0	17407	15983	5	100	0	0	135	42
0	0	17407	15980	5	105	0	0	135	42
0	0	17407	15977	5	110	0	0	135	42
0	0	17407	15977	5	115	0	0	135	42
0	0	17407	15974	6	121	0	0	135	42
0	0	17405	15974	5	126	0	0	135	42
0	0	17405	15969	5	131	0	0	135	42
0	0	17401	15965	5	136	0	0	135	42
0	0	17398	15965	5	141	0	0	135	42
0	0	17396	15961	5	146	0	0	134	43
0	0	17393	15958	5	151	0	0	134	43
0	0	17389	15958	5	156	0	0	134	43
0	0	17386	15952	5	161	0	0	134	43
0	0	17382	15948	5	166	0	0	134	43
0	0	17377	15942	5	171	0	0	134	43
0	0	17372	15938	5	176	0	0	134	43
0	0	17367	15934	5	181	0	0	134	43
0	0	17362	15930	5	186	0	0	134	43
0	0	17357	15930	5	191	0	0	134	43
0	0	17353	15925	5	196	0	0	134	43
0	0	17350	15925	5	201	0	0	134	43
0	0	17347	15925	5	206	0	0	133	43
0	0	17347	15922	5	211	0	0	133	43
0	0	17347	15922	5	216	0	0	133	43
0	0	17344	15922	5	221	0	0	133	43
0	0	17344	15922	5	226	0	0	133	43
0	0	17340	15922	5	231	0	0	133	43
0	0	17340	15919	5	236	0	0	133	43
0	0	17336	15919	5	241	0	0	133	44
0	0	17336	15916	5	246	0	0	133	44
0	0	17333	15916	5	251	0	0	134	45
0	0	17329	15914	5	256	0	0	134	45
0	0	17326	15911	5	261	0	0	134	45
0	0	17320	15911	5	266	0	0	133	45
0	0	17314	15907	5	271	0	0	133	45
0	0	17309	15903	5	276	0	0	133	45
0	0	17302	15903	5	281	0	0	133	45
0	0	17297	15898	5	286	0	0	133	45
0	0	17292	15895	5	291	0	0	133	46
0	0	17286	15892	5	296	0	0	133	46
0	0	17282	15888	5	301	0	0	134	47
0	0	17276	15888	5	306	0	0	134	47
0	0	17271	15885	5	311	0	0	134	47
0	0	17265	15882	5	316	0	0	134	47
0	0	17259	15882	6	322	0	0	134	47
0	0	17253	15876	5	327	0	0	134	48
0	0	17246	15873	5	332	0	0	134	48
0	0	17238	15869	5	337	0	0	135	49
0	0	17232	15863	5	342	0	0	135	49
0	0	17224	15860	5	347	0	0	136	49
0	0	17218	15854	5	352	0	0	136	49
0	0	17211	15849	5	357	0	0	137	50
0	0	17203	15843	5	362	0	0	136	50
0	0	17198	15836	5	367	0	0	137	51
0	0	17191	15832	5	372	0	0	137	51
0	0	17185	15826	5	377	0	0	138	51
0	0	17180	15821	5	382	0	0	138	51
0	0	17175	15815	5	387	0	0	138	51
0	0	17170	15808	5	392	0	0	140	52
0	0	17165	15802	5	397	0	0	139	52
0	0	17160	15794	5	402	0	0	140	53
0	0	17155	15787	5	407	0	0	140	53
0	0	17148	15779	5	412	0	0	139	52
0	0	17142	15771	5	417	0	0	139	52
0	0	17133	15766	5	422	0	0	136	52
0	0	17126	15761	5	427	0	0	136	52
0	0	17121	15758	5	432	0	0	136	52
0	0	17115	15758	5	437	0	0	136	52
0	0	17112	15753	5	442	0	0	136	52
0	0	17104	15746	2	444	1	47	135	52
0	0	17104	15743	5	449	1	58	134	52
0	0	17104	15743	5	454	1	58	133	52
0	0	17104	15743	5	459	1	77	133	52
0	0	17110	15743	5	464	1	95	133	52
0	0	17113	15743	5	469	1	108	133	52
0	0	17118	15743	5	474	1	91	133	52
0	0	17123	15748	5	479	1	96	133	52
0	0	17129	15753	5	484	1	101	133	52
0	0	17139	15759	5	489	1	111	133	52
0	0	17151	15768	5	494	1	120	133	52
0	0	17166	15780	5	499	1	133	133	52
0	0	17183	15794	5	504	1	135	133	52
0	0	17200	15812	5	509	1	135	133	52
0	0	17221	15829	5	514	1	135	133	52
0	0	17243	15850	5	519	1	122	133	52
0	0	17267	15871	5	524	1	133	133	52
0	0	17291	15894	5	529	1	135	133	52
0	0	17312	15920	5	534	1	133	133	52
0	0	17336	15947	5	539	1	130	133	52
0	0	17356	15978	5	544	1	132	133	52
0	0	17378	16009	5	549	1	130	134	52
0	0	17397	16041	5	554	1	128	134	52
0	0	17415	16074	5	559	1	123	135	53
0	0	17435	16109	5	564	1	122	135	53
0	0	17452	16147	5	569	1	122	136	52
0	0	17469	16185	5	574	1	125	136	52
0	0	17483	16221	5	579	1	122	136	52
0	0	17492	16254	5	584	1	120	137	52
0	0	17501	16281	5	589	1	119	137	52
0	0	17505	16305	5	594	1	120	137	52
0	0	17508	16327	5	599	1	123	137	52
0	0	17508	16342	5	604	1	125	137	52
0	0	17503	16356	5	609	1	130	137	52
0	0	17499	16363	5	614	1	128	137	52
0	0	17493	16367	5	619	1	128	138	51
0	0	17487	16370	5	624	1	130	138	51
0	0	17481	16370	6	630	1	130	138	51
0	0	17473	16368	5	635	1	128	138	51
0	0	17467	16363	5	640	1	125	140	51
0	0	17460	16355	5	645	1	123	138	51
0	0	17453	16345	5	650	1	120	138	51
0	0	17447	16329	5	655	1	122	138	51
0	0	17439	16312	5	660	1	120	138	51
0	0	17432	16292	5	665	1	119	138	51
0	0	17425	16271	5	670	1	120	138	51
0	0	17418	16251	5	675	1	123	138	51
0	0	17412	16229	5	680	1	122	138	51
0	0	17405	16207	5	685	1	123	138	51
0	0	17399	16183	5	690	1	127	138	51
0	0	17392	16157	5	695	1	128	138	51
0	0	17385	16130	5	700	1	127	138	51
0	0	17379	16099	5	705	1	128	137	52
0	0	17371	16069	5	710	1	130	137	52
0	0	17365	16038	5	715	1	130	137	52
0	0	17360	16007	5	720	1	132	137	52
0	0	17355	15980	5	725	1	128	137	52
0	0	17355	15950	5	730	1	128	136	52
0	0	17351	15924	5	735	1	128	136	52
0	0	17351	15899	5	740	1	128	136	52
0	0	17356	15876	5	745	1	127	136	52
0	0	17359	15857	5	750	1	128	136	52
0	0	17364	15839	5	755	1	128	136	52
0	0	17369	15823	5	760	1	128	136	52
0	0	17375	15806	5	765	1	128	135	53
0	0	17383	15789	5	770	1	128	135	53
0	0	17389	15775	5	775	1	127	135	53
0	0	17395	15760	5	780	1	123	135	53
0	0	17401	15749	5	785	1	120	135	53
0	0	17407	15742	5	790	1	119	135	53
0	0	17416	15735	5	795	1	109	135	53
0	0	17425	15732	5	800	1	96	135	53
0	0	17438	15732	5	805	1	37	135	53
0	0	17438	15732	5	810	0	0	135	53
0	0	17471	15743	5	815	0	0	134	54
0	0	17496	15756	5	820	0	0	134	54
0	0	17522	15778	5	825	0	0	134	54
0	0	17550	15802	6	831	0	0	134	54
0	0	17577	15827	5	836	0	0	134	54
0	0	17599	15852	5	841	0	0	135	53
0	0	17624	15873	5	846	0	0	135	53
0	0	17646	15895	5	851	0	0	135	53
0	0	17667	15914	5	856	0	0	135	53
0	0	17689	15929	5	861	0	0	135	53
0	0	17705	15944	5	866	0	0	135	53
0	0	17720	15954	5	871	0	0	135	53
0	0	17730	15961	5	876	0	0	135	53
0	0	17735	15967	5	881	0	0	135	53
0	0	17735	15970	5	886	0	0	135	53
0	0	17730	15975	5	891	0	0	135	53
0	0	17730	15975	7	898	1	9	135	53
0	0	17713	15982	5	903	1	9	135	53
0	0	17703	15985	5	908	1	18	135	53
0	0	17694	15985	5	913	1	62	135	53
0	0	17683	15985	5	918	1	56	135	53
0	0	17673	15985	5	923	1	67	135	53
0	0	17665	15988	5	928	1	106	135	53
0	0	17657	15988	5	933	1	93	135	53
0	0	17650	15988	5	938	1	98	135	53
0	0	17644	15988	5	943	1	99	135	53
0	0	17636	15984	5	948	1	98	135	53
0	0	17629	15979	5	953	1	98	135	53
0	0	17619	15973	5	958	1	98	135	53
0	0	17609	15961	5	963	1	96	135	53
0	0	17598	15951	5	968	1	98	135	53
0	0	17587	15939	5	973	1	99	135	53
0	0	17577	15925	5	978	1	98	135	53
0	0	17566	15912	5	983	1	99	135	53
0	0	17556	15897	5	988	1	101	135	53
0	0	17548	15881	5	993	1	99	135	53
0	0	17541	15866	5	998	1	101	135	53
0	0	17537	15851	5	1003	1	102	135	53
0	0	17532	15839	5	1008	1	102	135	53
0	0	17529	15826	5	1013	1	101	135	53
0	0	17529	15815	5	1018	1	101	135	53
0	0	17525	15805	5	1023	1	99	135	53
0	0	17525	15792	5	1028	1	101	135	53
0	0	17525	15780	5	1033	1	101	135	53
0	0	17525	15768	5	1038	1	99	134	54
0	0	17525	15756	5	1043	1	99	134	54
0	0	17529	15749	5	1048	1	96	134	54
0	0	17533	15744	5	1053	1	93	134	54
0	0	17537	15744	5	1058	1	91	134	54
0	0	17542	15744	5	1063	1	90	134	54
0	0	17549	15744	5	1068	1	109	134	54
0	0	17556	15747	5	1073	1	109	134	54
0	0	17568	15754	5	1078	1	109	134	54
0	0	17581	15767	5	1083	1	109	134	54
0	0	17597	15786	5	1088	1	109	134	54
0	0	17615	15807	5	1093	1	109	134	54
0	0	17630	15832	6	1099	1	108	134	54
0	0	17645	15854	5	1104	1	109	134	54
0	0	17658	15877	5	1109	1	109	134	54
0	0	17669	15897	5	1114	1	93	134	54
0	0	17680	15914	5	1119	1	96	134	54
0	0	17686	15930	5	1124	1	99	134	54
0	0	17692	15941	5	1129	1	106	134	54
0	0	17695	15950	5	1134	1	127	134	54
0	0	17695	15956	5	1139	1	131	134	54
0	0	17698	15956	5	1144	1	145	134	54
0	0	17698	15958	5	1149	1	156	134	54
0	0	17698	15958	5	1154	1	161	134	54
0	0	17698	15958	5	1159	1	163	134	54
0	0	17698	15958	5	1164	1	163	134	54
0	0	17698	15958	5	1169	1	160	134	54
0	0	17698	15958	5	1174	1	156	134	54
0	0	17698	15956	5	1179	1	155	134	54
0	0	17698	15953	5	1184	1	153	134	54
0	0	17698	15950	5	1189	1	155	134	54
0	0	17698	15944	5	1194	1	156	135	53
0	0	17695	15938	5	1199	1	158	135	53
0	0	17695	15930	5	1204	1	158	135	53
0	0	17695	15920	5	1209	1	158	135	53
0	0	17692	15911	5	1214	1	158	134	54
0	0	17692	15898	5	1219	1	156	134	54
0	0	17692	15884	5	1224	1	158	134	54
0	0	17692	15871	5	1229	1	158	134	54
0	0	17694	15854	5	1234	1	156	134	54
0	0	17694	15841	5	1239	1	155	134	54
0	0	17699	15827	5	1244	1	155	134	54
0	0	17702	15814	5	1249	1	155	134	54
0	0	17705	15803	5	1254	1	150	134	54
0	0	17712	15792	5	1259	1	148	134	54
0	0	17716	15786	5	1264	1	147	134	54
0	0	17722	15781	5	1269	1	147	134	54
0	0	17729	15778	5	1274	1	145	134	54
0	0	17736	15778	5	1279	1	145	134	54
0	0	17744	15778	5	1284	1	147	134	54
0	0	17754	15783	5	1289	1	147	134	54
0	0	17767	15791	5	1294	1	148	134	54
0	0	17782	15802	6	1300	1	147	134	54
0	0	17797	15821	5	1305	1	148	134	54
0	0	17813	15842	5	1310	1	147	134	54
0	0	17827	15864	5	1315	1	150	134	54
0	0	17843	15885	5	1320	1	148	134	54
0	0	17858	15903	5	1325	1	148	134	54
0	0	17870	15921	5	1330	1	148	134	54
0	0	17882	15935	5	1335	1	150	134	54
0	0	17890	15950	5	1340	1	150	134	54
0	0	17897	15962	5	1345	1	152	134	54
0	0	17904	15968	5	1350	1	152	134	54
0	0	17906	15974	5	1355	1	155	134	54
0	0	17909	15974	5	1360	1	158	134	54
0	0	17909	15974	5	1365	1	160	134	54
0	0	17909	15974	5	1370	1	161	134	54
0	0	17909	15974	5	1375	1	161	134	54
0	0	17909	15971	5	1380	1	161	134	54
0	0	17905	15967	5	1385	1	161	133	53
0	0	17900	15959	5	1390	1	161	133	53
0	0	17893	15947	5	1395	1	161	131	52
0	0	17887	15929	5	1400	1	163	133	52
0	0	17880	15909	5	1405	1	165	133	52
0	0	17872	15887	5	1410	1	161	133	52
0	0	17864	15861	5	1415	1	163	133	52
0	0	17854	15835	5	1420	1	165	133	52
0	0	17842	15805	5	1425	1	165	133	52
0	0	17831	15772	5	1430	1	166	133	52
0	0	17819	15737	5	1435	1	165	131	52
0	0	17808	15699	5	1440	1	165	131	52
0	0	17796	15664	5	1445	1	161	131	52
0	0	17786	15628	5	1450	1	163	131	52
0	0	17775	15595	5	1455	1	161	131	52
0	0	17768	15567	5	1460	1	163	131	52
0	0	17762	15542	5	1465	1	161	131	52
0	0	17756	15526	5	1470	1	161	131	52
0	0	17754	15513	5	1475	1	161	131	52
0	0	17751	15506	5	1480	1	163	131	52
0	0	17751	15506	5	1485	1	163	131	52
0	0	17751	15502	5	1490	1	161	131	52
0	0	17751	15505	5	1495	1	166	131	52
0	0	17751	15509	6	1501	1	168	131	52
0	0	17756	15516	5	1506	1	166	131	52
0	0	17759	15529	5	1511	1	169	131	52
0	0	17765	15548	5	1516	1	165	131	52
0	0	17771	15574	5	1521	1	163	130	53
0	0	17780	15606	5	1526	1	165	130	53
0	0	17792	15643	5	1531	1	165	130	53
0	0	17803	15683	5	1536	1	168	130	53
0	0	17816	15724	5	1541	1	165	130	53
0	0	17830	15764	5	1546	1	163	130	53
0	0	17843	15804	5	1551	1	161	130	53
0	0	17858	15839	5	1556	1	161	130	53
0	0	17869	15874	5	1561	1	160	130	53
0	0	17881	15902	5	1566	1	156	130	53
0	0	17891	15926	5	1571	1	160	130	53
0	0	17901	15946	5	1576	1	160	131	52
0	0	17913	15961	5	1581	1	160	131	52
0	0	17921	15976	5	1586	1	161	131	52
0	0	17931	15987	5	1591	1	163	131	52
0	0	17940	15997	5	1596	1	163	131	52
0	0	17949	16005	5	1601	1	163	131	52
0	0	17961	16010	5	1606	1	161	133	53
0	0	17972	16015	5	1611	1	161	133	53
0	0	17983	16018	5	1616	1	161	134	54
0	0	17994	16021	5	1621	1	161	134	54
0	0	18003	16021	5	1626	1	161	134	54
0	0	18013	16014	5	1631	1	161	134	54
0	0	18020	16005	5	1636	1	163	134	54
0	0	18028	15992	5	1641	1	165	134	54
0	0	18034	15975	5	1646	1	169	134	54
0	0	18036	15958	5	1651	1	171	134	54
0	0	18036	15938	5	1656	1	176	134	54
0	0	18036	15917	5	1661	1	179	134	54
0	0	18036	15897	5	1666	1	181	134	54
0	0	18031	15877	5	1671	1	182	134	54
0	0	18024	15861	5	1676	1	187	134	54
0	0	18016	15845	5	1681	1	170	134	54
0	0	18006	15831	5	1686	1	174	134	54
0	0	17996	15819	5	1691	1	174	134	54
0	0	17987	15808	5	1696	1	176	134	54
0	0	17975	15803	6	1702	1	178	134	54
0	0	17961	15799	5	1707	1	178	134	54
0	0	17946	15799	5	1712	1	174	134	54
0	0	17930	15799	5	1717	1	178	134	54
0	0	17915	15796	5	1722	1	179	134	54
0	0	17901	15796	5	1727	1	191	134	54
0	0	17889	15801	5	1732	1	194	134	54
0	0	17878	15807	5	1737	1	189	134	54
0	0	17867	15815	5	1742	1	192	134	54
0	0	17859	15822	5	1747	1	196	134	54
0	0	17853	15829	5	1752	1	197	134	54
0	0	17850	15833	5	1757	1	197	134	54
0	0	17850	15836	5	1762	1	199	134	54
0	0	17850	15841	5	1767	1	197	134	54
0	0	17850	15841	5	1772	1	196	134	54
0	0	17850	15846	5	1777	1	189	133	53
0	0	17850	15846	5	1782	1	184	133	53
0	0	17854	15846	5	1787	1	181	131	52
0	0	17860	15849	5	1792	1	173	131	52
0	0	17871	15853	5	1797	1	184	131	52
0	0	17884	15860	5	1802	1	178	131	52
0	0	17900	15870	5	1807	1	152	131	52
0	0	17922	15880	5	1812	1	130	131	52
0	0	17943	15892	5	1817	1	122	131	52
0	0	17966	15902	5	1822	1	120	133	53
0	0	17990	15912	5	1827	1	120	133	53
0	0	18013	15922	5	1832	1	119	134	54
0	0	18038	15931	5	1837	1	120	134	54
0	0	18060	15942	5	1842	1	120	134	54
0	0	18081	15950	5	1847	1	122	134	54
0	0	18100	15957	5	1852	1	125	134	54
0	0	18116	15963	5	1857	1	125	134	54
0	0	18129	15966	5	1862	1	128	134	54
0	0	18140	15968	5	1867	1	132	134	54
0	0	18147	15968	5	1872	1	140	134	54
0	0	18152	15968	5	1877	1	144	134	54
0	0	18152	15968	5	1882	1	131	134	54
0	0	18156	15968	5	1887	1	142	134	54
0	0	18156	15968	5	1892	1	147	134	54
0	0	18156	15966	5	1897	1	148	134	54
0	0	18156	15966	6	1903	1	150	134	54
0	0	18156	15963	5	1908	1	152	134	54
0	0	18156	15960	5	1913	1	153	134	54
0	0	18156	15957	5	1918	1	153	134	54
0	0	18156	15952	5	1923	1	153	134	54
0	0	18156	15946	5	1928	1	155	134	54
0	0	18153	15941	5	1933	1	158	134	54
0	0	18153	15933	5	1938	1	161	134	54
0	0	18150	15924	5	1943	1	161	134	54
0	0	18150	15914	5	1948	1	165	134	54
0	0	18150	15902	5	1953	1	166	134	54
0	0	18145	15891	5	1958	1	171	134	54
0	0	18145	15879	5	1963	1	169	134	54
0	0	18145	15867	5	1968	1	171	134	54
0	0	18142	15856	5	1973	1	173	134	54
0	0	18142	15845	5	1978	1	173	134	54
0	0	18142	15833	5	1983	1	184	134	54
0	0	18144	15822	5	1988	1	184	134	54
0	0	18149	15811	5	1993	1	182	134	54
0	0	18153	15805	5	1998	1	182	134	54
0	0	18159	15799	5	2003	1	182	134	54
0	0	18165	15796	5	2008	1	178	134	54
0	0	18172	15796	5	2013	1	179	134	54
0	0	18185	15792	5	2018	1	186	134	54
0	0	18200	15795	5	2023	1	207	134	54
0	0	18220	15801	5	2028	1	207	134	54
0	0	18243	15812	5	2033	1	217	134	54
0	0	18266	15827	5	2038	1	207	135	54
0	0	18292	15845	5	2043	1	220	135	54
0	0	18316	15865	5	2048	1	206	136	55
0	0	18341	15883	5	2053	1	220	136	55
0	0	18362	15901	5	2058	1	219	136	55
0	0	18381	15919	5	2063	1	219	136	55
0	0	18398	15932	5	2068	1	217	136	55
0	0	18410	15944	5	2073	1	217	136	55
0	0	18421	15952	5	2078	1	219	136	55
0	0	18428	15956	5	2083	1	220	136	55
0	0	18432	15958	5	2088	1	222	136	55
0	0	18435	15958	5	2093	1	222	136	55
0	0	18435	15958	5	2098	1	207	136	55
0	0	18435	15958	6	2104	1	210	136	55
0	0	18438	15956	5	2109	1	209	136	55
0	0	18438	15956	5	2114	1	210	136	55
0	0	18438	15950	5	2119	1	210	136	55
0	0	18438	15947	5	2124	1	215	136	55
0	0	18438	15941	5	2129	1	219	136	55
0	0	18438	15934	5	2134	1	220	136	55
0	0	18435	15928	5	2139	1	222	136	55
0	0	18435	15917	5	2144	1	232	137	54
0	0	18433	15904	5	2149	1	232	136	55
0	0	18430	15891	5	2154	1	232	136	55
0	0	18430	15875	5	2159	1	230	136	55
0	0	18425	15862	5	2164	1	233	136	55
0	0	18422	15850	5	2169	1	233	136	55
0	0	18418	15838	5	2174	1	235	136	55
0	0	18413	15826	5	2179	1	235	136	55
0	0	18413	15812	5	2184	1	237	136	55
0	0	18409	15802	5	2189	1	237	136	55
0	0	18409	15791	5	2194	1	232	136	55
0	0	18409	15786	5	2199	1	230	136	55
0	0	18409	15786	5	2204	1	227	136	55
0	0	18409	15786	5	2209	1	227	136	55
0	0	18409	15786	5	2214	1	227	136	55
0	0	18409	15788	5	2219	1	228	136	55
0	0	18413	15788	5	2224	1	230	136	55
0	0	18415	15793	5	2229	1	232	136	55
0	0	18421	15798	5	2234	1	233	136	55
0	0	18428	15810	5	2239	1	233	136	55
0	0	18439	15824	5	2244	1	237	136	55
0	0	18455	15840	5	2249	1	235	136	55
0	0	18470	15861	5	2254	1	230	136	55
0	0	18487	15878	5	2259	1	232	136	55
0	0	18503	15896	5	2264	1	230	136	55
0	0	18516	15911	5	2269	1	228	136	55
0	0	18530	15921	5	2274	1	228	136	55
0	0	18543	15932	5	2279	1	232	136	55
0	0	18555	15939	5	2284	1	230	136	55
0	0	18567	15945	5	2289	1	230	136	55
0	0	18576	15950	5	2294	1	230	136	55
0	0	18583	15950	5	2299	1	232	136	55
0	0	18587	15953	6	2305	1	232	136	55
0	0	18590	15953	5	2310	1	230	136	55
0	0	18590	15948	5	2315	1	233	136	55
0	0	18590	15945	5	2320	1	240	136	55
0	0	18590	15941	5	2325	1	242	136	55
0	0	18590	15937	5	2330	1	245	136	55
0	0	18590	15930	5	2335	1	251	136	55
0	0	18590	15917	5	2340	1	255	136	55
0	0	18590	15904	5	2345	1	256	136	55
0	0	18592	15887	5	2350	1	256	136	55
0	0	18592	15873	5	2355	1	242	136	55
0	0	18592	15861	5	2360	1	245	136	55
0	0	18597	15848	5	2365	1	245	136	55
0	0	18600	15837	5	2370	1	248	136	55
0	0	18606	15824	5	2375	1	247	136	55
0	0	18611	15812	5	2380	1	253	136	55
0	0	18616	15800	5	2385	1	252	136	55
0	0	18622	15788	5	2390	1	255	136	55
0	0	18628	15780	5	2395	1	263	136	55
0	0	18634	15772	5	2400	1	260	136	55
0	0	18642	15765	5	2405	1	258	136	55
0	0	18649	15763	5	2410	1	256	136	55
0	0	18657	15760	5	2415	1	256	136	55
0	0	18666	15760	5	2420	1	258	136	55
0	0	18678	15766	5	2425	1	256	136	55
0	0	18694	15772	5	2430	1	255	136	55
0	0	18714	15785	5	2435	1	255	136	55
0	0	18737	15802	5	2440	1	225	136	55
0	0	18758	15823	5	2445	1	101	136	55
0	0	18758	15823	5	2450	0	0	136	55
0	0	18796	15873	5	2455	0	0	136	55
0	0	18807	15898	5	2460	0	0	136	55
0	0	18816	15919	5	2465	0	0	136	55
0	0	18818	15941	5	2470	0	0	136	55
0	0	18818	15962	5	2475	0	0	136	55
0	0	18811	15981	5	2480	0	0	136	55
0	0	18801	16003	5	2485	0	0	136	55
0	0	18789	16021	5	2490	0	0	137	54
0	0	18773	16038	5	2495	0	0	137	54
0	0	18754	16054	5	2500	0	0	139	54
0	0	18734	16066	6	2506	0	0	140	53
0	0	18710	16079	5	2511	0	0	140	53
0	0	18686	16090	5	2516	0	0	140	52
0	0	18662	16103	5	2521	0	0	141	51
0	0	18637	16115	5	2526	0	0	141	50
0	0	18614	16127	5	2531	0	0	142	49
0	0	18592	16141	5	2536	0	0	142	48
0	0	18572	16152	5	2541	0	0	143	48
0	0	18553	16162	5	2546	0	0	143	46
0	0	18532	16171	5	2551	0	0	142	45
0	0	18513	16176	5	2556	0	0	143	45
0	0	18493	16181	5	2561	0	0	143	44
0	0	18475	16181	5	2566	0	0	143	43
0	0	18458	16185	5	2571	0	0	143	43
0	0	18441	16189	5	2576	0	0	143	42
0	0	18428	16189	5	2581	0	0	142	41
0	0	18414	16189	5	2586	0	0	143	41
0	0	18401	16189	5	2591	0	0	142	40
0	0	18389	16189	5	2596	0	0	141	40
0	0	18376	16192	5	2601	0	0	142	39
0	0	18364	16192	5	2606	0	0	141	39
0	0	18353	16195	5	2611	0	0	140	39
0	0	18344	16197	5	2616	0	0	140	39
0	0	18337	16197	5	2621	0	0	140	39
0	0	18330	16197	5	2626	0	0	139	40
0	0	18326	16197	5	2631	0	0	139	40
0	0	18322	16194	5	2636	0	0	139	41
0	0	18317	16192	5	2641	0	0	139	41
0	0	18314	16187	5	2646	0	0	139	42
0	0	18309	16184	5	2651	0	0	139	42
0	0	18306	16178	5	2656	0	0	139	43
0	0	18303	16171	5	2661	0	0	139	43
0	0	18298	16163	5	2666	0	0	139	44
0	0	18284	16156	3	2669	1	135	140	46
0	0	18278	16156	5	2674	1	142	141	46
0	0	18275	16161	5	2679	1	205	140	47
0	0	18275	16166	5	2684	1	292	142	47
0	0	18272	16169	5	2689	1	353	142	48
0	0	18272	16169	5	2694	1	377	143	49
0	0	18270	16173	5	2699	1	394	144	49
0	0	18270	16173	5	2704	1	402	143	50
0	0	18272	16173	5	2709	1	414	144	50
0	0	18272	16170	5	2714	1	430	144	50
0	0	18272	16170	5	2719	1	435	144	51
0	0	18272	16170	5	2724	1	433	144	51
0	0	18272	16170	5	2729	1	430	146	52
0	0	18272	16170	5	2734	1	422	146	52
0	0	18272	16170	5	2739	1	425	146	52
0	0	18276	16170	5	2744	1	412	146	52
0	0	18276	16170	5	2749	1	392	146	52
0	0	18282	16168	5	2754	1	377	146	52
0	0	18287	16168	5	2759	1	225	146	52
0	0	18294	16168	5	2764	1	16	146	52
0	0	18294	16168	5	2769	0	0	146	52
0	0	18307	16165	5	2774	0	0	146	52
0	0	18307	16172	5	2779	0	0	146	52
0	0	18302	16185	5	2784	0	0	145	53
0	0	18292	16201	5	2789	0	0	145	53
0	0	18282	16220	5	2794	0	0	145	53
0	0	18271	16241	5	2799	0	0	143	53
0	0	18262	16259	5	2804	0	0	145	54
0	0	18255	16276	5	2809	0	0	144	54
0	0	18250	16292	5	2814	0	0	145	55
0	0	18250	16303	5	2819	0	0	144	56
0	0	18254	16315	5	2824	0	0	143	56
0	0	18264	16326	5	2829	0	0	144	57
0	0	18278	16336	5	2834	0	0	143	57
0	0	18292	16346	5	2839	0	0	143	57
0	0	18313	16350	5	2844	0	0	139	57
0	0	18333	16350	5	2849	0	0	134	56
0	0	18356	16348	5	2854	0	0	128	54
0	0	18379	16340	5	2859	0	0	122	51
0	0	18399	16331	6	2865	0	0	117	49
0	0	18422	16315	5	2870	0	0	113	46
0	0	18440	16300	5	2875	0	0	110	41
0	0	18460	16282	5	2880	0	0	106	38
0	0	18483	16257	5	2885	0	0	104	33
0	0	18483	16257	5	2890	0	0	104	33
0	0	23746	14936	5	2895	0	0	135	22
0	0	23750	14936	5	2900	0	0	135	22
0	0	23752	14936	5	2905	0	0	135	22
0	0	23758	14940	5	2910	0	0	135	22
0	0	23763	14944	5	2915	0	0	135	22
0	0	23763	14951	5	2920	0	0	135	22
0	0	23770	14951	5	2925	0	0	135	22
0	0	23772	14955	5	2930	0	0	135	22
0	0	23776	14955	5	2935	0	0	135	22
0	0	23782	14955	5	2940	0	0	135	22
0	0	23782	14955	5	2945	0	0	135	22
0	0	23789	14951	5	2950	0	0	135	22
0	0	23789	14949	5	2955	0	0	135	22
0	0	23794	14949	5	2960	0	0	135	22
0	0	23802	14938	5	2965	0	0	135	22
0	0	23806	14938	5	2970	0	0	135	22
0	0	23821	14929	5	2975	0	0	135	22
0	0	23830	14925	5	2980	0	0	135	22
0	0	23838	14925	5	2985	0	0	135	22
0	0	23849	14923	5	2990	0	0	135	22
0	0	23852	14923	5	2995	0	0	135	22
0	0	23862	14920	5	3000	0	0	135	22
0	0	23870	14916	5	3005	0	0	135	22
0	0	23875	14919	5	3010	0	0	135	22
0	0	23882	14915	5	3015	0	0	135	22
0	0	23884	14912	5	3020	0	0	135	22
0	0	23890	14906	5	3025	0	0	136	23
0	0	23890	14896	5	3030	0	0	136	23
0	0	23890	14892	5	3035	0	0	137	23
0	0	23890	14883	5	3040	0	0	138	23
0	0	23886	14879	5	3045	0	0	138	23
0	0	23886	14874	5	3050	0	0	139	24
0	0	23886	14867	5	3055	0	0	139	24
0	0	23886	14867	5	3060	0	0	139	24
0	0	23886	14862	5	3065	0	0	139	24
0	0	23886	14862	5	3070	0	0	139	24
0	0	23892	14862	5	3075	0	0	140	24
0	0	23900	14859	5	3080	0	0	140	24
0	0	23900	14868	5	3085	0	0	142	24
0	0	23909	14873	6	3091	0	0	142	24
0	0	23914	14879	5	3096	0	0	142	24
0	0	23918	14890	5	3101	0	0	142	24
0	0	23926	14894	5	3106	0	0	142	24
0	0	23926	14905	5	3111	0	0	143	25
0	0	23929	14912	5	3116	0	0	143	25
0	0	23934	14915	5	3121	0	0	144	25
0	0	23934	14921	5	3126	0	0	144	25
0	0	23940	14921	5	3131	0	0	145	25
0	0	23940	14927	5	3136	0	0	145	25
0	0	23940	14930	5	3141	0	0	145	25
0	0	23945	14934	5	3146	0	0	145	25
0	0	23945	14940	5	3151	0	0	146	26
0	0	23945	14940	5	3156	0	0	146	26
0	0	23939	14943	5	3161	0	0	147	26
0	0	23939	14943	5	3166	0	0	147	26
0	0	23933	14946	5	3171	0	0	147	26
0	0	23926	14951	5	3176	0	0	148	26
0	0	23923	14951	5	3181	0	0	148	26
0	0	23916	14954	5	3186	0	0	149	26
0	0	23910	14957	5	3191	0	0	149	26
0	0	23907	14957	5	3196	0	0	149	26
0	0	23898	14962	5	3201	0	0	148	26
0	0	23893	14962	5	3206	0	0	148	26
0	0	23886	14962	5	3211	0	0	147	26
0	0	23876	14967	5	3216	0	0	147	26
0	0	23873	14967	5	3221	0	0	147	26
0	0	23864	14974	5	3226	0	0	147	26
0	0	23857	14974	5	3231	0	0	147	26
0	0	23851	14980	5	3236	0	0	147	26
0	0	23842	14985	5	3241	0	0	147	26
0	0	23838	14985	5	3246	0	0	146	26
0	0	23833	14990	5	3251	0	0	146	26
0	0	23829	14994	5	3256	0	0	145	25
0	0	23829	14997	5	3261	0	0	145	25
0	0	23820	15002	5	3266	0	0	145	25
0	0	23817	15005	5	3271	0	0	145	25
0	0	23812	15010	5	3276	0	0	145	25
0	0	23809	15014	5	3281	0	0	145	25
0	0	23809	15019	5	3286	0	0	145	25
0	0	23804	15026	6	3292	0	0	145	25
0	0	23804	15029	5	3297	0	0	145	25
0	0	23800	15035	5	3302	0	0	145	25
0	0	23796	15035	5	3307	0	0	145	25
0	0	23792	15039	5	3312	0	0	145	25
0	0	23787	15043	5	3317	0	0	144	25
0	0	23783	15043	5	3322	0	0	144	25
0	0	23779	15046	5	3327	0	0	144	25
0	0	23779	15049	5	3332	0	0	144	25
0	0	23779	15049	5	3337	0	0	144	25
0	0	23775	15052	5	3342	0	0	144	25
0	0	23775	15052	5	3347	0	0	144	25
0	0	23775	15057	5	3352	0	0	144	25
0	0	23772	15062	5	3357	0	0	144	25
0	0	23772	15062	5	3362	0	0	144	25
0	0	23772	15067	5	3367	0	0	144	25
0	0	23772	15071	5	3372	0	0	145	25
0	0	23772	15075	5	3377	0	0	145	25
0	0	23772	15081	5	3382	0	0	145	25
0	0	23774	15083	5	3387	0	0	145	25
0	0	23774	15091	5	3392	0	0	145	25
0	0	23777	15095	5	3397	0	0	145	25
0	0	23777	15103	5	3402	0	0	145	25
0	0	23779	15113	5	3407	0	0	145	25
0	0	23782	15116	5	3412	0	0	145	25
0	0	23782	15124	5	3417	0	0	145	25
0	0	23787	15129	5	3422	0	0	145	25
0	0	23791	15131	5	3427	0	0	145	25
0	0	23791	15139	5	3432	0	0	145	25
0	0	23797	15139	5	3437	0	0	145	25
0	0	23800	15143	5	3442	0	0	145	25
0	0	23803	15146	5	3447	0	0	145	25
0	0	23807	15146	5	3452	0	0	145	25
0	0	23807	15152	5	3457	0	0	146	26
0	0	23813	15152	5	3462	0	0	146	26
0	0	23816	15159	5	3467	0	0	147	26
0	0	23819	15162	5	3472	0	0	147	26
0	0	23823	15166	5	3477	0	0	147	26
0	0	23823	15173	5	3482	0	0	147	26
0	0	23827	15173	5	3487	0	0	147	26
0	0	23831	15177	6	3493	0	0	147	26
0	0	23835	15181	5	3498	0	0	148	26
0	0	23839	15181	5	3503	0	0	148	26
0	0	23839	15188	5	3508	0	0	149	26
0	0	23846	15196	5	3513	0	0	149	26
0	0	23849	15200	5	3518	0	0	149	26
0	0	23853	15210	5	3523	0	0	150	27
0	0	23859	15219	5	3528	0	0	150	27
0	0	23863	15229	5	3533	0	0	149	28
0	0	23867	15240	5	3538	0	0	145	31
0	0	23871	15249	5	3543	0	0	143	33
0	0	23874	15259	5	3548	0	0	140	35
0	0	23878	15268	5	3553	0	0	138	37
0	0	23878	15277	5	3558	0	0	134	39
0	0	23882	15286	5	3563	0	0	132	41
0	0	23882	15293	5	3568	0	0	129	42
0	0	23882	15302	5	3573	0	0	127	44
0	0	23882	15310	5	3578	0	0	123	45
0	0	23882	15318	5	3583	0	0	120	46
0	0	23882	15328	5	3588	0	0	118	46
0	0	23882	15335	5	3593	0	0	117	47
0	0	23882	15344	5	3598	0	0	117	47
0	0	23882	15354	5	3603	0	0	118	48
0	0	23882	15361	5	3608	0	0	119	47
0	0	23882	15373	5	3613	0	0	120	48
0	0	23885	15380	5	3618	0	0	121	48
0	0	23885	15390	5	3623	0	0	121	48
0	0	23885	15401	5	3628	0	0	122	47
0	0	23889	15410	5	3633	0	0	123	47
0	0	23889	15422	5	3638	0	0	123	47
0	0	23894	15430	5	3643	0	0	124	47
0	0	23894	15439	5	3648	0	0	124	47
0	0	23894	15446	5	3653	0	0	125	46
0	0	23900	15450	5	3658	0	0	125	46
0	0	23900	15458	5	3663	0	0	126	46
0	0	23904	15462	5	3668	0	0	126	46
0	0	23904	15467	5	3673	0	0	126	46
0	0	23904	15473	5	3678	0	0	128	45
0	0	23904	15473	5	3683	0	0	128	45
0	0	23904	15481	5	3688	0	0	129	45
0	0	23904	15484	6	3694	0	0	129	45
0	0	23904	15489	5	3699	0	0	129	45
0	0	23904	15495	5	3704	0	0	130	45
0	0	23904	15498	5	3709	0	0	130	45
0	0	23904	15505	5	3714	0	0	130	45
0	0	23904	15508	5	3719	0	0	131	44
0	0	23904	15512	5	3724	0	0	131	44
0	0	23907	15517	5	3729	0	0	131	44
0	0	23907	15517	5	3734	0	0	131	44
0	0	23907	15525	5	3739	0	0	132	44
0	0	23912	15529	5	3744	0	0	132	44
0	0	23912	15533	5	3749	0	0	132	44
0	0	23916	15539	5	3754	0	0	132	44
0	0	23920	15543	5	3759	0	0	132	44
0	0	23920	15549	5	3764	0	0	133	43
0	0	23923	15554	5	3769	0	0	133	43
0	0	23927	15560	5	3774	0	0	133	43
0	0	23927	15566	5	3779	0	0	134	44
0	0	23933	15571	5	3784	0	0	134	44
0	0	23933	15577	5	3789	0	0	136	44
0	0	23936	15581	5	3794	0	0	136	44
0	0	23940	15583	5	3799	0	0	136	44
0	0	23940	15589	5	3804	0	0	136	44
0	0	23945	15591	5	3809	0	0	136	44
0	0	23945	15596	5	3814	0	0	136	44
0	0	23948	15600	5	3819	0	0	137	43
0	0	23950	15604	5	3824	0	0	137	43
0	0	23950	15610	5	3829	0	0	137	43
0	0	23954	15613	5	3834	0	0	137	43
0	0	23954	15618	5	3839	0	0	138	43
0	0	23959	15623	5	3844	0	0	139	43
0	0	23962	15623	5	3849	0	0	139	43
0	0	23962	15630	5	3854	0	0	140	43
0	0	23966	15630	5	3859	0	0	140	43
0	0	23966	15630	5	3864	0	0	140	43
0	0	23966	15634	5	3869	0	0	141	43
0	0	23966	15634	5	3874	0	0	141	43
0	0	23960	15634	5	3879	0	0	141	43
0	0	23960	15638	5	3884	0	0	141	43
0	0	23956	15638	5	3889	0	0	141	43
0	0	23956	15643	6	3895	0	0	141	43
0	0	23953	15646	5	3900	0	0	141	43
0	0	23953	15649	5	3905	0	0	141	43
0	0	23948	15654	5	3910	0	0	141	43
0	0	23948	15659	5	3915	0	0	141	43
0	0	23945	15667	5	3920	0	0	141	43
0	0	23945	15674	5	3925	0	0	141	43
0	0	23942	15680	5	3930	0	0	142	42
0	0	23940	15686	5	3935	0	0	142	42
0	0	23940	15691	5	3940	0	0	142	42
0	0	23937	15700	5	3945	0	0	142	42
0	0	23937	15706	5	3950	0	0	142	42
0	0	23937	15713	5	3955	0	0	143	42
0	0	23934	15719	5	3960	0	0	143	42
0	0	23934	15722	5	3965	0	0	143	42
0	0	23934	15729	5	3970	0	0	144	41
0	0	23934	15734	5	3975	0	0	144	41
