# Supplementary material for: “Let Me Hear Your Handwriting!” Evaluating the Movement Fluency from Its Sonification
Source: PLoS One. 2015 Jun 17;10(6):e0128388. doi: 10.1371/journal.pone.0128388 (PMC4470513; doi:10.1371/journal.pone.0128388)
Supplement: S1 Dataset — (ZIP) [file pone.0128388.s004.zip › S4_Dataset_Experiment1/AU4.txt]

Identification :	Aur�lie	Operateur :	viet	Id tablette :	139460729	Id Curseur :	???
2011-07-27	16-24-56
Fichier origine :	C:\Documents and Settings\Administrateur\Bureau\Ecriture2_Exe
Nb segments :	1
Seg	Num	X /100 mm	Y /100 mm	Interv ms	Time ms	Tip	P	Az	Al
0	0	22287	16720	15502	5	0	0	147	48
0	0	22319	16737	5	5	0	0	150	47
0	0	22356	16759	5	10	0	0	153	46
0	0	22398	16776	5	15	0	0	157	45
0	0	22437	16797	6	21	0	0	159	43
0	0	22477	16819	5	26	0	0	161	41
0	0	22513	16840	5	31	0	0	162	39
0	0	22547	16865	5	36	0	0	162	37
0	0	22582	16880	5	41	0	0	160	34
0	0	22610	16894	5	46	0	0	159	32
0	0	22638	16902	5	51	0	0	159	29
0	0	22667	16902	5	56	0	0	157	28
0	0	22693	16908	5	61	0	0	155	28
0	0	22719	16905	5	66	0	0	153	27
0	0	22735	16899	5	71	0	0	151	27
0	0	22743	16894	5	76	0	0	148	26
0	0	22743	16879	5	81	0	0	145	25
0	0	22740	16866	5	86	0	0	143	25
0	0	22740	16850	5	91	0	0	139	24
0	0	22733	16828	5	96	0	0	136	23
0	0	22727	16808	5	101	0	0	135	22
0	0	22722	16780	5	106	0	0	135	22
0	0	22712	16749	5	111	0	0	135	22
0	0	22699	16711	5	116	0	0	135	22
0	0	22684	16660	5	121	0	0	135	22
0	0	22662	16603	5	126	0	0	135	22
0	0	22640	16534	5	131	0	0	135	22
0	0	22615	16454	5	136	0	0	132	23
0	0	22588	16369	5	141	0	0	128	24
0	0	22562	16275	5	146	0	0	125	25
0	0	22532	16188	5	151	0	0	124	26
0	0	22502	16111	5	156	0	0	122	26
0	0	22471	16048	5	161	0	0	121	26
0	0	22446	16004	5	166	0	0	120	27
0	0	22429	15967	5	171	0	0	120	27
0	0	22418	15942	5	176	0	0	121	29
0	0	22415	15923	5	181	0	0	123	31
0	0	22415	15906	5	186	0	0	125	34
0	0	22415	15895	5	191	0	0	126	35
0	0	22415	15883	5	196	0	0	129	37
0	0	22415	15874	5	201	0	0	130	38
0	0	22413	15868	5	206	0	0	133	40
0	0	22409	15863	5	211	0	0	136	42
0	0	22402	15863	5	216	0	0	139	42
0	0	22396	15863	6	222	0	0	142	43
0	0	22390	15867	5	227	0	0	146	44
0	0	22382	15870	5	232	0	0	149	44
0	0	22376	15868	5	237	0	0	153	45
0	0	22368	15868	5	242	0	0	154	46
0	0	22360	15862	5	247	0	0	155	47
0	0	22355	15857	5	252	0	0	156	48
0	0	22350	15857	5	257	0	0	156	48
0	0	22347	15854	5	262	0	0	155	49
0	0	22344	15854	5	267	0	0	155	49
0	0	22344	15854	5	272	0	0	154	50
0	0	22341	15854	5	277	0	0	153	50
0	0	22341	15857	5	282	0	0	153	50
0	0	22338	15857	5	287	0	0	152	49
0	0	22336	15857	5	292	0	0	151	50
0	0	22333	15857	5	297	0	0	151	50
0	0	22333	15857	5	302	0	0	151	50
0	0	22328	15857	5	307	0	0	151	50
0	0	22326	15854	5	312	0	0	150	51
0	0	22323	15854	5	317	0	0	149	51
0	0	22317	15854	5	322	0	0	149	51
0	0	22312	15850	5	327	0	0	148	50
0	0	22306	15850	5	332	0	0	147	51
0	0	22298	15850	5	337	0	0	147	51
0	0	22291	15847	5	342	0	0	147	51
0	0	22282	15847	5	347	0	0	147	51
0	0	22274	15844	5	352	0	0	147	51
0	0	22266	15844	5	357	0	0	146	52
0	0	22260	15839	5	362	0	0	146	52
0	0	22254	15835	5	367	0	0	146	52
0	0	22248	15833	5	372	0	0	146	52
0	0	22242	15828	5	377	0	0	144	51
0	0	22236	15823	5	382	0	0	144	51
0	0	22230	15818	5	387	0	0	143	51
0	0	22224	15811	5	392	0	0	143	51
0	0	22218	15806	5	397	0	0	143	51
0	0	22212	15800	5	402	0	0	143	51
0	0	22207	15795	5	407	0	0	143	51
0	0	22201	15791	5	412	0	0	143	51
0	0	22196	15787	5	417	0	0	143	51
0	0	22190	15783	6	423	0	0	143	51
0	0	22185	15779	5	428	0	0	143	51
0	0	22180	15774	5	433	0	0	142	52
0	0	22174	15771	5	438	0	0	142	52
0	0	22170	15766	5	443	0	0	142	52
0	0	22165	15762	5	448	0	0	142	52
0	0	22160	15759	5	453	0	0	141	51
0	0	22157	15755	5	458	0	0	141	51
0	0	22153	15755	5	463	0	0	140	51
0	0	22151	15751	5	468	0	0	140	51
0	0	22151	15748	5	473	0	0	140	51
0	0	22147	15748	5	478	0	0	140	51
0	0	22147	15741	5	483	0	0	138	51
0	0	22144	15737	5	488	0	0	138	51
0	0	22144	15733	5	493	0	0	138	51
0	0	22141	15728	5	498	0	0	138	51
0	0	22137	15728	5	503	0	0	138	51
0	0	22137	15728	5	508	0	0	138	51
0	0	22132	15728	5	513	0	0	138	51
0	0	22132	15726	5	518	0	0	137	52
0	0	22132	15726	5	523	0	0	137	52
0	0	22132	15726	5	528	0	0	137	52
0	0	22132	15726	5	533	0	0	137	52
0	0	22136	15726	5	538	0	0	137	52
0	0	22139	15728	5	543	0	0	137	52
0	0	22145	15728	5	548	0	0	137	52
0	0	22152	15735	5	553	0	0	137	52
0	0	22161	15740	5	558	0	0	137	52
0	0	22196	15766	5	563	1	19	137	52
0	0	22208	15778	5	568	1	24	137	52
0	0	22221	15792	5	573	1	27	137	52
0	0	22236	15806	5	578	1	27	137	52
0	0	22250	15822	5	583	1	39	137	52
0	0	22266	15836	5	588	1	42	137	52
0	0	22282	15852	5	593	1	47	137	52
0	0	22299	15871	5	598	1	50	137	52
0	0	22319	15889	5	603	1	60	137	52
0	0	22337	15914	5	608	1	60	137	52
0	0	22358	15937	5	613	1	58	137	52
0	0	22380	15963	5	618	1	58	139	52
0	0	22400	15991	5	623	1	58	139	52
0	0	22421	16017	5	628	1	55	140	53
0	0	22439	16046	5	633	1	57	140	53
0	0	22455	16073	5	638	1	54	140	53
0	0	22471	16101	5	643	1	55	140	53
0	0	22483	16131	5	648	1	50	140	53
0	0	22496	16160	5	653	1	50	140	53
0	0	22505	16190	5	658	1	52	141	52
0	0	22511	16218	5	663	1	50	141	52
0	0	22516	16241	5	668	1	50	141	52
0	0	22516	16264	5	673	1	52	141	52
0	0	22519	16281	5	678	1	52	142	52
0	0	22519	16294	5	683	1	54	142	52
0	0	22515	16306	5	688	1	54	142	52
0	0	22513	16313	5	693	1	54	141	51
0	0	22508	16319	5	698	1	58	141	51
0	0	22503	16324	5	703	1	60	140	51
0	0	22499	16324	5	708	1	60	140	51
0	0	22495	16324	5	713	1	58	141	50
0	0	22492	16324	5	718	1	58	141	50
0	0	22487	16318	5	723	1	58	140	50
0	0	22482	16311	5	728	1	58	138	50
0	0	22476	16298	5	733	1	60	137	50
0	0	22468	16282	5	738	1	58	138	50
0	0	22461	16261	5	743	1	60	138	50
0	0	22455	16237	5	748	1	62	140	51
0	0	22447	16214	6	754	1	65	140	51
0	0	22441	16187	5	759	1	67	140	51
0	0	22432	16160	5	764	1	47	140	51
0	0	22424	16131	5	769	1	48	140	51
0	0	22417	16102	5	774	1	50	140	51
0	0	22409	16074	5	779	1	55	140	51
0	0	22402	16043	5	784	1	61	140	51
0	0	22394	16014	5	789	1	67	141	51
0	0	22385	15984	5	794	1	67	141	51
0	0	22378	15954	5	799	1	67	142	52
0	0	22372	15929	5	804	1	67	141	52
0	0	22372	15906	5	809	1	69	141	52
0	0	22372	15887	5	814	1	67	141	52
0	0	22376	15872	5	819	1	67	141	52
0	0	22382	15858	5	824	1	67	141	52
0	0	22389	15848	5	829	1	67	141	52
0	0	22398	15838	5	834	1	66	141	52
0	0	22411	15830	5	839	1	64	141	52
0	0	22426	15830	5	844	1	63	140	53
0	0	22447	15830	5	849	1	56	140	53
0	0	22471	15837	5	854	1	47	140	53
0	0	22499	15850	5	859	1	50	140	53
0	0	22529	15865	5	864	1	16	140	53
0	0	22529	15865	5	869	0	0	140	53
0	0	22582	15900	5	874	0	0	140	53
0	0	22605	15915	5	879	0	0	140	53
0	0	22624	15928	5	884	0	0	140	53
0	0	22643	15938	5	889	0	0	140	53
0	0	22658	15949	5	894	0	0	140	53
0	0	22673	15959	5	899	0	0	140	53
0	0	22685	15970	5	904	0	0	140	53
0	0	22695	15981	5	909	0	0	140	53
0	0	22704	15989	5	914	0	0	140	53
0	0	22709	15997	5	919	0	0	140	53
0	0	22712	16003	5	924	0	0	140	53
0	0	22712	16006	5	929	0	0	140	53
0	0	22712	16011	5	934	0	0	141	53
0	0	22712	16014	5	939	0	0	141	53
0	0	22707	16018	5	944	0	0	142	54
0	0	22697	16018	4	948	1	66	142	54
0	0	22689	16018	5	953	1	87	142	54
0	0	22681	16018	5	958	1	92	142	54
0	0	22672	16018	5	963	1	101	142	54
0	0	22662	16016	5	968	1	108	142	54
0	0	22652	16009	5	973	1	109	142	54
0	0	22640	16001	5	978	1	93	142	54
0	0	22629	15992	5	983	1	93	142	54
0	0	22619	15981	5	988	1	94	142	54
0	0	22608	15971	5	993	1	94	142	54
0	0	22600	15959	5	998	1	93	142	54
0	0	22592	15948	5	1003	1	93	142	54
0	0	22586	15937	5	1008	1	94	142	54
0	0	22581	15923	5	1013	1	96	142	54
0	0	22575	15909	5	1018	1	94	142	54
0	0	22569	15893	5	1023	1	93	142	54
0	0	22563	15877	5	1028	1	94	142	54
0	0	22559	15863	5	1033	1	91	141	53
0	0	22559	15850	5	1038	1	90	141	53
0	0	22559	15839	5	1043	1	91	140	53
0	0	22563	15831	5	1048	1	91	140	53
0	0	22567	15824	5	1053	1	109	140	53
0	0	22570	15824	5	1058	1	109	140	53
0	0	22575	15822	5	1063	1	109	140	53
0	0	22580	15822	5	1068	1	109	140	53
0	0	22587	15825	5	1073	1	109	140	53
0	0	22598	15828	5	1078	1	109	140	53
0	0	22608	15837	5	1083	1	109	140	53
0	0	22623	15849	5	1088	1	109	140	53
0	0	22638	15863	5	1093	1	109	140	53
0	0	22653	15881	5	1098	1	109	140	53
0	0	22669	15897	5	1103	1	109	140	53
0	0	22681	15916	5	1108	1	109	140	53
0	0	22694	15933	5	1113	1	109	140	53
0	0	22704	15949	5	1118	1	99	140	53
0	0	22710	15964	5	1123	1	98	140	53
0	0	22715	15974	5	1128	1	104	140	53
0	0	22715	15982	5	1133	1	122	140	53
0	0	22715	15986	5	1138	1	136	140	53
0	0	22715	15986	6	1144	1	146	140	53
0	0	22715	15991	5	1149	1	134	140	53
0	0	22715	15991	5	1154	1	140	140	53
0	0	22715	15991	5	1159	1	147	140	53
0	0	22712	15991	5	1164	1	148	141	53
0	0	22712	15991	5	1169	1	148	141	53
0	0	22712	15991	5	1174	1	148	142	54
0	0	22712	15986	5	1179	1	150	142	54
0	0	22715	15980	5	1184	1	148	142	54
0	0	22715	15972	5	1189	1	150	142	54
0	0	22715	15962	5	1194	1	145	142	54
0	0	22715	15951	5	1199	1	143	142	54
0	0	22715	15940	5	1204	1	143	142	54
0	0	22715	15929	5	1209	1	147	142	54
0	0	22715	15919	5	1214	1	143	142	54
0	0	22720	15906	5	1219	1	145	142	54
0	0	22723	15891	5	1224	1	142	142	54
0	0	22727	15877	5	1229	1	142	142	54
0	0	22733	15861	5	1234	1	143	142	54
0	0	22739	15848	5	1239	1	140	141	53
0	0	22746	15838	5	1244	1	139	141	53
0	0	22755	15828	5	1249	1	140	140	53
0	0	22763	15822	5	1254	1	140	140	53
0	0	22774	15817	5	1259	1	140	140	53
0	0	22786	15814	5	1264	1	139	140	53
0	0	22798	15814	5	1269	1	139	140	53
0	0	22814	15819	5	1274	1	140	140	53
0	0	22829	15826	5	1279	1	140	140	53
0	0	22846	15837	5	1284	1	139	140	53
0	0	22865	15849	5	1289	1	142	140	53
0	0	22883	15868	5	1294	1	142	140	53
0	0	22902	15887	5	1299	1	142	140	53
0	0	22920	15909	5	1304	1	143	140	53
0	0	22935	15931	5	1309	1	142	140	53
0	0	22951	15952	5	1314	1	142	140	53
0	0	22962	15972	5	1319	1	145	141	53
0	0	22972	15987	5	1324	1	148	141	53
0	0	22979	16000	5	1329	1	150	141	53
0	0	22982	16010	5	1334	1	155	141	53
0	0	22985	16015	5	1339	1	161	140	53
0	0	22985	16018	6	1345	1	163	140	53
0	0	22985	16018	5	1350	1	165	140	53
0	0	22985	16015	5	1355	1	168	140	53
0	0	22983	16015	5	1360	1	169	140	53
0	0	22983	16008	5	1365	1	169	140	53
0	0	22976	16000	5	1370	1	171	140	53
0	0	22969	15988	5	1375	1	171	140	53
0	0	22961	15969	5	1380	1	168	140	53
0	0	22948	15947	5	1385	1	163	140	53
0	0	22938	15919	5	1390	1	166	140	53
0	0	22926	15891	5	1395	1	165	140	53
0	0	22913	15861	5	1400	1	161	140	53
0	0	22902	15827	5	1405	1	163	140	53
0	0	22889	15791	5	1410	1	161	140	53
0	0	22875	15752	5	1415	1	161	140	53
0	0	22861	15711	5	1420	1	163	140	53
0	0	22847	15674	5	1425	1	158	140	53
0	0	22835	15639	5	1430	1	155	140	53
0	0	22824	15610	5	1435	1	155	140	53
0	0	22816	15588	5	1440	1	155	140	53
0	0	22813	15569	5	1445	1	156	140	53
0	0	22810	15558	5	1450	1	158	140	53
0	0	22810	15552	5	1455	1	160	140	53
0	0	22810	15550	5	1460	1	161	140	53
0	0	22810	15552	5	1465	1	161	140	53
0	0	22814	15555	5	1470	1	163	140	53
0	0	22814	15561	5	1475	1	161	140	53
0	0	22817	15573	5	1480	1	160	140	53
0	0	22824	15590	5	1485	1	158	140	53
0	0	22831	15618	5	1490	1	161	140	53
0	0	22845	15650	5	1495	1	152	140	53
0	0	22859	15688	5	1500	1	152	140	53
0	0	22874	15728	5	1505	1	148	140	53
0	0	22889	15766	5	1510	1	148	140	53
0	0	22902	15804	5	1515	1	137	140	53
0	0	22916	15837	5	1520	1	142	140	53
0	0	22929	15867	5	1525	1	142	140	53
0	0	22941	15894	5	1530	1	140	140	53
0	0	22953	15916	5	1535	1	142	140	53
0	0	22963	15937	5	1540	1	135	140	53
0	0	22975	15955	6	1546	1	131	140	53
0	0	22987	15971	5	1551	1	134	140	53
0	0	22997	15986	5	1556	1	134	140	53
0	0	23008	15997	5	1561	1	131	140	53
0	0	23018	16007	5	1566	1	131	140	53
0	0	23029	16014	5	1571	1	131	140	53
0	0	23041	16019	5	1576	1	132	140	53
0	0	23052	16025	5	1581	1	132	140	53
0	0	23063	16025	5	1586	1	134	140	53
0	0	23072	16028	5	1591	1	134	140	53
0	0	23081	16028	5	1596	1	132	140	53
0	0	23091	16023	5	1601	1	132	140	53
0	0	23098	16018	5	1606	1	131	140	53
0	0	23105	16011	5	1611	1	132	140	53
0	0	23111	16000	5	1616	1	135	140	53
0	0	23111	15988	5	1621	1	134	140	53
0	0	23115	15972	5	1626	1	139	140	53
0	0	23115	15953	5	1631	1	140	140	53
0	0	23107	15935	5	1636	1	140	140	53
0	0	23099	15914	5	1641	1	142	140	53
0	0	23086	15894	5	1646	1	140	140	53
0	0	23070	15873	5	1651	1	142	140	53
0	0	23051	15852	5	1656	1	143	140	53
0	0	23031	15834	5	1661	1	143	140	53
0	0	23013	15819	5	1666	1	140	140	53
0	0	22997	15808	5	1671	1	145	140	53
0	0	22982	15801	5	1676	1	143	140	53
0	0	22969	15795	5	1681	1	143	140	53
0	0	22956	15792	5	1686	1	147	140	53
0	0	22946	15792	5	1691	1	148	140	53
0	0	22938	15797	5	1696	1	152	140	53
0	0	22935	15807	5	1701	1	148	140	53
0	0	22935	15819	5	1706	1	142	140	53
0	0	22937	15835	5	1711	1	143	140	53
0	0	22942	15849	5	1716	1	142	140	53
0	0	22948	15863	5	1721	1	142	140	53
0	0	22954	15875	5	1726	1	142	140	53
0	0	22963	15883	5	1731	1	142	140	53
0	0	22971	15892	5	1736	1	142	140	53
0	0	22981	15898	5	1741	1	140	140	53
0	0	22993	15904	6	1747	1	142	140	53
0	0	23006	15911	5	1752	1	140	140	53
0	0	23022	15917	5	1757	1	140	140	53
0	0	23038	15923	5	1762	1	139	140	53
0	0	23055	15931	5	1767	1	139	140	53
0	0	23074	15936	5	1772	1	137	140	53
0	0	23093	15942	5	1777	1	140	140	53
0	0	23113	15946	5	1782	1	137	140	53
0	0	23134	15950	5	1787	1	134	140	53
0	0	23153	15956	5	1792	1	132	140	53
0	0	23174	15960	5	1797	1	134	140	53
0	0	23193	15966	5	1802	1	134	140	53
0	0	23210	15971	5	1807	1	135	140	53
0	0	23227	15975	5	1812	1	135	140	53
0	0	23239	15980	5	1817	1	137	140	53
0	0	23248	15980	5	1822	1	137	140	53
0	0	23254	15983	5	1827	1	139	140	53
0	0	23254	15983	5	1832	1	142	140	53
0	0	23257	15979	5	1837	1	140	140	53
0	0	23257	15979	5	1842	1	142	140	53
0	0	23255	15974	5	1847	1	147	140	53
0	0	23255	15970	5	1852	1	150	140	53
0	0	23248	15964	5	1857	1	155	140	53
0	0	23245	15954	5	1862	1	155	140	53
0	0	23238	15942	5	1867	1	155	140	53
0	0	23231	15928	5	1872	1	156	140	53
0	0	23224	15912	5	1877	1	158	140	53
0	0	23217	15900	5	1882	1	156	140	53
0	0	23214	15888	5	1887	1	156	140	53
0	0	23214	15881	5	1892	1	156	140	53
0	0	23217	15875	5	1897	1	161	140	53
0	0	23222	15866	5	1902	1	163	140	53
0	0	23225	15858	5	1907	1	163	140	53
0	0	23228	15847	5	1912	1	160	140	53
0	0	23232	15836	5	1917	1	160	140	53
0	0	23234	15830	5	1922	1	163	140	53
0	0	23239	15822	5	1927	1	160	140	53
0	0	23244	15816	5	1932	1	163	140	53
0	0	23249	15811	5	1937	1	163	140	53
0	0	23257	15806	5	1942	1	163	140	53
0	0	23265	15806	6	1948	1	165	140	53
0	0	23276	15806	5	1953	1	173	140	53
0	0	23290	15806	5	1958	1	169	140	53
0	0	23307	15815	5	1963	1	173	141	53
0	0	23329	15825	5	1968	1	174	141	53
0	0	23351	15843	5	1973	1	173	142	54
0	0	23375	15861	5	1978	1	173	142	54
0	0	23400	15878	5	1983	1	173	142	54
0	0	23420	15896	5	1988	1	171	142	54
0	0	23440	15910	5	1993	1	173	142	54
0	0	23455	15922	5	1998	1	173	142	54
0	0	23466	15931	5	2003	1	174	142	54
0	0	23476	15936	5	2008	1	174	142	54
0	0	23482	15940	5	2013	1	178	142	54
0	0	23486	15940	5	2018	1	181	142	54
0	0	23489	15940	5	2023	1	182	142	54
0	0	23489	15940	5	2028	1	170	142	54
0	0	23489	15940	5	2033	1	173	142	54
0	0	23489	15940	5	2038	1	173	142	54
0	0	23486	15936	5	2043	1	176	142	54
0	0	23486	15932	5	2048	1	181	142	54
0	0	23482	15927	5	2053	1	186	144	54
0	0	23482	15917	5	2058	1	191	144	54
0	0	23476	15905	5	2063	1	196	145	55
0	0	23471	15890	5	2068	1	197	145	55
0	0	23467	15875	5	2073	1	201	145	55
0	0	23462	15862	5	2078	1	199	145	55
0	0	23458	15851	5	2083	1	197	145	55
0	0	23458	15843	5	2088	1	201	145	55
0	0	23455	15837	5	2093	1	207	145	55
0	0	23455	15829	5	2098	1	207	145	55
0	0	23455	15823	5	2103	1	205	145	55
0	0	23451	15816	5	2108	1	205	145	55
0	0	23451	15812	5	2113	1	202	145	55
0	0	23451	15812	5	2118	1	201	145	55
0	0	23453	15812	5	2123	1	199	145	55
0	0	23453	15812	5	2128	1	201	145	55
0	0	23458	15814	5	2133	1	202	145	55
0	0	23463	15814	5	2138	1	204	145	55
0	0	23470	15823	5	2143	1	204	145	55
0	0	23482	15834	6	2149	1	199	145	55
0	0	23501	15850	5	2154	1	204	145	55
0	0	23521	15872	5	2159	1	201	145	55
0	0	23543	15893	5	2164	1	196	145	55
0	0	23563	15913	5	2169	1	201	144	54
0	0	23579	15928	5	2174	1	199	144	54
0	0	23592	15938	5	2179	1	199	142	54
0	0	23601	15945	5	2184	1	201	144	54
0	0	23610	15948	5	2189	1	201	144	54
0	0	23613	15948	5	2194	1	204	145	55
0	0	23613	15948	5	2199	1	207	145	55
0	0	23616	15948	5	2204	1	207	145	55
0	0	23616	15948	5	2209	1	209	145	55
0	0	23616	15946	5	2214	1	212	145	55
0	0	23616	15946	5	2219	1	217	145	55
0	0	23616	15943	5	2224	1	222	145	55
0	0	23616	15939	5	2229	1	209	145	55
0	0	23616	15935	5	2234	1	210	145	55
0	0	23616	15929	5	2239	1	209	145	55
0	0	23616	15921	5	2244	1	212	145	55
0	0	23616	15915	5	2249	1	215	145	55
0	0	23621	15903	5	2254	1	225	145	55
0	0	23625	15891	5	2259	1	230	145	55
0	0	23631	15877	5	2264	1	230	145	55
0	0	23637	15862	5	2269	1	230	145	55
0	0	23644	15849	5	2274	1	233	145	55
0	0	23652	15835	5	2279	1	230	145	55
0	0	23661	15822	5	2284	1	220	145	55
0	0	23670	15812	5	2289	1	217	145	55
0	0	23682	15801	5	2294	1	214	145	55
0	0	23695	15795	5	2299	1	222	145	55
0	0	23711	15791	5	2304	1	199	145	55
0	0	23730	15791	5	2309	1	143	145	55
0	0	23750	15796	5	2314	1	3	145	55
0	0	23750	15796	5	2319	0	0	145	55
0	0	23796	15822	5	2324	0	0	145	55
0	0	23817	15841	5	2329	0	0	145	55
0	0	23835	15862	5	2334	0	0	145	55
0	0	23846	15886	5	2339	0	0	145	55
0	0	23854	15913	5	2344	0	0	145	55
0	0	23859	15946	6	2350	0	0	145	55
0	0	23863	15981	5	2355	0	0	145	55
0	0	23865	16015	5	2360	0	0	146	54
0	0	23862	16049	5	2365	0	0	146	54
0	0	23853	16080	5	2370	0	0	147	53
0	0	23840	16109	5	2375	0	0	147	52
0	0	23820	16141	5	2380	0	0	147	52
0	0	23798	16169	5	2385	0	0	147	51
0	0	23774	16195	5	2390	0	0	148	50
0	0	23748	16218	5	2395	0	0	146	50
0	0	23722	16235	5	2400	0	0	147	49
0	0	23694	16251	5	2405	0	0	146	49
0	0	23665	16265	5	2410	0	0	146	49
0	0	23636	16272	5	2415	0	0	145	48
0	0	23605	16281	5	2420	0	0	144	49
0	0	23576	16286	5	2425	0	0	143	49
0	0	23546	16286	5	2430	0	0	142	48
0	0	23518	16293	5	2435	0	0	141	49
0	0	23492	16293	5	2440	0	0	139	48
0	0	23467	16293	5	2445	0	0	141	49
0	0	23446	16293	5	2450	0	0	140	50
0	0	23427	16287	5	2455	0	0	141	50
0	0	23407	16283	5	2460	0	0	140	51
0	0	23390	16276	5	2465	0	0	138	51
0	0	23375	16269	5	2470	0	0	139	52
0	0	23363	16260	5	2475	0	0	139	52
0	0	23355	16250	5	2480	0	0	140	53
0	0	23347	16241	5	2485	0	0	140	53
0	0	23341	16230	5	2490	0	0	141	53
0	0	23322	16217	5	2495	1	148	142	54
0	0	23314	16214	5	2500	1	155	145	54
0	0	23308	16216	5	2505	1	183	145	54
0	0	23308	16221	5	2510	1	258	146	54
0	0	23311	16225	5	2515	1	345	146	54
0	0	23314	16230	5	2520	1	388	146	54
0	0	23314	16230	5	2525	1	422	146	54
0	0	23314	16233	5	2530	1	417	145	54
0	0	23314	16233	5	2535	1	418	145	54
0	0	23314	16233	5	2540	1	414	143	53
0	0	23314	16233	5	2545	1	417	143	53
0	0	23318	16233	5	2550	1	403	143	53
0	0	23321	16233	5	2555	1	389	143	53
0	0	23324	16233	5	2560	1	373	142	54
0	0	23330	16231	5	2565	1	298	142	54
0	0	23337	16231	5	2570	1	98	142	54
0	0	23337	16231	5	2575	0	0	142	54
0	0	23353	16231	5	2580	0	0	142	54
0	0	23353	16242	5	2585	0	0	142	54
0	0	23353	16257	5	2590	0	0	142	54
0	0	23341	16280	5	2595	0	0	142	54
0	0	23327	16306	5	2600	0	0	144	54
0	0	23310	16332	5	2605	0	0	144	54
0	0	23289	16358	5	2610	0	0	145	55
0	0	23267	16379	5	2615	0	0	145	55
0	0	23243	16396	5	2620	0	0	145	55
0	0	23222	16407	5	2625	0	0	145	55
0	0	23207	16407	5	2630	0	0	145	55
0	0	23191	16407	5	2635	0	0	144	56
0	0	23181	16398	5	2640	0	0	144	56
0	0	23171	16378	5	2645	0	0	144	56
0	0	23155	16355	5	2650	0	0	141	56
0	0	23155	16355	5	2655	0	0	141	56
