# Supplementary material for: “Let Me Hear Your Handwriting!” Evaluating the Movement Fluency from Its Sonification
Source: PLoS One. 2015 Jun 17;10(6):e0128388. doi: 10.1371/journal.pone.0128388 (PMC4470513; doi:10.1371/journal.pone.0128388)
Supplement: S1 Dataset — (ZIP) [file pone.0128388.s004.zip › S4_Dataset_Experiment1/AU5.txt]

Identification :	Aur�lie	Operateur :	viet	Id tablette :	139460729	Id Curseur :	???
2011-07-27	16-25-03
Fichier origine :	C:\Documents and Settings\Administrateur\Bureau\Ecriture2_Exe
Nb segments :	1
Seg	Num	X /100 mm	Y /100 mm	Interv ms	Time ms	Tip	P	Az	Al
0	0	7717	14379	2718	5	0	0	152	54
0	0	7717	14379	5	5	0	0	151	53
0	0	7713	14379	5	10	0	0	151	53
0	0	7710	14376	5	15	0	0	151	53
0	0	7710	14376	5	20	0	0	151	53
0	0	7705	14374	5	25	0	0	151	53
0	0	7705	14374	5	30	0	0	151	53
0	0	7699	14370	5	35	0	0	151	53
0	0	7695	14370	5	40	0	0	150	54
0	0	7691	14367	6	46	0	0	150	54
0	0	7686	14367	5	51	0	0	150	54
0	0	7682	14367	5	56	0	0	150	54
0	0	7677	14363	5	61	0	0	150	54
0	0	7672	14363	5	66	0	0	150	54
0	0	7667	14360	5	71	0	0	150	54
0	0	7661	14360	5	76	0	0	150	54
0	0	7655	14360	5	81	0	0	150	54
0	0	7651	14356	5	86	0	0	150	54
0	0	7645	14356	5	91	0	0	148	54
0	0	7640	14353	5	96	0	0	148	54
0	0	7634	14353	5	101	0	0	147	53
0	0	7628	14350	5	106	0	0	147	53
0	0	7622	14347	5	111	0	0	147	53
0	0	7616	14347	5	116	0	0	147	53
0	0	7611	14344	5	121	0	0	147	53
0	0	7603	14342	5	126	0	0	147	53
0	0	7595	14342	5	131	0	0	147	53
0	0	7589	14338	5	136	0	0	147	53
0	0	7579	14338	5	141	0	0	147	53
0	0	7570	14334	5	146	0	0	146	53
0	0	7560	14330	5	151	0	0	146	53
0	0	7548	14327	5	156	0	0	145	53
0	0	7537	14322	5	161	0	0	143	53
0	0	7525	14317	5	166	0	0	143	53
0	0	7510	14311	5	171	0	0	143	53
0	0	7495	14303	5	176	0	0	143	53
0	0	7478	14296	5	181	0	0	143	53
0	0	7462	14289	5	186	0	0	143	53
0	0	7446	14283	5	191	0	0	143	53
0	0	7429	14279	5	196	0	0	143	53
0	0	7414	14273	5	201	0	0	142	53
0	0	7399	14269	5	206	0	0	141	53
0	0	7386	14265	5	211	0	0	140	53
0	0	7375	14262	5	216	0	0	140	53
0	0	7365	14262	5	221	0	0	140	53
0	0	7357	14259	5	226	0	0	140	53
0	0	7348	14259	5	231	0	0	140	53
0	0	7342	14256	5	236	0	0	140	53
0	0	7336	14253	5	241	0	0	140	53
0	0	7329	14253	6	247	0	0	140	53
0	0	7324	14249	5	252	0	0	140	53
0	0	7318	14249	5	257	0	0	139	54
0	0	7313	14249	5	262	0	0	139	54
0	0	7309	14245	5	267	0	0	139	54
0	0	7303	14245	5	272	0	0	139	54
0	0	7298	14245	5	277	0	0	139	54
0	0	7292	14245	5	282	0	0	139	54
0	0	7287	14245	5	287	0	0	139	54
0	0	7281	14242	5	292	0	0	139	54
0	0	7273	14242	5	297	0	0	139	54
0	0	7267	14242	5	302	0	0	139	54
0	0	7260	14242	5	307	0	0	139	54
0	0	7252	14242	5	312	0	0	139	54
0	0	7246	14242	5	317	0	0	140	53
0	0	7237	14242	5	322	0	0	140	53
0	0	7228	14242	5	327	0	0	140	53
0	0	7219	14242	5	332	0	0	140	53
0	0	7208	14242	5	337	0	0	140	53
0	0	7198	14242	5	342	0	0	140	53
0	0	7189	14242	5	347	0	0	140	53
0	0	7180	14242	5	352	0	0	140	53
0	0	7173	14242	5	357	0	0	140	53
0	0	7164	14245	5	362	0	0	140	53
0	0	7157	14245	5	367	0	0	140	53
0	0	7150	14245	5	372	0	0	140	53
0	0	7144	14248	5	377	0	0	140	53
0	0	7138	14248	5	382	0	0	140	53
0	0	7131	14246	5	387	0	0	140	53
0	0	7123	14246	5	392	0	0	140	53
0	0	7114	14240	5	397	0	0	140	53
0	0	7104	14238	5	402	0	0	140	53
0	0	7095	14235	5	407	0	0	140	53
0	0	7086	14231	5	412	0	0	140	53
0	0	7076	14229	5	417	0	0	139	54
0	0	7068	14225	5	422	0	0	139	54
0	0	7058	14225	5	427	0	0	139	54
0	0	7050	14219	5	432	0	0	139	54
0	0	7040	14215	5	437	0	0	139	54
0	0	7032	14213	5	442	0	0	139	54
0	0	7024	14208	6	448	0	0	139	54
0	0	7016	14203	5	453	0	0	139	54
0	0	7009	14199	5	458	0	0	139	54
0	0	7002	14193	5	463	0	0	139	54
0	0	6995	14189	5	468	0	0	139	54
0	0	6990	14186	5	473	0	0	139	54
0	0	6985	14182	5	478	0	0	139	54
0	0	6978	14182	5	483	0	0	139	54
0	0	6973	14178	5	488	0	0	139	54
0	0	6966	14175	5	493	0	0	139	54
0	0	6962	14173	5	498	0	0	139	54
0	0	6958	14173	5	503	0	0	139	54
0	0	6954	14170	5	508	0	0	139	54
0	0	6954	14170	5	513	0	0	139	54
0	0	6948	14167	5	518	0	0	139	54
0	0	6948	14167	5	523	0	0	139	54
0	0	6945	14167	5	528	0	0	139	54
0	0	6945	14167	2	530	1	22	139	54
0	0	6945	14167	5	535	1	26	139	54
0	0	6945	14167	5	540	1	27	139	54
0	0	6950	14167	5	545	1	31	139	54
0	0	6953	14170	5	550	1	37	139	54
0	0	6958	14174	5	555	1	45	139	54
0	0	6964	14177	5	560	1	52	139	54
0	0	6972	14184	5	565	1	54	139	54
0	0	6984	14195	5	570	1	55	139	54
0	0	6998	14208	5	575	1	60	139	54
0	0	7015	14227	5	580	1	58	139	54
0	0	7034	14247	5	585	1	58	139	54
0	0	7053	14269	5	590	1	60	139	54
0	0	7074	14293	5	595	1	62	139	54
0	0	7094	14316	5	600	1	60	139	54
0	0	7115	14343	5	605	1	60	140	53
0	0	7138	14372	5	610	1	58	140	53
0	0	7161	14404	5	615	1	62	140	53
0	0	7185	14438	5	620	1	60	140	53
0	0	7209	14472	5	625	1	58	140	53
0	0	7231	14507	5	630	1	60	140	53
0	0	7253	14544	5	635	1	58	141	52
0	0	7272	14583	5	640	1	60	141	52
0	0	7290	14624	5	645	1	57	141	52
0	0	7304	14661	5	650	1	57	141	52
0	0	7313	14698	5	655	1	55	141	52
0	0	7320	14729	5	660	1	60	141	52
0	0	7320	14756	5	665	1	60	141	52
0	0	7320	14781	5	670	1	58	142	52
0	0	7320	14799	5	675	1	47	142	52
0	0	7315	14815	5	680	1	51	142	52
0	0	7310	14825	5	685	1	61	143	52
0	0	7302	14829	5	690	1	63	143	52
0	0	7292	14834	5	695	1	67	143	52
0	0	7282	14834	5	700	1	67	143	52
0	0	7271	14831	5	705	1	67	143	52
0	0	7261	14828	5	710	1	64	142	52
0	0	7255	14820	6	716	1	64	143	52
0	0	7246	14811	5	721	1	66	143	52
0	0	7239	14797	5	726	1	66	145	53
0	0	7231	14780	5	731	1	67	145	53
0	0	7222	14759	5	736	1	67	145	53
0	0	7214	14733	5	741	1	71	145	53
0	0	7206	14706	5	746	1	72	143	52
0	0	7200	14676	5	751	1	76	143	52
0	0	7195	14644	5	756	1	79	142	52
0	0	7190	14612	5	761	1	79	142	52
0	0	7186	14577	5	766	1	79	142	52
0	0	7182	14543	5	771	1	79	142	52
0	0	7178	14508	5	776	1	77	142	52
0	0	7174	14470	5	781	1	77	142	52
0	0	7167	14435	5	786	1	77	142	52
0	0	7162	14398	5	791	1	79	142	52
0	0	7158	14363	5	796	1	77	142	52
0	0	7155	14333	5	801	1	79	142	52
0	0	7158	14307	5	806	1	77	142	52
0	0	7163	14285	5	811	1	77	141	52
0	0	7169	14267	5	816	1	79	141	52
0	0	7176	14250	5	821	1	77	141	52
0	0	7181	14237	5	826	1	79	141	52
0	0	7188	14226	5	831	1	79	141	52
0	0	7195	14219	5	836	1	77	141	52
0	0	7205	14219	5	841	1	76	141	52
0	0	7218	14216	5	846	1	74	140	53
0	0	7233	14222	5	851	1	69	140	53
0	0	7253	14230	5	856	1	56	140	53
0	0	7276	14243	5	861	1	34	140	53
0	0	7276	14243	5	866	0	0	140	53
0	0	7332	14282	5	871	0	0	140	53
0	0	7360	14305	5	876	0	0	140	53
0	0	7389	14328	5	881	0	0	140	53
0	0	7414	14348	5	886	0	0	140	53
0	0	7432	14367	5	891	0	0	140	53
0	0	7448	14381	5	896	0	0	140	53
0	0	7461	14394	5	901	0	0	140	53
0	0	7472	14407	5	906	0	0	140	53
0	0	7484	14415	5	911	0	0	140	53
0	0	7493	14424	6	917	0	0	140	53
0	0	7502	14431	5	922	0	0	140	53
0	0	7508	14436	5	927	0	0	140	53
0	0	7511	14439	5	932	0	0	141	52
0	0	7513	14439	5	937	0	0	141	52
0	0	7510	14439	5	942	0	0	141	52
0	0	7507	14435	5	947	0	0	141	52
0	0	7501	14430	5	952	0	0	141	52
0	0	7491	14427	5	957	0	0	141	52
0	0	7481	14422	5	962	0	0	141	52
0	0	7468	14422	5	967	0	0	141	52
0	0	7457	14422	5	972	0	0	141	52
0	0	7437	14420	5	977	1	29	142	52
0	0	7426	14414	5	982	1	36	142	52
0	0	7416	14407	5	987	1	39	142	52
0	0	7406	14400	5	992	1	39	142	52
0	0	7397	14389	5	997	1	39	141	52
0	0	7387	14379	5	1002	1	39	141	52
0	0	7379	14367	5	1007	1	45	141	52
0	0	7371	14355	5	1012	1	49	141	52
0	0	7364	14343	5	1017	1	50	141	52
0	0	7359	14329	5	1022	1	50	141	52
0	0	7353	14317	5	1027	1	50	141	52
0	0	7349	14305	5	1032	1	50	141	52
0	0	7349	14293	5	1037	1	52	141	52
0	0	7345	14284	5	1042	1	52	141	52
0	0	7345	14273	5	1047	1	55	141	52
0	0	7345	14264	5	1052	1	57	141	52
0	0	7345	14256	5	1057	1	54	141	52
0	0	7345	14249	5	1062	1	54	141	52
0	0	7345	14244	5	1067	1	54	140	53
0	0	7350	14240	5	1072	1	55	140	53
0	0	7354	14237	5	1077	1	55	140	53
0	0	7359	14237	5	1082	1	55	140	53
0	0	7367	14237	5	1087	1	57	140	53
0	0	7374	14242	5	1092	1	58	140	53
0	0	7384	14248	5	1097	1	60	140	53
0	0	7396	14256	5	1102	1	62	140	53
0	0	7408	14269	5	1107	1	58	140	53
0	0	7423	14285	5	1112	1	60	140	53
0	0	7439	14304	5	1117	1	60	140	53
0	0	7453	14326	5	1122	1	62	140	53
0	0	7469	14347	5	1127	1	62	140	53
0	0	7480	14369	5	1132	1	58	140	53
0	0	7492	14387	5	1137	1	60	140	53
0	0	7503	14405	5	1142	1	60	140	53
0	0	7511	14423	5	1147	1	62	140	53
0	0	7520	14437	5	1152	1	50	140	53
0	0	7524	14451	5	1157	1	67	141	52
0	0	7527	14459	5	1162	1	79	141	52
0	0	7527	14459	5	1167	1	88	141	52
0	0	7527	14459	6	1173	1	106	141	52
0	0	7527	14452	5	1178	1	96	141	52
0	0	7523	14448	5	1183	1	98	141	52
0	0	7523	14446	5	1188	1	96	141	52
0	0	7523	14442	5	1193	1	94	141	52
0	0	7518	14438	5	1198	1	93	141	52
0	0	7514	14430	5	1203	1	94	141	52
0	0	7509	14417	5	1208	1	96	141	52
0	0	7503	14399	5	1213	1	96	141	52
0	0	7498	14378	5	1218	1	98	141	52
0	0	7495	14360	5	1223	1	96	141	52
0	0	7495	14345	5	1228	1	96	141	52
0	0	7498	14334	5	1233	1	96	141	52
0	0	7502	14325	5	1238	1	98	141	52
0	0	7508	14313	5	1243	1	98	141	52
0	0	7511	14300	5	1248	1	96	141	52
0	0	7515	14285	5	1253	1	98	141	52
0	0	7520	14270	5	1258	1	96	141	52
0	0	7525	14258	5	1263	1	96	141	52
0	0	7533	14245	5	1268	1	94	141	52
0	0	7540	14236	5	1273	1	94	141	52
0	0	7548	14230	5	1278	1	94	140	53
0	0	7557	14224	5	1283	1	96	140	53
0	0	7567	14224	5	1288	1	96	140	53
0	0	7580	14224	5	1293	1	98	140	53
0	0	7594	14224	5	1298	1	98	140	53
0	0	7610	14235	5	1303	1	96	140	53
0	0	7630	14245	5	1308	1	94	140	53
0	0	7648	14260	5	1313	1	96	140	53
0	0	7668	14278	5	1318	1	94	140	53
0	0	7687	14296	5	1323	1	93	140	53
0	0	7704	14317	5	1328	1	93	140	53
0	0	7722	14338	5	1333	1	94	140	53
0	0	7737	14361	5	1338	1	96	140	53
0	0	7752	14384	5	1343	1	93	140	53
0	0	7766	14405	5	1348	1	96	140	53
0	0	7776	14425	5	1353	1	99	140	53
0	0	7786	14438	5	1358	1	98	140	53
0	0	7791	14448	5	1363	1	101	140	53
0	0	7794	14454	5	1368	1	102	140	53
0	0	7797	14457	6	1374	1	106	141	52
0	0	7797	14459	5	1379	1	106	142	53
0	0	7797	14459	5	1384	1	104	142	53
0	0	7797	14459	5	1389	1	102	143	53
0	0	7797	14456	5	1394	1	102	143	53
0	0	7797	14451	5	1399	1	101	143	53
0	0	7797	14447	5	1404	1	101	143	53
0	0	7791	14440	5	1409	1	102	143	53
0	0	7788	14429	5	1414	1	101	143	53
0	0	7780	14416	5	1419	1	104	145	53
0	0	7773	14397	5	1424	1	106	145	53
0	0	7764	14375	5	1429	1	109	145	53
0	0	7754	14349	5	1434	1	109	143	53
0	0	7744	14318	5	1439	1	111	143	53
0	0	7732	14286	5	1444	1	112	143	53
0	0	7721	14251	5	1449	1	111	143	53
0	0	7709	14214	5	1454	1	112	143	53
0	0	7697	14181	5	1459	1	112	143	53
0	0	7685	14146	5	1464	1	114	142	54
0	0	7674	14116	5	1469	1	112	141	53
0	0	7665	14087	5	1474	1	112	141	53
0	0	7657	14060	5	1479	1	112	140	53
0	0	7650	14037	5	1484	1	111	140	53
0	0	7645	14017	5	1489	1	109	140	53
0	0	7640	14003	5	1494	1	112	140	53
0	0	7636	13992	5	1499	1	112	140	53
0	0	7636	13988	5	1504	1	112	140	53
0	0	7636	13988	5	1509	1	114	140	53
0	0	7636	13988	5	1514	1	119	140	53
0	0	7636	13990	5	1519	1	120	140	53
0	0	7636	13994	5	1524	1	120	140	53
0	0	7640	14001	5	1529	1	120	140	53
0	0	7643	14018	5	1534	1	119	140	53
0	0	7650	14042	5	1539	1	117	140	53
0	0	7662	14075	5	1544	1	109	140	53
0	0	7675	14117	5	1549	1	115	141	52
0	0	7692	14160	5	1554	1	109	141	52
0	0	7709	14206	5	1559	1	109	141	52
0	0	7725	14249	5	1564	1	109	140	53
0	0	7742	14290	5	1569	1	106	140	53
0	0	7758	14329	6	1575	1	109	140	53
0	0	7773	14361	5	1580	1	112	140	53
0	0	7787	14389	5	1585	1	109	141	52
0	0	7799	14411	5	1590	1	112	141	52
0	0	7811	14428	5	1595	1	114	141	52
0	0	7822	14443	5	1600	1	115	141	52
0	0	7831	14455	5	1605	1	115	141	52
0	0	7840	14463	5	1610	1	115	142	53
0	0	7847	14470	5	1615	1	117	142	53
0	0	7856	14473	5	1620	1	119	143	53
0	0	7864	14473	5	1625	1	117	143	53
0	0	7872	14473	5	1630	1	115	143	53
0	0	7881	14473	5	1635	1	114	143	53
0	0	7889	14473	5	1640	1	115	143	53
0	0	7898	14465	5	1645	1	115	143	53
0	0	7906	14457	5	1650	1	114	143	53
0	0	7912	14447	5	1655	1	115	143	53
0	0	7917	14432	5	1660	1	117	145	53
0	0	7917	14416	5	1665	1	119	145	53
0	0	7917	14394	5	1670	1	120	145	53
0	0	7913	14370	5	1675	1	119	145	53
0	0	7907	14349	5	1680	1	120	145	53
0	0	7900	14327	5	1685	1	123	145	53
0	0	7890	14309	5	1690	1	130	143	53
0	0	7879	14292	5	1695	1	130	143	53
0	0	7866	14275	5	1700	1	130	143	53
0	0	7851	14264	5	1705	1	133	143	53
0	0	7838	14254	5	1710	1	140	143	53
0	0	7826	14247	5	1715	1	141	143	53
0	0	7812	14241	5	1720	1	138	143	53
0	0	7800	14234	5	1725	1	138	143	53
0	0	7786	14231	5	1730	1	138	142	54
0	0	7773	14228	5	1735	1	140	142	54
0	0	7762	14228	5	1740	1	140	142	54
0	0	7753	14231	5	1745	1	141	142	54
0	0	7748	14235	5	1750	1	140	142	54
0	0	7746	14242	5	1755	1	141	142	54
0	0	7746	14249	5	1760	1	132	142	54
0	0	7746	14257	5	1765	1	141	142	54
0	0	7750	14267	5	1770	1	138	141	53
0	0	7756	14278	6	1776	1	138	141	53
0	0	7766	14290	5	1781	1	133	140	53
0	0	7780	14305	5	1786	1	132	140	53
0	0	7796	14317	5	1791	1	130	140	53
0	0	7814	14332	5	1796	1	130	140	53
0	0	7833	14345	5	1801	1	128	140	53
0	0	7853	14358	5	1806	1	125	140	53
0	0	7875	14373	5	1811	1	125	141	53
0	0	7898	14386	5	1816	1	120	141	53
0	0	7918	14402	5	1821	1	119	141	53
0	0	7939	14415	5	1826	1	115	141	53
0	0	7958	14424	5	1831	1	114	141	53
0	0	7972	14433	5	1836	1	115	141	52
0	0	7985	14437	5	1841	1	115	141	52
0	0	7995	14439	5	1846	1	117	141	52
0	0	8004	14439	5	1851	1	120	142	53
0	0	8012	14439	5	1856	1	119	142	53
0	0	8017	14439	5	1861	1	119	143	53
0	0	8022	14434	5	1866	1	120	143	53
0	0	8025	14431	5	1871	1	120	143	53
0	0	8029	14427	5	1876	1	119	143	53
0	0	8029	14422	5	1881	1	120	143	53
0	0	8032	14417	5	1886	1	122	143	53
0	0	8032	14410	5	1891	1	125	143	53
0	0	8032	14402	5	1896	1	127	143	53
0	0	8029	14394	5	1901	1	128	143	53
0	0	8029	14384	5	1906	1	130	143	53
0	0	8024	14375	5	1911	1	132	143	53
0	0	8024	14364	5	1916	1	135	145	53
0	0	8018	14351	5	1921	1	138	145	53
0	0	8013	14336	5	1926	1	138	143	53
0	0	8010	14322	5	1931	1	138	143	53
0	0	8007	14311	5	1936	1	136	143	53
0	0	8007	14305	5	1941	1	136	143	53
0	0	8010	14300	5	1946	1	135	143	53
0	0	8013	14296	5	1951	1	138	143	53
0	0	8016	14291	5	1956	1	136	143	53
0	0	8016	14286	5	1961	1	136	143	53
0	0	8021	14282	5	1966	1	136	143	53
0	0	8025	14277	5	1971	1	136	143	53
0	0	8029	14275	6	1977	1	140	143	53
0	0	8036	14275	5	1982	1	146	143	53
0	0	8043	14270	5	1987	1	146	143	53
0	0	8053	14270	5	1992	1	144	142	54
0	0	8066	14276	5	1997	1	146	142	54
0	0	8081	14284	5	2002	1	148	142	54
0	0	8101	14295	5	2007	1	148	142	54
0	0	8122	14307	5	2012	1	148	142	54
0	0	8142	14322	5	2017	1	149	142	54
0	0	8164	14336	5	2022	1	148	144	54
0	0	8182	14351	5	2027	1	148	144	54
0	0	8201	14366	5	2032	1	148	145	55
0	0	8218	14377	5	2037	1	146	145	55
0	0	8231	14390	5	2042	1	148	145	55
0	0	8243	14398	5	2047	1	149	145	55
0	0	8251	14405	5	2052	1	148	145	55
0	0	8258	14410	5	2057	1	148	146	54
0	0	8262	14410	5	2062	1	149	146	54
0	0	8262	14412	5	2067	1	148	146	54
0	0	8265	14412	5	2072	1	146	146	54
0	0	8265	14409	5	2077	1	146	146	54
0	0	8265	14409	5	2082	1	148	146	54
0	0	8265	14403	5	2087	1	149	146	54
0	0	8268	14399	5	2092	1	131	146	54
0	0	8268	14395	5	2097	1	134	146	54
0	0	8268	14387	5	2102	1	135	146	54
0	0	8268	14379	5	2107	1	140	146	54
0	0	8268	14368	5	2112	1	140	146	54
0	0	8264	14355	5	2117	1	140	146	54
0	0	8262	14344	5	2122	1	148	146	54
0	0	8262	14329	5	2127	1	150	146	54
0	0	8258	14315	5	2132	1	148	146	54
0	0	8258	14301	5	2137	1	150	146	54
0	0	8254	14286	5	2142	1	150	146	54
0	0	8249	14273	5	2147	1	150	146	54
0	0	8247	14259	5	2152	1	150	146	54
0	0	8243	14248	5	2157	1	150	146	54
0	0	8243	14241	5	2162	1	150	146	54
0	0	8243	14236	5	2167	1	148	146	54
0	0	8243	14236	5	2172	1	148	146	54
0	0	8243	14233	6	2178	1	148	145	55
0	0	8243	14233	5	2183	1	148	145	55
0	0	8243	14233	5	2188	1	152	145	55
0	0	8246	14233	5	2193	1	156	145	55
0	0	8246	14239	5	2198	1	156	145	55
0	0	8250	14246	5	2203	1	156	145	55
0	0	8254	14254	5	2208	1	152	145	55
0	0	8261	14268	5	2213	1	152	145	55
0	0	8273	14284	5	2218	1	152	145	55
0	0	8287	14303	5	2223	1	150	145	55
0	0	8306	14323	5	2228	1	148	145	55
0	0	8327	14344	5	2233	1	147	145	55
0	0	8348	14364	5	2238	1	150	145	55
0	0	8369	14380	5	2243	1	147	145	55
0	0	8387	14392	5	2248	1	143	145	55
0	0	8402	14400	5	2253	1	143	145	55
0	0	8415	14403	5	2258	1	143	145	55
0	0	8424	14406	5	2263	1	142	145	55
0	0	8432	14406	5	2268	1	143	145	55
0	0	8439	14406	5	2273	1	148	145	55
0	0	8443	14406	5	2278	1	148	146	54
0	0	8448	14400	5	2283	1	148	146	54
0	0	8448	14396	5	2288	1	152	146	54
0	0	8452	14391	5	2293	1	156	146	54
0	0	8452	14383	5	2298	1	160	146	54
0	0	8452	14376	5	2303	1	160	146	54
0	0	8457	14367	5	2308	1	161	146	54
0	0	8457	14356	5	2313	1	165	146	54
0	0	8461	14346	5	2318	1	166	146	54
0	0	8465	14334	5	2323	1	168	146	54
0	0	8469	14322	5	2328	1	173	145	54
0	0	8473	14310	5	2333	1	173	145	54
0	0	8479	14297	5	2338	1	176	143	53
0	0	8485	14287	5	2343	1	174	143	53
0	0	8493	14276	5	2348	1	176	143	53
0	0	8501	14269	5	2353	1	179	143	53
0	0	8511	14264	5	2358	1	178	143	53
0	0	8522	14259	5	2363	1	176	142	54
0	0	8533	14259	5	2368	1	171	142	54
0	0	8546	14256	5	2373	1	163	142	54
0	0	8560	14259	6	2379	1	158	142	54
0	0	8580	14269	5	2384	1	88	142	54
0	0	8580	14269	5	2389	0	0	142	54
0	0	8641	14308	5	2394	0	0	142	54
0	0	8678	14336	5	2399	0	0	142	54
0	0	8712	14364	5	2404	0	0	144	54
0	0	8735	14395	5	2409	0	0	144	54
0	0	8754	14424	5	2414	0	0	145	55
0	0	8764	14455	5	2419	0	0	145	55
0	0	8770	14487	5	2424	0	0	145	55
0	0	8775	14519	5	2429	0	0	145	55
0	0	8775	14551	5	2434	0	0	145	55
0	0	8775	14579	5	2439	0	0	146	54
0	0	8765	14607	5	2444	0	0	146	54
0	0	8751	14632	5	2449	0	0	146	54
0	0	8734	14653	5	2454	0	0	146	54
0	0	8711	14673	5	2459	0	0	147	53
0	0	8685	14689	5	2464	0	0	147	53
0	0	8658	14703	5	2469	0	0	148	53
0	0	8629	14716	5	2474	0	0	148	53
0	0	8602	14726	5	2479	0	0	149	52
0	0	8574	14737	5	2484	0	0	149	52
0	0	8547	14745	5	2489	0	0	149	52
0	0	8521	14753	5	2494	0	0	150	51
0	0	8493	14762	5	2499	0	0	150	51
0	0	8466	14769	5	2504	0	0	150	51
0	0	8438	14776	5	2509	0	0	150	50
0	0	8410	14780	5	2514	0	0	150	50
0	0	8383	14780	5	2519	0	0	148	50
0	0	8355	14780	5	2524	0	0	149	49
0	0	8328	14772	5	2529	0	0	148	48
0	0	8300	14766	5	2534	0	0	148	48
0	0	8274	14758	5	2539	0	0	147	48
0	0	8251	14746	5	2544	0	0	148	47
0	0	8227	14737	5	2549	0	0	147	47
0	0	8208	14725	5	2554	0	0	147	47
0	0	8191	14714	5	2559	0	0	146	47
0	0	8175	14707	5	2564	0	0	146	47
0	0	8164	14698	5	2569	0	0	146	47
0	0	8152	14692	5	2574	0	0	145	47
0	0	8143	14685	6	2580	0	0	145	47
0	0	8135	14678	5	2585	0	0	145	47
0	0	8127	14671	5	2590	0	0	144	48
0	0	8122	14662	5	2595	0	0	144	48
0	0	8117	14653	5	2600	0	0	144	48
0	0	8114	14642	5	2605	0	0	143	49
0	0	8109	14631	5	2610	0	0	144	49
0	0	8109	14631	3	2613	1	92	144	49
0	0	8098	14628	5	2618	1	106	144	50
0	0	8094	14628	5	2623	1	108	144	50
0	0	8094	14633	5	2628	1	130	144	50
0	0	8097	14633	5	2633	1	174	145	51
0	0	8097	14635	5	2638	1	225	144	51
0	0	8097	14635	5	2643	1	255	146	52
0	0	8097	14635	5	2648	1	248	146	52
0	0	8097	14635	5	2653	1	261	146	52
0	0	8100	14635	5	2658	1	279	147	52
0	0	8100	14635	5	2663	1	277	146	53
0	0	8100	14635	5	2668	1	277	147	53
0	0	8103	14635	5	2673	1	287	147	53
0	0	8103	14635	5	2678	1	276	147	53
0	0	8103	14635	5	2683	1	266	147	53
0	0	8106	14635	5	2688	1	253	147	53
0	0	8109	14635	5	2693	1	248	147	53
0	0	8116	14629	5	2698	1	178	147	53
0	0	8122	14629	5	2703	1	29	147	53
0	0	8122	14629	5	2708	0	0	147	53
0	0	8138	14625	5	2713	0	0	147	53
0	0	8138	14630	5	2718	0	0	147	53
0	0	8138	14638	5	2723	0	0	147	53
0	0	8133	14650	5	2728	0	0	147	53
0	0	8125	14664	5	2733	0	0	146	53
0	0	8115	14677	5	2738	0	0	146	53
0	0	8102	14690	5	2743	0	0	145	53
0	0	8091	14700	5	2748	0	0	144	51
0	0	8082	14707	5	2753	0	0	142	50
0	0	8077	14711	5	2758	0	0	142	49
0	0	8077	14711	5	2763	0	0	140	48
0	0	8080	14711	5	2768	0	0	138	47
0	0	8090	14707	5	2773	0	0	137	45
0	0	8100	14700	5	2778	0	0	135	43
0	0	8112	14697	5	2783	0	0	134	42
0	0	8130	14688	5	2788	0	0	132	40
0	0	8143	14681	5	2793	0	0	131	37
0	0	8160	14675	5	2798	0	0	129	35
0	0	8181	14661	5	2803	0	0	127	33
0	0	8196	14655	5	2808	0	0	125	31
0	0	8219	14642	6	2814	0	0	124	29
0	0	8242	14629	5	2819	0	0	121	27
0	0	8267	14620	5	2824	0	0	121	26
0	0	8300	14605	5	2829	0	0	121	26
0	0	8331	14600	5	2834	0	0	122	26
0	0	8369	14589	5	2839	0	0	122	26
0	0	8415	14578	5	2844	0	0	122	26
0	0	8415	14578	5	2849	0	0	122	26
0	0	14334	13430	5	2854	0	0	114	28
0	0	14330	13430	5	2859	0	0	114	28
0	0	14324	13434	5	2864	0	0	114	28
0	0	14315	13436	5	2869	0	0	114	28
0	0	14304	13441	5	2874	0	0	114	28
0	0	14297	13446	5	2879	0	0	114	28
0	0	14288	13450	5	2884	0	0	114	28
0	0	14280	13455	5	2889	0	0	114	28
0	0	14272	13455	5	2894	0	0	114	28
0	0	14262	13461	5	2899	0	0	114	28
0	0	14254	13466	5	2904	0	0	114	28
0	0	14246	13471	5	2909	0	0	114	28
0	0	14240	13478	5	2914	0	0	114	28
0	0	14237	13481	5	2919	0	0	114	28
0	0	14234	13486	5	2924	0	0	114	28
0	0	14234	13486	5	2929	0	0	114	28
0	0	14231	13486	5	2934	0	0	114	28
0	0	14228	13493	5	2939	0	0	114	28
0	0	14226	13493	5	2944	0	0	114	28
0	0	14226	13500	5	2949	0	0	115	28
0	0	14226	13503	5	2954	0	0	115	28
0	0	14226	13503	5	2959	0	0	115	28
0	0	14226	13506	5	2964	0	0	116	27
0	0	14226	13506	5	2969	0	0	116	27
0	0	14226	13509	5	2974	0	0	116	27
0	0	14223	13512	5	2979	0	0	116	27
0	0	14223	13512	5	2984	0	0	116	27
0	0	14217	13512	5	2989	0	0	117	27
0	0	14217	13512	5	2994	0	0	117	27
0	0	14217	13512	5	2999	0	0	117	27
0	0	14214	13515	5	3004	0	0	117	27
0	0	14217	13513	5	3009	0	0	117	27
0	0	14217	13517	5	3014	0	0	117	27
0	0	14221	13517	5	3019	0	0	117	27
0	0	14221	13517	5	3024	0	0	117	27
0	0	14221	13521	5	3029	0	0	117	27
0	0	14221	13521	5	3034	0	0	118	27
0	0	14221	13521	5	3039	0	0	118	27
0	0	14221	13524	5	3044	0	0	118	27
0	0	14221	13524	6	3050	0	0	118	27
0	0	14221	13530	5	3055	0	0	118	27
0	0	14226	13530	5	3060	0	0	118	27
0	0	14226	13535	5	3065	0	0	118	27
0	0	14226	13539	5	3070	0	0	119	27
0	0	14226	13539	5	3075	0	0	119	27
0	0	14223	13545	5	3080	0	0	119	27
0	0	14228	13545	5	3085	0	0	119	27
0	0	14232	13550	5	3090	0	0	119	27
0	0	14239	13555	5	3095	0	0	119	27
0	0	14243	13555	5	3100	0	0	119	27
0	0	14246	13561	5	3105	0	0	120	27
0	0	14250	13561	5	3110	0	0	120	27
0	0	14250	13561	5	3115	0	0	120	27
0	0	14254	13563	5	3120	0	0	120	27
0	0	14261	13563	5	3125	0	0	120	27
0	0	14261	13563	5	3130	0	0	121	26
0	0	14269	13561	5	3135	0	0	121	26
0	0	14272	13557	5	3140	0	0	121	26
0	0	14272	13554	5	3145	0	0	121	26
0	0	14272	13549	5	3150	0	0	121	26
0	0	14272	13544	5	3155	0	0	121	26
0	0	14275	13541	5	3160	0	0	121	26
0	0	14280	13536	5	3165	0	0	121	26
0	0	14280	13533	5	3170	0	0	121	26
0	0	14280	13530	5	3175	0	0	121	26
0	0	14280	13524	5	3180	0	0	120	27
0	0	14277	13524	5	3185	0	0	120	27
0	0	14277	13516	5	3190	0	0	120	27
0	0	14277	13511	5	3195	0	0	120	27
0	0	14277	13506	5	3200	0	0	119	27
0	0	14277	13500	5	3205	0	0	119	27
0	0	14274	13496	5	3210	0	0	119	27
0	0	14274	13491	5	3215	0	0	118	27
0	0	14274	13488	5	3220	0	0	118	27
0	0	14274	13488	5	3225	0	0	117	27
0	0	14274	13482	5	3230	0	0	117	27
0	0	14271	13482	5	3235	0	0	117	27
0	0	14271	13477	5	3240	0	0	117	27
0	0	14271	13473	5	3245	0	0	117	27
0	0	14271	13473	6	3251	0	0	117	27
0	0	14271	13469	5	3256	0	0	117	27
0	0	14271	13469	5	3261	0	0	117	27
0	0	14271	13469	5	3266	0	0	116	27
0	0	14271	13469	5	3271	0	0	116	27
0	0	14271	13469	5	3276	0	0	116	27
0	0	14271	13469	5	3281	0	0	116	27
0	0	14271	13469	5	3286	0	0	116	27
0	0	14271	13475	5	3291	0	0	116	27
0	0	14271	13475	5	3296	0	0	116	27
0	0	14271	13479	5	3301	0	0	116	27
0	0	14271	13479	5	3306	0	0	116	27
0	0	14271	13481	5	3311	0	0	116	27
0	0	14271	13484	5	3316	0	0	116	27
0	0	14271	13484	5	3321	0	0	116	27
0	0	14271	13489	5	3326	0	0	116	27
0	0	14269	13489	5	3331	0	0	116	27
0	0	14266	13489	5	3336	0	0	116	27
0	0	14263	13493	5	3341	0	0	116	27
0	0	14263	13493	5	3346	0	0	116	27
0	0	14258	13498	5	3351	0	0	116	27
0	0	14258	13498	5	3356	0	0	116	27
0	0	14255	13498	5	3361	0	0	117	27
0	0	14252	13501	5	3366	0	0	117	27
0	0	14252	13501	5	3371	0	0	117	27
0	0	14252	13501	5	3376	0	0	117	27
0	0	14247	13504	5	3381	0	0	117	27
0	0	14247	13504	5	3386	0	0	117	27
0	0	14244	13508	5	3391	0	0	117	27
0	0	14244	13508	5	3396	0	0	117	27
0	0	14239	13508	5	3401	0	0	117	27
0	0	14235	13508	5	3406	0	0	117	27
0	0	14232	13508	5	3411	0	0	117	27
0	0	14228	13508	5	3416	0	0	118	27
0	0	14228	13513	5	3421	0	0	118	27
0	0	14226	13513	5	3426	0	0	118	27
0	0	14221	13513	5	3431	0	0	118	27
0	0	14221	13516	5	3436	0	0	118	27
0	0	14217	13516	5	3441	0	0	118	27
0	0	14214	13516	5	3446	0	0	118	27
0	0	14214	13516	6	3452	0	0	118	27
0	0	14209	13520	5	3457	0	0	118	27
0	0	14209	13520	5	3462	0	0	118	27
0	0	14206	13523	5	3467	0	0	118	27
0	0	14203	13526	5	3472	0	0	118	27
0	0	14203	13526	5	3477	0	0	118	27
0	0	14200	13526	5	3482	0	0	118	27
0	0	14200	13531	5	3487	0	0	119	27
0	0	14195	13531	5	3492	0	0	119	27
0	0	14190	13531	5	3497	0	0	119	27
0	0	14190	13531	5	3502	0	0	119	27
0	0	14184	13531	5	3507	0	0	119	27
0	0	14184	13531	5	3512	0	0	119	27
0	0	14184	13531	5	3517	0	0	119	27
0	0	14181	13531	5	3522	0	0	119	27
0	0	14181	13531	5	3527	0	0	119	27
0	0	14181	13533	5	3532	0	0	119	27
0	0	14181	13536	5	3537	0	0	120	27
0	0	14185	13536	5	3542	0	0	120	27
0	0	14185	13536	5	3547	0	0	120	27
0	0	14188	13536	5	3552	0	0	120	27
0	0	14188	13536	5	3557	0	0	120	27
0	0	14188	13539	5	3562	0	0	120	27
0	0	14192	13539	5	3567	0	0	120	27
0	0	14192	13541	5	3572	0	0	120	27
0	0	14195	13541	5	3577	0	0	120	27
0	0	14195	13541	5	3582	0	0	120	27
0	0	14195	13545	5	3587	0	0	120	27
0	0	14199	13545	5	3592	0	0	120	27
0	0	14199	13547	5	3597	0	0	120	27
0	0	14204	13550	5	3602	0	0	120	27
0	0	14207	13550	5	3607	0	0	120	27
0	0	14207	13550	5	3612	0	0	120	27
0	0	14207	13550	5	3617	0	0	120	27
0	0	14207	13550	5	3622	0	0	120	27
0	0	14209	13550	5	3627	0	0	120	27
0	0	14209	13550	5	3632	0	0	121	26
0	0	14209	13553	5	3637	0	0	121	26
0	0	14213	13553	5	3642	0	0	121	26
0	0	14216	13553	5	3647	0	0	121	26
0	0	14216	13553	6	3653	0	0	121	26
0	0	14218	13553	5	3658	0	0	121	26
0	0	14218	13553	5	3663	0	0	121	26
0	0	14218	13553	5	3668	0	0	121	26
0	0	14218	13551	5	3673	0	0	121	26
0	0	14218	13551	5	3678	0	0	121	26
0	0	14218	13551	5	3683	0	0	121	26
0	0	14218	13551	5	3688	0	0	121	26
0	0	14218	13555	5	3693	0	0	121	26
0	0	14221	13555	5	3698	0	0	121	26
0	0	14221	13555	5	3703	0	0	121	26
0	0	14221	13555	5	3708	0	0	121	26
0	0	14221	13555	5	3713	0	0	121	26
0	0	14221	13555	5	3718	0	0	121	26
0	0	14221	13555	5	3723	0	0	121	26
0	0	14221	13555	5	3728	0	0	121	26
0	0	14218	13555	5	3733	0	0	121	26
0	0	14218	13555	5	3738	0	0	121	26
0	0	14218	13555	5	3743	0	0	121	26
0	0	14218	13555	5	3748	0	0	121	26
0	0	14218	13555	5	3753	0	0	121	26
0	0	14218	13559	5	3758	0	0	121	26
0	0	14218	13559	5	3763	0	0	121	26
0	0	14218	13559	5	3768	0	0	121	26
0	0	14222	13559	5	3773	0	0	121	26
0	0	14222	13559	5	3778	0	0	121	26
0	0	14222	13564	5	3783	0	0	121	26
0	0	14225	13564	5	3788	0	0	121	26
0	0	14225	13564	5	3793	0	0	121	26
0	0	14225	13564	5	3798	0	0	121	26
0	0	14225	13564	5	3803	0	0	121	26
0	0	14225	13568	5	3808	0	0	121	26
0	0	14227	13568	5	3813	0	0	121	26
0	0	14227	13571	5	3818	0	0	121	26
0	0	14227	13574	5	3823	0	0	121	26
0	0	14231	13574	5	3828	0	0	121	26
0	0	14231	13574	5	3833	0	0	122	26
0	0	14231	13574	5	3838	0	0	122	26
0	0	14231	13574	5	3843	0	0	122	26
0	0	14231	13574	5	3848	0	0	122	26
0	0	14233	13576	6	3854	0	0	122	26
0	0	14233	13579	5	3859	0	0	122	26
0	0	14233	13579	5	3864	0	0	122	26
0	0	14233	13579	5	3869	0	0	122	26
0	0	14233	13579	5	3874	0	0	122	26
0	0	14233	13579	5	3879	0	0	122	26
0	0	14233	13581	5	3884	0	0	122	26
0	0	14233	13584	5	3889	0	0	122	26
0	0	14233	13584	5	3894	0	0	122	26
0	0	14233	13584	5	3899	0	0	122	26
0	0	14233	13587	5	3904	0	0	122	26
0	0	14236	13587	5	3909	0	0	122	26
0	0	14236	13591	5	3914	0	0	122	26
0	0	14236	13591	5	3919	0	0	123	26
0	0	14236	13595	5	3924	0	0	123	26
0	0	14238	13595	5	3929	0	0	123	26
0	0	14238	13598	5	3934	0	0	123	26
0	0	14238	13600	5	3939	0	0	123	26
0	0	14238	13600	5	3944	0	0	123	26
0	0	14238	13603	5	3949	0	0	123	26
0	0	14238	13603	5	3954	0	0	123	26
0	0	14238	13603	5	3959	0	0	123	26
0	0	14238	13607	5	3964	0	0	124	26
0	0	14238	13607	5	3969	0	0	124	26
0	0	14238	13607	5	3974	0	0	124	26
0	0	14236	13609	5	3979	0	0	124	26
0	0	14236	13609	5	3984	0	0	124	26
0	0	14236	13609	5	3989	0	0	124	26
0	0	14236	13609	5	3994	0	0	124	26
0	0	14236	13609	5	3999	0	0	124	26
0	0	14236	13609	5	4004	0	0	124	26
0	0	14238	13609	5	4009	0	0	124	26
0	0	14238	13612	5	4014	0	0	124	26
0	0	14238	13616	5	4019	0	0	124	26
0	0	14238	13616	5	4024	0	0	124	26
0	0	14238	13620	5	4029	0	0	124	26
0	0	14238	13620	5	4034	0	0	124	26
0	0	14238	13620	5	4039	0	0	124	26
0	0	14238	13622	5	4044	0	0	124	26
0	0	14243	13622	5	4049	0	0	124	26
0	0	14243	13625	6	4055	0	0	124	26
0	0	14246	13625	5	4060	0	0	124	26
0	0	14246	13629	5	4065	0	0	125	25
0	0	14246	13629	5	4070	0	0	125	25
0	0	14246	13632	5	4075	0	0	125	25
0	0	14246	13632	5	4080	0	0	125	25
0	0	14246	13635	5	4085	0	0	125	25
0	0	14246	13635	5	4090	0	0	125	25
0	0	14246	13635	5	4095	0	0	125	25
0	0	14246	13635	5	4100	0	0	125	25
0	0	14246	13638	5	4105	0	0	125	25
0	0	14246	13640	5	4110	0	0	125	25
0	0	14246	13640	5	4115	0	0	125	25
0	0	14246	13644	5	4120	0	0	125	25
0	0	14249	13644	5	4125	0	0	125	25
0	0	14249	13644	5	4130	0	0	125	25
0	0	14249	13644	5	4135	0	0	125	25
0	0	14249	13644	5	4140	0	0	125	25
0	0	14249	13644	5	4145	0	0	125	25
0	0	14249	13644	5	4150	0	0	125	25
