# Supplementary material for: “Let Me Hear Your Handwriting!” Evaluating the Movement Fluency from Its Sonification
Source: PLoS One. 2015 Jun 17;10(6):e0128388. doi: 10.1371/journal.pone.0128388 (PMC4470513; doi:10.1371/journal.pone.0128388)
Supplement: S1 Dataset — (ZIP) [file pone.0128388.s004.zip › S4_Dataset_Experiment1/AU6.txt]

Identification :	Aur�lie	Operateur :	viet	Id tablette :	139460729	Id Curseur :	???
2011-07-27	16-25-11
Fichier origine :	C:\Documents and Settings\Administrateur\Bureau\Ecriture2_Exe
Nb segments :	1
Seg	Num	X /100 mm	Y /100 mm	Interv ms	Time ms	Tip	P	Az	Al
0	0	14183	13867	2890	5	0	0	135	22
0	0	14183	13867	5	5	0	0	135	22
0	0	14176	13867	5	10	0	0	135	22
0	0	14169	13872	5	15	0	0	135	22
0	0	14164	13872	5	20	0	0	135	22
0	0	14151	13880	5	25	0	0	135	22
0	0	14139	13885	5	30	0	0	135	22
0	0	14124	13891	5	35	0	0	135	22
0	0	14106	13897	5	40	0	0	135	22
0	0	14088	13897	5	45	0	0	135	22
0	0	14070	13903	5	50	0	0	135	22
0	0	14049	13906	5	55	0	0	135	22
0	0	14026	13909	5	60	0	0	136	23
0	0	14000	13916	5	65	0	0	139	24
0	0	13971	13920	5	70	0	0	144	25
0	0	13945	13926	5	75	0	0	147	26
0	0	13920	13932	5	80	0	0	150	27
0	0	13897	13936	5	85	0	0	153	27
0	0	13872	13947	5	90	0	0	156	28
0	0	13845	13956	5	95	0	0	159	28
0	0	13818	13969	5	100	0	0	161	29
0	0	13788	13983	5	105	0	0	163	29
0	0	13759	13996	5	110	0	0	165	29
0	0	13726	14018	5	115	0	0	167	29
0	0	13697	14037	5	120	0	0	168	29
0	0	13666	14058	5	125	0	0	168	29
0	0	13634	14087	5	130	0	0	168	29
0	0	13611	14110	5	135	0	0	166	29
0	0	13585	14140	5	140	0	0	165	29
0	0	13570	14177	5	145	0	0	164	29
0	0	13561	14210	5	150	0	0	163	29
0	0	13550	14248	5	155	0	0	162	29
0	0	13544	14284	5	160	0	0	161	29
0	0	13538	14315	5	165	0	0	159	28
0	0	13532	14350	5	170	0	0	159	28
0	0	13529	14378	5	175	0	0	156	29
0	0	13526	14408	6	181	0	0	153	31
0	0	13518	14433	5	186	0	0	150	33
0	0	13512	14456	5	191	0	0	146	35
0	0	13504	14480	5	196	0	0	142	36
0	0	13495	14498	5	201	0	0	138	38
0	0	13483	14517	5	206	0	0	134	40
0	0	13469	14529	5	211	0	0	130	40
0	0	13452	14536	5	216	0	0	126	41
0	0	13432	14548	5	221	0	0	123	42
0	0	13414	14554	5	226	0	0	121	42
0	0	13392	14561	5	231	0	0	121	41
0	0	13364	14570	5	236	0	0	121	40
0	0	13336	14570	5	241	0	0	122	38
0	0	13302	14570	5	246	0	0	122	37
0	0	13268	14567	5	251	0	0	122	36
0	0	13232	14558	5	256	0	0	121	35
0	0	13197	14550	5	261	0	0	120	34
0	0	13157	14534	5	266	0	0	120	32
0	0	13112	14517	5	271	0	0	119	32
0	0	13066	14497	5	276	0	0	118	31
0	0	13016	14472	5	281	0	0	117	30
0	0	12970	14449	5	286	0	0	117	31
0	0	12930	14421	5	291	0	0	118	32
0	0	12897	14395	5	296	0	0	120	33
0	0	12871	14370	5	301	0	0	120	34
0	0	12853	14347	5	306	0	0	120	36
0	0	12839	14332	5	311	0	0	121	37
0	0	12827	14322	5	316	0	0	122	38
0	0	12812	14316	5	321	0	0	123	40
0	0	12794	14313	5	326	0	0	124	42
0	0	12772	14305	5	331	0	0	125	43
0	0	12743	14297	5	336	0	0	125	45
0	0	12714	14285	5	341	0	0	127	46
0	0	12682	14271	5	346	0	0	129	49
0	0	12653	14260	5	351	0	0	130	51
0	0	12625	14244	5	356	0	0	133	52
0	0	12597	14231	5	361	0	0	133	53
0	0	12573	14218	5	366	0	0	133	53
0	0	12550	14205	5	371	0	0	130	53
0	0	12532	14199	5	376	0	0	129	52
0	0	12518	14195	6	382	0	0	128	53
0	0	12504	14195	5	387	0	0	127	52
0	0	12492	14195	5	392	0	0	127	52
0	0	12481	14197	5	397	0	0	124	52
0	0	12467	14202	5	402	0	0	124	52
0	0	12452	14207	5	407	0	0	123	51
0	0	12434	14210	5	412	0	0	123	51
0	0	12415	14214	5	417	0	0	123	51
0	0	12394	14214	5	422	0	0	122	50
0	0	12372	14217	5	427	0	0	122	50
0	0	12352	14217	5	432	0	0	122	50
0	0	12332	14217	5	437	0	0	122	50
0	0	12313	14219	5	442	0	0	122	50
0	0	12298	14219	5	447	0	0	122	50
0	0	12282	14219	5	452	0	0	122	50
0	0	12269	14219	5	457	0	0	122	50
0	0	12258	14219	5	462	0	0	123	49
0	0	12248	14219	5	467	0	0	123	49
0	0	12241	14219	5	472	0	0	123	49
0	0	12234	14219	5	477	0	0	123	49
0	0	12229	14219	5	482	0	0	123	49
0	0	12225	14219	5	487	0	0	123	49
0	0	12220	14217	5	492	0	0	123	49
0	0	12217	14217	5	497	0	0	124	49
0	0	12213	14214	5	502	0	0	124	49
0	0	12209	14214	5	507	0	0	124	49
0	0	12206	14210	5	512	0	0	124	49
0	0	12203	14210	5	517	0	0	124	49
0	0	12200	14207	5	522	0	0	124	49
0	0	12200	14207	5	527	0	0	125	50
0	0	12197	14205	5	532	0	0	125	50
0	0	12197	14205	5	537	0	0	126	50
0	0	12194	14201	5	542	0	0	127	50
0	0	12194	14201	5	547	0	0	127	50
0	0	12194	14196	5	552	0	0	127	50
0	0	12190	14196	5	557	0	0	127	50
0	0	12190	14193	5	562	0	0	127	50
0	0	12190	14193	5	567	0	0	127	50
0	0	12187	14191	5	572	0	0	127	50
0	0	12187	14187	5	577	0	0	128	50
0	0	12182	14187	6	583	0	0	128	50
0	0	12182	14183	5	588	0	0	129	51
0	0	12176	14179	5	593	0	0	129	51
0	0	12173	14177	5	598	0	0	129	51
0	0	12173	14173	5	603	0	0	129	51
0	0	12170	14169	5	608	0	0	129	51
0	0	12170	14165	5	613	0	0	132	51
0	0	12170	14160	5	618	0	0	132	51
0	0	12170	14156	5	623	0	0	133	52
0	0	12170	14153	5	628	0	0	133	52
0	0	12170	14151	5	633	0	0	133	52
0	0	12170	14151	5	638	0	0	133	52
0	0	12170	14151	5	643	0	0	134	52
0	0	12170	14151	5	648	0	0	134	52
0	0	12170	14151	5	653	0	0	135	53
0	0	12170	14151	5	658	0	0	135	53
0	0	12180	14162	4	662	1	42	135	53
0	0	12188	14166	5	667	1	49	135	53
0	0	12197	14175	5	672	1	60	135	53
0	0	12210	14185	5	677	1	50	135	53
0	0	12224	14197	5	682	1	67	136	52
0	0	12239	14212	5	687	1	79	136	52
0	0	12255	14226	5	692	1	88	137	53
0	0	12270	14242	5	697	1	93	137	53
0	0	12288	14260	5	702	1	100	139	54
0	0	12307	14278	5	707	1	100	139	54
0	0	12325	14301	5	712	1	109	139	54
0	0	12345	14325	5	717	1	109	139	54
0	0	12364	14349	5	722	1	94	140	53
0	0	12383	14376	5	727	1	90	140	53
0	0	12405	14403	5	732	1	91	140	53
0	0	12426	14435	5	737	1	109	140	53
0	0	12448	14470	5	742	1	90	140	53
0	0	12469	14505	5	747	1	109	140	53
0	0	12488	14540	5	752	1	109	141	52
0	0	12505	14570	5	757	1	109	141	52
0	0	12520	14602	5	762	1	108	141	52
0	0	12534	14636	5	767	1	108	141	52
0	0	12546	14671	5	772	1	109	141	52
0	0	12555	14708	5	777	1	105	141	52
0	0	12563	14740	5	782	1	106	141	52
0	0	12566	14768	5	787	1	106	141	52
0	0	12569	14790	5	792	1	109	142	52
0	0	12569	14804	5	797	1	90	142	52
0	0	12565	14816	5	802	1	93	142	52
0	0	12562	14820	5	807	1	94	142	52
0	0	12557	14820	5	812	1	98	142	52
0	0	12552	14823	5	817	1	96	142	52
0	0	12548	14823	5	822	1	94	142	52
0	0	12541	14820	5	827	1	91	142	52
0	0	12534	14814	5	832	1	91	142	52
0	0	12525	14804	6	838	1	91	142	52
0	0	12514	14790	5	843	1	91	142	52
0	0	12504	14768	5	848	1	91	142	52
0	0	12493	14744	5	853	1	91	142	52
0	0	12481	14717	5	858	1	90	142	52
0	0	12471	14689	5	863	1	91	142	52
0	0	12461	14663	5	868	1	94	142	52
0	0	12454	14636	5	873	1	94	142	52
0	0	12446	14608	5	878	1	98	142	52
0	0	12439	14579	5	883	1	99	142	52
0	0	12431	14546	5	888	1	99	142	52
0	0	12422	14514	5	893	1	98	142	52
0	0	12415	14481	5	898	1	99	142	52
0	0	12407	14445	5	903	1	104	142	52
0	0	12400	14410	5	908	1	106	142	52
0	0	12393	14372	5	913	1	106	142	52
0	0	12384	14336	5	918	1	102	142	52
0	0	12378	14304	5	923	1	102	142	52
0	0	12378	14275	5	928	1	102	141	52
0	0	12378	14254	5	933	1	102	141	52
0	0	12387	14235	5	938	1	99	141	52
0	0	12394	14218	5	943	1	99	141	52
0	0	12401	14206	5	948	1	99	141	52
0	0	12409	14195	5	953	1	98	141	52
0	0	12417	14188	5	958	1	98	141	52
0	0	12428	14184	5	963	1	99	140	53
0	0	12442	14184	5	968	1	98	140	53
0	0	12459	14190	5	973	1	94	140	53
0	0	12481	14201	5	978	1	103	140	53
0	0	12508	14220	5	983	1	67	140	53
0	0	12539	14245	5	988	1	39	140	53
0	0	12572	14271	5	993	1	13	140	53
0	0	12572	14271	5	998	0	0	140	53
0	0	12628	14323	5	1003	0	0	140	53
0	0	12651	14342	5	1008	0	0	140	53
0	0	12669	14358	5	1013	0	0	140	53
0	0	12686	14370	5	1018	0	0	139	52
0	0	12699	14382	5	1023	0	0	139	52
0	0	12711	14393	5	1028	0	0	137	52
0	0	12721	14402	5	1033	0	0	137	52
0	0	12729	14410	6	1039	0	0	137	52
0	0	12735	14417	5	1044	0	0	138	51
0	0	12739	14423	5	1049	0	0	138	51
0	0	12739	14427	5	1054	0	0	138	51
0	0	12739	14427	5	1059	0	0	138	51
0	0	12739	14430	5	1064	0	0	138	51
0	0	12739	14430	10	1074	1	8	138	51
0	0	12730	14430	5	1079	1	27	138	51
0	0	12724	14430	5	1084	1	44	138	51
0	0	12718	14426	5	1089	1	62	138	51
0	0	12708	14426	5	1094	1	68	138	51
0	0	12698	14420	5	1099	1	53	138	51
0	0	12687	14414	5	1104	1	79	140	51
0	0	12674	14406	5	1109	1	82	140	51
0	0	12661	14394	5	1114	1	82	140	51
0	0	12647	14382	5	1119	1	85	138	51
0	0	12634	14370	5	1124	1	88	138	51
0	0	12624	14357	5	1129	1	88	138	51
0	0	12614	14345	5	1134	1	92	138	51
0	0	12607	14332	5	1139	1	93	138	51
0	0	12599	14319	5	1144	1	93	138	51
0	0	12591	14303	5	1149	1	100	138	51
0	0	12584	14286	5	1154	1	100	138	51
0	0	12578	14272	5	1159	1	98	138	51
0	0	12575	14258	5	1164	1	98	138	51
0	0	12575	14247	5	1169	1	100	138	51
0	0	12575	14239	5	1174	1	100	138	51
0	0	12575	14231	5	1179	1	100	138	51
0	0	12578	14223	5	1184	1	100	138	51
0	0	12580	14217	5	1189	1	98	137	52
0	0	12584	14212	5	1194	1	100	137	52
0	0	12589	14212	5	1199	1	100	137	52
0	0	12596	14209	5	1204	1	101	137	52
0	0	12603	14212	5	1209	1	105	137	52
0	0	12611	14218	5	1214	1	103	137	52
0	0	12623	14227	5	1219	1	103	137	52
0	0	12635	14241	5	1224	1	106	137	52
0	0	12651	14259	5	1229	1	105	137	52
0	0	12668	14280	5	1234	1	103	137	52
0	0	12683	14304	5	1239	1	103	137	52
0	0	12699	14327	5	1244	1	105	137	52
0	0	12712	14353	5	1249	1	101	137	52
0	0	12725	14377	5	1254	1	103	137	52
0	0	12736	14401	5	1259	1	100	137	52
0	0	12744	14426	5	1264	1	101	137	52
0	0	12751	14445	5	1269	1	103	137	52
0	0	12755	14462	6	1275	1	108	138	51
0	0	12757	14471	5	1280	1	109	138	51
0	0	12757	14471	5	1285	1	98	138	51
0	0	12757	14471	5	1290	1	106	138	51
0	0	12757	14466	5	1295	1	109	138	51
0	0	12757	14461	5	1300	1	109	138	51
0	0	12754	14458	5	1305	1	107	138	51
0	0	12754	14452	5	1310	1	109	138	51
0	0	12748	14443	5	1315	1	107	138	51
0	0	12744	14429	5	1320	1	107	138	51
0	0	12739	14409	5	1325	1	109	138	51
0	0	12734	14389	5	1330	1	107	138	51
0	0	12734	14368	5	1335	1	107	138	51
0	0	12729	14350	5	1340	1	107	138	51
0	0	12729	14332	5	1345	1	109	138	51
0	0	12729	14315	5	1350	1	109	138	51
0	0	12733	14300	5	1355	1	107	138	51
0	0	12738	14284	5	1360	1	109	138	51
0	0	12740	14269	5	1365	1	107	138	51
0	0	12745	14256	5	1370	1	106	138	51
0	0	12752	14241	5	1375	1	106	138	51
0	0	12757	14230	5	1380	1	106	138	51
0	0	12765	14220	5	1385	1	104	138	51
0	0	12773	14212	5	1390	1	106	138	51
0	0	12781	14207	5	1395	1	107	137	52
0	0	12792	14204	5	1400	1	109	137	52
0	0	12804	14204	5	1405	1	107	137	52
0	0	12818	14211	5	1410	1	107	137	52
0	0	12836	14220	5	1415	1	109	137	52
0	0	12856	14236	5	1420	1	107	137	52
0	0	12880	14255	5	1425	1	111	137	52
0	0	12905	14276	5	1430	1	107	137	52
0	0	12928	14299	5	1435	1	109	137	52
0	0	12953	14321	5	1440	1	107	139	52
0	0	12975	14347	5	1445	1	109	139	52
0	0	12996	14373	5	1450	1	109	140	53
0	0	13016	14399	5	1455	1	109	140	53
0	0	13032	14423	5	1460	1	109	140	53
0	0	13045	14440	5	1465	1	109	141	52
0	0	13055	14453	5	1470	1	109	141	52
0	0	13060	14458	6	1476	1	117	141	52
0	0	13063	14458	5	1481	1	120	141	52
0	0	13063	14455	5	1486	1	125	141	52
0	0	13058	14449	5	1491	1	128	141	52
0	0	13051	14441	5	1496	1	128	141	52
0	0	13041	14428	5	1501	1	128	141	52
0	0	13028	14408	5	1506	1	127	142	53
0	0	13013	14386	5	1511	1	130	142	53
0	0	13001	14360	5	1516	1	128	143	53
0	0	12991	14336	5	1521	1	130	143	53
0	0	12983	14313	5	1526	1	132	143	53
0	0	12976	14286	5	1531	1	130	142	53
0	0	12967	14257	5	1536	1	132	142	53
0	0	12958	14223	5	1541	1	135	141	52
0	0	12948	14186	5	1546	1	130	141	52
0	0	12938	14152	5	1551	1	130	141	52
0	0	12929	14116	5	1556	1	133	140	53
0	0	12919	14081	5	1561	1	132	140	53
0	0	12909	14048	5	1566	1	132	140	53
0	0	12901	14018	5	1571	1	130	140	53
0	0	12892	13996	5	1576	1	130	140	53
0	0	12887	13978	5	1581	1	130	140	53
0	0	12882	13968	5	1586	1	132	140	53
0	0	12878	13961	5	1591	1	132	140	53
0	0	12878	13957	5	1596	1	132	140	53
0	0	12878	13957	5	1601	1	135	139	54
0	0	12878	13957	5	1606	1	138	139	54
0	0	12878	13961	5	1611	1	141	137	53
0	0	12878	13967	5	1616	1	141	137	53
0	0	12882	13977	5	1621	1	140	136	52
0	0	12887	13995	5	1626	1	138	137	53
0	0	12896	14020	5	1631	1	132	137	53
0	0	12910	14055	5	1636	1	132	139	54
0	0	12924	14096	5	1641	1	128	140	53
0	0	12939	14138	5	1646	1	119	140	53
0	0	12953	14183	5	1651	1	106	140	53
0	0	12969	14227	5	1656	1	101	140	53
0	0	12988	14270	5	1661	1	108	140	53
0	0	13007	14314	5	1666	1	101	140	53
0	0	13026	14354	5	1671	1	105	140	53
0	0	13044	14389	6	1677	1	105	140	53
0	0	13060	14418	5	1682	1	106	140	53
0	0	13076	14438	5	1687	1	109	140	53
0	0	13088	14455	5	1692	1	90	140	53
0	0	13099	14467	5	1697	1	91	140	53
0	0	13107	14475	5	1702	1	91	141	52
0	0	13113	14481	5	1707	1	91	142	53
0	0	13119	14481	5	1712	1	93	142	53
0	0	13123	14484	5	1717	1	93	143	53
0	0	13127	14484	5	1722	1	93	143	53
0	0	13130	14477	5	1727	1	94	142	53
0	0	13130	14472	5	1732	1	98	142	53
0	0	13136	14462	5	1737	1	99	141	52
0	0	13140	14448	5	1742	1	98	141	52
0	0	13143	14432	5	1747	1	98	141	52
0	0	13143	14411	5	1752	1	101	141	52
0	0	13143	14390	5	1757	1	106	141	52
0	0	13143	14367	5	1762	1	104	141	52
0	0	13136	14342	5	1767	1	109	141	52
0	0	13129	14318	5	1772	1	112	140	52
0	0	13121	14295	5	1777	1	112	140	52
0	0	13110	14276	5	1782	1	112	138	51
0	0	13100	14261	5	1787	1	114	138	51
0	0	13089	14247	5	1792	1	114	138	51
0	0	13076	14236	5	1797	1	115	137	52
0	0	13064	14228	5	1802	1	111	137	52
0	0	13051	14222	5	1807	1	111	139	52
0	0	13039	14222	5	1812	1	111	139	52
0	0	13028	14219	5	1817	1	109	140	53
0	0	13018	14222	5	1822	1	111	140	53
0	0	13010	14228	5	1827	1	112	140	53
0	0	13004	14236	5	1832	1	111	140	53
0	0	13001	14248	5	1837	1	111	140	53
0	0	13001	14260	5	1842	1	109	140	53
0	0	13001	14272	5	1847	1	107	140	53
0	0	13005	14284	5	1852	1	107	140	53
0	0	13012	14295	5	1857	1	106	140	53
0	0	13018	14307	5	1862	1	106	140	53
0	0	13027	14316	5	1867	1	106	140	53
0	0	13035	14325	5	1872	1	106	140	53
0	0	13045	14330	6	1878	1	106	140	53
0	0	13057	14330	5	1883	1	106	140	53
0	0	13071	14336	5	1888	1	106	140	53
0	0	13087	14339	5	1893	1	106	140	53
0	0	13106	14343	5	1898	1	106	140	53
0	0	13126	14350	5	1903	1	106	141	52
0	0	13148	14355	5	1908	1	106	141	52
0	0	13171	14363	5	1913	1	106	141	52
0	0	13193	14371	5	1918	1	106	141	52
0	0	13216	14378	5	1923	1	106	141	52
0	0	13237	14388	5	1928	1	106	141	52
0	0	13258	14396	5	1933	1	107	141	52
0	0	13276	14404	5	1938	1	107	141	52
0	0	13293	14412	5	1943	1	107	142	53
0	0	13307	14417	5	1948	1	109	142	53
0	0	13318	14424	5	1953	1	109	143	53
0	0	13326	14424	5	1958	1	109	143	53
0	0	13329	14426	5	1963	1	109	143	53
0	0	13329	14426	5	1968	1	112	143	53
0	0	13329	14424	5	1973	1	115	143	53
0	0	13329	14424	5	1978	1	119	143	53
0	0	13329	14424	5	1983	1	120	143	53
0	0	13326	14419	5	1988	1	120	143	53
0	0	13324	14419	5	1993	1	122	143	53
0	0	13324	14413	5	1998	1	122	143	53
0	0	13321	14410	5	2003	1	122	143	53
0	0	13321	14406	5	2008	1	123	143	53
0	0	13317	14399	5	2013	1	125	143	53
0	0	13312	14391	5	2018	1	123	143	53
0	0	13309	14379	5	2023	1	125	143	53
0	0	13304	14367	5	2028	1	128	143	53
0	0	13301	14353	5	2033	1	130	143	53
0	0	13299	14337	5	2038	1	130	143	53
0	0	13295	14323	5	2043	1	132	143	53
0	0	13295	14308	5	2048	1	130	143	53
0	0	13292	14292	5	2053	1	133	143	53
0	0	13292	14278	5	2058	1	135	143	53
0	0	13292	14262	5	2063	1	135	143	53
0	0	13292	14249	5	2068	1	130	143	53
0	0	13296	14238	5	2073	1	130	143	53
0	0	13299	14231	6	2079	1	130	143	53
0	0	13304	14227	5	2084	1	136	143	53
0	0	13312	14223	5	2089	1	136	143	53
0	0	13320	14220	5	2094	1	141	144	54
0	0	13332	14220	5	2099	1	144	144	54
0	0	13348	14220	5	2104	1	149	144	54
0	0	13366	14231	5	2109	1	148	145	55
0	0	13387	14242	5	2114	1	148	144	54
0	0	13409	14257	5	2119	1	149	144	54
0	0	13431	14279	5	2124	1	141	144	54
0	0	13453	14300	5	2129	1	146	142	54
0	0	13475	14323	5	2134	1	146	142	54
0	0	13496	14344	5	2139	1	144	142	54
0	0	13516	14361	5	2144	1	146	142	54
0	0	13532	14376	5	2149	1	144	142	54
0	0	13546	14387	5	2154	1	144	142	54
0	0	13555	14394	5	2159	1	146	142	54
0	0	13561	14398	5	2164	1	149	142	54
0	0	13564	14398	5	2169	1	131	143	53
0	0	13564	14395	5	2174	1	131	143	53
0	0	13564	14391	5	2179	1	132	143	53
0	0	13564	14388	5	2184	1	134	143	53
0	0	13564	14385	5	2189	1	137	143	53
0	0	13564	14379	5	2194	1	140	143	53
0	0	13561	14374	5	2199	1	145	143	53
0	0	13561	14365	5	2204	1	140	143	53
0	0	13556	14354	5	2209	1	142	143	53
0	0	13552	14343	5	2214	1	142	143	53
0	0	13550	14329	5	2219	1	147	143	53
0	0	13546	14315	5	2224	1	147	143	53
0	0	13543	14301	5	2229	1	145	143	53
0	0	13543	14286	5	2234	1	145	143	53
0	0	13540	14275	5	2239	1	148	143	53
0	0	13540	14265	5	2244	1	148	143	53
0	0	13540	14256	5	2249	1	148	143	53
0	0	13540	14249	5	2254	1	150	143	53
0	0	13540	14240	5	2259	1	152	143	53
0	0	13540	14234	5	2264	1	150	143	53
0	0	13540	14229	5	2269	1	148	143	53
0	0	13540	14226	5	2274	1	148	143	53
0	0	13540	14226	6	2280	1	148	142	54
0	0	13540	14226	5	2285	1	152	142	54
0	0	13540	14229	5	2290	1	155	142	54
0	0	13544	14232	5	2295	1	155	142	54
0	0	13547	14237	5	2300	1	152	142	54
0	0	13552	14247	5	2305	1	152	142	54
0	0	13562	14261	5	2310	1	150	142	54
0	0	13576	14281	5	2315	1	143	142	54
0	0	13593	14305	5	2320	1	140	142	54
0	0	13614	14328	5	2325	1	140	142	54
0	0	13633	14352	5	2330	1	147	142	54
0	0	13652	14372	5	2335	1	145	142	54
0	0	13671	14387	5	2340	1	140	142	54
0	0	13687	14400	5	2345	1	140	142	54
0	0	13703	14407	5	2350	1	140	142	54
0	0	13715	14414	5	2355	1	142	142	54
0	0	13726	14418	5	2360	1	142	142	54
0	0	13736	14418	5	2365	1	142	143	53
0	0	13742	14421	5	2370	1	142	143	53
0	0	13748	14418	5	2375	1	145	143	53
0	0	13752	14415	5	2380	1	145	143	53
0	0	13754	14411	5	2385	1	145	143	53
0	0	13757	14404	5	2390	1	150	143	53
0	0	13757	14399	5	2395	1	156	143	53
0	0	13761	14390	5	2400	1	160	143	53
0	0	13761	14379	5	2405	1	160	143	53
0	0	13764	14367	5	2410	1	161	143	53
0	0	13764	14353	5	2415	1	166	145	53
0	0	13766	14340	5	2420	1	173	145	53
0	0	13769	14326	5	2425	1	178	143	53
0	0	13772	14310	5	2430	1	182	143	53
0	0	13772	14296	5	2435	1	182	143	53
0	0	13778	14282	5	2440	1	184	143	53
0	0	13782	14271	5	2445	1	184	143	53
0	0	13787	14263	5	2450	1	182	143	53
0	0	13794	14255	5	2455	1	184	143	53
0	0	13801	14250	5	2460	1	186	143	53
0	0	13809	14246	5	2465	1	181	143	53
0	0	13818	14244	5	2470	1	178	143	53
0	0	13828	14244	5	2475	1	173	143	53
0	0	13840	14247	6	2481	1	150	142	54
0	0	13855	14256	5	2486	1	80	142	54
0	0	13855	14256	5	2491	0	0	142	54
0	0	13906	14290	5	2496	0	0	142	54
0	0	13935	14317	5	2501	0	0	142	54
0	0	13961	14344	5	2506	0	0	142	54
0	0	13979	14372	5	2511	0	0	142	54
0	0	13991	14401	5	2516	0	0	142	54
0	0	14000	14429	5	2521	0	0	144	54
0	0	14007	14460	5	2526	0	0	144	54
0	0	14014	14488	5	2531	0	0	145	55
0	0	14016	14514	5	2536	0	0	146	54
0	0	14014	14538	5	2541	0	0	146	54
0	0	14009	14555	5	2546	0	0	146	54
0	0	13998	14573	5	2551	0	0	146	54
0	0	13985	14587	5	2556	0	0	146	54
0	0	13968	14599	5	2561	0	0	147	53
0	0	13949	14611	5	2566	0	0	148	54
0	0	13932	14619	5	2571	0	0	148	54
0	0	13911	14629	5	2576	0	0	151	53
0	0	13893	14636	5	2581	0	0	151	53
0	0	13874	14641	5	2586	0	0	151	53
0	0	13854	14649	5	2591	0	0	150	52
0	0	13836	14653	5	2596	0	0	150	52
0	0	13816	14657	5	2601	0	0	149	52
0	0	13797	14662	5	2606	0	0	150	51
0	0	13777	14662	5	2611	0	0	150	51
0	0	13755	14668	5	2616	0	0	150	51
0	0	13735	14668	5	2621	0	0	150	51
0	0	13712	14668	5	2626	0	0	150	51
0	0	13689	14668	5	2631	0	0	150	50
0	0	13667	14665	5	2636	0	0	150	50
0	0	13643	14665	5	2641	0	0	148	50
0	0	13621	14659	5	2646	0	0	148	50
0	0	13598	14656	5	2651	0	0	148	50
0	0	13576	14656	5	2656	0	0	147	49
0	0	13559	14653	5	2661	0	0	147	49
0	0	13542	14653	5	2666	0	0	146	49
0	0	13529	14650	5	2671	0	0	146	49
0	0	13518	14650	5	2676	0	0	146	49
0	0	13506	14650	6	2682	0	0	146	49
0	0	13497	14650	5	2687	0	0	146	49
0	0	13488	14654	5	2692	0	0	146	49
0	0	13479	14657	5	2697	0	0	146	49
0	0	13473	14657	5	2702	0	0	146	49
0	0	13466	14657	5	2707	0	0	146	49
0	0	13461	14657	5	2712	0	0	146	49
0	0	13455	14653	5	2717	0	0	145	50
0	0	13448	14650	5	2722	0	0	145	50
0	0	13444	14644	5	2727	0	0	145	50
0	0	13439	14638	5	2732	0	0	145	50
0	0	13435	14630	5	2737	0	0	145	50
0	0	13429	14622	5	2742	0	0	144	50
0	0	13429	14622	4	2746	1	47	144	50
0	0	13414	14613	5	2751	1	103	145	51
0	0	13409	14613	5	2756	1	100	145	51
0	0	13409	14615	5	2761	1	106	147	51
0	0	13412	14615	5	2766	1	171	146	52
0	0	13412	14620	5	2771	1	228	146	52
0	0	13412	14620	5	2776	1	276	146	52
0	0	13412	14620	5	2781	1	284	146	52
0	0	13412	14620	5	2786	1	300	146	52
0	0	13412	14617	5	2791	1	311	146	52
0	0	13412	14617	5	2796	1	305	146	52
0	0	13412	14617	5	2801	1	305	146	52
0	0	13412	14617	5	2806	1	314	146	52
0	0	13412	14617	5	2811	1	308	146	52
0	0	13415	14617	5	2816	1	301	147	52
0	0	13415	14617	5	2821	1	287	147	52
0	0	13417	14617	5	2826	1	284	148	53
0	0	13420	14617	5	2831	1	251	148	53
0	0	13420	14617	5	2836	1	100	148	53
0	0	13420	14617	5	2841	0	0	148	53
0	0	13429	14612	5	2846	0	0	148	53
0	0	13429	14617	5	2851	0	0	147	52
0	0	13429	14628	5	2856	0	0	147	52
0	0	13424	14648	5	2861	0	0	146	52
0	0	13416	14672	5	2866	0	0	146	52
0	0	13407	14697	5	2871	0	0	146	52
0	0	13392	14724	5	2876	0	0	146	52
0	0	13380	14746	5	2881	0	0	144	51
0	0	13369	14767	5	2886	0	0	144	50
0	0	13360	14783	5	2891	0	0	144	49
0	0	13360	14792	5	2896	0	0	143	48
0	0	13360	14803	5	2901	0	0	142	45
0	0	13371	14806	5	2906	0	0	141	44
0	0	13387	14811	5	2911	0	0	141	42
0	0	13402	14814	5	2916	0	0	141	40
0	0	13423	14806	5	2921	0	0	141	38
0	0	13438	14802	5	2926	0	0	141	36
0	0	13450	14780	5	2931	0	0	142	33
0	0	13460	14752	5	2936	0	0	141	31
0	0	13460	14752	5	2941	0	0	141	31
0	0	20798	15440	5	2946	0	0	130	38
0	0	20787	15447	5	2951	0	0	130	38
0	0	20769	15452	5	2956	0	0	130	38
0	0	20738	15457	5	2961	0	0	130	38
0	0	20692	15467	5	2966	0	0	129	38
0	0	20644	15467	5	2971	0	0	128	37
0	0	20590	15470	5	2976	0	0	126	36
0	0	20541	15470	5	2981	0	0	124	35
0	0	20481	15470	5	2986	0	0	122	33
0	0	20422	15470	5	2991	0	0	120	31
0	0	20365	15470	5	2996	0	0	118	30
0	0	20303	15470	5	3001	0	0	118	30
0	0	20251	15465	5	3006	0	0	118	30
0	0	20203	15457	5	3011	0	0	119	32
0	0	20150	15457	5	3016	0	0	120	33
0	0	20104	15451	5	3021	0	0	121	34
0	0	20060	15441	5	3026	0	0	122	34
0	0	20014	15438	5	3031	0	0	122	35
0	0	19978	15422	5	3036	0	0	123	36
0	0	19938	15406	5	3041	0	0	124	37
0	0	19907	15387	5	3046	0	0	125	38
0	0	19880	15359	5	3051	0	0	126	39
0	0	19861	15333	5	3056	0	0	127	41
0	0	19861	15302	5	3061	0	0	128	42
0	0	19861	15275	5	3066	0	0	130	45
0	0	19869	15251	5	3071	0	0	132	47
0	0	19880	15229	5	3076	0	0	133	48
0	0	19883	15214	5	3081	0	0	133	50
0	0	19889	15198	5	3086	0	0	130	50
0	0	19894	15182	5	3091	0	0	127	49
0	0	19894	15171	5	3096	0	0	126	48
0	0	19903	15157	5	3101	0	0	126	47
0	0	19903	15148	5	3106	0	0	128	45
0	0	19897	15136	5	3111	0	0	132	44
0	0	19897	15120	5	3116	0	0	135	41
0	0	19897	15105	5	3121	0	0	138	40
0	0	19903	15083	5	3126	0	0	142	37
0	0	19910	15070	5	3131	0	0	147	35
0	0	19920	15055	5	3136	0	0	150	32
0	0	19932	15045	6	3142	0	0	154	30
0	0	19938	15040	5	3147	0	0	156	28
0	0	19948	15031	5	3152	0	0	157	28
0	0	19957	15027	5	3157	0	0	157	28
0	0	19967	15019	5	3162	0	0	157	28
0	0	19979	15011	5	3167	0	0	158	28
0	0	19990	15007	5	3172	0	0	158	28
0	0	19998	14997	5	3177	0	0	159	28
0	0	20004	14994	5	3182	0	0	159	28
0	0	20011	14988	5	3187	0	0	159	28
0	0	20017	14980	5	3192	0	0	159	28
0	0	20021	14980	5	3197	0	0	160	29
0	0	20032	14974	5	3202	0	0	161	29
0	0	20043	14974	5	3207	0	0	161	29
0	0	20059	14974	5	3212	0	0	162	29
0	0	20081	14971	5	3217	0	0	162	29
0	0	20100	14971	5	3222	0	0	162	29
0	0	20126	14971	5	3227	0	0	163	29
0	0	20149	14971	5	3232	0	0	164	29
0	0	20169	14971	5	3237	0	0	164	29
0	0	20191	14965	5	3242	0	0	165	29
0	0	20205	14959	5	3247	0	0	166	29
0	0	20219	14950	5	3252	0	0	166	29
0	0	20236	14941	5	3257	0	0	167	29
0	0	20243	14938	5	3262	0	0	168	29
0	0	20254	14930	5	3267	0	0	168	29
0	0	20260	14926	5	3272	0	0	169	30
0	0	20260	14922	5	3277	0	0	169	30
0	0	20263	14913	5	3282	0	0	170	30
0	0	20259	14909	5	3287	0	0	171	30
0	0	20259	14902	5	3292	0	0	171	30
0	0	20256	14897	5	3297	0	0	172	30
0	0	20249	14894	5	3302	0	0	172	30
0	0	20243	14886	5	3307	0	0	172	30
0	0	20233	14882	5	3312	0	0	173	30
0	0	20220	14877	5	3317	0	0	173	30
0	0	20212	14870	5	3322	0	0	173	30
0	0	20200	14870	5	3327	0	0	173	30
0	0	20187	14866	5	3332	0	0	173	30
0	0	20172	14866	5	3337	0	0	173	30
0	0	20152	14866	6	3343	0	0	173	30
0	0	20133	14859	5	3348	0	0	172	30
0	0	20108	14859	5	3353	0	0	172	30
0	0	20083	14854	5	3358	0	0	172	30
0	0	20056	14850	5	3363	0	0	171	30
0	0	20025	14850	5	3368	0	0	171	30
0	0	19998	14844	5	3373	0	0	170	30
0	0	19967	14844	5	3378	0	0	169	30
0	0	19936	14842	5	3383	0	0	168	29
0	0	19906	14838	5	3388	0	0	168	29
0	0	19871	14838	5	3393	0	0	167	29
0	0	19838	14831	5	3398	0	0	166	29
0	0	19799	14826	5	3403	0	0	165	29
0	0	19758	14820	5	3408	0	0	164	29
0	0	19718	14810	5	3413	0	0	162	29
0	0	19671	14804	5	3418	0	0	162	29
0	0	19627	14795	5	3423	0	0	160	29
0	0	19581	14785	5	3428	0	0	159	28
