# Supplementary material for: “Let Me Hear Your Handwriting!” Evaluating the Movement Fluency from Its Sonification
Source: PLoS One. 2015 Jun 17;10(6):e0128388. doi: 10.1371/journal.pone.0128388 (PMC4470513; doi:10.1371/journal.pone.0128388)
Supplement: S1 Dataset — (ZIP) [file pone.0128388.s004.zip › S4_Dataset_Experiment1/AU7.txt]

Identification :	Aur�lie	Operateur :	viet	Id tablette :	139460729	Id Curseur :	???
2011-07-27	16-25-18
Fichier origine :	C:\Documents and Settings\Administrateur\Bureau\Ecriture2_Exe
Nb segments :	1
Seg	Num	X /100 mm	Y /100 mm	Interv ms	Time ms	Tip	P	Az	Al
0	0	17378	14515	3151	5	0	0	144	50
0	0	17394	14521	5	5	0	0	143	50
0	0	17408	14528	5	10	0	0	143	50
0	0	17424	14532	5	15	0	0	142	49
0	0	17437	14537	5	20	0	0	142	48
0	0	17449	14540	5	25	0	0	142	48
0	0	17459	14542	5	30	0	0	140	48
0	0	17466	14545	5	35	0	0	139	47
0	0	17473	14545	5	40	0	0	139	47
0	0	17476	14545	5	45	0	0	138	47
0	0	17476	14545	5	50	0	0	138	47
0	0	17480	14545	5	55	0	0	139	46
0	0	17480	14545	5	60	0	0	139	46
0	0	17480	14542	5	65	0	0	139	46
0	0	17476	14538	5	70	0	0	139	46
0	0	17472	14535	5	75	0	0	139	46
0	0	17472	14531	5	80	0	0	140	47
0	0	17466	14528	5	85	0	0	140	47
0	0	17462	14525	5	90	0	0	142	47
0	0	17457	14521	5	95	0	0	142	47
0	0	17450	14518	5	100	0	0	142	47
0	0	17445	14514	5	105	0	0	142	47
0	0	17439	14511	5	110	0	0	142	47
0	0	17434	14508	5	115	0	0	142	47
0	0	17430	14504	5	120	0	0	142	47
0	0	17424	14504	5	125	0	0	142	47
0	0	17421	14499	6	131	0	0	142	47
0	0	17416	14496	5	136	0	0	140	48
0	0	17411	14496	5	141	0	0	140	48
0	0	17408	14491	5	146	0	0	140	48
0	0	17403	14491	5	151	0	0	140	48
0	0	17398	14488	5	156	0	0	140	48
0	0	17393	14484	5	161	0	0	140	48
0	0	17386	14482	5	166	0	0	140	48
0	0	17381	14478	5	171	0	0	139	48
0	0	17375	14473	5	176	0	0	139	48
0	0	17369	14469	5	181	0	0	139	48
0	0	17363	14463	5	186	0	0	139	48
0	0	17356	14460	5	191	0	0	139	48
0	0	17349	14456	5	196	0	0	139	48
0	0	17341	14451	5	201	0	0	141	49
0	0	17335	14449	5	206	0	0	141	49
0	0	17328	14444	5	211	0	0	142	49
0	0	17320	14440	5	216	0	0	142	49
0	0	17313	14437	5	221	0	0	142	49
0	0	17303	14433	5	226	0	0	142	49
0	0	17295	14433	5	231	0	0	142	49
0	0	17288	14428	5	236	0	0	142	49
0	0	17279	14425	5	241	0	0	142	49
0	0	17272	14425	5	246	0	0	142	49
0	0	17267	14421	5	251	0	0	142	49
0	0	17261	14421	5	256	0	0	141	50
0	0	17257	14418	5	261	0	0	141	50
0	0	17253	14415	5	266	0	0	141	50
0	0	17248	14415	5	271	0	0	142	50
0	0	17244	14409	5	276	0	0	142	50
0	0	17240	14406	5	281	0	0	143	51
0	0	17234	14402	5	286	0	0	143	51
0	0	17230	14397	5	291	0	0	143	51
0	0	17225	14394	5	296	0	0	143	51
0	0	17220	14389	5	301	0	0	144	51
0	0	17215	14385	5	306	0	0	144	51
0	0	17208	14381	5	311	0	0	146	52
0	0	17204	14376	5	316	0	0	146	52
0	0	17199	14372	5	321	0	0	146	52
0	0	17195	14368	5	326	0	0	147	52
0	0	17192	14363	6	332	0	0	146	53
0	0	17187	14361	5	337	0	0	146	53
0	0	17187	14357	5	342	0	0	146	53
0	0	17182	14353	5	347	0	0	145	53
0	0	17179	14349	5	352	0	0	145	53
0	0	17176	14345	5	357	0	0	145	53
0	0	17171	14341	5	362	0	0	145	53
0	0	17166	14337	5	367	0	0	145	53
0	0	17160	14337	5	372	0	0	145	53
0	0	17154	14334	5	377	0	0	145	53
0	0	17151	14334	5	382	0	0	145	53
0	0	17145	14331	5	387	0	0	145	53
0	0	17141	14328	5	392	0	0	145	53
0	0	17137	14324	5	397	0	0	145	53
0	0	17133	14321	5	402	0	0	143	52
0	0	17133	14318	5	407	0	0	143	52
0	0	17129	14318	5	412	0	0	142	52
0	0	17129	14314	5	417	0	0	142	52
0	0	17129	14311	5	422	0	0	142	52
0	0	17129	14306	5	427	1	18	142	52
0	0	17129	14306	5	432	1	24	142	52
0	0	17133	14306	5	437	1	27	142	52
0	0	17135	14304	5	442	1	32	142	52
0	0	17139	14304	5	447	1	39	142	52
0	0	17144	14304	5	452	1	49	142	52
0	0	17150	14306	5	457	1	58	142	52
0	0	17157	14310	5	462	1	47	142	52
0	0	17167	14316	5	467	1	47	142	52
0	0	17179	14325	5	472	1	47	142	52
0	0	17196	14338	5	477	1	68	142	52
0	0	17217	14353	5	482	1	68	142	52
0	0	17239	14370	5	487	1	47	142	52
0	0	17263	14388	5	492	1	68	142	52
0	0	17286	14406	5	497	1	67	142	52
0	0	17309	14428	5	502	1	68	142	52
0	0	17332	14451	5	507	1	47	142	52
0	0	17354	14476	5	512	1	47	142	52
0	0	17374	14503	5	517	1	50	142	52
0	0	17395	14530	5	522	1	50	142	52
0	0	17415	14559	5	527	1	50	142	52
0	0	17434	14588	5	532	1	50	142	52
0	0	17452	14619	5	537	1	55	142	52
0	0	17467	14650	5	542	1	55	142	52
0	0	17480	14679	5	547	1	56	143	51
0	0	17489	14707	5	552	1	58	144	51
0	0	17496	14733	5	557	1	67	144	51
0	0	17502	14756	5	562	1	71	146	52
0	0	17502	14780	5	567	1	67	146	52
0	0	17506	14801	5	572	1	82	146	52
0	0	17506	14821	5	577	1	96	146	52
0	0	17506	14838	5	582	1	109	146	52
0	0	17503	14852	5	587	1	106	146	52
0	0	17499	14866	5	592	1	105	146	52
0	0	17496	14877	5	597	1	109	146	52
0	0	17492	14886	5	602	1	93	146	52
0	0	17488	14893	5	607	1	98	146	52
0	0	17485	14893	6	613	1	98	146	52
0	0	17481	14896	5	618	1	96	146	52
0	0	17481	14896	5	623	1	91	146	52
0	0	17477	14891	5	628	1	109	146	52
0	0	17473	14887	5	633	1	109	146	52
0	0	17469	14877	5	638	1	109	146	52
0	0	17463	14865	5	643	1	109	146	52
0	0	17455	14849	5	648	1	109	146	52
0	0	17447	14829	5	653	1	109	146	52
0	0	17437	14808	5	658	1	91	146	52
0	0	17430	14782	5	663	1	94	146	52
0	0	17423	14755	5	668	1	93	146	52
0	0	17417	14726	5	673	1	98	146	52
0	0	17411	14693	5	678	1	98	146	52
0	0	17402	14659	5	683	1	99	146	52
0	0	17393	14622	5	688	1	104	146	52
0	0	17383	14584	5	693	1	104	146	52
0	0	17373	14548	5	698	1	106	146	52
0	0	17365	14513	5	703	1	106	146	52
0	0	17359	14482	5	708	1	109	146	52
0	0	17357	14455	5	713	1	107	146	52
0	0	17357	14431	5	718	1	109	144	51
0	0	17362	14411	5	723	1	111	144	51
0	0	17368	14391	5	728	1	111	143	51
0	0	17373	14372	5	733	1	111	143	51
0	0	17379	14355	5	738	1	112	143	51
0	0	17386	14339	5	743	1	112	143	51
0	0	17394	14327	5	748	1	111	142	52
0	0	17404	14316	5	753	1	109	142	52
0	0	17415	14307	5	758	1	107	142	52
0	0	17425	14302	5	763	1	104	142	52
0	0	17438	14298	5	768	1	102	142	52
0	0	17452	14298	5	773	1	99	142	52
0	0	17468	14300	5	778	1	106	142	52
0	0	17488	14304	5	783	1	76	142	52
0	0	17507	14313	5	788	1	49	142	52
0	0	17529	14323	5	793	1	4	142	52
0	0	17529	14323	5	798	0	0	142	52
0	0	17572	14348	5	803	0	0	143	52
0	0	17594	14361	5	808	0	0	143	52
0	0	17614	14376	6	814	0	0	145	53
0	0	17635	14392	5	819	0	0	145	53
0	0	17656	14407	5	824	0	0	145	53
0	0	17675	14425	5	829	0	0	145	53
0	0	17694	14441	5	834	0	0	145	53
0	0	17710	14457	5	839	0	0	145	53
0	0	17722	14473	5	844	0	0	145	53
0	0	17731	14485	5	849	0	0	145	53
0	0	17734	14497	5	854	0	0	145	53
0	0	17734	14497	11	865	1	1	145	53
0	0	17734	14511	5	870	1	40	145	53
0	0	17727	14516	5	875	1	50	145	53
0	0	17720	14519	5	880	1	69	145	53
0	0	17710	14521	5	885	1	100	146	52
0	0	17700	14521	5	890	1	98	146	52
0	0	17688	14519	5	895	1	112	146	52
0	0	17673	14519	5	900	1	133	146	52
0	0	17661	14512	5	905	1	133	146	52
0	0	17647	14507	5	910	1	132	146	52
0	0	17634	14502	5	915	1	135	146	52
0	0	17622	14493	5	920	1	133	146	52
0	0	17609	14485	5	925	1	135	146	52
0	0	17599	14475	5	930	1	136	146	52
0	0	17589	14464	5	935	1	136	146	52
0	0	17578	14453	5	940	1	140	146	52
0	0	17568	14437	5	945	1	143	146	52
0	0	17553	14421	5	950	1	131	146	52
0	0	17542	14405	5	955	1	132	146	52
0	0	17532	14389	5	960	1	131	146	52
0	0	17525	14377	5	965	1	149	146	52
0	0	17525	14363	5	970	1	149	146	52
0	0	17522	14349	5	975	1	149	145	53
0	0	17522	14338	5	980	1	144	145	53
0	0	17522	14326	5	985	1	141	145	53
0	0	17526	14318	5	990	1	140	145	53
0	0	17532	14312	5	995	1	140	145	53
0	0	17537	14308	5	1000	1	141	145	53
0	0	17544	14305	5	1005	1	140	145	53
0	0	17554	14305	5	1010	1	140	145	53
0	0	17564	14305	5	1015	1	140	145	53
0	0	17578	14309	5	1020	1	135	145	53
0	0	17594	14317	5	1025	1	132	145	53
0	0	17612	14330	5	1030	1	130	145	53
0	0	17630	14343	5	1035	1	128	145	53
0	0	17648	14360	5	1040	1	130	145	53
0	0	17664	14378	5	1045	1	130	145	53
0	0	17678	14395	5	1050	1	127	145	53
0	0	17688	14413	5	1055	1	130	145	53
0	0	17697	14429	5	1060	1	130	145	53
0	0	17705	14443	6	1066	1	140	145	53
0	0	17710	14456	5	1071	1	140	145	53
0	0	17714	14464	5	1076	1	144	145	53
0	0	17714	14468	5	1081	1	131	145	53
0	0	17710	14468	5	1086	1	135	145	53
0	0	17708	14468	5	1091	1	140	145	53
0	0	17704	14468	5	1096	1	142	145	53
0	0	17704	14468	5	1101	1	142	145	53
0	0	17704	14468	5	1106	1	140	145	53
0	0	17701	14466	5	1111	1	139	145	53
0	0	17701	14461	5	1116	1	139	145	53
0	0	17701	14458	5	1121	1	142	145	53
0	0	17701	14452	5	1126	1	139	145	53
0	0	17701	14445	5	1131	1	134	145	53
0	0	17701	14438	5	1136	1	135	145	53
0	0	17701	14427	5	1141	1	137	145	53
0	0	17701	14415	5	1146	1	140	145	53
0	0	17704	14400	5	1151	1	137	145	53
0	0	17704	14383	5	1156	1	137	145	53
0	0	17704	14367	5	1161	1	139	145	53
0	0	17704	14352	5	1166	1	137	145	53
0	0	17707	14337	5	1171	1	135	145	53
0	0	17711	14325	5	1176	1	135	145	53
0	0	17715	14314	5	1181	1	131	145	53
0	0	17720	14306	5	1186	1	132	145	53
0	0	17727	14301	5	1191	1	132	145	53
0	0	17735	14296	5	1196	1	131	145	53
0	0	17744	14296	5	1201	1	131	145	53
0	0	17755	14294	5	1206	1	131	145	53
0	0	17767	14297	5	1211	1	131	145	53
0	0	17783	14305	5	1216	1	149	145	53
0	0	17801	14317	5	1221	1	143	145	53
0	0	17821	14334	5	1226	1	143	143	53
0	0	17844	14353	5	1231	1	148	143	53
0	0	17866	14376	5	1236	1	144	143	53
0	0	17887	14401	5	1241	1	143	143	53
0	0	17909	14426	5	1246	1	144	145	53
0	0	17928	14452	5	1251	1	143	145	53
0	0	17947	14476	5	1256	1	146	143	52
0	0	17961	14496	5	1261	1	131	143	52
0	0	17970	14512	6	1267	1	132	142	52
0	0	17976	14520	5	1272	1	139	142	52
0	0	17976	14524	5	1277	1	147	142	52
0	0	17976	14524	5	1282	1	160	143	52
0	0	17972	14524	5	1287	1	168	143	52
0	0	17968	14522	5	1292	1	171	145	53
0	0	17968	14518	5	1297	1	173	145	53
0	0	17963	14513	5	1302	1	173	146	52
0	0	17959	14506	5	1307	1	173	146	52
0	0	17953	14494	5	1312	1	173	146	52
0	0	17944	14479	5	1317	1	174	146	52
0	0	17933	14458	5	1322	1	173	146	52
0	0	17922	14432	5	1327	1	173	146	52
0	0	17909	14404	5	1332	1	178	146	52
0	0	17899	14375	5	1337	1	176	146	52
0	0	17890	14346	5	1342	1	176	146	52
0	0	17883	14316	5	1347	1	176	145	53
0	0	17878	14285	5	1352	1	179	145	53
0	0	17869	14253	5	1357	1	181	145	53
0	0	17860	14218	5	1362	1	182	143	52
0	0	17849	14186	5	1367	1	184	143	52
0	0	17840	14157	5	1372	1	182	141	52
0	0	17833	14127	5	1377	1	187	141	52
0	0	17825	14099	5	1382	1	173	141	52
0	0	17820	14071	5	1387	1	183	141	52
0	0	17814	14046	5	1392	1	184	141	52
0	0	17809	14028	5	1397	1	184	141	52
0	0	17807	14014	5	1402	1	183	141	52
0	0	17804	14005	5	1407	1	183	141	52
0	0	17804	14000	5	1412	1	181	141	52
0	0	17804	13997	5	1417	1	179	141	52
0	0	17804	13997	5	1422	1	178	141	52
0	0	17804	13997	5	1427	1	179	141	52
0	0	17804	14000	5	1432	1	183	141	52
0	0	17804	14004	5	1437	1	186	141	52
0	0	17808	14013	5	1442	1	183	141	52
0	0	17812	14030	5	1447	1	179	141	52
0	0	17819	14054	5	1452	1	176	141	52
0	0	17827	14084	5	1457	1	173	141	52
0	0	17836	14119	5	1462	1	173	142	52
0	0	17847	14157	6	1468	1	187	142	52
0	0	17860	14198	5	1473	1	182	142	52
0	0	17876	14240	5	1478	1	181	142	52
0	0	17893	14282	5	1483	1	182	142	52
0	0	17908	14323	5	1488	1	184	142	52
0	0	17923	14359	5	1493	1	182	142	52
0	0	17935	14392	5	1498	1	184	142	52
0	0	17947	14420	5	1503	1	171	142	52
0	0	17959	14442	5	1508	1	173	142	52
0	0	17968	14464	5	1513	1	170	142	52
0	0	17978	14480	5	1518	1	171	142	52
0	0	17985	14494	5	1523	1	174	142	52
0	0	17992	14505	5	1528	1	173	142	52
0	0	17999	14512	5	1533	1	173	142	52
0	0	18006	14518	5	1538	1	173	143	52
0	0	18013	14523	5	1543	1	171	143	52
0	0	18024	14526	5	1548	1	170	145	53
0	0	18035	14532	5	1553	1	171	145	53
0	0	18047	14534	5	1558	1	174	145	53
0	0	18059	14534	5	1563	1	173	145	53
0	0	18068	14534	5	1568	1	171	146	52
0	0	18078	14527	5	1573	1	173	146	52
0	0	18085	14520	5	1578	1	173	146	52
0	0	18094	14509	5	1583	1	171	146	52
0	0	18102	14494	5	1588	1	176	146	52
0	0	18107	14478	5	1593	1	178	146	52
0	0	18111	14459	5	1598	1	176	146	52
0	0	18111	14439	5	1603	1	178	146	52
0	0	18111	14420	5	1608	1	179	146	52
0	0	18109	14401	5	1613	1	184	146	52
0	0	18103	14385	5	1618	1	184	146	52
0	0	18096	14370	5	1623	1	184	146	52
0	0	18086	14356	5	1628	1	186	146	52
0	0	18073	14343	5	1633	1	187	145	53
0	0	18059	14330	5	1638	1	187	145	53
0	0	18042	14319	5	1643	1	184	145	53
0	0	18026	14309	5	1648	1	181	145	53
0	0	18011	14301	5	1653	1	186	145	53
0	0	17997	14296	5	1658	1	186	145	53
0	0	17987	14292	5	1663	1	184	145	53
0	0	17977	14292	6	1669	1	186	143	53
0	0	17972	14292	5	1674	1	184	143	53
0	0	17968	14292	5	1679	1	186	143	53
0	0	17966	14298	5	1684	1	183	143	53
0	0	17966	14305	5	1689	1	181	143	53
0	0	17966	14313	5	1694	1	178	143	53
0	0	17970	14323	5	1699	1	174	143	53
0	0	17975	14334	5	1704	1	170	143	53
0	0	17981	14347	5	1709	1	186	143	53
0	0	17992	14359	5	1714	1	186	143	53
0	0	18006	14372	5	1719	1	182	143	53
0	0	18022	14386	5	1724	1	182	143	53
0	0	18043	14399	5	1729	1	182	143	53
0	0	18063	14414	5	1734	1	171	143	53
0	0	18086	14430	5	1739	1	150	143	53
0	0	18111	14445	5	1744	1	152	145	53
0	0	18135	14460	5	1749	1	153	145	53
0	0	18158	14473	5	1754	1	150	145	53
0	0	18179	14483	5	1759	1	150	145	53
0	0	18200	14492	5	1764	1	152	145	53
0	0	18221	14500	5	1769	1	148	145	53
0	0	18240	14508	5	1774	1	148	145	53
0	0	18256	14514	5	1779	1	150	145	53
0	0	18268	14517	5	1784	1	147	146	53
0	0	18274	14517	5	1789	1	145	146	53
0	0	18277	14517	5	1794	1	147	148	53
0	0	18277	14513	5	1799	1	148	148	53
0	0	18272	14508	5	1804	1	150	148	53
0	0	18269	14501	5	1809	1	152	148	53
0	0	18265	14493	5	1814	1	153	148	53
0	0	18260	14481	5	1819	1	160	148	53
0	0	18253	14470	5	1824	1	156	148	53
0	0	18244	14458	5	1829	1	160	148	53
0	0	18238	14445	5	1834	1	161	148	53
0	0	18234	14434	5	1839	1	168	148	53
0	0	18231	14422	5	1844	1	166	148	53
0	0	18231	14409	5	1849	1	165	148	53
0	0	18231	14398	5	1854	1	165	148	53
0	0	18231	14386	5	1859	1	166	148	53
0	0	18234	14376	5	1864	1	166	148	53
0	0	18234	14366	6	1870	1	168	148	53
0	0	18240	14355	5	1875	1	169	147	53
0	0	18243	14345	5	1880	1	169	147	53
0	0	18248	14334	5	1885	1	168	147	53
0	0	18252	14324	5	1890	1	169	147	53
0	0	18258	14317	5	1895	1	169	147	53
0	0	18263	14309	5	1900	1	168	147	53
0	0	18267	14304	5	1905	1	166	147	53
0	0	18273	14300	5	1910	1	169	147	53
0	0	18279	14296	5	1915	1	168	147	53
0	0	18285	14296	5	1920	1	168	147	53
0	0	18294	14296	5	1925	1	171	147	53
0	0	18305	14299	5	1930	1	173	147	53
0	0	18321	14305	5	1935	1	169	146	54
0	0	18341	14314	5	1940	1	176	146	54
0	0	18365	14328	5	1945	1	171	146	54
0	0	18392	14344	5	1950	1	176	146	54
0	0	18417	14362	5	1955	1	173	146	54
0	0	18441	14381	5	1960	1	171	146	54
0	0	18463	14397	5	1965	1	169	147	53
0	0	18480	14414	5	1970	1	173	147	53
0	0	18495	14427	5	1975	1	169	147	53
0	0	18506	14437	5	1980	1	171	147	53
0	0	18513	14445	5	1985	1	173	147	53
0	0	18518	14450	5	1990	1	176	147	53
0	0	18518	14453	5	1995	1	181	147	53
0	0	18518	14453	5	2000	1	184	147	53
0	0	18518	14453	5	2005	1	182	147	53
0	0	18514	14450	5	2010	1	182	147	53
0	0	18514	14448	5	2015	1	184	147	53
0	0	18511	14448	5	2020	1	184	148	54
0	0	18511	14444	5	2025	1	184	148	54
0	0	18511	14439	5	2030	1	184	150	54
0	0	18511	14434	5	2035	1	182	150	54
0	0	18508	14426	5	2040	1	186	150	54
0	0	18508	14415	5	2045	1	171	150	54
0	0	18504	14405	5	2050	1	174	150	54
0	0	18504	14392	5	2055	1	174	150	54
0	0	18501	14382	5	2060	1	174	150	54
0	0	18501	14371	5	2065	1	179	150	54
0	0	18501	14360	6	2071	1	183	150	54
0	0	18498	14352	5	2076	1	179	150	54
0	0	18498	14343	5	2081	1	179	150	54
0	0	18498	14335	5	2086	1	181	150	54
0	0	18501	14330	5	2091	1	181	150	54
0	0	18501	14324	5	2096	1	179	150	54
0	0	18504	14321	5	2101	1	179	150	54
0	0	18504	14321	5	2106	1	179	150	54
0	0	18507	14317	5	2111	1	178	150	54
0	0	18507	14317	5	2116	1	176	150	54
0	0	18509	14317	5	2121	1	176	150	54
0	0	18509	14317	5	2126	1	178	150	54
0	0	18509	14317	5	2131	1	181	150	54
0	0	18512	14317	5	2136	1	184	150	54
0	0	18512	14322	5	2141	1	186	150	54
0	0	18515	14327	5	2146	1	186	150	54
0	0	18521	14337	5	2151	1	186	150	54
0	0	18530	14350	5	2156	1	184	150	54
0	0	18544	14364	5	2161	1	184	150	54
0	0	18559	14382	5	2166	1	178	150	54
0	0	18576	14399	5	2171	1	178	150	54
0	0	18593	14415	5	2176	1	178	150	54
0	0	18609	14431	5	2181	1	181	150	54
0	0	18626	14443	5	2186	1	178	150	54
0	0	18639	14455	5	2191	1	178	150	54
0	0	18651	14463	5	2196	1	178	150	54
0	0	18660	14468	5	2201	1	181	150	54
0	0	18667	14471	5	2206	1	179	150	54
0	0	18673	14471	5	2211	1	179	150	54
0	0	18678	14471	5	2216	1	181	150	54
0	0	18683	14474	5	2221	1	181	150	54
0	0	18688	14474	5	2226	1	183	151	53
0	0	18692	14474	5	2231	1	186	150	54
0	0	18696	14469	5	2236	1	184	150	54
0	0	18699	14465	5	2241	1	186	150	54
0	0	18702	14465	5	2246	1	184	150	54
0	0	18705	14458	5	2251	1	191	150	54
0	0	18708	14454	5	2256	1	191	150	54
0	0	18712	14448	5	2261	1	194	150	54
0	0	18716	14440	5	2266	1	204	150	54
0	0	18720	14431	6	2272	1	210	150	54
0	0	18724	14419	5	2277	1	214	150	54
0	0	18727	14407	5	2282	1	222	150	54
0	0	18730	14395	5	2287	1	214	150	54
0	0	18732	14380	5	2292	1	225	150	54
0	0	18732	14366	5	2297	1	238	150	54
0	0	18739	14353	5	2302	1	230	150	54
0	0	18743	14341	5	2307	1	232	150	54
0	0	18751	14332	5	2312	1	232	150	54
0	0	18761	14324	5	2317	1	225	150	54
0	0	18769	14318	5	2322	1	220	150	54
0	0	18779	14314	5	2327	1	220	150	54
0	0	18790	14310	5	2332	1	215	150	54
0	0	18801	14310	5	2337	1	210	150	54
0	0	18817	14310	5	2342	1	217	150	54
0	0	18835	14315	5	2347	1	186	150	54
0	0	18857	14324	5	2352	1	135	150	54
0	0	18883	14334	5	2357	1	94	150	54
0	0	18883	14334	5	2362	0	0	150	54
0	0	18934	14366	5	2367	0	0	150	54
0	0	18956	14384	5	2372	0	0	150	54
0	0	18971	14407	5	2377	0	0	150	54
0	0	18981	14428	5	2382	0	0	150	54
0	0	18981	14451	5	2387	0	0	150	54
0	0	18981	14475	5	2392	0	0	150	54
0	0	18981	14499	5	2397	0	0	150	54
0	0	18976	14526	5	2402	0	0	150	54
0	0	18969	14549	5	2407	0	0	150	54
0	0	18957	14570	5	2412	0	0	150	54
0	0	18940	14589	5	2417	0	0	151	53
0	0	18921	14605	5	2422	0	0	151	53
0	0	18897	14621	5	2427	0	0	151	53
0	0	18872	14635	5	2432	0	0	152	53
0	0	18846	14648	5	2437	0	0	152	53
0	0	18818	14662	5	2442	0	0	153	52
0	0	18793	14674	5	2447	0	0	151	51
0	0	18766	14687	5	2452	0	0	151	51
0	0	18740	14697	5	2457	0	0	151	50
0	0	18716	14706	5	2462	0	0	151	50
0	0	18688	14714	5	2467	0	0	151	50
0	0	18662	14720	6	2473	0	0	151	49
0	0	18633	14727	5	2478	0	0	151	49
0	0	18602	14733	5	2483	0	0	150	48
0	0	18572	14737	5	2488	0	0	149	48
0	0	18540	14744	5	2493	0	0	149	48
0	0	18511	14748	5	2498	0	0	149	47
0	0	18484	14752	5	2503	0	0	148	46
0	0	18460	14756	5	2508	0	0	148	46
0	0	18439	14759	5	2513	0	0	148	45
0	0	18420	14762	5	2518	0	0	148	45
0	0	18405	14762	5	2523	0	0	147	45
0	0	18392	14765	5	2528	0	0	147	45
0	0	18381	14770	5	2533	0	0	145	44
0	0	18373	14770	5	2538	0	0	145	44
0	0	18366	14776	5	2543	0	0	145	44
0	0	18361	14779	5	2548	0	0	145	44
0	0	18357	14779	5	2553	0	0	144	44
0	0	18353	14784	5	2558	0	0	144	44
0	0	18350	14784	5	2563	0	0	144	44
0	0	18347	14787	5	2568	0	0	145	45
0	0	18347	14787	5	2573	0	0	145	45
0	0	18347	14787	5	2578	0	0	145	45
0	0	18345	14784	5	2583	0	0	144	46
0	0	18345	14780	5	2588	0	0	145	46
0	0	18345	14774	5	2593	0	0	145	46
0	0	18345	14766	5	2598	0	0	145	47
0	0	18340	14759	5	2603	0	0	145	47
0	0	18322	14756	2	2605	1	152	145	48
0	0	18315	14756	5	2610	1	168	146	49
0	0	18315	14759	5	2615	1	212	147	49
0	0	18319	14759	5	2620	1	301	146	50
0	0	18325	14756	5	2625	1	373	148	50
0	0	18325	14756	5	2630	1	392	148	50
0	0	18327	14756	5	2635	1	409	147	51
0	0	18327	14756	5	2640	1	422	147	51
0	0	18327	14756	5	2645	1	422	147	51
0	0	18327	14753	5	2650	1	428	148	51
0	0	18327	14753	5	2655	1	428	148	51
0	0	18327	14753	5	2660	1	422	149	52
0	0	18327	14753	5	2665	1	418	149	52
0	0	18327	14753	5	2670	1	422	149	52
0	0	18327	14753	5	2675	1	406	149	52
0	0	18327	14753	5	2680	1	388	149	52
0	0	18330	14751	5	2685	1	370	148	51
0	0	18330	14751	5	2690	1	316	148	51
0	0	18335	14747	5	2695	1	163	147	51
0	0	18335	14747	5	2700	0	0	147	51
0	0	18348	14742	5	2705	0	0	147	51
0	0	18353	14745	5	2710	0	0	147	51
0	0	18353	14757	5	2715	0	0	147	51
0	0	18347	14777	5	2720	0	0	147	51
0	0	18336	14801	5	2725	0	0	147	51
0	0	18321	14830	5	2730	0	0	147	51
0	0	18305	14859	5	2735	0	0	148	50
0	0	18291	14888	5	2740	0	0	148	50
0	0	18280	14918	5	2745	0	0	151	49
0	0	18276	14943	5	2750	0	0	153	48
0	0	18279	14967	5	2755	0	0	157	47
0	0	18286	14989	5	2760	0	0	160	45
0	0	18299	15006	5	2765	0	0	163	43
0	0	18317	15023	5	2770	0	0	164	39
0	0	18344	15033	5	2775	0	0	163	36
0	0	18381	15033	5	2780	0	0	162	32
0	0	18418	15033	5	2785	0	0	162	29
0	0	18418	15033	5	2790	0	0	162	29
