# Supplementary material for: “Let Me Hear Your Handwriting!” Evaluating the Movement Fluency from Its Sonification
Source: PLoS One. 2015 Jun 17;10(6):e0128388. doi: 10.1371/journal.pone.0128388 (PMC4470513; doi:10.1371/journal.pone.0128388)
Supplement: S1 Dataset — (ZIP) [file pone.0128388.s004.zip › S4_Dataset_Experiment1/AU8.txt]

Identification :	Aur�lie	Operateur :	viet	Id tablette :	139460729	Id Curseur :	???
2011-07-27	16-25-29
Fichier origine :	C:\Documents and Settings\Administrateur\Bureau\Ecriture2_Exe
Nb segments :	1
Seg	Num	X /100 mm	Y /100 mm	Interv ms	Time ms	Tip	P	Az	Al
0	0	22157	14390	6000	5	0	0	142	52
0	0	22157	14390	5	5	0	0	142	52
0	0	22157	14387	5	10	0	0	142	52
0	0	22153	14387	5	15	0	0	142	52
0	0	22153	14387	5	20	0	0	142	52
0	0	22153	14385	5	25	0	0	142	52
0	0	22153	14385	5	30	0	0	142	52
0	0	22153	14385	5	35	0	0	142	52
0	0	22153	14385	5	40	0	0	142	52
0	0	22156	14381	5	45	0	0	142	52
0	0	22156	14381	5	50	0	0	142	52
0	0	22156	14381	5	55	0	0	142	52
0	0	22156	14378	5	60	0	0	142	52
0	0	22156	14378	5	65	0	0	142	52
0	0	22156	14378	5	70	0	0	142	52
0	0	22156	14375	5	75	0	0	142	52
0	0	22159	14375	5	80	0	0	142	52
0	0	22159	14372	5	85	0	0	141	52
0	0	22159	14372	5	90	0	0	141	52
0	0	22159	14368	5	95	0	0	141	52
0	0	22159	14365	5	100	0	0	141	52
0	0	22156	14365	5	105	0	0	141	52
0	0	22156	14363	5	110	0	0	141	52
0	0	22156	14363	5	115	0	0	141	52
0	0	22156	14363	5	120	0	0	141	52
0	0	22156	14358	5	125	0	0	141	52
0	0	22156	14358	5	130	0	0	141	52
0	0	22156	14358	5	135	0	0	141	52
0	0	22156	14355	5	140	0	0	141	52
0	0	22153	14355	5	145	0	0	141	52
0	0	22153	14355	5	150	0	0	141	52
0	0	22150	14352	5	155	0	0	141	52
0	0	22150	14352	5	160	0	0	141	52
0	0	22150	14348	5	165	0	0	141	52
0	0	22146	14348	5	170	0	0	141	52
0	0	22146	14346	5	175	0	0	141	52
0	0	22143	14346	6	181	0	0	141	52
0	0	22141	14346	5	186	0	0	141	52
0	0	22141	14343	5	191	0	0	141	52
0	0	22136	14343	5	196	0	0	141	52
0	0	22136	14343	5	201	0	0	141	52
0	0	22133	14341	5	206	0	0	141	52
0	0	22130	14341	5	211	0	0	141	52
0	0	22130	14341	5	216	0	0	141	52
0	0	22125	14341	5	221	0	0	141	52
0	0	22123	14341	5	226	0	0	141	52
0	0	22123	14338	5	231	0	0	141	52
0	0	22120	14338	5	236	0	0	141	52
0	0	22120	14338	5	241	0	0	141	52
0	0	22117	14338	5	246	0	0	141	52
0	0	22114	14338	5	251	0	0	141	52
0	0	22114	14334	5	256	0	0	141	52
0	0	22108	14334	5	261	0	0	141	52
0	0	22105	14334	5	266	0	0	141	52
0	0	22102	14334	5	271	0	0	141	52
0	0	22098	14334	5	276	0	0	141	52
0	0	22095	14332	5	281	0	0	141	52
0	0	22091	14332	5	286	0	0	141	52
0	0	22089	14332	5	291	0	0	141	52
0	0	22089	14328	5	296	0	0	141	52
0	0	22084	14328	5	301	0	0	141	52
0	0	22081	14328	5	306	0	0	141	52
0	0	22078	14325	5	311	0	0	141	52
0	0	22073	14325	5	316	0	0	141	52
0	0	22070	14322	5	321	0	0	141	52
0	0	22065	14322	5	326	0	0	140	53
0	0	22061	14317	5	331	0	0	140	53
0	0	22058	14314	5	336	0	0	140	53
0	0	22054	14314	5	341	0	0	140	53
0	0	22051	14308	5	346	0	0	140	53
0	0	22046	14308	5	351	0	0	140	53
0	0	22043	14304	5	356	0	0	140	53
0	0	22040	14301	5	361	0	0	140	53
0	0	22036	14301	5	366	0	0	140	53
0	0	22033	14296	5	371	0	0	140	53
0	0	22028	14293	5	376	0	0	140	53
0	0	22024	14293	6	382	0	0	140	53
0	0	22021	14288	5	387	0	0	140	53
0	0	22016	14285	5	392	0	0	140	53
0	0	22012	14281	5	397	0	0	140	53
0	0	22008	14277	5	402	0	0	140	53
0	0	22003	14274	5	407	0	0	140	53
0	0	22000	14269	5	412	0	0	140	53
0	0	21995	14265	5	417	0	0	140	53
0	0	21991	14259	5	422	0	0	139	54
0	0	21987	14253	5	427	0	0	139	54
0	0	21982	14249	5	432	0	0	139	54
0	0	21982	14245	5	437	0	0	139	54
0	0	21978	14242	5	442	0	0	139	54
0	0	21978	14242	5	447	0	0	139	54
0	0	21978	14237	5	452	0	0	139	54
0	0	21976	14237	5	457	0	0	139	54
0	0	21976	14233	5	462	0	0	139	54
0	0	21976	14233	5	467	0	0	140	53
0	0	21976	14233	5	472	0	0	140	53
0	0	21980	14233	5	477	0	0	140	53
0	0	21980	14233	5	482	0	0	140	53
0	0	21986	14233	5	487	0	0	140	53
0	0	21992	14233	5	492	0	0	140	53
0	0	22012	14241	5	497	1	18	140	53
0	0	22019	14247	5	502	1	22	140	53
0	0	22029	14251	5	507	1	27	140	53
0	0	22039	14259	5	512	1	29	140	53
0	0	22051	14267	5	517	1	34	140	53
0	0	22064	14277	5	522	1	37	140	53
0	0	22079	14290	5	527	1	37	140	53
0	0	22097	14303	5	532	1	39	140	53
0	0	22114	14318	5	537	1	39	140	53
0	0	22135	14335	5	542	1	44	140	53
0	0	22155	14352	5	547	1	44	140	53
0	0	22174	14372	5	552	1	49	140	53
0	0	22196	14392	5	557	1	57	140	53
0	0	22216	14414	5	562	1	55	140	53
0	0	22235	14438	5	567	1	57	140	53
0	0	22257	14461	5	572	1	62	140	53
0	0	22275	14487	5	577	1	65	140	53
0	0	22294	14514	5	582	1	47	142	53
0	0	22313	14543	5	587	1	68	142	53
0	0	22328	14574	5	592	1	58	143	53
0	0	22343	14605	5	597	1	58	143	53
0	0	22356	14636	5	602	1	59	143	53
0	0	22365	14667	5	607	1	71	143	53
0	0	22373	14697	5	612	1	69	143	53
0	0	22378	14725	5	617	1	71	143	53
0	0	22381	14749	5	622	1	87	145	53
0	0	22381	14771	5	627	1	93	145	53
0	0	22381	14789	5	632	1	106	145	53
0	0	22381	14803	5	637	1	102	145	53
0	0	22375	14817	5	642	1	107	145	53
0	0	22372	14827	5	647	1	117	145	53
0	0	22367	14836	5	652	1	120	145	53
0	0	22361	14844	5	657	1	119	145	53
0	0	22358	14848	5	662	1	123	145	53
0	0	22354	14852	5	667	1	125	145	53
0	0	22352	14852	5	672	1	122	145	53
0	0	22352	14852	5	677	1	120	145	53
0	0	22352	14852	5	682	1	115	145	53
0	0	22349	14852	6	688	1	112	145	53
0	0	22347	14847	5	693	1	114	145	53
0	0	22344	14838	5	698	1	115	145	53
0	0	22341	14825	5	703	1	119	145	53
0	0	22336	14810	5	708	1	117	145	53
0	0	22331	14790	5	713	1	117	145	53
0	0	22326	14770	5	718	1	117	145	53
0	0	22320	14747	5	723	1	120	145	53
0	0	22315	14721	5	728	1	120	145	53
0	0	22310	14695	5	733	1	122	145	53
0	0	22304	14665	5	738	1	123	145	53
0	0	22298	14634	5	743	1	130	145	53
0	0	22290	14604	5	748	1	130	145	53
0	0	22283	14572	5	753	1	130	145	53
0	0	22275	14541	5	758	1	132	145	53
0	0	22268	14511	5	763	1	135	145	53
0	0	22263	14478	5	768	1	135	145	53
0	0	22259	14447	5	773	1	135	145	53
0	0	22259	14417	5	778	1	132	145	53
0	0	22255	14389	5	783	1	133	145	53
0	0	22255	14364	5	788	1	132	143	53
0	0	22255	14339	5	793	1	133	143	53
0	0	22255	14319	5	798	1	133	143	53
0	0	22255	14302	5	803	1	130	143	53
0	0	22259	14286	5	808	1	133	143	53
0	0	22262	14274	5	813	1	132	142	53
0	0	22267	14264	5	818	1	130	142	53
0	0	22272	14256	5	823	1	128	140	53
0	0	22277	14251	5	828	1	122	140	53
0	0	22285	14246	5	833	1	119	140	53
0	0	22294	14246	5	838	1	109	140	53
0	0	22306	14246	5	843	1	103	140	53
0	0	22321	14248	5	848	1	55	140	53
0	0	22336	14254	5	853	1	37	141	53
0	0	22355	14259	5	858	1	1	141	53
0	0	22355	14259	5	863	0	0	142	54
0	0	22397	14276	5	868	0	0	142	54
0	0	22421	14286	5	873	0	0	142	54
0	0	22443	14299	5	878	0	0	142	54
0	0	22465	14313	5	883	0	0	142	54
0	0	22486	14328	6	889	0	0	142	54
0	0	22507	14344	5	894	0	0	142	54
0	0	22526	14358	5	899	0	0	142	54
0	0	22544	14374	5	904	0	0	142	54
0	0	22562	14388	5	909	0	0	142	54
0	0	22578	14400	5	914	0	0	142	54
0	0	22593	14413	5	919	0	0	142	54
0	0	22606	14422	5	924	0	0	142	54
0	0	22615	14431	5	929	0	0	142	54
0	0	22620	14438	5	934	0	0	142	54
0	0	22620	14442	5	939	0	0	142	54
0	0	22620	14448	5	944	0	0	142	54
0	0	22616	14452	5	949	0	0	143	53
0	0	22610	14456	5	954	0	0	143	53
0	0	22610	14456	2	956	1	16	143	53
0	0	22593	14464	5	961	1	16	143	53
0	0	22581	14468	5	966	1	27	143	53
0	0	22571	14468	5	971	1	58	143	53
0	0	22560	14471	5	976	1	48	143	53
0	0	22550	14471	5	981	1	61	143	53
0	0	22541	14469	5	986	1	79	143	53
0	0	22531	14469	5	991	1	79	143	53
0	0	22521	14463	5	996	1	79	143	53
0	0	22512	14457	5	1001	1	79	143	53
0	0	22503	14452	5	1006	1	77	143	53
0	0	22495	14443	5	1011	1	79	142	53
0	0	22486	14432	5	1016	1	77	142	53
0	0	22477	14421	5	1021	1	80	141	52
0	0	22468	14406	5	1026	1	92	141	52
0	0	22458	14392	5	1031	1	95	141	52
0	0	22450	14378	5	1036	1	98	141	52
0	0	22443	14363	5	1041	1	106	141	52
0	0	22437	14350	5	1046	1	90	141	52
0	0	22434	14336	5	1051	1	90	141	52
0	0	22434	14324	5	1056	1	109	141	52
0	0	22431	14312	5	1061	1	109	141	52
0	0	22431	14299	5	1066	1	109	141	52
0	0	22427	14288	5	1071	1	109	141	52
0	0	22427	14277	5	1076	1	106	142	53
0	0	22427	14270	5	1081	1	103	142	53
0	0	22427	14265	5	1086	1	103	142	54
0	0	22432	14261	5	1091	1	101	142	54
0	0	22437	14261	5	1096	1	100	142	54
0	0	22444	14259	5	1101	1	101	142	54
0	0	22454	14259	5	1106	1	103	142	54
0	0	22464	14267	5	1111	1	101	142	54
0	0	22477	14275	5	1116	1	101	142	54
0	0	22492	14288	5	1121	1	100	142	54
0	0	22508	14303	5	1126	1	98	142	54
0	0	22524	14319	5	1131	1	100	142	54
0	0	22540	14338	5	1136	1	100	142	54
0	0	22554	14357	5	1141	1	101	142	54
0	0	22568	14375	5	1146	1	98	142	54
0	0	22579	14394	5	1151	1	98	142	54
0	0	22589	14410	6	1157	1	109	142	54
0	0	22594	14424	5	1162	1	94	142	54
0	0	22599	14435	5	1167	1	99	142	54
0	0	22601	14444	5	1172	1	99	142	54
0	0	22601	14452	5	1177	1	109	142	54
0	0	22601	14457	5	1182	1	133	142	54
0	0	22601	14461	5	1187	1	148	142	54
0	0	22601	14461	5	1192	1	131	142	54
0	0	22601	14461	5	1197	1	134	142	54
0	0	22601	14463	5	1202	1	134	143	53
0	0	22601	14463	5	1207	1	132	143	53
0	0	22601	14463	5	1212	1	131	143	53
0	0	22601	14459	5	1217	1	131	143	53
0	0	22601	14453	5	1222	1	131	143	53
0	0	22598	14446	5	1227	1	134	143	53
0	0	22598	14435	5	1232	1	135	143	53
0	0	22595	14423	5	1237	1	131	143	53
0	0	22595	14411	5	1242	1	134	143	53
0	0	22595	14396	5	1247	1	134	143	53
0	0	22595	14382	5	1252	1	134	143	53
0	0	22595	14366	5	1257	1	134	143	53
0	0	22598	14350	5	1262	1	135	143	53
0	0	22600	14336	5	1267	1	132	143	53
0	0	22604	14321	5	1272	1	135	143	53
0	0	22607	14308	5	1277	1	132	143	53
0	0	22612	14296	5	1282	1	149	143	53
0	0	22616	14284	5	1287	1	148	142	54
0	0	22621	14277	5	1292	1	149	142	54
0	0	22627	14269	5	1297	1	148	142	54
0	0	22635	14264	5	1302	1	143	142	54
0	0	22643	14264	5	1307	1	143	142	54
0	0	22654	14262	5	1312	1	143	144	54
0	0	22667	14267	5	1317	1	143	144	54
0	0	22682	14274	5	1322	1	141	145	55
0	0	22699	14283	5	1327	1	144	145	55
0	0	22717	14297	5	1332	1	140	145	55
0	0	22736	14315	5	1337	1	135	145	55
0	0	22755	14335	5	1342	1	141	145	55
0	0	22775	14358	5	1347	1	136	145	55
0	0	22795	14381	5	1352	1	136	145	55
0	0	22812	14405	6	1358	1	133	145	55
0	0	22829	14427	5	1363	1	135	145	55
0	0	22842	14446	5	1368	1	140	145	55
0	0	22852	14462	5	1373	1	140	145	55
0	0	22860	14472	5	1378	1	144	145	55
0	0	22863	14480	5	1383	1	131	145	55
0	0	22863	14484	5	1388	1	140	145	55
0	0	22863	14484	5	1393	1	150	145	55
0	0	22863	14487	5	1398	1	152	145	55
0	0	22863	14487	5	1403	1	152	145	55
0	0	22860	14487	5	1408	1	152	145	54
0	0	22860	14483	5	1413	1	152	145	54
0	0	22856	14477	5	1418	1	152	143	53
0	0	22851	14470	5	1423	1	152	143	53
0	0	22846	14459	5	1428	1	152	143	53
0	0	22838	14445	5	1433	1	152	143	53
0	0	22830	14427	5	1438	1	152	143	53
0	0	22821	14405	5	1443	1	152	143	53
0	0	22809	14379	5	1448	1	153	143	53
0	0	22798	14349	5	1453	1	155	143	53
0	0	22788	14317	5	1458	1	153	143	53
0	0	22776	14285	5	1463	1	155	143	53
0	0	22768	14251	5	1468	1	156	144	54
0	0	22759	14218	5	1473	1	155	144	54
0	0	22749	14184	5	1478	1	158	145	55
0	0	22739	14148	5	1483	1	155	145	55
0	0	22727	14114	5	1488	1	155	145	55
0	0	22718	14081	5	1493	1	153	145	55
0	0	22708	14052	5	1498	1	152	145	55
0	0	22699	14027	5	1503	1	152	145	55
0	0	22692	14005	5	1508	1	152	144	56
0	0	22683	13989	5	1513	1	152	144	56
0	0	22678	13976	5	1518	1	153	144	56
0	0	22673	13969	5	1523	1	152	144	56
0	0	22670	13966	5	1528	1	153	144	56
0	0	22670	13966	5	1533	1	153	144	56
0	0	22670	13966	5	1538	1	153	144	56
0	0	22673	13968	5	1543	1	155	144	56
0	0	22673	13974	5	1548	1	158	144	56
0	0	22677	13985	5	1553	1	152	143	55
0	0	22683	14000	6	1559	1	152	143	55
0	0	22691	14024	5	1564	1	148	141	55
0	0	22701	14053	5	1569	1	148	141	55
0	0	22714	14086	5	1574	1	143	141	55
0	0	22727	14122	5	1579	1	140	141	55
0	0	22740	14156	5	1584	1	132	141	55
0	0	22753	14190	5	1589	1	139	141	55
0	0	22764	14223	5	1594	1	140	143	55
0	0	22775	14253	5	1599	1	137	143	55
0	0	22785	14282	5	1604	1	131	144	54
0	0	22796	14309	5	1609	1	139	145	55
0	0	22807	14334	5	1614	1	134	145	55
0	0	22818	14358	5	1619	1	135	145	55
0	0	22830	14379	5	1624	1	137	145	55
0	0	22841	14398	5	1629	1	137	145	55
0	0	22852	14416	5	1634	1	137	145	55
0	0	22862	14428	5	1639	1	140	145	55
0	0	22870	14438	5	1644	1	142	145	55
0	0	22879	14445	5	1649	1	143	145	55
0	0	22888	14449	5	1654	1	145	145	55
0	0	22898	14454	5	1659	1	143	145	55
0	0	22908	14454	5	1664	1	148	145	55
0	0	22917	14457	5	1669	1	147	145	55
0	0	22925	14457	5	1674	1	145	146	54
0	0	22931	14451	5	1679	1	148	146	54
0	0	22936	14446	5	1684	1	150	146	54
0	0	22942	14438	5	1689	1	148	146	54
0	0	22948	14430	5	1694	1	147	146	54
0	0	22951	14420	5	1699	1	152	146	54
0	0	22956	14408	5	1704	1	150	146	54
0	0	22956	14396	5	1709	1	152	146	54
0	0	22959	14382	5	1714	1	152	146	54
0	0	22959	14367	5	1719	1	155	146	54
0	0	22956	14355	5	1724	1	155	146	54
0	0	22953	14343	5	1729	1	156	146	54
0	0	22948	14333	5	1734	1	158	146	54
0	0	22941	14325	5	1739	1	160	146	54
0	0	22931	14314	5	1744	1	161	145	55
0	0	22916	14305	5	1749	1	160	145	55
0	0	22902	14296	5	1754	1	161	145	55
0	0	22887	14288	6	1760	1	160	145	55
0	0	22871	14283	5	1765	1	160	145	55
0	0	22856	14276	5	1770	1	161	145	55
0	0	22839	14272	5	1775	1	161	145	55
0	0	22825	14268	5	1780	1	161	145	55
0	0	22814	14265	5	1785	1	160	145	55
0	0	22804	14265	5	1790	1	161	145	55
0	0	22800	14265	5	1795	1	163	145	55
0	0	22797	14265	5	1800	1	163	145	55
0	0	22797	14270	5	1805	1	163	145	55
0	0	22797	14270	5	1810	1	161	145	55
0	0	22797	14274	5	1815	1	160	145	55
0	0	22800	14276	5	1820	1	156	145	55
0	0	22803	14280	5	1825	1	153	145	55
0	0	22809	14287	5	1830	1	148	145	55
0	0	22821	14293	5	1835	1	148	145	55
0	0	22835	14303	5	1840	1	148	145	55
0	0	22854	14313	5	1845	1	145	145	55
0	0	22874	14324	5	1850	1	140	145	55
0	0	22896	14338	5	1855	1	134	145	55
0	0	22919	14350	5	1860	1	131	145	55
0	0	22942	14364	5	1865	1	144	145	55
0	0	22967	14378	5	1870	1	135	145	55
0	0	22993	14389	5	1875	1	138	145	55
0	0	23017	14403	5	1880	1	138	145	55
0	0	23042	14413	5	1885	1	138	145	55
0	0	23064	14421	5	1890	1	141	145	55
0	0	23081	14428	5	1895	1	140	144	54
0	0	23096	14431	5	1900	1	144	144	54
0	0	23107	14434	5	1905	1	148	142	54
0	0	23117	14436	5	1910	1	131	142	54
0	0	23124	14436	5	1915	1	131	142	54
0	0	23128	14440	5	1920	1	132	142	54
0	0	23131	14440	5	1925	1	134	142	54
0	0	23131	14440	5	1930	1	139	143	53
0	0	23131	14440	5	1935	1	142	143	53
0	0	23131	14440	5	1940	1	147	143	53
0	0	23131	14440	5	1945	1	150	143	53
0	0	23131	14437	5	1950	1	153	143	53
0	0	23128	14435	5	1955	1	156	143	53
0	0	23128	14432	6	1961	1	161	143	53
0	0	23128	14423	5	1966	1	171	143	53
0	0	23128	14414	5	1971	1	178	143	53
0	0	23125	14403	5	1976	1	184	143	53
0	0	23125	14390	5	1981	1	187	143	53
0	0	23125	14378	5	1986	1	174	143	53
0	0	23125	14365	5	1991	1	184	143	53
0	0	23125	14350	5	1996	1	186	143	53
0	0	23125	14335	5	2001	1	192	143	53
0	0	23128	14318	5	2006	1	192	143	53
0	0	23128	14304	5	2011	1	187	142	54
0	0	23128	14292	5	2016	1	187	142	54
0	0	23132	14282	5	2021	1	187	142	54
0	0	23132	14274	5	2026	1	189	142	54
0	0	23136	14267	5	2031	1	184	142	54
0	0	23136	14262	5	2036	1	184	142	54
0	0	23141	14259	5	2041	1	184	142	54
0	0	23145	14256	5	2046	1	186	142	54
0	0	23149	14256	5	2051	1	189	142	54
0	0	23156	14256	5	2056	1	191	142	54
0	0	23162	14256	5	2061	1	197	142	54
0	0	23168	14261	5	2066	1	202	142	54
0	0	23180	14268	5	2071	1	205	142	54
0	0	23192	14280	5	2076	1	204	141	55
0	0	23212	14297	5	2081	1	202	143	55
0	0	23235	14317	5	2086	1	202	143	55
0	0	23259	14340	5	2091	1	201	144	56
0	0	23284	14361	5	2096	1	196	145	55
0	0	23307	14381	5	2101	1	196	145	55
0	0	23329	14398	5	2106	1	196	145	55
0	0	23348	14412	5	2111	1	196	145	55
0	0	23363	14422	5	2116	1	197	145	55
0	0	23375	14428	5	2121	1	199	145	55
0	0	23381	14431	5	2126	1	202	145	55
0	0	23384	14431	5	2131	1	204	145	55
0	0	23384	14431	5	2136	1	205	145	55
0	0	23384	14431	5	2141	1	205	145	55
0	0	23386	14431	5	2146	1	210	145	55
0	0	23386	14426	5	2151	1	212	145	55
0	0	23386	14426	5	2156	1	212	145	55
0	0	23384	14418	6	2162	1	214	146	54
0	0	23381	14411	5	2167	1	217	146	54
0	0	23379	14399	5	2172	1	207	146	54
0	0	23379	14383	5	2177	1	214	146	54
0	0	23374	14368	5	2182	1	217	146	54
0	0	23374	14352	5	2187	1	219	146	54
0	0	23369	14339	5	2192	1	222	146	54
0	0	23366	14327	5	2197	1	224	146	54
0	0	23366	14312	5	2202	1	227	146	54
0	0	23364	14300	5	2207	1	230	146	54
0	0	23364	14288	5	2212	1	230	146	54
0	0	23364	14277	5	2217	1	230	146	54
0	0	23364	14271	5	2222	1	230	145	55
0	0	23364	14265	5	2227	1	227	145	55
0	0	23361	14265	5	2232	1	225	145	55
0	0	23361	14262	5	2237	1	224	145	55
0	0	23364	14262	5	2242	1	224	145	55
0	0	23364	14262	5	2247	1	224	145	55
0	0	23364	14262	5	2252	1	224	145	55
0	0	23364	14262	5	2257	1	225	145	55
0	0	23364	14268	5	2262	1	228	145	55
0	0	23369	14271	5	2267	1	227	145	55
0	0	23372	14281	5	2272	1	220	144	56
0	0	23380	14293	5	2277	1	220	144	56
0	0	23392	14310	5	2282	1	210	144	56
0	0	23407	14332	5	2287	1	207	144	56
0	0	23426	14354	5	2292	1	217	145	55
0	0	23444	14375	5	2297	1	219	145	55
0	0	23462	14393	5	2302	1	217	146	55
0	0	23480	14407	5	2307	1	217	146	55
0	0	23494	14420	5	2312	1	220	148	56
0	0	23507	14428	5	2317	1	222	148	56
0	0	23517	14435	5	2322	1	222	148	56
0	0	23525	14439	5	2327	1	206	148	56
0	0	23531	14439	5	2332	1	206	148	56
0	0	23535	14443	5	2337	1	209	148	56
0	0	23540	14443	5	2342	1	210	148	56
0	0	23543	14443	5	2347	1	209	149	55
0	0	23546	14443	5	2352	1	214	149	55
0	0	23550	14438	5	2357	1	220	149	55
0	0	23552	14435	6	2363	1	227	149	55
0	0	23556	14429	5	2368	1	230	147	55
0	0	23558	14422	5	2373	1	235	147	55
0	0	23561	14412	5	2378	1	242	146	54
0	0	23565	14399	5	2383	1	271	146	54
0	0	23567	14385	5	2388	1	271	146	54
0	0	23571	14369	5	2393	1	284	146	54
0	0	23574	14354	5	2398	1	290	146	54
0	0	23578	14341	5	2403	1	290	146	54
0	0	23582	14327	5	2408	1	300	146	54
0	0	23587	14315	5	2413	1	300	146	54
0	0	23592	14303	5	2418	1	298	146	54
0	0	23598	14290	5	2423	1	293	147	55
0	0	23603	14281	5	2428	1	293	146	55
0	0	23610	14272	5	2433	1	292	148	56
0	0	23617	14264	5	2438	1	285	148	56
0	0	23625	14259	5	2443	1	279	148	56
0	0	23638	14255	5	2448	1	279	148	56
0	0	23652	14255	5	2453	1	227	148	56
0	0	23673	14259	5	2458	1	171	148	56
0	0	23697	14265	5	2463	1	45	148	56
0	0	23697	14265	5	2468	0	0	148	56
0	0	23753	14294	5	2473	0	0	148	56
0	0	23781	14315	5	2478	0	0	149	56
0	0	23802	14341	5	2483	0	0	149	56
0	0	23818	14368	5	2488	0	0	151	56
0	0	23827	14401	5	2493	0	0	151	56
0	0	23835	14434	5	2498	0	0	151	56
0	0	23844	14468	5	2503	0	0	151	56
0	0	23853	14505	5	2508	0	0	149	56
0	0	23860	14538	5	2513	0	0	149	56
0	0	23860	14568	5	2518	0	0	148	56
0	0	23855	14596	5	2523	0	0	149	55
0	0	23844	14621	5	2528	0	0	149	55
0	0	23827	14645	5	2533	0	0	150	54
0	0	23807	14667	5	2538	0	0	148	54
0	0	23784	14686	5	2543	0	0	149	53
0	0	23757	14704	5	2548	0	0	148	53
0	0	23733	14717	5	2553	0	0	149	52
0	0	23705	14733	5	2558	0	0	148	51
0	0	23679	14744	6	2564	0	0	148	50
0	0	23650	14753	5	2569	0	0	147	49
0	0	23619	14762	5	2574	0	0	147	49
0	0	23588	14765	5	2579	0	0	147	48
0	0	23554	14770	5	2584	0	0	146	48
0	0	23521	14773	5	2589	0	0	146	48
0	0	23489	14773	5	2594	0	0	146	47
0	0	23456	14778	5	2599	0	0	146	47
0	0	23427	14778	5	2604	0	0	147	47
0	0	23399	14778	5	2609	0	0	147	47
0	0	23371	14778	5	2614	0	0	149	47
0	0	23347	14770	5	2619	0	0	150	47
0	0	23324	14765	5	2624	0	0	150	47
0	0	23304	14758	5	2629	0	0	151	47
0	0	23288	14751	5	2634	0	0	152	48
0	0	23274	14747	5	2639	0	0	152	48
0	0	23263	14742	5	2644	0	0	153	49
0	0	23254	14737	5	2649	0	0	154	49
0	0	23246	14733	5	2654	0	0	154	49
0	0	23242	14729	5	2659	0	0	155	49
0	0	23238	14729	5	2664	0	0	156	50
0	0	23238	14725	5	2669	0	0	157	51
0	0	23238	14722	5	2674	0	0	157	51
0	0	23238	14722	5	2679	0	0	157	51
0	0	23242	14717	5	2684	0	0	156	51
0	0	23242	14717	5	2689	0	0	156	51
0	0	23242	14711	5	2694	0	0	155	51
0	0	23242	14705	5	2699	0	0	154	52
0	0	23242	14699	5	2704	0	0	153	52
0	0	23239	14691	5	2709	0	0	153	52
0	0	23236	14685	5	2714	0	0	152	53
0	0	23218	14677	2	2716	1	111	152	53
0	0	23215	14677	5	2721	1	166	151	53
0	0	23215	14677	5	2726	1	248	151	53
0	0	23212	14677	5	2731	1	312	151	53
0	0	23212	14677	5	2736	1	370	151	53
0	0	23212	14677	5	2741	1	393	150	54
0	0	23212	14677	5	2746	1	417	150	54
0	0	23214	14674	5	2751	1	443	150	54
0	0	23214	14674	5	2756	1	463	150	54
0	0	23214	14674	5	2761	1	478	150	54
0	0	23214	14674	5	2766	1	498	148	54
0	0	23214	14674	5	2771	1	500	148	54
0	0	23214	14674	5	2776	1	511	147	53
0	0	23214	14674	5	2781	1	520	147	53
0	0	23217	14674	5	2786	1	522	147	53
0	0	23217	14674	5	2791	1	519	147	53
0	0	23217	14674	5	2796	1	513	147	53
0	0	23217	14674	5	2801	1	506	147	53
0	0	23217	14674	5	2806	1	494	147	53
0	0	23217	14674	5	2811	1	489	147	53
0	0	23220	14674	5	2816	1	445	147	53
0	0	23220	14674	5	2821	1	284	147	53
0	0	23220	14674	5	2826	1	127	147	53
0	0	23220	14674	5	2831	0	0	147	53
0	0	23228	14689	5	2836	0	0	147	53
0	0	23228	14703	5	2841	0	0	147	53
0	0	23222	14722	5	2846	0	0	147	53
0	0	23209	14744	5	2851	0	0	147	53
0	0	23189	14766	5	2856	0	0	147	53
0	0	23167	14792	5	2861	0	0	147	53
0	0	23153	14817	5	2866	0	0	148	53
0	0	23141	14846	5	2871	0	0	149	52
0	0	23141	14869	5	2876	0	0	150	51
0	0	23148	14891	5	2881	0	0	152	49
0	0	23160	14913	5	2886	0	0	153	48
0	0	23185	14929	5	2891	0	0	155	46
0	0	23220	14951	5	2896	0	0	157	45
0	0	23268	14971	5	2901	0	0	160	42
0	0	23330	14984	6	2907	0	0	162	39
0	0	23330	14984	5	2912	0	0	162	39
