# Supplementary material for: “Let Me Hear Your Handwriting!” Evaluating the Movement Fluency from Its Sonification
Source: PLoS One. 2015 Jun 17;10(6):e0128388. doi: 10.1371/journal.pone.0128388 (PMC4470513; doi:10.1371/journal.pone.0128388)
Supplement: S1 Dataset — (ZIP) [file pone.0128388.s004.zip › S4_Dataset_Experiment1/CO1.txt]

Identification :	coralie
2008-10-14	14:15:13
Fichier origine :	C:\Documents and Settings\schon\Bureau\Ecriture\coralie lapin1.txt
Nb segments :	1
Seg	Num	X /100 mm	Y /100 mm	Interv ms	Time ms	Tip	P	Az	Al
0	0	1061	14384	5	5	0	0	920	300
0	0	1066	14419	5	10	0	0	920	300
0	0	1066	14470	5	15	0	0	920	300
0	0	1071	14533	5	20	0	0	920	300
0	0	1071	14594	5	25	0	0	920	300
0	0	1071	14650	5	30	0	0	920	300
0	0	1071	14704	5	35	0	0	920	300
0	0	1071	14757	5	40	0	0	920	300
0	0	1080	14807	5	45	0	0	910	300
0	0	1087	14853	5	50	0	0	910	300
0	0	1096	14894	5	55	0	0	910	300
0	0	1104	14927	5	60	0	0	900	300
0	0	1110	14952	5	65	0	0	900	300
0	0	1116	14969	5	70	0	0	900	300
0	0	1121	14976	5	75	0	0	900	300
0	0	1121	14976	5	80	0	0	900	300
0	0	1121	14967	5	85	0	0	900	300
0	0	1121	14952	5	90	0	0	900	300
0	0	1113	14930	5	95	0	0	900	300
0	0	1106	14905	5	100	0	0	900	300
0	0	1097	14876	5	105	0	0	900	300
0	0	1087	14845	5	110	0	0	900	300
0	0	1077	14811	5	115	0	0	900	300
0	0	1065	14779	5	120	0	0	890	300
0	0	1053	14746	5	125	0	0	890	300
0	0	1041	14716	5	130	0	0	890	300
0	0	1027	14689	5	135	0	0	890	300
0	0	1015	14665	5	140	0	0	880	300
0	0	1001	14645	5	145	0	0	880	300
0	0	988	14629	5	150	0	0	880	300
0	0	975	14615	5	155	0	0	870	300
0	0	961	14602	5	160	0	0	870	320
0	0	948	14589	5	165	0	0	870	330
0	0	936	14577	5	170	0	0	860	360
0	0	922	14564	5	175	0	0	850	380
0	0	908	14550	5	180	0	0	850	390
0	0	893	14534	5	185	0	0	850	390
0	0	877	14518	5	190	0	0	840	390
0	0	862	14501	5	195	0	0	840	390
0	0	846	14483	5	200	0	0	840	390
0	0	828	14464	5	205	0	0	840	390
0	0	811	14443	5	210	0	0	850	390
0	0	792	14419	5	215	0	0	850	390
0	0	773	14395	5	220	0	0	850	390
0	0	755	14368	5	225	0	0	850	390
0	0	740	14341	5	230	0	0	850	390
0	0	728	14316	5	235	0	0	850	390
0	0	717	14293	5	240	0	0	850	380
0	0	709	14273	5	245	0	0	850	380
0	0	701	14258	5	250	0	0	860	360
0	0	696	14246	5	255	0	0	860	360
0	0	696	14240	5	260	0	0	860	350
0	0	696	14240	5	265	0	0	860	350
0	0	696	14240	5	270	0	0	860	330
0	0	696	14245	5	275	0	0	860	330
0	0	705	14252	5	280	0	0	860	330
0	0	712	14260	5	285	0	0	870	320
0	0	718	14268	5	290	0	0	870	320
0	0	723	14277	5	295	0	0	870	300
0	0	730	14283	5	300	0	0	880	300
0	0	737	14287	5	305	0	0	880	300
0	0	745	14287	5	310	0	0	890	300
0	0	745	14287	5	315	1	273	890	300
0	0	751	14287	5	320	1	317	900	300
0	0	756	14283	5	325	1	375	900	300
0	0	756	14283	5	330	1	499	900	300
0	0	756	14276	5	335	1	607	900	300
0	0	761	14272	5	340	1	654	900	300
0	0	761	14272	5	345	1	677	910	300
0	0	767	14268	5	350	1	697	910	300
0	0	771	14268	5	355	1	740	920	300
0	0	778	14268	5	360	1	771	920	300
0	0	786	14271	5	365	1	776	920	300
0	0	796	14271	5	370	1	789	920	300
0	0	808	14277	5	375	1	813	920	300
0	0	822	14281	5	380	1	833	920	300
0	0	838	14287	5	385	1	836	920	300
0	0	855	14294	5	390	1	840	920	300
0	0	874	14301	5	395	1	859	930	300
0	0	892	14310	5	400	1	865	930	300
0	0	910	14321	5	405	1	874	930	300
0	0	929	14337	5	410	1	886	930	300
0	0	948	14356	5	415	1	895	930	300
0	0	969	14378	5	420	1	898	940	320
0	0	990	14401	5	425	1	899	940	320
0	0	1010	14424	5	430	1	903	950	330
0	0	1031	14449	5	435	1	906	950	330
0	0	1051	14474	5	440	1	915	960	330
0	0	1072	14503	5	445	1	914	960	330
0	0	1093	14536	5	450	1	914	970	350
0	0	1112	14572	5	455	1	914	970	350
0	0	1132	14612	5	460	1	914	990	360
0	0	1151	14652	5	465	1	919	990	380
0	0	1169	14695	5	470	1	920	990	380
0	0	1187	14738	5	475	1	918	1010	390
0	0	1202	14783	5	480	1	920	1010	400
0	0	1217	14830	5	485	1	919	1010	400
0	0	1231	14876	5	490	1	920	1020	410
0	0	1243	14922	5	495	1	919	1020	410
0	0	1252	14967	5	500	1	918	1010	410
0	0	1259	15010	5	505	1	918	1010	410
0	0	1265	15050	5	510	1	920	1010	410
0	0	1269	15087	5	515	1	920	1010	410
0	0	1269	15122	5	520	1	918	1010	410
0	0	1269	15156	5	525	1	919	1010	410
0	0	1263	15189	5	530	1	920	1010	410
0	0	1257	15214	5	535	1	920	1010	410
0	0	1250	15231	5	540	1	920	1010	410
0	0	1242	15239	5	545	1	920	1010	410
0	0	1233	15239	5	550	1	920	1010	400
0	0	1222	15239	5	555	1	919	1010	390
0	0	1211	15239	5	560	1	919	1020	370
0	0	1200	15239	5	565	1	918	1030	370
0	0	1186	15239	5	570	1	918	1020	350
0	0	1172	15239	5	575	1	918	1030	350
0	0	1158	15239	5	580	1	917	1040	350
0	0	1143	15239	5	585	1	919	1050	340
0	0	1129	15239	5	590	1	917	1060	340
0	0	1114	15239	5	595	1	917	1060	320
0	0	1100	15239	5	600	1	918	1070	320
0	0	1086	15239	5	605	1	917	1080	310
0	0	1072	15239	5	610	1	916	1080	310
0	0	1060	15239	5	615	1	916	1070	290
0	0	1048	15239	5	620	1	917	1070	290
0	0	1036	15239	5	625	1	916	1080	290
0	0	1027	15239	5	630	1	915	1080	290
0	0	1018	15239	5	635	1	916	1080	290
0	0	1011	15239	5	640	1	916	1090	290
0	0	1005	15239	5	645	1	916	1090	290
0	0	1000	15239	5	650	1	915	1080	290
0	0	995	15239	5	655	1	915	1080	290
0	0	991	15235	5	660	1	915	1080	290
0	0	991	15224	5	665	1	916	1080	290
0	0	991	15204	5	670	1	916	1080	290
0	0	991	15177	5	675	1	917	1070	290
0	0	991	15144	5	680	1	916	1070	290
0	0	991	15107	5	685	1	916	1070	290
0	0	991	15069	5	690	1	916	1060	290
0	0	996	15027	5	695	1	917	1050	290
0	0	1000	14985	5	700	1	919	1050	290
0	0	1005	14943	5	705	1	918	1040	290
0	0	1012	14900	5	710	1	919	1030	290
0	0	1019	14857	5	715	1	920	1020	290
0	0	1026	14815	5	720	1	921	1020	290
0	0	1032	14772	5	725	1	920	1010	300
0	0	1038	14730	5	730	1	921	1010	300
0	0	1043	14690	5	735	1	923	1010	300
0	0	1050	14647	5	740	1	924	990	300
0	0	1056	14606	5	745	1	923	1000	320
0	0	1063	14566	5	750	1	926	1000	320
0	0	1071	14525	5	755	1	926	1010	330
0	0	1081	14487	5	760	1	926	1010	340
0	0	1092	14452	5	765	1	927	1010	350
0	0	1105	14421	5	770	1	926	1020	370
0	0	1118	14395	5	775	1	926	1020	380
0	0	1134	14372	5	780	1	926	1030	400
0	0	1151	14352	5	785	1	926	1040	400
0	0	1170	14335	5	790	1	926	1040	410
0	0	1190	14323	5	795	1	926	1040	410
0	0	1210	14316	5	800	1	928	1040	410
0	0	1232	14312	5	805	1	931	1040	410
0	0	1253	14312	5	810	1	931	1030	400
0	0	1275	14309	5	815	1	931	1030	400
0	0	1295	14309	5	820	1	931	1020	380
0	0	1317	14305	5	825	1	931	1010	390
0	0	1337	14305	5	830	1	930	1010	390
0	0	1358	14305	5	835	1	930	1000	390
0	0	1377	14310	5	840	1	928	1000	390
0	0	1396	14315	5	845	1	926	980	390
0	0	1416	14320	5	850	1	923	980	390
0	0	1434	14320	5	855	1	906	970	390
0	0	1452	14325	5	860	1	883	970	390
0	0	1469	14325	5	865	1	857	960	390
0	0	1486	14321	5	870	1	801	960	390
0	0	1502	14318	5	875	1	684	960	390
0	0	1518	14318	5	880	1	437	960	390
0	0	1534	14318	5	885	1	177	960	410
0	0	1534	14318	5	890	0	0	960	410
0	0	1561	14321	5	895	0	0	960	420
0	0	1571	14328	5	900	0	0	960	420
0	0	1580	14339	5	905	0	0	960	420
0	0	1588	14352	5	910	0	0	960	420
0	0	1595	14367	5	915	0	0	960	420
0	0	1602	14384	5	920	0	0	960	420
0	0	1609	14402	5	925	0	0	960	420
0	0	1616	14420	5	930	0	0	950	410
0	0	1624	14439	5	935	0	0	950	410
0	0	1633	14458	5	940	0	0	950	390
0	0	1641	14476	5	945	0	0	950	390
0	0	1649	14495	5	950	0	0	950	390
0	0	1656	14512	5	955	0	0	950	390
0	0	1663	14528	5	960	0	0	950	390
0	0	1669	14543	5	965	0	0	950	390
0	0	1675	14557	5	970	0	0	950	390
0	0	1679	14570	5	975	0	0	950	390
0	0	1684	14579	5	980	0	0	950	390
0	0	1684	14587	5	985	0	0	950	390
0	0	1690	14594	5	990	0	0	950	390
0	0	1690	14594	5	995	0	0	950	390
0	0	1690	14598	5	1000	0	0	950	390
0	0	1690	14598	5	1005	0	0	950	410
0	0	1690	14598	5	1010	0	0	960	410
0	0	1690	14598	5	1015	1	542	960	420
0	0	1679	14594	5	1020	1	517	960	420
0	0	1673	14594	5	1025	1	532	960	420
0	0	1669	14594	5	1030	1	629	960	420
0	0	1666	14594	5	1035	1	685	960	420
0	0	1662	14594	5	1040	1	713	960	420
0	0	1657	14594	5	1045	1	736	990	440
0	0	1652	14594	5	1050	1	750	990	440
0	0	1647	14594	5	1055	1	756	990	450
0	0	1640	14587	5	1060	1	781	990	450
0	0	1632	14581	5	1065	1	807	990	450
0	0	1624	14572	5	1070	1	818	990	450
0	0	1615	14561	5	1075	1	831	990	450
0	0	1608	14549	5	1080	1	842	990	450
0	0	1599	14534	5	1085	1	848	990	450
0	0	1590	14517	5	1090	1	851	990	450
0	0	1582	14498	5	1095	1	862	990	450
0	0	1573	14478	5	1100	1	871	990	450
0	0	1564	14458	5	1105	1	870	990	450
0	0	1557	14435	5	1110	1	870	990	440
0	0	1551	14410	5	1115	1	872	990	440
0	0	1547	14383	5	1120	1	886	980	420
0	0	1547	14356	5	1125	1	885	980	420
0	0	1547	14328	5	1130	1	883	980	420
0	0	1547	14301	5	1135	1	883	960	420
0	0	1551	14273	5	1140	1	883	960	420
0	0	1556	14247	5	1145	1	883	960	420
0	0	1562	14223	5	1150	1	882	950	420
0	0	1569	14203	5	1155	1	881	950	420
0	0	1577	14187	5	1160	1	881	950	420
0	0	1586	14173	5	1165	1	882	940	420
0	0	1596	14161	5	1170	1	882	940	420
0	0	1607	14153	5	1175	1	880	940	420
0	0	1618	14147	5	1180	1	880	930	420
0	0	1630	14147	5	1185	1	880	930	420
0	0	1643	14147	5	1190	1	879	930	420
0	0	1656	14147	5	1195	1	878	910	420
0	0	1670	14153	5	1200	1	878	910	420
0	0	1683	14164	5	1205	1	878	910	420
0	0	1698	14177	5	1210	1	878	910	420
0	0	1714	14195	5	1215	1	877	910	420
0	0	1729	14216	5	1220	1	876	910	420
0	0	1743	14240	5	1225	1	874	910	420
0	0	1755	14266	5	1230	1	868	910	420
0	0	1765	14291	5	1235	1	858	910	420
0	0	1772	14317	5	1240	1	852	910	420
0	0	1779	14339	5	1245	1	852	930	420
0	0	1784	14362	5	1250	1	833	930	420
0	0	1789	14382	5	1255	1	832	930	440
0	0	1793	14402	5	1260	1	831	940	440
0	0	1793	14421	5	1265	1	832	940	450
0	0	1793	14439	5	1270	1	833	960	450
0	0	1793	14458	5	1275	1	833	960	450
0	0	1787	14476	5	1280	1	836	970	450
0	0	1783	14494	5	1285	1	836	970	450
0	0	1776	14510	5	1290	1	836	970	450
0	0	1769	14526	5	1295	1	836	990	450
0	0	1761	14540	5	1300	1	836	990	450
0	0	1751	14554	5	1305	1	836	990	450
0	0	1741	14567	5	1310	1	845	1000	450
0	0	1730	14577	5	1315	1	864	1000	450
0	0	1719	14586	5	1320	1	861	1000	450
0	0	1708	14593	5	1325	1	862	1000	450
0	0	1696	14599	5	1330	1	863	1000	450
0	0	1684	14604	5	1335	1	864	1020	440
0	0	1672	14608	5	1340	1	865	1020	440
0	0	1661	14608	5	1345	1	877	1000	450
0	0	1652	14608	5	1350	1	877	1000	450
0	0	1644	14608	5	1355	1	878	1000	450
0	0	1637	14608	5	1360	1	883	1000	450
0	0	1631	14608	5	1365	1	889	1020	440
0	0	1627	14605	5	1370	1	890	1020	440
0	0	1623	14605	5	1375	1	889	1020	440
0	0	1623	14605	5	1380	1	888	1020	440
0	0	1617	14601	5	1385	1	888	1020	440
0	0	1617	14601	5	1390	1	889	1020	440
0	0	1617	14601	5	1395	1	888	1020	440
0	0	1617	14601	5	1400	1	887	1020	440
0	0	1617	14601	5	1405	1	886	1020	440
0	0	1617	14597	5	1410	1	886	1020	440
0	0	1617	14597	5	1415	1	887	1020	440
0	0	1622	14597	5	1420	1	887	1020	440
0	0	1625	14597	5	1425	1	885	1020	440
0	0	1625	14593	5	1430	1	884	1020	440
0	0	1631	14593	5	1435	1	883	1020	440
0	0	1635	14593	5	1440	1	883	1030	440
0	0	1640	14597	5	1445	1	884	1030	440
0	0	1647	14602	5	1450	1	884	1030	440
0	0	1656	14602	5	1455	1	883	1030	440
0	0	1665	14607	5	1460	1	883	1030	440
0	0	1675	14607	5	1465	1	885	1030	440
0	0	1685	14607	5	1470	1	885	1030	440
0	0	1695	14607	5	1475	1	884	1030	440
0	0	1705	14607	5	1480	1	883	1030	440
0	0	1716	14607	5	1485	1	885	1030	440
0	0	1726	14601	5	1490	1	886	1030	440
0	0	1735	14597	5	1495	1	885	1030	440
0	0	1746	14594	5	1500	1	886	1030	440
0	0	1753	14590	5	1505	1	887	1030	440
0	0	1760	14586	5	1510	1	889	1040	460
0	0	1768	14581	5	1515	1	891	1040	460
0	0	1775	14573	5	1520	1	894	1040	470
0	0	1782	14564	5	1525	1	896	1040	470
0	0	1787	14553	5	1530	1	897	1040	470
0	0	1791	14541	5	1535	1	900	1040	470
0	0	1795	14529	5	1540	1	907	1040	470
0	0	1798	14514	5	1545	1	909	1070	470
0	0	1802	14499	5	1550	1	909	1070	470
0	0	1806	14482	5	1555	1	913	1070	470
0	0	1806	14463	5	1560	1	916	1070	470
0	0	1810	14446	5	1565	1	918	1070	470
0	0	1814	14427	5	1570	1	920	1070	470
0	0	1818	14406	5	1575	1	924	1060	460
0	0	1822	14386	5	1580	1	924	1060	460
0	0	1827	14365	5	1585	1	924	1050	440
0	0	1832	14346	5	1590	1	925	1050	440
0	0	1837	14326	5	1595	1	924	1040	460
0	0	1846	14311	5	1600	1	926	1040	460
0	0	1855	14296	5	1605	1	926	1040	470
0	0	1866	14282	5	1610	1	926	1040	470
0	0	1879	14270	5	1615	1	927	1030	470
0	0	1891	14258	5	1620	1	927	1030	470
0	0	1904	14248	5	1625	1	927	1030	470
0	0	1917	14240	5	1630	1	927	1030	470
0	0	1930	14237	5	1635	1	928	1010	470
0	0	1944	14237	5	1640	1	928	1010	470
0	0	1960	14237	5	1645	1	928	1010	470
0	0	1976	14237	5	1650	1	929	1010	470
0	0	1993	14246	5	1655	1	930	1010	470
0	0	2010	14259	5	1660	1	930	1010	470
0	0	2029	14275	5	1665	1	932	1020	490
0	0	2048	14294	5	1670	1	932	1020	490
0	0	2066	14315	5	1675	1	937	1020	500
0	0	2085	14336	5	1680	1	937	1020	500
0	0	2102	14358	5	1685	1	936	1020	500
0	0	2118	14381	5	1690	1	935	1020	500
0	0	2134	14408	5	1695	1	936	1060	520
0	0	2149	14434	5	1700	1	936	1060	520
0	0	2164	14460	5	1705	1	936	1060	530
0	0	2177	14486	5	1710	1	936	1080	530
0	0	2190	14509	5	1715	1	936	1080	530
0	0	2200	14531	5	1720	1	935	1120	540
0	0	2209	14554	5	1725	1	934	1120	540
0	0	2218	14575	5	1730	1	934	1140	550
0	0	2225	14596	5	1735	1	935	1140	550
0	0	2231	14616	5	1740	1	934	1160	560
0	0	2236	14633	5	1745	1	935	1180	560
0	0	2241	14650	5	1750	1	935	1190	560
0	0	2241	14665	5	1755	1	936	1190	560
0	0	2245	14676	5	1760	1	935	1210	560
0	0	2245	14686	5	1765	1	936	1210	560
0	0	2250	14694	5	1770	1	937	1210	560
0	0	2250	14701	5	1775	1	937	1230	580
0	0	2254	14705	5	1780	1	937	1230	580
0	0	2254	14705	5	1785	1	939	1240	580
0	0	2254	14705	5	1790	1	941	1240	580
0	0	2254	14705	5	1795	1	942	1240	580
0	0	2254	14705	5	1800	1	943	1240	580
0	0	2254	14700	5	1805	1	943	1240	580
0	0	2254	14694	5	1810	1	944	1240	580
0	0	2254	14686	5	1815	1	943	1240	580
0	0	2254	14676	5	1820	1	945	1240	580
0	0	2250	14663	5	1825	1	949	1240	580
0	0	2250	14648	5	1830	1	948	1240	580
0	0	2246	14630	5	1835	1	951	1240	580
0	0	2242	14610	5	1840	1	959	1240	580
0	0	2242	14586	5	1845	1	963	1240	580
0	0	2242	14560	5	1850	1	968	1240	580
0	0	2242	14531	5	1855	1	969	1240	580
0	0	2242	14502	5	1860	1	977	1240	580
0	0	2242	14471	5	1865	1	976	1240	580
0	0	2239	14438	5	1870	1	977	1240	580
0	0	2239	14403	5	1875	1	980	1270	570
0	0	2234	14361	5	1880	1	980	1240	580
0	0	2234	14315	5	1885	1	980	1240	580
0	0	2228	14265	5	1890	1	982	1240	580
0	0	2228	14211	5	1895	1	983	1210	580
0	0	2225	14154	5	1900	1	983	1210	580
0	0	2225	14096	5	1905	1	984	1190	560
0	0	2225	14044	5	1910	1	985	1160	570
0	0	2233	13995	5	1915	1	986	1160	570
0	0	2241	13953	5	1920	1	985	1150	580
0	0	2249	13916	5	1925	1	985	1150	580
0	0	2259	13878	5	1930	1	984	1150	580
0	0	2265	13846	5	1935	1	985	1120	580
0	0	2271	13818	5	1940	1	985	1120	580
0	0	2278	13791	5	1945	1	983	1120	580
0	0	2283	13770	5	1950	1	982	1100	580
0	0	2288	13753	5	1955	1	981	1120	600
0	0	2292	13741	5	1960	1	976	1120	600
0	0	2295	13731	5	1965	1	966	1090	620
0	0	2299	13723	5	1970	1	955	1090	620
0	0	2303	13715	5	1975	1	940	1090	620
0	0	2307	13709	5	1980	1	916	1080	610
0	0	2307	13709	5	1985	1	888	1080	610
0	0	2311	13709	5	1990	1	846	1070	590
0	0	2311	13709	5	1995	1	779	1070	590
0	0	2311	13719	5	2000	1	627	1060	580
0	0	2315	13733	5	2005	1	259	1050	560
0	0	2315	13733	5	2010	0	0	1050	550
0	0	2315	13784	5	2015	0	0	1050	550
0	0	2315	13822	5	2020	0	0	1040	530
0	0	2312	13865	5	2025	0	0	1020	520
0	0	2312	13914	5	2030	0	0	1010	500
0	0	2319	13967	5	2035	0	0	1010	500
0	0	2332	14025	5	2040	0	0	980	480
0	0	2351	14088	5	2045	0	0	980	470
0	0	2372	14153	5	2050	0	0	960	450
0	0	2394	14221	5	2055	0	0	960	440
0	0	2417	14289	5	2060	0	0	940	440
0	0	2443	14355	5	2065	0	0	940	420
0	0	2469	14418	5	2070	0	0	930	420
0	0	2493	14475	5	2075	0	0	930	420
0	0	2514	14527	5	2080	0	0	930	420
0	0	2529	14570	5	2085	0	0	910	420
0	0	2540	14604	5	2090	0	0	910	410
0	0	2546	14629	5	2095	0	0	910	410
0	0	2546	14645	5	2100	0	0	900	390
0	0	2542	14654	5	2105	0	0	900	390
0	0	2534	14659	5	2110	0	0	900	390
0	0	2524	14659	5	2115	0	0	900	390
0	0	2512	14654	5	2120	0	0	900	390
0	0	2497	14647	5	2125	0	0	900	380
0	0	2481	14636	5	2130	0	0	900	380
0	0	2463	14625	5	2135	0	0	900	360
0	0	2444	14613	5	2140	0	0	900	360
0	0	2425	14601	5	2145	0	0	910	360
0	0	2408	14589	5	2150	0	0	910	380
0	0	2391	14579	5	2155	0	0	910	380
0	0	2374	14569	5	2160	0	0	910	390
0	0	2357	14560	5	2165	0	0	910	390
0	0	2340	14552	5	2170	0	0	910	390
0	0	2324	14545	5	2175	0	0	910	390
0	0	2308	14541	5	2180	0	0	910	410
0	0	2293	14541	5	2185	0	0	930	410
0	0	2278	14541	5	2190	0	0	940	420
0	0	2264	14541	5	2195	0	0	940	440
0	0	2250	14544	5	2200	0	0	960	450
0	0	2237	14548	5	2205	0	0	980	470
0	0	2225	14548	5	2210	0	0	980	470
0	0	2212	14553	5	2215	0	0	1000	480
0	0	2202	14557	5	2220	0	0	1020	490
0	0	2189	14557	5	2225	0	0	1050	500
0	0	2189	14557	6	2231	1	294	1060	520
0	0	2169	14567	5	2236	1	388	1070	520
0	0	2160	14572	5	2241	1	404	1100	520
0	0	2154	14579	5	2246	1	527	1100	520
0	0	2150	14585	5	2251	1	619	1130	540
0	0	2150	14593	5	2256	1	684	1160	530
0	0	2150	14602	5	2261	1	712	1170	540
0	0	2155	14611	5	2266	1	738	1170	540
0	0	2163	14623	5	2271	1	751	1180	540
0	0	2174	14636	5	2276	1	765	1180	540
0	0	2188	14651	5	2281	1	775	1180	540
0	0	2203	14666	5	2286	1	791	1180	540
0	0	2222	14681	5	2291	1	815	1180	540
0	0	2242	14694	5	2296	1	837	1180	540
0	0	2264	14708	5	2301	1	834	1180	540
0	0	2288	14720	5	2306	1	836	1170	540
0	0	2312	14730	5	2311	1	840	1170	540
0	0	2335	14738	5	2316	1	841	1170	540
0	0	2355	14742	5	2321	1	840	1140	550
0	0	2374	14742	5	2326	1	840	1120	550
0	0	2391	14742	5	2331	1	847	1120	550
0	0	2406	14737	5	2336	1	858	1100	550
0	0	2420	14731	5	2341	1	862	1100	550
0	0	2433	14725	5	2346	1	865	1080	560
0	0	2443	14716	5	2351	1	871	1080	560
0	0	2451	14706	5	2356	1	877	1050	560
0	0	2457	14693	5	2361	1	877	1050	560
0	0	2461	14678	5	2366	1	881	1030	550
0	0	2461	14662	5	2371	1	884	1030	550
0	0	2461	14644	5	2376	1	889	1000	540
0	0	2461	14624	5	2381	1	889	1000	540
0	0	2461	14604	5	2386	1	897	1000	540
0	0	2461	14581	5	2391	1	899	1000	540
0	0	2457	14556	5	2396	1	903	1000	540
0	0	2454	14531	5	2401	1	907	1000	540
0	0	2454	14505	5	2406	1	913	1000	540
0	0	2447	14477	5	2411	1	914	1000	540
0	0	2444	14450	5	2416	1	916	1020	530
0	0	2444	14421	5	2421	1	925	1020	530
0	0	2438	14392	5	2426	1	926	1020	530
0	0	2438	14363	5	2431	1	927	1020	530
0	0	2438	14334	5	2436	1	932	1000	540
0	0	2438	14307	5	2441	1	932	1000	540
0	0	2438	14280	5	2446	1	934	1000	540
0	0	2438	14256	5	2451	1	934	1000	540
0	0	2448	14234	5	2456	1	937	1000	540
0	0	2456	14213	5	2461	1	939	980	540
0	0	2465	14196	5	2466	1	937	980	540
0	0	2475	14182	5	2471	1	937	980	540
0	0	2486	14171	5	2476	1	939	950	540
0	0	2499	14161	5	2481	1	940	950	540
0	0	2515	14154	5	2486	1	940	950	540
0	0	2531	14150	5	2491	1	942	940	540
0	0	2548	14150	5	2496	1	943	940	540
0	0	2565	14150	5	2501	1	944	940	540
0	0	2583	14156	5	2506	1	944	940	540
0	0	2603	14163	5	2511	1	944	910	540
0	0	2621	14172	5	2516	1	944	910	540
0	0	2640	14184	5	2521	1	945	910	540
0	0	2658	14200	5	2526	1	946	910	540
0	0	2675	14221	5	2531	1	946	910	540
0	0	2691	14243	5	2536	1	946	910	540
0	0	2706	14268	5	2541	1	944	910	540
0	0	2720	14294	5	2546	1	945	910	540
0	0	2732	14318	5	2551	1	944	910	560
0	0	2743	14341	5	2556	1	944	910	560
0	0	2754	14363	5	2561	1	942	950	570
0	0	2763	14386	5	2566	1	943	950	570
0	0	2771	14409	5	2571	1	938	960	570
0	0	2779	14432	5	2576	1	935	960	570
0	0	2784	14455	5	2581	1	931	960	570
0	0	2789	14477	5	2586	1	932	990	570
0	0	2793	14499	5	2591	1	931	990	570
0	0	2797	14521	5	2596	1	932	1010	570
0	0	2800	14541	5	2601	1	931	1010	570
0	0	2800	14558	5	2606	1	931	1010	570
0	0	2805	14572	5	2611	1	932	1040	560
0	0	2805	14582	5	2616	1	932	1040	560
0	0	2805	14589	5	2621	1	932	1040	560
0	0	2805	14593	5	2626	1	933	1050	560
0	0	2805	14593	5	2631	1	934	1050	560
0	0	2805	14593	5	2636	1	936	1050	560
0	0	2805	14593	5	2641	1	939	1050	560
0	0	2805	14593	5	2646	1	940	1050	560
0	0	2805	14586	5	2651	1	941	1050	560
0	0	2801	14577	5	2656	1	941	1050	560
0	0	2801	14566	5	2661	1	943	1050	560
0	0	2801	14551	5	2666	1	945	1050	560
0	0	2796	14532	5	2671	1	944	1050	560
0	0	2796	14510	5	2676	1	944	1050	560
0	0	2790	14484	5	2681	1	952	1050	560
0	0	2790	14456	5	2686	1	952	1050	560
0	0	2790	14431	5	2691	1	953	1050	560
0	0	2790	14409	5	2696	1	954	1050	560
0	0	2790	14389	5	2701	1	957	1050	560
0	0	2794	14372	5	2706	1	963	1050	560
0	0	2799	14354	5	2711	1	964	1050	560
0	0	2805	14337	5	2716	1	966	1040	560
0	0	2810	14320	5	2721	1	966	1040	560
0	0	2816	14304	5	2726	1	966	1040	560
0	0	2822	14291	5	2731	1	968	1040	560
0	0	2831	14279	5	2736	1	969	1040	560
0	0	2841	14269	5	2741	1	970	1040	560
0	0	2852	14261	5	2746	1	969	1040	560
0	0	2864	14254	5	2751	1	969	1010	570
0	0	2877	14250	5	2756	1	968	1020	580
0	0	2890	14246	5	2761	1	968	1020	580
0	0	2903	14246	5	2766	1	965	1020	590
0	0	2917	14243	5	2771	1	960	1020	590
0	0	2930	14243	5	2776	1	947	1000	600
0	0	2943	14243	5	2781	1	928	1000	600
0	0	2956	14247	5	2786	1	903	1000	600
0	0	2967	14252	5	2791	1	862	1000	600
0	0	2979	14258	5	2796	1	760	1000	600
0	0	2989	14265	5	2801	1	385	1000	600
0	0	2989	14265	5	2806	0	0	1000	600
0	0	3006	14288	5	2811	0	0	1000	600
0	0	3010	14304	5	2816	0	0	1000	600
0	0	3010	14324	5	2821	0	0	1000	600
0	0	3010	14347	5	2826	0	0	1010	620
0	0	3010	14375	5	2831	0	0	1010	620
0	0	3010	14406	5	2836	0	0	1020	630
0	0	3010	14441	5	2841	0	0	1020	630
0	0	3010	14481	5	2846	0	0	1020	630
0	0	3006	14523	5	2851	0	0	1040	620
0	0	3006	14567	5	2856	0	0	1030	610
0	0	3001	14611	5	2861	0	0	1030	610
0	0	3001	14651	5	2866	0	0	1020	590
0	0	2995	14686	5	2871	0	0	1020	590
0	0	2991	14714	5	2876	0	0	1020	590
0	0	2984	14740	5	2881	0	0	1020	590
0	0	2977	14762	5	2886	0	0	1020	590
0	0	2969	14783	5	2891	0	0	1020	590
0	0	2962	14803	5	2896	0	0	1020	590
0	0	2955	14819	5	2901	0	0	1020	590
0	0	2947	14832	5	2906	0	0	1020	580
0	0	2940	14843	5	2911	0	0	1020	580
0	0	2932	14852	5	2916	0	0	1010	570
0	0	2924	14859	5	2921	0	0	1010	570
0	0	2917	14867	5	2926	0	0	1010	570
0	0	2910	14874	5	2931	0	0	1010	570
0	0	2904	14882	5	2936	0	0	1010	570
0	0	2899	14888	5	2941	0	0	1010	570
0	0	2894	14893	5	2946	0	0	1010	570
0	0	2889	14896	5	2951	0	0	1010	570
0	0	2889	14896	4	2955	1	798	1010	570
0	0	2876	14904	5	2960	1	799	1010	570
0	0	2870	14908	5	2965	1	813	1010	570
0	0	2867	14913	5	2970	1	862	990	570
0	0	2867	14917	5	2975	1	881	990	570
0	0	2867	14920	5	2980	1	886	990	570
0	0	2867	14920	5	2985	1	885	990	570
0	0	2867	14925	5	2990	1	885	1000	590
0	0	2867	14925	5	2995	1	886	1000	590
0	0	2872	14925	5	3000	1	889	1000	600
0	0	2876	14925	5	3005	1	891	1000	600
0	0	2876	14925	5	3010	1	894	1000	600
0	0	2881	14925	5	3015	1	898	1000	600
0	0	2881	14925	5	3020	1	900	1000	600
0	0	2886	14925	5	3025	1	900	1000	600
0	0	2890	14920	5	3030	1	902	1000	600
0	0	2895	14916	5	3035	1	904	1000	600
0	0	2899	14911	5	3040	1	908	1000	600
0	0	2905	14905	5	3045	1	910	1000	600
0	0	2909	14899	5	3050	1	911	1000	600
0	0	2914	14894	5	3055	1	912	1000	600
0	0	2918	14890	5	3060	1	911	1000	600
0	0	2918	14884	5	3065	1	911	1000	600
0	0	2923	14877	5	3070	1	911	1000	600
0	0	2923	14869	5	3075	1	910	1000	600
0	0	2928	14862	5	3080	1	910	1000	600
0	0	2928	14855	5	3085	1	910	1000	600
0	0	2932	14847	5	3090	1	911	1000	600
0	0	2932	14838	5	3095	1	911	1000	600
0	0	2932	14829	5	3100	1	911	1000	600
0	0	2932	14820	5	3105	1	911	1000	600
0	0	2932	14813	5	3110	1	912	1000	600
0	0	2932	14809	5	3115	1	911	1000	600
0	0	2926	14805	5	3120	1	913	1000	600
0	0	2920	14801	5	3125	1	913	1000	600
0	0	2913	14797	5	3130	1	913	1000	600
0	0	2907	14797	5	3135	1	914	1000	600
0	0	2900	14792	5	3140	1	914	1000	600
0	0	2894	14792	5	3145	1	913	1020	590
0	0	2888	14792	5	3150	1	913	1020	590
0	0	2883	14792	5	3155	1	913	1020	590
0	0	2878	14796	5	3160	1	911	1020	590
0	0	2875	14796	5	3165	1	907	1020	590
0	0	2875	14801	5	3170	1	902	1020	590
0	0	2870	14801	5	3175	1	897	1020	590
0	0	2870	14808	5	3180	1	887	1020	590
0	0	2870	14813	5	3185	1	873	1020	590
0	0	2870	14819	5	3190	1	858	1020	590
0	0	2870	14826	5	3195	1	831	1020	590
0	0	2870	14832	5	3200	1	788	1050	590
0	0	2874	14837	5	3205	1	706	1020	590
0	0	2874	14842	5	3210	1	532	1020	590
0	0	2877	14845	5	3215	1	263	1020	590
0	0	2877	14845	5	3220	0	0	1020	590
0	0	2881	14849	5	3225	0	0	1020	590
0	0	2886	14849	5	3230	0	0	1020	590
0	0	2890	14849	5	3235	0	0	1020	590
0	0	2890	14849	5	3240	0	0	1020	590
0	0	2898	14849	5	3245	0	0	1020	590
0	0	2908	14849	5	3250	0	0	1020	590
0	0	2925	14856	5	3255	0	0	1020	590
0	0	2948	14862	5	3260	0	0	1020	590
0	0	2976	14868	5	3265	0	0	1020	590
0	0	3005	14874	5	3270	0	0	1020	590
0	0	3034	14878	5	3275	0	0	1020	590
0	0	3063	14882	5	3280	0	0	1020	590
0	0	3094	14886	5	3285	0	0	1020	590
0	0	3124	14886	5	3290	0	0	1020	590
0	0	3152	14889	5	3295	0	0	1020	590
0	0	3176	14885	5	3300	0	0	1020	590
0	0	3196	14875	5	3305	0	0	1020	590
0	0	3211	14860	5	3310	0	0	1020	590
0	0	3218	14841	5	3315	0	0	1030	610
0	0	3222	14818	5	3320	0	0	1030	610
0	0	3222	14793	5	3325	0	0	1040	620
0	0	3215	14764	5	3330	0	0	1020	630
0	0	3209	14733	5	3335	0	0	1020	630
0	0	3198	14701	5	3340	0	0	1020	630
0	0	3187	14667	5	3345	0	0	980	630
0	0	3173	14634	5	3350	0	0	980	630
0	0	3157	14601	5	3355	0	0	980	630
0	0	3141	14568	5	3360	0	0	960	630
0	0	3126	14536	5	3365	0	0	960	630
0	0	3111	14504	5	3370	0	0	960	630
0	0	3096	14474	5	3375	0	0	920	630
0	0	3081	14445	5	3380	0	0	920	620
0	0	3067	14418	5	3385	0	0	920	620
0	0	3053	14393	5	3390	0	0	900	600
0	0	3040	14369	5	3395	0	0	900	600
0	0	3028	14348	5	3400	0	0	900	600
0	0	3017	14328	5	3405	0	0	900	600
0	0	3008	14309	5	3410	0	0	900	600
0	0	2999	14292	5	3415	0	0	900	590
0	0	2992	14276	5	3420	0	0	900	590
0	0	2985	14261	5	3425	0	0	900	570
0	0	2979	14249	5	3430	0	0	900	570
0	0	2973	14236	5	3435	0	0	900	570
0	0	2966	14225	5	3440	0	0	900	570
0	0	2959	14213	5	3445	0	0	900	560
0	0	2953	14201	5	3450	0	0	900	560
0	0	2947	14191	5	3455	0	0	900	540
0	0	2941	14182	5	3460	0	0	900	540
0	0	2937	14174	5	3465	0	0	900	540
0	0	2932	14168	5	3470	0	0	900	540
0	0	2928	14163	5	3475	0	0	900	540
0	0	2925	14159	5	3480	0	0	900	540
0	0	2925	14159	7	3487	1	107	900	540
0	0	2921	14152	5	3492	1	597	900	540
0	0	2916	14149	5	3497	1	582	900	540
0	0	2916	14149	5	3502	1	683	900	540
0	0	2916	14144	5	3507	1	772	900	540
0	0	2916	14144	5	3512	1	800	900	540
0	0	2916	14144	5	3517	1	819	900	540
0	0	2921	14144	5	3522	1	837	900	540
0	0	2925	14144	5	3527	1	852	900	540
0	0	2929	14150	5	3532	1	868	900	540
0	0	2935	14157	5	3537	1	883	900	540
0	0	2943	14167	5	3542	1	896	900	540
0	0	2952	14179	5	3547	1	905	900	560
0	0	2962	14194	5	3552	1	909	900	560
0	0	2972	14212	5	3557	1	911	900	570
0	0	2982	14231	5	3562	1	924	900	570
0	0	2992	14253	5	3567	1	924	920	570
0	0	3001	14277	5	3572	1	927	920	570
0	0	3010	14301	5	3577	1	930	920	570
0	0	3019	14327	5	3582	1	930	950	570
0	0	3029	14352	5	3587	1	938	950	570
0	0	3038	14378	5	3592	1	937	950	570
0	0	3048	14405	5	3597	1	937	960	570
0	0	3057	14431	5	3602	1	937	960	570
0	0	3067	14456	5	3607	1	936	990	570
0	0	3078	14480	5	3612	1	935	1000	590
0	0	3089	14502	5	3617	1	935	1000	590
0	0	3099	14523	5	3622	1	934	1020	590
0	0	3112	14542	5	3627	1	935	1020	590
0	0	3125	14559	5	3632	1	934	1020	590
0	0	3139	14575	5	3637	1	934	1050	590
0	0	3153	14588	5	3642	1	933	1050	590
0	0	3164	14600	5	3647	1	933	1050	590
0	0	3175	14610	5	3652	1	932	1070	610
0	0	3185	14618	5	3657	1	932	1080	610
0	0	3197	14624	5	3662	1	932	1090	620
0	0	3210	14629	5	3667	1	932	1090	620
0	0	3222	14629	5	3672	1	932	1090	620
0	0	3231	14633	5	3677	1	932	1090	620
0	0	3239	14633	5	3682	1	932	1090	620
0	0	3244	14627	5	3687	1	934	1090	620
0	0	3249	14620	5	3692	1	936	1090	620
0	0	3254	14611	5	3697	1	939	1150	630
0	0	3259	14600	5	3702	1	941	1150	630
0	0	3264	14586	5	3707	1	942	1160	640
0	0	3264	14569	5	3712	1	942	1160	640
0	0	3264	14552	5	3717	1	942	1160	640
0	0	3264	14531	5	3722	1	941	1160	640
0	0	3267	14509	5	3727	1	941	1160	640
0	0	3267	14484	5	3732	1	941	1160	640
0	0	3267	14458	5	3737	1	942	1160	640
0	0	3267	14431	5	3742	1	942	1170	630
0	0	3267	14405	5	3747	1	941	1170	630
0	0	3267	14379	5	3752	1	942	1170	630
0	0	3267	14353	5	3757	1	944	1170	630
0	0	3267	14329	5	3762	1	946	1170	630
0	0	3267	14305	5	3767	1	949	1160	640
0	0	3262	14280	5	3772	1	949	1160	640
0	0	3258	14257	5	3777	1	948	1160	640
0	0	3258	14234	5	3782	1	948	1160	640
0	0	3253	14217	5	3787	1	948	1160	640
0	0	3253	14205	5	3792	1	948	1160	640
0	0	3253	14199	5	3797	1	947	1120	640
0	0	3253	14199	5	3802	1	947	1120	640
0	0	3253	14195	5	3807	1	947	1120	640
0	0	3253	14195	5	3812	1	946	1120	640
0	0	3253	14195	5	3817	1	944	1120	640
0	0	3253	14201	5	3822	1	941	1100	650
0	0	3253	14206	5	3827	1	938	1100	650
0	0	3253	14214	5	3832	1	937	1100	650
0	0	3253	14225	5	3837	1	937	1100	650
0	0	3253	14239	5	3842	1	936	1100	650
0	0	3253	14255	5	3847	1	934	1100	650
0	0	3260	14274	5	3852	1	933	1100	650
0	0	3265	14295	5	3857	1	931	1100	650
0	0	3272	14316	5	3862	1	932	1100	650
0	0	3280	14336	5	3867	1	932	1100	650
0	0	3292	14354	5	3872	1	934	1100	650
0	0	3307	14374	5	3877	1	936	1120	640
0	0	3325	14395	5	3882	1	934	1120	640
0	0	3343	14418	5	3887	1	935	1120	640
0	0	3362	14439	5	3892	1	934	1160	640
0	0	3382	14459	5	3897	1	935	1160	640
0	0	3401	14477	5	3902	1	935	1160	640
0	0	3419	14494	5	3907	1	935	1170	630
0	0	3435	14509	5	3912	1	933	1170	630
0	0	3450	14523	5	3917	1	934	1170	630
0	0	3465	14537	5	3922	1	934	1210	630
0	0	3479	14549	5	3927	1	934	1210	630
0	0	3492	14561	5	3932	1	933	1210	630
0	0	3503	14569	5	3937	1	934	1210	630
0	0	3512	14575	5	3942	1	935	1230	620
0	0	3520	14579	5	3947	1	936	1230	620
0	0	3526	14579	5	3952	1	936	1230	620
0	0	3531	14579	5	3957	1	936	1220	610
0	0	3535	14579	5	3962	1	936	1220	610
0	0	3535	14579	5	3967	1	938	1190	600
0	0	3538	14579	5	3972	1	940	1190	600
0	0	3538	14579	5	3977	1	941	1190	600
0	0	3538	14575	5	3982	1	943	1190	600
0	0	3538	14571	5	3987	1	945	1190	600
0	0	3542	14562	5	3992	1	946	1190	600
0	0	3542	14550	5	3997	1	951	1190	600
0	0	3547	14538	5	4002	1	954	1190	600
0	0	3547	14524	5	4007	1	954	1220	610
0	0	3551	14508	5	4012	1	955	1220	610
0	0	3551	14490	5	4017	1	955	1230	620
0	0	3551	14468	5	4022	1	956	1230	620
0	0	3551	14447	5	4027	1	958	1230	620
0	0	3551	14427	5	4032	1	958	1230	620
0	0	3551	14409	5	4037	1	958	1230	620
0	0	3558	14393	5	4042	1	965	1230	620
0	0	3561	14373	5	4047	1	969	1230	620
0	0	3565	14355	5	4052	1	969	1230	620
0	0	3569	14335	5	4057	1	972	1230	620
0	0	3573	14317	5	4062	1	973	1230	620
0	0	3578	14303	5	4067	1	973	1230	620
0	0	3585	14289	5	4072	1	975	1210	630
0	0	3592	14279	5	4077	1	976	1210	630
0	0	3600	14269	5	4082	1	976	1210	630
0	0	3607	14261	5	4087	1	976	1210	630
0	0	3617	14253	5	4092	1	977	1210	630
0	0	3624	14246	5	4097	1	976	1170	630
0	0	3632	14240	5	4102	1	975	1170	630
0	0	3640	14233	5	4107	1	975	1170	630
0	0	3647	14228	5	4112	1	975	1170	630
0	0	3654	14224	5	4117	1	973	1160	640
0	0	3663	14220	5	4122	1	966	1160	640
0	0	3670	14220	5	4127	1	950	1180	650
0	0	3676	14220	5	4132	1	923	1180	650
0	0	3681	14220	5	4137	1	883	1150	670
0	0	3685	14220	5	4142	1	772	1150	670
0	0	3685	14220	5	4147	1	202	1150	670
0	0	3685	14220	5	4152	0	0	1150	670
0	0	3689	14217	5	4157	0	0	1120	670
0	0	3679	14217	5	4162	0	0	1120	670
0	0	3669	14223	5	4167	0	0	1120	670
0	0	3659	14235	5	4172	0	0	1080	680
0	0	3648	14254	5	4177	0	0	1070	670
0	0	3639	14280	5	4182	0	0	1070	670
0	0	3630	14312	5	4187	0	0	1050	650
0	0	3618	14349	5	4192	0	0	1030	640
0	0	3607	14391	5	4197	0	0	1020	630
0	0	3594	14437	5	4202	0	0	1010	620
0	0	3583	14485	5	4207	0	0	1000	590
0	0	3577	14538	5	4212	0	0	960	560
0	0	3577	14595	5	4217	0	0	950	530
0	0	3592	14654	5	4222	0	0	950	500
0	0	3617	14713	5	4227	0	0	930	480
0	0	3654	14766	5	4232	0	0	930	450
0	0	3696	14808	5	4237	0	0	910	440
0	0	3744	14837	5	4242	0	0	910	420
0	0	3791	14854	5	4247	0	0	910	390
0	0	3838	14859	5	4252	0	0	900	380
0	0	3838	14859	5	4257	0	0	900	380
