# Supplementary material for: “Let Me Hear Your Handwriting!” Evaluating the Movement Fluency from Its Sonification
Source: PLoS One. 2015 Jun 17;10(6):e0128388. doi: 10.1371/journal.pone.0128388 (PMC4470513; doi:10.1371/journal.pone.0128388)
Supplement: S1 Dataset — (ZIP) [file pone.0128388.s004.zip › S4_Dataset_Experiment1/CO2.txt]

Identification :	coralie
2008-10-14	14:15:36
Fichier origine :	C:\Documents and Settings\schon\Bureau\Ecriture\coralie lapin2.txt
Nb segments :	1
Seg	Num	X /100 mm	Y /100 mm	Interv ms	Time ms	Tip	P	Az	Al
0	0	5461	15239	20	20	0	0	450	220
0	0	5469	15239	5	25	0	0	450	220
0	0	5487	15239	5	30	0	0	450	220
0	0	5516	15239	5	35	0	0	450	220
0	0	5557	15239	5	40	0	0	450	220
0	0	5597	15239	5	45	0	0	450	220
0	0	5630	15239	5	50	0	0	450	220
0	0	5648	15239	5	55	0	0	450	220
0	0	5657	15239	5	60	0	0	450	220
0	0	5667	15239	5	65	0	0	450	220
0	0	5683	15239	5	70	0	0	450	220
0	0	5717	15239	5	75	0	0	450	220
0	0	5760	15239	5	80	0	0	450	220
0	0	5804	15239	5	85	0	0	450	220
0	0	5849	15239	5	90	0	0	450	220
0	0	5884	15239	5	95	0	0	450	220
0	0	5911	15239	5	100	0	0	580	260
0	0	5933	15239	5	105	0	0	690	280
0	0	5947	15239	5	110	0	0	760	290
0	0	5965	15239	5	115	0	0	800	300
0	0	5986	15239	5	120	0	0	820	300
0	0	6010	15239	5	125	0	0	820	300
0	0	6042	15233	5	130	0	0	810	300
0	0	6076	15209	5	135	0	0	810	300
0	0	6110	15169	5	140	0	0	810	300
0	0	6142	15113	5	145	0	0	800	300
0	0	6171	15048	5	150	0	0	800	300
0	0	6195	14986	5	155	0	0	790	300
0	0	6215	14929	5	160	0	0	790	310
0	0	6234	14881	5	165	0	0	780	320
0	0	6248	14844	5	170	0	0	760	340
0	0	6258	14818	5	175	0	0	750	350
0	0	6262	14801	5	180	0	0	730	370
0	0	6262	14790	5	185	0	0	730	380
0	0	6253	14781	5	190	0	0	700	390
0	0	6244	14772	5	195	0	0	680	400
0	0	6232	14764	5	200	0	0	680	400
0	0	6220	14755	5	205	0	0	680	400
0	0	6207	14743	5	210	0	0	660	400
0	0	6193	14733	5	215	0	0	650	410
0	0	6178	14723	5	220	0	0	650	410
0	0	6161	14715	5	225	0	0	640	410
0	0	6141	14715	5	230	0	0	650	410
0	0	6120	14711	5	235	0	0	660	400
0	0	6099	14711	5	240	0	0	660	400
0	0	6077	14711	5	245	0	0	680	400
0	0	6056	14705	5	250	0	0	680	400
0	0	6035	14701	5	255	0	0	700	390
0	0	6015	14696	5	260	0	0	720	400
0	0	5997	14690	5	265	0	0	740	380
0	0	5981	14683	5	270	0	0	740	380
0	0	5966	14675	5	275	0	0	750	380
0	0	5955	14667	5	280	0	0	770	370
0	0	5946	14659	5	285	0	0	780	370
0	0	5941	14651	5	290	0	0	800	360
0	0	5941	14641	5	295	0	0	800	360
0	0	5941	14630	5	300	0	0	810	360
0	0	5941	14618	5	305	0	0	820	360
0	0	5941	14603	5	310	0	0	830	360
0	0	5946	14589	5	315	0	0	830	360
0	0	5946	14562	5	320	1	297	860	360
0	0	5946	14555	5	325	1	320	860	360
0	0	5946	14550	5	330	1	419	860	360
0	0	5952	14550	5	335	1	514	860	360
0	0	5959	14545	5	340	1	609	880	360
0	0	5966	14545	5	345	1	671	880	360
0	0	5975	14539	5	350	1	714	890	360
0	0	5985	14539	5	355	1	728	890	360
0	0	5996	14539	5	360	1	768	890	360
0	0	6008	14535	5	365	1	809	900	360
0	0	6020	14535	5	370	1	806	900	360
0	0	6033	14535	5	375	1	819	900	360
0	0	6047	14535	5	380	1	833	900	360
0	0	6061	14535	5	385	1	840	900	360
0	0	6079	14535	5	390	1	855	900	360
0	0	6096	14540	5	395	1	861	900	360
0	0	6115	14546	5	400	1	877	900	360
0	0	6135	14555	5	405	1	882	900	380
0	0	6156	14570	5	410	1	888	900	380
0	0	6177	14591	5	415	1	897	900	390
0	0	6199	14616	5	420	1	899	900	390
0	0	6221	14647	5	425	1	903	900	390
0	0	6242	14680	5	430	1	908	900	390
0	0	6263	14717	5	435	1	910	900	410
0	0	6280	14759	5	440	1	908	900	410
0	0	6293	14802	5	445	1	907	900	420
0	0	6305	14847	5	450	1	909	900	420
0	0	6314	14890	5	455	1	909	900	420
0	0	6322	14932	5	460	1	909	900	420
0	0	6329	14972	5	465	1	911	900	440
0	0	6335	15008	5	470	1	911	900	440
0	0	6335	15042	5	475	1	913	900	450
0	0	6339	15075	5	480	1	914	900	450
0	0	6339	15107	5	485	1	914	900	450
0	0	6334	15138	5	490	1	914	900	450
0	0	6329	15169	5	495	1	917	900	450
0	0	6322	15197	5	500	1	916	900	450
0	0	6314	15219	5	505	1	916	900	450
0	0	6303	15233	5	510	1	916	900	450
0	0	6291	15239	5	515	1	916	910	450
0	0	6278	15239	5	520	1	916	910	450
0	0	6264	15239	5	525	1	914	930	450
0	0	6251	15239	5	530	1	915	940	450
0	0	6239	15239	5	535	1	916	960	450
0	0	6227	15239	5	540	1	916	960	450
0	0	6217	15239	5	545	1	914	970	450
0	0	6207	15239	5	550	1	913	990	450
0	0	6196	15239	5	555	1	914	1000	450
0	0	6183	15239	5	560	1	913	1000	450
0	0	6171	15239	5	565	1	912	1020	440
0	0	6158	15239	5	570	1	912	1020	440
0	0	6146	15239	5	575	1	912	1020	440
0	0	6136	15239	5	580	1	910	1030	430
0	0	6125	15239	5	585	1	912	1030	430
0	0	6115	15239	5	590	1	911	1020	410
0	0	6105	15239	5	595	1	912	1040	410
0	0	6096	15231	5	600	1	911	1040	410
0	0	6088	15213	5	605	1	911	1040	410
0	0	6082	15183	5	610	1	912	1040	410
0	0	6077	15142	5	615	1	917	1020	410
0	0	6077	15099	5	620	1	919	1010	400
0	0	6077	15055	5	625	1	920	1010	400
0	0	6077	15011	5	630	1	919	1000	390
0	0	6077	14965	5	635	1	922	1000	390
0	0	6083	14920	5	640	1	923	980	390
0	0	6088	14878	5	645	1	926	970	390
0	0	6095	14837	5	650	1	932	970	390
0	0	6102	14802	5	655	1	932	960	390
0	0	6111	14768	5	660	1	932	960	390
0	0	6118	14737	5	665	1	930	950	390
0	0	6126	14709	5	670	1	933	950	390
0	0	6137	14682	5	675	1	940	930	390
0	0	6151	14657	5	680	1	941	930	390
0	0	6169	14632	5	685	1	942	930	390
0	0	6187	14610	5	690	1	944	930	390
0	0	6205	14589	5	695	1	944	930	390
0	0	6223	14570	5	700	1	950	930	390
0	0	6240	14555	5	705	1	947	930	390
0	0	6258	14542	5	710	1	948	930	390
0	0	6276	14534	5	715	1	949	930	390
0	0	6296	14528	5	720	1	949	930	390
0	0	6317	14528	5	725	1	951	930	410
0	0	6339	14528	5	730	1	953	930	410
0	0	6362	14528	5	735	1	953	940	420
0	0	6383	14538	5	740	1	953	950	420
0	0	6403	14545	5	745	1	951	950	420
0	0	6422	14552	5	750	1	950	950	420
0	0	6440	14559	5	755	1	952	960	440
0	0	6457	14565	5	760	1	948	960	440
0	0	6474	14572	5	765	1	947	960	450
0	0	6490	14580	5	770	1	944	960	450
0	0	6505	14586	5	775	1	935	940	450
0	0	6519	14593	5	780	1	918	940	450
0	0	6532	14599	5	785	1	892	940	450
0	0	6544	14605	5	790	1	855	940	450
0	0	6555	14613	5	795	1	811	940	450
0	0	6566	14623	5	800	1	704	940	450
0	0	6577	14634	5	805	1	477	940	450
0	0	6589	14649	5	810	1	224	940	450
0	0	6589	14649	5	815	0	0	940	450
0	0	6611	14683	5	820	0	0	940	450
0	0	6621	14700	5	825	0	0	940	450
0	0	6629	14716	5	830	0	0	940	450
0	0	6635	14730	5	835	0	0	940	450
0	0	6639	14741	5	840	0	0	940	440
0	0	6643	14752	5	845	0	0	930	440
0	0	6648	14763	5	850	0	0	930	420
0	0	6654	14775	5	855	0	0	930	420
0	0	6660	14787	5	860	0	0	930	420
0	0	6667	14798	5	865	0	0	930	420
0	0	6674	14808	5	870	0	0	910	420
0	0	6680	14818	5	875	0	0	910	420
0	0	6687	14827	5	880	0	0	910	420
0	0	6692	14835	5	885	0	0	910	420
0	0	6692	14835	6	891	1	224	910	420
0	0	6696	14846	5	896	1	245	900	420
0	0	6696	14850	5	901	1	391	900	420
0	0	6696	14854	5	906	1	540	900	420
0	0	6693	14858	5	911	1	645	900	420
0	0	6693	14862	5	916	1	724	900	440
0	0	6693	14866	5	921	1	763	900	440
0	0	6689	14869	5	926	1	784	900	450
0	0	6689	14873	5	931	1	801	900	450
0	0	6682	14873	5	936	1	822	900	450
0	0	6678	14877	5	941	1	839	900	450
0	0	6674	14877	5	946	1	852	900	450
0	0	6669	14877	5	951	1	865	900	450
0	0	6663	14877	5	956	1	877	900	450
0	0	6656	14873	5	961	1	895	900	450
0	0	6648	14873	5	966	1	900	900	450
0	0	6639	14866	5	971	1	900	900	450
0	0	6628	14860	5	976	1	900	900	450
0	0	6617	14850	5	981	1	906	900	450
0	0	6604	14837	5	986	1	907	900	450
0	0	6590	14820	5	991	1	908	900	450
0	0	6576	14800	5	996	1	907	900	450
0	0	6563	14778	5	1001	1	909	900	450
0	0	6549	14755	5	1006	1	914	900	450
0	0	6535	14728	5	1011	1	913	900	450
0	0	6522	14700	5	1016	1	915	900	450
0	0	6510	14669	5	1021	1	914	900	450
0	0	6500	14636	5	1026	1	914	910	450
0	0	6490	14605	5	1031	1	913	910	450
0	0	6481	14576	5	1036	1	913	910	450
0	0	6476	14551	5	1041	1	913	910	440
0	0	6476	14528	5	1046	1	913	930	440
0	0	6476	14509	5	1051	1	912	930	420
0	0	6476	14490	5	1056	1	912	930	420
0	0	6483	14472	5	1061	1	912	940	420
0	0	6491	14456	5	1066	1	911	940	420
0	0	6501	14441	5	1071	1	912	940	420
0	0	6513	14430	5	1076	1	912	940	420
0	0	6528	14422	5	1081	1	911	940	420
0	0	6544	14416	5	1086	1	912	940	420
0	0	6561	14416	5	1091	1	912	950	420
0	0	6579	14412	5	1096	1	909	950	420
0	0	6597	14412	5	1101	1	911	950	420
0	0	6616	14423	5	1106	1	911	950	420
0	0	6636	14434	5	1111	1	910	940	420
0	0	6656	14448	5	1116	1	911	940	420
0	0	6678	14462	5	1121	1	911	940	420
0	0	6699	14476	5	1126	1	910	940	440
0	0	6717	14489	5	1131	1	911	940	440
0	0	6735	14503	5	1136	1	911	940	450
0	0	6751	14518	5	1141	1	911	940	450
0	0	6766	14534	5	1146	1	911	940	450
0	0	6779	14552	5	1151	1	911	940	450
0	0	6789	14569	5	1156	1	911	940	450
0	0	6796	14586	5	1161	1	911	940	450
0	0	6802	14604	5	1166	1	912	940	450
0	0	6806	14621	5	1171	1	911	940	450
0	0	6806	14641	5	1176	1	912	940	450
0	0	6811	14661	5	1181	1	912	940	450
0	0	6811	14682	5	1186	1	912	940	450
0	0	6808	14703	5	1191	1	911	940	450
0	0	6803	14725	5	1196	1	911	940	450
0	0	6797	14747	5	1201	1	913	940	450
0	0	6790	14768	5	1206	1	913	940	450
0	0	6782	14786	5	1211	1	912	930	450
0	0	6772	14801	5	1216	1	911	930	450
0	0	6761	14813	5	1221	1	913	930	450
0	0	6749	14824	5	1226	1	911	930	450
0	0	6737	14833	5	1231	1	912	930	450
0	0	6724	14841	5	1236	1	912	930	450
0	0	6710	14848	5	1241	1	909	930	450
0	0	6696	14855	5	1246	1	911	910	450
0	0	6682	14860	5	1251	1	910	910	450
0	0	6669	14865	5	1256	1	910	910	450
0	0	6657	14865	5	1261	1	912	910	450
0	0	6647	14869	5	1266	1	911	910	450
0	0	6638	14869	5	1271	1	911	910	450
0	0	6631	14869	5	1276	1	911	910	450
0	0	6624	14864	5	1281	1	912	910	450
0	0	6620	14864	5	1286	1	911	910	450
0	0	6615	14864	5	1291	1	911	910	450
0	0	6615	14860	5	1296	1	912	910	450
0	0	6612	14860	5	1301	1	911	910	450
0	0	6612	14860	5	1306	1	911	910	450
0	0	6612	14860	5	1311	1	910	910	450
0	0	6612	14860	5	1316	1	909	910	450
0	0	6615	14860	5	1321	1	908	910	450
0	0	6619	14864	5	1326	1	908	910	450
0	0	6623	14868	5	1331	1	907	910	450
0	0	6630	14872	5	1336	1	908	910	450
0	0	6638	14872	5	1341	1	909	910	450
0	0	6648	14872	5	1346	1	907	910	450
0	0	6660	14872	5	1351	1	907	910	450
0	0	6672	14872	5	1356	1	907	910	450
0	0	6685	14867	5	1361	1	905	910	450
0	0	6700	14862	5	1366	1	907	910	450
0	0	6716	14855	5	1371	1	904	910	450
0	0	6734	14844	5	1376	1	906	910	450
0	0	6752	14832	5	1381	1	906	910	450
0	0	6768	14820	5	1386	1	907	910	450
0	0	6784	14808	5	1391	1	906	910	450
0	0	6795	14799	5	1396	1	906	910	450
0	0	6805	14793	5	1401	1	907	930	450
0	0	6813	14788	5	1406	1	909	930	450
0	0	6821	14784	5	1411	1	911	930	450
0	0	6828	14779	5	1416	1	913	930	450
0	0	6834	14772	5	1421	1	913	930	450
0	0	6839	14764	5	1426	1	917	940	450
0	0	6839	14756	5	1431	1	920	940	450
0	0	6843	14748	5	1436	1	920	940	450
0	0	6843	14740	5	1441	1	920	940	450
0	0	6843	14730	5	1446	1	922	940	450
0	0	6843	14717	5	1451	1	926	940	450
0	0	6848	14699	5	1456	1	932	940	450
0	0	6848	14676	5	1461	1	933	940	450
0	0	6855	14652	5	1466	1	934	940	450
0	0	6860	14629	5	1471	1	934	940	450
0	0	6865	14609	5	1476	1	935	940	450
0	0	6873	14587	5	1481	1	937	940	450
0	0	6880	14564	5	1486	1	936	960	450
0	0	6888	14540	5	1491	1	937	960	450
0	0	6895	14516	5	1496	1	936	960	450
0	0	6904	14497	5	1501	1	936	960	450
0	0	6915	14482	5	1506	1	937	960	450
0	0	6927	14469	5	1511	1	936	960	450
0	0	6940	14460	5	1516	1	936	960	450
0	0	6953	14454	5	1521	1	936	970	450
0	0	6964	14450	5	1526	1	935	970	450
0	0	6975	14450	5	1531	1	937	970	450
0	0	6988	14450	5	1536	1	937	970	450
0	0	7001	14454	5	1541	1	937	970	450
0	0	7015	14459	5	1546	1	937	980	470
0	0	7030	14465	5	1551	1	937	980	470
0	0	7043	14473	5	1556	1	938	980	480
0	0	7058	14485	5	1561	1	939	1000	480
0	0	7075	14500	5	1566	1	939	1000	480
0	0	7092	14519	5	1571	1	939	1000	480
0	0	7111	14540	5	1576	1	941	1000	480
0	0	7128	14563	5	1581	1	942	1000	480
0	0	7144	14587	5	1586	1	943	1000	480
0	0	7161	14612	5	1591	1	944	1000	480
0	0	7175	14638	5	1596	1	943	1000	480
0	0	7191	14664	5	1601	1	943	1000	480
0	0	7204	14691	5	1606	1	945	980	480
0	0	7218	14718	5	1611	1	946	980	500
0	0	7233	14744	5	1616	1	947	980	500
0	0	7247	14769	5	1621	1	947	990	510
0	0	7258	14792	5	1626	1	947	990	510
0	0	7266	14816	5	1631	1	948	990	510
0	0	7272	14838	5	1636	1	948	970	510
0	0	7278	14860	5	1641	1	948	970	510
0	0	7284	14879	5	1646	1	949	970	510
0	0	7288	14895	5	1651	1	950	980	530
0	0	7288	14908	5	1656	1	953	980	530
0	0	7294	14917	5	1661	1	954	980	540
0	0	7294	14924	5	1666	1	956	980	540
0	0	7294	14924	5	1671	1	957	980	540
0	0	7294	14927	5	1676	1	958	980	540
0	0	7294	14927	5	1681	1	959	950	540
0	0	7294	14927	5	1686	1	961	950	540
0	0	7294	14927	5	1691	1	963	950	540
0	0	7294	14922	5	1696	1	965	950	540
0	0	7294	14922	5	1701	1	966	950	540
0	0	7290	14916	5	1706	1	968	980	540
0	0	7290	14912	5	1711	1	969	980	540
0	0	7290	14906	5	1716	1	969	980	540
0	0	7287	14895	5	1721	1	970	980	540
0	0	7287	14881	5	1726	1	971	980	540
0	0	7281	14864	5	1731	1	974	980	540
0	0	7278	14843	5	1736	1	975	980	540
0	0	7274	14821	5	1741	1	978	980	540
0	0	7274	14797	5	1746	1	980	980	540
0	0	7267	14767	5	1751	1	983	980	540
0	0	7263	14737	5	1756	1	986	980	540
0	0	7263	14706	5	1761	1	988	980	540
0	0	7263	14673	5	1766	1	989	980	540
0	0	7263	14640	5	1771	1	991	980	540
0	0	7263	14602	5	1776	1	993	980	540
0	0	7263	14559	5	1781	1	995	1000	540
0	0	7263	14512	5	1786	1	997	1000	540
0	0	7263	14461	5	1791	1	997	1000	540
0	0	7263	14409	5	1796	1	1000	1000	540
0	0	7259	14358	5	1801	1	999	1000	540
0	0	7259	14311	5	1806	1	1001	1000	540
0	0	7259	14266	5	1811	1	1000	1000	540
0	0	7259	14223	5	1816	1	999	1000	540
0	0	7259	14184	5	1821	1	1000	1000	540
0	0	7259	14148	5	1826	1	999	1000	540
0	0	7259	14117	5	1831	1	999	980	540
0	0	7259	14092	5	1836	1	998	980	540
0	0	7259	14073	5	1841	1	998	980	540
0	0	7259	14061	5	1846	1	997	950	540
0	0	7259	14054	5	1851	1	996	950	540
0	0	7259	14049	5	1856	1	995	950	540
0	0	7259	14049	5	1861	1	994	940	530
0	0	7259	14043	5	1866	1	988	940	530
0	0	7259	14043	5	1871	1	980	910	510
0	0	7259	14043	5	1876	1	971	910	510
0	0	7259	14043	5	1881	1	959	900	510
0	0	7259	14048	5	1886	1	943	900	510
0	0	7259	14052	5	1891	1	923	900	510
0	0	7259	14060	5	1896	1	896	900	510
0	0	7255	14073	5	1901	1	864	900	510
0	0	7255	14090	5	1906	1	820	900	510
0	0	7248	14112	5	1911	1	649	900	510
0	0	7243	14139	5	1916	1	290	900	510
0	0	7243	14139	5	1921	0	0	900	510
0	0	7237	14198	5	1926	0	0	900	510
0	0	7232	14229	5	1931	0	0	900	510
0	0	7232	14260	5	1936	0	0	900	510
0	0	7232	14293	5	1941	0	0	900	510
0	0	7232	14328	5	1946	0	0	900	510
0	0	7237	14366	5	1951	0	0	910	510
0	0	7243	14407	5	1956	0	0	910	510
0	0	7250	14451	5	1961	0	0	910	510
0	0	7259	14496	5	1966	0	0	940	510
0	0	7267	14540	5	1971	0	0	940	510
0	0	7279	14585	5	1976	0	0	940	510
0	0	7291	14630	5	1981	0	0	940	510
0	0	7303	14674	5	1986	0	0	950	510
0	0	7314	14715	5	1991	0	0	950	510
0	0	7319	14752	5	1996	0	0	950	510
0	0	7319	14784	5	2001	0	0	970	510
0	0	7319	14810	5	2006	0	0	970	510
0	0	7314	14832	5	2011	0	0	970	510
0	0	7310	14849	5	2016	0	0	970	510
0	0	7304	14862	5	2021	0	0	970	510
0	0	7299	14872	5	2026	0	0	970	510
0	0	7293	14877	5	2031	0	0	970	510
0	0	7288	14882	5	2036	0	0	970	510
0	0	7283	14882	5	2041	0	0	970	510
0	0	7277	14882	5	2046	0	0	970	510
0	0	7273	14882	5	2051	0	0	970	510
0	0	7269	14877	5	2056	0	0	970	510
0	0	7265	14877	5	2061	0	0	970	510
0	0	7265	14877	6	2067	1	346	950	510
0	0	7253	14869	5	2072	1	369	950	510
0	0	7248	14869	5	2077	1	404	950	510
0	0	7248	14869	5	2082	1	605	950	510
0	0	7244	14869	5	2087	1	669	950	510
0	0	7244	14876	5	2092	1	693	950	510
0	0	7244	14882	5	2097	1	718	950	510
0	0	7250	14890	5	2102	1	737	950	510
0	0	7250	14899	5	2107	1	767	950	510
0	0	7258	14908	5	2112	1	788	950	510
0	0	7264	14917	5	2117	1	809	950	510
0	0	7272	14925	5	2122	1	821	950	510
0	0	7280	14932	5	2127	1	833	970	510
0	0	7289	14938	5	2132	1	840	970	510
0	0	7298	14944	5	2137	1	853	970	510
0	0	7307	14950	5	2142	1	859	970	510
0	0	7316	14954	5	2147	1	868	980	530
0	0	7326	14958	5	2152	1	873	980	530
0	0	7335	14958	5	2157	1	877	980	540
0	0	7342	14958	5	2162	1	880	1000	540
0	0	7349	14958	5	2167	1	885	1000	540
0	0	7356	14958	5	2172	1	889	1000	540
0	0	7364	14954	5	2177	1	899	1000	540
0	0	7373	14947	5	2182	1	901	1000	540
0	0	7382	14939	5	2187	1	904	1000	540
0	0	7390	14930	5	2192	1	912	1020	530
0	0	7397	14922	5	2197	1	910	1020	530
0	0	7402	14914	5	2202	1	911	1030	550
0	0	7407	14905	5	2207	1	919	1030	550
0	0	7412	14893	5	2212	1	922	1040	560
0	0	7417	14878	5	2217	1	927	1040	560
0	0	7423	14863	5	2222	1	933	1040	560
0	0	7429	14847	5	2227	1	939	1040	560
0	0	7433	14830	5	2232	1	939	1040	560
0	0	7433	14813	5	2237	1	939	1040	560
0	0	7438	14793	5	2242	1	944	1040	560
0	0	7438	14772	5	2247	1	946	1040	560
0	0	7438	14749	5	2252	1	947	1040	560
0	0	7438	14726	5	2257	1	948	1040	560
0	0	7438	14703	5	2262	1	952	1040	560
0	0	7438	14679	5	2267	1	953	1040	560
0	0	7442	14655	5	2272	1	953	1040	560
0	0	7442	14634	5	2277	1	954	1040	560
0	0	7442	14612	5	2282	1	955	1040	560
0	0	7442	14592	5	2287	1	957	1040	560
0	0	7450	14570	5	2292	1	963	1040	560
0	0	7456	14551	5	2297	1	961	1040	560
0	0	7462	14536	5	2302	1	961	1040	560
0	0	7468	14524	5	2307	1	961	1040	560
0	0	7473	14514	5	2312	1	961	1050	580
0	0	7482	14502	5	2317	1	963	1050	580
0	0	7492	14491	5	2322	1	966	1070	590
0	0	7502	14482	5	2327	1	964	1070	590
0	0	7510	14478	5	2332	1	963	1070	590
0	0	7517	14478	5	2337	1	963	1070	590
0	0	7527	14478	5	2342	1	966	1060	580
0	0	7540	14478	5	2347	1	968	1060	580
0	0	7555	14478	5	2352	1	968	1050	560
0	0	7572	14485	5	2357	1	969	1050	560
0	0	7586	14492	5	2362	1	971	1050	560
0	0	7600	14500	5	2367	1	971	1050	560
0	0	7615	14513	5	2372	1	971	1050	560
0	0	7629	14527	5	2377	1	971	1050	560
0	0	7644	14545	5	2382	1	972	1050	560
0	0	7658	14564	5	2387	1	971	1050	560
0	0	7670	14583	5	2392	1	971	1050	560
0	0	7681	14603	5	2397	1	971	1050	560
0	0	7692	14625	5	2402	1	970	1050	560
0	0	7701	14647	5	2407	1	970	1050	560
0	0	7711	14673	5	2412	1	970	1050	560
0	0	7720	14697	5	2417	1	969	1050	560
0	0	7727	14721	5	2422	1	966	1050	560
0	0	7735	14745	5	2427	1	967	1050	560
0	0	7741	14765	5	2432	1	966	1050	560
0	0	7745	14783	5	2437	1	966	1050	560
0	0	7750	14797	5	2442	1	967	1060	580
0	0	7754	14811	5	2447	1	967	1050	580
0	0	7759	14825	5	2452	1	967	1050	590
0	0	7763	14836	5	2457	1	968	1050	590
0	0	7763	14845	5	2462	1	968	1050	590
0	0	7767	14849	5	2467	1	968	1050	590
0	0	7767	14849	5	2472	1	968	1050	590
0	0	7767	14849	5	2477	1	969	1050	590
0	0	7767	14849	5	2482	1	969	1050	590
0	0	7767	14849	5	2487	1	969	1050	590
0	0	7767	14845	5	2492	1	970	1050	590
0	0	7767	14845	5	2497	1	970	1050	590
0	0	7767	14838	5	2502	1	971	1050	590
0	0	7763	14832	5	2507	1	973	1050	590
0	0	7763	14825	5	2512	1	976	1050	590
0	0	7759	14811	5	2517	1	975	1050	590
0	0	7755	14791	5	2522	1	982	1050	590
0	0	7755	14766	5	2527	1	988	1050	590
0	0	7752	14740	5	2532	1	992	1050	590
0	0	7752	14715	5	2537	1	993	1050	590
0	0	7756	14692	5	2542	1	997	1050	590
0	0	7760	14670	5	2547	1	1000	1050	590
0	0	7760	14648	5	2552	1	1000	1050	590
0	0	7766	14623	5	2557	1	1000	1050	590
0	0	7769	14598	5	2562	1	1002	1050	590
0	0	7774	14573	5	2567	1	1003	1050	590
0	0	7779	14549	5	2572	1	1003	1050	590
0	0	7786	14531	5	2577	1	1002	1050	590
0	0	7793	14516	5	2582	1	1002	1050	590
0	0	7803	14503	5	2587	1	1002	1050	590
0	0	7811	14493	5	2592	1	1001	1050	590
0	0	7819	14483	5	2597	1	1000	1050	590
0	0	7828	14474	5	2602	1	1000	1050	590
0	0	7836	14467	5	2607	1	999	1050	590
0	0	7846	14461	5	2612	1	998	1050	590
0	0	7857	14455	5	2617	1	989	1070	590
0	0	7866	14451	5	2622	1	976	1070	590
0	0	7875	14451	5	2627	1	955	1070	590
0	0	7885	14447	5	2632	1	928	1070	590
0	0	7894	14447	5	2637	1	883	1050	590
0	0	7905	14447	5	2642	1	796	1050	590
0	0	7914	14454	5	2647	1	413	1050	590
0	0	7914	14454	5	2652	0	0	1050	590
0	0	7928	14470	5	2657	0	0	1050	590
0	0	7928	14486	5	2662	0	0	1050	590
0	0	7932	14505	5	2667	0	0	1050	590
0	0	7932	14528	5	2672	0	0	1050	590
0	0	7932	14554	5	2677	0	0	1050	590
0	0	7932	14584	5	2682	0	0	1050	590
0	0	7932	14618	5	2687	0	0	1050	590
0	0	7938	14658	5	2692	0	0	1050	590
0	0	7944	14702	5	2697	0	0	1020	590
0	0	7949	14749	5	2702	0	0	1020	590
0	0	7949	14799	5	2707	0	0	1020	580
0	0	7949	14850	5	2712	0	0	1020	580
0	0	7949	14901	5	2717	0	0	1010	570
0	0	7949	14950	5	2722	0	0	1010	570
0	0	7943	14995	5	2727	0	0	1010	570
0	0	7937	15034	5	2732	0	0	990	560
0	0	7927	15068	5	2737	0	0	990	560
0	0	7917	15099	5	2742	0	0	980	540
0	0	7907	15124	5	2747	0	0	980	540
0	0	7895	15146	5	2752	0	0	950	530
0	0	7885	15163	5	2757	0	0	950	530
0	0	7874	15173	5	2762	0	0	950	510
0	0	7864	15181	5	2767	0	0	940	510
0	0	7854	15184	5	2772	0	0	940	510
0	0	7846	15184	5	2777	0	0	940	510
0	0	7836	15184	5	2782	0	0	910	510
0	0	7828	15184	5	2787	0	0	910	510
0	0	7821	15184	5	2792	0	0	910	510
0	0	7814	15184	5	2797	0	0	910	510
0	0	7814	15184	5	2802	0	0	910	510
0	0	7808	15189	5	2807	0	0	910	510
0	0	7808	15189	5	2812	0	0	910	510
0	0	7802	15194	5	2817	0	0	910	530
0	0	7802	15194	6	2823	1	681	910	530
0	0	7793	15202	5	2828	1	693	910	540
0	0	7790	15207	5	2833	1	810	940	540
0	0	7790	15212	5	2838	1	867	940	540
0	0	7790	15216	5	2843	1	895	940	540
0	0	7790	15216	5	2848	1	913	940	540
0	0	7790	15220	5	2853	1	928	960	560
0	0	7790	15220	5	2858	1	942	960	560
0	0	7790	15220	5	2863	1	956	990	570
0	0	7790	15220	5	2868	1	969	990	570
0	0	7790	15220	5	2873	1	980	990	570
0	0	7790	15220	5	2878	1	989	1010	570
0	0	7790	15220	5	2883	1	996	1010	570
0	0	7786	15220	5	2888	1	1004	1010	570
0	0	7786	15220	5	2893	1	1010	1020	580
0	0	7786	15220	5	2898	1	1015	1050	580
0	0	7786	15220	5	2903	1	1019	1050	590
0	0	7786	15220	5	2908	1	1023	1050	590
0	0	7786	15220	5	2913	1	1023	1050	590
0	0	7786	15217	5	2918	1	1023	1050	590
0	0	7786	15217	5	2923	1	1023	1050	590
0	0	7786	15217	5	2928	1	1023	1050	590
0	0	7786	15217	5	2933	1	1023	1050	590
0	0	7786	15217	5	2938	1	1023	1050	590
0	0	7786	15217	5	2943	1	1023	1050	590
0	0	7786	15217	5	2948	1	1022	1050	590
0	0	7786	15217	5	2953	1	1020	1050	590
0	0	7786	15217	5	2958	1	1015	1050	590
0	0	7786	15217	5	2963	1	1005	1050	590
0	0	7786	15217	5	2968	1	989	1050	590
0	0	7786	15217	5	2973	1	970	1050	590
0	0	7790	15217	5	2978	1	944	1050	590
0	0	7790	15217	5	2983	1	908	1050	590
0	0	7790	15212	5	2988	1	854	1050	590
0	0	7790	15206	5	2993	1	679	1050	590
0	0	7787	15193	5	2998	1	1	1020	590
0	0	7787	15193	5	3003	0	0	1020	590
0	0	7779	15157	5	3008	0	0	1020	590
0	0	7771	15143	5	3013	0	0	1000	600
0	0	7762	15138	5	3018	0	0	1000	600
0	0	7752	15141	5	3023	0	0	1000	600
0	0	7741	15150	5	3028	0	0	1000	590
0	0	7735	15159	5	3033	0	0	970	590
0	0	7735	15169	5	3038	0	0	960	570
0	0	7739	15180	5	3043	0	0	960	560
0	0	7753	15193	5	3048	0	0	940	540
0	0	7771	15207	5	3053	0	0	940	530
0	0	7795	15221	5	3058	0	0	940	510
0	0	7822	15232	5	3063	0	0	910	500
0	0	7853	15238	5	3068	0	0	910	480
0	0	7886	15238	5	3073	0	0	900	470
0	0	7927	15238	5	3078	0	0	900	450
0	0	7969	15228	5	3083	0	0	900	440
0	0	8016	15210	5	3088	0	0	900	440
0	0	8068	15183	5	3093	0	0	880	420
0	0	8120	15149	5	3098	0	0	870	410
0	0	8176	15108	5	3103	0	0	860	410
0	0	8234	15066	5	3108	0	0	860	410
0	0	8292	15023	5	3113	0	0	850	420
0	0	8350	14979	5	3118	0	0	820	440
0	0	8410	14936	5	3123	0	0	810	440
0	0	8468	14892	5	3128	0	0	790	440
0	0	8523	14845	5	3133	0	0	780	440
0	0	8570	14796	5	3138	0	0	780	430
0	0	8607	14743	5	3143	0	0	760	430
0	0	8631	14687	5	3148	0	0	770	410
0	0	8644	14631	5	3153	0	0	760	410
0	0	8644	14573	5	3158	0	0	760	410
0	0	8638	14517	5	3163	0	0	750	400
0	0	8622	14466	5	3168	0	0	750	400
0	0	8599	14423	5	3173	0	0	780	380
0	0	8571	14390	5	3178	0	0	780	370
0	0	8539	14367	5	3183	0	0	790	350
0	0	8502	14352	5	3188	0	0	800	350
0	0	8463	14342	5	3193	0	0	800	350
0	0	8421	14337	5	3198	0	0	810	330
0	0	8379	14337	5	3203	0	0	820	330
0	0	8338	14332	5	3208	0	0	820	330
0	0	8299	14332	5	3213	0	0	820	350
0	0	8263	14332	5	3218	0	0	820	360
0	0	8231	14332	5	3223	0	0	810	380
0	0	8201	14332	5	3228	0	0	810	390
0	0	8174	14332	5	3233	0	0	820	410
0	0	8151	14337	5	3238	0	0	820	420
0	0	8132	14342	5	3243	0	0	820	440
0	0	8118	14349	5	3248	0	0	820	440
0	0	8107	14356	5	3253	0	0	820	450
0	0	8100	14366	5	3258	0	0	810	470
0	0	8095	14376	5	3263	0	0	810	480
0	0	8088	14384	5	3268	0	0	830	480
0	0	8080	14394	5	3273	0	0	830	480
0	0	8071	14403	5	3278	0	0	830	480
0	0	8060	14409	5	3283	0	0	840	470
0	0	8048	14414	5	3288	0	0	850	470
0	0	8034	14414	5	3293	0	0	850	450
0	0	8020	14414	5	3298	0	0	850	450
0	0	8007	14414	5	3303	0	0	870	450
0	0	7993	14414	5	3308	0	0	870	450
0	0	7979	14408	5	3313	0	0	870	440
0	0	7967	14403	5	3318	0	0	880	440
0	0	7954	14395	5	3323	0	0	880	420
0	0	7943	14388	5	3328	0	0	880	420
0	0	7932	14381	5	3333	0	0	880	420
0	0	7923	14374	5	3338	0	0	900	420
0	0	7914	14369	5	3343	0	0	900	420
0	0	7906	14365	5	3348	0	0	900	420
0	0	7899	14365	5	3353	0	0	900	420
0	0	7893	14360	5	3358	0	0	900	420
0	0	7889	14360	5	3363	0	0	900	420
0	0	7885	14360	5	3368	0	0	900	420
0	0	7885	14360	5	3373	0	0	900	420
0	0	7880	14360	5	3378	0	0	900	420
0	0	7880	14360	5	3383	0	0	900	420
0	0	7876	14366	5	3388	0	0	900	420
0	0	7876	14366	5	3393	0	0	910	420
0	0	7871	14372	5	3398	0	0	910	420
0	0	7871	14372	5	3403	0	0	910	420
0	0	7867	14376	5	3408	0	0	910	420
0	0	7867	14376	5	3413	0	0	930	420
0	0	7867	14376	5	3418	0	0	930	420
0	0	7867	14376	5	3423	0	0	930	420
0	0	7864	14372	5	3428	0	0	930	420
0	0	7864	14372	5	3433	0	0	940	420
0	0	7864	14365	5	3438	0	0	940	420
0	0	7864	14360	5	3443	0	0	940	420
0	0	7864	14360	4	3447	1	270	940	420
0	0	7859	14346	5	3452	1	300	940	420
0	0	7855	14342	5	3457	1	297	940	420
0	0	7851	14338	5	3462	1	378	940	420
0	0	7851	14338	5	3467	1	482	950	420
0	0	7851	14338	5	3472	1	556	950	420
0	0	7851	14334	5	3477	1	613	960	440
0	0	7851	14334	5	3482	1	654	960	440
0	0	7856	14334	5	3487	1	693	960	450
0	0	7860	14334	5	3492	1	720	960	450
0	0	7864	14334	5	3497	1	750	960	450
0	0	7869	14340	5	3502	1	767	960	450
0	0	7873	14340	5	3507	1	788	970	450
0	0	7878	14343	5	3512	1	801	970	450
0	0	7881	14343	5	3517	1	812	970	450
0	0	7885	14343	5	3522	1	824	970	450
0	0	7889	14349	5	3527	1	841	970	450
0	0	7893	14354	5	3532	1	855	970	450
0	0	7898	14363	5	3537	1	862	970	450
0	0	7903	14373	5	3542	1	865	970	450
0	0	7909	14385	5	3547	1	865	970	450
0	0	7916	14398	5	3552	1	871	970	450
0	0	7923	14413	5	3557	1	875	970	450
0	0	7931	14430	5	3562	1	875	990	450
0	0	7940	14448	5	3567	1	874	990	450
0	0	7949	14467	5	3572	1	874	990	450
0	0	7959	14486	5	3577	1	875	990	450
0	0	7968	14504	5	3582	1	873	990	450
0	0	7978	14523	5	3587	1	874	990	450
0	0	7989	14542	5	3592	1	875	990	450
0	0	7999	14559	5	3597	1	874	990	450
0	0	8009	14577	5	3602	1	874	990	450
0	0	8019	14594	5	3607	1	875	990	450
0	0	8027	14610	5	3612	1	874	990	450
0	0	8034	14625	5	3617	1	875	990	450
0	0	8043	14640	5	3622	1	879	990	450
0	0	8051	14654	5	3627	1	883	990	450
0	0	8059	14666	5	3632	1	881	990	450
0	0	8068	14679	5	3637	1	883	990	450
0	0	8077	14690	5	3642	1	884	990	450
0	0	8086	14701	5	3647	1	883	990	450
0	0	8095	14711	5	3652	1	883	990	450
0	0	8105	14720	5	3657	1	883	990	450
0	0	8114	14728	5	3662	1	882	990	450
0	0	8126	14734	5	3667	1	883	990	450
0	0	8138	14740	5	3672	1	883	1000	470
0	0	8150	14745	5	3677	1	883	1000	470
0	0	8164	14749	5	3682	1	883	1000	480
0	0	8178	14749	5	3687	1	883	1000	480
0	0	8192	14754	5	3692	1	883	1000	480
0	0	8206	14754	5	3697	1	883	1000	480
0	0	8219	14754	5	3702	1	882	1000	480
0	0	8232	14754	5	3707	1	883	1000	480
0	0	8245	14754	5	3712	1	885	1000	480
0	0	8256	14745	5	3717	1	888	1000	480
0	0	8266	14738	5	3722	1	886	1000	480
0	0	8274	14731	5	3727	1	886	1000	480
0	0	8280	14723	5	3732	1	891	1000	480
0	0	8285	14713	5	3737	1	900	1010	500
0	0	8293	14701	5	3742	1	900	1010	500
0	0	8300	14687	5	3747	1	903	1010	500
0	0	8307	14672	5	3752	1	909	1010	500
0	0	8313	14658	5	3757	1	911	1010	500
0	0	8313	14645	5	3762	1	910	1010	500
0	0	8317	14631	5	3767	1	912	1010	500
0	0	8317	14614	5	3772	1	911	1010	500
0	0	8317	14596	5	3777	1	919	1010	500
0	0	8317	14573	5	3782	1	920	1010	500
0	0	8317	14549	5	3787	1	920	1010	500
0	0	8311	14525	5	3792	1	922	1020	500
0	0	8306	14500	5	3797	1	920	1020	500
0	0	8300	14475	5	3802	1	920	1020	500
0	0	8295	14450	5	3807	1	922	1020	500
0	0	8290	14425	5	3812	1	923	1020	500
0	0	8285	14403	5	3817	1	922	1020	500
0	0	8281	14385	5	3822	1	922	1050	500
0	0	8277	14370	5	3827	1	923	1050	500
0	0	8277	14357	5	3832	1	922	1050	500
0	0	8273	14347	5	3837	1	922	1050	500
0	0	8273	14340	5	3842	1	922	1050	500
0	0	8273	14336	5	3847	1	922	1050	500
0	0	8273	14336	5	3852	1	922	1050	500
0	0	8273	14336	5	3857	1	922	1060	500
0	0	8273	14336	5	3862	1	922	1060	500
0	0	8273	14336	5	3867	1	922	1060	500
0	0	8273	14340	5	3872	1	921	1060	500
0	0	8273	14345	5	3877	1	921	1060	500
0	0	8277	14352	5	3882	1	921	1060	500
0	0	8277	14363	5	3887	1	920	1060	500
0	0	8277	14377	5	3892	1	920	1060	500
0	0	8284	14394	5	3897	1	920	1060	500
0	0	8288	14414	5	3902	1	920	1060	500
0	0	8293	14436	5	3907	1	918	1060	500
0	0	8300	14459	5	3912	1	918	1060	500
0	0	8307	14484	5	3917	1	918	1060	500
0	0	8315	14511	5	3922	1	916	1060	500
0	0	8327	14538	5	3927	1	916	1050	500
0	0	8338	14562	5	3932	1	916	1050	500
0	0	8351	14585	5	3937	1	916	1050	500
0	0	8364	14607	5	3942	1	915	1050	500
0	0	8377	14628	5	3947	1	915	1050	500
0	0	8391	14649	5	3952	1	915	1050	500
0	0	8405	14668	5	3957	1	914	1050	500
0	0	8418	14683	5	3962	1	914	1020	500
0	0	8431	14695	5	3967	1	915	1020	500
0	0	8442	14706	5	3972	1	915	1020	500
0	0	8454	14715	5	3977	1	914	1030	520
0	0	8466	14724	5	3982	1	915	1030	520
0	0	8476	14731	5	3987	1	914	1040	530
0	0	8484	14738	5	3992	1	913	1020	530
0	0	8492	14743	5	3997	1	913	1020	530
0	0	8500	14747	5	4002	1	913	1020	530
0	0	8510	14751	5	4007	1	915	1020	530
0	0	8522	14755	5	4012	1	913	1020	530
0	0	8533	14755	5	4017	1	913	1020	530
0	0	8545	14759	5	4022	1	913	1020	530
0	0	8556	14759	5	4027	1	914	1020	530
0	0	8567	14759	5	4032	1	913	1020	530
0	0	8578	14754	5	4037	1	913	1020	530
0	0	8586	14751	5	4042	1	912	1020	530
0	0	8593	14746	5	4047	1	913	1020	530
0	0	8600	14740	5	4052	1	914	1020	530
0	0	8605	14732	5	4057	1	915	1020	530
0	0	8611	14724	5	4062	1	914	1020	530
0	0	8615	14716	5	4067	1	914	1020	530
0	0	8615	14707	5	4072	1	915	1020	530
0	0	8620	14696	5	4077	1	916	1020	530
0	0	8620	14682	5	4082	1	916	1020	530
0	0	8623	14667	5	4087	1	916	1020	530
0	0	8623	14652	5	4092	1	917	1020	530
0	0	8623	14636	5	4097	1	918	1020	530
0	0	8623	14620	5	4102	1	922	1020	530
0	0	8623	14603	5	4107	1	923	1020	530
0	0	8627	14584	5	4112	1	923	1020	530
0	0	8627	14567	5	4117	1	924	1020	530
0	0	8627	14550	5	4122	1	927	1020	530
0	0	8627	14535	5	4127	1	927	1020	530
0	0	8627	14517	5	4132	1	927	1020	530
0	0	8627	14500	5	4137	1	928	1020	530
0	0	8627	14481	5	4142	1	932	1020	530
0	0	8627	14463	5	4147	1	933	1020	530
0	0	8627	14446	5	4152	1	934	1020	530
0	0	8632	14430	5	4157	1	934	1040	530
0	0	8632	14415	5	4162	1	934	1040	530
0	0	8632	14401	5	4167	1	934	1040	530
0	0	8632	14388	5	4172	1	934	1040	530
0	0	8636	14378	5	4177	1	933	1040	530
0	0	8636	14370	5	4182	1	933	1040	530
0	0	8641	14363	5	4187	1	933	1040	530
0	0	8645	14355	5	4192	1	934	1040	530
0	0	8650	14346	5	4197	1	935	1040	530
0	0	8656	14338	5	4202	1	935	1040	530
0	0	8661	14331	5	4207	1	934	1040	530
0	0	8666	14326	5	4212	1	933	1040	530
0	0	8670	14322	5	4217	1	934	1040	530
0	0	8676	14322	5	4222	1	936	1020	530
0	0	8684	14318	5	4227	1	936	1020	530
0	0	8696	14318	5	4232	1	939	1020	530
0	0	8708	14318	5	4237	1	939	1020	530
0	0	8720	14318	5	4242	1	939	1020	530
0	0	8733	14322	5	4247	1	940	1020	530
0	0	8743	14322	5	4252	1	940	1020	530
0	0	8753	14327	5	4257	1	940	1020	530
0	0	8761	14327	5	4262	1	939	1020	530
0	0	8768	14332	5	4267	1	940	1020	530
0	0	8775	14336	5	4272	1	943	1020	530
0	0	8784	14340	5	4277	1	945	1020	530
0	0	8793	14344	5	4282	1	945	1020	530
0	0	8803	14349	5	4287	1	944	1020	530
0	0	8812	14354	5	4292	1	944	1030	550
0	0	8820	14360	5	4297	1	944	1030	550
0	0	8827	14365	5	4302	1	944	1040	560
0	0	8833	14370	5	4307	1	942	1040	560
0	0	8838	14370	5	4312	1	942	1040	560
0	0	8842	14374	5	4317	1	940	1040	560
0	0	8842	14374	5	4322	1	938	1040	560
0	0	8845	14374	5	4327	1	930	1040	560
0	0	8845	14374	5	4332	1	917	1040	560
0	0	8845	14374	5	4337	1	896	1040	560
0	0	8845	14374	5	4342	1	859	1040	560
0	0	8845	14374	5	4347	1	782	1040	560
0	0	8845	14374	5	4352	1	488	1040	560
0	0	8845	14369	5	4357	1	131	1010	570
0	0	8845	14369	5	4362	0	0	1010	570
0	0	8845	14356	5	4367	0	0	1010	570
0	0	8837	14347	5	4372	0	0	1010	570
0	0	8826	14338	5	4377	0	0	990	570
0	0	8811	14333	5	4382	0	0	990	570
0	0	8794	14333	5	4387	0	0	990	560
0	0	8776	14333	5	4392	0	0	960	560
0	0	8758	14337	5	4397	0	0	950	540
0	0	8739	14343	5	4402	0	0	950	530
0	0	8720	14350	5	4407	0	0	940	510
0	0	8703	14360	5	4412	0	0	940	500
0	0	8687	14373	5	4417	0	0	910	480
0	0	8671	14392	5	4422	0	0	900	470
0	0	8657	14419	5	4427	0	0	900	440
0	0	8644	14452	5	4432	0	0	900	410
0	0	8634	14492	5	4437	0	0	880	380
0	0	8626	14536	5	4442	0	0	880	330
0	0	8626	14586	5	4447	0	0	870	300
0	0	8626	14639	5	4452	0	0	870	300
0	0	8626	14695	5	4457	0	0	850	300
0	0	8626	14751	5	4462	0	0	840	300
0	0	8635	14797	5	4467	0	0	830	300
0	0	8644	14828	5	4472	0	0	820	300
0	0	8655	14844	5	4477	0	0	810	300
0	0	8673	14844	5	4482	0	0	800	300
0	0	8695	14827	5	4487	0	0	790	300
0	0	8724	14800	5	4492	0	0	780	290
0	0	8763	14759	5	4497	0	0	780	290
0	0	8804	14708	5	4502	0	0	760	290
0	0	8852	14634	5	4507	0	0	740	290
0	0	8903	14547	5	4512	0	0	720	290
0	0	8903	14547	5	4517	0	0	720	290
