# Supplementary material for: “Let Me Hear Your Handwriting!” Evaluating the Movement Fluency from Its Sonification
Source: PLoS One. 2015 Jun 17;10(6):e0128388. doi: 10.1371/journal.pone.0128388 (PMC4470513; doi:10.1371/journal.pone.0128388)
Supplement: S1 Dataset — (ZIP) [file pone.0128388.s004.zip › S4_Dataset_Experiment1/CO3.txt]

Identification :	coralie
2008-10-14	14:15:46
Fichier origine :	C:\Documents and Settings\schon\Bureau\Ecriture\coralie lapin3.txt
Nb segments :	1
Seg	Num	X /100 mm	Y /100 mm	Interv ms	Time ms	Tip	P	Az	Al
0	0	19472	3038	5	5	0	0	3150	220
0	0	19453	3015	5	10	0	0	3150	220
0	0	19424	2989	5	15	0	0	3150	220
0	0	19381	2928	5	20	0	0	3150	220
0	0	19338	2833	5	25	0	0	3150	220
0	0	19310	2726	5	30	0	0	3150	220
0	0	19294	2626	5	35	0	0	3150	220
0	0	19294	2559	5	40	0	0	3150	220
0	0	19310	2539	5	45	0	0	3150	220
0	0	19339	2558	5	50	0	0	3150	220
0	0	19384	2605	5	55	0	0	3150	220
0	0	19437	2662	5	60	0	0	3150	220
0	0	19484	2708	5	65	0	0	3150	220
0	0	19522	2731	5	70	0	0	3150	220
0	0	19550	2719	5	75	0	0	3150	220
0	0	19564	2677	5	80	0	0	3150	220
0	0	19573	2618	5	85	0	0	3150	220
0	0	19580	2545	5	90	0	0	3150	220
0	0	19580	2475	5	95	0	0	3150	220
0	0	19580	2415	5	100	0	0	3150	220
0	0	19572	2372	5	105	0	0	3150	220
0	0	19549	2356	5	110	0	0	3150	220
0	0	19549	2356	5	115	0	0	3150	220
0	0	10624	14776	5	120	0	0	960	300
0	0	10615	14785	5	125	0	0	950	300
0	0	10599	14805	5	130	0	0	950	300
0	0	10581	14832	5	135	0	0	950	300
0	0	10558	14860	5	140	0	0	950	300
0	0	10542	14884	5	145	0	0	950	300
0	0	10532	14895	5	150	0	0	940	300
0	0	10521	14899	5	155	0	0	940	300
0	0	10516	14899	5	160	0	0	940	300
0	0	10516	14899	5	165	0	0	930	300
0	0	10511	14892	5	170	0	0	930	300
0	0	10511	14887	5	175	0	0	920	300
0	0	10518	14879	5	180	0	0	920	300
0	0	10525	14870	5	185	0	0	910	300
0	0	10538	14862	5	190	0	0	900	300
0	0	10553	14845	5	195	0	0	890	300
0	0	10568	14821	5	200	0	0	880	300
0	0	10587	14794	5	205	0	0	870	300
0	0	10604	14762	5	210	0	0	850	300
0	0	10621	14733	5	215	0	0	850	300
0	0	10635	14709	5	220	0	0	830	300
0	0	10646	14688	5	225	0	0	820	300
0	0	10653	14673	5	230	0	0	810	300
0	0	10653	14661	5	235	0	0	800	300
0	0	10653	14651	5	240	0	0	790	300
0	0	10653	14639	5	245	0	0	790	300
0	0	10653	14623	5	250	0	0	780	290
0	0	10660	14603	5	255	0	0	780	290
0	0	10668	14581	5	260	0	0	780	290
0	0	10679	14561	5	265	0	0	780	290
0	0	10692	14542	5	270	0	0	780	290
0	0	10707	14528	5	275	0	0	790	300
0	0	10724	14517	5	280	0	0	790	300
0	0	10741	14513	5	285	0	0	790	300
0	0	10757	14513	5	290	0	0	800	300
0	0	10771	14513	5	295	0	0	810	300
0	0	10783	14522	5	300	0	0	820	300
0	0	10793	14529	5	305	0	0	820	300
0	0	10803	14536	5	310	0	0	830	300
0	0	10813	14541	5	315	0	0	840	300
0	0	10825	14541	5	320	0	0	850	300
0	0	10837	14541	5	325	0	0	850	300
0	0	10849	14530	5	330	0	0	850	300
0	0	10863	14517	5	335	0	0	870	300
0	0	10875	14502	5	340	0	0	870	300
0	0	10888	14469	4	344	1	156	880	330
0	0	10888	14455	5	349	1	159	890	350
0	0	10888	14443	5	354	1	191	900	360
0	0	10888	14433	5	359	1	266	900	360
0	0	10888	14424	5	364	1	330	900	360
0	0	10893	14416	5	369	1	391	900	380
0	0	10898	14407	5	374	1	448	900	380
0	0	10905	14399	5	379	1	474	900	390
0	0	10914	14394	5	384	1	519	910	390
0	0	10924	14389	5	389	1	532	910	390
0	0	10935	14389	5	394	1	561	910	390
0	0	10948	14384	5	399	1	601	920	390
0	0	10962	14384	5	404	1	645	920	390
0	0	10978	14384	5	409	1	669	920	390
0	0	10995	14384	5	414	1	681	920	390
0	0	11013	14384	5	419	1	719	920	390
0	0	11032	14392	5	424	1	745	920	390
0	0	11052	14401	5	429	1	759	930	390
0	0	11075	14412	5	434	1	765	930	390
0	0	11096	14427	5	439	1	766	930	390
0	0	11117	14445	5	444	1	772	930	390
0	0	11138	14467	5	449	1	794	930	390
0	0	11158	14496	5	454	1	795	930	390
0	0	11179	14530	5	459	1	794	930	390
0	0	11198	14568	5	464	1	797	930	390
0	0	11215	14611	5	469	1	800	930	390
0	0	11229	14655	5	474	1	801	930	390
0	0	11240	14700	5	479	1	800	930	390
0	0	11249	14744	5	484	1	800	930	390
0	0	11257	14788	5	489	1	800	930	390
0	0	11262	14829	5	494	1	804	920	390
0	0	11266	14870	5	499	1	802	920	390
0	0	11266	14910	5	504	1	804	920	390
0	0	11266	14948	5	509	1	805	910	410
0	0	11266	14986	5	514	1	806	910	410
0	0	11259	15022	5	519	1	812	910	420
0	0	11253	15057	5	524	1	820	910	420
0	0	11247	15093	5	529	1	832	910	420
0	0	11238	15127	5	534	1	834	910	420
0	0	11229	15159	5	539	1	833	910	420
0	0	11219	15187	5	544	1	834	910	420
0	0	11208	15211	5	549	1	836	910	420
0	0	11196	15227	5	554	1	840	910	420
0	0	11184	15236	5	559	1	841	930	420
0	0	11171	15239	5	564	1	842	930	420
0	0	11159	15239	5	569	1	845	940	420
0	0	11147	15239	5	574	1	851	940	420
0	0	11134	15239	5	579	1	850	950	420
0	0	11122	15239	5	584	1	855	950	420
0	0	11108	15239	5	589	1	854	960	420
0	0	11095	15239	5	594	1	855	960	420
0	0	11083	15239	5	599	1	865	980	420
0	0	11072	15239	5	604	1	864	980	420
0	0	11061	15239	5	609	1	862	980	420
0	0	11051	15232	5	614	1	862	990	420
0	0	11040	15216	5	619	1	863	990	420
0	0	11029	15190	5	624	1	862	990	420
0	0	11020	15155	5	629	1	865	990	420
0	0	11011	15117	5	634	1	865	990	420
0	0	11005	15079	5	639	1	864	990	420
0	0	11001	15041	5	644	1	867	990	420
0	0	11001	15004	5	649	1	874	980	420
0	0	11001	14965	5	654	1	883	980	420
0	0	11001	14923	5	659	1	890	980	420
0	0	11007	14882	6	665	1	896	960	420
0	0	11013	14839	5	670	1	894	960	420
0	0	11021	14796	5	675	1	898	950	420
0	0	11030	14756	5	680	1	898	950	420
0	0	11038	14717	5	685	1	900	950	420
0	0	11048	14681	5	690	1	902	950	420
0	0	11058	14648	5	695	1	905	950	410
0	0	11070	14617	5	700	1	907	950	410
0	0	11083	14582	5	705	1	907	950	390
0	0	11097	14549	5	710	1	912	950	390
0	0	11112	14517	5	715	1	916	950	390
0	0	11129	14486	5	720	1	918	950	390
0	0	11145	14463	5	725	1	917	950	390
0	0	11163	14443	5	730	1	919	950	390
0	0	11180	14426	5	735	1	920	950	390
0	0	11196	14414	5	740	1	920	950	390
0	0	11214	14407	5	745	1	920	950	390
0	0	11232	14403	5	750	1	920	960	390
0	0	11249	14403	5	755	1	923	960	390
0	0	11268	14399	5	760	1	924	960	390
0	0	11286	14399	5	765	1	924	960	390
0	0	11304	14403	5	770	1	923	960	390
0	0	11324	14410	5	775	1	923	960	390
0	0	11342	14419	5	780	1	924	960	390
0	0	11362	14428	5	785	1	923	960	410
0	0	11384	14438	5	790	1	922	960	410
0	0	11403	14447	5	795	1	919	960	420
0	0	11423	14457	5	800	1	917	960	420
0	0	11441	14466	5	805	1	906	960	420
0	0	11459	14478	5	810	1	880	950	420
0	0	11478	14489	5	815	1	836	950	420
0	0	11500	14501	5	820	1	724	960	440
0	0	11524	14513	5	825	1	425	960	440
0	0	11549	14526	5	830	1	22	960	450
0	0	11549	14526	5	835	0	0	960	450
0	0	11597	14550	5	840	0	0	960	450
0	0	11614	14560	5	845	0	0	960	450
0	0	11627	14571	5	850	0	0	960	450
0	0	11636	14582	5	855	0	0	960	450
0	0	11643	14595	5	860	0	0	960	450
0	0	11653	14611	5	865	0	0	940	450
0	0	11664	14627	5	870	0	0	940	450
0	0	11677	14645	5	875	0	0	940	450
0	0	11689	14660	5	880	0	0	930	450
0	0	11698	14675	5	885	0	0	930	440
0	0	11706	14688	5	890	0	0	930	440
0	0	11711	14698	5	895	0	0	930	420
0	0	11715	14707	5	900	0	0	910	420
0	0	11715	14714	5	905	0	0	910	410
0	0	11719	14718	5	910	0	0	910	410
0	0	11719	14718	5	915	0	0	910	390
0	0	11719	14718	5	920	0	0	910	390
0	0	11719	14718	5	925	0	0	910	380
0	0	11719	14718	5	930	0	0	910	380
0	0	11715	14718	5	935	0	0	910	360
0	0	11710	14714	5	940	0	0	910	360
0	0	11706	14714	5	945	0	0	910	380
0	0	11706	14714	6	951	1	639	910	380
0	0	11686	14714	5	956	1	633	910	390
0	0	11672	14714	5	961	1	601	910	390
0	0	11659	14714	5	966	1	724	910	410
0	0	11650	14714	5	971	1	775	910	410
0	0	11642	14714	5	976	1	798	910	420
0	0	11634	14714	5	981	1	815	910	420
0	0	11623	14714	5	986	1	815	910	440
0	0	11613	14714	5	991	1	836	910	440
0	0	11602	14714	5	996	1	843	910	450
0	0	11593	14714	5	1001	1	846	910	450
0	0	11586	14714	5	1006	1	850	910	450
0	0	11577	14710	5	1011	1	858	930	470
0	0	11569	14703	5	1016	1	865	930	470
0	0	11559	14695	5	1021	1	872	930	480
0	0	11549	14685	5	1026	1	872	930	480
0	0	11538	14672	5	1031	1	871	930	480
0	0	11527	14654	5	1036	1	874	930	480
0	0	11516	14631	5	1041	1	879	930	480
0	0	11506	14605	5	1046	1	889	930	480
0	0	11498	14576	5	1051	1	889	930	480
0	0	11491	14544	5	1056	1	887	930	480
0	0	11485	14510	5	1061	1	888	940	480
0	0	11482	14475	5	1066	1	888	940	480
0	0	11482	14440	5	1071	1	890	940	480
0	0	11482	14408	5	1076	1	894	940	480
0	0	11486	14379	5	1081	1	892	940	480
0	0	11493	14356	5	1086	1	891	940	470
0	0	11502	14335	5	1091	1	890	940	470
0	0	11512	14316	5	1096	1	889	940	450
0	0	11524	14299	5	1101	1	891	940	450
0	0	11536	14284	5	1106	1	889	940	450
0	0	11550	14275	5	1111	1	889	940	450
0	0	11565	14271	5	1116	1	888	940	450
0	0	11580	14271	5	1121	1	887	940	450
0	0	11597	14271	5	1126	1	889	940	450
0	0	11615	14271	5	1131	1	889	940	470
0	0	11633	14281	5	1136	1	886	930	470
0	0	11651	14290	5	1141	1	887	930	480
0	0	11667	14304	5	1146	1	886	930	480
0	0	11682	14321	5	1151	1	886	930	480
0	0	11696	14343	5	1156	1	884	930	480
0	0	11709	14368	5	1161	1	884	930	480
0	0	11721	14395	5	1166	1	883	930	480
0	0	11730	14422	5	1171	1	881	930	480
0	0	11737	14449	5	1176	1	881	930	480
0	0	11743	14473	5	1181	1	880	930	480
0	0	11747	14496	5	1186	1	878	930	480
0	0	11747	14517	5	1191	1	874	930	480
0	0	11747	14537	5	1196	1	875	930	480
0	0	11747	14556	5	1201	1	875	930	480
0	0	11741	14573	5	1206	1	872	930	480
0	0	11735	14590	5	1211	1	874	930	480
0	0	11728	14603	5	1216	1	876	930	470
0	0	11721	14615	5	1221	1	874	930	470
0	0	11712	14625	5	1226	1	874	940	450
0	0	11702	14633	5	1231	1	874	930	450
0	0	11692	14641	5	1236	1	877	930	450
0	0	11682	14645	5	1241	1	877	930	450
0	0	11671	14645	5	1246	1	875	930	450
0	0	11661	14649	5	1251	1	877	930	450
0	0	11650	14649	5	1256	1	875	930	450
0	0	11637	14649	5	1261	1	874	930	450
0	0	11625	14649	5	1266	1	878	930	470
0	0	11612	14649	5	1271	1	877	930	470
0	0	11599	14649	5	1276	1	875	930	480
0	0	11587	14649	5	1281	1	874	930	480
0	0	11573	14649	5	1286	1	875	930	480
0	0	11559	14653	5	1291	1	874	930	480
0	0	11545	14653	5	1296	1	871	930	480
0	0	11534	14659	5	1301	1	876	930	480
0	0	11526	14659	5	1306	1	877	930	480
0	0	11521	14663	5	1311	1	877	930	480
0	0	11521	14663	5	1316	1	876	930	480
0	0	11517	14663	5	1321	1	876	930	480
0	0	11517	14667	5	1326	1	875	940	480
0	0	11517	14667	6	1332	1	874	940	480
0	0	11517	14671	5	1337	1	873	940	480
0	0	11523	14675	5	1342	1	872	940	480
0	0	11530	14682	5	1347	1	872	940	480
0	0	11539	14689	5	1352	1	872	940	480
0	0	11550	14699	5	1357	1	872	940	480
0	0	11564	14708	5	1362	1	872	940	480
0	0	11580	14715	5	1367	1	871	940	480
0	0	11597	14720	5	1372	1	869	940	480
0	0	11613	14720	5	1377	1	868	940	480
0	0	11628	14720	5	1382	1	870	940	480
0	0	11644	14720	5	1387	1	869	940	480
0	0	11660	14720	5	1392	1	870	940	480
0	0	11676	14714	5	1397	1	870	940	480
0	0	11690	14709	5	1402	1	871	940	480
0	0	11703	14701	5	1407	1	871	940	480
0	0	11713	14690	5	1412	1	872	940	480
0	0	11721	14677	5	1417	1	872	940	480
0	0	11729	14661	5	1422	1	873	940	480
0	0	11735	14645	5	1427	1	879	940	480
0	0	11741	14625	5	1432	1	880	940	480
0	0	11748	14603	5	1437	1	885	940	480
0	0	11755	14578	5	1442	1	887	940	480
0	0	11761	14553	5	1447	1	895	940	480
0	0	11768	14528	5	1452	1	898	940	480
0	0	11774	14501	5	1457	1	898	940	480
0	0	11780	14474	5	1462	1	899	940	480
0	0	11786	14447	5	1467	1	901	940	470
0	0	11795	14421	5	1472	1	911	940	470
0	0	11804	14398	5	1477	1	911	940	470
0	0	11815	14375	5	1482	1	909	940	480
0	0	11827	14353	5	1487	1	910	970	480
0	0	11839	14331	5	1492	1	912	970	480
0	0	11852	14312	5	1497	1	911	970	480
0	0	11866	14295	5	1502	1	911	970	480
0	0	11881	14283	5	1507	1	910	970	480
0	0	11895	14276	5	1512	1	909	970	480
0	0	11910	14272	5	1517	1	912	970	480
0	0	11925	14272	5	1522	1	912	970	480
0	0	11941	14276	5	1527	1	915	970	480
0	0	11958	14283	5	1532	1	913	970	480
0	0	11976	14294	5	1537	1	914	970	480
0	0	11994	14310	5	1542	1	914	970	480
0	0	12013	14327	5	1547	1	916	970	480
0	0	12033	14346	5	1552	1	917	970	480
0	0	12051	14366	5	1557	1	916	970	480
0	0	12068	14386	5	1562	1	918	970	480
0	0	12084	14408	5	1567	1	917	970	480
0	0	12098	14432	5	1572	1	917	970	480
0	0	12111	14457	5	1577	1	916	970	480
0	0	12125	14483	5	1582	1	916	970	480
0	0	12137	14508	5	1587	1	916	980	480
0	0	12149	14533	5	1592	1	915	980	480
0	0	12160	14558	5	1597	1	916	980	480
0	0	12172	14585	5	1602	1	916	980	480
0	0	12185	14612	5	1607	1	916	980	480
0	0	12198	14638	5	1612	1	916	980	480
0	0	12209	14666	5	1617	1	913	980	480
0	0	12220	14695	5	1622	1	914	980	500
0	0	12231	14727	5	1627	1	913	980	500
0	0	12240	14758	5	1632	1	912	990	510
0	0	12249	14786	5	1637	1	912	990	510
0	0	12256	14809	5	1642	1	911	990	510
0	0	12261	14828	5	1647	1	911	990	510
0	0	12265	14843	5	1652	1	911	990	510
0	0	12265	14854	5	1657	1	911	990	510
0	0	12268	14862	5	1662	1	911	970	510
0	0	12268	14867	5	1667	1	911	970	510
0	0	12268	14867	5	1672	1	912	970	510
0	0	12268	14867	5	1677	1	913	970	510
0	0	12268	14867	5	1682	1	913	970	510
0	0	12265	14861	5	1687	1	914	970	510
0	0	12265	14855	5	1692	1	914	970	510
0	0	12261	14847	5	1697	1	914	950	510
0	0	12261	14836	5	1702	1	916	950	510
0	0	12257	14820	5	1707	1	917	950	510
0	0	12257	14800	5	1712	1	923	950	510
0	0	12257	14777	5	1717	1	923	950	510
0	0	12257	14749	5	1722	1	930	950	510
0	0	12251	14719	5	1727	1	935	970	510
0	0	12251	14684	5	1732	1	936	970	510
0	0	12246	14643	5	1737	1	942	970	510
0	0	12241	14596	5	1742	1	944	970	510
0	0	12235	14541	5	1747	1	946	970	510
0	0	12230	14482	5	1752	1	951	970	510
0	0	12226	14421	5	1757	1	955	990	510
0	0	12226	14360	5	1762	1	953	990	510
0	0	12226	14302	5	1767	1	956	990	510
0	0	12226	14247	5	1772	1	956	990	510
0	0	12226	14197	5	1777	1	954	990	510
0	0	12226	14152	5	1782	1	957	980	500
0	0	12226	14109	5	1787	1	958	980	500
0	0	12236	14071	5	1792	1	957	980	480
0	0	12245	14035	5	1797	1	956	970	480
0	0	12251	14003	5	1802	1	956	970	480
0	0	12257	13977	5	1807	1	956	970	480
0	0	12261	13958	5	1812	1	954	940	480
0	0	12265	13943	5	1817	1	953	940	480
0	0	12271	13931	5	1822	1	952	940	480
0	0	12278	13920	5	1827	1	951	930	480
0	0	12284	13909	5	1832	1	947	930	480
0	0	12290	13901	5	1837	1	937	910	480
0	0	12294	13897	5	1842	1	920	910	480
0	0	12294	13897	5	1847	1	900	900	480
0	0	12299	13897	5	1852	1	875	900	480
0	0	12299	13904	5	1857	1	846	900	480
0	0	12305	13911	5	1862	1	806	900	480
0	0	12310	13924	5	1867	1	613	900	480
0	0	12315	13942	5	1872	1	346	900	480
0	0	12315	13942	5	1877	0	0	900	480
0	0	12324	13997	5	1882	0	0	900	480
0	0	12324	14029	5	1887	0	0	900	480
0	0	12324	14063	5	1892	0	0	900	480
0	0	12324	14099	5	1897	0	0	900	480
0	0	12324	14140	5	1902	0	0	900	480
0	0	12324	14186	5	1907	0	0	900	480
0	0	12324	14236	5	1912	0	0	900	480
0	0	12324	14289	5	1917	0	0	900	480
0	0	12334	14345	5	1922	0	0	900	480
0	0	12343	14402	5	1927	0	0	900	480
0	0	12356	14461	5	1932	0	0	900	480
0	0	12368	14518	5	1937	0	0	900	480
0	0	12378	14574	5	1942	0	0	900	480
0	0	12386	14625	5	1947	0	0	900	480
0	0	12390	14669	5	1952	0	0	900	480
0	0	12390	14705	5	1957	0	0	900	480
0	0	12390	14733	5	1962	0	0	910	480
0	0	12384	14753	5	1967	0	0	910	480
0	0	12377	14767	5	1972	0	0	910	480
0	0	12369	14776	5	1977	0	0	930	480
0	0	12360	14781	5	1982	0	0	930	480
0	0	12350	14781	5	1987	0	0	930	480
0	0	12340	14781	5	1992	0	0	930	480
0	0	12329	14776	5	1997	0	0	940	480
0	0	12318	14772	5	2002	0	0	940	480
0	0	12308	14768	5	2007	0	0	940	480
0	0	12299	14764	5	2012	0	0	940	480
0	0	12292	14764	5	2017	0	0	940	480
0	0	12292	14764	6	2023	1	174	970	480
0	0	12272	14760	5	2028	1	413	970	480
0	0	12263	14764	5	2033	1	303	970	480
0	0	12255	14770	5	2038	1	401	970	480
0	0	12255	14776	5	2043	1	488	970	480
0	0	12255	14785	5	2048	1	509	970	480
0	0	12255	14795	5	2053	1	582	970	480
0	0	12255	14809	5	2058	1	588	970	480
0	0	12260	14826	5	2063	1	575	970	480
0	0	12264	14844	5	2068	1	575	970	480
0	0	12270	14861	5	2073	1	623	970	480
0	0	12277	14877	5	2078	1	659	970	480
0	0	12285	14891	5	2083	1	674	970	480
0	0	12295	14903	5	2088	1	701	970	480
0	0	12305	14914	5	2093	1	717	970	480
0	0	12315	14923	5	2098	1	720	970	480
0	0	12324	14929	5	2103	1	737	970	500
0	0	12334	14934	5	2108	1	747	970	500
0	0	12343	14934	5	2113	1	765	970	510
0	0	12353	14934	5	2118	1	785	970	510
0	0	12364	14934	5	2123	1	796	970	510
0	0	12374	14926	5	2128	1	797	970	510
0	0	12384	14918	5	2133	1	798	970	510
0	0	12393	14907	5	2138	1	811	970	510
0	0	12401	14894	5	2143	1	818	990	510
0	0	12409	14878	5	2148	1	821	990	510
0	0	12415	14858	5	2153	1	823	990	510
0	0	12421	14836	5	2158	1	840	990	510
0	0	12425	14811	5	2163	1	845	990	510
0	0	12429	14784	5	2168	1	856	990	510
0	0	12429	14757	5	2173	1	860	990	510
0	0	12429	14732	5	2178	1	869	990	510
0	0	12429	14706	5	2183	1	870	990	510
0	0	12429	14680	5	2188	1	873	990	510
0	0	12429	14652	5	2193	1	874	990	510
0	0	12432	14623	5	2198	1	880	990	510
0	0	12432	14595	5	2203	1	889	990	510
0	0	12438	14570	5	2208	1	891	990	530
0	0	12443	14547	5	2213	1	891	990	530
0	0	12449	14525	5	2218	1	891	1000	540
0	0	12457	14504	5	2223	1	892	1020	530
0	0	12466	14485	5	2228	1	891	1020	530
0	0	12476	14468	5	2233	1	891	1020	530
0	0	12489	14454	5	2238	1	892	1020	530
0	0	12503	14440	5	2243	1	892	1040	530
0	0	12515	14428	5	2248	1	891	1040	530
0	0	12529	14420	5	2253	1	890	1040	530
0	0	12541	14414	5	2258	1	889	1040	530
0	0	12555	14414	5	2263	1	889	1040	530
0	0	12574	14410	5	2268	1	888	1040	530
0	0	12593	14410	5	2273	1	888	1040	530
0	0	12616	14417	5	2278	1	886	1040	530
0	0	12641	14427	5	2283	1	883	1040	530
0	0	12665	14442	5	2288	1	882	1040	530
0	0	12689	14463	5	2293	1	873	1040	530
0	0	12712	14487	5	2298	1	864	1040	530
0	0	12734	14515	5	2303	1	862	1040	530
0	0	12754	14547	5	2308	1	851	1040	530
0	0	12773	14580	5	2313	1	835	1040	530
0	0	12790	14616	5	2318	1	835	1040	530
0	0	12802	14651	5	2323	1	827	1030	550
0	0	12813	14683	5	2328	1	821	1030	550
0	0	12819	14710	5	2333	1	821	1040	560
0	0	12819	14734	5	2338	1	824	1040	560
0	0	12823	14754	5	2343	1	828	1030	550
0	0	12823	14770	5	2348	1	830	1030	550
0	0	12823	14784	5	2353	1	841	1020	530
0	0	12819	14795	5	2358	1	855	1020	530
0	0	12815	14803	5	2363	1	873	1020	530
0	0	12815	14810	5	2368	1	883	1020	530
0	0	12811	14815	5	2373	1	889	1020	530
0	0	12811	14820	5	2378	1	894	1020	530
0	0	12811	14825	5	2383	1	897	1020	530
0	0	12811	14828	5	2388	1	900	1000	540
0	0	12807	14828	5	2393	1	902	1000	540
0	0	12807	14828	5	2398	1	903	1000	540
0	0	12807	14828	5	2403	1	905	1000	540
0	0	12807	14825	5	2408	1	906	1000	540
0	0	12807	14818	5	2413	1	906	1000	540
0	0	12811	14808	5	2418	1	907	1000	540
0	0	12811	14794	5	2423	1	912	1000	540
0	0	12815	14776	5	2428	1	914	1000	540
0	0	12815	14753	5	2433	1	916	1000	540
0	0	12820	14728	5	2438	1	922	1000	540
0	0	12824	14698	5	2443	1	923	1000	540
0	0	12824	14666	5	2448	1	925	1000	540
0	0	12829	14633	5	2453	1	926	1000	540
0	0	12834	14600	5	2458	1	929	1000	540
0	0	12841	14567	5	2463	1	933	1000	540
0	0	12849	14533	5	2468	1	936	1000	540
0	0	12857	14500	5	2473	1	936	1000	540
0	0	12866	14468	5	2478	1	937	1000	540
0	0	12875	14441	5	2483	1	938	1000	540
0	0	12886	14417	5	2488	1	939	1000	540
0	0	12897	14398	5	2493	1	938	1020	530
0	0	12908	14383	5	2498	1	938	1020	530
0	0	12918	14369	5	2503	1	936	1020	530
0	0	12927	14359	5	2508	1	935	1020	530
0	0	12936	14350	5	2513	1	932	1020	530
0	0	12945	14344	5	2518	1	921	1020	530
0	0	12952	14341	5	2523	1	899	1020	530
0	0	12961	14341	5	2528	1	866	1020	530
0	0	12968	14341	5	2533	1	785	1020	530
0	0	12975	14345	5	2538	1	428	1020	530
0	0	12975	14345	5	2543	0	0	1020	530
0	0	12988	14365	5	2548	0	0	1020	530
0	0	12988	14383	5	2553	0	0	1000	540
0	0	12988	14405	5	2558	0	0	1000	540
0	0	12978	14432	5	2563	0	0	1000	540
0	0	12971	14466	5	2568	0	0	1000	540
0	0	12967	14505	5	2573	0	0	980	540
0	0	12963	14553	5	2578	0	0	980	540
0	0	12963	14607	6	2584	0	0	980	540
0	0	12957	14666	5	2589	0	0	980	540
0	0	12957	14730	5	2594	0	0	980	530
0	0	12952	14796	5	2599	0	0	950	530
0	0	12952	14863	5	2604	0	0	950	510
0	0	12952	14929	5	2609	0	0	950	500
0	0	12952	14989	5	2614	0	0	940	500
0	0	12946	15041	5	2619	0	0	930	480
0	0	12940	15086	5	2624	0	0	930	470
0	0	12932	15120	5	2629	0	0	930	470
0	0	12923	15146	5	2634	0	0	910	450
0	0	12914	15165	5	2639	0	0	910	450
0	0	12906	15178	5	2644	0	0	910	440
0	0	12899	15185	5	2649	0	0	910	440
0	0	12892	15185	5	2654	0	0	910	420
0	0	12886	15185	5	2659	0	0	910	420
0	0	12880	15185	5	2664	0	0	900	420
0	0	12875	15180	5	2669	0	0	900	420
0	0	12872	15174	5	2674	0	0	900	420
0	0	12868	15168	5	2679	0	0	900	420
0	0	12864	15163	5	2684	0	0	900	440
0	0	12864	15156	5	2689	0	0	900	440
0	0	12861	15150	5	2694	0	0	900	450
0	0	12861	15144	5	2699	0	0	900	450
0	0	12861	15139	5	2704	0	0	900	470
0	0	12861	15139	3	2707	1	616	900	470
0	0	12852	15130	5	2712	1	601	900	480
0	0	12848	15130	5	2717	1	681	900	500
0	0	12848	15125	5	2722	1	778	900	500
0	0	12848	15125	5	2727	1	806	910	510
0	0	12848	15125	5	2732	1	821	910	510
0	0	12848	15125	5	2737	1	828	910	530
0	0	12848	15125	5	2742	1	832	910	530
0	0	12852	15125	5	2747	1	839	910	540
0	0	12852	15125	5	2752	1	849	910	540
0	0	12852	15125	5	2757	1	857	940	540
0	0	12857	15125	5	2762	1	864	940	540
0	0	12857	15125	5	2767	1	869	940	540
0	0	12860	15125	5	2772	1	873	940	540
0	0	12860	15125	5	2777	1	875	940	540
0	0	12864	15125	5	2782	1	877	940	540
0	0	12864	15125	5	2787	1	878	950	540
0	0	12870	15125	5	2792	1	878	950	540
0	0	12874	15121	5	2797	1	877	950	540
0	0	12878	15121	5	2802	1	876	950	540
0	0	12883	15121	5	2807	1	875	950	540
0	0	12888	15121	5	2812	1	873	950	540
0	0	12893	15121	5	2817	1	873	960	560
0	0	12897	15121	5	2822	1	873	960	560
0	0	12900	15121	5	2827	1	873	960	570
0	0	12900	15121	5	2832	1	873	960	570
0	0	12904	15121	5	2837	1	874	960	570
0	0	12904	15121	5	2842	1	874	960	570
0	0	12904	15121	5	2847	1	875	960	570
0	0	12904	15121	5	2852	1	874	960	570
0	0	12899	15117	5	2857	1	874	960	570
0	0	12899	15117	5	2862	1	874	960	570
0	0	12893	15110	5	2867	1	874	960	570
0	0	12893	15105	5	2872	1	873	960	570
0	0	12887	15099	5	2877	1	872	960	570
0	0	12883	15091	5	2882	1	871	950	570
0	0	12879	15082	5	2887	1	869	950	570
0	0	12873	15071	5	2892	1	866	950	570
0	0	12866	15060	5	2897	1	853	950	570
0	0	12860	15051	5	2902	1	837	940	560
0	0	12854	15043	5	2907	1	820	940	560
0	0	12850	15037	5	2912	1	762	940	540
0	0	12850	15031	5	2917	1	616	940	540
0	0	12850	15026	5	2922	1	359	940	540
0	0	12850	15021	5	2927	1	118	940	540
0	0	12850	15021	5	2932	0	0	940	540
0	0	12860	15007	5	2937	0	0	940	540
0	0	12866	15001	5	2942	0	0	940	540
0	0	12873	14997	5	2947	0	0	940	540
0	0	12879	14997	5	2952	0	0	940	540
0	0	12886	14997	5	2957	0	0	940	540
0	0	12895	15003	5	2962	0	0	940	540
0	0	12905	15009	5	2967	0	0	940	540
0	0	12919	15015	5	2972	0	0	950	540
0	0	12935	15024	5	2977	0	0	950	540
0	0	12952	15034	5	2982	0	0	950	530
0	0	12973	15046	5	2987	0	0	950	530
0	0	12993	15058	5	2992	0	0	950	510
0	0	13012	15067	5	2997	0	0	950	510
0	0	13029	15071	5	3002	0	0	950	500
0	0	13041	15071	5	3007	0	0	950	500
0	0	13049	15060	5	3012	0	0	930	480
0	0	13054	15044	5	3017	0	0	930	480
0	0	13054	15021	5	3022	0	0	930	470
0	0	13050	14994	5	3027	0	0	930	470
0	0	13045	14963	5	3032	0	0	930	450
0	0	13035	14928	5	3037	0	0	930	450
0	0	13022	14890	5	3042	0	0	930	450
0	0	13007	14849	5	3047	0	0	910	450
0	0	12991	14808	5	3052	0	0	910	440
0	0	12974	14768	5	3057	0	0	910	440
0	0	12958	14728	5	3062	0	0	910	420
0	0	12942	14693	5	3067	0	0	900	420
0	0	12927	14659	5	3072	0	0	900	420
0	0	12914	14627	5	3077	0	0	900	420
0	0	12904	14596	5	3082	0	0	900	420
0	0	12897	14566	5	3087	0	0	900	420
0	0	12892	14537	5	3092	0	0	900	420
0	0	12892	14509	5	3097	0	0	900	420
0	0	12892	14484	5	3102	0	0	900	420
0	0	12892	14461	5	3107	0	0	900	440
0	0	12892	14440	5	3112	0	0	900	440
0	0	12897	14421	5	3117	0	0	900	450
0	0	12902	14402	5	3122	0	0	900	450
0	0	12906	14384	5	3127	0	0	900	450
0	0	12911	14366	5	3132	0	0	900	450
0	0	12916	14348	5	3137	0	0	900	470
0	0	12922	14329	5	3142	0	0	900	470
0	0	12927	14310	5	3147	0	0	900	480
0	0	12933	14290	5	3152	0	0	900	480
0	0	12939	14272	5	3157	0	0	900	480
0	0	12945	14254	5	3162	0	0	900	500
0	0	12945	14254	5	3167	1	263	900	500
0	0	12945	14226	5	3172	1	471	900	510
0	0	12945	14217	5	3177	1	457	900	510
0	0	12945	14213	5	3182	1	635	900	510
0	0	12945	14213	5	3187	1	745	900	530
0	0	12949	14213	5	3192	1	778	910	530
0	0	12949	14213	5	3197	1	800	910	540
0	0	12949	14219	5	3202	1	817	910	540
0	0	12955	14225	5	3207	1	841	910	540
0	0	12959	14235	5	3212	1	860	910	540
0	0	12964	14249	5	3217	1	869	940	540
0	0	12969	14267	5	3222	1	883	940	540
0	0	12975	14288	5	3227	1	892	940	540
0	0	12982	14309	5	3232	1	900	940	540
0	0	12989	14332	5	3237	1	900	940	560
0	0	12993	14355	5	3242	1	907	960	560
0	0	12999	14380	5	3247	1	907	960	570
0	0	13004	14405	5	3252	1	915	960	570
0	0	13009	14429	5	3257	1	915	990	570
0	0	13015	14452	5	3262	1	916	990	570
0	0	13020	14474	5	3267	1	919	990	570
0	0	13025	14495	5	3272	1	920	990	570
0	0	13030	14516	5	3277	1	920	1010	570
0	0	13035	14535	5	3282	1	921	1010	570
0	0	13041	14556	5	3287	1	922	1010	570
0	0	13049	14577	5	3292	1	924	1010	570
0	0	13059	14600	5	3297	1	924	1010	570
0	0	13071	14623	5	3302	1	923	1040	560
0	0	13084	14644	5	3307	1	921	1040	560
0	0	13098	14666	5	3312	1	920	1040	560
0	0	13112	14687	5	3317	1	920	1040	560
0	0	13128	14707	5	3322	1	918	1040	560
0	0	13146	14725	5	3327	1	920	1040	560
0	0	13165	14741	5	3332	1	917	1040	560
0	0	13185	14755	5	3337	1	917	1040	560
0	0	13204	14768	5	3342	1	917	1040	560
0	0	13222	14779	5	3347	1	916	1040	560
0	0	13239	14789	5	3352	1	916	1040	560
0	0	13254	14795	5	3357	1	916	1010	570
0	0	13266	14799	5	3362	1	916	1010	570
0	0	13275	14799	5	3367	1	916	1010	570
0	0	13283	14799	5	3372	1	920	1010	570
0	0	13291	14795	5	3377	1	923	1010	570
0	0	13297	14789	5	3382	1	922	1010	570
0	0	13303	14781	5	3387	1	923	1010	570
0	0	13309	14772	5	3392	1	927	1020	580
0	0	13314	14759	5	3397	1	932	1020	580
0	0	13322	14743	5	3402	1	933	1020	590
0	0	13330	14724	5	3407	1	933	1020	590
0	0	13336	14704	5	3412	1	936	1020	590
0	0	13342	14682	5	3417	1	936	1020	590
0	0	13346	14660	5	3422	1	936	1020	590
0	0	13346	14637	5	3427	1	935	1020	590
0	0	13350	14612	5	3432	1	936	1020	590
0	0	13350	14587	5	3437	1	937	1020	590
0	0	13354	14562	5	3442	1	937	1050	590
0	0	13354	14536	5	3447	1	938	1050	590
0	0	13354	14509	5	3452	1	938	1050	590
0	0	13354	14483	5	3457	1	938	1050	590
0	0	13354	14455	5	3462	1	936	1050	590
0	0	13343	14425	5	3467	1	936	1050	590
0	0	13336	14394	5	3472	1	936	1070	590
0	0	13329	14367	5	3477	1	936	1070	590
0	0	13323	14343	5	3482	1	935	1070	590
0	0	13318	14324	5	3487	1	934	1070	590
0	0	13313	14310	5	3492	1	936	1070	590
0	0	13309	14299	5	3497	1	936	1070	590
0	0	13305	14291	5	3502	1	936	1070	590
0	0	13305	14286	5	3507	1	935	1070	590
0	0	13305	14286	5	3512	1	935	1070	590
0	0	13305	14283	5	3517	1	934	1070	590
0	0	13305	14283	5	3522	1	930	1070	590
0	0	13305	14289	5	3527	1	928	1070	590
0	0	13305	14298	5	3532	1	927	1070	590
0	0	13305	14310	5	3537	1	924	1070	590
0	0	13305	14328	5	3542	1	922	1070	590
0	0	13305	14346	5	3547	1	922	1070	590
0	0	13305	14367	5	3552	1	920	1070	590
0	0	13309	14390	5	3557	1	921	1070	590
0	0	13312	14413	5	3562	1	920	1070	590
0	0	13316	14439	5	3567	1	922	1070	590
0	0	13320	14467	5	3572	1	921	1070	590
0	0	13325	14496	5	3577	1	923	1070	590
0	0	13334	14525	5	3582	1	923	1070	590
0	0	13343	14555	5	3587	1	923	1070	590
0	0	13352	14584	5	3592	1	924	1070	590
0	0	13362	14611	5	3597	1	924	1100	580
0	0	13373	14638	5	3602	1	925	1100	580
0	0	13384	14661	5	3607	1	925	1100	580
0	0	13397	14682	5	3612	1	924	1100	580
0	0	13411	14701	5	3617	1	925	1100	580
0	0	13424	14718	5	3622	1	925	1070	590
0	0	13438	14734	5	3627	1	925	1070	590
0	0	13452	14748	5	3632	1	924	1070	590
0	0	13465	14760	5	3637	1	926	1080	610
0	0	13477	14770	5	3642	1	925	1080	610
0	0	13487	14777	5	3647	1	925	1090	620
0	0	13496	14782	5	3652	1	925	1070	620
0	0	13502	14782	5	3657	1	925	1070	620
0	0	13508	14785	5	3662	1	926	1070	620
0	0	13513	14785	5	3667	1	926	1070	620
0	0	13517	14782	5	3672	1	927	1070	620
0	0	13521	14777	5	3677	1	929	1070	620
0	0	13521	14770	5	3682	1	930	1070	620
0	0	13525	14760	5	3687	1	930	1070	620
0	0	13525	14749	5	3692	1	932	1070	620
0	0	13525	14734	5	3697	1	934	1070	620
0	0	13525	14717	5	3702	1	934	1070	620
0	0	13525	14697	5	3707	1	935	1070	620
0	0	13529	14674	5	3712	1	936	1070	620
0	0	13529	14650	5	3717	1	937	1070	620
0	0	13529	14623	5	3722	1	942	1070	620
0	0	13533	14595	5	3727	1	944	1070	620
0	0	13533	14566	5	3732	1	945	1070	620
0	0	13539	14537	5	3737	1	950	1070	620
0	0	13543	14509	5	3742	1	951	1070	620
0	0	13549	14482	5	3747	1	952	1070	620
0	0	13554	14457	5	3752	1	953	1070	620
0	0	13560	14433	5	3757	1	955	1090	620
0	0	13569	14410	5	3762	1	961	1110	640
0	0	13581	14388	5	3767	1	966	1110	640
0	0	13595	14368	5	3772	1	966	1120	640
0	0	13610	14351	5	3777	1	966	1120	640
0	0	13625	14337	5	3782	1	969	1120	640
0	0	13638	14325	5	3787	1	969	1120	640
0	0	13653	14316	5	3792	1	968	1120	640
0	0	13666	14309	5	3797	1	968	1120	640
0	0	13679	14303	5	3802	1	967	1120	640
0	0	13693	14299	5	3807	1	966	1100	650
0	0	13706	14299	5	3812	1	964	1100	650
0	0	13718	14295	5	3817	1	957	1100	650
0	0	13728	14295	5	3822	1	941	1100	650
0	0	13737	14295	5	3827	1	924	1110	670
0	0	13744	14299	5	3832	1	889	1070	670
0	0	13752	14299	5	3837	1	807	1070	670
0	0	13759	14303	5	3842	1	431	1070	670
0	0	13759	14303	5	3847	0	0	1050	650
0	0	13765	14307	5	3852	0	0	1050	650
0	0	13765	14307	6	3858	0	0	1030	650
0	0	13754	14312	5	3863	0	0	1030	650
0	0	13735	14316	5	3868	0	0	1030	650
0	0	13711	14323	5	3873	0	0	990	660
0	0	13686	14334	5	3878	0	0	990	660
0	0	13664	14353	5	3883	0	0	990	660
0	0	13649	14380	5	3888	0	0	990	660
0	0	13639	14413	5	3893	0	0	970	660
0	0	13636	14449	5	3898	0	0	970	660
0	0	13636	14487	5	3903	0	0	970	680
0	0	13636	14487	5	3908	0	0	970	680
0	0	18299	5940	5	3913	0	0	3150	220
0	0	18299	5914	5	3918	0	0	3150	220
0	0	18299	5868	5	3923	0	0	3150	220
0	0	18299	5805	5	3928	0	0	3150	220
0	0	18305	5728	5	3933	0	0	3150	220
0	0	18312	5665	5	3938	0	0	3150	220
0	0	18322	5611	5	3943	0	0	3150	220
0	0	18336	5559	5	3948	0	0	3150	220
0	0	18355	5509	5	3953	0	0	3150	220
0	0	18384	5451	5	3958	0	0	3150	220
0	0	18419	5391	5	3963	0	0	3150	220
0	0	18451	5344	5	3968	0	0	3150	220
0	0	18477	5306	5	3973	0	0	3150	220
0	0	18487	5289	5	3978	0	0	3150	220
0	0	18487	5282	5	3983	0	0	3150	220
0	0	18492	5276	5	3988	0	0	3150	220
0	0	18504	5267	5	3993	0	0	3150	220
0	0	18525	5253	5	3998	0	0	3150	220
0	0	18549	5230	5	4003	0	0	3150	220
0	0	18575	5200	5	4008	0	0	3150	220
0	0	18598	5164	5	4013	0	0	3150	220
0	0	18621	5125	5	4018	0	0	3150	220
0	0	18642	5087	5	4023	0	0	3150	220
0	0	18659	5051	5	4028	0	0	3150	220
0	0	18672	5019	5	4033	0	0	3150	220
0	0	18682	4992	5	4038	0	0	3150	220
0	0	18691	4970	5	4043	0	0	3150	220
0	0	18700	4954	5	4048	0	0	3150	220
0	0	18710	4940	5	4053	0	0	3150	220
0	0	18720	4932	5	4058	0	0	3150	220
0	0	18731	4925	5	4063	0	0	3150	220
0	0	18744	4917	5	4068	0	0	3150	220
0	0	18757	4908	5	4073	0	0	3150	220
0	0	18772	4893	5	4078	0	0	3150	220
0	0	18787	4877	5	4083	0	0	3150	220
0	0	18803	4859	5	4088	0	0	3150	220
0	0	18819	4843	5	4093	0	0	3150	220
0	0	18834	4832	5	4098	0	0	3150	220
0	0	18849	4820	5	4103	0	0	3150	220
0	0	18863	4810	5	4108	0	0	3150	220
0	0	18876	4800	5	4113	0	0	3150	220
0	0	18889	4789	5	4118	0	0	3150	220
0	0	18901	4778	5	4123	0	0	3150	220
0	0	18911	4765	5	4128	0	0	3150	220
0	0	18920	4753	5	4133	0	0	3150	220
0	0	18930	4738	5	4138	0	0	3150	220
0	0	18939	4723	5	4143	0	0	3150	220
0	0	18948	4705	5	4148	0	0	3150	220
0	0	18956	4685	5	4153	0	0	3150	220
0	0	18964	4664	5	4158	0	0	3150	220
0	0	18971	4642	5	4163	0	0	3150	220
0	0	18979	4622	5	4168	0	0	3150	220
0	0	18985	4602	5	4173	0	0	3150	220
0	0	18991	4582	5	4178	0	0	3150	220
0	0	18997	4562	5	4183	0	0	3150	220
0	0	19003	4542	5	4188	0	0	3150	220
0	0	19010	4523	5	4193	0	0	3150	220
0	0	19010	4513	5	4198	0	0	3150	220
0	0	19010	4507	5	4203	0	0	3150	220
0	0	19006	4502	5	4208	0	0	3150	220
0	0	19006	4502	5	4213	0	0	3150	220
0	0	19010	4496	5	4218	0	0	3150	220
0	0	19015	4489	5	4223	0	0	3150	220
0	0	19019	4480	5	4228	0	0	3150	220
0	0	19019	4468	5	4233	0	0	3150	220
0	0	19019	4460	5	4238	0	0	3150	220
0	0	19019	4460	5	4243	0	0	3150	220
0	0	19019	4468	5	4248	0	0	3150	220
0	0	19012	4485	5	4253	0	0	3150	220
0	0	19006	4505	5	4258	0	0	3150	220
0	0	19001	4525	5	4263	0	0	3150	220
0	0	18993	4539	5	4268	0	0	3150	220
0	0	18988	4551	5	4273	0	0	3150	220
0	0	18984	4555	5	4278	0	0	3150	220
0	0	18980	4555	5	4283	0	0	3150	220
0	0	18980	4548	5	4288	0	0	3150	220
0	0	18980	4543	5	4293	0	0	3150	220
0	0	18980	4538	5	4298	0	0	3150	220
0	0	18983	4533	5	4303	0	0	3150	220
0	0	18983	4533	5	4308	0	0	3150	220
0	0	18987	4527	5	4313	0	0	3150	220
0	0	18987	4519	5	4318	0	0	3150	220
0	0	19005	4501	5	4323	0	0	3150	220
0	0	19023	4480	5	4328	0	0	3150	220
0	0	19041	4455	5	4333	0	0	3150	220
