# Supplementary material for: “Let Me Hear Your Handwriting!” Evaluating the Movement Fluency from Its Sonification
Source: PLoS One. 2015 Jun 17;10(6):e0128388. doi: 10.1371/journal.pone.0128388 (PMC4470513; doi:10.1371/journal.pone.0128388)
Supplement: S1 Dataset — (ZIP) [file pone.0128388.s004.zip › S4_Dataset_Experiment1/CO4.txt]

Identification :	coralie
2008-10-14	14:15:53
Fichier origine :	C:\Documents and Settings\schon\Bureau\Ecriture\coralie lapin4.txt
Nb segments :	1
Seg	Num	X /100 mm	Y /100 mm	Interv ms	Time ms	Tip	P	Az	Al
0	0	18918	14409	20	20	0	0	1350	220
0	0	18918	14412	5	25	0	0	1350	220
0	0	18927	14419	5	30	0	0	1350	220
0	0	18936	14430	5	35	0	0	1350	220
0	0	18948	14445	5	40	0	0	1350	220
0	0	18961	14462	5	45	0	0	1350	220
0	0	18974	14481	5	50	0	0	1350	220
0	0	18988	14503	5	55	0	0	1350	220
0	0	19003	14526	5	60	0	0	1350	220
0	0	19018	14548	5	65	0	0	1350	220
0	0	19033	14570	5	70	0	0	1350	220
0	0	19048	14591	5	75	0	0	1350	220
0	0	19062	14611	5	80	0	0	1350	220
0	0	19077	14630	5	85	0	0	1330	230
0	0	19092	14649	5	90	0	0	1320	230
0	0	19109	14668	5	95	0	0	1300	240
0	0	19125	14688	5	100	0	0	1280	240
0	0	19142	14707	5	105	0	0	1260	250
0	0	19159	14725	5	110	0	0	1240	260
0	0	19177	14742	5	115	0	0	1230	260
0	0	19194	14759	5	120	0	0	1210	260
0	0	19210	14774	5	125	0	0	1200	270
0	0	19227	14790	5	130	0	0	1180	270
0	0	19244	14805	5	135	0	0	1170	270
0	0	19262	14820	5	140	0	0	1160	270
0	0	19278	14835	5	145	0	0	1150	280
0	0	19295	14849	5	150	0	0	1140	280
0	0	19312	14864	5	155	0	0	1130	280
0	0	19330	14877	5	160	0	0	1110	280
0	0	19347	14891	5	165	0	0	1110	280
0	0	19363	14904	5	170	0	0	1080	290
0	0	19376	14918	5	175	0	0	1070	290
0	0	19386	14932	5	180	0	0	1070	290
0	0	19396	14945	5	185	0	0	1060	290
0	0	19405	14957	5	190	0	0	1050	290
0	0	19414	14970	5	195	0	0	1040	290
0	0	19423	14982	5	200	0	0	1040	290
0	0	19432	14996	5	205	0	0	1030	290
0	0	19443	15009	5	210	0	0	1030	290
0	0	19452	15022	5	215	0	0	1020	290
0	0	19461	15035	5	220	0	0	1020	290
0	0	19470	15048	5	225	0	0	1020	290
0	0	19479	15060	5	230	0	0	1020	290
0	0	19489	15072	5	235	0	0	1010	300
0	0	19498	15085	5	240	0	0	1010	300
0	0	19508	15097	5	245	0	0	1010	300
0	0	19517	15108	5	250	0	0	1010	300
0	0	19525	15121	5	255	0	0	1010	300
0	0	19534	15133	5	260	0	0	1010	300
0	0	19542	15145	5	265	0	0	1010	300
0	0	19551	15158	5	270	0	0	1010	300
0	0	19559	15170	5	275	0	0	1010	300
0	0	19568	15183	5	280	0	0	990	300
0	0	19576	15195	5	285	0	0	990	300
0	0	19584	15207	5	290	0	0	990	300
0	0	19592	15219	5	295	0	0	990	300
0	0	19600	15228	5	300	0	0	990	300
0	0	19607	15235	5	305	0	0	980	300
0	0	19615	15239	5	310	0	0	980	300
0	0	19623	15239	5	315	0	0	970	300
0	0	19632	15239	5	320	0	0	960	300
0	0	19641	15239	5	325	0	0	960	300
0	0	19650	15239	5	330	0	0	950	300
0	0	19659	15239	5	335	0	0	950	300
0	0	19667	15239	5	340	0	0	940	300
0	0	19675	15239	5	345	0	0	930	300
0	0	19684	15239	5	350	0	0	930	300
0	0	19694	15239	5	355	0	0	930	300
0	0	19703	15239	5	360	0	0	930	300
0	0	19712	15239	5	365	0	0	930	300
0	0	19712	15239	5	370	0	0	930	300
0	0	18678	10927	5	375	0	0	1350	220
0	0	18678	10927	5	380	0	0	1350	220
0	0	14865	15239	5	385	0	0	1350	220
0	0	14878	15239	5	390	0	0	1350	220
0	0	14903	15239	5	395	0	0	1350	220
0	0	14928	15239	5	400	0	0	1350	220
0	0	14966	15239	5	405	0	0	1350	220
0	0	15004	15239	5	410	0	0	1330	230
0	0	15039	15239	5	415	0	0	1250	250
0	0	15081	15239	5	420	0	0	1180	270
0	0	15117	15239	5	425	0	0	1140	280
0	0	15149	15239	5	430	0	0	1080	290
0	0	15182	15239	5	435	0	0	1030	290
0	0	15220	15239	5	440	0	0	990	300
0	0	15263	15239	5	445	0	0	950	300
0	0	15308	15239	5	450	0	0	920	300
0	0	15351	15239	5	455	0	0	880	300
0	0	15393	15239	5	460	0	0	850	300
0	0	15434	15239	5	465	0	0	810	300
0	0	15472	15239	5	470	0	0	760	290
0	0	15507	15239	5	475	0	0	720	290
0	0	15539	15239	5	480	0	0	690	280
0	0	15566	15239	5	485	0	0	670	280
0	0	15591	15239	5	490	0	0	660	280
0	0	15615	15239	5	495	0	0	660	300
0	0	15640	15239	5	500	0	0	630	320
0	0	15668	15239	5	505	0	0	610	340
0	0	15695	15239	5	510	0	0	590	370
0	0	15723	15239	5	515	0	0	600	380
0	0	15745	15239	5	520	0	0	570	400
0	0	15761	15239	5	525	0	0	570	400
0	0	15771	15239	5	530	0	0	580	400
0	0	15777	15239	5	535	0	0	580	400
0	0	15781	15239	5	540	0	0	610	380
0	0	15781	15239	5	545	0	0	630	380
0	0	15785	15228	5	550	0	0	650	360
0	0	15785	15203	5	555	0	0	670	360
0	0	15785	15165	5	560	0	0	680	340
0	0	15777	15110	5	565	0	0	720	320
0	0	15768	15053	5	570	0	0	730	310
0	0	15755	14997	5	575	0	0	730	310
0	0	15744	14944	5	580	0	0	760	290
0	0	15732	14896	5	585	0	0	760	290
0	0	15722	14854	5	590	0	0	760	290
0	0	15715	14817	5	595	0	0	780	290
0	0	15709	14785	5	600	0	0	780	290
0	0	15709	14758	5	605	0	0	770	310
0	0	15709	14735	5	610	0	0	780	320
0	0	15715	14714	5	615	0	0	770	340
0	0	15723	14696	5	620	0	0	770	370
0	0	15731	14679	5	625	0	0	760	380
0	0	15742	14660	5	630	0	0	760	410
0	0	15760	14622	3	633	1	209	750	460
0	0	15770	14603	5	638	1	199	750	470
0	0	15781	14588	5	643	1	303	730	490
0	0	15798	14576	5	648	1	431	750	500
0	0	15817	14565	5	653	1	482	770	500
0	0	15836	14555	5	658	1	514	770	500
0	0	15857	14547	5	663	1	601	790	500
0	0	15877	14539	5	668	1	679	800	510
0	0	15896	14532	5	673	1	729	800	500
0	0	15914	14526	5	678	1	767	830	500
0	0	15931	14520	5	683	1	790	840	480
0	0	15949	14520	5	688	1	819	840	480
0	0	15966	14515	5	693	1	831	870	480
0	0	15983	14515	5	698	1	843	870	480
0	0	15999	14515	5	703	1	851	870	480
0	0	16014	14521	5	708	1	869	870	480
0	0	16028	14528	5	713	1	873	880	480
0	0	16042	14538	5	718	1	883	880	480
0	0	16055	14550	5	723	1	887	880	470
0	0	16068	14566	5	728	1	896	880	470
0	0	16081	14584	5	733	1	902	880	470
0	0	16095	14607	5	738	1	908	880	470
0	0	16106	14636	5	743	1	909	880	480
0	0	16118	14673	5	748	1	912	880	480
0	0	16129	14716	5	753	1	914	880	480
0	0	16140	14765	5	758	1	913	880	480
0	0	16150	14815	5	763	1	917	880	480
0	0	16160	14868	5	768	1	916	880	480
0	0	16167	14920	5	773	1	915	880	480
0	0	16174	14971	5	778	1	916	880	480
0	0	16179	15023	5	783	1	914	880	480
0	0	16183	15074	5	788	1	913	880	480
0	0	16183	15126	5	793	1	913	880	480
0	0	16183	15174	5	798	1	913	880	480
0	0	16183	15209	5	803	1	915	880	480
0	0	16183	15231	5	808	1	914	900	480
0	0	16177	15239	5	813	1	914	900	480
0	0	16170	15239	5	818	1	911	900	480
0	0	16160	15239	5	823	1	913	900	480
0	0	16149	15239	5	828	1	913	900	480
0	0	16138	15239	5	833	1	915	900	480
0	0	16127	15239	5	838	1	913	900	480
0	0	16116	15239	5	843	1	914	910	480
0	0	16105	15239	5	848	1	914	910	480
0	0	16096	15239	5	853	1	915	930	480
0	0	16086	15239	5	858	1	914	940	480
0	0	16078	15239	5	863	1	914	940	480
0	0	16071	15239	5	868	1	916	970	480
0	0	16062	15239	5	873	1	916	970	480
0	0	16055	15239	5	878	1	915	980	480
0	0	16048	15239	5	883	1	914	980	480
0	0	16040	15239	5	888	1	913	980	480
0	0	16033	15239	5	893	1	913	1000	480
0	0	16026	15239	5	898	1	913	1000	480
0	0	16016	15239	5	903	1	911	1000	480
0	0	16008	15239	5	908	1	912	1000	480
0	0	15999	15239	5	913	1	911	1000	480
0	0	15991	15239	5	918	1	911	1000	480
0	0	15985	15227	5	923	1	912	1000	480
0	0	15980	15204	5	928	1	914	1000	480
0	0	15976	15170	5	933	1	913	980	470
0	0	15976	15123	5	938	1	913	980	470
0	0	15976	15075	5	943	1	913	970	450
0	0	15976	15026	5	948	1	918	960	450
0	0	15976	14978	5	953	1	918	960	450
0	0	15983	14931	5	958	1	918	960	450
0	0	15990	14885	5	963	1	922	940	450
0	0	15998	14842	5	968	1	920	940	450
0	0	16005	14800	5	973	1	923	930	450
0	0	16017	14760	5	978	1	926	930	450
0	0	16030	14723	5	983	1	926	930	450
0	0	16044	14688	5	988	1	927	930	450
0	0	16060	14658	5	993	1	928	910	470
0	0	16077	14629	5	998	1	932	910	470
0	0	16095	14602	5	1003	1	932	910	480
0	0	16115	14580	5	1008	1	931	910	480
0	0	16136	14561	5	1013	1	932	910	480
0	0	16160	14546	5	1018	1	937	910	480
0	0	16186	14535	5	1023	1	937	910	480
0	0	16214	14527	5	1028	1	937	910	480
0	0	16241	14522	5	1033	1	937	930	480
0	0	16269	14522	5	1038	1	937	930	480
0	0	16297	14528	5	1043	1	937	930	480
0	0	16327	14535	5	1048	1	937	930	480
0	0	16360	14544	5	1053	1	937	940	480
0	0	16391	14554	5	1058	1	936	950	500
0	0	16420	14564	5	1063	1	935	950	500
0	0	16449	14574	5	1068	1	932	950	510
0	0	16477	14584	5	1073	1	926	950	510
0	0	16503	14595	5	1078	1	904	950	510
0	0	16529	14604	5	1083	1	865	950	510
0	0	16552	14611	5	1088	1	792	950	530
0	0	16573	14618	5	1093	1	535	950	530
0	0	16592	14625	5	1098	1	199	950	540
0	0	16592	14625	5	1103	0	0	950	540
0	0	16627	14646	5	1108	0	0	950	540
0	0	16638	14660	5	1113	0	0	950	540
0	0	16643	14674	5	1118	0	0	960	560
0	0	16643	14690	5	1123	0	0	960	560
0	0	16637	14704	5	1128	0	0	960	570
0	0	16637	14719	5	1133	0	0	950	570
0	0	16637	14733	5	1138	0	0	950	570
0	0	16641	14746	5	1143	0	0	950	570
0	0	16649	14757	5	1148	0	0	950	570
0	0	16657	14768	5	1153	0	0	950	570
0	0	16663	14778	5	1158	0	0	920	570
0	0	16670	14790	5	1163	0	0	920	570
0	0	16676	14801	5	1168	0	0	920	570
0	0	16679	14813	5	1173	0	0	920	570
0	0	16679	14824	5	1178	0	0	900	570
0	0	16679	14834	5	1183	0	0	900	570
0	0	16679	14843	5	1188	0	0	900	570
0	0	16679	14848	5	1193	0	0	900	570
0	0	16679	14852	5	1198	0	0	900	570
0	0	16679	14852	5	1203	0	0	900	570
0	0	16679	14852	5	1208	0	0	900	570
0	0	16679	14852	5	1213	0	0	900	570
0	0	16679	14852	5	1218	0	0	900	570
0	0	16679	14852	5	1223	0	0	900	570
0	0	16679	14852	5	1228	0	0	900	570
0	0	16684	14852	5	1233	0	0	900	570
0	0	16684	14852	5	1238	0	0	900	570
0	0	16690	14852	5	1243	0	0	900	570
0	0	16690	14852	5	1248	0	0	900	570
0	0	16696	14852	5	1253	0	0	900	570
0	0	16696	14852	7	1260	1	641	900	570
0	0	16696	14852	5	1265	1	661	900	570
0	0	16690	14852	5	1270	1	617	900	570
0	0	16690	14852	5	1275	1	720	900	570
0	0	16686	14852	5	1280	1	785	900	570
0	0	16686	14852	5	1285	1	809	900	570
0	0	16686	14852	5	1290	1	827	900	570
0	0	16686	14852	5	1295	1	836	900	570
0	0	16679	14848	5	1300	1	843	900	570
0	0	16674	14848	5	1305	1	849	900	570
0	0	16669	14841	5	1310	1	861	900	570
0	0	16664	14836	5	1315	1	869	900	570
0	0	16659	14829	5	1320	1	871	900	570
0	0	16653	14821	5	1325	1	872	900	570
0	0	16646	14808	5	1330	1	873	900	570
0	0	16637	14793	5	1335	1	877	900	570
0	0	16629	14775	5	1340	1	883	900	570
0	0	16621	14756	5	1345	1	893	900	570
0	0	16615	14737	5	1350	1	894	900	570
0	0	16611	14716	5	1355	1	894	900	570
0	0	16607	14694	5	1360	1	896	900	570
0	0	16603	14671	5	1365	1	898	920	570
0	0	16603	14646	5	1370	1	900	920	570
0	0	16600	14621	5	1375	1	900	920	570
0	0	16600	14597	5	1380	1	899	910	560
0	0	16600	14575	5	1385	1	899	910	560
0	0	16604	14553	5	1390	1	899	910	540
0	0	16608	14533	5	1395	1	900	910	540
0	0	16615	14513	5	1400	1	900	940	540
0	0	16622	14494	5	1405	1	902	940	540
0	0	16630	14476	5	1410	1	900	940	540
0	0	16639	14461	5	1415	1	900	940	540
0	0	16650	14447	5	1420	1	903	940	540
0	0	16662	14438	5	1425	1	903	940	540
0	0	16676	14432	5	1430	1	902	940	540
0	0	16690	14432	5	1435	1	901	940	540
0	0	16706	14432	5	1440	1	901	940	540
0	0	16722	14432	5	1445	1	900	910	560
0	0	16741	14442	5	1450	1	900	910	560
0	0	16763	14453	5	1455	1	900	920	570
0	0	16787	14468	5	1460	1	898	920	570
0	0	16811	14486	5	1465	1	897	920	570
0	0	16835	14507	5	1470	1	893	920	570
0	0	16856	14528	5	1475	1	891	920	570
0	0	16876	14548	5	1480	1	887	920	570
0	0	16893	14570	5	1485	1	878	920	570
0	0	16908	14593	5	1490	1	878	920	570
0	0	16920	14615	5	1495	1	875	920	570
0	0	16928	14638	5	1500	1	875	950	570
0	0	16934	14659	5	1505	1	875	950	570
0	0	16934	14679	5	1510	1	875	950	570
0	0	16938	14698	5	1515	1	875	950	570
0	0	16938	14716	5	1520	1	876	950	570
0	0	16934	14732	5	1525	1	873	950	570
0	0	16930	14747	5	1530	1	873	940	560
0	0	16925	14759	5	1535	1	874	940	560
0	0	16919	14771	5	1540	1	874	940	540
0	0	16911	14782	5	1545	1	873	950	540
0	0	16901	14792	5	1550	1	867	950	540
0	0	16888	14799	5	1555	1	866	950	540
0	0	16874	14805	5	1560	1	865	950	540
0	0	16856	14810	5	1565	1	860	940	540
0	0	16836	14814	5	1570	1	860	940	540
0	0	16815	14818	5	1575	1	853	940	540
0	0	16793	14818	5	1580	1	855	940	540
0	0	16771	14822	5	1585	1	855	940	540
0	0	16750	14822	5	1590	1	853	910	540
0	0	16732	14822	5	1595	1	854	910	540
0	0	16717	14822	5	1600	1	855	910	540
0	0	16703	14826	5	1605	1	855	910	540
0	0	16690	14830	5	1610	1	855	910	540
0	0	16679	14835	5	1615	1	855	910	540
0	0	16670	14839	5	1620	1	857	910	540
0	0	16665	14844	5	1625	1	857	900	560
0	0	16665	14844	5	1630	1	855	900	560
0	0	16665	14850	5	1635	1	855	900	570
0	0	16665	14853	5	1640	1	855	900	570
0	0	16665	14857	5	1645	1	854	900	570
0	0	16669	14862	5	1650	1	854	900	570
0	0	16669	14867	5	1655	1	854	900	570
0	0	16678	14873	5	1660	1	855	900	570
0	0	16687	14880	5	1665	1	854	900	570
0	0	16696	14887	5	1670	1	853	900	570
0	0	16707	14892	5	1675	1	854	900	570
0	0	16720	14897	5	1680	1	855	900	570
0	0	16734	14897	5	1685	1	855	900	570
0	0	16749	14902	5	1690	1	855	900	570
0	0	16764	14902	5	1695	1	856	900	570
0	0	16779	14898	5	1700	1	861	900	570
0	0	16793	14892	5	1705	1	865	900	570
0	0	16805	14885	5	1710	1	867	900	570
0	0	16818	14877	5	1715	1	879	900	570
0	0	16829	14868	5	1720	1	889	900	590
0	0	16839	14860	5	1725	1	889	900	590
0	0	16848	14850	5	1730	1	890	900	590
0	0	16856	14837	5	1735	1	894	900	590
0	0	16864	14822	5	1740	1	898	900	570
0	0	16873	14805	5	1745	1	905	920	570
0	0	16881	14788	5	1750	1	903	920	570
0	0	16887	14771	5	1755	1	903	920	570
0	0	16892	14755	5	1760	1	903	920	570
0	0	16896	14739	5	1765	1	904	950	570
0	0	16900	14723	5	1770	1	905	950	570
0	0	16907	14706	5	1775	1	905	950	570
0	0	16915	14688	5	1780	1	907	960	560
0	0	16922	14670	5	1785	1	909	960	560
0	0	16930	14652	5	1790	1	909	950	540
0	0	16936	14638	5	1795	1	909	980	540
0	0	16943	14626	5	1800	1	909	980	540
0	0	16952	14614	5	1805	1	909	980	540
0	0	16963	14602	5	1810	1	911	1000	540
0	0	16975	14588	5	1815	1	914	1000	540
0	0	16988	14574	5	1820	1	917	1000	540
0	0	17001	14563	5	1825	1	918	1000	540
0	0	17016	14553	5	1830	1	919	1000	540
0	0	17033	14546	5	1835	1	919	1000	540
0	0	17051	14539	5	1840	1	920	1000	540
0	0	17069	14534	5	1845	1	920	1000	540
0	0	17087	14534	5	1850	1	922	1020	530
0	0	17106	14531	5	1855	1	924	1020	530
0	0	17124	14531	5	1860	1	924	1020	530
0	0	17143	14538	5	1865	1	924	1020	530
0	0	17165	14545	5	1870	1	932	1030	550
0	0	17188	14553	5	1875	1	933	1030	550
0	0	17209	14564	5	1880	1	932	1040	560
0	0	17230	14576	5	1885	1	932	1040	560
0	0	17251	14591	5	1890	1	936	1040	560
0	0	17272	14608	5	1895	1	939	1010	570
0	0	17292	14629	5	1900	1	938	1010	570
0	0	17311	14653	5	1905	1	939	1010	570
0	0	17331	14679	5	1910	1	944	1020	580
0	0	17349	14705	5	1915	1	946	1020	580
0	0	17368	14732	5	1920	1	945	1020	590
0	0	17387	14760	5	1925	1	946	1020	590
0	0	17402	14788	5	1930	1	947	1000	600
0	0	17414	14817	5	1935	1	946	1000	600
0	0	17422	14846	5	1940	1	947	1000	600
0	0	17429	14872	5	1945	1	946	1000	600
0	0	17436	14898	5	1950	1	943	1000	600
0	0	17441	14923	5	1955	1	944	1000	600
0	0	17448	14946	5	1960	1	943	970	620
0	0	17453	14969	5	1965	1	942	970	620
0	0	17457	14991	5	1970	1	944	980	630
0	0	17462	15010	5	1975	1	944	980	630
0	0	17468	15027	5	1980	1	943	980	630
0	0	17475	15039	5	1985	1	943	980	630
0	0	17483	15047	5	1990	1	943	980	630
0	0	17488	15052	5	1995	1	943	980	630
0	0	17492	15052	5	2000	1	943	980	630
0	0	17492	15057	5	2005	1	943	980	630
0	0	17492	15057	5	2010	1	943	980	630
0	0	17496	15057	5	2015	1	943	980	630
0	0	17496	15050	5	2020	1	944	980	630
0	0	17496	15043	5	2025	1	946	980	630
0	0	17496	15033	5	2030	1	947	980	630
0	0	17496	15019	5	2035	1	951	980	630
0	0	17496	15002	5	2040	1	953	980	630
0	0	17496	14984	5	2045	1	953	980	630
0	0	17489	14965	5	2050	1	956	980	630
0	0	17483	14943	5	2055	1	963	960	630
0	0	17480	14919	5	2060	1	967	960	630
0	0	17480	14891	5	2065	1	971	960	630
0	0	17480	14858	5	2070	1	980	960	630
0	0	17480	14822	5	2075	1	983	960	630
0	0	17484	14785	5	2080	1	986	960	630
0	0	17484	14746	5	2085	1	987	960	630
0	0	17481	14704	5	2090	1	986	980	630
0	0	17477	14660	5	2095	1	989	980	630
0	0	17477	14612	5	2100	1	991	980	630
0	0	17474	14561	5	2105	1	993	980	630
0	0	17474	14506	5	2110	1	992	980	630
0	0	17477	14451	5	2115	1	992	980	630
0	0	17477	14397	5	2120	1	992	980	630
0	0	17473	14345	5	2125	1	992	980	630
0	0	17473	14296	5	2130	1	992	980	630
0	0	17473	14250	5	2135	1	992	980	630
0	0	17480	14205	5	2140	1	991	960	630
0	0	17485	14164	5	2145	1	991	960	630
0	0	17490	14124	5	2150	1	991	960	630
0	0	17495	14087	5	2155	1	991	960	630
0	0	17499	14054	5	2160	1	990	920	630
0	0	17505	14025	5	2165	1	989	920	630
0	0	17510	14001	5	2170	1	987	920	630
0	0	17514	13982	5	2175	1	985	900	630
0	0	17518	13966	5	2180	1	983	900	630
0	0	17518	13953	5	2185	1	978	900	630
0	0	17518	13946	5	2190	1	968	900	630
0	0	17521	13943	5	2195	1	945	900	630
0	0	17521	13943	5	2200	1	920	900	630
0	0	17521	13951	5	2205	1	888	900	630
0	0	17521	13964	5	2210	1	828	900	630
0	0	17521	13984	5	2215	1	654	900	630
0	0	17521	14012	5	2220	1	97	860	630
0	0	17521	14012	5	2225	0	0	860	630
0	0	17507	14089	5	2230	0	0	860	630
0	0	17497	14133	5	2235	0	0	860	630
0	0	17487	14180	5	2240	0	0	860	630
0	0	17480	14231	5	2245	0	0	860	630
0	0	17477	14287	5	2250	0	0	840	630
0	0	17477	14348	5	2255	0	0	840	630
0	0	17482	14414	5	2260	0	0	800	630
0	0	17489	14483	5	2265	0	0	810	620
0	0	17498	14556	5	2270	0	0	790	620
0	0	17507	14628	5	2275	0	0	800	600
0	0	17517	14699	5	2280	0	0	760	590
0	0	17528	14765	5	2285	0	0	760	590
0	0	17540	14825	5	2290	0	0	750	590
0	0	17552	14876	5	2295	0	0	710	590
0	0	17565	14919	5	2300	0	0	710	590
0	0	17575	14954	5	2305	0	0	710	590
0	0	17581	14979	5	2310	0	0	700	580
0	0	17581	14998	5	2315	0	0	700	580
0	0	17581	15012	5	2320	0	0	700	580
0	0	17576	15021	5	2325	0	0	670	580
0	0	17570	15025	5	2330	0	0	670	580
0	0	17566	15025	5	2335	0	0	670	580
0	0	17561	15015	5	2340	0	0	670	580
0	0	17554	15004	5	2345	0	0	670	580
0	0	17546	14992	5	2350	0	0	700	580
0	0	17539	14980	5	2355	0	0	700	580
0	0	17532	14972	5	2360	0	0	700	580
0	0	17526	14967	5	2365	0	0	710	590
0	0	17521	14967	5	2370	0	0	710	590
0	0	17516	14962	5	2375	0	0	750	590
0	0	17512	14962	5	2380	0	0	750	590
0	0	17512	14962	5	2385	0	0	760	590
0	0	17507	14962	5	2390	0	0	800	600
0	0	17507	14962	5	2395	0	0	800	600
0	0	17503	14962	5	2400	0	0	810	600
0	0	17503	14962	5	2405	0	0	810	600
0	0	17503	14962	7	2412	1	703	850	600
0	0	17488	14962	5	2417	1	720	850	600
0	0	17482	14968	5	2422	1	666	850	600
0	0	17482	14972	5	2427	1	741	870	600
0	0	17482	14976	5	2432	1	800	870	600
0	0	17482	14981	5	2437	1	815	870	600
0	0	17482	14987	5	2442	1	816	900	600
0	0	17482	14995	5	2447	1	821	900	620
0	0	17482	15006	5	2452	1	831	900	620
0	0	17492	15017	5	2457	1	845	900	630
0	0	17499	15028	5	2462	1	855	900	630
0	0	17506	15040	5	2467	1	856	900	630
0	0	17513	15050	5	2472	1	858	900	630
0	0	17520	15059	5	2477	1	865	900	630
0	0	17527	15067	5	2482	1	870	900	630
0	0	17535	15074	5	2487	1	873	900	630
0	0	17545	15081	5	2492	1	881	900	630
0	0	17558	15086	5	2497	1	889	900	630
0	0	17574	15090	5	2502	1	893	900	630
0	0	17591	15090	5	2507	1	893	900	630
0	0	17609	15090	5	2512	1	894	900	630
0	0	17625	15090	5	2517	1	896	900	630
0	0	17640	15090	5	2522	1	896	900	650
0	0	17655	15082	5	2527	1	899	900	650
0	0	17669	15072	5	2532	1	899	900	660
0	0	17680	15057	5	2537	1	899	900	660
0	0	17689	15041	5	2542	1	903	900	660
0	0	17694	15023	5	2547	1	907	900	660
0	0	17694	15003	5	2552	1	907	900	660
0	0	17699	14981	5	2557	1	910	900	660
0	0	17699	14953	5	2562	1	914	900	680
0	0	17702	14923	5	2567	1	918	900	680
0	0	17702	14892	5	2572	1	922	900	690
0	0	17702	14860	5	2577	1	925	900	690
0	0	17702	14827	5	2582	1	929	900	690
0	0	17698	14793	5	2587	1	932	900	690
0	0	17698	14758	5	2592	1	933	900	690
0	0	17691	14724	5	2597	1	933	900	690
0	0	17691	14690	5	2602	1	934	900	690
0	0	17691	14658	5	2607	1	938	900	690
0	0	17691	14627	5	2612	1	940	900	690
0	0	17697	14599	5	2617	1	940	900	690
0	0	17697	14574	5	2622	1	941	900	690
0	0	17703	14550	5	2627	1	943	900	690
0	0	17710	14527	5	2632	1	946	900	690
0	0	17721	14505	5	2637	1	950	900	690
0	0	17732	14489	5	2642	1	951	900	690
0	0	17743	14475	5	2647	1	950	900	690
0	0	17751	14467	5	2652	1	953	900	690
0	0	17760	14460	5	2657	1	953	900	710
0	0	17773	14453	5	2662	1	955	900	710
0	0	17789	14447	5	2667	1	956	900	720
0	0	17807	14443	5	2672	1	956	900	720
0	0	17825	14443	5	2677	1	956	900	720
0	0	17842	14443	5	2682	1	956	900	720
0	0	17860	14450	5	2687	1	957	900	720
0	0	17882	14459	5	2692	1	956	900	720
0	0	17904	14473	5	2697	1	956	900	720
0	0	17926	14491	5	2702	1	956	900	720
0	0	17944	14514	5	2707	1	955	900	720
0	0	17958	14541	5	2712	1	955	900	720
0	0	17973	14570	5	2717	1	955	900	720
0	0	17991	14601	5	2722	1	956	900	720
0	0	18011	14635	5	2727	1	954	930	720
0	0	18030	14670	5	2732	1	952	930	720
0	0	18047	14704	5	2737	1	951	930	720
0	0	18059	14736	5	2742	1	947	930	720
0	0	18072	14765	5	2747	1	942	990	720
0	0	18085	14790	5	2752	1	939	990	720
0	0	18095	14815	5	2757	1	936	990	720
0	0	18103	14841	5	2762	1	930	990	720
0	0	18110	14870	5	2767	1	926	1020	720
0	0	18116	14901	5	2772	1	926	1020	720
0	0	18122	14931	5	2777	1	929	1020	720
0	0	18130	14958	5	2782	1	926	1020	720
0	0	18137	14980	5	2787	1	929	1020	720
0	0	18143	14995	5	2792	1	929	1020	720
0	0	18147	15004	5	2797	1	930	1020	720
0	0	18147	15009	5	2802	1	934	1020	720
0	0	18147	15009	5	2807	1	940	1020	720
0	0	18147	15009	5	2812	1	946	1040	740
0	0	18147	15003	5	2817	1	953	1040	740
0	0	18147	14997	5	2822	1	956	1050	750
0	0	18142	14988	5	2827	1	959	1050	750
0	0	18142	14975	5	2832	1	963	1050	750
0	0	18135	14956	5	2837	1	967	1050	750
0	0	18135	14932	5	2842	1	971	1050	750
0	0	18131	14902	5	2847	1	978	1050	750
0	0	18131	14867	5	2852	1	983	1050	750
0	0	18131	14829	5	2857	1	986	1050	750
0	0	18131	14789	5	2862	1	993	1050	750
0	0	18131	14747	5	2867	1	997	1050	750
0	0	18135	14707	5	2872	1	1000	1050	750
0	0	18135	14669	5	2877	1	1005	1050	750
0	0	18139	14632	5	2882	1	1010	1050	750
0	0	18144	14595	5	2887	1	1013	1050	750
0	0	18152	14556	5	2892	1	1015	1050	750
0	0	18161	14518	5	2897	1	1018	1050	750
0	0	18170	14484	5	2902	1	1018	1050	750
0	0	18179	14456	5	2907	1	1019	1050	750
0	0	18187	14434	5	2912	1	1019	1050	750
0	0	18197	14413	5	2917	1	1019	1050	750
0	0	18206	14396	5	2922	1	1018	1050	750
0	0	18214	14383	5	2927	1	1017	1010	750
0	0	18220	14374	5	2932	1	1016	1010	750
0	0	18228	14369	5	2937	1	1016	1010	750
0	0	18238	14365	5	2942	1	1015	1010	750
0	0	18249	14365	5	2947	1	1007	940	770
0	0	18260	14360	5	2952	1	990	940	770
0	0	18270	14360	5	2957	1	977	950	780
0	0	18280	14369	5	2962	1	952	950	780
0	0	18290	14381	5	2967	1	924	900	780
0	0	18300	14396	5	2972	1	862	900	780
0	0	18310	14415	5	2977	1	767	900	780
0	0	18316	14438	5	2982	1	425	900	780
0	0	18316	14438	5	2987	0	0	900	780
0	0	18320	14496	5	2992	0	0	900	780
0	0	18315	14526	5	2997	0	0	900	780
0	0	18309	14557	5	3002	0	0	900	780
0	0	18301	14587	5	3007	0	0	900	780
0	0	18294	14617	5	3012	0	0	900	780
0	0	18289	14649	5	3017	0	0	900	780
0	0	18289	14684	5	3022	0	0	900	780
0	0	18285	14721	5	3027	0	0	900	770
0	0	18285	14762	5	3032	0	0	810	770
0	0	18285	14805	5	3037	0	0	830	750
0	0	18285	14852	5	3042	0	0	830	750
0	0	18285	14901	5	3047	0	0	800	740
0	0	18285	14951	5	3052	0	0	800	740
0	0	18285	15000	5	3057	0	0	750	710
0	0	18281	15048	5	3062	0	0	750	710
0	0	18277	15090	5	3067	0	0	760	700
0	0	18273	15129	5	3072	0	0	730	700
0	0	18268	15161	5	3077	0	0	750	680
0	0	18263	15184	5	3082	0	0	750	670
0	0	18257	15201	5	3087	0	0	710	670
0	0	18250	15211	5	3092	0	0	720	650
0	0	18243	15216	5	3097	0	0	720	650
0	0	18236	15216	5	3102	0	0	700	650
0	0	18230	15216	5	3107	0	0	720	650
0	0	18224	15207	5	3112	0	0	720	650
0	0	18220	15203	5	3117	0	0	720	650
0	0	18220	15203	5	3122	0	0	720	650
0	0	18215	15203	5	3127	0	0	720	650
0	0	18215	15211	5	3132	0	0	720	650
0	0	18215	15211	4	3136	1	836	770	650
0	0	18208	15229	5	3141	1	889	770	650
0	0	18204	15236	5	3146	1	872	750	670
0	0	18199	15239	5	3151	1	885	780	680
0	0	18199	15239	5	3156	1	921	770	690
0	0	18196	15239	5	3161	1	937	810	710
0	0	18196	15239	5	3166	1	938	810	710
0	0	18196	15239	5	3171	1	940	840	720
0	0	18202	15239	5	3176	1	942	840	720
0	0	18208	15239	5	3181	1	946	830	740
0	0	18215	15239	5	3186	1	947	900	740
0	0	18223	15239	5	3191	1	948	900	750
0	0	18232	15239	5	3196	1	953	900	750
0	0	18243	15239	5	3201	1	959	900	750
0	0	18257	15239	5	3206	1	961	900	750
0	0	18273	15239	5	3211	1	963	900	770
0	0	18288	15239	5	3216	1	964	900	770
0	0	18302	15239	5	3221	1	965	900	780
0	0	18313	15239	5	3226	1	966	950	780
0	0	18323	15239	5	3231	1	965	950	780
0	0	18334	15239	5	3236	1	964	950	780
0	0	18342	15239	5	3241	1	964	950	780
0	0	18350	15239	5	3246	1	962	1040	780
0	0	18356	15239	5	3251	1	960	1040	780
0	0	18360	15239	5	3256	1	958	950	780
0	0	18360	15239	5	3261	1	958	950	780
0	0	18364	15239	5	3266	1	956	950	780
0	0	18364	15239	5	3271	1	953	950	780
0	0	18364	15239	5	3276	1	952	950	780
0	0	18360	15239	5	3281	1	946	950	780
0	0	18351	15239	5	3286	1	941	900	780
0	0	18341	15236	5	3291	1	941	900	780
0	0	18332	15229	5	3296	1	935	900	780
0	0	18322	15219	5	3301	1	930	900	780
0	0	18314	15209	5	3306	1	926	900	780
0	0	18306	15202	5	3311	1	921	900	780
0	0	18299	15198	5	3316	1	917	900	780
0	0	18294	15198	5	3321	1	908	900	780
0	0	18288	15198	5	3326	1	888	900	780
0	0	18283	15198	5	3331	1	862	810	780
0	0	18277	15198	5	3336	1	826	810	780
0	0	18272	15207	5	3341	1	748	810	780
0	0	18269	15215	5	3346	1	517	810	780
0	0	18269	15223	5	3351	1	163	760	780
0	0	18269	15223	5	3356	0	0	760	780
0	0	18259	15235	5	3361	0	0	760	780
0	0	18255	15235	5	3366	0	0	760	780
0	0	18255	15239	5	3371	0	0	760	780
0	0	18249	15239	5	3376	0	0	760	780
0	0	18249	15239	5	3381	0	0	680	770
0	0	18254	15239	5	3386	0	0	690	760
0	0	18259	15239	5	3391	0	0	690	760
0	0	18268	15239	5	3396	0	0	720	740
0	0	18280	15239	5	3401	0	0	690	740
0	0	18294	15239	5	3406	0	0	700	730
0	0	18311	15239	5	3411	0	0	640	720
0	0	18334	15239	5	3416	0	0	670	710
0	0	18359	15239	5	3421	0	0	640	700
0	0	18388	15239	5	3426	0	0	650	690
0	0	18420	15239	5	3431	0	0	610	680
0	0	18452	15239	5	3436	0	0	610	660
0	0	18487	15239	5	3441	0	0	580	650
0	0	18521	15239	5	3446	0	0	560	640
0	0	18553	15228	5	3451	0	0	560	620
0	0	18579	15207	5	3456	0	0	540	610
0	0	18598	15174	5	3461	0	0	510	600
0	0	18612	15130	5	3466	0	0	460	580
0	0	18616	15084	5	3471	0	0	450	580
0	0	18612	15032	5	3476	0	0	420	570
0	0	18598	14976	5	3481	0	0	420	570
0	0	18571	14918	5	3486	0	0	420	550
0	0	18534	14855	5	3491	0	0	400	540
0	0	18490	14790	5	3496	0	0	430	530
0	0	18437	14723	5	3501	0	0	440	520
0	0	18378	14659	5	3506	0	0	450	510
0	0	18313	14601	5	3511	0	0	460	500
0	0	18241	14559	5	3516	0	0	510	490
0	0	18164	14526	5	3521	0	0	540	470
0	0	18084	14497	5	3526	0	0	590	460
0	0	17999	14479	5	3531	0	0	620	440
0	0	17841	14468	10	3541	0	0	710	370
0	0	17773	14484	5	3546	0	0	730	350
0	0	17724	14506	5	3551	0	0	760	320
0	0	17692	14534	5	3556	0	0	770	310
0	0	17678	14566	5	3561	0	0	790	300
0	0	17678	14605	5	3566	0	0	800	300
0	0	17691	14644	5	3571	0	0	800	300
0	0	17712	14687	5	3576	0	0	810	300
0	0	17739	14731	5	3581	0	0	820	300
0	0	17770	14774	5	3586	0	0	830	300
0	0	17809	14810	5	3591	0	0	840	300
0	0	17852	14835	5	3596	0	0	840	300
0	0	17896	14849	5	3601	0	0	850	300
0	0	17943	14853	5	3606	0	0	850	300
0	0	17986	14853	5	3611	0	0	850	300
0	0	18024	14844	5	3616	0	0	850	300
0	0	18059	14833	5	3621	0	0	870	300
0	0	18089	14816	5	3626	0	0	870	300
0	0	18113	14793	5	3631	0	0	870	300
0	0	18131	14767	5	3636	0	0	870	300
0	0	18143	14735	5	3641	0	0	870	300
0	0	18149	14701	5	3646	0	0	870	300
0	0	18149	14664	5	3651	0	0	870	300
0	0	18152	14625	5	3656	0	0	870	300
0	0	18152	14586	5	3661	0	0	870	300
0	0	18152	14547	5	3666	0	0	870	300
0	0	18156	14510	5	3671	0	0	870	300
0	0	18163	14476	5	3676	0	0	870	300
0	0	18174	14446	5	3681	0	0	870	300
0	0	18189	14420	5	3686	0	0	870	300
0	0	18206	14400	5	3691	0	0	880	300
0	0	18223	14385	5	3696	0	0	880	300
0	0	18241	14375	5	3701	0	0	880	300
0	0	18257	14370	5	3706	0	0	890	300
0	0	18271	14370	5	3711	0	0	900	300
0	0	18280	14370	5	3716	0	0	900	300
0	0	18288	14370	5	3721	0	0	900	300
0	0	18293	14374	5	3726	0	0	900	300
0	0	18293	14374	5	3731	0	0	900	300
0	0	18300	14380	5	3736	0	0	910	300
0	0	18305	14380	5	3741	0	0	910	320
0	0	18309	14384	5	3746	0	0	920	330
0	0	18313	14384	5	3751	0	0	920	330
0	0	18313	14389	5	3756	0	0	920	350
0	0	18313	14389	5	3761	0	0	930	350
0	0	18313	14394	5	3766	0	0	930	360
0	0	18305	14394	5	3771	0	0	930	360
0	0	18296	14394	5	3776	0	0	930	360
0	0	18287	14394	5	3781	0	0	930	360
0	0	18278	14394	5	3786	0	0	940	360
0	0	18270	14389	5	3791	0	0	940	360
0	0	18262	14389	5	3796	0	0	940	360
0	0	18262	14389	4	3800	1	128	950	360
0	0	18244	14389	5	3805	1	174	950	360
0	0	18236	14389	5	3810	1	166	970	360
0	0	18231	14389	5	3815	1	188	970	360
0	0	18231	14394	5	3820	1	270	970	360
0	0	18226	14394	5	3825	1	336	970	360
0	0	18226	14394	5	3830	1	378	970	360
0	0	18226	14398	5	3835	1	431	990	360
0	0	18226	14398	5	3840	1	479	990	380
0	0	18230	14398	5	3845	1	509	1000	380
0	0	18233	14398	5	3850	1	535	1010	390
0	0	18237	14398	5	3855	1	559	1010	390
0	0	18240	14398	5	3860	1	568	1020	380
0	0	18240	14398	5	3865	1	573	1020	380
0	0	18245	14398	5	3870	1	586	1020	370
0	0	18245	14398	5	3875	1	607	1020	370
0	0	18245	14398	5	3880	1	649	1010	350
0	0	18249	14402	5	3885	1	696	1020	350
0	0	18253	14407	5	3890	1	746	1020	350
0	0	18260	14413	5	3895	1	786	1030	370
0	0	18269	14421	5	3900	1	806	1030	370
0	0	18279	14431	5	3905	1	813	1030	380
0	0	18291	14444	5	3910	1	824	1030	380
0	0	18303	14460	5	3915	1	829	1030	380
0	0	18316	14480	5	3920	1	831	1030	380
0	0	18330	14501	5	3925	1	831	1030	380
0	0	18345	14525	5	3930	1	834	1030	380
0	0	18363	14549	5	3935	1	842	1030	380
0	0	18382	14573	5	3940	1	843	1030	380
0	0	18402	14599	5	3945	1	844	1030	380
0	0	18424	14626	5	3950	1	841	1030	380
0	0	18445	14652	5	3955	1	841	1020	380
0	0	18468	14678	5	3960	1	841	1020	380
0	0	18490	14700	5	3965	1	841	1020	380
0	0	18512	14719	5	3970	1	841	1020	380
0	0	18532	14734	5	3975	1	840	1030	400
0	0	18550	14745	5	3980	1	840	1010	400
0	0	18566	14751	5	3985	1	841	1020	410
0	0	18579	14751	5	3990	1	841	1020	410
0	0	18592	14751	5	3995	1	841	1020	410
0	0	18604	14751	5	4000	1	843	1010	410
0	0	18616	14744	5	4005	1	841	1010	410
0	0	18626	14739	5	4010	1	838	1010	410
0	0	18634	14732	5	4015	1	840	1010	410
0	0	18641	14724	5	4020	1	842	1000	440
0	0	18648	14713	5	4025	1	845	1000	440
0	0	18656	14699	5	4030	1	852	1000	450
0	0	18665	14684	5	4035	1	855	1000	450
0	0	18672	14666	5	4040	1	855	1000	450
0	0	18677	14648	5	4045	1	855	1000	450
0	0	18677	14631	5	4050	1	855	1000	450
0	0	18682	14610	5	4055	1	864	1010	460
0	0	18682	14587	5	4060	1	872	1010	460
0	0	18682	14559	5	4065	1	875	1010	470
0	0	18682	14525	5	4070	1	877	1010	470
0	0	18682	14488	5	4075	1	881	1010	470
0	0	18682	14449	5	4080	1	885	1010	470
0	0	18674	14412	5	4085	1	885	1010	470
0	0	18669	14376	5	4090	1	888	1030	470
0	0	18666	14344	5	4095	1	892	1030	470
0	0	18666	14317	5	4100	1	893	1030	470
0	0	18666	14291	5	4105	1	897	1030	470
0	0	18661	14269	5	4110	1	896	1010	470
0	0	18661	14249	5	4115	1	896	1010	470
0	0	18661	14236	5	4120	1	897	1010	470
0	0	18657	14227	5	4125	1	898	1010	470
0	0	18657	14224	5	4130	1	899	1010	470
0	0	18657	14224	5	4135	1	900	1000	480
0	0	18657	14224	5	4140	1	904	1000	480
0	0	18657	14224	5	4145	1	908	1000	480
0	0	18657	14224	5	4150	1	910	1000	480
0	0	18657	14227	5	4155	1	911	1000	480
0	0	18657	14231	5	4160	1	914	980	480
0	0	18657	14235	5	4165	1	917	980	480
0	0	18657	14241	5	4170	1	917	980	480
0	0	18657	14248	5	4175	1	917	980	480
0	0	18657	14258	5	4180	1	918	980	480
0	0	18657	14275	5	4185	1	916	980	480
0	0	18662	14298	5	4190	1	915	980	480
0	0	18665	14324	5	4195	1	914	980	480
0	0	18669	14351	5	4200	1	914	1000	480
0	0	18673	14381	5	4205	1	914	1000	480
0	0	18678	14409	5	4210	1	913	1000	480
0	0	18684	14439	5	4215	1	913	1000	480
0	0	18691	14468	5	4220	1	911	1010	470
0	0	18700	14496	5	4225	1	912	1010	470
0	0	18710	14523	5	4230	1	912	1010	470
0	0	18720	14550	5	4235	1	912	1010	470
0	0	18732	14578	5	4240	1	909	1030	470
0	0	18743	14603	5	4245	1	910	1030	470
0	0	18754	14626	5	4250	1	910	1040	490
0	0	18765	14646	5	4255	1	909	1040	490
0	0	18775	14662	5	4260	1	909	1050	500
0	0	18783	14679	5	4265	1	909	1050	500
0	0	18793	14695	5	4270	1	909	1050	500
0	0	18803	14710	5	4275	1	907	1050	500
0	0	18814	14725	5	4280	1	906	1050	500
0	0	18826	14738	5	4285	1	906	1050	500
0	0	18838	14749	5	4290	1	905	1050	500
0	0	18851	14759	5	4295	1	906	1060	520
0	0	18862	14766	5	4300	1	906	1060	520
0	0	18873	14772	5	4305	1	905	1040	530
0	0	18884	14777	5	4310	1	905	1040	530
0	0	18894	14780	5	4315	1	905	1040	530
0	0	18903	14780	5	4320	1	904	1030	520
0	0	18912	14780	5	4325	1	905	1020	500
0	0	18922	14780	5	4330	1	905	1010	470
0	0	18930	14780	5	4335	1	904	1010	460
0	0	18938	14780	5	4340	1	905	1000	440
0	0	18946	14780	5	4345	1	905	1010	410
0	0	18951	14775	5	4350	1	905	1000	390
0	0	18956	14770	5	4355	1	906	990	380
0	0	18961	14764	5	4360	1	906	980	350
0	0	18966	14757	5	4365	1	906	980	320
0	0	18971	14748	5	4370	1	905	980	300
0	0	18975	14739	5	4375	1	905	980	300
0	0	18978	14729	5	4380	1	905	980	300
0	0	18978	14717	5	4385	1	906	990	300
0	0	18982	14704	5	4390	1	906	990	300
0	0	18982	14690	5	4395	1	907	990	300
0	0	18986	14675	5	4400	1	907	990	300
0	0	18986	14660	5	4405	1	907	990	300
0	0	18989	14645	5	4410	1	907	990	300
0	0	18989	14631	5	4415	1	908	990	300
0	0	18989	14616	5	4420	1	909	990	300
0	0	18989	14602	5	4425	1	908	990	300
0	0	18989	14589	5	4430	1	909	990	300
0	0	18989	14575	5	4435	1	911	990	300
0	0	18989	14561	5	4440	1	912	1010	300
0	0	18989	14546	5	4445	1	916	1010	300
0	0	18994	14528	5	4450	1	917	1010	300
0	0	18994	14508	5	4455	1	920	1010	300
0	0	18999	14488	5	4460	1	920	1010	300
0	0	18999	14467	5	4465	1	921	1010	300
0	0	18999	14446	5	4470	1	921	990	300
0	0	18999	14426	5	4475	1	922	990	300
0	0	19003	14405	5	4480	1	926	990	300
0	0	19003	14383	5	4485	1	928	990	300
0	0	19010	14362	5	4490	1	928	990	300
0	0	19014	14343	5	4495	1	928	990	300
0	0	19018	14326	5	4500	1	928	990	300
0	0	19022	14312	5	4505	1	928	990	300
0	0	19025	14301	5	4510	1	927	990	300
0	0	19030	14290	5	4515	1	928	980	300
0	0	19036	14279	5	4520	1	931	980	300
0	0	19043	14269	5	4525	1	930	980	300
0	0	19050	14261	5	4530	1	930	970	300
0	0	19055	14255	5	4535	1	930	970	300
0	0	19060	14251	5	4540	1	932	970	300
0	0	19065	14251	5	4545	1	934	960	300
0	0	19071	14245	5	4550	1	934	960	300
0	0	19078	14245	5	4555	1	935	950	300
0	0	19085	14245	5	4560	1	935	950	300
0	0	19093	14245	5	4565	1	935	950	300
0	0	19100	14245	5	4570	1	936	940	300
0	0	19106	14249	5	4575	1	937	940	300
0	0	19114	14249	5	4580	1	938	940	300
0	0	19122	14253	5	4585	1	938	940	300
0	0	19131	14253	5	4590	1	938	930	300
0	0	19140	14253	5	4595	1	937	930	300
0	0	19148	14258	5	4600	1	937	930	300
0	0	19156	14258	5	4605	1	936	930	300
0	0	19162	14261	5	4610	1	932	930	300
0	0	19166	14261	5	4615	1	919	930	300
0	0	19170	14261	5	4620	1	899	930	300
0	0	19170	14261	5	4625	1	866	920	300
0	0	19175	14261	5	4630	1	793	920	300
0	0	19178	14261	5	4635	1	542	920	300
0	0	19178	14261	5	4640	1	94	920	300
0	0	19178	14261	5	4645	0	0	920	300
0	0	19178	14254	5	4650	0	0	920	300
0	0	19168	14250	5	4655	0	0	920	300
0	0	19154	14250	5	4660	0	0	920	300
0	0	19132	14254	5	4665	0	0	920	300
0	0	19106	14266	5	4670	0	0	920	300
0	0	19079	14285	5	4675	0	0	910	300
0	0	19049	14311	5	4680	0	0	910	300
0	0	19020	14343	5	4685	0	0	910	300
0	0	19020	14343	5	4690	0	0	910	300
