# Supplementary material for: “Let Me Hear Your Handwriting!” Evaluating the Movement Fluency from Its Sonification
Source: PLoS One. 2015 Jun 17;10(6):e0128388. doi: 10.1371/journal.pone.0128388 (PMC4470513; doi:10.1371/journal.pone.0128388)
Supplement: S1 Dataset — (ZIP) [file pone.0128388.s004.zip › S4_Dataset_Experiment1/CO5.txt]

Identification :	coralie
2008-10-14	14:16:04
Fichier origine :	C:\Documents and Settings\schon\Bureau\Ecriture\coralie lapin5.txt
Nb segments :	1
Seg	Num	X /100 mm	Y /100 mm	Interv ms	Time ms	Tip	P	Az	Al
0	0	0	12305	20	20	0	0	760	290
0	0	0	12311	5	25	0	0	760	290
0	0	0	12318	5	30	0	0	760	290
0	0	0	12334	5	35	0	0	760	290
0	0	6	12354	5	40	0	0	780	290
0	0	20	12369	5	45	0	0	780	290
0	0	46	12383	5	50	0	0	780	290
0	0	89	12386	5	55	0	0	780	290
0	0	144	12380	5	60	0	0	790	300
0	0	204	12368	6	66	0	0	800	300
0	0	269	12352	5	71	0	0	800	300
0	0	332	12336	5	76	0	0	810	300
0	0	387	12324	5	81	0	0	810	300
0	0	440	12311	5	86	0	0	810	300
0	0	484	12297	5	91	0	0	810	330
0	0	520	12283	5	96	0	0	800	350
0	0	551	12267	5	101	0	0	810	360
0	0	579	12249	5	106	0	0	800	390
0	0	603	12231	5	111	0	0	800	410
0	0	625	12212	5	116	0	0	790	410
0	0	644	12191	5	121	0	0	780	430
0	0	662	12170	5	126	0	0	780	440
0	0	678	12152	5	131	0	0	770	460
0	0	694	12136	5	136	0	0	750	470
0	0	711	12124	5	141	0	0	750	470
0	0	726	12115	5	146	0	0	750	470
0	0	738	12110	5	151	0	0	730	470
0	0	748	12106	5	156	0	0	730	470
0	0	755	12106	5	161	0	0	730	470
0	0	761	12101	5	166	0	0	730	470
0	0	770	12101	5	171	0	0	730	470
0	0	779	12101	5	176	0	0	730	470
0	0	790	12101	5	181	0	0	740	460
0	0	804	12101	5	186	0	0	740	460
0	0	820	12106	5	191	0	0	760	440
0	0	836	12106	5	196	0	0	760	440
0	0	855	12106	5	201	0	0	760	430
0	0	869	12100	5	206	0	0	780	430
0	0	887	12093	2	208	1	616	790	410
0	0	891	12093	5	213	1	607	800	420
0	0	897	12093	5	218	1	641	800	410
0	0	904	12093	5	223	1	714	820	410
0	0	911	12098	5	228	1	751	830	390
0	0	922	12103	5	233	1	803	840	390
0	0	935	12107	5	238	1	824	840	390
0	0	950	12115	5	243	1	837	840	390
0	0	968	12127	5	248	1	850	850	390
0	0	985	12140	5	253	1	862	850	390
0	0	1003	12155	5	258	1	872	850	390
0	0	1022	12173	5	263	1	889	860	410
0	0	1040	12192	5	268	1	893	860	410
0	0	1058	12216	5	273	1	905	850	420
0	0	1075	12245	5	278	1	909	870	420
0	0	1091	12274	5	283	1	919	870	420
0	0	1106	12306	5	288	1	920	870	440
0	0	1120	12339	5	293	1	924	870	440
0	0	1133	12371	5	298	1	929	870	450
0	0	1146	12408	5	303	1	929	870	450
0	0	1156	12445	5	308	1	932	880	470
0	0	1168	12484	5	313	1	932	880	470
0	0	1178	12526	5	318	1	938	880	480
0	0	1187	12568	5	323	1	937	880	500
0	0	1197	12612	5	328	1	938	900	500
0	0	1203	12657	5	333	1	938	900	510
0	0	1209	12701	5	338	1	938	900	530
0	0	1212	12745	5	343	1	938	900	530
0	0	1212	12788	5	348	1	938	900	540
0	0	1212	12830	5	353	1	941	900	540
0	0	1216	12872	5	358	1	941	900	540
0	0	1216	12913	5	363	1	941	900	540
0	0	1216	12954	5	368	1	941	910	540
0	0	1216	12993	5	373	1	940	910	540
0	0	1211	13027	5	378	1	942	940	540
0	0	1207	13057	5	383	1	942	940	540
0	0	1203	13082	5	388	1	942	950	540
0	0	1203	13103	5	393	1	944	980	540
0	0	1198	13117	5	398	1	948	980	540
0	0	1198	13129	5	403	1	950	990	530
0	0	1191	13137	5	408	1	950	990	530
0	0	1185	13144	5	413	1	948	1010	500
0	0	1178	13152	5	418	1	948	1010	500
0	0	1170	13156	5	423	1	949	1020	500
0	0	1163	13156	5	428	1	953	1020	500
0	0	1156	13156	5	433	1	954	1050	500
0	0	1150	13153	5	438	1	953	1050	500
0	0	1143	13146	5	443	1	952	1050	500
0	0	1133	13138	5	448	1	951	1060	500
0	0	1121	13124	5	453	1	950	1060	500
0	0	1108	13105	5	458	1	949	1050	490
0	0	1098	13081	5	463	1	950	1080	490
0	0	1088	13052	5	468	1	949	1070	470
0	0	1079	13020	5	473	1	947	1070	470
0	0	1071	12986	5	478	1	948	1070	470
0	0	1062	12948	5	483	1	948	1070	470
0	0	1054	12910	5	488	1	949	1040	470
0	0	1048	12870	6	494	1	948	1040	460
0	0	1041	12830	5	499	1	948	1040	460
0	0	1034	12790	5	504	1	948	1030	440
0	0	1029	12749	5	509	1	949	1030	440
0	0	1023	12707	5	514	1	950	1020	440
0	0	1019	12662	5	519	1	949	1020	440
0	0	1014	12615	5	524	1	948	1020	440
0	0	1014	12567	5	529	1	950	1000	450
0	0	1008	12521	5	534	1	951	1000	450
0	0	1008	12475	5	539	1	951	1000	450
0	0	1008	12433	5	544	1	952	990	450
0	0	1012	12394	5	549	1	952	990	450
0	0	1018	12356	5	554	1	952	970	450
0	0	1023	12321	5	559	1	952	970	450
0	0	1030	12289	5	564	1	952	980	470
0	0	1036	12258	5	569	1	952	980	470
0	0	1042	12231	5	574	1	953	980	470
0	0	1049	12209	5	579	1	953	960	470
0	0	1056	12187	5	584	1	953	960	450
0	0	1063	12169	5	589	1	953	960	450
0	0	1072	12153	5	594	1	956	940	450
0	0	1080	12138	5	599	1	956	940	450
0	0	1090	12124	5	604	1	956	940	450
0	0	1101	12110	5	609	1	957	940	470
0	0	1112	12098	5	614	1	957	930	470
0	0	1124	12086	5	619	1	957	930	480
0	0	1137	12076	5	624	1	957	930	480
0	0	1151	12069	5	629	1	958	930	480
0	0	1164	12063	5	634	1	958	930	480
0	0	1178	12058	5	639	1	957	910	480
0	0	1190	12054	5	644	1	957	910	480
0	0	1204	12054	5	649	1	957	910	480
0	0	1218	12054	5	654	1	957	910	480
0	0	1234	12054	5	659	1	958	910	480
0	0	1254	12054	5	664	1	958	910	470
0	0	1272	12062	5	669	1	956	900	450
0	0	1290	12066	5	674	1	956	900	440
0	0	1305	12071	5	679	1	955	900	440
0	0	1319	12076	5	684	1	955	900	420
0	0	1334	12081	5	689	1	953	900	410
0	0	1347	12085	5	694	1	940	900	410
0	0	1361	12085	5	699	1	926	900	390
0	0	1373	12090	5	704	1	903	900	380
0	0	1383	12090	5	709	1	866	900	380
0	0	1394	12090	5	714	1	819	900	360
0	0	1404	12095	5	719	1	703	900	350
0	0	1413	12099	5	724	1	457	900	350
0	0	1422	12103	5	729	1	131	900	330
0	0	1422	12103	5	734	0	0	900	330
0	0	1438	12118	5	739	0	0	900	330
0	0	1443	12128	5	744	0	0	900	330
0	0	1447	12139	5	749	0	0	900	330
0	0	1450	12151	5	754	0	0	900	330
0	0	1454	12165	5	759	0	0	900	330
0	0	1459	12181	5	764	0	0	900	330
0	0	1465	12197	5	769	0	0	900	330
0	0	1471	12215	5	774	0	0	900	320
0	0	1477	12233	5	779	0	0	900	320
0	0	1484	12252	5	784	0	0	900	300
0	0	1491	12270	5	789	0	0	900	300
0	0	1499	12287	5	794	0	0	900	300
0	0	1508	12302	5	799	0	0	900	300
0	0	1515	12316	5	804	0	0	900	300
0	0	1523	12326	5	809	0	0	900	300
0	0	1530	12335	5	814	0	0	900	300
0	0	1537	12339	5	819	0	0	900	300
0	0	1544	12339	5	824	0	0	900	300
0	0	1551	12343	5	829	0	0	900	300
0	0	1558	12343	5	834	0	0	900	300
0	0	1564	12343	5	839	0	0	900	300
0	0	1568	12350	5	844	0	0	900	300
0	0	1568	12350	7	851	1	401	910	300
0	0	1568	12358	5	856	1	391	910	320
0	0	1568	12362	5	861	1	437	910	320
0	0	1568	12362	5	866	1	556	910	330
0	0	1568	12367	5	871	1	643	910	330
0	0	1568	12367	5	876	1	707	910	330
0	0	1568	12372	5	881	1	736	910	350
0	0	1559	12372	5	886	1	751	920	350
0	0	1553	12377	5	891	1	766	920	360
0	0	1544	12377	5	896	1	791	920	360
0	0	1534	12377	5	901	1	804	920	360
0	0	1523	12377	5	906	1	845	920	360
0	0	1509	12377	5	911	1	846	920	360
0	0	1495	12369	5	916	1	858	920	360
0	0	1478	12362	5	921	1	868	920	360
0	0	1462	12353	5	926	1	883	920	360
0	0	1445	12340	5	931	1	893	920	360
0	0	1429	12327	5	936	1	896	920	360
0	0	1415	12311	5	941	1	900	920	360
0	0	1400	12292	5	946	1	904	920	360
0	0	1388	12272	5	951	1	905	920	360
0	0	1375	12249	5	956	1	909	920	360
0	0	1366	12226	5	961	1	916	920	350
0	0	1360	12202	5	966	1	914	920	350
0	0	1356	12177	5	971	1	914	920	330
0	0	1356	12151	5	976	1	914	910	330
0	0	1356	12125	5	981	1	913	910	330
0	0	1356	12098	5	986	1	916	910	330
0	0	1362	12075	5	991	1	918	910	330
0	0	1371	12052	5	996	1	919	900	330
0	0	1382	12031	5	1001	1	918	900	330
0	0	1394	12014	5	1006	1	918	900	330
0	0	1407	11999	5	1011	1	918	900	330
0	0	1422	11988	5	1016	1	917	900	330
0	0	1437	11982	5	1021	1	918	900	330
0	0	1455	11982	5	1026	1	916	900	330
0	0	1473	11979	5	1031	1	918	900	330
0	0	1493	11979	5	1036	1	919	900	330
0	0	1513	11985	5	1041	1	920	900	330
0	0	1534	11994	5	1046	1	919	890	330
0	0	1555	12007	5	1051	1	920	890	330
0	0	1575	12024	5	1056	1	920	890	330
0	0	1595	12042	5	1061	1	920	890	330
0	0	1613	12061	5	1066	1	919	890	330
0	0	1628	12081	5	1071	1	919	890	350
0	0	1644	12100	5	1076	1	919	890	350
0	0	1655	12123	5	1081	1	918	900	360
0	0	1665	12146	5	1086	1	918	900	360
0	0	1673	12168	5	1091	1	917	900	360
0	0	1677	12191	5	1096	1	917	900	380
0	0	1677	12214	5	1101	1	914	900	380
0	0	1681	12235	5	1106	1	913	900	390
0	0	1681	12257	5	1111	1	914	900	390
0	0	1675	12279	5	1116	1	914	900	390
0	0	1669	12298	5	1121	1	913	900	390
0	0	1662	12314	5	1126	1	914	900	390
0	0	1653	12327	5	1131	1	914	910	390
0	0	1644	12339	5	1136	1	915	910	390
0	0	1633	12350	5	1141	1	916	910	390
0	0	1622	12361	5	1146	1	914	920	390
0	0	1609	12369	5	1151	1	914	920	390
0	0	1595	12377	5	1156	1	912	920	390
0	0	1581	12382	5	1161	1	913	930	390
0	0	1567	12386	5	1166	1	914	930	390
0	0	1554	12386	5	1171	1	914	930	390
0	0	1540	12386	5	1176	1	907	930	390
0	0	1528	12386	5	1181	1	912	930	390
0	0	1514	12381	5	1186	1	911	930	390
0	0	1502	12376	5	1191	1	911	930	390
0	0	1491	12371	5	1196	1	911	950	380
0	0	1480	12365	5	1201	1	911	950	380
0	0	1470	12359	6	1207	1	910	940	360
0	0	1462	12355	5	1212	1	912	940	360
0	0	1454	12351	5	1217	1	912	940	360
0	0	1450	12351	5	1222	1	911	940	360
0	0	1450	12351	5	1227	1	911	940	360
0	0	1450	12351	5	1232	1	911	940	360
0	0	1450	12351	5	1237	1	910	940	360
0	0	1450	12351	5	1242	1	910	940	360
0	0	1450	12351	5	1247	1	909	940	360
0	0	1450	12351	5	1252	1	907	940	360
0	0	1456	12351	5	1257	1	906	940	360
0	0	1461	12357	5	1262	1	907	940	360
0	0	1470	12360	5	1267	1	907	940	360
0	0	1480	12365	5	1272	1	907	940	360
0	0	1492	12372	5	1277	1	907	940	360
0	0	1505	12380	5	1282	1	907	940	360
0	0	1517	12387	5	1287	1	903	940	360
0	0	1530	12393	5	1292	1	905	950	360
0	0	1543	12393	5	1297	1	905	950	360
0	0	1558	12399	5	1302	1	904	950	360
0	0	1574	12399	5	1307	1	903	950	360
0	0	1590	12404	5	1312	1	903	950	360
0	0	1605	12404	5	1317	1	903	950	360
0	0	1620	12404	5	1322	1	903	950	360
0	0	1635	12404	5	1327	1	903	950	360
0	0	1649	12404	5	1332	1	903	950	360
0	0	1662	12399	5	1337	1	903	950	380
0	0	1673	12399	5	1342	1	903	970	380
0	0	1684	12390	5	1347	1	904	970	390
0	0	1695	12382	5	1352	1	904	970	390
0	0	1704	12372	5	1357	1	907	970	390
0	0	1713	12360	5	1362	1	909	970	390
0	0	1720	12348	5	1367	1	912	970	390
0	0	1726	12335	5	1372	1	914	970	390
0	0	1733	12322	5	1377	1	916	980	410
0	0	1738	12307	5	1382	1	920	980	410
0	0	1743	12289	5	1387	1	921	980	420
0	0	1747	12272	5	1392	1	926	990	420
0	0	1747	12254	5	1397	1	934	990	420
0	0	1753	12236	5	1402	1	936	990	420
0	0	1757	12217	5	1407	1	937	990	420
0	0	1760	12196	5	1412	1	938	990	420
0	0	1764	12176	5	1417	1	939	980	420
0	0	1768	12155	5	1422	1	940	980	420
0	0	1774	12135	5	1427	1	944	980	420
0	0	1782	12117	5	1432	1	943	980	420
0	0	1792	12100	5	1437	1	944	980	420
0	0	1804	12085	5	1442	1	945	980	420
0	0	1816	12072	5	1447	1	946	960	420
0	0	1830	12061	5	1452	1	944	960	420
0	0	1844	12052	5	1457	1	945	960	420
0	0	1857	12044	5	1462	1	944	950	420
0	0	1870	12039	5	1467	1	944	950	420
0	0	1885	12034	5	1472	1	945	950	420
0	0	1900	12030	5	1477	1	949	950	420
0	0	1916	12030	5	1482	1	948	940	420
0	0	1933	12030	5	1487	1	948	940	420
0	0	1948	12035	5	1492	1	948	940	420
0	0	1962	12042	5	1497	1	950	940	420
0	0	1977	12053	5	1502	1	951	940	420
0	0	1993	12067	5	1507	1	951	940	440
0	0	2008	12085	5	1512	1	951	940	440
0	0	2023	12106	5	1517	1	952	940	450
0	0	2037	12128	5	1522	1	954	940	450
0	0	2051	12151	5	1527	1	957	940	450
0	0	2064	12174	5	1532	1	965	960	450
0	0	2078	12200	5	1537	1	964	960	470
0	0	2093	12231	5	1542	1	965	980	470
0	0	2107	12266	5	1547	1	964	980	480
0	0	2121	12300	5	1552	1	964	980	480
0	0	2136	12334	5	1557	1	964	1000	480
0	0	2151	12365	5	1562	1	964	1010	500
0	0	2167	12395	5	1567	1	964	1020	490
0	0	2183	12426	5	1572	1	964	1020	500
0	0	2198	12458	5	1577	1	964	1050	500
0	0	2211	12490	5	1582	1	963	1060	520
0	0	2221	12518	5	1587	1	964	1060	520
0	0	2229	12543	5	1592	1	964	1080	530
0	0	2234	12560	5	1597	1	964	1080	530
0	0	2238	12573	5	1602	1	964	1120	540
0	0	2238	12580	5	1607	1	965	1120	540
0	0	2238	12584	5	1612	1	965	1120	550
0	0	2242	12584	5	1617	1	967	1140	550
0	0	2242	12584	5	1622	1	970	1140	550
0	0	2242	12584	5	1627	1	972	1140	550
0	0	2242	12584	5	1632	1	973	1140	550
0	0	2242	12580	5	1637	1	973	1140	550
0	0	2242	12573	5	1642	1	973	1170	540
0	0	2242	12565	5	1647	1	973	1170	540
0	0	2242	12555	5	1652	1	973	1170	540
0	0	2242	12543	5	1657	1	972	1170	540
0	0	2238	12527	5	1662	1	972	1180	540
0	0	2238	12507	5	1667	1	975	1180	540
0	0	2238	12482	5	1672	1	977	1180	540
0	0	2238	12453	5	1677	1	979	1180	540
0	0	2238	12424	5	1682	1	981	1180	540
0	0	2238	12391	5	1687	1	983	1180	540
0	0	2234	12356	5	1692	1	984	1180	540
0	0	2234	12317	5	1697	1	984	1180	540
0	0	2230	12277	5	1702	1	986	1170	540
0	0	2230	12235	5	1707	1	989	1170	540
0	0	2230	12193	5	1712	1	992	1170	540
0	0	2230	12151	5	1717	1	994	1140	550
0	0	2230	12108	5	1722	1	995	1140	550
0	0	2233	12064	5	1727	1	996	1140	550
0	0	2233	12018	5	1732	1	996	1120	550
0	0	2233	11973	5	1737	1	996	1120	550
0	0	2237	11926	5	1742	1	996	1120	550
0	0	2237	11878	5	1747	1	997	1100	550
0	0	2242	11832	5	1752	1	997	1100	550
0	0	2246	11789	5	1757	1	996	1080	560
0	0	2252	11751	5	1762	1	996	1080	560
0	0	2258	11719	5	1767	1	996	1050	560
0	0	2264	11695	5	1772	1	995	1050	560
0	0	2270	11674	5	1777	1	995	1050	560
0	0	2275	11657	5	1782	1	994	1040	560
0	0	2275	11644	5	1787	1	993	1040	560
0	0	2281	11634	5	1792	1	988	1010	570
0	0	2281	11628	5	1797	1	979	1010	570
0	0	2281	11628	5	1802	1	971	1010	570
0	0	2281	11628	5	1807	1	960	990	570
0	0	2281	11628	5	1812	1	944	990	570
0	0	2277	11628	5	1817	1	923	990	570
0	0	2277	11628	5	1822	1	889	990	570
0	0	2274	11634	5	1827	1	838	990	570
0	0	2274	11642	5	1832	1	722	990	570
0	0	2268	11654	5	1837	1	410	960	570
0	0	2268	11654	5	1842	0	0	960	570
0	0	2254	11701	5	1847	0	0	960	570
0	0	2243	11736	5	1852	0	0	960	570
0	0	2230	11779	5	1857	0	0	960	570
0	0	2219	11826	5	1862	0	0	960	570
0	0	2209	11875	5	1867	0	0	950	570
0	0	2203	11927	5	1872	0	0	950	570
0	0	2203	11981	5	1877	0	0	940	560
0	0	2203	12037	5	1882	0	0	940	560
0	0	2212	12095	5	1887	0	0	940	540
0	0	2225	12154	5	1892	0	0	940	540
0	0	2240	12211	5	1897	0	0	950	540
0	0	2256	12263	5	1902	0	0	950	540
0	0	2270	12311	5	1907	0	0	950	540
0	0	2281	12355	5	1912	0	0	950	540
0	0	2290	12393	5	1917	0	0	950	530
0	0	2297	12429	5	1922	0	0	970	510
0	0	2301	12458	5	1927	0	0	970	500
0	0	2305	12481	5	1932	0	0	970	480
0	0	2305	12500	5	1937	0	0	980	470
0	0	2305	12514	5	1942	0	0	970	450
0	0	2299	12523	5	1947	0	0	990	440
0	0	2293	12529	5	1952	0	0	980	420
0	0	2287	12529	5	1957	0	0	980	410
0	0	2280	12529	5	1962	0	0	990	410
0	0	2273	12525	5	1967	0	0	980	390
0	0	2266	12520	5	1972	0	0	980	390
0	0	2256	12514	5	1977	0	0	1000	390
0	0	2256	12514	6	1983	1	310	1000	390
0	0	2237	12510	5	1988	1	477	1000	390
0	0	2228	12510	5	1993	1	446	1000	410
0	0	2224	12515	5	1998	1	556	1000	410
0	0	2224	12519	5	2003	1	672	1020	410
0	0	2220	12524	5	2008	1	712	1030	440
0	0	2220	12530	5	2013	1	722	1040	460
0	0	2227	12538	5	2018	1	736	1040	470
0	0	2233	12549	5	2023	1	751	1080	490
0	0	2240	12561	5	2028	1	760	1080	500
0	0	2245	12573	5	2033	1	761	1100	510
0	0	2249	12584	5	2038	1	772	1100	520
0	0	2253	12592	5	2043	1	789	1100	520
0	0	2258	12599	5	2048	1	804	1100	520
0	0	2265	12605	5	2053	1	812	1100	520
0	0	2272	12610	5	2058	1	815	1100	520
0	0	2280	12610	5	2063	1	825	1130	540
0	0	2287	12610	5	2068	1	833	1130	540
0	0	2295	12610	5	2073	1	846	1140	550
0	0	2303	12605	5	2078	1	856	1140	550
0	0	2311	12599	5	2083	1	860	1130	540
0	0	2322	12590	5	2088	1	868	1130	540
0	0	2332	12578	5	2093	1	870	1120	520
0	0	2341	12565	5	2098	1	878	1120	520
0	0	2351	12547	5	2103	1	881	1120	520
0	0	2359	12527	5	2108	1	883	1120	520
0	0	2367	12504	5	2113	1	888	1110	510
0	0	2374	12478	5	2118	1	898	1110	510
0	0	2381	12451	5	2123	1	903	1090	490
0	0	2387	12424	5	2128	1	911	1090	490
0	0	2391	12396	5	2133	1	915	1090	490
0	0	2391	12367	5	2138	1	919	1090	480
0	0	2395	12338	5	2143	1	929	1090	480
0	0	2395	12310	5	2148	1	935	1080	470
0	0	2395	12284	5	2153	1	938	1080	470
0	0	2395	12261	5	2158	1	949	1070	460
0	0	2400	12241	5	2163	1	956	1060	460
0	0	2404	12223	5	2168	1	957	1060	460
0	0	2408	12208	5	2173	1	962	1070	470
0	0	2411	12195	5	2178	1	964	1070	470
0	0	2415	12184	5	2183	1	966	1070	470
0	0	2418	12177	5	2188	1	965	1040	470
0	0	2423	12171	5	2193	1	965	1040	470
0	0	2430	12171	5	2198	1	966	1040	470
0	0	2440	12164	5	2203	1	973	1040	470
0	0	2454	12160	5	2208	1	974	1040	470
0	0	2470	12156	5	2213	1	979	1040	470
0	0	2487	12156	5	2218	1	978	1040	470
0	0	2505	12150	5	2223	1	979	1030	470
0	0	2522	12150	5	2228	1	979	1040	490
0	0	2540	12158	5	2233	1	979	1040	490
0	0	2557	12166	5	2238	1	979	1050	500
0	0	2576	12178	5	2243	1	980	1050	500
0	0	2594	12193	5	2248	1	982	1050	500
0	0	2611	12210	5	2253	1	982	1050	500
0	0	2628	12232	5	2258	1	985	1050	500
0	0	2643	12258	5	2263	1	984	1060	520
0	0	2659	12286	5	2268	1	985	1060	520
0	0	2674	12318	5	2273	1	985	1080	530
0	0	2687	12352	5	2278	1	985	1080	530
0	0	2701	12386	5	2283	1	985	1080	530
0	0	2714	12422	5	2288	1	983	1080	530
0	0	2728	12457	5	2293	1	984	1120	540
0	0	2741	12489	5	2298	1	984	1120	540
0	0	2750	12514	5	2303	1	983	1120	550
0	0	2757	12534	5	2308	1	982	1120	550
0	0	2761	12547	5	2313	1	983	1140	550
0	0	2761	12555	5	2318	1	983	1140	550
0	0	2765	12560	5	2323	1	985	1140	550
0	0	2765	12560	5	2328	1	986	1140	550
0	0	2765	12560	5	2333	1	989	1170	540
0	0	2765	12560	5	2338	1	993	1180	560
0	0	2765	12560	5	2343	1	996	1180	560
0	0	2765	12554	5	2348	1	998	1190	560
0	0	2765	12550	5	2353	1	998	1190	560
0	0	2765	12545	5	2358	1	999	1190	560
0	0	2765	12534	5	2363	1	1000	1210	560
0	0	2760	12518	5	2368	1	1001	1210	560
0	0	2760	12500	5	2373	1	1003	1210	560
0	0	2756	12477	5	2378	1	1003	1210	560
0	0	2756	12451	5	2383	1	1003	1210	560
0	0	2756	12418	5	2388	1	1009	1190	560
0	0	2756	12380	5	2393	1	1014	1190	560
0	0	2760	12340	5	2398	1	1014	1190	560
0	0	2764	12300	5	2403	1	1014	1190	560
0	0	2768	12263	5	2408	1	1018	1190	560
0	0	2772	12227	5	2413	1	1021	1190	560
0	0	2780	12193	5	2418	1	1021	1190	560
0	0	2788	12162	5	2423	1	1023	1190	560
0	0	2798	12134	5	2428	1	1023	1160	570
0	0	2809	12110	5	2433	1	1023	1160	570
0	0	2822	12091	5	2438	1	1023	1160	570
0	0	2834	12077	5	2443	1	1023	1150	580
0	0	2844	12067	5	2448	1	1023	1150	580
0	0	2855	12057	5	2453	1	1023	1150	580
0	0	2864	12050	5	2458	1	1023	1150	580
0	0	2872	12045	5	2463	1	1023	1120	580
0	0	2879	12045	6	2469	1	1015	1120	580
0	0	2879	12041	5	2474	1	1007	1120	580
0	0	2883	12041	5	2479	1	995	1120	580
0	0	2883	12041	5	2484	1	981	1100	580
0	0	2887	12041	5	2489	1	964	1100	580
0	0	2891	12047	5	2494	1	944	1100	580
0	0	2897	12054	5	2499	1	911	1100	580
0	0	2903	12064	5	2504	1	852	1100	580
0	0	2910	12078	5	2509	1	641	1090	570
0	0	2915	12094	5	2514	1	118	1090	570
0	0	2915	12094	5	2519	0	0	1080	560
0	0	2918	12134	5	2524	0	0	1080	560
0	0	2918	12159	5	2529	0	0	1080	560
0	0	2914	12188	5	2534	0	0	1080	560
0	0	2910	12222	5	2539	0	0	1080	560
0	0	2910	12259	5	2544	0	0	1080	560
0	0	2905	12298	5	2549	0	0	1080	560
0	0	2905	12338	5	2554	0	0	1080	560
0	0	2905	12380	5	2559	0	0	1080	560
0	0	2905	12420	5	2564	0	0	1080	560
0	0	2910	12462	5	2569	0	0	1070	550
0	0	2915	12504	5	2574	0	0	1070	550
0	0	2919	12543	5	2579	0	0	1060	530
0	0	2919	12579	5	2584	0	0	1060	530
0	0	2919	12610	5	2589	0	0	1060	530
0	0	2919	12635	5	2594	0	0	1080	530
0	0	2919	12654	5	2599	0	0	1080	530
0	0	2919	12668	5	2604	0	0	1100	510
0	0	2915	12680	5	2609	0	0	1100	510
0	0	2915	12689	5	2614	0	0	1080	500
0	0	2912	12699	5	2619	0	0	1090	490
0	0	2912	12711	5	2624	0	0	1090	490
0	0	2905	12723	5	2629	0	0	1120	490
0	0	2900	12737	5	2634	0	0	1120	490
0	0	2895	12751	5	2639	0	0	1120	480
0	0	2890	12766	5	2644	0	0	1150	470
0	0	2884	12779	5	2649	0	0	1130	460
0	0	2879	12792	5	2654	0	0	1140	450
0	0	2874	12806	5	2659	0	0	1140	450
0	0	2869	12819	5	2664	0	0	1140	450
0	0	2864	12832	5	2669	0	0	1160	450
0	0	2859	12844	5	2674	0	0	1160	450
0	0	2854	12855	5	2679	0	0	1160	450
0	0	2850	12865	5	2684	0	0	1160	450
0	0	2850	12875	5	2689	0	0	1160	470
0	0	2845	12882	5	2694	0	0	1150	470
0	0	2845	12888	5	2699	0	0	1130	490
0	0	2839	12888	5	2704	0	0	1130	490
0	0	2839	12888	5	2709	0	0	1120	490
0	0	2839	12888	5	2714	0	0	1090	490
0	0	2835	12879	5	2719	0	0	1080	500
0	0	2835	12871	5	2724	0	0	1060	500
0	0	2829	12865	5	2729	0	0	1050	500
0	0	2829	12865	2	2731	1	785	1020	500
0	0	2820	12860	5	2736	1	772	1010	500
0	0	2817	12860	5	2741	1	821	1010	500
0	0	2813	12860	5	2746	1	875	990	510
0	0	2813	12860	5	2751	1	899	980	530
0	0	2809	12860	5	2756	1	912	980	530
0	0	2809	12860	5	2761	1	918	950	540
0	0	2809	12860	5	2766	1	923	950	540
0	0	2809	12865	5	2771	1	928	980	540
0	0	2809	12870	5	2776	1	932	980	540
0	0	2816	12877	5	2781	1	933	980	540
0	0	2821	12885	5	2786	1	932	1000	540
0	0	2825	12893	5	2791	1	932	1000	540
0	0	2830	12901	5	2796	1	932	1000	540
0	0	2834	12908	5	2801	1	931	1000	540
0	0	2838	12913	5	2806	1	931	1020	530
0	0	2844	12918	5	2811	1	931	1020	530
0	0	2850	12922	5	2816	1	932	1020	530
0	0	2856	12922	5	2821	1	932	1020	530
0	0	2863	12925	5	2826	1	931	1050	550
0	0	2869	12925	5	2831	1	930	1050	550
0	0	2872	12925	5	2836	1	930	1050	560
0	0	2876	12920	5	2841	1	928	1050	560
0	0	2876	12915	5	2846	1	928	1050	560
0	0	2881	12908	5	2851	1	927	1050	560
0	0	2881	12898	5	2856	1	926	1050	560
0	0	2885	12888	5	2861	1	925	1050	560
0	0	2885	12874	5	2866	1	925	1050	560
0	0	2885	12859	5	2871	1	926	1050	560
0	0	2885	12846	5	2876	1	926	1050	560
0	0	2885	12834	5	2881	1	926	1050	560
0	0	2879	12824	5	2886	1	926	1050	560
0	0	2874	12817	5	2891	1	928	1050	560
0	0	2867	12810	5	2896	1	928	1070	550
0	0	2860	12804	5	2901	1	928	1070	550
0	0	2852	12799	5	2906	1	930	1060	530
0	0	2846	12792	5	2911	1	932	1080	530
0	0	2839	12786	5	2916	1	932	1080	530
0	0	2833	12780	5	2921	1	931	1080	530
0	0	2829	12775	5	2926	1	930	1100	520
0	0	2824	12771	5	2931	1	929	1100	520
0	0	2824	12771	5	2936	1	918	1100	520
0	0	2821	12771	5	2941	1	894	1120	520
0	0	2821	12768	5	2946	1	853	1120	520
0	0	2821	12768	5	2951	1	761	1120	520
0	0	2821	12768	5	2956	1	460	1140	510
0	0	2825	12764	5	2961	1	83	1140	510
0	0	2825	12764	5	2966	0	0	1140	510
0	0	2833	12753	5	2971	0	0	1120	520
0	0	2836	12746	5	2976	0	0	1120	520
0	0	2840	12740	5	2981	0	0	1120	520
0	0	2845	12735	5	2986	0	0	1120	520
0	0	2856	12732	5	2991	0	0	1120	520
0	0	2874	12732	5	2996	0	0	1120	520
0	0	2897	12732	5	3001	0	0	1140	510
0	0	2924	12732	5	3006	0	0	1140	510
0	0	2953	12732	5	3011	0	0	1140	510
0	0	2983	12726	5	3016	0	0	1130	510
0	0	3013	12718	5	3021	0	0	1130	510
0	0	3045	12701	5	3026	0	0	1130	490
0	0	3080	12677	5	3031	0	0	1150	500
0	0	3116	12645	5	3036	0	0	1150	500
0	0	3153	12606	5	3041	0	0	1150	510
0	0	3187	12562	5	3046	0	0	1140	510
0	0	3218	12513	5	3051	0	0	1140	510
0	0	3244	12458	5	3056	0	0	1140	510
0	0	3265	12398	5	3061	0	0	1130	540
0	0	3282	12331	5	3066	0	0	1120	540
0	0	3293	12260	5	3071	0	0	1100	550
0	0	3299	12185	5	3076	0	0	1080	560
0	0	3299	12110	5	3081	0	0	1050	580
0	0	3295	12039	5	3086	0	0	1020	580
0	0	3285	11973	5	3091	0	0	970	600
0	0	3272	11914	5	3096	0	0	950	600
0	0	3253	11865	5	3101	0	0	900	600
0	0	3229	11824	5	3106	0	0	870	600
0	0	3203	11794	5	3111	0	0	850	600
0	0	3176	11773	5	3116	0	0	810	600
0	0	3147	11757	5	3121	0	0	810	600
0	0	3119	11747	5	3126	0	0	800	590
0	0	3090	11740	5	3131	0	0	820	590
0	0	3062	11735	5	3136	0	0	820	570
0	0	3035	11735	5	3141	0	0	820	570
0	0	3009	11740	5	3146	0	0	860	560
0	0	2985	11748	5	3151	0	0	860	560
0	0	2964	11759	5	3156	0	0	860	540
0	0	2943	11771	5	3161	0	0	870	530
0	0	2924	11783	5	3166	0	0	900	530
0	0	2907	11794	5	3171	0	0	900	510
0	0	2890	11806	5	3176	0	0	900	500
0	0	2877	11817	5	3181	0	0	900	500
0	0	2866	11828	5	3186	0	0	910	480
0	0	2857	11838	5	3191	0	0	910	480
0	0	2851	11847	5	3196	0	0	910	470
0	0	2846	11856	5	3201	0	0	900	470
0	0	2842	11865	5	3206	0	0	900	450
0	0	2842	11872	6	3212	0	0	900	450
0	0	2839	11879	5	3217	0	0	900	450
0	0	2839	11884	5	3222	0	0	880	450
0	0	2839	11888	5	3227	0	0	880	450
0	0	2839	11888	5	3232	0	0	870	450
0	0	2834	11893	5	3237	0	0	870	450
0	0	2834	11893	5	3242	0	0	870	450
0	0	2825	11897	5	3247	0	0	850	450
0	0	2825	11897	4	3251	1	131	850	450
0	0	2808	11903	5	3256	1	174	850	450
0	0	2799	11906	5	3261	1	159	870	450
0	0	2791	11910	5	3266	1	199	870	450
0	0	2785	11915	5	3271	1	256	870	450
0	0	2780	11923	5	3276	1	290	870	450
0	0	2780	11934	5	3281	1	290	880	450
0	0	2776	11947	5	3286	1	294	880	450
0	0	2776	11962	5	3291	1	310	880	450
0	0	2776	11979	5	3296	1	336	880	450
0	0	2776	11995	5	3301	1	395	900	450
0	0	2781	12012	5	3306	1	462	900	450
0	0	2781	12028	5	3311	1	556	900	450
0	0	2784	12041	5	3316	1	616	900	450
0	0	2784	12054	5	3321	1	677	900	450
0	0	2788	12064	5	3326	1	740	900	470
0	0	2788	12073	5	3331	1	773	900	470
0	0	2788	12082	5	3336	1	796	900	480
0	0	2792	12090	5	3341	1	813	900	480
0	0	2792	12097	5	3346	1	830	900	480
0	0	2792	12104	5	3351	1	845	900	480
0	0	2792	12110	5	3356	1	858	900	480
0	0	2797	12117	5	3361	1	872	910	480
0	0	2801	12127	5	3366	1	892	910	480
0	0	2805	12138	5	3371	1	891	910	480
0	0	2811	12151	5	3376	1	891	910	480
0	0	2818	12163	5	3381	1	899	930	470
0	0	2825	12173	5	3386	1	903	930	470
0	0	2833	12184	5	3391	1	905	930	450
0	0	2843	12196	5	3396	1	907	930	450
0	0	2854	12211	5	3401	1	909	940	450
0	0	2866	12228	5	3406	1	911	940	450
0	0	2879	12247	5	3411	1	913	940	450
0	0	2894	12267	5	3416	1	917	960	450
0	0	2909	12287	5	3421	1	918	960	450
0	0	2924	12306	5	3426	1	924	960	450
0	0	2940	12324	5	3431	1	925	980	470
0	0	2954	12340	5	3436	1	926	980	470
0	0	2966	12354	5	3441	1	926	980	480
0	0	2978	12366	5	3446	1	928	980	480
0	0	2988	12376	5	3451	1	932	980	480
0	0	2998	12383	5	3456	1	932	980	480
0	0	3008	12387	5	3461	1	932	980	480
0	0	3016	12387	5	3466	1	932	980	480
0	0	3023	12387	5	3471	1	932	980	480
0	0	3029	12387	5	3476	1	934	980	480
0	0	3036	12387	5	3481	1	936	980	500
0	0	3043	12378	5	3486	1	936	980	500
0	0	3052	12371	5	3491	1	939	990	510
0	0	3064	12362	5	3496	1	941	990	510
0	0	3075	12351	5	3501	1	943	990	510
0	0	3085	12339	5	3506	1	941	990	510
0	0	3093	12327	5	3511	1	941	990	510
0	0	3099	12315	5	3516	1	943	990	510
0	0	3105	12302	5	3521	1	945	990	510
0	0	3113	12286	5	3526	1	947	990	510
0	0	3121	12267	5	3531	1	950	1020	520
0	0	3128	12245	5	3536	1	950	1020	520
0	0	3132	12222	5	3541	1	951	1020	530
0	0	3132	12196	5	3546	1	951	1020	530
0	0	3132	12170	5	3551	1	953	1020	530
0	0	3132	12146	5	3556	1	954	1040	530
0	0	3132	12122	5	3561	1	954	1040	530
0	0	3132	12100	5	3566	1	955	1040	530
0	0	3132	12077	5	3571	1	954	1040	530
0	0	3126	12054	5	3576	1	955	1020	530
0	0	3121	12030	5	3581	1	956	1020	530
0	0	3116	12007	5	3586	1	955	1020	530
0	0	3111	11988	5	3591	1	955	1020	530
0	0	3107	11973	5	3596	1	956	1020	530
0	0	3107	11963	5	3601	1	957	1000	540
0	0	3102	11957	5	3606	1	957	1000	540
0	0	3102	11957	5	3611	1	957	1000	540
0	0	3102	11957	5	3616	1	957	1000	540
0	0	3099	11957	5	3621	1	956	980	540
0	0	3099	11957	5	3626	1	956	980	540
0	0	3099	11957	5	3631	1	955	980	540
0	0	3099	11957	5	3636	1	954	980	540
0	0	3099	11957	5	3641	1	953	980	540
0	0	3099	11961	5	3646	1	951	980	540
0	0	3099	11964	5	3651	1	950	980	540
0	0	3099	11970	5	3656	1	950	980	540
0	0	3099	11977	5	3661	1	949	980	540
0	0	3099	11987	5	3666	1	949	980	540
0	0	3103	12002	5	3671	1	950	980	540
0	0	3109	12022	5	3676	1	950	980	540
0	0	3116	12046	5	3681	1	949	980	540
0	0	3124	12076	5	3686	1	948	980	540
0	0	3131	12108	5	3691	1	946	1000	540
0	0	3137	12142	5	3696	1	944	1000	540
0	0	3145	12176	5	3701	1	942	1000	540
0	0	3155	12207	5	3706	1	941	1020	530
0	0	3168	12239	5	3711	1	941	1020	530
0	0	3185	12269	5	3716	1	940	1050	550
0	0	3201	12301	5	3721	1	940	1050	550
0	0	3219	12333	5	3726	1	934	1050	560
0	0	3236	12361	5	3731	1	934	1080	560
0	0	3252	12387	5	3736	1	934	1080	560
0	0	3268	12411	5	3741	1	933	1080	560
0	0	3283	12433	5	3746	1	933	1110	570
0	0	3298	12452	5	3751	1	933	1110	570
0	0	3314	12471	6	3757	1	930	1120	580
0	0	3330	12485	5	3762	1	930	1120	580
0	0	3344	12497	5	3767	1	930	1120	580
0	0	3357	12507	5	3772	1	928	1150	580
0	0	3370	12514	5	3777	1	928	1150	580
0	0	3382	12518	5	3782	1	928	1150	580
0	0	3395	12518	5	3787	1	927	1150	580
0	0	3407	12518	5	3792	1	928	1150	580
0	0	3418	12509	5	3797	1	928	1160	570
0	0	3427	12498	5	3802	1	928	1160	570
0	0	3435	12484	5	3807	1	929	1160	570
0	0	3442	12467	5	3812	1	933	1160	570
0	0	3448	12448	5	3817	1	935	1160	560
0	0	3453	12428	5	3822	1	937	1160	560
0	0	3453	12406	5	3827	1	938	1140	550
0	0	3459	12383	5	3832	1	943	1140	550
0	0	3459	12358	5	3837	1	944	1140	550
0	0	3464	12333	5	3842	1	948	1140	550
0	0	3464	12309	5	3847	1	951	1140	550
0	0	3469	12285	5	3852	1	953	1140	550
0	0	3469	12264	5	3857	1	956	1140	550
0	0	3469	12243	5	3862	1	958	1140	550
0	0	3474	12222	5	3867	1	961	1140	550
0	0	3474	12202	5	3872	1	963	1140	550
0	0	3478	12180	5	3877	1	965	1120	550
0	0	3478	12158	5	3882	1	968	1120	550
0	0	3484	12136	5	3887	1	969	1120	550
0	0	3488	12114	5	3892	1	971	1120	550
0	0	3493	12094	5	3897	1	974	1120	550
0	0	3498	12075	5	3902	1	977	1100	550
0	0	3505	12055	5	3907	1	980	1100	550
0	0	3511	12036	5	3912	1	979	1100	550
0	0	3517	12018	5	3917	1	980	1090	570
0	0	3524	11999	5	3922	1	983	1090	570
0	0	3532	11984	5	3927	1	985	1100	580
0	0	3543	11972	5	3932	1	986	1070	590
0	0	3554	11962	5	3937	1	988	1070	590
0	0	3566	11954	5	3942	1	991	1070	590
0	0	3580	11946	5	3947	1	994	1050	590
0	0	3593	11939	5	3952	1	993	1050	590
0	0	3606	11932	5	3957	1	994	1020	590
0	0	3620	11926	5	3962	1	995	1020	590
0	0	3632	11922	5	3967	1	994	1010	620
0	0	3645	11922	5	3972	1	993	1010	620
0	0	3657	11922	5	3977	1	993	1020	630
0	0	3669	11922	5	3982	1	992	1020	630
0	0	3681	11922	5	3987	1	988	1020	630
0	0	3692	11922	5	3992	1	977	980	630
0	0	3702	11927	5	3997	1	958	980	630
0	0	3710	11931	5	4002	1	930	980	630
0	0	3718	11936	5	4007	1	886	990	650
0	0	3726	11944	5	4012	1	780	990	650
0	0	3732	11953	5	4017	1	290	970	660
0	0	3732	11953	5	4022	0	0	970	660
0	0	3737	11979	5	4027	0	0	970	660
0	0	3731	11993	5	4032	0	0	970	660
0	0	3721	12009	5	4037	0	0	920	660
0	0	3706	12026	5	4042	0	0	920	660
0	0	3692	12045	5	4047	0	0	920	650
0	0	3676	12067	5	4052	0	0	900	650
0	0	3660	12090	5	4057	0	0	900	630
0	0	3644	12115	5	4062	0	0	900	620
0	0	3631	12140	5	4067	0	0	900	600
0	0	3618	12163	5	4072	0	0	900	590
0	0	3608	12185	5	4077	0	0	870	570
0	0	3601	12200	5	4082	0	0	860	540
0	0	3592	12208	5	4087	0	0	860	510
0	0	3586	12208	5	4092	0	0	840	480
0	0	3580	12189	5	4097	0	0	840	450
0	0	3580	12160	5	4102	0	0	830	410
0	0	3580	12118	5	4107	0	0	830	380
0	0	3595	12061	5	4112	0	0	820	330
0	0	3614	11988	5	4117	0	0	810	300
0	0	3644	11897	5	4122	0	0	800	300
0	0	3644	11897	5	4127	0	0	800	300
