# Supplementary material for: “Let Me Hear Your Handwriting!” Evaluating the Movement Fluency from Its Sonification
Source: PLoS One. 2015 Jun 17;10(6):e0128388. doi: 10.1371/journal.pone.0128388 (PMC4470513; doi:10.1371/journal.pone.0128388)
Supplement: S1 Dataset — (ZIP) [file pone.0128388.s004.zip › S4_Dataset_Experiment1/CO6.txt]

Identification :	coralie
2008-10-14	14:16:13
Fichier origine :	C:\Documents and Settings\schon\Bureau\Ecriture\coralie lapin6.txt
Nb segments :	1
Seg	Num	X /100 mm	Y /100 mm	Interv ms	Time ms	Tip	P	Az	Al
0	0	6402	11460	20	20	0	0	140	360
0	0	6389	11471	5	25	0	0	150	380
0	0	6365	11490	5	30	0	0	150	380
0	0	6329	11522	5	35	0	0	150	380
0	0	6275	11565	5	40	0	0	150	390
0	0	6229	11607	5	45	0	0	170	410
0	0	6187	11662	5	50	0	0	210	410
0	0	6153	11731	5	55	0	0	250	420
0	0	6128	11816	5	60	0	0	270	420
0	0	6103	11911	5	65	0	0	300	410
0	0	6078	12005	5	70	0	0	310	410
0	0	6050	12091	5	75	0	0	340	400
0	0	6022	12172	5	80	0	0	400	380
0	0	5991	12262	5	85	0	0	450	380
0	0	5959	12359	5	90	0	0	500	360
0	0	5930	12454	5	95	0	0	560	360
0	0	5909	12534	5	100	0	0	630	330
0	0	5895	12584	5	105	0	0	690	310
0	0	5889	12600	5	110	0	0	740	290
0	0	5889	12590	5	115	0	0	760	290
0	0	5894	12562	5	120	0	0	780	290
0	0	5903	12523	5	125	0	0	780	290
0	0	5915	12476	5	130	0	0	790	300
0	0	5931	12425	5	135	0	0	800	300
0	0	5950	12372	5	140	0	0	810	300
0	0	5970	12319	5	145	0	0	830	300
0	0	5989	12268	5	150	0	0	850	300
0	0	6005	12219	5	155	0	0	870	300
0	0	6017	12174	5	160	0	0	870	300
0	0	6025	12136	5	165	0	0	870	300
0	0	6031	12106	5	170	0	0	870	300
0	0	6035	12082	5	175	0	0	870	300
0	0	6035	12062	5	180	0	0	870	300
0	0	6035	12045	5	185	0	0	850	300
0	0	6035	12029	5	190	0	0	840	300
0	0	6035	12014	5	195	0	0	830	300
0	0	6030	12002	5	200	0	0	820	300
0	0	6030	11990	5	205	0	0	820	300
0	0	6030	11980	5	210	0	0	800	320
0	0	6030	11971	5	215	0	0	800	330
0	0	6030	11962	5	220	0	0	790	320
0	0	6035	11954	5	225	0	0	790	320
0	0	6035	11946	5	230	0	0	790	320
0	0	6035	11939	5	235	0	0	790	320
0	0	6035	11931	5	240	0	0	790	320
0	0	6026	11922	5	245	0	0	790	320
0	0	6019	11911	5	250	0	0	790	320
0	0	6011	11899	5	255	0	0	790	320
0	0	6001	11885	5	260	0	0	790	320
0	0	5991	11869	5	265	0	0	790	320
0	0	5980	11854	5	270	0	0	790	320
0	0	5969	11839	5	275	0	0	790	320
0	0	5958	11826	5	280	0	0	790	320
0	0	5948	11813	5	285	0	0	790	320
0	0	5939	11803	5	290	0	0	790	320
0	0	5931	11793	5	295	0	0	790	320
0	0	5925	11784	5	300	0	0	800	330
0	0	5921	11775	5	305	0	0	800	330
0	0	5917	11765	5	310	0	0	800	330
0	0	5917	11753	5	315	0	0	810	330
0	0	5914	11738	5	320	0	0	810	330
0	0	5914	11720	5	325	0	0	820	330
0	0	5914	11698	5	330	0	0	820	330
0	0	5914	11672	5	335	0	0	830	330
0	0	5909	11640	5	340	0	0	830	330
0	0	5909	11604	5	345	0	0	840	330
0	0	5909	11563	5	350	0	0	840	330
0	0	5909	11521	5	355	0	0	840	330
0	0	5913	11482	5	360	0	0	850	330
0	0	5916	11450	5	365	0	0	850	330
0	0	5916	11421	3	368	1	378	860	330
0	0	5916	11418	5	373	1	378	860	330
0	0	5916	11418	5	378	1	395	860	330
0	0	5923	11418	5	383	1	506	860	330
0	0	5927	11418	5	388	1	573	850	330
0	0	5935	11426	5	393	1	629	860	350
0	0	5946	11435	5	398	1	671	860	350
0	0	5961	11446	5	403	1	709	860	360
0	0	5980	11460	5	408	1	727	860	360
0	0	5999	11477	5	413	1	753	860	360
0	0	6021	11496	5	418	1	778	860	360
0	0	6043	11517	5	423	1	792	860	360
0	0	6067	11538	5	428	1	817	860	360
0	0	6090	11561	5	433	1	826	860	360
0	0	6114	11586	5	438	1	838	880	360
0	0	6136	11613	5	443	1	849	880	360
0	0	6159	11640	5	448	1	861	880	360
0	0	6182	11668	5	453	1	872	890	360
0	0	6203	11698	5	458	1	876	890	360
0	0	6224	11730	5	463	1	886	890	360
0	0	6244	11766	5	468	1	889	900	380
0	0	6260	11804	5	473	1	888	900	380
0	0	6275	11845	5	478	1	893	900	390
0	0	6288	11889	5	483	1	896	900	390
0	0	6300	11937	5	488	1	902	900	390
0	0	6312	11987	5	493	1	904	900	390
0	0	6323	12041	5	498	1	903	910	390
0	0	6334	12095	5	503	1	905	910	410
0	0	6343	12148	5	508	1	905	930	410
0	0	6351	12199	5	513	1	905	930	420
0	0	6358	12248	5	518	1	906	940	420
0	0	6364	12298	5	523	1	908	940	420
0	0	6368	12346	5	528	1	906	940	420
0	0	6372	12395	5	533	1	906	950	420
0	0	6372	12442	5	538	1	907	960	440
0	0	6372	12488	5	543	1	907	960	440
0	0	6372	12534	5	548	1	906	970	450
0	0	6372	12573	5	553	1	907	970	450
0	0	6366	12610	5	558	1	907	990	450
0	0	6360	12644	5	563	1	907	990	450
0	0	6354	12672	5	568	1	907	990	450
0	0	6347	12701	5	573	1	906	1000	450
0	0	6339	12728	5	578	1	907	1000	450
0	0	6330	12750	5	583	1	907	1000	450
0	0	6320	12769	5	588	1	908	1020	440
0	0	6311	12781	5	593	1	909	1020	440
0	0	6302	12791	5	598	1	908	1020	440
0	0	6293	12797	5	603	1	908	1030	440
0	0	6284	12801	5	608	1	907	1030	430
0	0	6275	12805	5	613	1	908	1030	430
0	0	6267	12805	5	618	1	908	1040	410
0	0	6258	12805	5	623	1	907	1040	410
0	0	6249	12805	5	628	1	906	1040	410
0	0	6241	12799	5	633	1	905	1040	410
0	0	6234	12793	5	638	1	904	1040	410
0	0	6226	12782	5	643	1	903	1040	410
0	0	6218	12766	5	648	1	902	1040	410
0	0	6211	12743	5	653	1	903	1060	410
0	0	6203	12714	5	658	1	903	1060	410
0	0	6196	12677	5	663	1	901	1060	410
0	0	6189	12635	5	668	1	901	1060	410
0	0	6180	12587	5	673	1	901	1060	400
0	0	6170	12532	5	678	1	900	1060	400
0	0	6160	12473	5	683	1	902	1050	380
0	0	6150	12411	5	688	1	902	1050	380
0	0	6142	12348	5	693	1	903	1050	380
0	0	6135	12284	5	698	1	905	1030	380
0	0	6130	12222	5	703	1	904	1030	380
0	0	6130	12161	5	708	1	911	1030	380
0	0	6130	12103	5	713	1	916	1030	380
0	0	6130	12051	5	718	1	918	1030	380
0	0	6139	12003	5	723	1	920	1030	380
0	0	6149	11957	5	728	1	923	1020	380
0	0	6161	11914	5	733	1	927	1020	380
0	0	6176	11871	5	738	1	934	1020	380
0	0	6191	11831	5	743	1	932	1010	390
0	0	6209	11797	5	748	1	932	1010	390
0	0	6227	11768	5	753	1	937	1000	390
0	0	6246	11744	5	758	1	937	1000	390
0	0	6270	11723	5	763	1	937	1000	390
0	0	6292	11704	5	768	1	937	980	390
0	0	6316	11691	5	773	1	939	980	390
0	0	6340	11683	5	778	1	939	980	390
0	0	6362	11683	5	783	1	938	980	410
0	0	6386	11683	5	788	1	938	980	410
0	0	6413	11683	5	793	1	938	960	420
0	0	6441	11683	5	798	1	937	960	420
0	0	6472	11683	5	803	1	937	950	420
0	0	6502	11683	5	808	1	935	950	420
0	0	6529	11689	5	813	1	930	950	420
0	0	6555	11693	5	818	1	912	950	420
0	0	6579	11698	5	823	1	891	950	420
0	0	6604	11703	5	828	1	855	950	420
0	0	6628	11708	5	833	1	791	940	420
0	0	6652	11712	5	838	1	637	940	420
0	0	6675	11716	5	843	1	290	940	420
0	0	6675	11716	5	848	0	0	940	420
0	0	6718	11724	5	853	0	0	940	420
0	0	6735	11727	5	858	0	0	940	420
0	0	6744	11735	5	863	0	0	940	420
0	0	6748	11745	5	868	0	0	940	420
0	0	6748	11760	5	873	0	0	930	410
0	0	6748	11781	5	878	0	0	930	410
0	0	6748	11805	5	883	0	0	930	390
0	0	6748	11834	5	888	0	0	920	390
0	0	6757	11864	5	893	0	0	920	390
0	0	6766	11896	5	898	0	0	910	390
0	0	6775	11926	5	903	0	0	910	390
0	0	6784	11954	5	908	0	0	900	380
0	0	6790	11980	5	913	0	0	900	380
0	0	6797	12002	5	918	0	0	900	360
0	0	6805	12021	5	923	0	0	900	360
0	0	6810	12035	5	928	0	0	900	360
0	0	6817	12046	5	933	0	0	900	350
0	0	6821	12054	5	938	0	0	890	350
0	0	6821	12058	5	943	0	0	890	330
0	0	6827	12058	5	948	0	0	890	330
0	0	6827	12058	5	953	0	0	890	330
0	0	6832	12058	5	958	0	0	890	330
0	0	6832	12052	5	963	0	0	880	330
0	0	6836	12052	5	968	0	0	890	330
0	0	6836	12045	5	973	0	0	890	350
0	0	6836	12042	5	978	0	0	890	350
0	0	6836	12042	5	983	1	772	900	360
0	0	6831	12038	5	988	1	728	900	360
0	0	6824	12038	5	993	1	662	900	380
0	0	6817	12034	5	998	1	745	900	380
0	0	6817	12034	5	1003	1	796	910	390
0	0	6812	12034	5	1008	1	815	910	390
0	0	6812	12034	5	1013	1	829	930	410
0	0	6812	12034	5	1018	1	838	930	410
0	0	6806	12034	5	1023	1	841	930	420
0	0	6803	12030	5	1028	1	845	940	420
0	0	6799	12026	5	1033	1	861	940	420
0	0	6793	12023	5	1038	1	869	940	440
0	0	6787	12016	5	1043	1	872	960	440
0	0	6779	12007	5	1048	1	873	960	450
0	0	6771	11997	5	1053	1	872	960	450
0	0	6761	11983	5	1058	1	880	960	450
0	0	6750	11967	5	1063	1	881	960	450
0	0	6742	11947	5	1068	1	884	960	450
0	0	6734	11923	5	1073	1	891	960	450
0	0	6727	11895	5	1078	1	895	960	440
0	0	6721	11865	5	1083	1	893	960	440
0	0	6715	11834	5	1088	1	893	950	420
0	0	6710	11805	5	1093	1	894	950	420
0	0	6707	11778	5	1098	1	894	950	420
0	0	6707	11752	5	1103	1	893	940	420
0	0	6707	11729	5	1108	1	894	940	420
0	0	6707	11705	5	1113	1	894	940	420
0	0	6715	11682	5	1118	1	893	940	420
0	0	6722	11660	5	1123	1	893	940	420
0	0	6731	11642	5	1128	1	893	940	420
0	0	6742	11626	5	1133	1	892	930	420
0	0	6754	11613	5	1138	1	891	930	420
0	0	6768	11603	5	1143	1	891	930	420
0	0	6784	11593	5	1148	1	893	930	420
0	0	6800	11587	5	1153	1	892	930	420
0	0	6818	11583	5	1158	1	893	930	420
0	0	6836	11583	5	1163	1	893	930	420
0	0	6853	11583	5	1168	1	893	930	420
0	0	6870	11592	5	1173	1	893	930	420
0	0	6885	11601	5	1178	1	893	930	420
0	0	6902	11613	5	1183	1	895	930	440
0	0	6918	11628	5	1188	1	894	930	440
0	0	6932	11647	5	1193	1	894	930	450
0	0	6945	11668	5	1198	1	895	930	450
0	0	6955	11689	5	1203	1	896	930	450
0	0	6962	11712	5	1208	1	893	930	450
0	0	6969	11737	5	1213	1	895	930	450
0	0	6974	11765	5	1218	1	896	930	450
0	0	6977	11794	5	1223	1	894	930	450
0	0	6977	11821	5	1228	1	893	930	450
0	0	6981	11848	5	1233	1	894	930	450
0	0	6981	11872	5	1238	1	893	930	450
0	0	6981	11895	5	1243	1	894	930	450
0	0	6974	11915	5	1248	1	895	930	450
0	0	6970	11934	5	1253	1	895	930	450
0	0	6965	11951	5	1258	1	896	940	450
0	0	6958	11966	5	1263	1	896	940	450
0	0	6949	11978	5	1268	1	896	940	450
0	0	6939	11989	5	1273	1	897	940	450
0	0	6929	11997	5	1278	1	899	940	450
0	0	6919	12003	5	1283	1	900	960	450
0	0	6908	12010	5	1288	1	903	960	450
0	0	6897	12016	5	1293	1	901	960	450
0	0	6885	12023	5	1298	1	902	960	450
0	0	6873	12031	5	1303	1	900	970	450
0	0	6860	12036	5	1308	1	900	970	450
0	0	6848	12036	5	1313	1	900	970	450
0	0	6837	12040	5	1318	1	903	970	450
0	0	6829	12040	5	1323	1	904	990	450
0	0	6821	12040	5	1328	1	903	990	450
0	0	6815	12040	5	1333	1	903	990	450
0	0	6809	12036	5	1338	1	903	990	450
0	0	6803	12036	5	1343	1	902	1000	450
0	0	6799	12036	5	1348	1	903	1000	450
0	0	6799	12032	5	1353	1	903	1000	450
0	0	6794	12032	5	1358	1	903	1000	450
0	0	6794	12032	5	1363	1	902	1000	450
0	0	6794	12032	5	1368	1	901	1000	450
0	0	6794	12032	5	1373	1	900	1000	450
0	0	6794	12032	5	1378	1	899	1000	450
0	0	6799	12032	5	1383	1	899	1000	440
0	0	6803	12032	5	1388	1	900	1020	430
0	0	6810	12036	5	1393	1	900	1010	410
0	0	6818	12036	5	1398	1	900	1010	410
0	0	6827	12040	5	1403	1	898	1010	410
0	0	6836	12040	5	1408	1	898	1010	410
0	0	6844	12040	5	1413	1	898	1020	430
0	0	6854	12040	5	1418	1	898	1020	430
0	0	6864	12040	5	1423	1	897	1020	440
0	0	6877	12040	5	1428	1	898	1020	440
0	0	6889	12040	5	1433	1	898	1020	440
0	0	6899	12040	5	1438	1	897	1020	440
0	0	6909	12036	5	1443	1	897	1020	440
0	0	6917	12036	5	1448	1	898	1020	440
0	0	6925	12028	5	1453	1	897	1020	440
0	0	6933	12020	5	1458	1	897	1020	440
0	0	6941	12010	5	1463	1	898	1020	440
0	0	6949	11997	5	1468	1	898	1020	440
0	0	6956	11983	5	1473	1	898	1020	440
0	0	6964	11965	5	1478	1	899	1020	440
0	0	6970	11948	5	1483	1	900	1020	440
0	0	6975	11930	5	1488	1	900	1020	440
0	0	6979	11910	5	1493	1	900	1020	440
0	0	6983	11889	5	1498	1	902	1020	440
0	0	6986	11865	5	1503	1	903	1000	450
0	0	6991	11840	5	1508	1	904	1000	450
0	0	6997	11816	5	1513	1	907	1000	450
0	0	7003	11795	5	1518	1	912	1000	450
0	0	7011	11776	5	1523	1	911	1000	450
0	0	7020	11757	5	1528	1	914	1000	450
0	0	7029	11740	5	1533	1	914	1000	450
0	0	7038	11722	5	1538	1	914	990	450
0	0	7048	11706	5	1543	1	914	990	450
0	0	7057	11694	5	1548	1	914	990	450
0	0	7066	11684	5	1553	1	913	1000	470
0	0	7076	11675	5	1558	1	915	1000	470
0	0	7086	11667	5	1563	1	914	1000	480
0	0	7098	11660	5	1568	1	914	1000	480
0	0	7110	11654	5	1573	1	914	1000	480
0	0	7121	11651	5	1578	1	914	1000	480
0	0	7134	11651	5	1583	1	914	1000	480
0	0	7146	11646	5	1588	1	915	1000	480
0	0	7160	11646	5	1593	1	916	1000	480
0	0	7175	11650	5	1598	1	916	980	480
0	0	7189	11656	5	1603	1	916	980	480
0	0	7205	11665	5	1608	1	917	980	480
0	0	7220	11677	5	1613	1	917	980	480
0	0	7235	11690	5	1618	1	916	980	500
0	0	7251	11706	5	1623	1	917	980	500
0	0	7266	11725	5	1628	1	917	990	510
0	0	7281	11746	5	1633	1	917	990	510
0	0	7295	11766	5	1638	1	917	990	510
0	0	7309	11787	5	1643	1	916	990	510
0	0	7325	11812	5	1648	1	916	1010	500
0	0	7343	11843	5	1653	1	921	1010	500
0	0	7363	11879	5	1658	1	919	1020	520
0	0	7384	11918	5	1663	1	920	1020	520
0	0	7406	11954	5	1668	1	920	1040	530
0	0	7427	11985	5	1673	1	919	1040	530
0	0	7448	12015	5	1678	1	919	1040	530
0	0	7469	12043	5	1683	1	918	1070	550
0	0	7488	12072	5	1688	1	918	1070	550
0	0	7504	12098	5	1693	1	918	1100	550
0	0	7520	12123	5	1698	1	918	1100	550
0	0	7532	12144	5	1703	1	919	1120	540
0	0	7542	12159	5	1708	1	920	1120	540
0	0	7550	12169	5	1713	1	920	1100	520
0	0	7555	12177	5	1718	1	922	1120	520
0	0	7555	12181	5	1723	1	925	1120	520
0	0	7560	12185	5	1728	1	928	1120	520
0	0	7560	12185	5	1733	1	934	1120	520
0	0	7560	12188	5	1738	1	938	1140	510
0	0	7560	12188	5	1743	1	940	1140	510
0	0	7560	12188	5	1748	1	941	1140	510
0	0	7560	12188	5	1753	1	943	1150	510
0	0	7560	12183	5	1758	1	945	1150	500
0	0	7560	12179	5	1763	1	946	1150	500
0	0	7560	12173	5	1768	1	946	1130	490
0	0	7557	12165	5	1773	1	946	1150	480
0	0	7557	12153	5	1778	1	945	1150	480
0	0	7550	12139	5	1783	1	945	1150	480
0	0	7546	12121	5	1788	1	946	1150	480
0	0	7542	12097	5	1793	1	948	1150	480
0	0	7538	12067	5	1798	1	948	1150	480
0	0	7534	12032	5	1803	1	950	1150	480
0	0	7530	11990	5	1808	1	953	1150	480
0	0	7526	11945	5	1813	1	953	1130	490
0	0	7523	11894	5	1818	1	955	1130	490
0	0	7518	11841	5	1823	1	954	1120	480
0	0	7518	11786	5	1828	1	957	1110	480
0	0	7512	11731	5	1833	1	959	1100	460
0	0	7512	11673	5	1838	1	963	1100	460
0	0	7512	11614	5	1843	1	961	1080	470
0	0	7512	11555	5	1848	1	963	1080	470
0	0	7512	11495	5	1853	1	961	1080	470
0	0	7512	11437	5	1858	1	963	1070	470
0	0	7517	11381	5	1863	1	963	1070	470
0	0	7517	11328	5	1868	1	963	1070	470
0	0	7525	11277	5	1873	1	962	1040	470
0	0	7531	11228	5	1878	1	963	1040	470
0	0	7535	11183	5	1883	1	962	1030	460
0	0	7538	11141	5	1888	1	961	1030	460
0	0	7538	11104	5	1893	1	961	1020	440
0	0	7542	11072	5	1898	1	961	1000	450
0	0	7542	11045	5	1903	1	959	1000	450
0	0	7542	11023	5	1908	1	952	1000	450
0	0	7542	11007	5	1913	1	945	990	450
0	0	7542	10997	5	1918	1	934	990	450
0	0	7537	10993	5	1923	1	915	990	450
0	0	7537	10993	5	1928	1	889	990	450
0	0	7537	10993	5	1933	1	849	990	450
0	0	7537	11001	5	1938	1	765	990	450
0	0	7537	11011	5	1943	1	509	990	450
0	0	7542	11029	5	1948	1	188	990	450
0	0	7542	11029	5	1953	0	0	990	450
0	0	7546	11090	5	1958	0	0	990	450
0	0	7546	11132	5	1963	0	0	990	450
0	0	7546	11181	5	1968	0	0	990	450
0	0	7540	11233	5	1973	0	0	990	450
0	0	7535	11290	5	1978	0	0	990	450
0	0	7535	11352	5	1983	0	0	990	450
0	0	7535	11418	5	1988	0	0	990	440
0	0	7543	11488	5	1993	0	0	990	440
0	0	7554	11560	5	1998	0	0	980	420
0	0	7567	11633	5	2003	0	0	990	420
0	0	7576	11705	5	2008	0	0	990	410
0	0	7585	11774	5	2013	0	0	1000	410
0	0	7590	11836	5	2018	0	0	1000	390
0	0	7590	11891	5	2023	0	0	990	380
0	0	7594	11936	5	2028	0	0	990	380
0	0	7594	11975	5	2033	0	0	990	360
0	0	7590	12009	5	2038	0	0	980	350
0	0	7590	12035	5	2043	0	0	980	350
0	0	7581	12054	5	2048	0	0	980	330
0	0	7576	12066	5	2053	0	0	980	330
0	0	7570	12074	5	2058	0	0	980	320
0	0	7563	12078	5	2063	0	0	980	320
0	0	7557	12078	5	2068	0	0	970	300
0	0	7550	12078	5	2073	0	0	970	300
0	0	7542	12078	5	2078	0	0	970	300
0	0	7534	12070	5	2083	0	0	960	320
0	0	7525	12065	5	2088	0	0	960	320
0	0	7518	12065	5	2093	0	0	970	330
0	0	7510	12062	5	2098	0	0	970	330
0	0	7503	12062	5	2103	0	0	980	330
0	0	7496	12062	5	2108	0	0	980	350
0	0	7489	12062	5	2113	0	0	990	350
0	0	7483	12062	5	2118	0	0	1000	360
0	0	7477	12062	5	2123	0	0	1020	370
0	0	7472	12065	5	2128	0	0	1020	370
0	0	7466	12065	5	2133	0	0	1030	380
0	0	7462	12065	5	2138	0	0	1040	400
0	0	7462	12070	5	2143	0	0	1040	410
0	0	7455	12077	5	2148	0	0	1070	430
0	0	7455	12077	7	2155	1	307	1080	440
0	0	7450	12094	5	2160	1	300	1100	450
0	0	7450	12105	5	2165	1	359	1110	460
0	0	7450	12114	5	2170	1	538	1120	480
0	0	7450	12124	5	2175	1	611	1150	480
0	0	7455	12135	5	2180	1	652	1170	500
0	0	7461	12148	5	2185	1	684	1170	500
0	0	7469	12163	5	2190	1	724	1180	510
0	0	7480	12178	5	2195	1	746	1210	520
0	0	7493	12192	5	2200	1	790	1210	520
0	0	7507	12203	5	2205	1	800	1220	530
0	0	7521	12213	5	2210	1	800	1240	520
0	0	7536	12220	5	2215	1	815	1230	510
0	0	7549	12225	5	2220	1	817	1230	510
0	0	7563	12229	5	2225	1	824	1230	490
0	0	7577	12229	5	2230	1	836	1230	490
0	0	7591	12229	5	2235	1	847	1230	490
0	0	7605	12225	5	2240	1	863	1230	490
0	0	7619	12218	5	2245	1	861	1250	480
0	0	7632	12209	5	2250	1	862	1240	480
0	0	7644	12198	5	2255	1	878	1240	480
0	0	7655	12185	5	2260	1	882	1220	460
0	0	7666	12170	5	2265	1	883	1220	460
0	0	7677	12156	5	2270	1	888	1230	460
0	0	7686	12139	5	2275	1	898	1230	460
0	0	7695	12122	5	2280	1	898	1230	460
0	0	7703	12105	5	2285	1	901	1230	460
0	0	7709	12086	5	2290	1	905	1230	460
0	0	7713	12068	5	2295	1	905	1230	460
0	0	7717	12049	5	2300	1	911	1220	460
0	0	7717	12031	5	2305	1	912	1220	460
0	0	7720	12012	5	2310	1	913	1220	460
0	0	7720	11992	5	2315	1	913	1220	460
0	0	7720	11972	5	2320	1	913	1220	460
0	0	7720	11949	5	2325	1	916	1200	470
0	0	7720	11921	5	2330	1	916	1200	470
0	0	7720	11892	5	2335	1	916	1200	470
0	0	7724	11861	5	2340	1	916	1190	470
0	0	7724	11828	5	2345	1	916	1190	470
0	0	7731	11798	5	2350	1	916	1190	470
0	0	7737	11769	5	2355	1	916	1170	480
0	0	7744	11741	5	2360	1	914	1170	480
0	0	7752	11717	5	2365	1	914	1170	480
0	0	7760	11697	5	2370	1	914	1170	480
0	0	7767	11683	5	2375	1	914	1170	480
0	0	7775	11673	5	2380	1	914	1150	480
0	0	7783	11668	5	2385	1	914	1150	480
0	0	7792	11668	5	2390	1	914	1150	480
0	0	7803	11668	5	2395	1	915	1170	500
0	0	7815	11668	5	2400	1	916	1170	500
0	0	7828	11668	5	2405	1	917	1180	510
0	0	7841	11672	5	2410	1	917	1180	510
0	0	7852	11679	5	2415	1	918	1180	510
0	0	7863	11687	5	2420	1	922	1180	510
0	0	7875	11699	5	2425	1	923	1180	510
0	0	7887	11713	5	2430	1	924	1180	510
0	0	7899	11730	5	2435	1	928	1180	510
0	0	7911	11753	5	2440	1	928	1180	510
0	0	7922	11781	5	2445	1	929	1180	510
0	0	7933	11814	5	2450	1	928	1180	510
0	0	7945	11850	5	2455	1	928	1180	510
0	0	7958	11887	5	2460	1	930	1200	520
0	0	7970	11922	5	2465	1	932	1200	520
0	0	7982	11955	5	2470	1	929	1210	530
0	0	7995	11987	5	2475	1	932	1210	530
0	0	8005	12016	5	2480	1	932	1210	530
0	0	8013	12042	5	2485	1	932	1220	530
0	0	8020	12062	5	2490	1	930	1220	530
0	0	8026	12077	5	2495	1	932	1220	530
0	0	8029	12087	5	2500	1	932	1220	530
0	0	8029	12093	5	2505	1	933	1240	520
0	0	8034	12097	5	2510	1	933	1240	520
0	0	8034	12097	5	2515	1	934	1240	520
0	0	8034	12097	5	2520	1	934	1240	520
0	0	8034	12097	5	2525	1	934	1260	510
0	0	8034	12097	5	2530	1	934	1260	510
0	0	8034	12091	5	2535	1	934	1260	510
0	0	8034	12087	5	2540	1	933	1260	510
0	0	8034	12082	5	2545	1	932	1280	500
0	0	8034	12070	5	2550	1	934	1280	500
0	0	8037	12054	5	2555	1	934	1280	500
0	0	8044	12029	5	2560	1	938	1280	500
0	0	8052	12000	5	2565	1	943	1280	500
0	0	8062	11967	5	2570	1	945	1280	500
0	0	8073	11930	5	2575	1	946	1300	520
0	0	8083	11891	5	2580	1	946	1300	520
0	0	8094	11846	5	2585	1	946	1290	530
0	0	8104	11802	5	2590	1	948	1290	530
0	0	8116	11759	5	2595	1	947	1290	530
0	0	8129	11721	5	2600	1	947	1290	530
0	0	8141	11690	5	2605	1	944	1280	540
0	0	8156	11664	5	2610	1	944	1280	540
0	0	8171	11646	5	2615	1	942	1280	540
0	0	8188	11633	5	2620	1	936	1250	550
0	0	8205	11627	5	2625	1	928	1250	550
0	0	8220	11627	5	2630	1	910	1250	550
0	0	8235	11623	5	2635	1	893	1240	550
0	0	8249	11623	5	2640	1	854	1240	550
0	0	8263	11631	5	2645	1	790	1240	550
0	0	8277	11639	5	2650	1	527	1240	550
0	0	8288	11652	5	2655	1	142	1240	550
0	0	8288	11652	5	2660	0	0	1240	550
0	0	8296	11689	5	2665	0	0	1240	550
0	0	8296	11714	5	2670	0	0	1210	560
0	0	8290	11743	5	2675	0	0	1230	580
0	0	8284	11776	5	2680	0	0	1230	580
0	0	8280	11816	5	2685	0	0	1240	580
0	0	8280	11861	5	2690	0	0	1230	590
0	0	8280	11908	5	2695	0	0	1230	590
0	0	8280	11956	5	2700	0	0	1230	590
0	0	8280	12002	5	2705	0	0	1190	600
0	0	8275	12047	5	2710	0	0	1190	600
0	0	8270	12090	5	2715	0	0	1190	600
0	0	8263	12130	5	2720	0	0	1190	600
0	0	8256	12166	5	2725	0	0	1190	600
0	0	8248	12200	5	2730	0	0	1190	600
0	0	8238	12230	5	2735	0	0	1190	600
0	0	8226	12257	5	2740	0	0	1190	600
0	0	8213	12282	5	2745	0	0	1180	590
0	0	8200	12303	5	2750	0	0	1180	590
0	0	8187	12321	5	2755	0	0	1160	570
0	0	8177	12335	5	2760	0	0	1190	560
0	0	8167	12345	5	2765	0	0	1190	560
0	0	8158	12354	5	2770	0	0	1190	560
0	0	8152	12359	5	2775	0	0	1200	550
0	0	8146	12363	5	2780	0	0	1200	550
0	0	8140	12363	5	2785	0	0	1180	540
0	0	8137	12363	5	2790	0	0	1210	530
0	0	8133	12355	5	2795	0	0	1210	530
0	0	8128	12355	5	2800	0	0	1210	530
0	0	8128	12355	7	2807	1	749	1220	530
0	0	8118	12351	5	2812	1	722	1220	530
0	0	8112	12351	5	2817	1	731	1220	530
0	0	8112	12347	5	2822	1	829	1240	520
0	0	8107	12347	5	2827	1	859	1240	520
0	0	8107	12347	5	2832	1	871	1240	520
0	0	8107	12347	5	2837	1	883	1240	520
0	0	8107	12347	5	2842	1	896	1240	520
0	0	8107	12347	5	2847	1	907	1240	520
0	0	8111	12351	5	2852	1	915	1240	520
0	0	8111	12351	5	2857	1	922	1240	520
0	0	8111	12351	5	2862	1	929	1260	510
0	0	8111	12351	5	2867	1	934	1260	510
0	0	8111	12351	5	2872	1	936	1260	510
0	0	8111	12354	5	2877	1	938	1260	510
0	0	8114	12354	5	2882	1	939	1260	510
0	0	8114	12354	5	2887	1	940	1280	500
0	0	8114	12354	5	2892	1	940	1280	500
0	0	8114	12354	5	2897	1	939	1300	520
0	0	8114	12354	5	2902	1	939	1300	520
0	0	8114	12354	5	2907	1	938	1310	520
0	0	8114	12354	5	2912	1	937	1310	520
0	0	8114	12354	5	2917	1	933	1310	520
0	0	8114	12354	5	2922	1	926	1310	520
0	0	8114	12354	5	2927	1	913	1310	520
0	0	8114	12354	5	2932	1	896	1310	520
0	0	8114	12354	5	2937	1	874	1290	530
0	0	8114	12354	5	2942	1	843	1290	530
0	0	8114	12351	5	2947	1	797	1290	530
0	0	8114	12345	5	2952	1	717	1290	530
0	0	8119	12335	5	2957	1	514	1290	530
0	0	8119	12323	5	2962	1	202	1290	530
0	0	8119	12323	5	2967	0	0	1290	530
0	0	8119	12291	5	2972	0	0	1290	530
0	0	8119	12275	5	2977	0	0	1290	530
0	0	8109	12260	5	2982	0	0	1280	540
0	0	8099	12245	5	2987	0	0	1270	530
0	0	8087	12232	5	2992	0	0	1270	530
0	0	8074	12221	5	2997	0	0	1220	530
0	0	8061	12212	5	3002	0	0	1220	530
0	0	8050	12204	5	3007	0	0	1220	530
0	0	8037	12197	5	3012	0	0	1210	530
0	0	8027	12190	5	3017	0	0	1200	520
0	0	8017	12185	5	3022	0	0	1170	530
0	0	8008	12181	5	3027	0	0	1140	510
0	0	8003	12181	5	3032	0	0	1120	520
0	0	7999	12185	5	3037	0	0	1100	510
0	0	7999	12196	5	3042	0	0	1080	500
0	0	7999	12213	5	3047	0	0	1050	490
0	0	7999	12238	5	3052	0	0	1030	470
0	0	8009	12268	5	3057	0	0	1010	460
0	0	8017	12300	5	3062	0	0	1010	460
0	0	8026	12333	5	3067	0	0	990	450
0	0	8034	12367	5	3072	0	0	990	440
0	0	8041	12401	5	3077	0	0	980	420
0	0	8046	12438	5	3082	0	0	980	410
0	0	8054	12471	5	3087	0	0	970	390
0	0	8068	12496	5	3092	0	0	980	380
0	0	8086	12514	5	3097	0	0	990	360
0	0	8107	12521	5	3102	0	0	980	350
0	0	8128	12521	5	3107	0	0	990	350
0	0	8146	12521	5	3112	0	0	1000	330
0	0	8163	12513	5	3117	0	0	1010	330
0	0	8182	12500	5	3122	0	0	1010	310
0	0	8201	12481	5	3127	0	0	1020	310
0	0	8220	12458	5	3132	0	0	1010	300
0	0	8239	12435	5	3137	0	0	1020	290
0	0	8259	12409	5	3142	0	0	1020	290
0	0	8279	12380	5	3147	0	0	1030	290
0	0	8299	12346	5	3152	0	0	1030	290
0	0	8318	12307	5	3157	0	0	1040	310
0	0	8333	12264	5	3162	0	0	1040	310
0	0	8345	12222	5	3167	0	0	1050	320
0	0	8353	12183	5	3172	0	0	1040	320
0	0	8357	12147	5	3177	0	0	1050	340
0	0	8357	12117	5	3182	0	0	1040	340
0	0	8357	12088	5	3187	0	0	1040	350
0	0	8363	12061	5	3192	0	0	1030	350
0	0	8368	12036	5	3197	0	0	1030	350
0	0	8375	12011	5	3202	0	0	1020	350
0	0	8382	11991	5	3207	0	0	1020	350
0	0	8389	11972	5	3212	0	0	1010	350
0	0	8397	11956	5	3217	0	0	1010	350
0	0	8404	11940	5	3222	0	0	1000	360
0	0	8410	11926	5	3227	0	0	1000	360
0	0	8410	11915	5	3232	0	0	1000	380
0	0	8414	11907	5	3237	0	0	990	380
0	0	8414	11900	5	3242	0	0	1000	390
0	0	8414	11895	5	3247	0	0	980	390
0	0	8418	11890	5	3252	0	0	980	390
0	0	8418	11884	5	3257	0	0	970	390
0	0	8418	11878	5	3262	0	0	970	390
0	0	8418	11872	5	3267	0	0	960	390
0	0	8414	11867	5	3272	0	0	960	390
0	0	8410	11859	5	3277	0	0	960	390
0	0	8404	11852	5	3282	0	0	950	390
0	0	8400	11845	5	3287	0	0	950	390
0	0	8396	11839	5	3292	0	0	950	390
0	0	8396	11834	5	3297	0	0	950	390
0	0	8392	11830	5	3302	0	0	950	390
0	0	8392	11827	5	3307	0	0	950	390
0	0	8387	11823	5	3312	0	0	950	390
0	0	8387	11818	5	3317	0	0	950	390
0	0	8383	11811	5	3322	0	0	950	390
0	0	8383	11802	5	3327	0	0	950	390
0	0	8383	11791	5	3332	0	0	950	390
0	0	8383	11779	5	3337	0	0	960	390
0	0	8378	11768	5	3342	0	0	960	390
0	0	8378	11756	5	3347	0	0	970	390
0	0	8372	11745	5	3352	0	0	970	390
0	0	8372	11736	5	3357	0	0	980	390
0	0	8368	11727	5	3362	0	0	980	390
0	0	8368	11719	5	3367	0	0	980	390
0	0	8368	11712	5	3372	0	0	1000	390
0	0	8368	11705	5	3377	0	0	1000	390
0	0	8368	11699	5	3382	0	0	1000	390
0	0	8368	11693	5	3387	0	0	1010	390
0	0	8368	11688	5	3392	0	0	1010	390
0	0	8368	11683	5	3397	0	0	1000	380
0	0	8368	11679	5	3402	0	0	1000	380
0	0	8364	11675	5	3407	0	0	1000	360
0	0	8364	11675	5	3412	0	0	1000	360
0	0	8360	11670	5	3417	0	0	1000	360
0	0	8360	11670	5	3422	0	0	990	360
0	0	8353	11670	5	3427	0	0	990	360
0	0	8348	11670	5	3432	0	0	990	360
0	0	8343	11670	5	3437	0	0	990	360
0	0	8338	11670	5	3442	0	0	990	360
0	0	8338	11670	5	3447	1	66	990	360
0	0	8331	11674	5	3452	1	114	990	360
0	0	8331	11678	5	3457	1	163	990	360
0	0	8328	11678	5	3462	1	231	990	360
0	0	8328	11681	5	3467	1	297	990	360
0	0	8328	11681	5	3472	1	349	990	360
0	0	8328	11687	5	3477	1	404	990	360
0	0	8328	11691	5	3482	1	462	990	360
0	0	8328	11694	5	3487	1	525	990	360
0	0	8328	11698	5	3492	1	597	990	360
0	0	8328	11701	5	3497	1	651	990	360
0	0	8328	11706	5	3502	1	685	990	360
0	0	8328	11712	5	3507	1	709	990	360
0	0	8328	11719	5	3512	1	737	990	360
0	0	8328	11727	5	3517	1	771	1000	360
0	0	8331	11736	5	3522	1	790	1000	360
0	0	8335	11748	5	3527	1	811	1000	360
0	0	8339	11761	5	3532	1	820	1000	360
0	0	8344	11775	5	3537	1	831	1000	360
0	0	8351	11791	5	3542	1	836	1000	360
0	0	8358	11807	5	3547	1	838	1010	350
0	0	8366	11824	5	3552	1	843	1010	350
0	0	8376	11843	5	3557	1	847	1010	350
0	0	8389	11863	5	3562	1	851	1020	370
0	0	8404	11883	5	3567	1	852	1020	370
0	0	8419	11901	5	3572	1	853	1030	380
0	0	8436	11918	5	3577	1	853	1030	380
0	0	8454	11934	5	3582	1	852	1030	380
0	0	8473	11948	5	3587	1	855	1050	380
0	0	8494	11959	5	3592	1	857	1050	380
0	0	8512	11968	5	3597	1	857	1050	380
0	0	8529	11974	5	3602	1	856	1060	380
0	0	8546	11977	5	3607	1	859	1060	380
0	0	8560	11977	5	3612	1	857	1060	380
0	0	8574	11977	5	3617	1	857	1060	380
0	0	8589	11973	5	3622	1	861	1070	380
0	0	8601	11968	5	3627	1	864	1070	380
0	0	8611	11963	5	3632	1	863	1070	380
0	0	8620	11959	5	3637	1	862	1070	380
0	0	8627	11954	5	3642	1	864	1070	380
0	0	8633	11950	5	3647	1	865	1070	380
0	0	8639	11944	5	3652	1	864	1080	370
0	0	8645	11937	5	3657	1	864	1080	370
0	0	8651	11928	5	3662	1	864	1060	350
0	0	8657	11914	5	3667	1	864	1060	350
0	0	8663	11897	5	3672	1	865	1060	350
0	0	8669	11876	5	3677	1	865	1060	350
0	0	8674	11853	5	3682	1	865	1060	350
0	0	8679	11827	5	3687	1	865	1060	350
0	0	8684	11799	5	3692	1	865	1060	350
0	0	8684	11770	5	3697	1	865	1060	350
0	0	8689	11741	5	3702	1	866	1060	350
0	0	8689	11712	5	3707	1	867	1060	350
0	0	8689	11687	5	3712	1	866	1060	350
0	0	8689	11665	5	3717	1	866	1060	350
0	0	8689	11648	5	3722	1	866	1040	350
0	0	8682	11633	5	3727	1	867	1040	350
0	0	8682	11621	5	3732	1	868	1040	350
0	0	8678	11614	5	3737	1	868	1040	350
0	0	8678	11610	5	3742	1	869	1040	350
0	0	8678	11610	5	3747	1	871	1040	350
0	0	8678	11610	5	3752	1	872	1040	350
0	0	8678	11610	5	3757	1	875	1040	350
0	0	8674	11616	5	3762	1	876	1040	350
0	0	8674	11616	5	3767	1	877	1030	350
0	0	8674	11625	5	3772	1	876	1030	350
0	0	8674	11634	5	3777	1	875	1030	350
0	0	8674	11646	5	3782	1	876	1030	350
0	0	8670	11662	5	3787	1	875	1030	350
0	0	8670	11679	5	3792	1	877	1030	350
0	0	8670	11698	5	3797	1	876	1030	350
0	0	8670	11719	5	3802	1	876	1030	350
0	0	8670	11745	5	3807	1	875	1030	350
0	0	8676	11774	5	3812	1	877	1030	350
0	0	8676	11807	5	3817	1	873	1030	350
0	0	8682	11841	5	3822	1	873	1030	350
0	0	8687	11872	5	3827	1	876	1030	350
0	0	8693	11902	5	3832	1	876	1030	350
0	0	8702	11926	5	3837	1	875	1030	350
0	0	8714	11949	5	3842	1	874	1040	350
0	0	8727	11972	5	3847	1	875	1040	350
0	0	8742	11993	5	3852	1	875	1040	350
0	0	8757	12013	5	3857	1	874	1040	350
0	0	8773	12032	5	3862	1	874	1060	350
0	0	8789	12048	5	3867	1	873	1060	350
0	0	8805	12063	5	3872	1	873	1060	350
0	0	8820	12075	5	3877	1	873	1060	350
0	0	8836	12083	5	3882	1	873	1060	350
0	0	8850	12088	5	3887	1	872	1060	350
0	0	8861	12088	5	3892	1	872	1080	350
0	0	8872	12088	5	3897	1	872	1080	350
0	0	8880	12088	5	3902	1	872	1080	350
0	0	8889	12084	5	3907	1	872	1090	360
0	0	8897	12077	5	3912	1	872	1090	360
0	0	8905	12068	5	3917	1	872	1110	370
0	0	8912	12059	5	3922	1	872	1110	370
0	0	8920	12051	5	3927	1	872	1110	370
0	0	8927	12043	5	3932	1	874	1110	370
0	0	8936	12034	5	3937	1	874	1110	370
0	0	8945	12024	5	3942	1	876	1110	370
0	0	8953	12013	5	3947	1	877	1110	370
0	0	8962	12000	5	3952	1	879	1110	370
0	0	8970	11985	5	3957	1	880	1110	370
0	0	8977	11972	5	3962	1	882	1110	370
0	0	8985	11958	5	3967	1	883	1110	370
0	0	8990	11943	5	3972	1	886	1110	370
0	0	8995	11929	5	3977	1	889	1110	370
0	0	9001	11914	5	3982	1	890	1110	370
0	0	9005	11898	5	3987	1	891	1110	370
0	0	9010	11882	5	3992	1	893	1100	370
0	0	9015	11865	5	3997	1	893	1100	370
0	0	9019	11848	5	4002	1	893	1100	370
0	0	9024	11831	5	4007	1	895	1100	370
0	0	9029	11814	5	4012	1	899	1100	370
0	0	9035	11797	5	4017	1	900	1080	380
0	0	9040	11780	5	4022	1	900	1080	380
0	0	9046	11763	5	4027	1	902	1080	380
0	0	9051	11748	5	4032	1	901	1080	380
0	0	9057	11736	5	4037	1	901	1080	380
0	0	9063	11727	5	4042	1	900	1070	380
0	0	9070	11720	5	4047	1	901	1070	380
0	0	9077	11714	5	4052	1	903	1070	380
0	0	9085	11707	5	4057	1	907	1070	380
0	0	9093	11701	5	4062	1	907	1070	380
0	0	9100	11697	5	4067	1	907	1070	380
0	0	9105	11697	5	4072	1	907	1070	380
0	0	9109	11697	5	4077	1	908	1070	380
0	0	9113	11697	5	4082	1	909	1070	380
0	0	9118	11697	5	4087	1	910	1070	380
0	0	9123	11697	5	4092	1	910	1070	380
0	0	9128	11697	5	4097	1	910	1070	380
0	0	9133	11697	5	4102	1	910	1070	380
0	0	9133	11703	5	4107	1	909	1060	380
0	0	9139	11703	5	4112	1	907	1060	380
0	0	9139	11708	5	4117	1	898	1060	380
0	0	9139	11708	5	4122	1	872	1060	380
0	0	9143	11713	5	4127	1	824	1060	380
0	0	9143	11713	5	4132	1	715	1060	380
0	0	9147	11721	5	4137	1	407	1060	380
0	0	9147	11721	5	4142	0	0	1060	380
0	0	9151	11739	5	4147	0	0	1050	380
0	0	9151	11752	5	4152	0	0	1050	380
0	0	9151	11767	5	4157	0	0	1050	380
0	0	9141	11785	5	4162	0	0	1050	380
0	0	9129	11806	5	4167	0	0	1030	380
0	0	9120	11831	5	4172	0	0	1030	380
0	0	9114	11863	5	4177	0	0	1020	380
0	0	9114	11901	5	4182	0	0	1010	390
0	0	9114	11944	5	4187	0	0	1000	390
0	0	9114	11993	5	4192	0	0	980	390
0	0	9117	12046	5	4197	0	0	960	390
0	0	9121	12103	5	4202	0	0	950	380
0	0	9121	12161	5	4207	0	0	930	380
0	0	9129	12216	5	4212	0	0	920	360
0	0	9129	12269	5	4217	0	0	920	350
0	0	9129	12315	5	4222	0	0	910	330
0	0	9129	12355	5	4227	0	0	910	320
0	0	9129	12355	5	4232	0	0	910	320
