# Supplementary material for: “Let Me Hear Your Handwriting!” Evaluating the Movement Fluency from Its Sonification
Source: PLoS One. 2015 Jun 17;10(6):e0128388. doi: 10.1371/journal.pone.0128388 (PMC4470513; doi:10.1371/journal.pone.0128388)
Supplement: S1 Dataset — (ZIP) [file pone.0128388.s004.zip › S4_Dataset_Experiment1/CO7.txt]

Identification :	coralie
2008-10-14	14:16:21
Fichier origine :	C:\Documents and Settings\schon\Bureau\Ecriture\coralie lapin7.txt
Nb segments :	1
Seg	Num	X /100 mm	Y /100 mm	Interv ms	Time ms	Tip	P	Az	Al
0	0	20318	12689	5	5	0	0	3150	220
0	0	20318	12722	5	10	0	0	3160	230
0	0	20318	12758	5	15	0	0	3220	240
0	0	20318	12800	5	20	0	0	3250	250
0	0	20318	12846	5	25	0	0	3250	250
0	0	20318	12905	5	30	0	0	3280	260
0	0	20318	12973	5	35	0	0	3280	260
0	0	20318	13045	5	40	0	0	3300	270
0	0	20318	13127	5	45	0	0	3310	270
0	0	20318	13194	5	50	0	0	3310	270
0	0	20318	13257	5	55	0	0	3330	270
0	0	20318	13313	5	60	0	0	3330	270
0	0	20318	13362	5	65	0	0	3350	280
0	0	20318	13414	5	70	0	0	3360	280
0	0	20318	13463	5	75	0	0	3380	280
0	0	20318	13508	5	80	0	0	3420	290
0	0	20318	13551	5	85	0	0	3440	290
0	0	20318	13592	5	90	0	0	3460	290
0	0	20318	13629	5	95	0	0	3500	300
0	0	20318	13665	5	100	0	0	3530	300
0	0	20318	13699	5	105	0	0	3570	300
0	0	20318	13732	5	110	0	0	20	300
0	0	20318	13732	5	115	0	0	20	300
0	0	10385	12637	5	120	0	0	1190	330
0	0	10381	12637	5	125	0	0	1190	330
0	0	10374	12627	5	130	0	0	1180	330
0	0	10366	12613	5	135	0	0	1180	330
0	0	10358	12589	5	140	0	0	1180	330
0	0	10358	12559	5	145	0	0	1160	330
0	0	10358	12525	5	150	0	0	1160	330
0	0	10368	12485	5	155	0	0	1160	330
0	0	10382	12445	5	160	0	0	1150	330
0	0	10402	12403	5	165	0	0	1140	340
0	0	10426	12358	5	170	0	0	1130	340
0	0	10452	12315	5	175	0	0	1110	340
0	0	10480	12277	5	180	0	0	1090	350
0	0	10507	12243	5	185	0	0	1080	350
0	0	10534	12218	5	190	0	0	1080	370
0	0	10562	12197	5	195	0	0	1050	370
0	0	10587	12180	5	200	0	0	1030	350
0	0	10612	12165	5	205	0	0	1010	350
0	0	10635	12154	5	210	0	0	990	330
0	0	10656	12142	5	215	0	0	960	320
0	0	10675	12132	5	220	0	0	950	300
0	0	10693	12119	5	225	0	0	930	300
0	0	10710	12106	5	230	0	0	920	300
0	0	10726	12091	5	235	0	0	920	300
0	0	10740	12075	5	240	0	0	910	300
0	0	10751	12058	5	245	0	0	900	300
0	0	10760	12042	5	250	0	0	900	300
0	0	10766	12025	5	255	0	0	900	300
0	0	10770	12007	5	260	0	0	900	300
0	0	10770	11988	5	265	0	0	900	300
0	0	10770	11968	5	270	0	0	890	300
0	0	10770	11947	5	275	0	0	890	300
0	0	10770	11927	5	280	0	0	880	300
0	0	10770	11908	5	285	0	0	880	300
0	0	10766	11891	5	290	0	0	880	300
0	0	10766	11876	5	295	0	0	870	300
0	0	10766	11862	5	300	0	0	870	300
0	0	10766	11849	5	305	0	0	870	300
0	0	10766	11836	5	310	0	0	870	300
0	0	10766	11823	5	315	0	0	870	300
0	0	10770	11811	5	320	0	0	870	300
0	0	10770	11800	5	325	0	0	870	300
0	0	10776	11790	5	330	0	0	870	300
0	0	10780	11782	5	335	0	0	870	300
0	0	10786	11773	5	340	0	0	870	300
0	0	10794	11764	5	345	0	0	880	300
0	0	10802	11754	5	350	0	0	880	300
0	0	10811	11743	5	355	0	0	890	300
0	0	10821	11731	5	360	0	0	890	300
0	0	10832	11720	5	365	0	0	900	300
0	0	10843	11707	5	370	0	0	900	300
0	0	10856	11694	5	375	0	0	900	300
0	0	10873	11673	5	380	1	346	900	300
0	0	10878	11666	5	385	1	333	900	300
0	0	10878	11662	5	390	1	333	910	300
0	0	10888	11658	5	395	1	416	910	300
0	0	10896	11654	5	400	1	522	910	300
0	0	10906	11651	5	405	1	599	910	320
0	0	10919	11651	5	410	1	631	910	320
0	0	10934	11646	5	415	1	684	900	330
0	0	10951	11646	5	420	1	715	900	330
0	0	10970	11646	5	425	1	747	900	330
0	0	10989	11654	5	430	1	774	900	350
0	0	11008	11662	5	435	1	788	900	350
0	0	11027	11673	5	440	1	789	900	360
0	0	11046	11686	5	445	1	796	900	360
0	0	11065	11703	5	450	1	818	900	360
0	0	11084	11723	5	455	1	837	900	360
0	0	11103	11748	5	460	1	843	900	360
0	0	11122	11779	5	465	1	848	900	360
0	0	11138	11814	5	470	1	857	900	360
0	0	11154	11852	5	475	1	864	910	360
0	0	11169	11896	5	480	1	867	910	360
0	0	11183	11941	5	485	1	882	910	360
0	0	11196	11990	5	490	1	881	920	360
0	0	11212	12044	5	495	1	881	920	360
0	0	11225	12097	5	500	1	884	920	360
0	0	11239	12153	5	505	1	885	930	360
0	0	11253	12205	5	510	1	885	930	360
0	0	11264	12256	5	515	1	885	950	380
0	0	11275	12304	5	520	1	883	950	380
0	0	11285	12351	5	525	1	884	950	390
0	0	11294	12397	5	530	1	887	960	390
0	0	11301	12440	5	535	1	883	960	390
0	0	11308	12481	5	540	1	883	960	390
0	0	11312	12520	5	545	1	884	970	390
0	0	11312	12556	5	550	1	885	970	390
0	0	11316	12589	5	555	1	884	980	390
0	0	11316	12620	5	560	1	883	980	390
0	0	11316	12648	5	565	1	884	980	390
0	0	11310	12675	5	570	1	883	1000	390
0	0	11305	12701	5	575	1	883	1000	390
0	0	11300	12725	5	580	1	883	1000	390
0	0	11293	12746	5	585	1	882	1000	390
0	0	11285	12765	5	590	1	881	1010	390
0	0	11276	12780	5	595	1	882	1010	390
0	0	11267	12791	5	600	1	881	1010	390
0	0	11257	12799	5	605	1	881	1020	380
0	0	11248	12803	5	610	1	880	1020	380
0	0	11239	12803	5	615	1	877	1020	380
0	0	11229	12803	5	620	1	874	1030	380
0	0	11221	12803	5	625	1	872	1030	380
0	0	11213	12803	5	630	1	869	1030	380
0	0	11204	12796	5	635	1	864	1050	380
0	0	11196	12786	5	640	1	854	1050	380
0	0	11187	12772	5	645	1	855	1050	380
0	0	11177	12751	5	650	1	847	1050	380
0	0	11168	12724	5	655	1	843	1060	380
0	0	11158	12692	5	660	1	841	1060	380
0	0	11146	12655	5	665	1	836	1060	380
0	0	11136	12613	5	670	1	836	1050	370
0	0	11125	12568	5	675	1	824	1050	370
0	0	11114	12520	5	680	1	824	1040	350
0	0	11105	12472	5	685	1	822	1030	350
0	0	11097	12425	5	690	1	823	1030	350
0	0	11092	12380	5	695	1	827	1030	350
0	0	11088	12336	5	700	1	825	1030	350
0	0	11088	12293	5	705	1	829	1030	350
0	0	11088	12253	5	710	1	828	1030	350
0	0	11088	12213	5	715	1	829	1020	350
0	0	11088	12175	5	720	1	829	1020	350
0	0	11097	12140	5	725	1	831	1020	350
0	0	11104	12106	5	730	1	836	1010	350
0	0	11113	12076	5	735	1	848	1010	350
0	0	11122	12044	5	740	1	845	1010	350
0	0	11131	12012	5	745	1	849	1010	350
0	0	11139	11983	5	750	1	856	1000	360
0	0	11148	11954	5	755	1	865	1000	360
0	0	11158	11927	5	760	1	878	1000	360
0	0	11169	11903	5	765	1	878	1000	360
0	0	11181	11878	5	770	1	880	990	360
0	0	11192	11855	5	775	1	881	990	360
0	0	11203	11834	5	780	1	884	990	360
0	0	11214	11814	5	785	1	888	970	360
0	0	11227	11796	5	790	1	888	970	360
0	0	11241	11781	5	795	1	893	970	360
0	0	11255	11768	5	800	1	893	970	360
0	0	11271	11759	5	805	1	892	970	360
0	0	11287	11751	5	810	1	893	950	360
0	0	11302	11745	5	815	1	891	950	380
0	0	11318	11740	5	820	1	892	950	380
0	0	11335	11736	5	825	1	892	950	390
0	0	11352	11736	5	830	1	892	950	390
0	0	11370	11736	5	835	1	891	950	390
0	0	11387	11736	5	840	1	891	950	390
0	0	11404	11736	5	845	1	890	950	390
0	0	11421	11741	5	850	1	890	930	390
0	0	11437	11741	5	855	1	887	930	390
0	0	11451	11745	5	860	1	881	930	410
0	0	11464	11745	5	865	1	869	930	410
0	0	11476	11745	5	870	1	857	940	420
0	0	11488	11749	5	875	1	841	940	420
0	0	11498	11749	5	880	1	812	940	420
0	0	11508	11749	5	885	1	762	940	420
0	0	11517	11749	5	890	1	651	940	420
0	0	11525	11752	5	895	1	428	940	420
0	0	11532	11752	5	900	1	202	940	420
0	0	11532	11752	5	905	0	0	940	440
0	0	11544	11756	5	910	0	0	940	440
0	0	11548	11761	5	915	0	0	940	450
0	0	11548	11761	5	920	0	0	940	450
0	0	11548	11767	5	925	0	0	940	450
0	0	11548	11773	5	930	0	0	940	450
0	0	11548	11780	5	935	0	0	940	450
0	0	11548	11790	5	940	0	0	930	450
0	0	11548	11804	5	945	0	0	930	450
0	0	11552	11819	5	950	0	0	930	450
0	0	11558	11837	5	955	0	0	910	450
0	0	11566	11855	5	960	0	0	910	450
0	0	11575	11874	5	965	0	0	910	450
0	0	11587	11894	5	970	0	0	900	470
0	0	11599	11915	5	975	0	0	900	470
0	0	11611	11935	5	980	0	0	900	470
0	0	11625	11954	5	985	0	0	900	470
0	0	11639	11969	5	990	0	0	900	450
0	0	11652	11981	5	995	0	0	900	420
0	0	11665	11989	5	1000	0	0	900	410
0	0	11676	11994	5	1005	0	0	900	390
0	0	11686	11994	5	1010	0	0	890	360
0	0	11694	11994	5	1015	0	0	890	350
0	0	11700	11994	5	1020	0	0	890	330
0	0	11705	11991	5	1025	0	0	880	320
0	0	11709	11991	5	1030	0	0	880	300
0	0	11709	11987	5	1035	0	0	890	300
0	0	11713	11987	5	1040	0	0	890	300
0	0	11713	11987	5	1045	0	0	890	300
0	0	11713	11987	5	1050	0	0	900	300
0	0	11713	11987	5	1055	0	0	900	300
0	0	11713	11987	5	1060	0	0	900	300
0	0	11713	11987	7	1067	1	635	900	300
0	0	11694	11983	5	1072	1	578	900	300
0	0	11681	11978	5	1077	1	434	910	300
0	0	11669	11978	5	1082	1	540	910	300
0	0	11658	11978	5	1087	1	625	920	320
0	0	11648	11978	5	1092	1	664	920	330
0	0	11638	11978	5	1097	1	738	930	350
0	0	11628	11978	5	1102	1	763	930	360
0	0	11619	11978	5	1107	1	763	950	380
0	0	11609	11978	5	1112	1	765	950	390
0	0	11597	11973	5	1117	1	776	950	410
0	0	11584	11968	5	1122	1	776	960	420
0	0	11570	11961	5	1127	1	791	960	420
0	0	11556	11951	5	1132	1	789	970	440
0	0	11544	11939	5	1137	1	801	970	440
0	0	11532	11926	5	1142	1	811	970	450
0	0	11521	11910	5	1147	1	815	970	450
0	0	11511	11891	5	1152	1	819	970	450
0	0	11502	11870	5	1157	1	817	970	450
0	0	11494	11847	5	1162	1	824	970	450
0	0	11487	11822	5	1167	1	823	970	450
0	0	11483	11796	5	1172	1	823	970	450
0	0	11483	11768	5	1177	1	821	960	470
0	0	11483	11739	5	1182	1	820	960	470
0	0	11488	11712	5	1187	1	822	960	470
0	0	11493	11686	5	1192	1	821	960	470
0	0	11500	11665	5	1197	1	820	960	450
0	0	11510	11645	5	1202	1	819	940	450
0	0	11521	11627	5	1207	1	819	940	450
0	0	11533	11611	5	1212	1	818	940	450
0	0	11546	11596	5	1217	1	819	940	450
0	0	11560	11584	5	1222	1	818	940	450
0	0	11575	11577	5	1227	1	816	930	450
0	0	11591	11577	5	1232	1	817	930	450
0	0	11606	11577	5	1237	1	815	930	450
0	0	11622	11577	5	1242	1	815	930	450
0	0	11637	11584	5	1247	1	815	930	450
0	0	11653	11590	5	1252	1	817	910	450
0	0	11669	11598	5	1257	1	818	910	450
0	0	11685	11611	5	1262	1	819	910	450
0	0	11702	11627	5	1267	1	816	910	450
0	0	11717	11645	5	1272	1	818	910	450
0	0	11730	11664	5	1277	1	817	910	450
0	0	11742	11684	5	1282	1	819	910	450
0	0	11752	11704	5	1287	1	819	910	450
0	0	11762	11726	5	1292	1	820	910	450
0	0	11770	11748	5	1297	1	823	910	440
0	0	11777	11772	5	1302	1	819	910	440
0	0	11783	11797	5	1307	1	820	910	420
0	0	11786	11819	5	1312	1	821	930	420
0	0	11786	11842	5	1317	1	821	930	420
0	0	11786	11863	5	1322	1	821	930	420
0	0	11786	11883	5	1327	1	823	930	420
0	0	11786	11902	5	1332	1	823	930	420
0	0	11779	11918	5	1337	1	825	930	420
0	0	11772	11932	5	1342	1	828	940	420
0	0	11764	11944	5	1347	1	829	940	420
0	0	11754	11955	5	1352	1	829	940	420
0	0	11742	11965	5	1357	1	839	940	420
0	0	11730	11974	5	1362	1	836	950	420
0	0	11716	11982	5	1367	1	836	950	420
0	0	11702	11987	5	1372	1	837	950	420
0	0	11687	11987	5	1377	1	840	950	420
0	0	11672	11991	5	1382	1	845	950	420
0	0	11658	11991	5	1387	1	845	950	420
0	0	11646	11991	5	1392	1	845	960	420
0	0	11635	11985	5	1397	1	848	960	420
0	0	11625	11985	5	1402	1	851	960	420
0	0	11615	11985	5	1407	1	857	960	420
0	0	11607	11985	5	1412	1	862	990	440
0	0	11602	11985	5	1417	1	865	990	440
0	0	11597	11985	5	1422	1	865	990	450
0	0	11597	11985	5	1427	1	864	990	450
0	0	11592	11989	5	1432	1	863	990	450
0	0	11592	11993	5	1437	1	862	990	450
0	0	11588	11999	5	1442	1	862	990	450
0	0	11588	12005	5	1447	1	861	1010	460
0	0	11588	12011	5	1452	1	860	1010	460
0	0	11594	12017	5	1457	1	859	1010	470
0	0	11598	12023	5	1462	1	858	1010	470
0	0	11602	12029	5	1467	1	858	1010	470
0	0	11607	12034	5	1472	1	857	1020	490
0	0	11614	12039	5	1477	1	857	1020	490
0	0	11622	12042	5	1482	1	856	1020	500
0	0	11631	12042	5	1487	1	856	1050	500
0	0	11642	12046	5	1492	1	856	1050	500
0	0	11653	12046	5	1497	1	857	1040	490
0	0	11665	12046	5	1502	1	856	1040	490
0	0	11678	12046	5	1507	1	855	1030	470
0	0	11692	12046	5	1512	1	857	1030	470
0	0	11705	12040	5	1517	1	856	1030	470
0	0	11719	12035	5	1522	1	856	1030	470
0	0	11732	12027	5	1527	1	856	1030	460
0	0	11745	12020	5	1532	1	856	1030	460
0	0	11756	12008	5	1537	1	857	1020	440
0	0	11767	11996	5	1542	1	858	1020	440
0	0	11776	11983	5	1547	1	858	1030	440
0	0	11784	11965	5	1552	1	859	1020	440
0	0	11791	11946	5	1557	1	859	1020	430
0	0	11796	11924	5	1562	1	864	1020	430
0	0	11802	11900	5	1567	1	867	1010	410
0	0	11808	11875	5	1572	1	875	1010	410
0	0	11816	11848	5	1577	1	882	1010	410
0	0	11825	11820	5	1582	1	883	1010	410
0	0	11834	11792	5	1587	1	883	1010	410
0	0	11843	11764	5	1592	1	884	990	420
0	0	11854	11738	5	1597	1	889	990	420
0	0	11866	11715	5	1602	1	891	990	420
0	0	11881	11694	5	1607	1	891	990	420
0	0	11897	11677	5	1612	1	890	990	420
0	0	11913	11664	5	1617	1	890	990	420
0	0	11931	11653	5	1622	1	891	980	420
0	0	11948	11645	5	1627	1	890	980	420
0	0	11966	11641	5	1632	1	890	990	440
0	0	11985	11641	5	1637	1	890	990	440
0	0	12004	11641	5	1642	1	891	990	450
0	0	12025	11648	5	1647	1	891	990	450
0	0	12047	11657	5	1652	1	892	990	450
0	0	12069	11669	5	1657	1	893	990	450
0	0	12092	11683	5	1662	1	895	990	450
0	0	12112	11699	5	1667	1	894	990	450
0	0	12133	11717	5	1672	1	894	990	450
0	0	12153	11739	5	1677	1	893	990	450
0	0	12171	11766	5	1682	1	895	990	450
0	0	12189	11796	5	1687	1	893	990	450
0	0	12204	11829	5	1692	1	893	990	450
0	0	12218	11863	5	1697	1	893	1000	450
0	0	12230	11898	5	1702	1	893	1000	450
0	0	12242	11931	5	1707	1	893	1010	460
0	0	12253	11964	5	1712	1	891	1010	460
0	0	12264	11994	5	1717	1	894	1010	470
0	0	12273	12023	5	1722	1	893	1030	470
0	0	12278	12049	5	1727	1	894	1030	470
0	0	12282	12072	5	1732	1	893	1040	470
0	0	12286	12090	5	1737	1	894	1040	470
0	0	12286	12104	5	1742	1	893	1040	470
0	0	12286	12113	5	1747	1	894	1070	470
0	0	12286	12118	5	1752	1	895	1070	470
0	0	12286	12118	5	1757	1	895	1070	470
0	0	12286	12118	5	1762	1	896	1080	470
0	0	12286	12118	5	1767	1	898	1080	470
0	0	12286	12118	5	1772	1	900	1080	470
0	0	12286	12109	5	1777	1	902	1100	460
0	0	12286	12098	5	1782	1	902	1100	460
0	0	12286	12083	5	1787	1	904	1100	460
0	0	12286	12063	5	1792	1	907	1110	460
0	0	12286	12041	5	1797	1	907	1110	460
0	0	12291	12016	5	1802	1	912	1110	460
0	0	12291	11988	5	1807	1	916	1110	460
0	0	12296	11954	5	1812	1	916	1110	460
0	0	12296	11915	5	1817	1	916	1110	460
0	0	12296	11869	5	1822	1	918	1110	460
0	0	12296	11820	5	1827	1	924	1100	460
0	0	12296	11767	5	1832	1	926	1100	460
0	0	12296	11711	5	1837	1	927	1100	460
0	0	12302	11658	5	1842	1	931	1100	460
0	0	12302	11607	5	1847	1	932	1080	470
0	0	12312	11561	5	1852	1	933	1080	470
0	0	12320	11520	5	1857	1	931	1080	470
0	0	12330	11485	5	1862	1	932	1070	470
0	0	12341	11453	5	1867	1	931	1070	470
0	0	12350	11428	5	1872	1	929	1050	490
0	0	12360	11407	5	1877	1	928	1050	490
0	0	12368	11390	5	1882	1	923	1060	500
0	0	12375	11377	5	1887	1	912	1050	500
0	0	12382	11366	5	1892	1	902	1050	500
0	0	12387	11357	5	1897	1	886	1020	500
0	0	12392	11353	5	1902	1	864	1020	500
0	0	12396	11353	5	1907	1	835	1020	500
0	0	12399	11353	5	1912	1	797	1010	500
0	0	12403	11359	5	1917	1	726	1010	500
0	0	12408	11370	5	1922	1	517	1010	500
0	0	12412	11388	5	1927	1	270	1010	500
0	0	12412	11388	5	1932	0	0	990	510
0	0	12416	11438	5	1937	0	0	990	510
0	0	12416	11469	5	1942	0	0	990	510
0	0	12411	11501	5	1947	0	0	990	510
0	0	12402	11536	5	1952	0	0	990	510
0	0	12391	11573	5	1957	0	0	990	510
0	0	12378	11612	5	1962	0	0	990	510
0	0	12364	11654	5	1967	0	0	990	510
0	0	12352	11698	5	1972	0	0	990	510
0	0	12341	11744	5	1977	0	0	1010	500
0	0	12330	11789	5	1982	0	0	1010	500
0	0	12322	11833	5	1987	0	0	1010	500
0	0	12314	11872	5	1992	0	0	1020	500
0	0	12308	11908	5	1997	0	0	1020	500
0	0	12303	11939	5	2002	0	0	1020	500
0	0	12298	11965	5	2007	0	0	1020	500
0	0	12298	11987	5	2012	0	0	1020	490
0	0	12292	12006	5	2017	0	0	1020	490
0	0	12292	12018	5	2022	0	0	1010	470
0	0	12292	12027	5	2027	0	0	1030	470
0	0	12292	12032	5	2032	0	0	1030	470
0	0	12292	12032	7	2039	1	573	1030	470
0	0	12292	12037	5	2044	1	611	1030	470
0	0	12292	12037	5	2049	1	603	1030	470
0	0	12292	12043	5	2054	1	713	1040	470
0	0	12292	12047	5	2059	1	768	1040	470
0	0	12292	12053	5	2064	1	796	1040	470
0	0	12292	12060	5	2069	1	815	1040	470
0	0	12296	12068	5	2074	1	838	1040	470
0	0	12303	12080	5	2079	1	850	1070	470
0	0	12313	12095	5	2084	1	861	1070	470
0	0	12326	12113	5	2089	1	874	1080	470
0	0	12341	12133	5	2094	1	873	1090	480
0	0	12355	12153	5	2099	1	879	1110	480
0	0	12369	12172	5	2104	1	878	1120	490
0	0	12382	12190	5	2109	1	878	1120	490
0	0	12395	12207	5	2114	1	878	1130	490
0	0	12408	12223	5	2119	1	877	1130	490
0	0	12422	12236	5	2124	1	881	1150	480
0	0	12435	12249	5	2129	1	886	1150	480
0	0	12450	12259	5	2134	1	886	1150	480
0	0	12464	12267	5	2139	1	888	1180	490
0	0	12474	12272	5	2144	1	888	1180	490
0	0	12482	12272	5	2149	1	886	1190	500
0	0	12488	12272	5	2154	1	886	1220	500
0	0	12492	12272	5	2159	1	888	1220	500
0	0	12498	12267	5	2164	1	893	1220	500
0	0	12504	12259	5	2169	1	893	1230	490
0	0	12510	12249	5	2174	1	893	1230	490
0	0	12516	12235	5	2179	1	897	1230	490
0	0	12520	12219	5	2184	1	898	1230	490
0	0	12525	12200	5	2189	1	898	1250	480
0	0	12528	12178	5	2194	1	899	1250	480
0	0	12532	12154	5	2199	1	899	1250	480
0	0	12532	12127	5	2204	1	900	1250	480
0	0	12537	12098	5	2209	1	900	1250	510
0	0	12537	12068	5	2214	1	903	1250	510
0	0	12543	12037	5	2219	1	903	1260	510
0	0	12547	12005	5	2224	1	903	1260	510
0	0	12552	11973	5	2229	1	905	1240	520
0	0	12556	11942	5	2234	1	905	1240	520
0	0	12562	11912	5	2239	1	905	1240	520
0	0	12569	11884	5	2244	1	907	1220	530
0	0	12577	11858	5	2249	1	909	1220	530
0	0	12587	11834	5	2254	1	909	1210	530
0	0	12596	11813	5	2259	1	912	1210	530
0	0	12607	11794	5	2264	1	913	1180	540
0	0	12616	11779	5	2269	1	912	1180	540
0	0	12626	11769	5	2274	1	913	1170	540
0	0	12637	11762	5	2279	1	913	1170	540
0	0	12647	11762	5	2284	1	912	1180	560
0	0	12659	11758	5	2289	1	913	1180	560
0	0	12673	11758	5	2294	1	915	1190	560
0	0	12688	11765	5	2299	1	915	1190	560
0	0	12704	11771	5	2304	1	915	1190	560
0	0	12720	11780	5	2309	1	915	1180	560
0	0	12735	11790	5	2314	1	915	1180	560
0	0	12749	11802	5	2319	1	915	1170	540
0	0	12763	11816	5	2324	1	914	1170	540
0	0	12777	11835	5	2329	1	915	1170	540
0	0	12790	11855	5	2334	1	916	1170	540
0	0	12805	11878	5	2339	1	914	1160	530
0	0	12820	11901	5	2344	1	915	1160	530
0	0	12835	11926	5	2349	1	913	1140	510
0	0	12851	11951	5	2354	1	911	1140	510
0	0	12864	11976	5	2359	1	908	1140	510
0	0	12877	12000	5	2364	1	906	1140	510
0	0	12890	12022	5	2369	1	900	1150	510
0	0	12901	12043	5	2374	1	898	1150	500
0	0	12911	12064	5	2379	1	886	1150	500
0	0	12920	12083	5	2384	1	886	1150	500
0	0	12925	12100	5	2389	1	886	1150	510
0	0	12925	12116	5	2394	1	884	1150	510
0	0	12925	12130	5	2399	1	884	1150	510
0	0	12925	12145	5	2404	1	883	1150	510
0	0	12920	12161	5	2409	1	878	1180	510
0	0	12915	12177	5	2414	1	879	1180	510
0	0	12908	12195	5	2419	1	878	1180	510
0	0	12902	12214	5	2424	1	883	1190	500
0	0	12893	12234	5	2429	1	880	1190	500
0	0	12884	12254	5	2434	1	880	1190	500
0	0	12878	12275	5	2439	1	880	1220	500
0	0	12874	12296	5	2444	1	881	1220	500
0	0	12874	12317	5	2449	1	882	1230	490
0	0	12874	12336	5	2454	1	881	1230	490
0	0	12880	12352	5	2459	1	883	1230	490
0	0	12880	12364	5	2464	1	887	1250	480
0	0	12886	12371	5	2469	1	886	1250	480
0	0	12886	12371	5	2474	1	886	1250	480
0	0	12886	12371	5	2479	1	886	1250	480
0	0	12886	12371	5	2484	1	887	1250	480
0	0	12886	12371	5	2489	1	891	1260	480
0	0	12891	12365	5	2494	1	896	1260	480
0	0	12891	12359	5	2499	1	897	1260	480
0	0	12898	12349	5	2504	1	901	1260	480
0	0	12902	12336	5	2509	1	908	1260	480
0	0	12905	12321	5	2514	1	911	1260	480
0	0	12909	12303	5	2519	1	918	1260	480
0	0	12909	12283	5	2524	1	920	1260	480
0	0	12913	12264	5	2529	1	921	1260	480
0	0	12913	12244	5	2534	1	924	1260	480
0	0	12913	12223	5	2539	1	934	1260	480
0	0	12913	12201	5	2544	1	941	1260	480
0	0	12913	12177	5	2549	1	940	1260	480
0	0	12918	12151	5	2554	1	948	1260	480
0	0	12918	12124	5	2559	1	953	1260	480
0	0	12922	12096	5	2564	1	953	1250	480
0	0	12922	12068	5	2569	1	953	1250	480
0	0	12927	12043	5	2574	1	954	1250	480
0	0	12932	12020	5	2579	1	956	1250	480
0	0	12938	11996	5	2584	1	955	1230	490
0	0	12942	11975	5	2589	1	956	1230	490
0	0	12947	11950	5	2594	1	957	1230	490
0	0	12950	11926	5	2599	1	959	1220	500
0	0	12955	11903	5	2604	1	959	1220	500
0	0	12961	11882	5	2609	1	964	1190	500
0	0	12967	11862	5	2614	1	965	1190	500
0	0	12973	11844	5	2619	1	966	1190	500
0	0	12979	11826	5	2624	1	967	1180	510
0	0	12984	11811	5	2629	1	966	1180	510
0	0	12988	11799	5	2634	1	965	1180	510
0	0	12993	11789	5	2639	1	965	1150	510
0	0	12999	11780	5	2644	1	966	1170	530
0	0	13005	11771	5	2649	1	965	1170	530
0	0	13012	11763	5	2654	1	964	1180	540
0	0	13018	11757	5	2659	1	964	1180	540
0	0	13025	11752	5	2664	1	965	1180	540
0	0	13034	11746	5	2669	1	964	1180	540
0	0	13042	11740	5	2674	1	963	1180	540
0	0	13050	11734	5	2679	1	963	1180	540
0	0	13058	11729	5	2684	1	963	1180	540
0	0	13065	11729	5	2689	1	963	1180	540
0	0	13070	11725	5	2694	1	960	1180	540
0	0	13076	11725	5	2699	1	952	1180	540
0	0	13079	11725	5	2704	1	946	1180	540
0	0	13079	11725	5	2709	1	938	1180	540
0	0	13086	11729	5	2714	1	923	1180	540
0	0	13086	11729	5	2719	1	905	1180	540
0	0	13091	11734	5	2724	1	886	1180	540
0	0	13091	11734	5	2729	1	857	1180	540
0	0	13096	11741	5	2734	1	805	1180	540
0	0	13099	11746	5	2739	1	659	1180	540
0	0	13103	11753	5	2744	1	290	1180	540
0	0	13103	11753	5	2749	0	0	1180	540
0	0	13103	11778	5	2754	0	0	1180	540
0	0	13097	11797	5	2759	0	0	1180	540
0	0	13085	11823	5	2764	0	0	1170	540
0	0	13071	11853	5	2769	0	0	1170	540
0	0	13056	11888	5	2774	0	0	1170	540
0	0	13039	11927	5	2779	0	0	1140	550
0	0	13026	11967	5	2784	0	0	1140	550
0	0	13015	12010	5	2789	0	0	1130	540
0	0	13007	12052	5	2794	0	0	1130	540
0	0	13000	12096	5	2799	0	0	1120	520
0	0	12993	12141	5	2804	0	0	1120	520
0	0	12987	12184	5	2809	0	0	1110	510
0	0	12979	12229	5	2814	0	0	1110	510
0	0	12971	12272	5	2819	0	0	1090	490
0	0	12962	12313	5	2824	0	0	1090	480
0	0	12952	12355	5	2829	0	0	1090	480
0	0	12939	12394	5	2834	0	0	1100	460
0	0	12925	12433	5	2839	0	0	1090	450
0	0	12911	12470	5	2844	0	0	1080	440
0	0	12898	12505	5	2849	0	0	1080	430
0	0	12886	12535	5	2854	0	0	1080	430
0	0	12877	12560	5	2859	0	0	1090	400
0	0	12869	12580	5	2864	0	0	1100	400
0	0	12864	12593	5	2869	0	0	1120	400
0	0	12860	12603	5	2874	0	0	1130	400
0	0	12856	12611	5	2879	0	0	1130	400
0	0	12856	12616	5	2884	0	0	1150	390
0	0	12852	12621	5	2889	0	0	1150	390
0	0	12852	12621	5	2894	1	25	1150	390
0	0	12848	12624	5	2899	1	722	1170	410
0	0	12848	12628	5	2904	1	700	1170	410
0	0	12843	12628	5	2909	1	723	1180	410
0	0	12843	12635	5	2914	1	796	1180	410
0	0	12843	12639	5	2919	1	838	1200	430
0	0	12847	12644	5	2924	1	865	1200	430
0	0	12847	12644	5	2929	1	879	1210	440
0	0	12852	12649	5	2934	1	889	1220	450
0	0	12852	12649	5	2939	1	898	1220	450
0	0	12858	12649	5	2944	1	910	1230	460
0	0	12858	12649	5	2949	1	919	1230	460
0	0	12858	12649	5	2954	1	924	1230	460
0	0	12863	12649	5	2959	1	927	1230	460
0	0	12863	12649	5	2964	1	930	1230	460
0	0	12866	12645	5	2969	1	931	1250	470
0	0	12866	12645	5	2974	1	931	1250	470
0	0	12872	12645	5	2979	1	931	1260	480
0	0	12876	12645	5	2984	1	931	1260	480
0	0	12881	12645	5	2989	1	930	1260	480
0	0	12886	12641	5	2994	1	930	1260	480
0	0	12892	12641	5	2999	1	928	1280	470
0	0	12897	12641	6	3005	1	926	1280	470
0	0	12901	12636	5	3010	1	924	1280	470
0	0	12906	12636	5	3015	1	920	1280	470
0	0	12909	12632	5	3020	1	906	1280	470
0	0	12914	12628	5	3025	1	889	1280	470
0	0	12917	12624	5	3030	1	868	1280	470
0	0	12917	12620	5	3035	1	837	1260	480
0	0	12921	12617	5	3040	1	792	1260	480
0	0	12921	12617	5	3045	1	703	1260	480
0	0	12921	12610	5	3050	1	509	1260	480
0	0	12921	12606	5	3055	1	277	1260	480
0	0	12921	12606	5	3060	0	0	1260	480
0	0	12915	12594	5	3065	0	0	1260	480
0	0	12910	12587	5	3070	0	0	1260	480
0	0	12903	12581	5	3075	0	0	1250	480
0	0	12894	12581	5	3080	0	0	1240	480
0	0	12882	12581	5	3085	0	0	1240	480
0	0	12870	12581	5	3090	0	0	1220	460
0	0	12857	12584	5	3095	0	0	1220	460
0	0	12844	12589	5	3100	0	0	1220	460
0	0	12830	12595	5	3105	0	0	1210	460
0	0	12815	12603	5	3110	0	0	1200	440
0	0	12801	12615	5	3115	0	0	1190	430
0	0	12790	12629	5	3120	0	0	1170	420
0	0	12781	12648	5	3125	0	0	1170	410
0	0	12778	12672	5	3130	0	0	1150	380
0	0	12778	12701	5	3135	0	0	1140	350
0	0	12785	12737	5	3140	0	0	1110	310
0	0	12796	12776	5	3145	0	0	1110	280
0	0	12812	12825	5	3150	0	0	1130	280
0	0	12812	12825	5	3155	0	0	1130	280
0	0	13024	12554	5	3160	0	0	1350	220
0	0	13024	12529	5	3165	0	0	1350	220
0	0	13032	12477	5	3170	0	0	1350	220
0	0	13049	12401	5	3175	0	0	1350	220
0	0	13073	12302	5	3180	0	0	1350	220
0	0	13100	12211	5	3185	0	0	1330	230
0	0	13125	12136	5	3190	0	0	1320	230
0	0	13145	12081	5	3195	0	0	1280	240
0	0	13162	12047	5	3200	0	0	1250	250
0	0	13177	12030	5	3205	0	0	1230	260
0	0	13189	12030	5	3210	0	0	1200	270
0	0	13199	12034	5	3215	0	0	1170	270
0	0	13207	12043	5	3220	0	0	1150	280
0	0	13213	12051	5	3225	0	0	1130	280
0	0	13216	12057	5	3230	0	0	1110	280
0	0	13216	12057	5	3235	0	0	1080	290
0	0	13216	12052	5	3240	0	0	1060	290
0	0	13216	12040	5	3245	0	0	1040	290
0	0	13216	12024	5	3250	0	0	1020	290
0	0	13207	12006	5	3255	0	0	1010	300
0	0	13200	11987	5	3260	0	0	990	300
0	0	13191	11970	5	3265	0	0	990	300
0	0	13182	11952	5	3270	0	0	990	300
0	0	13172	11934	5	3275	0	0	990	300
0	0	13160	11918	5	3280	0	0	990	300
0	0	13147	11902	5	3285	0	0	980	300
0	0	13133	11887	5	3290	0	0	980	300
0	0	13117	11873	5	3295	0	0	980	300
0	0	13101	11860	5	3300	0	0	980	300
0	0	13084	11846	5	3305	0	0	970	300
0	0	13069	11834	6	3311	0	0	970	300
0	0	13057	11821	5	3316	0	0	970	300
0	0	13049	11806	5	3321	0	0	970	300
0	0	13045	11790	5	3326	0	0	980	300
0	0	13045	11774	5	3331	0	0	980	300
0	0	13045	11759	5	3336	0	0	990	300
0	0	13045	11747	5	3341	0	0	990	300
0	0	13045	11739	5	3346	0	0	990	300
0	0	13045	11734	5	3351	0	0	990	300
0	0	13052	11734	5	3356	0	0	1010	300
0	0	13057	11734	5	3361	0	0	1010	300
0	0	13061	11734	5	3366	0	0	1010	300
0	0	13066	11738	5	3371	0	0	1010	300
0	0	13071	11738	5	3376	0	0	1010	300
0	0	13076	11738	5	3381	0	0	1020	290
0	0	13080	11738	5	3386	0	0	1020	290
0	0	13085	11738	2	3388	1	202	1030	290
0	0	13085	11738	5	3393	1	199	1020	290
0	0	13085	11738	5	3398	1	245	1020	290
0	0	13090	11734	5	3403	1	333	1020	290
0	0	13095	11734	5	3408	1	425	1020	290
0	0	13101	11734	5	3413	1	457	1020	310
0	0	13106	11734	5	3418	1	488	1020	310
0	0	13111	11737	5	3423	1	542	1030	320
0	0	13115	11737	5	3428	1	613	1030	320
0	0	13120	11742	5	3433	1	674	1030	320
0	0	13127	11747	5	3438	1	700	1030	320
0	0	13135	11755	5	3443	1	726	1030	320
0	0	13144	11766	5	3448	1	750	1030	320
0	0	13155	11778	5	3453	1	781	1030	320
0	0	13166	11793	5	3458	1	792	1030	320
0	0	13177	11811	5	3463	1	801	1030	320
0	0	13189	11833	5	3468	1	811	1040	320
0	0	13201	11860	5	3473	1	815	1040	320
0	0	13212	11890	5	3478	1	830	1040	320
0	0	13222	11922	5	3483	1	841	1040	320
0	0	13232	11955	5	3488	1	841	1050	320
0	0	13243	11990	5	3493	1	838	1050	320
0	0	13254	12025	5	3498	1	839	1050	320
0	0	13267	12061	5	3503	1	839	1050	320
0	0	13281	12096	5	3508	1	841	1060	320
0	0	13297	12126	5	3513	1	839	1060	320
0	0	13314	12154	5	3518	1	840	1070	320
0	0	13332	12178	5	3523	1	836	1080	340
0	0	13352	12197	5	3528	1	837	1080	340
0	0	13371	12212	5	3533	1	834	1100	340
0	0	13389	12223	5	3538	1	833	1100	340
0	0	13405	12228	5	3543	1	831	1100	340
0	0	13419	12228	5	3548	1	833	1100	340
0	0	13433	12228	5	3553	1	828	1110	340
0	0	13446	12223	5	3558	1	829	1110	340
0	0	13459	12213	5	3563	1	830	1110	340
0	0	13472	12201	5	3568	1	833	1130	340
0	0	13484	12183	5	3573	1	830	1140	350
0	0	13496	12162	5	3578	1	831	1140	350
0	0	13506	12139	6	3584	1	832	1150	360
0	0	13514	12113	5	3589	1	832	1160	360
0	0	13522	12085	5	3594	1	841	1150	360
0	0	13528	12058	5	3599	1	846	1150	360
0	0	13533	12028	5	3604	1	848	1150	360
0	0	13538	11996	5	3609	1	855	1150	360
0	0	13538	11964	5	3614	1	857	1150	360
0	0	13538	11931	5	3619	1	855	1130	370
0	0	13538	11897	5	3624	1	856	1130	370
0	0	13538	11864	5	3629	1	855	1130	370
0	0	13538	11831	5	3634	1	856	1120	370
0	0	13532	11800	5	3639	1	858	1140	380
0	0	13532	11774	5	3644	1	859	1140	380
0	0	13526	11754	5	3649	1	858	1130	400
0	0	13526	11739	5	3654	1	859	1130	400
0	0	13519	11729	5	3659	1	858	1130	400
0	0	13515	11723	5	3664	1	860	1120	400
0	0	13512	11719	5	3669	1	861	1120	400
0	0	13508	11719	5	3674	1	864	1120	400
0	0	13508	11715	5	3679	1	865	1120	400
0	0	13508	11715	5	3684	1	868	1120	400
0	0	13503	11715	5	3689	1	868	1120	400
0	0	13503	11719	5	3694	1	869	1110	390
0	0	13496	11725	5	3699	1	868	1110	390
0	0	13493	11734	5	3704	1	868	1100	370
0	0	13493	11744	5	3709	1	868	1100	370
0	0	13487	11757	5	3714	1	867	1100	370
0	0	13487	11773	5	3719	1	867	1100	370
0	0	13487	11792	5	3724	1	869	1100	370
0	0	13487	11816	5	3729	1	867	1100	370
0	0	13494	11843	5	3734	1	866	1100	370
0	0	13499	11872	5	3739	1	868	1100	370
0	0	13506	11903	5	3744	1	869	1100	370
0	0	13517	11935	5	3749	1	868	1110	370
0	0	13528	11968	5	3754	1	866	1110	370
0	0	13543	12000	5	3759	1	865	1110	370
0	0	13558	12032	5	3764	1	864	1120	390
0	0	13575	12061	5	3769	1	865	1120	390
0	0	13595	12088	5	3774	1	866	1150	390
0	0	13615	12112	5	3779	1	864	1150	390
0	0	13637	12133	5	3784	1	862	1150	390
0	0	13659	12153	5	3789	1	861	1160	390
0	0	13681	12170	5	3794	1	862	1160	390
0	0	13701	12184	5	3799	1	860	1160	390
0	0	13721	12193	5	3804	1	861	1170	390
0	0	13739	12197	5	3809	1	862	1170	390
0	0	13754	12197	5	3814	1	862	1170	390
0	0	13767	12197	5	3819	1	859	1170	390
0	0	13776	12197	5	3824	1	858	1170	390
0	0	13784	12190	5	3829	1	859	1180	380
0	0	13790	12183	5	3834	1	862	1180	380
0	0	13797	12171	5	3839	1	864	1180	380
0	0	13804	12155	5	3844	1	865	1180	380
0	0	13810	12136	5	3849	1	871	1180	380
0	0	13815	12118	5	3854	1	872	1160	360
0	0	13821	12099	5	3859	1	880	1160	360
0	0	13826	12078	5	3864	1	883	1160	360
0	0	13831	12056	5	3869	1	887	1160	360
0	0	13836	12026	5	3874	1	892	1160	360
0	0	13840	11994	5	3879	1	895	1150	360
0	0	13840	11960	5	3884	1	897	1150	360
0	0	13846	11925	5	3889	1	898	1150	360
0	0	13850	11892	5	3894	1	899	1130	370
0	0	13856	11859	5	3899	1	902	1130	370
0	0	13863	11827	5	3904	1	903	1130	370
0	0	13873	11795	5	3909	1	902	1120	370
0	0	13882	11765	5	3914	1	901	1120	370
0	0	13891	11740	5	3919	1	900	1120	370
0	0	13903	11716	5	3924	1	900	1110	370
0	0	13916	11694	5	3929	1	900	1110	370
0	0	13931	11675	5	3934	1	896	1100	370
0	0	13949	11654	5	3939	1	889	1100	370
0	0	13967	11632	5	3944	1	882	1100	370
0	0	13988	11611	5	3949	1	860	1090	390
0	0	14010	11588	5	3954	1	811	1090	390
0	0	14033	11567	5	3959	1	736	1100	400
0	0	14057	11544	5	3964	1	527	1090	400
0	0	14081	11520	5	3969	1	224	1090	400
0	0	14081	11520	5	3974	0	0	1090	400
0	0	14136	11468	5	3979	0	0	1070	410
0	0	14160	11444	5	3984	0	0	1070	410
0	0	14181	11423	5	3989	0	0	1070	410
0	0	14197	11405	5	3994	0	0	1060	410
0	0	14209	11394	5	3999	0	0	1060	410
0	0	14222	11386	5	4004	0	0	1040	410
0	0	14237	11382	5	4009	0	0	1040	410
0	0	14253	11382	5	4014	0	0	1040	410
0	0	14273	11390	5	4019	0	0	1040	410
0	0	14296	11403	5	4024	0	0	1020	410
0	0	14318	11422	5	4029	0	0	1020	410
0	0	14340	11448	5	4034	0	0	1020	410
0	0	14363	11479	5	4039	0	0	1020	410
0	0	14384	11515	5	4044	0	0	1020	410
0	0	14406	11557	5	4049	0	0	1020	410
0	0	14431	11602	5	4054	0	0	1020	410
0	0	14455	11650	5	4059	0	0	1040	410
0	0	14483	11703	5	4064	0	0	1060	410
0	0	14483	11703	5	4069	0	0	1060	410
