# Supplementary material for: “Let Me Hear Your Handwriting!” Evaluating the Movement Fluency from Its Sonification
Source: PLoS One. 2015 Jun 17;10(6):e0128388. doi: 10.1371/journal.pone.0128388 (PMC4470513; doi:10.1371/journal.pone.0128388)
Supplement: S1 Dataset — (ZIP) [file pone.0128388.s004.zip › S4_Dataset_Experiment1/CO8.txt]

Identification :	coralie
2008-10-14	14:16:29
Fichier origine :	C:\Documents and Settings\schon\Bureau\Ecriture\coralie lapin8.txt
Nb segments :	1
Seg	Num	X /100 mm	Y /100 mm	Interv ms	Time ms	Tip	P	Az	Al
0	0	14105	12576	20	20	0	0	850	300
0	0	14105	12576	5	25	0	0	870	300
0	0	14112	12571	5	30	0	0	870	300
0	0	14121	12560	5	35	0	0	870	300
0	0	14136	12540	5	40	0	0	870	300
0	0	14155	12512	5	45	0	0	870	300
0	0	14181	12479	5	50	0	0	870	300
0	0	14212	12448	5	55	0	0	870	300
0	0	14249	12425	5	60	0	0	870	300
0	0	14291	12412	5	65	0	0	850	300
0	0	14337	12412	5	70	0	0	870	300
0	0	14388	12412	5	75	0	0	870	300
0	0	14443	12404	5	80	0	0	870	300
0	0	14509	12392	5	85	0	0	870	300
0	0	14584	12379	5	90	0	0	870	300
0	0	14665	12369	5	95	0	0	870	300
0	0	14748	12363	5	100	0	0	870	300
0	0	14825	12359	5	105	0	0	870	300
0	0	14892	12359	5	110	0	0	870	300
0	0	14954	12353	5	115	0	0	870	300
0	0	15009	12353	5	120	0	0	870	300
0	0	15059	12353	5	125	0	0	880	300
0	0	15108	12356	5	130	0	0	880	300
0	0	15156	12362	5	135	0	0	880	300
0	0	15208	12368	5	140	0	0	890	300
0	0	15265	12375	5	145	0	0	890	300
0	0	15327	12375	5	150	0	0	900	300
0	0	15398	12368	5	155	0	0	900	300
0	0	15475	12347	5	160	0	0	900	300
0	0	15557	12314	5	165	0	0	900	300
0	0	15640	12271	5	170	0	0	900	300
0	0	15722	12221	5	175	0	0	900	300
0	0	15798	12167	5	180	0	0	900	300
0	0	15866	12109	5	185	0	0	900	300
0	0	15927	12055	5	190	0	0	900	300
0	0	15979	12009	5	195	0	0	890	300
0	0	16023	11972	5	200	0	0	880	300
0	0	16058	11947	5	205	0	0	870	300
0	0	16083	11930	5	210	0	0	870	300
0	0	16095	11917	5	215	0	0	850	300
0	0	16095	11907	5	220	0	0	840	300
0	0	16085	11899	5	225	0	0	830	300
0	0	16069	11892	5	230	0	0	820	300
0	0	16052	11888	5	235	0	0	810	300
0	0	16033	11888	5	240	0	0	800	300
0	0	16018	11881	5	245	0	0	790	300
0	0	16007	11873	5	250	0	0	780	290
0	0	15999	11858	5	255	0	0	780	290
0	0	15999	11833	5	260	0	0	780	290
0	0	15999	11801	5	265	0	0	780	290
0	0	15999	11764	5	270	0	0	780	290
0	0	15999	11726	5	275	0	0	790	300
0	0	16003	11690	5	280	0	0	800	300
0	0	16003	11658	5	285	0	0	810	300
0	0	16003	11630	5	290	0	0	820	300
0	0	16003	11606	5	295	0	0	830	300
0	0	16003	11586	5	300	0	0	840	300
0	0	16003	11571	5	305	0	0	850	300
0	0	16003	11557	5	310	0	0	850	320
0	0	16003	11546	5	315	0	0	860	320
0	0	16003	11537	5	320	0	0	860	330
0	0	16008	11528	5	325	0	0	870	330
0	0	16008	11521	5	330	0	0	860	350
0	0	16008	11521	5	335	1	149	860	350
0	0	16005	11507	5	340	1	166	880	360
0	0	16001	11501	5	345	1	181	880	360
0	0	16001	11492	5	350	1	281	880	360
0	0	16005	11480	5	355	1	362	860	360
0	0	16010	11466	5	360	1	410	860	360
0	0	16016	11450	5	365	1	446	860	360
0	0	16022	11435	5	370	1	509	860	360
0	0	16029	11424	5	375	1	573	860	360
0	0	16039	11418	5	380	1	588	850	380
0	0	16053	11418	5	385	1	616	850	380
0	0	16070	11414	5	390	1	629	840	390
0	0	16089	11414	5	395	1	652	840	390
0	0	16110	11414	5	400	1	685	840	390
0	0	16132	11414	5	405	1	720	840	390
0	0	16157	11421	5	410	1	741	840	390
0	0	16184	11430	5	415	1	762	840	390
0	0	16212	11443	5	420	1	775	840	390
0	0	16240	11460	5	425	1	791	840	390
0	0	16270	11481	5	430	1	815	840	390
0	0	16299	11509	5	435	1	819	850	390
0	0	16330	11543	5	440	1	836	850	390
0	0	16361	11584	5	445	1	837	850	410
0	0	16391	11631	5	450	1	840	860	410
0	0	16421	11684	5	455	1	848	850	420
0	0	16449	11743	5	460	1	849	850	420
0	0	16475	11805	5	465	1	849	850	420
0	0	16497	11868	5	470	1	852	870	420
0	0	16514	11930	5	475	1	852	870	440
0	0	16528	11986	5	480	1	854	870	440
0	0	16539	12039	5	485	1	857	880	450
0	0	16548	12085	5	490	1	859	880	450
0	0	16555	12127	5	495	1	860	880	450
0	0	16561	12169	5	500	1	874	900	470
0	0	16565	12211	5	505	1	872	900	470
0	0	16565	12256	5	510	1	872	900	480
0	0	16565	12303	5	515	1	871	900	480
0	0	16558	12351	5	520	1	871	900	480
0	0	16549	12399	5	525	1	872	900	480
0	0	16538	12450	5	530	1	871	910	480
0	0	16525	12500	5	535	1	869	910	480
0	0	16511	12550	5	540	1	870	930	480
0	0	16498	12600	5	545	1	871	930	480
0	0	16484	12647	5	550	1	869	940	480
0	0	16470	12689	5	555	1	868	970	480
0	0	16457	12725	5	560	1	870	980	480
0	0	16444	12752	5	565	1	870	1000	480
0	0	16431	12772	5	570	1	869	1000	480
0	0	16420	12787	5	575	1	873	1010	460
0	0	16410	12797	5	580	1	881	1030	460
0	0	16399	12803	5	585	1	882	1030	440
0	0	16388	12803	5	590	1	881	1030	440
0	0	16377	12799	5	595	1	884	1050	440
0	0	16365	12793	5	600	1	886	1060	440
0	0	16352	12782	5	605	1	887	1060	440
0	0	16340	12767	5	610	1	888	1070	430
0	0	16327	12748	5	615	1	887	1070	430
0	0	16314	12724	5	620	1	886	1060	410
0	0	16302	12695	5	625	1	885	1070	410
0	0	16291	12659	5	630	1	886	1070	410
0	0	16281	12615	5	635	1	893	1070	410
0	0	16276	12566	5	640	1	894	1070	410
0	0	16276	12510	5	645	1	891	1060	410
0	0	16271	12453	5	650	1	893	1060	410
0	0	16271	12396	5	655	1	897	1060	410
0	0	16266	12334	5	660	1	899	1040	410
0	0	16266	12267	5	665	1	899	1040	410
0	0	16266	12195	5	670	1	898	1040	410
0	0	16272	12118	5	675	1	899	1040	410
0	0	16275	12039	5	680	1	901	1020	410
0	0	16279	11962	5	685	1	902	1020	410
0	0	16283	11890	5	690	1	905	1010	410
0	0	16291	11829	5	695	1	907	990	420
0	0	16303	11777	5	700	1	909	980	420
0	0	16318	11731	5	705	1	909	980	420
0	0	16335	11692	5	710	1	909	960	420
0	0	16352	11655	5	715	1	912	960	420
0	0	16370	11623	5	720	1	913	950	420
0	0	16388	11597	5	725	1	912	950	420
0	0	16409	11574	5	730	1	911	940	420
0	0	16433	11555	5	735	1	912	940	420
0	0	16457	11536	5	740	1	911	930	420
0	0	16482	11520	5	745	1	911	930	420
0	0	16503	11509	5	750	1	910	910	420
0	0	16525	11503	5	755	1	910	910	440
0	0	16552	11503	5	760	1	908	910	440
0	0	16580	11498	5	765	1	908	910	450
0	0	16611	11498	5	770	1	904	910	450
0	0	16642	11491	5	775	1	892	900	450
0	0	16672	11491	5	780	1	871	900	450
0	0	16702	11491	5	785	1	834	900	470
0	0	16735	11497	5	790	1	766	900	470
0	0	16767	11508	5	795	1	559	900	480
0	0	16800	11520	5	800	1	241	900	480
0	0	16800	11520	5	805	0	0	900	480
0	0	16857	11548	5	810	0	0	900	480
0	0	16880	11562	5	815	0	0	900	480
0	0	16896	11575	5	820	0	0	900	480
0	0	16905	11588	5	825	0	0	900	480
0	0	16910	11605	5	830	0	0	900	480
0	0	16913	11625	5	835	0	0	900	470
0	0	16922	11649	5	840	0	0	910	450
0	0	16937	11681	5	845	0	0	910	440
0	0	16959	11712	5	850	0	0	930	420
0	0	16986	11739	5	855	0	0	930	410
0	0	17012	11762	5	860	0	0	930	390
0	0	17034	11777	5	865	0	0	950	380
0	0	17052	11788	5	870	0	0	950	380
0	0	17064	11796	5	875	0	0	950	360
0	0	17073	11803	5	880	0	0	950	350
0	0	17079	11807	5	885	0	0	940	330
0	0	17083	11807	5	890	0	0	930	320
0	0	17083	11811	5	895	0	0	930	320
0	0	17088	11811	5	900	0	0	920	300
0	0	17088	11811	5	905	0	0	920	300
0	0	17092	11811	5	910	0	0	910	320
0	0	17092	11811	5	915	0	0	900	320
0	0	17092	11811	5	920	0	0	900	330
0	0	17087	11811	5	925	0	0	900	350
0	0	17087	11811	5	930	0	0	900	350
0	0	17081	11811	5	935	0	0	890	360
0	0	17081	11806	6	941	0	0	860	380
0	0	17076	11806	5	946	0	0	850	380
0	0	17076	11801	5	951	0	0	850	390
0	0	17069	11801	5	956	0	0	850	390
0	0	17065	11796	5	961	0	0	860	410
0	0	17065	11796	6	967	1	294	870	410
0	0	17044	11788	5	972	1	375	880	420
0	0	17031	11782	5	977	1	362	900	420
0	0	17018	11776	5	982	1	474	900	420
0	0	17009	11771	5	987	1	664	910	440
0	0	16999	11771	5	992	1	703	910	440
0	0	16989	11771	5	997	1	745	930	450
0	0	16978	11771	5	1002	1	779	940	450
0	0	16966	11771	5	1007	1	796	960	450
0	0	16955	11771	5	1012	1	827	960	450
0	0	16943	11766	5	1017	1	829	970	450
0	0	16932	11760	5	1022	1	829	990	450
0	0	16920	11750	5	1027	1	844	990	450
0	0	16910	11737	5	1032	1	845	1000	450
0	0	16898	11722	5	1037	1	853	1000	450
0	0	16888	11705	5	1042	1	870	1000	440
0	0	16880	11688	5	1047	1	869	990	440
0	0	16873	11669	5	1052	1	868	980	420
0	0	16873	11650	5	1057	1	868	980	420
0	0	16869	11628	5	1062	1	870	980	420
0	0	16869	11605	5	1067	1	873	980	420
0	0	16869	11581	5	1072	1	877	960	420
0	0	16869	11557	5	1077	1	880	960	420
0	0	16877	11532	5	1082	1	880	960	420
0	0	16886	11508	5	1087	1	881	950	420
0	0	16899	11482	5	1092	1	881	950	420
0	0	16912	11458	5	1097	1	883	950	420
0	0	16925	11439	5	1102	1	882	940	420
0	0	16937	11423	5	1107	1	881	940	420
0	0	16950	11410	5	1112	1	881	930	420
0	0	16964	11397	5	1117	1	881	930	420
0	0	16981	11385	5	1122	1	881	910	420
0	0	16997	11375	5	1127	1	880	910	420
0	0	17013	11369	5	1132	1	881	910	420
0	0	17031	11369	5	1137	1	881	900	420
0	0	17051	11369	5	1142	1	881	900	440
0	0	17073	11374	5	1147	1	880	900	440
0	0	17095	11381	5	1152	1	880	900	450
0	0	17115	11394	5	1157	1	879	900	450
0	0	17132	11411	5	1162	1	878	900	450
0	0	17148	11431	5	1167	1	877	900	450
0	0	17163	11454	5	1172	1	877	900	450
0	0	17174	11480	5	1177	1	874	900	470
0	0	17184	11507	5	1182	1	867	900	470
0	0	17190	11534	5	1187	1	860	900	480
0	0	17195	11562	5	1192	1	858	900	480
0	0	17195	11588	5	1197	1	856	900	480
0	0	17195	11613	5	1202	1	848	900	480
0	0	17195	11639	5	1207	1	834	900	480
0	0	17195	11665	5	1212	1	833	900	480
0	0	17195	11690	5	1217	1	811	910	480
0	0	17189	11714	5	1222	1	803	910	500
0	0	17182	11737	5	1227	1	793	940	500
0	0	17175	11760	5	1232	1	782	940	510
0	0	17167	11780	5	1237	1	787	950	510
0	0	17158	11799	5	1242	1	789	950	510
0	0	17150	11813	5	1247	1	791	950	510
0	0	17142	11823	5	1252	1	797	970	510
0	0	17133	11830	5	1257	1	800	970	510
0	0	17126	11830	5	1262	1	812	970	510
0	0	17117	11836	5	1267	1	825	970	510
0	0	17107	11836	5	1272	1	828	970	510
0	0	17096	11836	5	1277	1	828	970	510
0	0	17083	11836	5	1282	1	836	950	510
0	0	17070	11836	5	1287	1	846	950	510
0	0	17057	11836	5	1292	1	859	950	510
0	0	17045	11832	5	1297	1	860	940	510
0	0	17033	11832	5	1302	1	859	940	500
0	0	17021	11828	5	1307	1	860	940	500
0	0	17008	11828	5	1312	1	858	910	480
0	0	16994	11828	5	1317	1	860	910	480
0	0	16980	11828	5	1322	1	864	900	480
0	0	16969	11824	5	1327	1	864	900	480
0	0	16960	11824	5	1332	1	862	900	480
0	0	16956	11824	5	1337	1	862	900	480
0	0	16952	11820	5	1342	1	864	900	480
0	0	16948	11820	5	1347	1	864	900	480
0	0	16944	11820	5	1352	1	864	900	480
0	0	16939	11820	5	1357	1	864	900	470
0	0	16939	11816	5	1362	1	864	900	470
0	0	16939	11816	5	1367	1	864	900	450
0	0	16939	11816	5	1372	1	864	900	450
0	0	16939	11813	5	1377	1	864	900	450
0	0	16939	11813	5	1382	1	864	900	450
0	0	16939	11813	5	1387	1	864	900	450
0	0	16946	11813	5	1392	1	864	900	450
0	0	16952	11813	5	1397	1	863	900	450
0	0	16961	11813	5	1402	1	867	900	450
0	0	16972	11813	5	1407	1	869	900	450
0	0	16982	11816	5	1412	1	869	900	450
0	0	16993	11816	5	1417	1	871	900	450
0	0	17003	11816	5	1422	1	872	900	450
0	0	17013	11816	5	1427	1	874	900	450
0	0	17024	11810	5	1432	1	876	910	450
0	0	17035	11805	5	1437	1	878	910	450
0	0	17046	11802	5	1442	1	878	910	450
0	0	17057	11798	5	1447	1	878	930	450
0	0	17066	11794	5	1452	1	884	930	450
0	0	17077	11790	5	1457	1	887	940	470
0	0	17088	11783	5	1462	1	891	960	470
0	0	17099	11773	5	1467	1	891	970	480
0	0	17110	11762	5	1472	1	895	980	480
0	0	17120	11748	5	1477	1	897	1000	480
0	0	17128	11732	5	1482	1	900	1000	480
0	0	17135	11715	5	1487	1	903	1010	470
0	0	17141	11696	5	1492	1	905	1010	470
0	0	17146	11676	5	1497	1	913	1010	470
0	0	17149	11656	5	1502	1	918	1030	470
0	0	17154	11637	5	1507	1	920	1030	470
0	0	17159	11619	5	1512	1	920	1030	470
0	0	17164	11604	5	1517	1	927	1040	470
0	0	17167	11588	5	1522	1	934	1040	490
0	0	17167	11573	5	1527	1	940	1040	490
0	0	17173	11556	5	1532	1	940	1050	500
0	0	17177	11538	5	1537	1	940	1020	500
0	0	17183	11520	5	1542	1	939	1020	500
0	0	17183	11502	5	1547	1	938	1010	500
0	0	17187	11487	5	1552	1	938	1010	500
0	0	17187	11475	5	1557	1	938	990	510
0	0	17187	11467	5	1562	1	938	990	510
0	0	17187	11462	5	1567	1	938	970	510
0	0	17198	11455	5	1572	1	939	970	510
0	0	17210	11446	5	1577	1	938	970	510
0	0	17225	11434	5	1582	1	938	950	510
0	0	17239	11421	5	1587	1	939	950	510
0	0	17254	11407	5	1592	1	938	940	510
0	0	17267	11395	5	1597	1	937	940	510
0	0	17280	11383	5	1602	1	938	940	510
0	0	17296	11369	5	1607	1	938	910	510
0	0	17310	11358	5	1612	1	938	910	510
0	0	17324	11348	5	1617	1	938	910	530
0	0	17339	11340	5	1622	1	939	910	530
0	0	17356	11336	6	1628	1	939	900	540
0	0	17373	11336	5	1633	1	939	900	540
0	0	17393	11332	5	1638	1	939	900	540
0	0	17412	11332	5	1643	1	941	900	540
0	0	17431	11332	5	1648	1	941	900	540
0	0	17451	11338	5	1653	1	941	900	540
0	0	17470	11343	5	1658	1	942	900	540
0	0	17489	11348	5	1663	1	941	900	540
0	0	17505	11357	5	1668	1	942	900	540
0	0	17520	11369	5	1673	1	941	900	540
0	0	17534	11383	5	1678	1	942	900	540
0	0	17548	11399	5	1683	1	942	900	540
0	0	17559	11414	5	1688	1	942	900	540
0	0	17568	11428	5	1693	1	942	900	540
0	0	17577	11441	5	1698	1	943	900	540
0	0	17585	11454	5	1703	1	943	900	540
0	0	17595	11471	5	1708	1	943	900	560
0	0	17605	11492	5	1713	1	943	900	560
0	0	17611	11518	5	1718	1	942	900	570
0	0	17617	11546	5	1723	1	943	900	570
0	0	17622	11576	5	1728	1	943	900	570
0	0	17628	11606	5	1733	1	943	900	570
0	0	17638	11636	5	1738	1	942	920	570
0	0	17648	11665	5	1743	1	942	920	570
0	0	17659	11692	5	1748	1	941	950	570
0	0	17668	11716	5	1753	1	942	950	590
0	0	17677	11740	5	1758	1	941	970	590
0	0	17685	11764	5	1763	1	940	970	600
0	0	17691	11789	5	1768	1	939	1000	600
0	0	17697	11810	5	1773	1	939	1000	600
0	0	17702	11827	5	1778	1	939	1000	600
0	0	17706	11840	5	1783	1	939	1020	590
0	0	17712	11851	5	1788	1	939	1020	590
0	0	17716	11865	5	1793	1	939	1020	590
0	0	17721	11882	5	1798	1	938	1020	590
0	0	17721	11900	5	1803	1	938	1020	590
0	0	17724	11913	5	1808	1	938	1020	590
0	0	17724	11921	5	1813	1	938	1000	600
0	0	17724	11921	5	1818	1	938	1000	600
0	0	17724	11921	5	1823	1	938	1000	600
0	0	17724	11917	5	1828	1	938	1000	600
0	0	17719	11911	5	1833	1	938	970	600
0	0	17719	11904	5	1838	1	937	970	600
0	0	17715	11895	5	1843	1	937	970	620
0	0	17715	11887	5	1848	1	936	960	620
0	0	17715	11880	5	1853	1	936	960	630
0	0	17715	11870	5	1858	1	935	960	630
0	0	17715	11857	5	1863	1	936	960	630
0	0	17715	11837	5	1868	1	935	960	630
0	0	17715	11809	5	1873	1	936	960	630
0	0	17720	11777	5	1878	1	936	960	630
0	0	17720	11744	5	1883	1	938	980	630
0	0	17720	11714	5	1888	1	937	980	630
0	0	17720	11687	5	1893	1	938	980	630
0	0	17720	11661	5	1898	1	940	1020	630
0	0	17725	11633	5	1903	1	940	1020	630
0	0	17730	11600	5	1908	1	944	1020	630
0	0	17736	11562	5	1913	1	948	1040	620
0	0	17741	11521	5	1918	1	948	1040	620
0	0	17744	11479	5	1923	1	947	1040	620
0	0	17749	11437	5	1928	1	948	1040	620
0	0	17753	11395	5	1933	1	948	1040	620
0	0	17758	11352	5	1938	1	948	1040	620
0	0	17765	11310	5	1943	1	949	1040	620
0	0	17774	11270	5	1948	1	948	1040	620
0	0	17780	11231	5	1953	1	948	1040	620
0	0	17787	11195	5	1958	1	949	1020	630
0	0	17792	11157	5	1963	1	949	1020	630
0	0	17796	11119	5	1968	1	948	980	630
0	0	17802	11079	5	1973	1	949	980	630
0	0	17807	11037	5	1978	1	949	960	630
0	0	17812	10999	5	1983	1	948	960	630
0	0	17812	10964	5	1988	1	947	920	630
0	0	17812	10934	5	1993	1	948	900	630
0	0	17812	10910	5	1998	1	947	900	650
0	0	17812	10890	5	2003	1	945	900	650
0	0	17812	10874	5	2008	1	943	900	660
0	0	17812	10863	5	2013	1	942	900	660
0	0	17806	10858	5	2018	1	939	900	660
0	0	17803	10858	5	2023	1	930	860	660
0	0	17803	10858	5	2028	1	919	860	660
0	0	17798	10854	5	2033	1	907	860	660
0	0	17795	10854	5	2038	1	893	830	660
0	0	17791	10854	5	2043	1	877	830	660
0	0	17786	10854	5	2048	1	857	830	660
0	0	17781	10851	5	2053	1	829	830	660
0	0	17776	10851	5	2058	1	777	790	660
0	0	17769	10851	5	2063	1	693	790	660
0	0	17762	10855	5	2068	1	509	790	660
0	0	17756	10861	5	2073	1	249	790	660
0	0	17756	10861	5	2078	0	0	790	660
0	0	17737	10892	5	2083	0	0	790	660
0	0	17726	10917	5	2088	0	0	790	660
0	0	17712	10949	5	2093	0	0	790	660
0	0	17696	10987	5	2098	0	0	790	660
0	0	17678	11033	5	2103	0	0	830	660
0	0	17654	11086	5	2108	0	0	830	660
0	0	17627	11146	5	2113	0	0	840	650
0	0	17597	11212	5	2118	0	0	840	650
0	0	17565	11289	5	2123	0	0	860	630
0	0	17534	11376	5	2128	0	0	860	630
0	0	17506	11480	5	2133	0	0	900	620
0	0	17483	11600	5	2138	0	0	900	620
0	0	17466	11737	5	2143	0	0	920	600
0	0	17466	11737	5	2148	0	0	920	600
0	0	17208	11706	5	2153	0	0	1350	220
0	0	17216	11706	5	2158	0	0	1350	220
0	0	17229	11706	5	2163	0	0	1350	220
0	0	17247	11715	5	2168	0	0	1350	220
0	0	17270	11723	5	2173	0	0	1350	220
0	0	17293	11734	5	2178	0	0	1350	220
0	0	17315	11748	5	2183	0	0	1350	220
0	0	17341	11761	5	2188	0	0	1350	220
0	0	17366	11780	5	2193	0	0	1350	220
0	0	17387	11802	5	2198	0	0	1350	220
0	0	17406	11825	5	2203	0	0	1350	220
0	0	17417	11849	5	2208	0	0	1350	220
0	0	17425	11869	5	2213	0	0	1350	220
0	0	17425	11886	5	2218	0	0	1350	220
0	0	17425	11899	5	2223	0	0	1350	220
0	0	17425	11911	5	2228	0	0	1350	220
0	0	17414	11918	5	2233	0	0	1350	220
0	0	17403	11918	5	2238	0	0	1350	220
0	0	17392	11918	5	2243	0	0	1350	220
0	0	17379	11910	5	2248	0	0	1350	220
0	0	17366	11902	5	2253	0	0	1350	220
0	0	17354	11896	5	2258	0	0	1350	220
0	0	17345	11890	5	2263	0	0	1350	220
0	0	17339	11890	5	2268	0	0	1350	220
0	0	17339	11890	5	2273	0	0	1350	220
0	0	17336	11890	5	2278	0	0	1350	220
0	0	17336	11897	5	2283	0	0	1280	240
0	0	17342	11903	5	2288	0	0	1240	260
0	0	17349	11909	5	2293	0	0	1200	270
0	0	17359	11914	5	2298	0	0	1160	270
0	0	17373	11920	5	2303	0	0	1140	280
0	0	17389	11924	5	2308	0	0	1110	280
0	0	17407	11928	5	2313	0	0	1110	280
0	0	17427	11931	5	2318	0	0	1110	280
0	0	17449	11931	5	2323	0	0	1110	280
0	0	17471	11931	5	2328	0	0	1130	280
0	0	17491	11931	5	2333	0	0	1130	280
0	0	17512	11931	5	2338	0	0	1140	300
0	0	17528	11927	5	2343	0	0	1140	300
0	0	17544	11923	5	2348	0	0	1160	300
0	0	17557	11918	5	2353	0	0	1160	300
0	0	17568	11912	5	2358	0	0	1180	320
0	0	17577	11905	5	2363	0	0	1180	320
0	0	17584	11896	5	2368	0	0	1190	330
0	0	17590	11887	5	2373	0	0	1190	330
0	0	17594	11878	5	2378	0	0	1190	330
0	0	17598	11867	5	2383	0	0	1200	340
0	0	17601	11856	5	2388	0	0	1200	340
0	0	17601	11844	5	2393	0	0	1210	350
0	0	17606	11829	5	2398	0	0	1230	340
0	0	17606	11815	5	2403	0	0	1240	340
0	0	17606	11801	5	2408	0	0	1240	340
0	0	17606	11789	5	2413	0	0	1260	330
0	0	17606	11780	5	2418	0	0	1270	330
0	0	17602	11772	5	2423	0	0	1270	330
0	0	17599	11766	5	2428	0	0	1290	320
0	0	17594	11761	5	2433	0	0	1300	320
0	0	17590	11757	5	2438	0	0	1300	320
0	0	17586	11757	5	2443	0	0	1320	310
0	0	17582	11753	5	2448	0	0	1330	310
0	0	17578	11753	5	2453	0	0	1330	310
0	0	17578	11753	5	2458	0	0	1350	300
0	0	17572	11753	5	2463	0	0	1360	290
0	0	17572	11759	5	2468	0	0	1360	290
0	0	17565	11763	5	2473	0	0	1360	290
0	0	17565	11763	3	2476	1	47	1360	290
0	0	17554	11776	5	2481	1	55	1350	300
0	0	17548	11784	5	2486	1	69	1350	300
0	0	17548	11794	5	2491	1	138	1330	310
0	0	17548	11806	5	2496	1	199	1330	310
0	0	17548	11819	5	2501	1	231	1330	310
0	0	17556	11833	5	2506	1	284	1330	310
0	0	17563	11846	5	2511	1	326	1330	310
0	0	17571	11859	5	2516	1	365	1320	310
0	0	17580	11874	5	2521	1	416	1320	310
0	0	17591	11889	5	2526	1	437	1320	310
0	0	17603	11903	5	2531	1	465	1300	320
0	0	17617	11916	5	2536	1	501	1300	320
0	0	17630	11925	5	2541	1	504	1300	320
0	0	17644	11932	5	2546	1	527	1320	330
0	0	17658	11937	5	2551	1	527	1310	330
0	0	17672	11937	5	2556	1	535	1320	340
0	0	17686	11937	5	2561	1	582	1320	340
0	0	17700	11937	5	2566	1	578	1320	340
0	0	17714	11937	5	2571	1	584	1320	340
0	0	17728	11929	5	2576	1	601	1320	340
0	0	17743	11921	5	2581	1	616	1320	340
0	0	17757	11911	5	2586	1	619	1320	360
0	0	17770	11899	5	2591	1	613	1320	360
0	0	17783	11886	5	2596	1	621	1330	360
0	0	17794	11872	5	2601	1	633	1330	360
0	0	17806	11856	5	2606	1	635	1330	360
0	0	17819	11838	5	2611	1	657	1330	360
0	0	17831	11819	5	2616	1	676	1330	360
0	0	17843	11797	5	2621	1	683	1350	370
0	0	17853	11777	5	2626	1	687	1350	370
0	0	17862	11758	5	2631	1	691	1380	370
0	0	17867	11737	5	2636	1	697	1380	370
0	0	17871	11718	5	2641	1	709	1380	370
0	0	17871	11697	5	2646	1	714	1380	370
0	0	17875	11676	5	2651	1	729	1380	370
0	0	17875	11656	5	2656	1	743	1370	360
0	0	17878	11636	5	2661	1	753	1370	360
0	0	17878	11616	5	2666	1	755	1350	350
0	0	17878	11598	5	2671	1	754	1350	350
0	0	17883	11580	5	2676	1	755	1350	340
0	0	17887	11563	5	2681	1	758	1350	340
0	0	17893	11548	5	2686	1	758	1330	330
0	0	17901	11534	5	2691	1	758	1320	330
0	0	17910	11520	5	2696	1	759	1320	330
0	0	17920	11508	5	2701	1	760	1300	320
0	0	17930	11496	5	2706	1	765	1300	320
0	0	17942	11486	5	2711	1	766	1280	320
0	0	17953	11477	5	2716	1	765	1280	320
0	0	17965	11471	5	2721	1	767	1260	300
0	0	17978	11467	5	2726	1	773	1260	300
0	0	17992	11467	5	2731	1	780	1280	320
0	0	18007	11467	5	2736	1	782	1280	320
0	0	18023	11472	5	2741	1	786	1290	320
0	0	18041	11480	5	2746	1	794	1270	330
0	0	18061	11491	5	2751	1	800	1290	340
0	0	18084	11505	5	2756	1	816	1290	340
0	0	18108	11522	5	2761	1	818	1300	350
0	0	18132	11543	5	2766	1	819	1300	350
0	0	18156	11567	5	2771	1	817	1320	360
0	0	18177	11594	5	2776	1	817	1320	360
0	0	18198	11623	5	2781	1	819	1330	360
0	0	18219	11652	5	2786	1	821	1330	360
0	0	18238	11680	5	2791	1	823	1350	370
0	0	18255	11705	5	2796	1	824	1350	370
0	0	18269	11729	5	2801	1	831	1360	380
0	0	18280	11749	5	2806	1	833	1360	380
0	0	18289	11769	5	2811	1	837	1380	370
0	0	18299	11790	5	2816	1	837	1400	370
0	0	18306	11813	5	2821	1	843	1400	370
0	0	18315	11839	5	2826	1	839	1410	380
0	0	18322	11866	5	2831	1	847	1410	380
0	0	18329	11891	5	2836	1	856	1430	390
0	0	18334	11915	5	2841	1	855	1430	390
0	0	18338	11937	5	2846	1	855	1440	390
0	0	18341	11956	5	2851	1	857	1440	390
0	0	18341	11971	5	2856	1	865	1440	390
0	0	18345	11981	5	2861	1	870	1440	390
0	0	18345	11986	5	2866	1	871	1460	400
0	0	18345	11986	5	2871	1	870	1460	400
0	0	18345	11986	5	2876	1	869	1470	400
0	0	18345	11986	5	2881	1	867	1470	400
0	0	18345	11986	5	2886	1	865	1470	400
0	0	18345	11982	5	2891	1	865	1470	400
0	0	18345	11977	5	2896	1	864	1470	400
0	0	18345	11969	5	2901	1	864	1470	400
0	0	18345	11957	5	2906	1	862	1470	400
0	0	18345	11937	5	2911	1	866	1470	400
0	0	18339	11910	5	2916	1	867	1470	400
0	0	18333	11880	5	2921	1	866	1470	400
0	0	18327	11846	5	2926	1	868	1470	400
0	0	18319	11812	5	2931	1	868	1470	400
0	0	18312	11779	5	2936	1	868	1470	400
0	0	18306	11746	5	2941	1	868	1460	400
0	0	18300	11714	5	2946	1	868	1460	400
0	0	18300	11683	5	2951	1	871	1440	390
0	0	18295	11654	5	2956	1	871	1440	390
0	0	18295	11627	5	2961	1	872	1440	390
0	0	18301	11601	5	2966	1	872	1450	380
0	0	18308	11577	5	2971	1	875	1450	380
0	0	18316	11556	5	2976	1	874	1440	390
0	0	18325	11538	5	2981	1	874	1440	390
0	0	18335	11524	5	2986	1	874	1440	390
0	0	18345	11514	5	2991	1	874	1440	390
0	0	18357	11506	5	2996	1	875	1440	390
0	0	18369	11501	5	3001	1	874	1460	400
0	0	18380	11501	5	3006	1	874	1460	400
0	0	18393	11497	5	3011	1	876	1470	400
0	0	18405	11497	5	3016	1	876	1470	400
0	0	18417	11497	5	3021	1	874	1470	400
0	0	18430	11505	5	3026	1	872	1470	400
0	0	18442	11512	5	3031	1	871	1470	400
0	0	18453	11522	5	3036	1	867	1460	400
0	0	18464	11535	5	3041	1	853	1460	400
0	0	18476	11549	5	3046	1	810	1440	390
0	0	18488	11567	5	3051	1	719	1420	400
0	0	18502	11588	5	3056	1	443	1420	400
0	0	18517	11611	5	3061	1	87	1420	400
0	0	18517	11611	5	3066	0	0	1420	400
0	0	18547	11667	5	3071	0	0	1420	400
0	0	18560	11698	5	3076	0	0	1420	400
0	0	18572	11730	5	3081	0	0	1420	400
0	0	18582	11765	5	3086	0	0	1420	400
0	0	18590	11801	5	3091	0	0	1420	400
0	0	18598	11839	5	3096	0	0	1420	400
0	0	18605	11877	5	3101	0	0	1420	400
0	0	18611	11913	5	3106	0	0	1420	400
0	0	18616	11947	5	3111	0	0	1420	400
0	0	18616	11977	5	3116	0	0	1420	400
0	0	18616	12006	5	3121	0	0	1420	400
0	0	18616	12032	5	3126	0	0	1420	400
0	0	18616	12057	5	3131	0	0	1420	400
0	0	18612	12081	5	3136	0	0	1420	400
0	0	18606	12104	5	3141	0	0	1420	400
0	0	18600	12124	5	3146	0	0	1420	400
0	0	18592	12142	5	3151	0	0	1420	400
0	0	18585	12158	5	3156	0	0	1420	400
0	0	18579	12172	5	3161	0	0	1420	400
0	0	18571	12184	5	3166	0	0	1420	400
0	0	18563	12194	5	3171	0	0	1420	400
0	0	18555	12203	5	3176	0	0	1420	400
0	0	18548	12212	5	3181	0	0	1430	390
0	0	18541	12218	5	3186	0	0	1430	390
0	0	18534	12227	5	3191	0	0	1410	380
0	0	18534	12227	5	3196	1	451	1420	370
0	0	18514	12249	5	3201	1	479	1420	370
0	0	18505	12263	5	3206	1	468	1420	370
0	0	18496	12275	5	3211	1	530	1440	360
0	0	18492	12284	5	3216	1	616	1440	360
0	0	18492	12293	5	3221	1	694	1440	360
0	0	18492	12300	5	3226	1	747	1450	350
0	0	18488	12305	5	3231	1	765	1440	350
0	0	18488	12309	5	3236	1	773	1440	350
0	0	18488	12314	5	3241	1	790	1420	340
0	0	18488	12317	5	3246	1	801	1420	340
0	0	18488	12317	5	3251	1	809	1420	340
0	0	18488	12321	5	3256	1	812	1440	330
0	0	18488	12321	5	3261	1	812	1440	330
0	0	18488	12321	5	3266	1	811	1440	330
0	0	18488	12321	5	3271	1	811	1440	330
0	0	18488	12321	5	3276	1	809	1440	330
0	0	18492	12321	5	3281	1	807	1440	330
0	0	18492	12317	5	3286	1	806	1440	330
0	0	18492	12317	5	3291	1	806	1440	330
0	0	18496	12312	5	3296	1	805	1450	330
0	0	18501	12306	5	3301	1	806	1450	330
0	0	18506	12300	5	3306	1	806	1450	330
0	0	18512	12293	5	3311	1	805	1450	330
0	0	18519	12286	5	3316	1	802	1450	330
0	0	18524	12280	5	3321	1	800	1450	330
0	0	18528	12275	5	3326	1	799	1450	330
0	0	18528	12268	5	3331	1	800	1450	330
0	0	18532	12260	5	3336	1	800	1460	340
0	0	18532	12251	5	3341	1	800	1460	340
0	0	18532	12243	5	3346	1	796	1470	340
0	0	18532	12236	5	3351	1	795	1470	340
0	0	18532	12231	5	3356	1	794	1470	340
0	0	18528	12226	5	3361	1	792	1470	340
0	0	18528	12222	5	3366	1	792	1470	340
0	0	18521	12218	5	3371	1	792	1470	340
0	0	18516	12215	5	3376	1	792	1470	340
0	0	18510	12211	5	3381	1	792	1470	340
0	0	18503	12208	5	3386	1	792	1470	340
0	0	18496	12204	5	3391	1	791	1470	340
0	0	18490	12204	5	3396	1	790	1470	340
0	0	18484	12204	5	3401	1	784	1470	340
0	0	18480	12204	5	3406	1	765	1470	340
0	0	18476	12204	5	3411	1	726	1470	340
0	0	18471	12204	5	3416	1	662	1470	340
0	0	18467	12204	5	3421	1	554	1470	340
0	0	18467	12204	5	3426	1	375	1470	340
0	0	18463	12204	5	3431	1	181	1470	340
0	0	18463	12204	5	3436	0	0	1470	340
0	0	18467	12209	5	3441	0	0	1470	340
0	0	18472	12209	5	3446	0	0	1470	340
0	0	18478	12216	5	3451	0	0	1470	340
0	0	18483	12221	5	3456	0	0	1470	340
0	0	18488	12227	5	3461	0	0	1470	340
0	0	18493	12232	5	3466	0	0	1470	340
0	0	18498	12232	5	3471	0	0	1470	340
0	0	18505	12232	5	3476	0	0	1470	340
0	0	18512	12232	5	3481	0	0	1470	340
0	0	18519	12224	5	3486	0	0	1470	340
0	0	18526	12216	5	3491	0	0	1470	340
0	0	18532	12206	5	3496	0	0	1470	340
0	0	18537	12194	5	3501	0	0	1470	340
0	0	18540	12180	5	3506	0	0	1470	340
0	0	18540	12163	5	3511	0	0	1470	340
0	0	18544	12144	5	3516	0	0	1470	340
0	0	18544	12121	5	3521	0	0	1470	340
0	0	18548	12096	5	3526	0	0	1490	350
0	0	18554	12067	5	3531	0	0	1470	360
0	0	18559	12039	5	3536	0	0	1480	360
0	0	18565	12011	5	3541	0	0	1480	360
0	0	18571	11986	5	3546	0	0	1470	370
0	0	18571	11963	5	3551	0	0	1470	370
0	0	18575	11941	5	3556	0	0	1470	370
0	0	18575	11920	5	3561	0	0	1450	380
0	0	18579	11901	5	3566	0	0	1450	380
0	0	18579	11885	5	3571	0	0	1440	390
0	0	18579	11871	5	3576	0	0	1440	390
0	0	18579	11858	5	3581	0	0	1440	390
0	0	18582	11845	5	3586	0	0	1440	390
0	0	18582	11834	5	3591	0	0	1440	390
0	0	18582	11823	5	3596	0	0	1450	380
0	0	18582	11811	5	3601	0	0	1450	380
0	0	18582	11801	5	3606	0	0	1470	370
0	0	18578	11791	5	3611	0	0	1470	370
0	0	18578	11782	5	3616	0	0	1480	360
0	0	18573	11776	5	3621	0	0	1480	360
0	0	18568	11768	5	3626	0	0	1500	350
0	0	18564	11760	5	3631	0	0	1500	350
0	0	18559	11753	5	3636	0	0	1500	340
0	0	18553	11744	5	3641	0	0	1520	330
0	0	18547	11736	5	3646	0	0	1520	330
0	0	18542	11728	5	3651	0	0	1530	320
0	0	18535	11720	5	3656	0	0	1530	320
0	0	18530	11712	5	3661	0	0	1550	300
0	0	18524	11704	5	3666	0	0	1530	320
0	0	18517	11697	5	3671	0	0	1530	320
0	0	18512	11689	5	3676	0	0	1530	320
0	0	18506	11682	5	3681	0	0	1520	330
0	0	18502	11675	5	3686	0	0	1520	330
0	0	18502	11668	5	3691	0	0	1520	330
0	0	18496	11661	5	3696	0	0	1520	330
0	0	18496	11655	5	3701	0	0	1500	340
0	0	18491	11650	5	3706	0	0	1500	340
0	0	18491	11644	5	3711	0	0	1500	340
0	0	18486	11638	5	3716	0	0	1480	330
0	0	18486	11630	5	3721	0	0	1470	340
0	0	18482	11622	5	3726	0	0	1470	340
0	0	18482	11613	5	3731	0	0	1470	340
0	0	18476	11604	5	3736	0	0	1450	350
0	0	18472	11597	5	3741	0	0	1450	350
0	0	18472	11597	3	3744	1	66	1450	350
0	0	18459	11586	5	3749	1	83	1450	350
0	0	18453	11582	5	3754	1	128	1450	350
0	0	18449	11582	5	3759	1	199	1440	360
0	0	18449	11578	5	3764	1	256	1440	360
0	0	18449	11578	5	3769	1	320	1440	360
0	0	18449	11578	5	3774	1	378	1440	360
0	0	18456	11578	5	3779	1	422	1440	360
0	0	18460	11578	5	3784	1	509	1440	360
0	0	18467	11585	5	3789	1	611	1420	370
0	0	18477	11592	5	3794	1	647	1420	370
0	0	18489	11602	5	3799	1	718	1420	370
0	0	18504	11616	5	3804	1	741	1420	370
0	0	18519	11633	5	3809	1	751	1420	370
0	0	18535	11652	5	3814	1	806	1420	370
0	0	18549	11672	5	3819	1	811	1420	370
0	0	18562	11692	5	3824	1	820	1420	370
0	0	18574	11712	5	3829	1	829	1440	380
0	0	18586	11733	5	3834	1	846	1440	380
0	0	18598	11753	5	3839	1	852	1450	380
0	0	18611	11773	5	3844	1	868	1450	380
0	0	18625	11794	5	3849	1	867	1450	380
0	0	18640	11818	5	3854	1	870	1470	370
0	0	18656	11845	5	3859	1	868	1470	370
0	0	18672	11874	5	3864	1	871	1470	370
0	0	18689	11901	5	3869	1	870	1470	390
0	0	18704	11927	5	3874	1	870	1470	390
0	0	18719	11947	5	3879	1	871	1480	390
0	0	18735	11964	5	3884	1	871	1480	390
0	0	18747	11977	5	3889	1	870	1480	390
0	0	18759	11987	5	3894	1	869	1480	390
0	0	18771	11993	5	3899	1	869	1480	390
0	0	18783	11997	5	3904	1	869	1500	400
0	0	18796	11997	5	3909	1	869	1500	400
0	0	18807	11997	5	3914	1	868	1510	400
0	0	18817	11997	5	3919	1	866	1510	400
0	0	18826	11993	5	3924	1	866	1510	400
0	0	18834	11987	5	3929	1	864	1530	410
0	0	18840	11979	5	3934	1	862	1530	410
0	0	18846	11968	5	3939	1	864	1540	410
0	0	18853	11954	5	3944	1	865	1540	410
0	0	18859	11937	5	3949	1	864	1540	410
0	0	18866	11915	5	3954	1	865	1540	410
0	0	18871	11891	5	3959	1	865	1560	410
0	0	18874	11863	5	3964	1	868	1560	410
0	0	18874	11833	5	3969	1	869	1570	420
0	0	18879	11804	5	3974	1	869	1570	420
0	0	18879	11775	5	3979	1	869	1570	420
0	0	18879	11748	5	3984	1	870	1570	420
0	0	18879	11721	5	3989	1	870	1560	420
0	0	18872	11694	5	3994	1	872	1560	420
0	0	18867	11668	5	3999	1	871	1560	420
0	0	18861	11642	5	4004	1	873	1580	430
0	0	18856	11616	5	4009	1	873	1580	430
0	0	18851	11592	5	4014	1	883	1590	430
0	0	18845	11570	5	4019	1	883	1590	430
0	0	18841	11549	5	4024	1	884	1590	430
0	0	18835	11531	5	4029	1	885	1590	430
0	0	18829	11517	5	4034	1	884	1590	430
0	0	18822	11504	5	4039	1	885	1590	430
0	0	18817	11494	5	4044	1	885	1590	430
0	0	18812	11486	5	4049	1	885	1590	430
0	0	18807	11480	5	4054	1	885	1580	430
0	0	18802	11476	5	4059	1	886	1580	430
0	0	18802	11476	5	4064	1	888	1560	420
0	0	18799	11472	5	4069	1	891	1560	420
0	0	18799	11472	5	4074	1	896	1560	420
0	0	18799	11472	5	4079	1	900	1560	420
0	0	18799	11476	5	4084	1	904	1560	420
0	0	18799	11480	5	4089	1	906	1560	420
0	0	18799	11486	5	4094	1	905	1540	440
0	0	18799	11498	5	4099	1	900	1540	440
0	0	18803	11517	5	4104	1	901	1540	440
0	0	18807	11543	5	4109	1	899	1540	440
0	0	18814	11572	5	4114	1	898	1540	440
0	0	18823	11604	5	4119	1	900	1540	440
0	0	18834	11638	5	4124	1	899	1560	420
0	0	18847	11672	5	4129	1	899	1560	420
0	0	18861	11707	5	4134	1	896	1560	420
0	0	18877	11743	5	4139	1	894	1560	420
0	0	18890	11779	5	4144	1	893	1560	420
0	0	18904	11813	5	4149	1	894	1560	420
0	0	18916	11845	5	4154	1	892	1560	420
0	0	18928	11871	5	4159	1	895	1560	420
0	0	18939	11892	5	4164	1	894	1560	420
0	0	18948	11908	5	4169	1	894	1550	420
0	0	18957	11920	5	4174	1	895	1550	420
0	0	18964	11930	5	4179	1	896	1530	420
0	0	18971	11936	5	4184	1	896	1520	410
0	0	18977	11940	5	4189	1	895	1520	410
0	0	18977	11940	5	4194	1	894	1500	410
0	0	18981	11940	5	4199	1	893	1490	410
0	0	18981	11940	5	4204	1	893	1470	400
0	0	18981	11935	5	4209	1	891	1460	400
0	0	18981	11931	5	4214	1	892	1460	400
0	0	18981	11924	5	4219	1	892	1440	390
0	0	18988	11912	5	4224	1	894	1430	390
0	0	18992	11897	5	4229	1	894	1410	380
0	0	18996	11880	5	4234	1	893	1400	370
0	0	18996	11859	5	4239	1	895	1400	370
0	0	19000	11838	5	4244	1	894	1380	370
0	0	19000	11816	5	4249	1	893	1380	370
0	0	19000	11792	5	4254	1	895	1380	370
0	0	19005	11768	5	4259	1	896	1380	370
0	0	19005	11743	5	4264	1	896	1380	370
0	0	19015	11719	5	4269	1	897	1390	360
0	0	19025	11694	5	4274	1	900	1390	360
0	0	19039	11669	5	4279	1	905	1390	360
0	0	19056	11644	5	4284	1	907	1390	360
0	0	19072	11620	5	4289	1	906	1390	360
0	0	19087	11597	5	4294	1	908	1390	360
0	0	19101	11575	5	4299	1	907	1380	360
0	0	19114	11554	5	4304	1	909	1380	360
0	0	19127	11535	5	4309	1	909	1360	350
0	0	19139	11519	5	4314	1	908	1360	350
0	0	19150	11504	5	4319	1	909	1360	350
0	0	19159	11490	5	4324	1	909	1380	360
0	0	19168	11476	5	4329	1	910	1380	360
0	0	19175	11462	5	4334	1	912	1380	370
0	0	19182	11451	5	4339	1	915	1380	370
0	0	19187	11443	5	4344	1	914	1380	370
0	0	19191	11437	5	4349	1	914	1380	370
0	0	19191	11437	5	4354	1	914	1380	370
0	0	19191	11434	5	4359	1	914	1360	380
0	0	19191	11434	5	4364	1	914	1360	380
0	0	19195	11434	5	4369	1	914	1360	380
0	0	19195	11434	5	4374	1	914	1360	380
0	0	19195	11434	5	4379	1	914	1380	390
0	0	19195	11434	5	4384	1	912	1380	390
0	0	19195	11434	5	4389	1	910	1390	390
0	0	19195	11434	5	4394	1	905	1390	390
0	0	19195	11438	5	4399	1	894	1390	390
0	0	19190	11438	5	4404	1	865	1390	390
0	0	19190	11438	5	4409	1	809	1380	400
0	0	19186	11438	5	4414	1	698	1380	400
0	0	19181	11442	5	4419	1	395	1380	400
0	0	19181	11442	5	4424	0	0	1380	400
0	0	19168	11437	5	4429	0	0	1380	400
0	0	19158	11434	5	4434	0	0	1380	400
0	0	19145	11430	5	4439	0	0	1370	390
0	0	19130	11430	5	4444	0	0	1370	390
0	0	19114	11430	5	4449	0	0	1350	380
0	0	19094	11438	5	4454	0	0	1350	380
0	0	19076	11446	5	4459	0	0	1350	380
0	0	19060	11457	5	4464	0	0	1350	380
0	0	19046	11472	5	4469	0	0	1360	380
0	0	19036	11493	5	4474	0	0	1360	380
0	0	19027	11520	5	4479	0	0	1350	370
0	0	19019	11550	5	4484	0	0	1350	350
0	0	19010	11580	5	4489	0	0	1350	340
0	0	18999	11611	5	4494	0	0	1340	320
0	0	18989	11639	5	4499	0	0	1340	290
0	0	18977	11665	5	4504	0	0	1320	260
0	0	18969	11692	5	4509	0	0	1320	230
0	0	18963	11712	5	4514	0	0	1350	220
0	0	18963	11712	5	4519	0	0	1350	220
