# Supplementary material for: “Let Me Hear Your Handwriting!” Evaluating the Movement Fluency from Its Sonification
Source: PLoS One. 2015 Jun 17;10(6):e0128388. doi: 10.1371/journal.pone.0128388 (PMC4470513; doi:10.1371/journal.pone.0128388)
Supplement: S1 Dataset — (ZIP) [file pone.0128388.s004.zip › S4_Dataset_Experiment1/DJ1.txt]

Identification :	jeremy	Operateur :	viet	Id tablette :	109052287	Id Curseur :	R
2011-10-20	15-22-29
Fichier origine :	C:\Documents and Settings\paz\Mes documents\Adulte Lapin\Sujets\jeremy
Nb segments :	1
Seg	Num	X /100 mm	Y /100 mm	Interv ms	Time ms	Tip	P	Az	Al
0	0	6732	17853	5	5	0	0	213	56
0	1	6732	17853	5	10	0	0	213	56
0	2	6732	17853	5	15	0	0	213	56
0	3	6727	17857	5	20	0	0	213	56
0	4	6727	17857	5	25	0	0	213	56
0	5	6722	17862	5	30	0	0	213	56
0	6	6722	17862	5	35	0	0	213	56
0	7	6722	17862	5	40	0	0	213	56
0	8	6722	17862	5	45	0	0	213	56
0	9	6722	17862	5	50	0	0	213	56
0	10	6722	17862	5	55	0	0	213	56
0	11	6722	17862	5	60	0	0	213	56
0	12	6722	17862	5	65	0	0	213	56
0	13	6722	17862	5	70	0	0	213	56
0	14	6726	17862	5	75	0	0	213	56
0	15	6726	17862	5	80	0	0	212	57
0	16	6730	17862	5	85	0	0	213	58
0	17	6730	17858	5	90	0	0	211	58
0	18	6734	17858	5	95	0	0	211	58
0	19	6734	17858	5	100	0	0	211	58
0	20	6734	17858	5	105	0	0	211	58
0	21	6734	17858	5	110	0	0	211	58
0	22	6734	17858	5	115	0	0	211	58
0	23	6734	17858	5	120	0	0	211	58
0	24	6734	17858	5	125	0	0	211	58
0	25	6734	17854	5	130	0	0	211	58
0	26	6734	17854	5	135	0	0	211	58
0	27	6734	17854	5	140	0	0	211	58
0	28	6729	17854	5	145	0	0	211	58
0	29	6729	17851	5	150	0	0	211	58
0	30	6729	17851	5	155	0	0	213	59
0	31	6723	17851	5	160	0	0	213	59
0	32	6723	17851	5	165	0	0	213	59
0	33	6718	17851	5	170	0	0	213	59
0	34	6713	17851	5	175	0	0	213	59
0	35	6713	17851	5	180	0	0	213	59
0	36	6709	17851	5	185	0	0	213	59
0	37	6709	17851	5	190	0	0	213	59
0	38	6706	17851	5	195	0	0	213	59
0	39	6706	17851	5	200	0	0	213	59
0	40	6700	17856	5	205	0	0	213	59
0	41	6700	17856	5	210	0	0	213	59
0	42	6697	17859	5	215	0	0	213	59
0	43	6697	17859	5	220	0	0	213	59
0	44	6697	17859	5	225	0	0	213	59
0	45	6697	17864	5	230	0	0	211	58
0	46	6697	17864	5	235	0	0	211	58
0	47	6693	17864	5	240	0	0	211	58
0	48	6693	17867	5	245	0	0	211	58
0	49	6693	17867	5	250	0	0	211	58
0	50	6693	17867	5	255	0	0	211	58
0	51	6690	17867	5	260	0	0	211	58
0	52	6690	17867	5	265	0	0	210	58
0	53	6686	17867	5	270	0	0	210	58
0	54	6683	17867	5	275	0	0	208	59
0	55	6683	17867	5	280	0	0	208	59
0	56	6677	17867	5	285	0	0	208	59
0	57	6673	17867	5	290	0	0	208	59
0	58	6673	17867	5	295	0	0	208	59
0	59	6668	17871	5	300	0	0	208	59
0	60	6668	17871	5	305	0	0	208	59
0	61	6664	17871	5	310	0	0	208	59
0	62	6664	17871	5	315	0	0	208	59
0	63	6658	17871	5	320	0	0	208	59
0	64	6658	17871	5	325	0	0	208	59
0	65	6652	17871	5	330	0	0	208	59
0	66	6652	17871	5	335	0	0	209	60
0	67	6646	17871	5	340	0	0	209	60
0	68	6642	17875	5	345	0	0	209	60
0	69	6642	17875	5	350	0	0	209	60
0	70	6635	17875	5	355	0	0	209	60
0	71	6630	17879	5	360	0	0	208	60
0	72	6630	17879	5	365	0	0	208	60
0	73	6624	17879	5	370	0	0	206	60
0	74	6619	17879	5	375	0	0	206	60
0	75	6619	17879	5	380	0	0	206	60
0	76	6612	17879	5	385	0	0	206	60
0	77	6608	17882	5	390	0	0	206	60
0	78	6608	17882	5	395	0	0	206	60
0	79	6603	17882	5	400	0	0	206	60
0	80	6603	17879	5	405	0	0	206	60
0	81	6598	17879	5	410	0	0	206	60
0	82	6598	17875	5	415	0	0	206	60
0	83	6598	17875	5	420	0	0	207	61
0	84	6594	17870	5	425	0	0	207	61
0	85	6594	17870	5	430	0	0	207	61
0	86	6591	17870	5	435	0	0	205	62
0	87	6591	17864	5	440	0	0	205	62
0	88	6587	17864	5	445	0	0	204	62
0	89	6587	17864	5	450	0	0	204	62
0	90	6587	17860	5	455	0	0	205	63
0	91	6582	17860	5	460	0	0	205	63
0	92	6582	17860	5	465	0	0	205	63
0	93	6578	17856	5	470	0	0	205	63
0	94	6574	17856	5	475	0	0	205	63
0	95	6574	17856	5	480	0	0	206	64
0	96	6571	17856	5	485	0	0	206	64
0	97	6571	17856	5	490	0	0	206	64
0	98	6567	17856	5	495	0	0	204	64
0	99	6567	17859	5	500	0	0	204	64
0	100	6567	17859	3	503	1	90	202	64
0	101	6567	17859	5	508	1	142	202	64
0	102	6567	17859	5	513	1	188	202	64
0	103	6567	17859	5	518	1	228	202	64
0	104	6567	17859	5	523	1	263	202	64
0	105	6567	17859	6	529	1	301	202	64
0	106	6563	17859	5	534	1	336	202	64
0	107	6563	17859	5	539	1	369	202	64
0	108	6563	17856	5	544	1	407	202	64
0	109	6559	17856	5	549	1	445	202	64
0	110	6559	17856	5	554	1	480	202	64
0	111	6559	17856	5	559	1	514	200	65
0	112	6553	17856	5	564	1	548	200	65
0	113	6553	17856	5	569	1	586	198	65
0	114	6553	17852	5	574	1	619	198	65
0	115	6553	17852	5	579	1	650	198	65
0	116	6553	17852	5	584	1	677	198	65
0	117	6553	17852	5	589	1	702	198	65
0	118	6553	17852	5	594	1	727	198	66
0	119	6553	17852	5	599	1	748	198	66
0	120	6557	17852	5	604	1	768	198	66
0	121	6557	17852	5	609	1	786	198	66
0	122	6561	17852	5	614	1	799	198	66
0	123	6561	17852	5	619	1	806	198	66
0	124	6568	17857	5	624	1	807	198	66
0	125	6577	17860	5	629	1	801	198	66
0	126	6588	17868	5	634	1	803	198	66
0	127	6600	17878	5	639	1	803	198	65
0	128	6614	17887	5	644	1	803	198	65
0	129	6626	17898	5	649	1	802	200	65
0	130	6639	17910	5	654	1	805	200	65
0	131	6652	17921	5	659	1	806	202	64
0	132	6664	17935	5	664	1	810	202	64
0	133	6676	17949	5	669	1	808	202	64
0	134	6687	17965	5	674	1	822	202	64
0	135	6696	17983	5	679	1	817	202	64
0	136	6707	18002	5	684	1	813	202	64
0	137	6717	18024	5	689	1	808	202	64
0	138	6727	18049	5	694	1	794	201	64
0	139	6736	18072	5	699	1	800	201	64
0	140	6746	18098	5	704	1	790	201	64
0	141	6754	18125	5	709	1	783	201	64
0	142	6762	18149	5	714	1	779	201	64
0	143	6768	18177	5	719	1	775	201	64
0	144	6768	18204	5	724	1	776	200	63
0	145	6773	18229	5	729	1	753	200	63
0	146	6773	18256	5	734	1	755	202	62
0	147	6773	18281	5	739	1	738	202	62
0	148	6769	18304	5	744	1	735	204	62
0	149	6764	18328	5	749	1	727	204	62
0	150	6756	18352	5	754	1	714	204	62
0	151	6747	18375	5	759	1	702	204	62
0	152	6735	18399	5	764	1	692	204	62
0	153	6722	18422	5	769	1	681	204	62
0	154	6708	18443	5	774	1	678	204	62
0	155	6694	18462	5	779	1	675	204	62
0	156	6678	18480	5	784	1	670	204	62
0	157	6662	18496	5	789	1	652	204	62
0	158	6644	18510	5	794	1	649	204	62
0	159	6626	18522	5	799	1	649	204	62
0	160	6608	18529	5	804	1	646	202	62
0	161	6591	18535	5	809	1	646	202	62
0	162	6574	18535	5	814	1	646	200	63
0	163	6558	18535	5	819	1	641	200	63
0	164	6543	18535	5	824	1	640	199	62
0	165	6529	18535	5	829	1	636	199	62
0	166	6517	18525	5	834	1	636	199	62
0	167	6506	18518	5	839	1	634	199	62
0	168	6497	18506	5	844	1	633	198	61
0	169	6490	18493	5	849	1	631	198	61
0	170	6483	18479	5	854	1	625	198	61
0	171	6477	18460	5	859	1	630	197	61
0	172	6470	18442	5	864	1	629	197	61
0	173	6463	18420	5	869	1	630	195	61
0	174	6459	18394	5	874	1	632	195	62
0	175	6459	18367	5	879	1	636	195	62
0	176	6459	18337	5	884	1	638	195	62
0	177	6459	18304	5	889	1	637	195	62
0	178	6459	18272	5	894	1	638	196	63
0	179	6459	18239	5	899	1	644	196	63
0	180	6459	18206	5	904	1	646	196	63
0	181	6464	18176	5	909	1	660	196	63
0	182	6468	18144	5	914	1	663	196	63
0	183	6468	18115	5	919	1	668	196	63
0	184	6474	18088	5	924	1	678	196	63
0	185	6478	18060	5	929	1	682	196	63
0	186	6482	18035	5	934	1	695	196	63
0	187	6482	18011	5	939	1	708	196	63
0	188	6487	17987	5	944	1	707	196	63
0	189	6487	17966	5	949	1	720	196	63
0	190	6493	17946	5	954	1	725	196	63
0	191	6499	17924	5	959	1	740	196	63
0	192	6504	17904	5	964	1	741	198	63
0	193	6509	17886	5	969	1	749	198	63
0	194	6515	17868	5	974	1	752	200	63
0	195	6519	17853	5	979	1	758	200	63
0	196	6524	17836	5	984	1	771	200	63
0	197	6530	17822	5	989	1	766	201	64
0	198	6530	17810	5	994	1	766	201	64
0	199	6536	17797	5	999	1	771	201	64
0	200	6539	17786	5	1004	1	774	201	64
0	201	6543	17774	5	1009	1	777	201	64
0	202	6548	17761	5	1014	1	777	202	64
0	203	6553	17750	5	1019	1	775	202	64
0	204	6557	17741	5	1024	1	774	202	64
0	205	6561	17733	5	1029	1	777	202	64
0	206	6564	17726	5	1034	1	777	202	64
0	207	6568	17721	5	1039	1	776	202	64
0	208	6573	17713	5	1044	1	780	202	64
0	209	6580	17704	5	1049	1	783	202	64
0	210	6587	17696	5	1054	1	785	202	64
0	211	6597	17685	5	1059	1	783	203	65
0	212	6606	17676	5	1064	1	784	203	65
0	213	6615	17667	5	1069	1	785	203	65
0	214	6628	17655	5	1074	1	786	203	65
0	215	6642	17643	5	1079	1	788	203	65
0	216	6657	17632	5	1084	1	788	203	65
0	217	6674	17621	5	1089	1	786	203	65
0	218	6690	17611	5	1094	1	785	203	65
0	219	6706	17603	5	1099	1	784	203	65
0	220	6723	17594	5	1104	1	789	203	65
0	221	6738	17587	5	1109	1	792	203	65
0	222	6751	17581	5	1114	1	792	205	65
0	223	6766	17575	5	1119	1	797	205	65
0	224	6780	17572	5	1124	1	798	207	65
0	225	6793	17572	5	1129	1	803	207	65
0	226	6807	17572	5	1134	1	803	207	65
0	227	6819	17572	5	1139	1	810	207	65
0	228	6834	17572	5	1144	1	812	207	65
0	229	6849	17578	5	1149	1	814	207	65
0	230	6862	17584	5	1154	1	819	207	65
0	231	6876	17591	5	1159	1	824	207	65
0	232	6890	17600	5	1164	1	822	207	65
0	233	6903	17610	5	1169	1	823	207	65
0	234	6919	17620	5	1174	1	829	209	64
0	235	6933	17629	5	1179	1	832	209	64
0	236	6946	17640	5	1184	1	825	209	64
0	237	6959	17649	5	1189	1	830	207	65
0	238	6970	17659	5	1194	1	833	207	65
0	239	6981	17671	5	1199	1	832	207	65
0	240	6991	17681	5	1204	1	828	207	65
0	241	6998	17691	5	1209	1	834	205	65
0	242	7005	17700	5	1214	1	836	205	65
0	243	7012	17708	5	1219	1	832	203	65
0	244	7015	17715	5	1224	1	824	203	65
0	245	7019	17725	5	1229	1	823	203	65
0	246	7019	17733	5	1234	1	819	203	65
0	247	7019	17742	5	1239	1	816	200	66
0	248	7019	17749	5	1244	1	811	200	66
0	249	7019	17754	5	1249	1	804	198	66
0	250	7019	17759	5	1254	1	798	198	66
0	251	7019	17763	5	1259	1	791	198	66
0	252	7019	17763	5	1264	1	779	198	65
0	253	7013	17768	5	1269	1	769	198	65
0	254	7013	17768	5	1274	1	757	198	65
0	255	7010	17768	5	1279	1	747	198	65
0	256	7006	17768	5	1284	1	738	198	65
0	257	7000	17768	5	1289	1	732	198	65
0	258	6991	17772	5	1294	1	727	198	65
0	259	6980	17772	5	1299	1	714	198	65
0	260	6970	17772	5	1304	1	714	198	65
0	261	6957	17765	5	1309	1	706	198	65
0	262	6945	17760	5	1314	1	698	198	65
0	263	6935	17753	5	1319	1	686	198	65
0	264	6924	17747	5	1324	1	682	198	65
0	265	6916	17738	5	1329	1	684	198	65
0	266	6910	17727	5	1334	1	677	198	65
0	267	6905	17717	5	1339	1	676	200	65
0	268	6900	17704	5	1344	1	680	200	65
0	269	6900	17690	5	1349	1	681	202	64
0	270	6900	17676	5	1354	1	680	202	64
0	271	6896	17662	5	1359	1	684	202	64
0	272	6896	17648	5	1364	1	688	204	64
0	273	6901	17635	5	1369	1	696	204	64
0	274	6905	17623	5	1374	1	696	206	64
0	275	6910	17611	5	1379	1	697	206	64
0	276	6910	17602	5	1384	1	699	206	64
0	277	6919	17593	5	1389	1	704	207	63
0	278	6925	17586	5	1394	1	710	207	63
0	279	6930	17581	5	1399	1	715	209	63
0	280	6938	17575	5	1404	1	720	209	63
0	281	6945	17571	5	1409	1	720	209	63
0	282	6953	17571	5	1414	1	724	209	64
0	283	6963	17564	5	1419	1	728	209	64
0	284	6972	17564	5	1424	1	734	207	65
0	285	6982	17564	5	1429	1	729	207	65
0	286	6993	17569	5	1434	1	726	207	65
0	287	7003	17576	5	1439	1	730	205	65
0	288	7014	17586	5	1444	1	727	205	65
0	289	7025	17595	5	1449	1	717	203	65
0	290	7033	17608	5	1454	1	725	203	65
0	291	7041	17623	5	1459	1	722	203	65
0	292	7047	17636	5	1464	1	718	200	66
0	293	7052	17653	5	1469	1	713	200	66
0	294	7056	17669	5	1474	1	709	198	66
0	295	7056	17685	5	1479	1	704	198	66
0	296	7056	17701	5	1484	1	710	198	66
0	297	7056	17715	5	1489	1	713	198	66
0	298	7056	17729	5	1494	1	713	198	66
0	299	7056	17743	5	1499	1	708	198	66
0	300	7056	17754	5	1504	1	710	198	65
0	301	7056	17765	5	1509	1	712	198	65
0	302	7056	17775	5	1514	1	714	198	65
0	303	7056	17780	5	1519	1	714	198	65
0	304	7056	17785	5	1524	1	714	198	65
0	305	7056	17789	5	1529	1	716	198	65
0	306	7056	17789	5	1534	1	716	198	65
0	307	7056	17789	5	1539	1	712	198	65
0	308	7056	17789	5	1544	1	707	198	65
0	309	7056	17785	5	1549	1	703	198	65
0	310	7056	17785	5	1554	1	700	198	65
0	311	7056	17776	5	1559	1	700	198	65
0	312	7056	17767	5	1564	1	700	198	65
0	313	7060	17754	5	1569	1	704	198	65
0	314	7060	17737	5	1574	1	710	198	65
0	315	7064	17721	5	1579	1	711	198	65
0	316	7064	17705	5	1584	1	708	198	65
0	317	7070	17690	5	1589	1	710	198	65
0	318	7076	17674	5	1594	1	714	198	65
0	319	7083	17657	5	1599	1	725	198	65
0	320	7092	17637	5	1604	1	739	198	65
0	321	7103	17619	5	1609	1	744	198	65
0	322	7112	17605	5	1614	1	747	198	65
0	323	7124	17591	5	1619	1	754	200	65
0	324	7134	17579	5	1624	1	766	200	65
0	325	7144	17569	5	1629	1	779	202	64
0	326	7156	17559	5	1634	1	783	202	64
0	327	7167	17550	5	1639	1	792	202	64
0	328	7178	17545	5	1644	1	797	202	64
0	329	7192	17539	5	1649	1	802	202	64
0	330	7204	17534	5	1654	1	802	202	64
0	331	7215	17534	5	1659	1	805	203	65
0	332	7227	17534	5	1664	1	814	203	65
0	333	7236	17534	5	1669	1	819	203	65
0	334	7247	17538	5	1674	1	814	203	65
0	335	7261	17543	5	1679	1	816	205	65
0	336	7274	17550	5	1684	1	819	205	65
0	337	7290	17558	5	1689	1	818	207	65
0	338	7306	17567	5	1694	1	816	207	65
0	339	7321	17578	5	1699	1	816	207	65
0	340	7336	17589	5	1704	1	819	207	65
0	341	7349	17599	5	1709	1	819	207	65
0	342	7361	17611	5	1714	1	816	207	65
0	343	7374	17619	5	1719	1	819	207	65
0	344	7383	17626	5	1724	1	822	207	65
0	345	7391	17635	5	1729	1	821	207	65
0	346	7398	17642	5	1734	1	819	207	65
0	347	7402	17649	5	1739	1	823	207	65
0	348	7402	17657	5	1744	1	825	209	64
0	349	7408	17663	5	1749	1	816	209	64
0	350	7408	17671	5	1754	1	799	210	64
0	351	7413	17681	5	1759	1	803	210	64
0	352	7417	17687	5	1764	1	805	209	63
0	353	7417	17695	5	1769	1	805	209	63
0	354	7422	17701	5	1774	1	807	209	63
0	355	7422	17705	5	1779	1	808	209	63
0	356	7427	17712	5	1784	1	805	209	63
0	357	7427	17718	5	1789	1	802	209	63
0	358	7433	17723	5	1794	1	805	209	63
0	359	7433	17729	5	1799	1	807	209	63
0	360	7438	17733	5	1804	1	808	209	63
0	361	7438	17736	5	1809	1	811	209	63
0	362	7442	17741	5	1814	1	811	209	63
0	363	7442	17744	5	1819	1	812	209	63
0	364	7447	17748	5	1824	1	815	209	63
0	365	7447	17748	5	1829	1	819	209	63
0	366	7447	17752	5	1834	1	822	209	63
0	367	7447	17752	5	1839	1	825	209	63
0	368	7447	17752	5	1844	1	824	209	63
0	369	7447	17752	5	1849	1	824	209	63
0	370	7447	17752	5	1854	1	823	209	63
0	371	7447	17752	5	1859	1	819	209	63
0	372	7447	17752	5	1864	1	815	209	63
0	373	7447	17752	5	1869	1	811	208	62
0	374	7447	17752	5	1874	1	807	208	62
0	375	7447	17745	5	1879	1	806	208	62
0	376	7447	17740	5	1884	1	810	208	62
0	377	7447	17734	5	1889	1	809	208	62
0	378	7447	17726	5	1894	1	805	208	62
0	379	7447	17718	5	1899	1	805	208	62
0	380	7447	17706	5	1904	1	824	208	62
0	381	7447	17691	5	1909	1	823	208	62
0	382	7447	17673	5	1914	1	826	209	63
0	383	7447	17654	5	1919	1	830	209	63
0	384	7451	17634	5	1924	1	839	209	63
0	385	7451	17614	5	1929	1	844	209	63
0	386	7455	17591	5	1934	1	849	209	63
0	387	7455	17567	5	1939	1	855	209	63
0	388	7455	17547	5	1944	1	852	209	63
0	389	7459	17526	5	1949	1	852	209	63
0	390	7459	17503	5	1954	1	863	210	64
0	391	7459	17481	5	1959	1	870	210	64
0	392	7459	17455	5	1964	1	877	210	64
0	393	7459	17431	5	1969	1	879	210	64
0	394	7459	17413	5	1974	1	885	212	65
0	395	7463	17394	5	1979	1	888	212	65
0	396	7463	17377	5	1984	1	899	212	65
0	397	7458	17358	5	1989	1	910	213	65
0	398	7458	17338	5	1994	1	912	213	65
0	399	7458	17319	5	1999	1	918	213	65
0	400	7452	17302	5	2004	1	921	214	66
0	401	7452	17286	5	2009	1	926	214	66
0	402	7452	17271	5	2014	1	927	214	66
0	403	7452	17258	5	2019	1	927	216	67
0	404	7452	17242	5	2024	1	933	216	67
0	405	7452	17230	5	2029	1	933	218	68
0	406	7452	17219	5	2034	1	932	218	68
0	407	7452	17210	5	2039	1	929	218	68
0	408	7452	17210	5	2044	1	929	219	68
0	409	7452	17206	5	2049	1	929	219	68
0	410	7452	17206	5	2054	1	929	219	68
0	411	7452	17206	5	2059	1	930	221	69
0	412	7452	17206	5	2064	1	932	221	69
0	413	7452	17206	5	2069	1	935	221	69
0	414	7449	17206	5	2074	1	937	221	69
0	415	7449	17206	5	2079	1	939	221	69
0	416	7449	17210	5	2084	1	940	221	69
0	417	7449	17215	5	2089	1	940	221	69
0	418	7449	17220	5	2094	1	939	221	69
0	419	7453	17228	5	2099	1	940	221	69
0	420	7453	17242	5	2104	1	930	221	69
0	421	7453	17256	5	2109	1	926	221	69
0	422	7453	17274	5	2114	1	923	221	69
0	423	7453	17296	5	2119	1	915	221	69
0	424	7453	17317	5	2124	1	907	221	69
0	425	7453	17340	5	2129	1	897	221	69
0	426	7457	17365	5	2134	1	891	221	69
0	427	7457	17387	5	2139	1	882	221	69
0	428	7461	17409	5	2144	1	887	221	69
0	429	7464	17427	5	2149	1	896	219	68
0	430	7464	17442	5	2154	1	899	219	68
0	431	7469	17458	5	2159	1	893	219	68
0	432	7469	17473	5	2164	1	899	219	68
0	433	7473	17490	5	2169	1	900	218	68
0	434	7473	17507	5	2174	1	899	218	68
0	435	7476	17522	5	2179	1	899	216	67
0	436	7480	17537	5	2184	1	897	216	67
0	437	7480	17552	5	2189	1	896	216	67
0	438	7487	17565	5	2194	1	904	214	66
0	439	7491	17578	5	2199	1	902	214	66
0	440	7491	17593	5	2204	1	896	214	66
0	441	7499	17606	5	2209	1	890	213	65
0	442	7503	17621	5	2214	1	890	213	65
0	443	7508	17636	5	2219	1	888	213	65
0	444	7515	17647	5	2224	1	888	213	65
0	445	7521	17659	5	2229	1	886	212	65
0	446	7526	17671	5	2234	1	886	212	65
0	447	7533	17680	5	2239	1	893	212	65
0	448	7538	17690	5	2244	1	894	212	65
0	449	7545	17701	5	2249	1	888	210	64
0	450	7554	17710	5	2254	1	888	210	64
0	451	7562	17721	5	2259	1	891	210	64
0	452	7571	17731	5	2264	1	890	210	64
0	453	7580	17739	5	2269	1	892	210	64
0	454	7588	17746	5	2274	1	896	210	64
0	455	7595	17751	5	2279	1	899	209	63
0	456	7602	17755	5	2284	1	901	209	63
0	457	7606	17755	5	2289	1	904	209	63
0	458	7611	17760	5	2294	1	905	209	63
0	459	7614	17760	5	2299	1	901	209	63
0	460	7614	17760	5	2304	1	899	209	63
0	461	7620	17760	5	2309	1	894	209	63
0	462	7624	17760	5	2314	1	889	209	63
0	463	7629	17760	5	2319	1	883	209	63
0	464	7637	17755	5	2324	1	880	209	63
0	465	7646	17751	5	2329	1	877	209	63
0	466	7654	17748	5	2334	1	878	209	63
0	467	7662	17742	5	2339	1	876	209	63
0	468	7668	17742	5	2344	1	873	209	63
0	469	7672	17736	5	2349	1	871	209	63
0	470	7677	17729	5	2354	1	871	209	63
0	471	7682	17721	5	2359	1	874	209	63
0	472	7686	17713	5	2364	1	869	209	63
0	473	7691	17702	5	2369	1	869	209	63
0	474	7697	17693	5	2374	1	865	208	62
0	475	7702	17685	5	2379	1	865	210	62
0	476	7706	17674	5	2384	1	864	210	62
0	477	7711	17665	5	2389	1	863	213	62
0	478	7711	17653	5	2394	1	867	213	62
0	479	7719	17639	5	2399	1	869	213	62
0	480	7719	17628	5	2404	1	869	213	62
0	481	7726	17617	5	2409	1	868	213	62
0	482	7731	17607	5	2414	1	869	213	62
0	483	7735	17601	5	2419	1	868	213	62
0	484	7742	17592	5	2424	1	871	213	62
0	485	7749	17584	5	2429	1	873	213	62
0	486	7756	17577	5	2434	1	877	213	62
0	487	7764	17568	5	2439	1	880	213	62
0	488	7772	17564	5	2444	1	881	213	62
0	489	7779	17564	5	2449	1	882	213	62
0	490	7788	17557	5	2454	1	882	213	62
0	491	7797	17557	5	2459	1	888	213	62
0	492	7804	17557	5	2464	1	891	213	62
0	493	7812	17557	5	2469	1	891	213	62
0	494	7818	17557	5	2474	1	893	213	62
0	495	7825	17561	5	2479	1	899	213	62
0	496	7835	17565	5	2484	1	892	213	62
0	497	7845	17572	5	2489	1	885	213	62
0	498	7856	17581	5	2494	1	885	213	62
0	499	7869	17591	5	2499	1	884	213	62
0	500	7881	17602	5	2504	1	885	213	62
0	501	7894	17613	5	2509	1	886	214	62
0	502	7906	17626	5	2514	1	879	214	62
0	503	7916	17640	5	2519	1	887	216	61
0	504	7926	17652	5	2524	1	893	216	61
0	505	7935	17664	5	2529	1	896	216	61
0	506	7944	17676	5	2534	1	882	216	61
0	507	7952	17685	5	2539	1	896	216	61
0	508	7960	17695	5	2544	1	909	216	61
0	509	7967	17706	5	2549	1	904	216	61
0	510	7973	17716	5	2554	1	886	216	61
0	511	7978	17728	5	2559	1	895	218	61
0	512	7978	17741	5	2564	1	895	218	61
0	513	7983	17750	5	2569	1	899	219	60
0	514	7983	17758	5	2574	1	897	219	60
0	515	7983	17768	5	2579	1	889	219	60
0	516	7983	17776	5	2584	1	885	219	60
0	517	7983	17785	5	2589	1	883	219	60
0	518	7983	17792	5	2594	1	881	219	60
0	519	7983	17792	5	2599	1	877	219	60
0	520	7983	17797	5	2604	1	874	219	60
0	521	7983	17797	5	2609	1	871	219	60
0	522	7983	17797	5	2614	1	868	219	60
0	523	7983	17797	5	2619	1	862	219	60
0	524	7983	17797	5	2624	1	858	219	60
0	525	7983	17797	5	2629	1	850	219	60
0	526	7983	17797	5	2634	1	844	219	60
0	527	7983	17792	5	2639	1	837	219	60
0	528	7983	17792	5	2644	1	832	219	60
0	529	7983	17786	5	2649	1	827	219	60
0	530	7980	17779	5	2654	1	825	219	60
0	531	7980	17768	5	2659	1	836	218	59
0	532	7980	17755	5	2664	1	839	218	59
0	533	7980	17738	5	2669	1	835	218	59
0	534	7980	17722	5	2674	1	837	218	59
0	535	7983	17709	5	2679	1	836	218	59
0	536	7983	17694	5	2684	1	837	218	59
0	537	7990	17681	5	2689	1	838	218	59
0	538	7995	17668	5	2694	1	841	218	59
0	539	8000	17656	5	2699	1	845	216	60
0	540	8005	17646	5	2704	1	849	216	60
0	541	8009	17639	5	2709	1	852	215	60
0	542	8015	17632	5	2714	1	857	215	60
0	543	8021	17627	5	2719	1	865	213	61
0	544	8029	17620	5	2724	1	874	213	61
0	545	8038	17613	5	2729	1	877	212	61
0	546	8044	17609	5	2734	1	884	212	61
0	547	8052	17605	5	2739	1	888	211	63
0	548	8058	17605	5	2744	1	891	211	63
0	549	8063	17605	5	2749	1	895	209	63
0	550	8071	17605	5	2754	1	895	209	63
0	551	8081	17605	5	2759	1	892	207	63
0	552	8091	17612	5	2764	1	899	207	63
0	553	8104	17612	5	2769	1	899	206	64
0	554	8114	17619	5	2774	1	902	206	64
0	555	8123	17624	5	2779	1	905	206	64
0	556	8132	17628	5	2784	1	906	206	64
0	557	8140	17634	5	2789	1	902	207	63
0	558	8150	17644	5	2794	1	890	207	63
0	559	8161	17651	5	2799	1	890	209	63
0	560	8170	17659	5	2804	1	896	209	63
0	561	8178	17669	5	2809	1	894	209	63
0	562	8185	17676	5	2814	1	885	209	63
0	563	8189	17684	5	2819	1	890	209	63
0	564	8194	17693	5	2824	1	891	209	63
0	565	8199	17699	5	2829	1	885	209	63
0	566	8203	17705	5	2834	1	881	209	63
0	567	8203	17710	5	2839	1	884	209	63
0	568	8208	17715	5	2844	1	883	209	63
0	569	8208	17719	5	2849	1	882	209	63
0	570	8208	17723	5	2854	1	883	209	63
0	571	8213	17723	5	2859	1	882	209	63
0	572	8213	17729	5	2864	1	882	211	63
0	573	8217	17729	5	2869	1	880	211	63
0	574	8217	17729	5	2874	1	878	213	62
0	575	8217	17732	5	2879	1	874	212	61
0	576	8217	17732	5	2884	1	868	212	61
0	577	8221	17732	5	2889	1	864	212	61
0	578	8221	17732	5	2894	1	859	212	61
0	579	8221	17729	5	2899	1	855	212	61
0	580	8221	17729	5	2904	1	849	212	61
0	581	8221	17729	5	2909	1	844	212	61
0	582	8224	17725	5	2914	1	841	210	62
0	583	8224	17725	5	2919	1	837	210	62
0	584	8228	17720	5	2924	1	836	208	62
0	585	8232	17713	5	2929	1	833	208	62
0	586	8236	17706	5	2934	1	831	210	62
0	587	8241	17697	5	2939	1	832	210	62
0	588	8248	17687	5	2944	1	831	212	61
0	589	8253	17677	5	2949	1	833	212	61
0	590	8259	17667	5	2954	1	833	212	61
0	591	8265	17657	5	2959	1	833	212	61
0	592	8269	17647	5	2964	1	834	212	61
0	593	8276	17638	5	2969	1	836	212	61
0	594	8281	17629	5	2974	1	836	212	61
0	595	8284	17623	5	2979	1	836	212	61
0	596	8290	17617	5	2984	1	835	212	61
0	597	8290	17613	5	2989	1	835	212	61
0	598	8293	17613	5	2994	1	838	212	61
0	599	8297	17605	5	2999	1	841	212	61
0	600	8301	17600	5	3004	1	844	212	61
0	601	8301	17600	5	3009	1	846	212	61
0	602	8309	17594	5	3014	1	849	212	61
0	603	8309	17594	5	3019	1	853	213	62
0	604	8314	17594	5	3024	1	858	213	62
0	605	8314	17594	6	3030	1	861	213	62
0	606	8319	17594	5	3035	1	866	213	62
0	607	8319	17594	5	3040	1	868	213	62
0	608	8326	17598	5	3045	1	871	213	62
0	609	8332	17606	5	3050	1	868	213	62
0	610	8338	17617	5	3055	1	851	213	62
0	611	8347	17627	5	3060	1	856	213	62
0	612	8355	17640	5	3065	1	860	213	62
0	613	8364	17653	5	3070	1	858	213	62
0	614	8375	17664	5	3075	1	858	213	62
0	615	8385	17679	5	3080	1	860	213	62
0	616	8396	17693	5	3085	1	858	213	62
0	617	8408	17708	5	3090	1	856	213	62
0	618	8418	17722	5	3095	1	872	214	62
0	619	8428	17733	5	3100	1	888	214	62
0	620	8438	17743	5	3105	1	885	215	60
0	621	8445	17752	5	3110	1	883	215	60
0	622	8454	17758	5	3115	1	884	215	60
0	623	8461	17765	5	3120	1	889	215	60
0	624	8465	17771	5	3125	1	889	215	60
0	625	8470	17771	5	3130	1	888	215	60
0	626	8470	17771	5	3135	1	885	215	60
0	627	8476	17775	5	3140	1	882	215	60
0	628	8481	17775	5	3145	1	880	215	60
0	629	8481	17775	5	3150	1	878	215	60
0	630	8487	17775	5	3155	1	877	215	60
0	631	8492	17770	5	3160	1	876	215	60
0	632	8492	17770	5	3165	1	876	215	60
0	633	8498	17766	5	3170	1	875	215	60
0	634	8502	17761	5	3175	1	877	215	60
0	635	8506	17754	5	3180	1	880	215	60
0	636	8513	17743	5	3185	1	883	215	60
0	637	8521	17732	5	3190	1	883	215	60
0	638	8527	17722	5	3195	1	888	215	60
0	639	8534	17712	5	3200	1	890	215	60
0	640	8538	17702	5	3205	1	901	215	60
0	641	8542	17689	5	3210	1	910	215	60
0	642	8549	17675	5	3215	1	915	215	60
0	643	8554	17660	5	3220	1	918	215	60
0	644	8560	17646	5	3225	1	922	215	60
0	645	8565	17632	5	3230	1	924	215	60
0	646	8570	17617	5	3235	1	927	215	60
0	647	8570	17607	5	3240	1	927	215	60
0	648	8578	17596	5	3245	1	926	215	60
0	649	8582	17588	5	3250	1	927	215	60
0	650	8586	17583	5	3255	1	923	215	60
0	651	8592	17576	5	3260	1	902	216	61
0	652	8597	17571	5	3265	1	861	216	61
0	653	8603	17571	5	3270	1	797	216	61
0	654	8612	17566	5	3275	1	706	218	61
0	655	8624	17566	5	3280	1	552	218	61
0	656	8640	17575	5	3285	1	262	219	60
0	657	8640	17575	5	3290	0	0	219	60
0	658	8682	17596	5	3295	0	0	219	60
0	659	8707	17611	5	3300	0	0	219	60
0	660	8733	17626	5	3305	0	0	219	60
0	661	8757	17644	5	3310	0	0	219	60
0	662	8780	17662	5	3315	0	0	221	60
0	663	8798	17680	5	3320	0	0	221	60
0	664	8808	17702	5	3325	0	0	222	59
0	665	8808	17723	5	3330	0	0	224	58
0	666	8800	17746	5	3335	0	0	225	58
0	667	8782	17771	5	3340	0	0	226	57
0	668	8761	17793	5	3345	0	0	228	55
0	669	8740	17818	5	3350	0	0	229	55
0	670	8717	17846	5	3355	0	0	230	53
0	671	8704	17872	5	3360	0	0	230	52
0	672	8691	17901	5	3365	0	0	231	50
0	673	8681	17933	5	3370	0	0	230	48
0	674	8676	17960	5	3375	0	0	230	46
0	675	8665	17993	5	3380	0	0	230	43
0	676	8653	18025	5	3385	0	0	230	41
0	677	8648	18051	5	3390	0	0	229	39
0	678	8633	18084	5	3395	0	0	227	37
0	679	8633	18084	5	3400	0	0	227	37
