# Supplementary material for: “Let Me Hear Your Handwriting!” Evaluating the Movement Fluency from Its Sonification
Source: PLoS One. 2015 Jun 17;10(6):e0128388. doi: 10.1371/journal.pone.0128388 (PMC4470513; doi:10.1371/journal.pone.0128388)
Supplement: S1 Dataset — (ZIP) [file pone.0128388.s004.zip › S4_Dataset_Experiment1/DJ2.txt]

Identification :	jeremy	Operateur :	viet	Id tablette :	109052287	Id Curseur :	R
2011-10-20	15-22-35
Fichier origine :	C:\Documents and Settings\paz\Mes documents\Adulte Lapin\Sujets\jeremy
Nb segments :	1
Seg	Num	X /100 mm	Y /100 mm	Interv ms	Time ms	Tip	P	Az	Al
0	0	11734	17421	5	5	0	0	243	58
0	1	11725	17413	5	10	0	0	243	58
0	2	11718	17399	5	15	0	0	242	59
0	3	11708	17382	5	20	0	0	242	59
0	4	11698	17371	5	25	0	0	243	59
0	5	11693	17354	5	30	0	0	243	59
0	6	11686	17338	5	35	0	0	242	60
0	7	11681	17324	5	40	0	0	244	60
0	8	11681	17307	5	45	0	0	243	61
0	9	11681	17293	5	50	0	0	245	62
0	10	11685	17284	5	55	0	0	245	62
0	11	11692	17271	5	60	0	0	245	63
0	12	11700	17259	5	65	0	0	245	63
0	13	11707	17250	5	70	0	0	246	64
0	14	11717	17239	5	75	0	0	248	64
0	15	11725	17231	5	80	0	0	250	65
0	16	11734	17223	5	85	0	0	250	65
0	17	11743	17216	5	90	0	0	252	65
0	18	11748	17212	5	95	0	0	255	65
0	19	11753	17212	5	100	0	0	255	65
0	20	11756	17208	5	105	0	0	257	65
0	21	11756	17208	5	110	0	0	257	65
0	22	11756	17208	5	115	0	0	259	66
0	23	11761	17208	5	120	0	0	259	66
0	24	11761	17214	5	125	0	0	261	66
0	25	11761	17220	5	130	0	0	261	66
0	26	11761	17220	5	135	0	0	261	66
0	27	11761	17228	5	140	0	0	261	66
0	28	11766	17232	5	145	0	0	261	66
0	29	11771	17232	5	150	0	0	261	66
0	30	11775	17232	5	155	0	0	261	65
0	31	11783	17232	5	160	0	0	261	65
0	32	11791	17232	5	165	0	0	262	64
0	33	11796	17232	5	170	0	0	262	64
0	34	11804	17232	5	175	0	0	260	64
0	35	11811	17226	5	180	0	0	260	64
0	36	11816	17226	5	185	0	0	260	64
0	37	11824	17217	5	190	0	0	260	64
0	38	11831	17211	5	195	0	0	260	64
0	39	11838	17211	5	200	0	0	260	63
0	40	11846	17201	5	205	0	0	260	63
0	41	11853	17195	5	210	0	0	261	62
0	42	11859	17191	5	215	0	0	263	62
0	43	11868	17184	5	220	0	0	263	62
0	44	11875	17178	5	225	0	0	263	62
0	45	11885	17173	5	230	0	0	263	62
0	46	11898	17163	5	235	0	0	263	61
0	47	11908	17155	5	240	0	0	265	61
0	48	11920	17148	5	245	0	0	265	60
0	49	11932	17139	5	250	0	0	265	60
0	50	11939	17133	5	255	0	0	265	60
0	51	11946	17128	5	260	0	0	261	60
0	52	11955	17120	5	265	0	0	257	58
0	53	11960	17116	5	270	0	0	252	58
0	54	11966	17110	5	275	0	0	247	56
0	55	11972	17105	5	280	0	0	243	55
0	56	11972	17101	5	285	0	0	238	54
0	57	11972	17093	5	290	0	0	233	52
0	58	11972	17087	5	295	0	0	230	51
0	59	11972	17082	5	300	0	0	226	49
0	60	11968	17077	5	305	0	0	223	46
0	61	11968	17074	5	310	0	0	220	45
0	62	11958	17074	5	315	0	0	218	42
0	63	11953	17068	5	320	0	0	214	41
0	64	11947	17068	5	325	0	0	211	39
0	65	11940	17062	5	330	0	0	208	37
0	66	11935	17056	5	335	0	0	206	35
0	67	11929	17050	5	340	0	0	204	33
0	68	11921	17045	5	345	0	0	204	33
0	69	11913	17037	5	350	0	0	205	34
0	70	11901	17031	5	355	0	0	204	34
0	71	11886	17026	5	360	0	0	205	35
0	72	11871	17018	5	365	0	0	205	36
0	73	11856	17013	5	370	0	0	204	36
0	74	11841	17006	6	376	0	0	205	37
0	75	11828	16998	5	381	0	0	205	38
0	76	11815	16993	5	386	0	0	204	38
0	77	11803	16987	5	391	0	0	205	39
0	78	11794	16983	5	396	0	0	204	40
0	79	11784	16983	5	401	0	0	204	41
0	80	11775	16979	5	406	0	0	204	41
0	81	11767	16979	5	411	0	0	204	42
0	82	11756	16979	5	416	0	0	203	43
0	83	11747	16979	5	421	0	0	204	43
0	84	11738	16979	5	426	0	0	203	45
0	85	11727	16979	5	431	0	0	202	45
0	86	11716	16979	5	436	0	0	202	46
0	87	11704	16975	5	441	0	0	201	46
0	88	11690	16975	5	446	0	0	202	47
0	89	11678	16970	5	451	0	0	200	47
0	90	11664	16970	5	456	0	0	200	48
0	91	11651	16970	5	461	0	0	200	48
0	92	11638	16964	5	466	0	0	199	48
0	93	11626	16964	5	471	0	0	199	48
0	94	11614	16959	5	476	0	0	199	49
0	95	11605	16953	5	481	0	0	198	50
0	96	11596	16947	5	486	0	0	198	50
0	97	11587	16942	5	491	0	0	197	50
0	98	11581	16936	5	496	0	0	197	50
0	99	11575	16932	5	501	0	0	196	50
0	100	11572	16932	5	506	0	0	196	51
0	101	11572	16925	5	511	0	0	195	51
0	102	11572	16925	5	516	0	0	195	51
0	103	11572	16925	5	521	0	0	195	51
0	104	11572	16921	5	526	0	0	196	52
0	105	11572	16921	5	531	0	0	196	52
0	106	11572	16921	5	536	0	0	196	52
0	107	11572	16921	5	541	0	0	196	52
0	108	11572	16921	5	546	0	0	196	53
0	109	11572	16921	5	551	0	0	196	53
0	110	11575	16921	5	556	0	0	196	53
0	111	11575	16921	5	561	0	0	195	53
0	112	11575	16921	5	566	0	0	196	54
0	113	11575	16921	5	571	0	0	194	54
0	114	11575	16921	5	576	0	0	194	54
0	115	11572	16921	5	581	0	0	194	54
0	116	11572	16921	5	586	0	0	195	55
0	117	11572	16921	5	591	0	0	195	55
0	118	11572	16921	5	596	0	0	195	55
0	119	11572	16925	5	601	0	0	195	55
0	120	11572	16925	5	606	0	0	195	55
0	121	11572	16929	5	611	0	0	195	55
0	122	11572	16933	5	616	0	0	195	56
0	123	11572	16937	5	621	0	0	195	56
0	124	11572	16937	5	626	0	0	195	56
0	125	11572	16944	5	631	0	0	195	56
0	126	11572	16949	5	636	0	0	195	56
0	127	11572	16949	5	641	0	0	195	56
0	128	11572	16954	5	646	0	0	195	56
0	129	11568	16954	5	651	0	0	195	56
0	130	11568	16954	5	656	0	0	195	56
0	131	11568	16958	5	661	0	0	195	56
0	132	11568	16958	5	666	0	0	195	56
0	133	11564	16958	5	671	0	0	195	56
0	134	11564	16963	5	676	0	0	195	56
0	135	11559	16963	5	681	0	0	195	56
0	136	11559	16963	5	686	0	0	195	56
0	137	11553	16968	5	691	0	0	195	56
0	138	11553	16968	5	696	0	0	195	56
0	139	11549	16968	5	701	0	0	195	55
0	140	11549	16975	5	706	0	0	195	55
0	141	11544	16975	5	711	0	0	195	55
0	142	11544	16979	5	716	0	0	195	55
0	143	11539	16979	5	721	0	0	195	56
0	144	11539	16984	5	726	0	0	195	56
0	145	11535	16984	5	731	0	0	195	56
0	146	11535	16988	5	736	0	0	195	56
0	147	11532	16988	5	741	0	0	195	56
0	148	11532	16988	5	746	0	0	195	56
0	149	11528	16994	5	751	0	0	195	56
0	150	11528	16994	5	756	0	0	195	56
0	151	11528	16998	5	761	0	0	195	56
0	152	11522	16998	5	766	0	0	195	56
0	153	11522	16998	5	771	0	0	195	56
0	154	11522	17001	5	776	0	0	195	56
0	155	11516	17001	5	781	0	0	195	56
0	156	11516	17001	5	786	0	0	195	56
0	157	11513	17001	5	791	0	0	195	56
0	158	11513	17001	5	796	0	0	195	56
0	159	11513	16997	5	801	0	0	195	56
0	160	11507	16997	5	806	0	0	195	56
0	161	11507	16997	5	811	0	0	196	57
0	162	11501	16993	5	816	0	0	196	57
0	163	11498	16993	5	821	0	0	196	57
0	164	11498	16993	5	826	0	0	196	57
0	165	11492	16987	5	831	0	0	196	57
0	166	11492	16987	5	836	0	0	196	57
0	167	11486	16982	5	841	0	0	196	57
0	168	11486	16979	5	846	0	0	196	57
0	169	11479	16979	5	851	0	0	196	57
0	170	11479	16972	5	856	0	0	196	58
0	171	11474	16972	5	861	0	0	196	58
0	172	11474	16966	5	866	0	0	196	58
0	173	11474	16966	1	867	1	53	196	58
0	174	11474	16963	5	872	1	100	196	58
0	175	11474	16959	5	877	1	136	196	58
0	176	11478	16959	5	882	1	190	197	59
0	177	11478	16956	5	887	1	249	197	59
0	178	11478	16956	5	892	1	298	197	59
0	179	11478	16956	5	897	1	339	195	59
0	180	11478	16956	5	902	1	385	195	59
0	181	11478	16956	5	907	1	439	194	59
0	182	11483	16952	5	912	1	484	194	59
0	183	11483	16952	5	917	1	525	194	59
0	184	11488	16952	5	922	1	564	194	59
0	185	11494	16952	5	927	1	597	194	59
0	186	11501	16955	5	932	1	619	194	59
0	187	11510	16959	5	937	1	636	194	59
0	188	11522	16963	5	942	1	661	194	59
0	189	11536	16971	5	947	1	676	195	59
0	190	11553	16980	5	952	1	675	195	59
0	191	11570	16991	5	957	1	710	197	59
0	192	11590	17006	5	962	1	720	197	59
0	193	11613	17022	5	967	1	723	197	59
0	194	11635	17040	5	972	1	733	197	59
0	195	11656	17061	5	977	1	751	197	59
0	196	11676	17083	5	982	1	757	197	59
0	197	11694	17104	5	987	1	763	197	59
0	198	11709	17126	5	992	1	768	197	59
0	199	11722	17147	5	997	1	784	197	59
0	200	11732	17170	5	1002	1	774	197	59
0	201	11738	17193	5	1007	1	769	197	59
0	202	11743	17215	5	1012	1	771	197	59
0	203	11743	17236	5	1017	1	768	197	59
0	204	11743	17258	5	1022	1	750	198	60
0	205	11743	17278	5	1027	1	738	198	60
0	206	11735	17297	5	1032	1	730	198	60
0	207	11726	17318	5	1037	1	717	198	60
0	208	11716	17335	5	1042	1	703	198	60
0	209	11703	17351	5	1047	1	692	198	61
0	210	11691	17365	5	1052	1	682	198	61
0	211	11680	17374	5	1057	1	679	198	61
0	212	11668	17381	5	1062	1	677	198	61
0	213	11655	17389	5	1067	1	665	198	61
0	214	11644	17393	5	1072	1	661	199	62
0	215	11630	17398	5	1077	1	664	199	62
0	216	11619	17401	5	1082	1	663	199	62
0	217	11607	17401	5	1087	1	661	199	62
0	218	11592	17397	5	1092	1	662	199	62
0	219	11577	17392	5	1097	1	663	199	62
0	220	11560	17383	5	1102	1	662	199	62
0	221	11544	17373	5	1107	1	660	199	62
0	222	11529	17360	5	1112	1	657	198	61
0	223	11516	17342	5	1117	1	657	198	61
0	224	11504	17321	5	1122	1	655	198	61
0	225	11495	17297	5	1127	1	652	199	62
0	226	11489	17266	5	1132	1	656	199	62
0	227	11484	17233	5	1137	1	658	199	62
0	228	11484	17197	5	1142	1	657	199	62
0	229	11484	17160	5	1147	1	663	199	62
0	230	11484	17126	5	1152	1	669	199	62
0	231	11484	17093	5	1157	1	677	199	62
0	232	11484	17063	5	1162	1	690	198	61
0	233	11484	17034	5	1167	1	694	197	61
0	234	11484	17001	5	1172	1	710	197	61
0	235	11484	16972	5	1177	1	721	195	61
0	236	11484	16943	5	1182	1	729	195	61
0	237	11484	16912	5	1187	1	741	195	61
0	238	11490	16885	5	1192	1	758	195	61
0	239	11494	16858	5	1197	1	767	195	61
0	240	11499	16830	5	1202	1	779	195	61
0	241	11499	16808	5	1207	1	781	194	60
0	242	11505	16785	5	1212	1	792	194	60
0	243	11505	16763	5	1217	1	802	194	60
0	244	11510	16742	5	1222	1	810	194	60
0	245	11514	16721	5	1227	1	813	194	60
0	246	11518	16701	5	1232	1	819	195	61
0	247	11522	16684	5	1237	1	819	195	61
0	248	11522	16668	5	1242	1	825	197	61
0	249	11527	16654	5	1247	1	825	197	61
0	250	11527	16643	5	1252	1	825	198	61
0	251	11527	16632	5	1257	1	830	198	61
0	252	11531	16623	5	1262	1	835	198	61
0	253	11531	16614	5	1267	1	837	198	61
0	254	11536	16605	5	1272	1	839	198	61
0	255	11536	16597	5	1277	1	838	198	61
0	256	11543	16590	5	1282	1	840	199	62
0	257	11550	16583	5	1287	1	841	199	62
0	258	11556	16579	5	1292	1	843	199	62
0	259	11564	16575	5	1297	1	847	199	62
0	260	11573	16572	5	1302	1	850	199	62
0	261	11583	16572	5	1307	1	850	199	62
0	262	11592	16572	5	1312	1	855	199	62
0	263	11604	16572	5	1317	1	858	199	62
0	264	11618	16572	5	1322	1	849	199	62
0	265	11634	16576	5	1327	1	847	199	62
0	266	11656	16580	5	1332	1	847	199	62
0	267	11679	16586	5	1337	1	849	199	62
0	268	11702	16594	5	1342	1	847	199	62
0	269	11725	16600	5	1347	1	858	199	62
0	270	11746	16610	5	1352	1	844	199	62
0	271	11770	16620	5	1357	1	846	199	62
0	272	11793	16629	5	1362	1	864	199	62
0	273	11817	16641	5	1367	1	865	198	61
0	274	11838	16652	5	1372	1	866	198	61
0	275	11855	16663	5	1377	1	865	198	61
0	276	11870	16675	5	1382	1	871	198	61
0	277	11882	16686	5	1387	1	873	198	61
0	278	11895	16696	5	1392	1	864	198	61
0	279	11904	16706	5	1397	1	869	200	60
0	280	11913	16714	5	1402	1	874	200	60
0	281	11921	16723	6	1408	1	866	202	60
0	282	11926	16733	5	1413	1	858	202	60
0	283	11931	16742	5	1418	1	847	202	60
0	284	11935	16751	5	1423	1	852	202	60
0	285	11935	16759	5	1428	1	851	202	60
0	286	11939	16765	5	1433	1	845	202	60
0	287	11939	16771	5	1438	1	835	202	60
0	288	11939	16778	5	1443	1	828	202	60
0	289	11935	16782	5	1448	1	816	202	60
0	290	11935	16788	5	1453	1	802	202	60
0	291	11929	16795	5	1458	1	792	202	60
0	292	11924	16801	5	1463	1	786	202	60
0	293	11917	16807	5	1468	1	781	202	60
0	294	11907	16812	5	1473	1	780	202	60
0	295	11896	16812	5	1478	1	774	202	60
0	296	11883	16818	5	1483	1	769	202	60
0	297	11868	16818	5	1488	1	761	202	60
0	298	11855	16818	5	1493	1	746	202	60
0	299	11841	16818	5	1498	1	730	202	60
0	300	11828	16812	5	1503	1	716	201	59
0	301	11817	16804	5	1508	1	710	201	59
0	302	11806	16795	5	1513	1	700	201	59
0	303	11798	16784	5	1518	1	687	201	59
0	304	11792	16770	5	1523	1	682	201	59
0	305	11786	16757	5	1528	1	677	201	59
0	306	11786	16739	5	1533	1	675	201	59
0	307	11781	16722	5	1538	1	670	201	59
0	308	11781	16706	5	1543	1	663	201	59
0	309	11786	16688	5	1548	1	664	201	59
0	310	11794	16671	5	1553	1	666	201	59
0	311	11802	16655	5	1558	1	674	201	59
0	312	11813	16639	5	1563	1	662	201	59
0	313	11824	16625	5	1568	1	660	201	59
0	314	11835	16614	5	1573	1	664	201	59
0	315	11847	16604	5	1578	1	668	202	60
0	316	11859	16595	5	1583	1	672	202	60
0	317	11871	16590	5	1588	1	669	202	60
0	318	11884	16590	5	1593	1	670	202	60
0	319	11898	16590	5	1598	1	666	202	60
0	320	11912	16590	5	1603	1	668	202	60
0	321	11926	16597	5	1608	1	673	202	60
0	322	11940	16605	5	1613	1	687	202	60
0	323	11954	16616	5	1618	1	674	202	60
0	324	11970	16627	5	1623	1	679	202	60
0	325	11984	16641	5	1628	1	682	202	60
0	326	11997	16655	5	1633	1	700	202	60
0	327	12008	16668	5	1638	1	714	202	60
0	328	12016	16683	5	1643	1	718	202	60
0	329	12023	16697	5	1648	1	713	202	60
0	330	12030	16709	5	1653	1	737	202	60
0	331	12035	16721	5	1658	1	751	203	60
0	332	12040	16731	5	1663	1	746	203	60
0	333	12044	16739	5	1668	1	745	205	60
0	334	12044	16748	5	1673	1	746	204	59
0	335	12047	16755	5	1678	1	745	204	59
0	336	12047	16759	5	1683	1	744	204	59
0	337	12047	16763	5	1688	1	743	204	59
0	338	12047	16763	5	1693	1	741	204	59
0	339	12047	16763	5	1698	1	740	204	59
0	340	12047	16763	5	1703	1	737	204	59
0	341	12047	16763	5	1708	1	735	204	59
0	342	12047	16763	5	1713	1	733	204	59
0	343	12047	16763	5	1718	1	730	204	59
0	344	12047	16763	5	1723	1	729	204	59
0	345	12051	16757	5	1728	1	729	204	59
0	346	12051	16752	5	1733	1	735	204	59
0	347	12055	16743	5	1738	1	736	204	59
0	348	12055	16735	5	1743	1	733	204	59
0	349	12061	16723	5	1748	1	735	204	59
0	350	12068	16708	5	1753	1	741	204	59
0	351	12074	16694	5	1758	1	744	204	59
0	352	12081	16678	5	1763	1	746	204	59
0	353	12089	16663	5	1768	1	759	204	59
0	354	12097	16649	5	1773	1	767	204	59
0	355	12106	16634	5	1778	1	773	204	59
0	356	12119	16619	5	1783	1	783	204	59
0	357	12130	16607	5	1788	1	790	204	59
0	358	12141	16593	5	1793	1	799	204	59
0	359	12154	16581	5	1798	1	805	204	59
0	360	12165	16571	5	1803	1	817	204	59
0	361	12176	16560	5	1808	1	827	204	59
0	362	12187	16552	5	1813	1	831	203	60
0	363	12197	16547	5	1818	1	838	203	60
0	364	12208	16543	5	1823	1	846	202	60
0	365	12220	16539	5	1828	1	851	202	60
0	366	12233	16539	5	1833	1	851	202	60
0	367	12249	16539	5	1838	1	852	202	60
0	368	12264	16543	5	1843	1	863	202	60
0	369	12279	16550	5	1848	1	870	202	60
0	370	12296	16556	5	1853	1	869	200	60
0	371	12310	16564	5	1858	1	871	200	60
0	372	12326	16573	5	1863	1	879	198	61
0	373	12340	16582	5	1868	1	879	198	61
0	374	12353	16593	5	1873	1	874	198	61
0	375	12364	16604	5	1878	1	893	198	61
0	376	12374	16616	5	1883	1	890	198	61
0	377	12385	16629	5	1888	1	879	198	61
0	378	12395	16642	5	1893	1	885	200	60
0	379	12407	16657	5	1898	1	883	200	60
0	380	12418	16671	5	1903	1	881	202	60
0	381	12427	16686	5	1908	1	876	202	60
0	382	12434	16699	5	1913	1	880	202	60
0	383	12438	16710	5	1918	1	886	202	60
0	384	12442	16720	5	1923	1	890	202	60
0	385	12442	16730	5	1928	1	881	202	60
0	386	12447	16739	5	1933	1	874	203	60
0	387	12450	16748	5	1938	1	877	203	60
0	388	12454	16757	5	1943	1	872	204	59
0	389	12454	16766	5	1948	1	852	204	59
0	390	12459	16773	5	1953	1	854	204	59
0	391	12459	16778	5	1958	1	856	204	59
0	392	12459	16783	5	1963	1	855	204	59
0	393	12463	16783	5	1968	1	854	204	59
0	394	12463	16783	5	1973	1	851	204	59
0	395	12463	16783	5	1978	1	846	204	59
0	396	12463	16783	5	1983	1	839	204	59
0	397	12463	16783	5	1988	1	834	204	59
0	398	12463	16783	5	1993	1	830	204	59
0	399	12463	16777	5	1998	1	827	204	59
0	400	12467	16770	5	2003	1	824	204	59
0	401	12467	16762	5	2008	1	822	204	59
0	402	12467	16751	5	2013	1	816	204	59
0	403	12471	16736	5	2018	1	823	204	59
0	404	12471	16719	5	2023	1	825	204	59
0	405	12471	16698	5	2028	1	824	204	59
0	406	12471	16673	5	2033	1	833	204	59
0	407	12475	16648	5	2038	1	839	204	59
0	408	12475	16621	5	2043	1	842	204	59
0	409	12475	16593	5	2048	1	853	204	59
0	410	12475	16565	5	2053	1	857	204	59
0	411	12479	16539	5	2058	1	855	204	59
0	412	12479	16510	5	2063	1	870	205	60
0	413	12479	16480	5	2068	1	880	205	60
0	414	12484	16450	5	2073	1	891	205	60
0	415	12484	16420	5	2078	1	898	205	60
0	416	12484	16393	5	2083	1	902	206	60
0	417	12484	16372	5	2088	1	901	206	60
0	418	12484	16353	5	2093	1	903	206	60
0	419	12488	16336	5	2098	1	909	206	60
0	420	12488	16321	5	2103	1	909	207	61
0	421	12488	16308	5	2108	1	910	207	61
0	422	12488	16299	5	2113	1	911	207	61
0	423	12488	16293	5	2118	1	911	208	62
0	424	12484	16293	5	2123	1	912	208	62
0	425	12484	16293	5	2128	1	914	209	63
0	426	12484	16293	5	2133	1	916	209	63
0	427	12484	16293	5	2138	1	918	209	63
0	428	12484	16293	5	2143	1	923	209	63
0	429	12484	16293	5	2148	1	926	209	63
0	430	12484	16303	5	2153	1	921	209	63
0	431	12484	16311	5	2158	1	916	209	63
0	432	12484	16326	5	2163	1	913	209	63
0	433	12484	16349	5	2168	1	891	209	63
0	434	12488	16373	5	2173	1	887	209	63
0	435	12488	16403	5	2178	1	876	209	63
0	436	12488	16434	5	2183	1	873	209	63
0	437	12488	16462	5	2188	1	859	209	63
0	438	12488	16492	5	2193	1	852	209	63
0	439	12488	16520	5	2198	1	853	209	63
0	440	12488	16543	5	2203	1	855	209	63
0	441	12488	16564	5	2208	1	860	209	63
0	442	12494	16582	5	2213	1	851	208	62
0	443	12500	16599	5	2218	1	839	208	62
0	444	12507	16619	5	2223	1	834	208	62
0	445	12515	16637	5	2228	1	841	207	61
0	446	12522	16656	5	2233	1	834	207	61
0	447	12528	16676	5	2238	1	828	207	61
0	448	12536	16692	5	2243	1	814	206	60
0	449	12544	16711	5	2248	1	816	206	60
0	450	12551	16728	5	2253	1	823	206	60
0	451	12559	16740	5	2258	1	816	206	60
0	452	12566	16751	5	2263	1	822	205	60
0	453	12571	16760	5	2268	1	830	205	60
0	454	12577	16767	5	2273	1	827	205	60
0	455	12583	16773	5	2278	1	824	205	60
0	456	12589	16779	5	2283	1	820	205	60
0	457	12598	16782	5	2288	1	822	205	60
0	458	12606	16787	5	2293	1	825	205	60
0	459	12615	16791	5	2298	1	825	204	59
0	460	12626	16791	5	2303	1	821	204	59
0	461	12637	16795	5	2308	1	816	206	58
0	462	12649	16795	5	2313	1	816	206	58
0	463	12661	16799	5	2318	1	816	207	58
0	464	12670	16799	5	2323	1	814	207	58
0	465	12678	16804	5	2328	1	814	207	58
0	466	12685	16804	5	2333	1	814	207	58
0	467	12689	16804	5	2338	1	811	207	58
0	468	12694	16804	5	2343	1	808	207	58
0	469	12697	16799	5	2348	1	804	207	58
0	470	12697	16799	5	2353	1	799	207	58
0	471	12701	16794	5	2358	1	793	207	58
0	472	12701	16790	5	2363	1	789	207	58
0	473	12705	16784	5	2368	1	788	207	58
0	474	12705	16772	5	2373	1	789	207	58
0	475	12709	16757	5	2378	1	788	207	58
0	476	12709	16738	5	2383	1	792	207	58
0	477	12709	16717	5	2388	1	792	207	58
0	478	12709	16696	5	2393	1	793	207	58
0	479	12712	16676	5	2398	1	793	207	58
0	480	12712	16654	5	2403	1	794	207	58
0	481	12718	16634	5	2408	1	800	207	58
0	482	12718	16614	5	2413	1	802	207	58
0	483	12724	16594	5	2418	1	805	207	58
0	484	12728	16578	5	2423	1	808	207	58
0	485	12733	16562	5	2428	1	813	207	58
0	486	12743	16547	5	2433	1	818	207	58
0	487	12753	16535	5	2438	1	820	207	58
0	488	12766	16523	5	2443	1	825	207	58
0	489	12780	16513	5	2448	1	828	207	58
0	490	12793	16506	5	2453	1	835	208	59
0	491	12807	16503	5	2458	1	834	208	59
0	492	12823	16503	5	2463	1	847	208	59
0	493	12840	16503	5	2468	1	850	208	59
0	494	12859	16511	5	2473	1	852	208	59
0	495	12878	16520	5	2478	1	852	208	59
0	496	12897	16533	5	2483	1	857	208	59
0	497	12917	16547	5	2488	1	865	208	59
0	498	12936	16561	5	2493	1	868	208	59
0	499	12954	16577	5	2498	1	868	208	59
0	500	12970	16593	5	2503	1	865	208	59
0	501	12984	16608	5	2508	1	870	208	59
0	502	12995	16625	5	2513	1	870	210	58
0	503	13004	16637	5	2518	1	873	210	58
0	504	13010	16647	5	2523	1	881	211	58
0	505	13010	16658	5	2528	1	880	211	58
0	506	13015	16667	5	2533	1	871	211	58
0	507	13015	16678	5	2538	1	862	211	58
0	508	13015	16688	5	2543	1	862	211	58
0	509	13015	16694	5	2548	1	862	211	58
0	510	13015	16699	5	2553	1	860	210	57
0	511	13015	16705	5	2558	1	854	210	57
0	512	13015	16713	5	2563	1	841	210	57
0	513	13015	16724	5	2568	1	840	210	57
0	514	13015	16737	5	2573	1	837	210	57
0	515	13015	16747	5	2578	1	835	210	57
0	516	13015	16758	5	2583	1	833	210	57
0	517	13015	16766	5	2588	1	836	210	57
0	518	13012	16771	5	2593	1	837	210	57
0	519	13012	16775	5	2598	1	837	210	57
0	520	13012	16775	5	2603	1	836	210	57
0	521	13012	16775	5	2608	1	835	210	57
0	522	13012	16775	5	2613	1	833	210	57
0	523	13012	16775	5	2618	1	829	210	57
0	524	13012	16775	5	2623	1	825	210	57
0	525	13012	16775	5	2628	1	821	210	57
0	526	13012	16775	5	2633	1	814	210	57
0	527	13012	16775	5	2638	1	809	210	57
0	528	13012	16775	5	2643	1	803	210	57
0	529	13012	16767	5	2648	1	794	210	57
0	530	13015	16760	5	2653	1	796	210	57
0	531	13015	16749	5	2658	1	804	210	57
0	532	13015	16732	5	2663	1	805	210	57
0	533	13015	16711	5	2668	1	813	210	57
0	534	13019	16690	5	2673	1	818	210	57
0	535	13019	16669	5	2678	1	824	210	57
0	536	13019	16651	5	2683	1	822	209	56
0	537	13019	16638	5	2688	1	823	209	56
0	538	13024	16623	5	2693	1	827	209	56
0	539	13024	16610	5	2698	1	830	209	56
0	540	13030	16596	5	2703	1	842	210	57
0	541	13035	16580	5	2708	1	846	210	57
0	542	13040	16569	5	2713	1	850	210	57
0	543	13044	16561	5	2718	1	852	210	57
0	544	13050	16554	5	2723	1	855	210	57
0	545	13055	16550	5	2728	1	858	210	57
0	546	13061	16546	5	2733	1	863	210	57
0	547	13067	16541	5	2738	1	868	210	57
0	548	13072	16541	5	2743	1	875	210	57
0	549	13077	16541	5	2748	1	882	210	57
0	550	13085	16541	5	2753	1	890	210	57
0	551	13092	16547	5	2758	1	889	210	57
0	552	13102	16553	5	2763	1	895	211	58
0	553	13112	16559	5	2768	1	901	211	58
0	554	13121	16568	5	2773	1	910	211	58
0	555	13132	16579	5	2778	1	898	211	58
0	556	13143	16591	5	2783	1	901	211	58
0	557	13154	16606	5	2788	1	905	213	58
0	558	13167	16620	5	2793	1	896	213	58
0	559	13179	16632	5	2798	1	902	213	56
0	560	13186	16646	5	2803	1	905	213	56
0	561	13194	16656	5	2808	1	904	213	56
0	562	13198	16667	5	2813	1	905	213	56
0	563	13202	16680	5	2818	1	902	212	57
0	564	13208	16690	5	2823	1	896	212	57
0	565	13213	16700	5	2828	1	901	210	57
0	566	13219	16711	5	2833	1	895	210	57
0	567	13225	16718	5	2838	1	891	210	57
0	568	13229	16727	5	2843	1	890	210	57
0	569	13234	16735	5	2848	1	886	210	57
0	570	13239	16740	5	2853	1	884	209	58
0	571	13243	16745	5	2858	1	882	209	58
0	572	13247	16749	5	2863	1	880	207	58
0	573	13247	16749	5	2868	1	879	207	58
0	574	13251	16749	5	2873	1	875	207	58
0	575	13251	16752	5	2878	1	871	207	58
0	576	13251	16752	5	2883	1	868	206	58
0	577	13255	16752	5	2888	1	864	205	58
0	578	13255	16752	5	2893	1	861	205	58
0	579	13261	16752	5	2898	1	859	205	58
0	580	13261	16752	5	2903	1	858	205	58
0	581	13269	16752	5	2908	1	855	206	57
0	582	13275	16747	5	2913	1	850	206	57
0	583	13281	16747	5	2918	1	851	206	57
0	584	13290	16740	5	2923	1	850	206	57
0	585	13296	16735	5	2928	1	849	206	57
0	586	13303	16730	5	2933	1	847	206	57
0	587	13311	16723	5	2938	1	846	206	57
0	588	13317	16718	5	2943	1	846	206	57
0	589	13323	16713	5	2948	1	841	206	57
0	590	13328	16706	5	2953	1	838	206	57
0	591	13328	16697	5	2958	1	840	206	57
0	592	13335	16689	5	2963	1	836	206	57
0	593	13339	16677	5	2968	1	836	206	57
0	594	13339	16666	5	2973	1	830	206	57
0	595	13339	16654	5	2978	1	836	206	57
0	596	13344	16640	5	2983	1	833	206	57
0	597	13344	16627	5	2988	1	833	206	57
0	598	13344	16612	5	2993	1	835	206	57
0	599	13344	16598	5	2998	1	835	208	57
0	600	13348	16584	5	3003	1	841	208	57
0	601	13348	16569	5	3008	1	841	210	57
0	602	13352	16556	5	3013	1	839	210	57
0	603	13352	16544	5	3018	1	841	210	57
0	604	13352	16535	5	3023	1	845	210	57
0	605	13352	16528	5	3028	1	844	210	57
0	606	13352	16524	5	3033	1	843	210	57
0	607	13352	16520	5	3038	1	844	210	57
0	608	13352	16520	5	3043	1	846	210	57
0	609	13352	16520	5	3048	1	851	210	57
0	610	13352	16520	5	3053	1	857	211	58
0	611	13352	16520	5	3058	1	865	211	58
0	612	13352	16520	5	3063	1	873	211	58
0	613	13356	16520	5	3068	1	879	211	58
0	614	13356	16528	5	3073	1	884	211	58
0	615	13356	16536	5	3078	1	882	211	58
0	616	13364	16546	5	3083	1	879	211	58
0	617	13369	16559	5	3088	1	887	211	58
0	618	13374	16575	5	3093	1	881	211	58
0	619	13382	16588	5	3098	1	885	211	58
0	620	13389	16604	5	3103	1	885	211	58
0	621	13398	16619	5	3108	1	883	211	58
0	622	13408	16633	5	3113	1	879	211	58
0	623	13418	16648	5	3118	1	879	211	58
0	624	13428	16663	5	3123	1	878	211	58
0	625	13440	16676	5	3128	1	877	211	58
0	626	13451	16688	5	3133	1	874	210	57
0	627	13464	16699	5	3138	1	873	210	57
0	628	13477	16709	5	3143	1	876	210	57
0	629	13491	16720	5	3148	1	872	210	57
0	630	13505	16730	5	3153	1	863	210	57
0	631	13518	16738	5	3158	1	863	210	57
0	632	13530	16748	5	3163	1	867	210	57
0	633	13543	16756	5	3168	1	856	210	57
0	634	13554	16761	5	3173	1	854	210	57
0	635	13563	16767	5	3178	1	856	211	56
0	636	13572	16767	5	3183	1	855	211	56
0	637	13577	16767	5	3188	1	852	212	56
0	638	13577	16772	5	3193	1	847	212	56
0	639	13582	16772	5	3198	1	844	212	56
0	640	13582	16772	5	3203	1	838	212	56
0	641	13582	16772	5	3208	1	833	212	56
0	642	13588	16766	5	3213	1	828	212	56
0	643	13588	16766	5	3218	1	825	212	56
0	644	13593	16760	5	3223	1	824	212	56
0	645	13597	16752	5	3228	1	824	212	56
0	646	13601	16742	5	3233	1	824	212	56
0	647	13606	16731	5	3238	1	823	212	56
0	648	13611	16714	5	3243	1	832	212	56
0	649	13615	16698	5	3248	1	836	212	56
0	650	13621	16680	5	3253	1	842	212	56
0	651	13626	16661	5	3258	1	849	212	56
0	652	13632	16644	5	3263	1	855	214	55
0	653	13638	16625	5	3268	1	869	214	55
0	654	13646	16605	5	3273	1	873	215	55
0	655	13655	16587	5	3278	1	878	215	55
0	656	13663	16569	5	3283	1	882	215	55
0	657	13673	16553	5	3288	1	888	215	55
0	658	13681	16541	5	3293	1	895	215	55
0	659	13689	16529	5	3298	1	901	216	56
0	660	13698	16520	5	3303	1	908	216	56
0	661	13705	16513	5	3308	1	917	216	56
0	662	13714	16507	5	3313	1	926	216	56
0	663	13724	16501	5	3318	1	932	216	56
0	664	13736	16497	5	3323	1	934	216	56
0	665	13751	16497	5	3328	1	933	216	56
0	666	13765	16497	5	3333	1	933	216	56
0	667	13781	16497	5	3338	1	924	216	56
0	668	13801	16500	5	3343	1	891	217	56
0	669	13821	16504	5	3348	1	875	217	56
0	670	13843	16509	5	3353	1	830	217	56
0	671	13867	16513	5	3358	1	739	217	56
0	672	13889	16519	5	3363	1	624	217	56
0	673	13909	16526	5	3368	1	528	217	56
0	674	13928	16532	5	3373	1	244	217	56
0	675	13928	16532	5	3378	0	0	217	56
0	676	13953	16550	5	3383	0	0	217	56
0	677	13960	16561	5	3388	0	0	217	56
0	678	13960	16576	5	3393	0	0	217	56
0	679	13960	16595	5	3398	0	0	219	56
0	680	13960	16617	5	3403	0	0	219	56
0	681	13949	16642	5	3408	0	0	220	55
0	682	13933	16669	5	3413	0	0	220	55
0	683	13909	16695	5	3418	0	0	220	54
0	684	13880	16722	5	3423	0	0	221	54
0	685	13849	16745	5	3428	0	0	223	53
0	686	13815	16766	5	3433	0	0	221	52
0	687	13780	16786	5	3438	0	0	223	52
0	688	13750	16803	5	3443	0	0	222	51
0	689	13725	16817	5	3448	0	0	223	51
0	690	13705	16831	5	3453	0	0	222	50
0	691	13691	16838	5	3458	0	0	222	49
0	692	13679	16846	5	3463	0	0	222	48
0	693	13669	16855	5	3468	0	0	220	47
0	694	13663	16855	5	3473	0	0	220	46
0	695	13657	16862	5	3478	0	0	219	45
0	696	13649	16868	5	3483	0	0	218	44
0	697	13643	16868	5	3488	0	0	216	43
0	698	13635	16873	5	3493	0	0	215	42
0	699	13626	16876	5	3498	0	0	212	41
0	700	13622	16876	5	3503	0	0	211	41
0	701	13614	16876	5	3508	0	0	209	40
0	702	13602	16880	5	3513	0	0	208	39
0	703	13593	16880	5	3518	0	0	207	39
0	704	13578	16884	5	3523	0	0	206	38
0	705	13563	16884	5	3528	0	0	205	37
0	706	13552	16887	5	3533	0	0	203	37
0	707	13535	16894	5	3538	0	0	202	36
0	708	13520	16899	5	3543	0	0	201	35
0	709	13506	16903	5	3548	0	0	200	35
0	710	13485	16908	5	3553	0	0	199	35
0	711	13466	16912	5	3558	0	0	199	35
0	712	13445	16912	5	3563	0	0	197	34
0	713	13422	16918	5	3568	0	0	197	34
0	714	13405	16918	5	3573	0	0	195	33
0	715	13385	16918	5	3578	0	0	195	33
0	716	13363	16926	5	3583	0	0	193	32
0	717	13345	16926	5	3588	0	0	192	32
0	718	13322	16926	5	3593	0	0	191	32
0	719	13299	16934	5	3598	0	0	190	32
0	720	13281	16934	5	3603	0	0	189	32
0	721	13281	16934	5	3608	0	0	189	32
