# Supplementary material for: “Let Me Hear Your Handwriting!” Evaluating the Movement Fluency from Its Sonification
Source: PLoS One. 2015 Jun 17;10(6):e0128388. doi: 10.1371/journal.pone.0128388 (PMC4470513; doi:10.1371/journal.pone.0128388)
Supplement: S1 Dataset — (ZIP) [file pone.0128388.s004.zip › S4_Dataset_Experiment1/DJ3.txt]

Identification :	jeremy	Operateur :	viet	Id tablette :	109052287	Id Curseur :	R
2011-10-20	15-22-40
Fichier origine :	C:\Documents and Settings\paz\Mes documents\Adulte Lapin\Sujets\jeremy
Nb segments :	1
Seg	Num	X /100 mm	Y /100 mm	Interv ms	Time ms	Tip	P	Az	Al
0	0	16673	16803	250	250	0	0	186	43
0	1	16668	16803	5	255	0	0	186	43
0	2	16668	16807	5	260	0	0	186	43
0	3	16664	16807	5	265	0	0	186	43
0	4	16664	16807	5	270	0	0	186	43
0	5	16659	16807	5	275	0	0	186	43
0	6	16659	16807	5	280	0	0	186	44
0	7	16659	16807	5	285	0	0	186	44
0	8	16659	16807	5	290	0	0	186	44
0	9	16656	16807	5	295	0	0	186	44
0	10	16656	16807	5	300	0	0	186	44
0	11	16656	16807	5	305	0	0	186	44
0	12	16656	16807	5	310	0	0	186	44
0	13	16656	16807	5	315	0	0	186	44
0	14	16651	16807	5	320	0	0	185	44
0	15	16651	16807	5	325	0	0	185	44
0	16	16651	16807	5	330	0	0	184	44
0	17	16647	16807	5	335	0	0	184	44
0	18	16647	16807	5	340	0	0	184	44
0	19	16647	16807	5	345	0	0	184	44
0	20	16642	16807	5	350	0	0	184	44
0	21	16642	16807	5	355	0	0	184	44
0	22	16638	16807	5	360	0	0	184	44
0	23	16638	16807	5	365	0	0	184	44
0	24	16633	16807	5	370	0	0	184	44
0	25	16633	16807	5	375	0	0	184	44
0	26	16630	16807	5	380	0	0	184	44
0	27	16630	16807	5	385	0	0	184	44
0	28	16630	16807	5	390	0	0	184	44
0	29	16626	16807	5	395	0	0	184	44
0	30	16626	16807	5	400	0	0	184	44
0	31	16622	16810	5	405	0	0	184	44
0	32	16622	16810	5	410	0	0	184	45
0	33	16616	16810	5	415	0	0	184	45
0	34	16612	16810	5	420	0	0	184	45
0	35	16612	16810	5	425	0	0	184	45
0	36	16606	16810	5	430	0	0	184	45
0	37	16601	16810	5	435	0	0	184	45
0	38	16601	16810	5	440	0	0	184	45
0	39	16596	16806	5	445	0	0	184	45
0	40	16596	16806	5	450	0	0	184	45
0	41	16596	16800	5	455	0	0	184	46
0	42	16591	16800	5	460	0	0	184	46
0	43	16591	16793	5	465	0	0	184	46
0	44	16591	16787	5	470	0	0	184	46
0	45	16591	16783	5	475	0	0	184	46
0	46	16591	16778	5	480	0	0	184	47
0	47	16591	16773	5	485	0	0	184	47
0	48	16596	16770	5	490	0	0	184	47
0	49	16600	16766	5	495	0	0	184	47
0	50	16600	16766	9	504	1	48	184	47
0	51	16609	16766	5	509	1	90	184	47
0	52	16614	16766	5	514	1	146	184	47
0	53	16614	16762	5	519	1	194	184	47
0	54	16618	16762	5	524	1	230	184	47
0	55	16618	16762	5	529	1	268	184	48
0	56	16618	16759	5	534	1	301	184	48
0	57	16622	16759	5	539	1	339	184	48
0	58	16622	16759	5	544	1	380	184	48
0	59	16622	16759	5	549	1	415	184	48
0	60	16625	16759	5	554	1	451	184	48
0	61	16629	16759	5	559	1	486	184	48
0	62	16633	16764	5	564	1	515	184	48
0	63	16639	16768	5	569	1	562	184	48
0	64	16647	16771	5	574	1	603	184	48
0	65	16654	16775	5	579	1	639	184	48
0	66	16663	16782	5	584	1	662	184	48
0	67	16675	16788	5	589	1	665	184	48
0	68	16687	16799	5	594	1	681	184	48
0	69	16699	16814	5	599	1	685	184	48
0	70	16711	16828	5	604	1	695	184	48
0	71	16723	16845	5	609	1	705	184	48
0	72	16736	16865	5	614	1	706	184	48
0	73	16750	16883	5	619	1	716	184	48
0	74	16764	16908	5	624	1	715	184	48
0	75	16776	16931	5	629	1	715	184	48
0	76	16786	16953	5	634	1	721	184	48
0	77	16794	16978	5	639	1	714	184	47
0	78	16801	16999	5	644	1	723	184	47
0	79	16807	17020	5	649	1	720	184	47
0	80	16807	17041	5	654	1	718	184	47
0	81	16811	17059	5	659	1	716	184	47
0	82	16811	17077	5	664	1	722	184	47
0	83	16804	17094	5	669	1	718	185	47
0	84	16798	17109	5	674	1	712	185	47
0	85	16790	17123	5	679	1	712	186	47
0	86	16778	17137	5	684	1	710	186	47
0	87	16766	17150	5	689	1	709	186	47
0	88	16751	17165	5	694	1	698	186	47
0	89	16733	17182	5	699	1	676	186	47
0	90	16715	17196	5	704	1	676	185	47
0	91	16697	17209	5	709	1	674	185	47
0	92	16675	17219	5	714	1	665	184	46
0	93	16655	17226	5	719	1	656	184	46
0	94	16634	17232	5	724	1	648	184	46
0	95	16614	17236	5	729	1	641	184	45
0	96	16598	17236	5	734	1	638	184	45
0	97	16579	17236	5	739	1	623	184	45
0	98	16561	17232	5	744	1	602	184	46
0	99	16546	17224	5	749	1	592	184	46
0	100	16533	17216	5	754	1	583	184	46
0	101	16520	17205	5	759	1	574	184	46
0	102	16509	17187	5	764	1	577	184	46
0	103	16498	17169	5	769	1	569	184	46
0	104	16488	17149	5	774	1	556	184	46
0	105	16482	17125	5	779	1	558	184	46
0	106	16476	17102	5	784	1	552	184	46
0	107	16476	17075	5	789	1	557	184	47
0	108	16476	17045	5	794	1	551	183	47
0	109	16472	17015	5	799	1	552	183	47
0	110	16472	16983	5	804	1	554	182	48
0	111	16472	16950	5	809	1	566	182	48
0	112	16476	16920	5	814	1	551	182	48
0	113	16476	16888	5	819	1	554	182	48
0	114	16483	16857	5	824	1	565	182	47
0	115	16488	16829	5	829	1	558	182	47
0	116	16495	16795	5	834	1	574	182	47
0	117	16502	16764	5	839	1	582	182	47
0	118	16509	16736	5	844	1	582	182	47
0	119	16516	16706	5	849	1	591	182	47
0	120	16523	16681	5	854	1	596	182	47
0	121	16530	16655	5	859	1	617	182	47
0	122	16539	16629	5	864	1	629	182	47
0	123	16547	16602	5	869	1	641	182	48
0	124	16553	16580	5	874	1	634	182	48
0	125	16558	16558	6	880	1	636	182	48
0	126	16563	16536	5	885	1	650	182	48
0	127	16566	16519	5	890	1	652	182	48
0	128	16572	16500	5	895	1	650	182	48
0	129	16576	16482	5	900	1	669	183	49
0	130	16576	16467	5	905	1	669	183	49
0	131	16584	16451	5	910	1	674	185	49
0	132	16587	16438	5	915	1	676	185	49
0	133	16592	16428	5	920	1	685	185	49
0	134	16598	16418	5	925	1	693	185	50
0	135	16598	16412	5	930	1	693	185	50
0	136	16605	16407	5	935	1	693	185	50
0	137	16605	16403	5	940	1	693	185	50
0	138	16610	16403	5	945	1	695	185	51
0	139	16610	16403	5	950	1	700	185	51
0	140	16615	16399	5	955	1	705	185	51
0	141	16615	16399	5	960	1	714	185	51
0	142	16624	16399	5	965	1	723	185	51
0	143	16635	16399	5	970	1	732	185	51
0	144	16650	16399	5	975	1	743	185	51
0	145	16668	16405	5	980	1	749	185	51
0	146	16688	16405	5	985	1	759	185	51
0	147	16707	16412	5	990	1	765	185	51
0	148	16729	16416	5	995	1	770	185	51
0	149	16749	16419	5	1000	1	779	185	51
0	150	16769	16425	5	1005	1	791	185	51
0	151	16787	16429	5	1010	1	798	185	51
0	152	16806	16433	5	1015	1	803	185	51
0	153	16823	16439	5	1020	1	805	185	51
0	154	16844	16443	5	1025	1	814	185	51
0	155	16868	16450	5	1030	1	812	185	51
0	156	16889	16459	5	1035	1	817	185	51
0	157	16912	16466	5	1040	1	819	185	51
0	158	16931	16475	5	1045	1	827	185	51
0	159	16946	16485	5	1050	1	834	185	51
0	160	16963	16493	5	1055	1	835	185	51
0	161	16976	16504	5	1060	1	840	185	51
0	162	16989	16516	5	1065	1	836	185	51
0	163	17000	16526	5	1070	1	840	185	51
0	164	17008	16536	5	1075	1	847	185	50
0	165	17012	16545	5	1080	1	846	185	50
0	166	17012	16554	5	1085	1	841	185	50
0	167	17012	16563	5	1090	1	826	185	50
0	168	17012	16571	5	1095	1	821	185	50
0	169	17007	16578	5	1100	1	816	185	49
0	170	17003	16583	5	1105	1	808	185	49
0	171	16999	16587	5	1110	1	798	185	49
0	172	16994	16587	5	1115	1	789	185	49
0	173	16986	16594	5	1120	1	774	185	49
0	174	16974	16594	5	1125	1	760	185	49
0	175	16961	16598	5	1130	1	747	185	49
0	176	16945	16598	5	1135	1	735	185	49
0	177	16932	16598	5	1140	1	721	185	49
0	178	16921	16593	5	1145	1	703	185	49
0	179	16911	16590	5	1150	1	682	185	49
0	180	16904	16584	5	1155	1	666	185	49
0	181	16898	16576	5	1160	1	655	185	49
0	182	16892	16568	5	1165	1	652	185	49
0	183	16888	16556	5	1170	1	643	185	49
0	184	16884	16543	5	1175	1	625	185	49
0	185	16878	16532	5	1180	1	607	185	49
0	186	16878	16519	5	1185	1	591	185	49
0	187	16873	16505	5	1190	1	597	185	49
0	188	16873	16488	5	1195	1	603	185	49
0	189	16873	16470	5	1200	1	597	185	49
0	190	16878	16451	5	1205	1	586	185	49
0	191	16883	16434	5	1210	1	582	185	50
0	192	16890	16418	5	1215	1	576	185	50
0	193	16898	16401	5	1220	1	578	185	50
0	194	16906	16386	5	1225	1	582	185	50
0	195	16916	16372	5	1230	1	582	185	50
0	196	16926	16360	5	1235	1	582	185	50
0	197	16937	16351	5	1240	1	586	185	50
0	198	16950	16342	5	1245	1	589	185	51
0	199	16964	16337	5	1250	1	591	185	51
0	200	16977	16337	5	1255	1	598	185	51
0	201	16990	16334	5	1260	1	605	185	51
0	202	17001	16338	5	1265	1	618	185	51
0	203	17012	16344	5	1270	1	640	185	51
0	204	17025	16351	5	1275	1	655	185	51
0	205	17038	16363	5	1280	1	655	185	51
0	206	17053	16378	5	1285	1	673	185	51
0	207	17067	16395	5	1290	1	669	185	51
0	208	17079	16416	5	1295	1	676	185	51
0	209	17090	16436	5	1300	1	692	185	51
0	210	17101	16457	5	1305	1	698	185	51
0	211	17108	16476	5	1310	1	702	186	51
0	212	17115	16492	5	1315	1	727	186	51
0	213	17120	16507	5	1320	1	713	187	51
0	214	17120	16521	5	1325	1	720	187	51
0	215	17126	16531	5	1330	1	723	187	51
0	216	17126	16541	5	1335	1	718	187	51
0	217	17126	16548	5	1340	1	721	187	50
0	218	17126	16553	5	1345	1	724	187	50
0	219	17126	16557	5	1350	1	725	187	50
0	220	17126	16561	5	1355	1	724	187	50
0	221	17130	16561	5	1360	1	722	187	50
0	222	17130	16561	5	1365	1	721	187	49
0	223	17130	16565	5	1370	1	720	187	49
0	224	17130	16565	5	1375	1	716	187	49
0	225	17130	16565	5	1380	1	714	187	49
0	226	17130	16565	5	1385	1	710	187	49
0	227	17130	16565	5	1390	1	706	187	48
0	228	17130	16565	5	1395	1	703	187	48
0	229	17130	16565	5	1400	1	699	187	48
0	230	17130	16557	5	1405	1	690	187	48
0	231	17130	16551	5	1410	1	686	187	48
0	232	17130	16544	5	1415	1	687	187	48
0	233	17130	16533	5	1420	1	680	187	48
0	234	17133	16520	5	1425	1	685	187	48
0	235	17133	16505	5	1430	1	681	187	48
0	236	17141	16489	5	1435	1	684	187	48
0	237	17146	16472	5	1440	1	683	187	49
0	238	17152	16456	5	1445	1	682	187	49
0	239	17160	16439	5	1450	1	682	187	49
0	240	17166	16425	5	1455	1	685	187	49
0	241	17173	16411	5	1460	1	685	187	49
0	242	17180	16397	5	1465	1	691	187	49
0	243	17186	16386	5	1470	1	688	187	49
0	244	17194	16374	5	1475	1	691	187	50
0	245	17201	16364	5	1480	1	692	187	50
0	246	17207	16356	5	1485	1	703	187	50
0	247	17215	16346	5	1490	1	722	187	50
0	248	17223	16338	5	1495	1	725	187	50
0	249	17229	16333	5	1500	1	730	187	51
0	250	17237	16328	5	1505	1	739	187	51
0	251	17245	16328	5	1510	1	752	187	51
0	252	17253	16328	5	1515	1	774	187	51
0	253	17263	16328	5	1520	1	801	187	51
0	254	17273	16328	5	1525	1	811	187	51
0	255	17284	16334	5	1530	1	814	187	51
0	256	17297	16339	5	1535	1	817	188	52
0	257	17311	16345	5	1540	1	827	189	52
0	258	17324	16352	5	1545	1	838	189	52
0	259	17337	16358	5	1550	1	840	190	52
0	260	17347	16365	5	1555	1	846	190	52
0	261	17356	16371	5	1560	1	857	190	52
0	262	17366	16379	5	1565	1	855	190	52
0	263	17374	16387	5	1570	1	863	190	52
0	264	17386	16398	5	1575	1	858	190	52
0	265	17399	16409	5	1580	1	854	190	52
0	266	17411	16421	5	1585	1	864	190	51
0	267	17426	16436	5	1590	1	860	190	51
0	268	17438	16450	5	1595	1	860	190	51
0	269	17446	16467	5	1600	1	864	190	51
0	270	17455	16485	5	1605	1	862	190	51
0	271	17462	16502	5	1610	1	868	190	51
0	272	17468	16519	5	1615	1	867	190	51
0	273	17474	16534	5	1620	1	868	190	51
0	274	17478	16547	5	1625	1	871	190	50
0	275	17478	16560	5	1630	1	870	190	50
0	276	17483	16570	5	1635	1	872	190	50
0	277	17483	16580	5	1640	1	868	190	50
0	278	17483	16591	5	1645	1	868	191	50
0	279	17487	16597	5	1650	1	867	190	49
0	280	17487	16603	5	1655	1	867	191	48
0	281	17487	16607	5	1660	1	865	191	48
0	282	17487	16607	5	1665	1	861	191	48
0	283	17487	16607	5	1670	1	855	191	48
0	284	17487	16607	5	1675	1	844	191	47
0	285	17487	16607	5	1680	1	826	191	47
0	286	17487	16607	5	1685	1	805	191	47
0	287	17487	16600	5	1690	1	789	191	47
0	288	17487	16590	5	1695	1	789	191	47
0	289	17487	16577	5	1700	1	786	191	47
0	290	17483	16560	5	1705	1	783	191	47
0	291	17483	16539	5	1710	1	783	191	47
0	292	17479	16518	5	1715	1	777	191	47
0	293	17479	16495	5	1720	1	776	191	47
0	294	17483	16470	5	1725	1	779	191	47
0	295	17483	16444	5	1730	1	775	191	47
0	296	17486	16415	5	1735	1	792	191	47
0	297	17486	16384	5	1740	1	783	191	48
0	298	17486	16356	5	1745	1	784	191	48
0	299	17486	16326	5	1750	1	780	191	48
0	300	17493	16296	5	1755	1	785	192	49
0	301	17493	16268	5	1760	1	786	192	49
0	302	17499	16238	5	1765	1	789	192	49
0	303	17503	16209	5	1770	1	791	192	50
0	304	17503	16181	5	1775	1	797	192	50
0	305	17509	16154	5	1780	1	797	192	50
0	306	17509	16131	5	1785	1	801	192	50
0	307	17512	16112	5	1790	1	796	192	50
0	308	17512	16097	5	1795	1	800	192	50
0	309	17512	16085	5	1800	1	803	192	50
0	310	17512	16075	5	1805	1	805	191	50
0	311	17512	16065	5	1810	1	808	191	50
0	312	17512	16060	5	1815	1	808	190	51
0	313	17512	16060	5	1820	1	811	190	51
0	314	17512	16055	5	1825	1	816	190	51
0	315	17512	16055	5	1830	1	824	190	51
0	316	17512	16055	5	1835	1	836	190	51
0	317	17512	16055	5	1840	1	851	190	51
0	318	17512	16059	5	1845	1	872	190	51
0	319	17512	16059	5	1850	1	888	190	51
0	320	17516	16070	5	1855	1	879	190	51
0	321	17516	16087	5	1860	1	867	190	51
0	322	17516	16109	5	1865	1	857	190	51
0	323	17516	16140	5	1870	1	859	190	51
0	324	17520	16178	5	1875	1	841	190	51
0	325	17525	16218	5	1880	1	823	190	51
0	326	17529	16257	5	1885	1	822	191	50
0	327	17533	16292	5	1890	1	833	191	50
0	328	17533	16323	5	1895	1	804	192	50
0	329	17538	16347	5	1900	1	811	192	50
0	330	17538	16369	5	1905	1	814	192	50
0	331	17542	16389	5	1910	1	806	192	50
0	332	17542	16405	5	1915	1	805	192	50
0	333	17542	16420	5	1920	1	814	192	50
0	334	17547	16432	5	1925	1	821	192	50
0	335	17547	16444	5	1930	1	814	192	50
0	336	17551	16457	5	1935	1	808	192	50
0	337	17551	16468	5	1940	1	812	192	50
0	338	17556	16481	5	1945	1	811	192	50
0	339	17556	16494	5	1950	1	805	192	50
0	340	17561	16505	5	1955	1	808	192	50
0	341	17561	16518	5	1960	1	805	192	50
0	342	17567	16532	5	1965	1	798	192	50
0	343	17573	16544	5	1970	1	800	192	50
0	344	17578	16557	5	1975	1	793	192	49
0	345	17585	16569	5	1980	1	794	192	49
0	346	17594	16578	5	1985	1	793	192	49
0	347	17601	16586	5	1990	1	796	192	49
0	348	17608	16592	5	1995	1	800	192	49
0	349	17615	16592	5	2000	1	802	192	49
0	350	17622	16597	5	2005	1	798	191	48
0	351	17627	16597	5	2010	1	796	191	48
0	352	17635	16597	5	2015	1	793	191	48
0	353	17641	16601	5	2020	1	789	191	48
0	354	17646	16601	5	2025	1	786	191	48
0	355	17652	16601	5	2030	1	784	191	48
0	356	17658	16601	5	2035	1	785	191	47
0	357	17666	16595	5	2040	1	783	191	47
0	358	17675	16590	5	2045	1	780	191	47
0	359	17683	16586	5	2050	1	779	191	47
0	360	17690	16582	5	2055	1	776	191	47
0	361	17697	16579	5	2060	1	772	191	47
0	362	17702	16575	5	2065	1	771	192	47
0	363	17708	16569	5	2070	1	768	192	47
0	364	17715	16562	5	2075	1	766	193	47
0	365	17720	16555	5	2080	1	765	193	47
0	366	17726	16544	5	2085	1	764	193	47
0	367	17732	16533	5	2090	1	759	193	47
0	368	17732	16520	5	2095	1	759	193	47
0	369	17739	16505	5	2100	1	761	193	47
0	370	17742	16490	5	2105	1	757	193	47
0	371	17742	16476	5	2110	1	757	193	47
0	372	17747	16458	5	2115	1	757	193	47
0	373	17747	16444	5	2120	1	757	193	47
0	374	17751	16429	5	2125	1	755	193	47
0	375	17756	16412	5	2130	1	759	194	48
0	376	17760	16398	5	2135	1	758	194	48
0	377	17765	16386	5	2140	1	757	194	48
0	378	17771	16372	5	2145	1	763	194	48
0	379	17777	16362	5	2150	1	765	194	49
0	380	17782	16354	5	2155	1	765	194	49
0	381	17788	16346	5	2160	1	768	194	49
0	382	17792	16340	5	2165	1	775	194	49
0	383	17799	16334	5	2170	1	786	195	50
0	384	17807	16327	5	2175	1	793	195	50
0	385	17814	16324	5	2180	1	809	195	50
0	386	17821	16324	5	2185	1	830	195	50
0	387	17825	16324	5	2190	1	852	195	50
0	388	17829	16324	5	2195	1	866	195	50
0	389	17839	16331	5	2200	1	863	195	50
0	390	17851	16338	5	2205	1	867	195	50
0	391	17866	16349	5	2210	1	870	195	50
0	392	17885	16362	5	2215	1	866	195	50
0	393	17903	16375	5	2220	1	871	195	50
0	394	17919	16391	5	2225	1	871	195	50
0	395	17935	16403	5	2230	1	902	195	50
0	396	17948	16416	5	2235	1	898	195	50
0	397	17960	16430	5	2240	1	902	195	50
0	398	17973	16442	5	2245	1	907	195	50
0	399	17986	16456	5	2250	1	904	195	50
0	400	17996	16470	5	2255	1	907	195	50
0	401	18006	16482	5	2260	1	904	195	50
0	402	18015	16498	5	2265	1	902	195	50
0	403	18020	16512	5	2270	1	903	194	49
0	404	18025	16523	5	2275	1	903	194	49
0	405	18025	16534	5	2280	1	906	194	49
0	406	18025	16543	5	2285	1	907	194	49
0	407	18025	16550	5	2290	1	904	194	49
0	408	18025	16557	5	2295	1	899	194	48
0	409	18025	16563	5	2300	1	899	194	48
0	410	18025	16566	5	2305	1	898	194	48
0	411	18025	16566	5	2310	1	896	194	48
0	412	18025	16571	5	2315	1	893	194	47
0	413	18025	16571	5	2320	1	888	194	47
0	414	18025	16571	5	2325	1	882	195	47
0	415	18025	16571	5	2330	1	874	195	47
0	416	18025	16571	5	2335	1	866	195	47
0	417	18025	16571	5	2340	1	855	195	47
0	418	18025	16571	5	2345	1	841	195	47
0	419	18025	16571	5	2350	1	825	195	47
0	420	18025	16571	5	2355	1	805	195	46
0	421	18025	16567	5	2360	1	784	195	46
0	422	18025	16562	5	2365	1	774	195	46
0	423	18025	16554	5	2370	1	777	195	46
0	424	18025	16542	5	2375	1	774	195	46
0	425	18029	16528	5	2380	1	769	195	46
0	426	18029	16513	5	2385	1	761	195	47
0	427	18029	16497	5	2390	1	755	195	47
0	428	18034	16481	5	2395	1	749	195	47
0	429	18034	16466	5	2400	1	744	195	47
0	430	18041	16451	5	2405	1	743	195	47
0	431	18045	16436	5	2410	1	744	195	47
0	432	18051	16422	5	2415	1	745	195	47
0	433	18058	16407	5	2420	1	746	195	47
0	434	18065	16394	5	2425	1	750	196	48
0	435	18072	16385	5	2430	1	752	196	48
0	436	18078	16375	5	2435	1	754	196	48
0	437	18084	16369	5	2440	1	757	196	48
0	438	18088	16365	5	2445	1	762	196	48
0	439	18093	16362	5	2450	1	770	197	49
0	440	18097	16362	5	2455	1	784	197	49
0	441	18097	16362	5	2460	1	800	197	49
0	442	18106	16362	5	2465	1	812	197	49
0	443	18113	16369	5	2470	1	823	197	49
0	444	18120	16374	5	2475	1	843	197	49
0	445	18132	16381	5	2480	1	836	197	49
0	446	18143	16391	5	2485	1	831	197	49
0	447	18155	16401	5	2490	1	837	197	49
0	448	18170	16412	5	2495	1	842	197	49
0	449	18181	16422	5	2500	1	843	197	49
0	450	18191	16431	5	2505	1	847	197	49
0	451	18202	16439	5	2510	1	842	197	49
0	452	18209	16448	5	2515	1	844	197	49
0	453	18215	16455	5	2520	1	846	197	49
0	454	18221	16461	5	2525	1	844	197	49
0	455	18226	16469	5	2530	1	837	197	49
0	456	18232	16475	5	2535	1	837	197	49
0	457	18239	16481	5	2540	1	837	197	49
0	458	18242	16488	5	2545	1	839	197	49
0	459	18246	16492	5	2550	1	841	197	49
0	460	18249	16497	5	2555	1	839	197	49
0	461	18249	16503	5	2560	1	841	197	49
0	462	18255	16508	5	2565	1	841	197	49
0	463	18255	16512	5	2570	1	842	196	48
0	464	18260	16516	5	2575	1	840	196	48
0	465	18260	16516	5	2580	1	839	196	48
0	466	18266	16520	5	2585	1	839	196	48
0	467	18266	16520	5	2590	1	839	196	48
0	468	18271	16523	5	2595	1	837	196	48
0	469	18271	16523	5	2600	1	835	195	47
0	470	18276	16523	5	2605	1	831	195	47
0	471	18280	16523	5	2610	1	827	195	47
0	472	18283	16523	5	2615	1	823	195	47
0	473	18288	16523	5	2620	1	817	195	47
0	474	18294	16519	5	2625	1	811	195	47
0	475	18299	16519	5	2630	1	803	195	47
0	476	18303	16514	5	2635	1	793	195	46
0	477	18306	16509	5	2640	1	783	195	46
0	478	18306	16503	5	2645	1	781	195	47
0	479	18311	16493	5	2650	1	781	197	47
0	480	18317	16478	5	2655	1	789	197	47
0	481	18321	16464	5	2660	1	786	198	47
0	482	18326	16450	5	2665	1	783	198	47
0	483	18330	16439	5	2670	1	780	198	47
0	484	18330	16430	5	2675	1	779	198	48
0	485	18334	16420	5	2680	1	783	198	48
0	486	18334	16411	5	2685	1	783	198	48
0	487	18334	16404	5	2690	1	781	198	48
0	488	18334	16396	5	2695	1	784	198	48
0	489	18334	16389	5	2700	1	784	198	48
0	490	18334	16384	5	2705	1	787	198	48
0	491	18334	16376	5	2710	1	788	199	48
0	492	18334	16370	5	2715	1	790	199	48
0	493	18334	16366	5	2720	1	792	199	48
0	494	18334	16361	5	2725	1	793	199	48
0	495	18334	16361	5	2730	1	792	199	48
0	496	18334	16356	5	2735	1	794	199	49
0	497	18334	16356	5	2740	1	795	199	49
0	498	18334	16356	5	2745	1	799	199	49
0	499	18334	16356	5	2750	1	803	199	49
0	500	18334	16356	5	2755	1	810	199	49
0	501	18334	16356	5	2760	1	817	199	49
0	502	18334	16356	5	2765	1	830	199	49
0	503	18334	16356	5	2770	1	847	199	49
0	504	18338	16356	5	2775	1	863	199	49
0	505	18338	16356	5	2780	1	879	199	49
0	506	18338	16356	5	2785	1	896	199	49
0	507	18338	16360	5	2790	1	907	199	49
0	508	18344	16365	5	2795	1	901	199	49
0	509	18351	16372	5	2800	1	902	199	49
0	510	18358	16383	5	2805	1	904	199	49
0	511	18367	16396	5	2810	1	899	199	49
0	512	18376	16406	5	2815	1	899	201	49
0	513	18382	16418	5	2820	1	899	201	49
0	514	18390	16430	5	2825	1	898	202	49
0	515	18397	16439	5	2830	1	896	201	49
0	516	18404	16450	5	2835	1	893	201	49
0	517	18414	16459	5	2840	1	894	199	49
0	518	18425	16468	5	2845	1	896	199	49
0	519	18435	16480	5	2850	1	887	199	49
0	520	18448	16489	5	2855	1	886	199	49
0	521	18458	16498	5	2860	1	889	199	49
0	522	18469	16507	5	2865	1	883	199	48
0	523	18480	16512	5	2870	1	885	199	48
0	524	18488	16517	5	2875	1	888	199	48
0	525	18495	16522	5	2880	1	889	199	48
0	526	18501	16522	5	2885	1	888	199	48
0	527	18501	16522	5	2890	1	886	198	48
0	528	18505	16527	5	2895	1	884	198	48
0	529	18505	16527	5	2900	1	881	198	48
0	530	18505	16527	5	2905	1	879	198	48
0	531	18505	16527	5	2910	1	877	198	48
0	532	18509	16527	5	2915	1	873	198	48
0	533	18509	16527	5	2920	1	868	198	47
0	534	18509	16527	5	2925	1	864	199	46
0	535	18509	16527	5	2930	1	857	199	46
0	536	18514	16527	5	2935	1	849	200	46
0	537	18518	16527	5	2940	1	841	200	46
0	538	18523	16520	5	2945	1	831	200	46
0	539	18529	16516	5	2950	1	825	200	46
0	540	18536	16510	5	2955	1	813	200	46
0	541	18543	16502	5	2960	1	808	200	46
0	542	18549	16493	5	2965	1	802	200	46
0	543	18557	16480	5	2970	1	799	200	46
0	544	18565	16466	5	2975	1	801	200	46
0	545	18571	16454	5	2980	1	797	200	46
0	546	18577	16442	5	2985	1	794	200	46
0	547	18577	16432	5	2990	1	793	200	47
0	548	18584	16422	5	2995	1	801	200	47
0	549	18590	16407	5	3000	1	808	200	47
0	550	18596	16392	5	3005	1	813	200	47
0	551	18602	16380	5	3010	1	815	200	47
0	552	18609	16369	5	3015	1	816	201	48
0	553	18615	16361	5	3020	1	822	201	48
0	554	18622	16356	5	3025	1	830	201	48
0	555	18630	16349	5	3030	1	838	201	48
0	556	18638	16344	5	3035	1	846	201	48
0	557	18646	16344	5	3040	1	862	202	49
0	558	18659	16339	5	3045	1	870	202	49
0	559	18674	16339	5	3050	1	874	202	49
0	560	18694	16335	5	3055	1	879	203	49
0	561	18719	16335	5	3060	1	877	203	49
0	562	18748	16331	5	3065	1	869	204	48
0	563	18777	16331	5	3070	1	854	204	48
0	564	18806	16331	5	3075	1	824	204	48
0	565	18833	16331	5	3080	1	777	204	48
0	566	18858	16331	5	3085	1	706	205	49
0	567	18883	16331	5	3090	1	594	205	49
0	568	18907	16339	5	3095	1	417	205	49
0	569	18929	16348	5	3100	1	112	205	49
0	570	18929	16348	5	3105	0	0	205	49
0	571	18955	16383	5	3110	0	0	205	49
0	572	18955	16413	5	3115	0	0	205	49
0	573	18950	16449	5	3120	0	0	206	49
0	574	18935	16493	5	3125	0	0	206	49
0	575	18916	16540	5	3130	0	0	207	49
0	576	18890	16589	5	3135	0	0	207	48
0	577	18854	16642	5	3140	0	0	207	48
0	578	18816	16695	5	3145	0	0	207	48
0	579	18769	16748	5	3150	0	0	207	47
0	580	18717	16803	5	3155	0	0	206	46
0	581	18664	16851	5	3160	0	0	204	44
0	582	18604	16899	5	3165	0	0	202	43
0	583	18542	16945	5	3170	0	0	200	41
0	584	18479	16979	5	3175	0	0	199	39
0	585	18414	17015	5	3180	0	0	198	37
0	586	18355	17043	5	3185	0	0	198	35
0	587	18303	17063	5	3190	0	0	198	32
0	588	18252	17084	5	3195	0	0	198	29
0	589	18208	17098	5	3200	0	0	199	29
0	590	18168	17109	5	3205	0	0	201	28
0	591	18168	17109	5	3210	0	0	201	28
