# Supplementary material for: “Let Me Hear Your Handwriting!” Evaluating the Movement Fluency from Its Sonification
Source: PLoS One. 2015 Jun 17;10(6):e0128388. doi: 10.1371/journal.pone.0128388 (PMC4470513; doi:10.1371/journal.pone.0128388)
Supplement: S1 Dataset — (ZIP) [file pone.0128388.s004.zip › S4_Dataset_Experiment1/DJ4.txt]

Identification :	jeremy	Operateur :	viet	Id tablette :	109052287	Id Curseur :	R
2011-10-20	15-22-45
Fichier origine :	C:\Documents and Settings\paz\Mes documents\Adulte Lapin\Sujets\jeremy
Nb segments :	1
Seg	Num	X /100 mm	Y /100 mm	Interv ms	Time ms	Tip	P	Az	Al
0	0	22230	15027	5	5	0	0	187	31
0	1	22224	15022	5	10	0	0	187	31
0	2	22224	15022	5	15	0	0	188	32
0	3	22224	15016	5	20	0	0	188	32
0	4	22224	15013	5	25	0	0	188	32
0	5	22224	15009	5	30	0	0	188	32
0	6	22229	15005	5	35	0	0	188	33
0	7	22229	15005	5	40	0	0	188	33
0	8	22229	15000	5	45	0	0	188	33
0	9	22234	14996	5	50	0	0	188	33
0	10	22234	14996	5	55	0	0	188	33
0	11	22239	14991	5	60	0	0	188	34
0	12	22239	14991	5	65	0	0	188	34
0	13	22243	14991	5	70	0	0	188	34
0	14	22243	14986	5	75	0	0	188	34
0	15	22246	14986	5	80	0	0	188	34
0	16	22246	14986	5	85	0	0	188	35
0	17	22246	14986	5	90	0	0	188	35
0	18	22246	14986	5	95	0	0	188	35
0	19	22246	14986	5	100	0	0	188	35
0	20	22246	14986	5	105	0	0	188	35
0	21	22246	14986	5	110	0	0	188	35
0	22	22246	14986	5	115	0	0	188	35
0	23	22246	14986	5	120	0	0	188	35
0	24	22246	14986	5	125	0	0	188	35
0	25	22246	14986	5	130	0	0	188	35
0	26	22246	14986	5	135	0	0	188	35
0	27	22246	14986	5	140	0	0	188	35
0	28	22246	14986	5	145	0	0	189	36
0	29	22246	14983	5	150	0	0	189	36
0	30	22242	14983	5	155	0	0	189	36
0	31	22238	14983	5	160	0	0	189	36
0	32	22233	14983	5	165	0	0	189	36
0	33	22226	14986	5	170	0	0	189	36
0	34	22219	14986	5	175	0	0	189	36
0	35	22212	14986	5	180	0	0	189	36
0	36	22202	14986	5	185	0	0	189	36
0	37	22192	14986	5	190	0	0	189	36
0	38	22181	14986	5	195	0	0	188	36
0	39	22168	14982	5	200	0	0	188	37
0	40	22158	14982	5	205	0	0	188	37
0	41	22147	14978	5	210	0	0	188	37
0	42	22137	14978	5	215	0	0	188	37
0	43	22130	14978	5	220	0	0	188	37
0	44	22123	14978	5	225	0	0	188	37
0	45	22117	14978	5	230	0	0	187	38
0	46	22111	14978	5	235	0	0	187	38
0	47	22105	14978	5	240	0	0	186	38
0	48	22097	14978	5	245	0	0	186	38
0	49	22090	14978	5	250	0	0	186	38
0	50	22081	14982	5	255	0	0	186	39
0	51	22071	14982	5	260	0	0	186	39
0	52	22063	14982	5	265	0	0	186	39
0	53	22055	14982	5	270	0	0	185	39
0	54	22047	14986	5	275	0	0	185	39
0	55	22043	14986	5	280	0	0	185	40
0	56	22037	14986	5	285	0	0	185	40
0	57	22031	14986	5	290	0	0	185	40
0	58	22028	14986	5	295	0	0	185	40
0	59	22023	14986	5	300	0	0	185	40
0	60	22020	14986	5	305	0	0	184	40
0	61	22020	14986	5	310	0	0	184	40
0	62	22015	14986	5	315	0	0	183	40
0	63	22015	14986	5	320	0	0	183	40
0	64	22015	14986	5	325	0	0	183	41
0	65	22012	14986	5	330	0	0	183	41
0	66	22012	14986	5	335	0	0	183	41
0	67	22012	14986	5	340	0	0	183	41
0	68	22012	14990	5	345	0	0	183	41
0	69	22012	14990	5	350	0	0	183	41
0	70	22012	14990	5	355	0	0	183	41
0	71	22008	14990	5	360	0	0	183	41
0	72	22008	14990	5	365	0	0	183	41
0	73	22008	14990	5	370	0	0	183	41
0	74	22002	14990	5	375	0	0	183	41
0	75	22002	14990	5	380	0	0	183	41
0	76	21997	14994	5	385	0	0	183	41
0	77	21997	14994	5	390	0	0	184	42
0	78	21993	14994	5	395	0	0	184	42
0	79	21993	14994	5	400	0	0	184	42
0	80	21988	14994	5	405	0	0	184	42
0	81	21988	14994	5	410	0	0	184	42
0	82	21984	14994	5	415	0	0	184	42
0	83	21980	14994	5	420	0	0	184	42
0	84	21980	14994	5	425	0	0	184	42
0	85	21974	14994	5	430	0	0	184	42
0	86	21974	14994	5	435	0	0	184	43
0	87	21968	14994	5	440	0	0	184	43
0	88	21964	14994	5	445	0	0	183	43
0	89	21964	14994	5	450	0	0	183	43
0	90	21958	14994	5	455	0	0	182	43
0	91	21958	14994	5	460	0	0	182	43
0	92	21951	14994	5	465	0	0	182	43
0	93	21947	14994	5	470	0	0	182	43
0	94	21942	14994	5	475	0	0	182	43
0	95	21935	14994	5	480	0	0	182	43
0	96	21930	14994	5	485	0	0	182	44
0	97	21923	14990	5	490	0	0	182	44
0	98	21918	14990	5	495	0	0	182	44
0	99	21913	14990	5	500	0	0	182	44
0	100	21909	14990	5	505	0	0	182	44
0	101	21909	14990	5	510	0	0	182	44
0	102	21902	14990	5	515	0	0	182	44
0	103	21897	14990	5	520	0	0	182	44
0	104	21897	14987	5	525	0	0	182	44
0	105	21891	14987	5	530	0	0	182	44
0	106	21891	14987	5	535	0	0	182	44
0	107	21887	14987	5	540	0	0	182	44
0	108	21887	14987	5	545	0	0	182	44
0	109	21880	14987	5	550	0	0	182	44
0	110	21880	14987	5	555	0	0	182	44
0	111	21875	14987	5	560	0	0	182	44
0	112	21871	14991	5	565	0	0	181	44
0	113	21868	14991	5	570	0	0	181	44
0	114	21863	14991	5	575	0	0	180	44
0	115	21857	14995	5	580	0	0	180	44
0	116	21852	14995	5	585	0	0	180	44
0	117	21846	14995	5	590	0	0	180	44
0	118	21840	14999	5	595	0	0	180	44
0	119	21835	14999	5	600	0	0	180	44
0	120	21830	15002	5	605	0	0	180	44
0	121	21823	15002	5	610	0	0	180	44
0	122	21817	15002	5	615	0	0	180	44
0	123	21808	15006	5	620	0	0	180	44
0	124	21799	15006	5	625	0	0	180	44
0	125	21791	15006	5	630	0	0	180	44
0	126	21783	15006	5	635	0	0	180	44
0	127	21775	15006	5	640	0	0	180	44
0	128	21768	15006	5	645	0	0	180	44
0	129	21761	15006	5	650	0	0	180	44
0	130	21755	15006	5	655	0	0	180	44
0	131	21749	15006	5	660	0	0	180	44
0	132	21743	15006	5	665	0	0	180	44
0	133	21738	15002	5	670	0	0	180	44
0	134	21733	15002	5	675	0	0	180	44
0	135	21728	15002	5	680	0	0	180	44
0	136	21728	15002	5	685	0	0	180	44
0	137	21721	15002	5	690	0	0	180	44
0	138	21715	14998	5	695	0	0	180	44
0	139	21712	14998	5	700	0	0	180	45
0	140	21707	14998	5	705	0	0	179	45
0	141	21703	14998	5	710	0	0	179	45
0	142	21703	14995	5	715	0	0	178	45
0	143	21695	14995	5	720	0	0	178	46
0	144	21690	14995	5	725	0	0	178	46
0	145	21685	14995	5	730	0	0	178	46
0	146	21680	14995	5	735	0	0	178	46
0	147	21677	14995	6	741	0	0	178	47
0	148	21677	14995	5	746	0	0	178	47
0	149	21673	14995	5	751	0	0	178	47
0	150	21673	14995	5	756	0	0	178	47
0	151	21673	14990	5	761	0	0	178	47
0	152	21669	14990	5	766	0	0	178	47
0	153	21669	14990	5	771	0	0	178	48
0	154	21669	14990	5	776	0	0	178	48
0	155	21664	14987	5	781	0	0	178	48
0	156	21664	14987	5	786	0	0	178	48
0	157	21664	14987	5	791	0	0	178	48
0	158	21658	14987	5	796	0	0	178	48
0	159	21658	14987	5	801	0	0	178	48
0	160	21653	14983	5	806	0	0	178	49
0	161	21649	14983	5	811	0	0	178	49
0	162	21649	14983	5	816	0	0	178	49
0	163	21644	14983	5	821	0	0	178	49
0	164	21644	14983	5	826	0	0	178	49
0	165	21640	14983	5	831	0	0	178	49
0	166	21640	14983	5	836	0	0	178	49
0	167	21635	14979	5	841	0	0	178	50
0	168	21635	14979	5	846	0	0	178	50
0	169	21635	14979	5	851	0	0	178	50
0	170	21635	14975	5	856	0	0	178	50
0	171	21631	14975	5	861	0	0	178	50
0	172	21631	14975	5	866	0	0	178	50
0	173	21631	14975	5	871	0	0	178	50
0	174	21627	14971	5	876	0	0	178	50
0	175	21627	14971	5	881	0	0	178	50
0	176	21627	14971	5	886	0	0	178	50
0	177	21627	14971	5	891	0	0	178	50
0	178	21622	14971	5	896	0	0	178	50
0	179	21622	14971	5	901	0	0	178	51
0	180	21622	14971	5	906	0	0	178	51
0	181	21617	14971	5	911	0	0	178	51
0	182	21617	14971	5	916	0	0	178	51
0	183	21617	14971	5	921	0	0	179	51
0	184	21617	14971	5	926	0	0	179	51
0	185	21617	14971	5	931	0	0	180	51
0	186	21617	14971	5	936	0	0	180	51
0	187	21613	14971	5	941	0	0	180	51
0	188	21613	14971	5	946	0	0	180	52
0	189	21613	14967	5	951	0	0	180	52
0	190	21608	14967	5	956	0	0	180	52
0	191	21608	14967	5	961	0	0	180	52
0	192	21608	14967	5	966	0	0	180	52
0	193	21604	14967	5	971	0	0	180	52
0	194	21604	14962	5	976	0	0	180	52
0	195	21604	14962	5	981	0	0	180	52
0	196	21604	14962	5	986	0	0	180	52
0	197	21604	14957	5	991	0	0	180	52
0	198	21604	14957	5	996	0	0	180	52
0	199	21604	14953	5	1001	0	0	180	52
0	200	21604	14953	5	1006	0	0	180	52
0	201	21608	14950	5	1011	0	0	180	52
0	202	21608	14950	5	1016	0	0	180	52
0	203	21613	14950	5	1021	0	0	180	52
0	204	21613	14950	5	1026	0	0	180	52
0	205	21618	14950	5	1031	0	0	180	53
0	206	21618	14950	5	1036	0	0	180	53
0	207	21618	14950	5	1041	0	0	180	53
0	208	21618	14945	5	1046	1	20	180	53
0	209	21618	14945	5	1051	1	37	180	53
0	210	21618	14941	5	1056	1	57	180	53
0	211	21618	14941	5	1061	1	85	180	53
0	212	21618	14941	5	1066	1	121	180	53
0	213	21618	14941	5	1071	1	163	180	53
0	214	21622	14941	5	1076	1	202	180	53
0	215	21622	14941	5	1081	1	241	180	53
0	216	21626	14941	5	1086	1	289	180	53
0	217	21630	14941	5	1091	1	336	180	53
0	218	21630	14941	5	1096	1	386	180	53
0	219	21638	14941	5	1101	1	441	180	53
0	220	21642	14941	5	1106	1	492	180	53
0	221	21647	14941	5	1111	1	536	180	53
0	222	21658	14941	5	1116	1	577	180	53
0	223	21669	14946	5	1121	1	598	180	53
0	224	21682	14950	5	1126	1	641	180	53
0	225	21698	14954	5	1131	1	660	180	53
0	226	21713	14960	5	1136	1	679	180	53
0	227	21732	14968	5	1141	1	688	180	53
0	228	21754	14977	5	1146	1	697	180	53
0	229	21773	14988	5	1151	1	720	180	53
0	230	21791	15001	5	1156	1	735	180	53
0	231	21808	15017	5	1161	1	738	180	53
0	232	21823	15036	5	1166	1	736	180	53
0	233	21837	15057	5	1171	1	752	180	53
0	234	21850	15083	5	1176	1	747	180	53
0	235	21860	15115	5	1181	1	744	180	53
0	236	21866	15149	5	1186	1	745	180	53
0	237	21872	15186	5	1191	1	716	180	53
0	238	21872	15222	5	1196	1	722	180	53
0	239	21872	15255	5	1201	1	720	180	52
0	240	21863	15284	5	1206	1	702	180	52
0	241	21853	15308	5	1211	1	692	181	52
0	242	21843	15328	5	1216	1	685	181	52
0	243	21829	15345	5	1221	1	660	183	52
0	244	21812	15359	5	1226	1	638	183	52
0	245	21794	15370	5	1231	1	640	183	52
0	246	21773	15380	5	1236	1	624	182	51
0	247	21752	15388	5	1241	1	613	182	51
0	248	21732	15393	5	1246	1	611	182	51
0	249	21713	15396	5	1251	1	609	182	51
0	250	21696	15396	5	1256	1	605	182	51
0	251	21683	15396	5	1261	1	600	182	51
0	252	21671	15396	5	1266	1	594	182	51
0	253	21659	15391	5	1271	1	595	182	51
0	254	21649	15384	5	1276	1	594	181	51
0	255	21638	15375	5	1281	1	591	181	51
0	256	21627	15365	5	1286	1	582	180	51
0	257	21618	15351	5	1291	1	593	180	50
0	258	21608	15335	5	1296	1	588	180	50
0	259	21600	15316	5	1301	1	588	180	50
0	260	21593	15291	5	1306	1	588	180	51
0	261	21587	15266	5	1311	1	585	180	51
0	262	21583	15239	5	1316	1	577	180	51
0	263	21583	15209	5	1321	1	583	180	51
0	264	21583	15179	5	1326	1	578	180	51
0	265	21583	15146	5	1331	1	594	180	51
0	266	21583	15111	5	1336	1	592	180	51
0	267	21588	15080	5	1341	1	595	180	52
0	268	21593	15049	5	1346	1	594	180	52
0	269	21600	15022	5	1351	1	596	180	52
0	270	21606	14997	5	1356	1	600	180	52
0	271	21613	14973	5	1361	1	600	180	52
0	272	21620	14947	5	1366	1	616	180	52
0	273	21627	14922	5	1371	1	625	180	52
0	274	21634	14896	5	1376	1	645	180	52
0	275	21642	14871	5	1381	1	652	180	52
0	276	21648	14851	5	1386	1	649	180	52
0	277	21654	14831	5	1391	1	649	180	52
0	278	21660	14812	5	1396	1	669	180	52
0	279	21664	14794	5	1401	1	677	180	52
0	280	21670	14773	5	1406	1	682	180	52
0	281	21676	14755	5	1411	1	687	180	52
0	282	21681	14741	5	1416	1	688	180	52
0	283	21688	14726	5	1421	1	690	180	52
0	284	21694	14714	5	1426	1	692	180	52
0	285	21701	14705	5	1431	1	695	180	52
0	286	21709	14694	5	1436	1	694	180	52
0	287	21717	14687	5	1441	1	696	180	52
0	288	21726	14680	5	1446	1	701	180	52
0	289	21737	14672	5	1451	1	703	180	52
0	290	21748	14667	5	1456	1	707	180	52
0	291	21760	14664	5	1461	1	711	180	52
0	292	21772	14660	5	1466	1	720	180	52
0	293	21785	14660	5	1471	1	738	180	52
0	294	21801	14660	5	1476	1	746	180	52
0	295	21820	14660	5	1481	1	758	180	52
0	296	21841	14665	5	1486	1	762	180	53
0	297	21864	14672	5	1491	1	776	180	53
0	298	21890	14680	5	1496	1	776	180	53
0	299	21915	14690	5	1501	1	780	181	53
0	300	21939	14703	5	1506	1	791	181	53
0	301	21962	14715	5	1511	1	806	183	52
0	302	21983	14729	5	1516	1	805	183	52
0	303	22003	14740	5	1521	1	809	183	52
0	304	22020	14752	5	1526	1	820	183	52
0	305	22033	14767	5	1531	1	819	183	52
0	306	22045	14779	5	1536	1	819	183	52
0	307	22054	14793	5	1541	1	820	183	52
0	308	22060	14806	5	1546	1	825	183	52
0	309	22065	14817	5	1551	1	826	183	52
0	310	22065	14831	5	1556	1	815	183	52
0	311	22065	14845	5	1561	1	801	183	52
0	312	22065	14858	5	1566	1	796	183	52
0	313	22065	14872	5	1571	1	786	183	52
0	314	22062	14882	5	1576	1	763	183	52
0	315	22057	14890	5	1581	1	741	183	52
0	316	22051	14898	5	1586	1	728	183	52
0	317	22042	14904	5	1591	1	715	183	52
0	318	22033	14904	5	1596	1	697	183	52
0	319	22025	14908	5	1601	1	685	183	52
0	320	22015	14908	5	1606	1	680	183	52
0	321	22004	14908	5	1611	1	669	183	52
0	322	21993	14902	5	1616	1	647	183	52
0	323	21980	14895	5	1621	1	634	183	52
0	324	21970	14885	5	1626	1	616	183	52
0	325	21961	14874	5	1631	1	592	183	52
0	326	21953	14861	5	1636	1	588	183	52
0	327	21945	14844	5	1641	1	592	183	52
0	328	21940	14827	5	1646	1	589	183	52
0	329	21940	14808	5	1651	1	582	183	52
0	330	21940	14790	5	1656	1	574	183	52
0	331	21940	14774	5	1661	1	561	183	52
0	332	21945	14758	5	1666	1	574	183	52
0	333	21952	14739	5	1671	1	591	183	52
0	334	21959	14724	5	1676	1	578	183	52
0	335	21970	14707	5	1681	1	579	183	52
0	336	21980	14694	5	1686	1	586	183	52
0	337	21989	14686	5	1691	1	588	183	52
0	338	21999	14676	5	1696	1	586	183	52
0	339	22010	14670	5	1701	1	590	183	52
0	340	22019	14670	5	1706	1	594	183	52
0	341	22031	14665	5	1711	1	601	183	52
0	342	22044	14665	5	1716	1	607	183	52
0	343	22056	14672	5	1721	1	616	183	52
0	344	22072	14676	5	1726	1	633	183	52
0	345	22085	14687	5	1731	1	657	183	52
0	346	22099	14702	5	1736	1	650	183	52
0	347	22113	14716	5	1741	1	656	183	52
0	348	22124	14734	5	1746	1	678	183	52
0	349	22136	14755	5	1751	1	674	183	52
0	350	22147	14772	5	1756	1	677	183	52
0	351	22154	14792	5	1761	1	674	183	52
0	352	22159	14810	5	1766	1	677	183	52
0	353	22164	14822	5	1771	1	680	183	52
0	354	22164	14835	5	1776	1	679	183	52
0	355	22168	14844	5	1781	1	677	183	52
0	356	22168	14850	5	1786	1	679	183	52
0	357	22168	14855	5	1791	1	678	183	52
0	358	22168	14855	5	1796	1	676	183	52
0	359	22168	14855	5	1801	1	671	183	52
0	360	22168	14855	5	1806	1	665	183	52
0	361	22168	14855	5	1811	1	657	183	52
0	362	22168	14855	5	1816	1	645	183	52
0	363	22168	14855	5	1821	1	633	183	52
0	364	22168	14852	5	1826	1	627	183	52
0	365	22172	14847	5	1831	1	628	183	52
0	366	22172	14842	5	1836	1	624	183	52
0	367	22172	14833	5	1841	1	619	183	52
0	368	22172	14823	5	1846	1	620	183	52
0	369	22177	14814	5	1851	1	617	183	52
0	370	22183	14802	5	1856	1	616	183	52
0	371	22190	14789	5	1861	1	622	183	52
0	372	22196	14777	5	1866	1	620	183	52
0	373	22205	14763	5	1871	1	624	183	52
0	374	22213	14751	5	1876	1	624	183	52
0	375	22222	14739	5	1881	1	632	183	52
0	376	22232	14726	5	1886	1	636	183	52
0	377	22240	14717	5	1891	1	638	183	52
0	378	22248	14708	5	1896	1	641	183	52
0	379	22257	14699	5	1901	1	655	183	52
0	380	22265	14693	5	1906	1	671	183	52
0	381	22275	14685	5	1911	1	676	183	52
0	382	22284	14679	5	1916	1	677	183	52
0	383	22293	14676	5	1921	1	680	183	52
0	384	22302	14676	5	1926	1	684	183	52
0	385	22312	14672	5	1931	1	688	183	52
0	386	22325	14672	5	1936	1	702	183	52
0	387	22338	14672	5	1941	1	716	183	52
0	388	22352	14672	5	1946	1	732	184	52
0	389	22367	14672	5	1951	1	749	184	52
0	390	22384	14676	5	1956	1	763	185	52
0	391	22402	14681	5	1961	1	775	185	52
0	392	22419	14689	5	1966	1	797	185	52
0	393	22436	14697	5	1971	1	812	185	52
0	394	22452	14705	5	1976	1	823	185	52
0	395	22470	14716	5	1981	1	825	185	52
0	396	22488	14726	5	1986	1	833	185	52
0	397	22505	14738	5	1991	1	848	185	52
0	398	22520	14752	5	1996	1	854	185	52
0	399	22532	14763	5	2001	1	857	185	52
0	400	22542	14775	5	2006	1	859	185	52
0	401	22551	14788	5	2011	1	860	185	52
0	402	22560	14799	5	2016	1	861	185	52
0	403	22566	14810	5	2021	1	861	185	52
0	404	22573	14822	5	2026	1	860	185	52
0	405	22581	14832	5	2031	1	857	186	52
0	406	22588	14842	5	2036	1	863	186	52
0	407	22595	14852	5	2041	1	863	188	52
0	408	22602	14860	5	2046	1	855	188	52
0	409	22607	14872	5	2051	1	854	188	52
0	410	22612	14883	5	2056	1	853	188	52
0	411	22618	14892	5	2061	1	855	188	52
0	412	22618	14902	5	2066	1	854	188	52
0	413	22622	14909	5	2071	1	853	188	52
0	414	22622	14914	5	2076	1	852	188	52
0	415	22622	14919	5	2081	1	852	188	52
0	416	22627	14919	5	2086	1	849	188	52
0	417	22627	14919	5	2091	1	846	188	52
0	418	22627	14922	5	2096	1	842	187	51
0	419	22627	14922	5	2101	1	834	187	51
0	420	22627	14922	5	2106	1	824	187	51
0	421	22627	14919	5	2111	1	815	187	51
0	422	22627	14914	5	2116	1	804	187	51
0	423	22627	14905	5	2121	1	798	187	51
0	424	22627	14894	5	2126	1	789	187	51
0	425	22627	14878	5	2131	1	783	187	51
0	426	22631	14859	5	2136	1	777	187	51
0	427	22631	14839	5	2141	1	772	187	51
0	428	22634	14813	5	2146	1	776	187	51
0	429	22634	14787	5	2151	1	774	187	51
0	430	22638	14760	5	2156	1	774	187	51
0	431	22638	14729	5	2161	1	774	187	51
0	432	22638	14699	5	2166	1	777	187	51
0	433	22638	14667	5	2171	1	785	188	52
0	434	22638	14637	5	2176	1	779	188	52
0	435	22638	14607	5	2181	1	783	188	52
0	436	22641	14579	5	2186	1	789	188	52
0	437	22641	14553	5	2191	1	794	188	52
0	438	22641	14529	5	2196	1	796	188	52
0	439	22641	14508	5	2201	1	796	188	52
0	440	22641	14488	5	2206	1	797	188	52
0	441	22641	14470	5	2211	1	802	188	52
0	442	22641	14454	5	2216	1	808	188	52
0	443	22641	14438	5	2221	1	806	188	52
0	444	22641	14426	5	2226	1	804	188	52
0	445	22641	14419	5	2231	1	803	188	52
0	446	22641	14414	5	2236	1	802	188	52
0	447	22641	14414	5	2241	1	802	188	52
0	448	22641	14409	5	2246	1	804	188	53
0	449	22641	14409	5	2251	1	806	188	53
0	450	22641	14409	5	2256	1	811	188	53
0	451	22641	14409	5	2261	1	818	188	53
0	452	22641	14409	5	2266	1	826	188	53
0	453	22641	14409	5	2271	1	836	188	53
0	454	22641	14409	5	2276	1	849	188	53
0	455	22641	14409	5	2281	1	866	188	53
0	456	22641	14417	5	2286	1	871	188	53
0	457	22641	14425	5	2291	1	872	188	53
0	458	22641	14438	5	2296	1	871	188	53
0	459	22646	14456	5	2301	1	872	188	53
0	460	22646	14476	5	2306	1	874	188	53
0	461	22646	14500	5	2311	1	857	188	53
0	462	22646	14527	5	2316	1	849	188	53
0	463	22649	14553	5	2321	1	858	188	53
0	464	22649	14580	5	2326	1	850	188	53
0	465	22649	14607	5	2331	1	848	188	53
0	466	22657	14629	5	2336	1	848	188	53
0	467	22661	14652	5	2341	1	846	188	53
0	468	22667	14675	5	2346	1	838	188	53
0	469	22673	14695	5	2351	1	835	188	53
0	470	22678	14718	5	2356	1	818	188	53
0	471	22686	14741	5	2361	1	815	188	53
0	472	22694	14760	5	2366	1	821	188	52
0	473	22702	14780	5	2371	1	809	188	52
0	474	22711	14799	5	2376	1	808	188	52
0	475	22720	14815	5	2381	1	803	188	52
0	476	22728	14832	5	2386	1	809	188	52
0	477	22738	14847	5	2391	1	801	188	52
0	478	22750	14860	5	2396	1	799	188	52
0	479	22760	14873	5	2401	1	798	188	52
0	480	22772	14885	5	2406	1	789	188	52
0	481	22783	14894	5	2411	1	791	188	52
0	482	22793	14903	5	2416	1	792	188	52
0	483	22804	14908	5	2421	1	788	188	52
0	484	22815	14912	5	2426	1	785	189	52
0	485	22827	14917	6	2432	1	777	189	52
0	486	22841	14917	5	2437	1	777	190	52
0	487	22854	14921	5	2442	1	778	190	52
0	488	22865	14921	5	2447	1	775	190	52
0	489	22874	14921	5	2452	1	773	190	52
0	490	22881	14921	5	2457	1	771	190	52
0	491	22887	14921	5	2462	1	768	190	52
0	492	22895	14921	5	2467	1	764	190	51
0	493	22901	14916	5	2472	1	760	190	51
0	494	22908	14916	5	2477	1	759	190	51
0	495	22913	14908	5	2482	1	758	190	51
0	496	22917	14904	5	2487	1	753	190	51
0	497	22917	14900	5	2492	1	749	190	51
0	498	22923	14894	5	2497	1	746	190	51
0	499	22923	14890	5	2502	1	743	190	51
0	500	22927	14884	5	2507	1	741	190	51
0	501	22927	14875	5	2512	1	740	190	51
0	502	22932	14865	5	2517	1	738	190	51
0	503	22932	14853	5	2522	1	735	190	51
0	504	22932	14839	5	2527	1	738	190	51
0	505	22936	14826	5	2532	1	739	190	51
0	506	22936	14813	5	2537	1	738	190	51
0	507	22936	14798	5	2542	1	736	190	51
0	508	22936	14783	5	2547	1	738	190	51
0	509	22936	14768	5	2552	1	739	190	51
0	510	22936	14752	5	2557	1	736	190	51
0	511	22936	14739	5	2562	1	735	190	51
0	512	22941	14725	5	2567	1	738	190	51
0	513	22945	14712	5	2572	1	738	190	51
0	514	22950	14700	5	2577	1	738	190	51
0	515	22958	14688	5	2582	1	741	190	51
0	516	22967	14679	5	2587	1	740	191	50
0	517	22975	14673	5	2592	1	742	191	50
0	518	22983	14667	5	2597	1	744	192	50
0	519	22990	14663	5	2602	1	746	192	50
0	520	22995	14663	5	2607	1	752	193	51
0	521	23004	14660	5	2612	1	761	193	51
0	522	23015	14660	5	2617	1	771	193	51
0	523	23027	14665	5	2622	1	777	193	51
0	524	23042	14670	5	2627	1	786	193	51
0	525	23056	14679	5	2632	1	794	193	51
0	526	23071	14691	5	2637	1	797	193	51
0	527	23087	14703	5	2642	1	797	193	51
0	528	23101	14715	5	2647	1	815	193	51
0	529	23115	14729	5	2652	1	825	193	51
0	530	23129	14742	5	2657	1	826	193	51
0	531	23142	14754	5	2662	1	828	193	51
0	532	23153	14767	5	2667	1	838	193	51
0	533	23165	14780	5	2672	1	834	193	51
0	534	23175	14791	5	2677	1	835	193	51
0	535	23183	14803	5	2682	1	836	193	51
0	536	23195	14816	5	2687	1	832	193	51
0	537	23205	14829	5	2692	1	829	193	51
0	538	23213	14843	5	2697	1	833	193	51
0	539	23221	14855	5	2702	1	835	193	51
0	540	23226	14869	5	2707	1	831	192	50
0	541	23231	14882	5	2712	1	824	192	50
0	542	23235	14894	5	2717	1	824	192	50
0	543	23235	14907	5	2722	1	816	192	50
0	544	23239	14915	5	2727	1	816	192	50
0	545	23239	14922	5	2732	1	815	192	50
0	546	23239	14927	5	2737	1	812	192	50
0	547	23239	14927	5	2742	1	806	192	50
0	548	23243	14927	5	2747	1	799	192	50
0	549	23243	14931	5	2752	1	786	192	50
0	550	23243	14931	5	2757	1	768	192	50
0	551	23243	14931	5	2762	1	752	192	50
0	552	23243	14931	5	2767	1	735	192	50
0	553	23243	14924	5	2772	1	722	192	50
0	554	23243	14919	5	2777	1	707	192	50
0	555	23243	14912	5	2782	1	705	192	50
0	556	23243	14900	5	2787	1	696	192	50
0	557	23243	14886	5	2792	1	694	192	50
0	558	23243	14872	5	2797	1	684	192	50
0	559	23243	14856	5	2802	1	679	192	50
0	560	23250	14842	5	2807	1	675	192	50
0	561	23254	14828	5	2812	1	677	192	50
0	562	23259	14813	5	2817	1	678	192	50
0	563	23263	14801	5	2822	1	680	192	50
0	564	23267	14789	5	2827	1	681	192	50
0	565	23274	14777	5	2832	1	688	192	50
0	566	23281	14769	5	2837	1	692	192	50
0	567	23287	14761	5	2842	1	697	192	50
0	568	23295	14755	5	2847	1	704	192	50
0	569	23299	14755	5	2852	1	713	192	50
0	570	23304	14750	5	2857	1	724	192	50
0	571	23311	14750	5	2862	1	735	192	50
0	572	23318	14750	5	2867	1	746	192	50
0	573	23327	14750	5	2872	1	761	192	50
0	574	23338	14750	5	2877	1	773	192	50
0	575	23351	14755	5	2882	1	779	192	50
0	576	23363	14758	5	2887	1	796	193	50
0	577	23377	14765	5	2892	1	799	193	50
0	578	23389	14773	5	2897	1	801	195	50
0	579	23400	14780	5	2902	1	805	195	50
0	580	23411	14789	5	2907	1	810	195	50
0	581	23420	14799	5	2912	1	805	195	50
0	582	23429	14806	5	2917	1	808	195	50
0	583	23437	14814	5	2922	1	810	195	50
0	584	23443	14822	5	2927	1	810	195	50
0	585	23450	14827	5	2932	1	808	195	50
0	586	23454	14833	5	2937	1	809	195	50
0	587	23458	14839	5	2942	1	811	195	50
0	588	23458	14843	5	2947	1	811	195	50
0	589	23464	14849	5	2952	1	808	195	50
0	590	23464	14855	5	2957	1	804	195	50
0	591	23469	14855	5	2962	1	806	195	50
0	592	23469	14862	5	2967	1	808	195	50
0	593	23469	14862	5	2972	1	809	195	50
0	594	23473	14862	5	2977	1	809	195	50
0	595	23473	14866	5	2982	1	808	195	50
0	596	23473	14866	5	2987	1	805	195	50
0	597	23473	14866	5	2992	1	802	195	50
0	598	23478	14866	5	2997	1	802	195	50
0	599	23478	14866	5	3002	1	800	195	50
0	600	23478	14866	5	3007	1	797	195	50
0	601	23478	14866	5	3012	1	795	195	50
0	602	23478	14866	5	3017	1	793	195	50
0	603	23478	14866	5	3022	1	790	195	50
0	604	23481	14866	5	3027	1	786	195	50
0	605	23481	14866	5	3032	1	780	195	50
0	606	23481	14866	5	3037	1	776	195	50
0	607	23485	14866	5	3042	1	769	195	50
0	608	23485	14863	5	3047	1	765	195	50
0	609	23491	14857	5	3052	1	763	195	50
0	610	23496	14850	5	3057	1	760	195	50
0	611	23503	14841	5	3062	1	758	195	50
0	612	23511	14829	5	3067	1	757	195	50
0	613	23519	14818	5	3072	1	760	195	50
0	614	23527	14804	5	3077	1	757	195	50
0	615	23535	14792	5	3082	1	757	195	50
0	616	23541	14781	5	3087	1	755	195	50
0	617	23547	14771	5	3092	1	755	195	50
0	618	23551	14761	5	3097	1	755	195	50
0	619	23555	14752	5	3102	1	757	195	50
0	620	23558	14741	5	3107	1	760	195	50
0	621	23558	14733	5	3112	1	759	195	50
0	622	23562	14727	5	3117	1	761	196	50
0	623	23562	14720	5	3122	1	763	196	50
0	624	23565	14716	5	3127	1	763	197	50
0	625	23565	14716	5	3132	1	763	197	50
0	626	23565	14710	5	3137	1	763	197	50
0	627	23565	14710	5	3142	1	763	197	50
0	628	23565	14710	5	3147	1	765	197	50
0	629	23565	14710	5	3152	1	768	197	50
0	630	23565	14710	5	3157	1	776	197	50
0	631	23565	14710	5	3162	1	784	197	50
0	632	23569	14710	5	3167	1	794	197	50
0	633	23569	14710	5	3172	1	809	197	50
0	634	23569	14710	5	3177	1	827	197	50
0	635	23569	14710	5	3182	1	846	197	50
0	636	23573	14716	5	3187	1	866	197	50
0	637	23573	14719	5	3192	1	877	197	50
0	638	23582	14727	5	3197	1	869	197	50
0	639	23588	14738	5	3202	1	869	197	50
0	640	23596	14748	5	3207	1	874	197	50
0	641	23606	14760	5	3212	1	874	197	50
0	642	23614	14771	5	3217	1	875	197	50
0	643	23625	14780	5	3222	1	871	197	50
0	644	23637	14791	5	3227	1	874	197	50
0	645	23647	14800	5	3232	1	878	197	50
0	646	23659	14808	5	3237	1	874	197	50
0	647	23669	14816	5	3242	1	873	197	50
0	648	23677	14823	5	3247	1	876	197	50
0	649	23687	14830	5	3252	1	876	197	50
0	650	23696	14836	5	3257	1	867	197	50
0	651	23704	14842	5	3262	1	872	197	50
0	652	23712	14842	5	3267	1	874	197	50
0	653	23718	14848	5	3272	1	874	197	50
0	654	23721	14848	5	3277	1	872	197	50
0	655	23721	14848	5	3282	1	870	197	50
0	656	23725	14848	5	3287	1	869	197	50
0	657	23725	14848	5	3292	1	865	197	50
0	658	23725	14848	5	3297	1	861	197	50
0	659	23729	14848	5	3302	1	858	197	50
0	660	23729	14848	5	3307	1	853	197	50
0	661	23734	14848	5	3312	1	847	197	50
0	662	23734	14848	5	3317	1	844	197	50
0	663	23741	14844	5	3322	1	839	197	50
0	664	23747	14840	5	3327	1	836	197	50
0	665	23754	14834	5	3332	1	836	197	50
0	666	23763	14826	5	3337	1	838	197	50
0	667	23773	14816	5	3342	1	840	197	50
0	668	23782	14806	5	3347	1	836	197	50
0	669	23792	14794	5	3352	1	838	197	50
0	670	23801	14782	5	3357	1	840	197	50
0	671	23809	14771	5	3362	1	844	197	50
0	672	23821	14757	5	3367	1	846	197	50
0	673	23832	14746	5	3372	1	849	197	50
0	674	23843	14735	5	3377	1	849	197	50
0	675	23855	14725	5	3382	1	851	197	50
0	676	23866	14717	5	3387	1	852	197	50
0	677	23876	14710	5	3392	1	853	198	50
0	678	23891	14701	5	3397	1	858	198	50
0	679	23908	14692	5	3402	1	857	199	49
0	680	23927	14685	5	3407	1	856	199	49
0	681	23950	14676	5	3412	1	849	199	49
0	682	23977	14670	5	3417	1	813	199	49
0	683	24007	14667	5	3422	1	738	199	49
0	684	24042	14663	5	3427	1	629	200	50
0	685	24077	14663	5	3432	1	529	200	50
0	686	24108	14668	5	3437	1	316	200	50
0	687	24135	14672	5	3442	1	102	201	50
0	688	24135	14672	5	3447	0	0	201	50
0	689	24169	14685	5	3452	0	0	203	50
0	690	24177	14693	5	3457	0	0	203	50
0	691	24177	14706	5	3462	0	0	203	50
0	692	24177	14723	5	3467	0	0	203	50
0	693	24165	14743	5	3472	0	0	203	50
0	694	24149	14768	5	3477	0	0	204	50
0	695	24129	14794	5	3482	0	0	204	50
0	696	24103	14822	5	3487	0	0	205	49
0	697	24071	14852	5	3492	0	0	204	48
0	698	24038	14880	5	3497	0	0	204	48
0	699	24003	14908	5	3502	0	0	203	48
0	700	23964	14937	5	3507	0	0	203	46
0	701	23930	14964	5	3512	0	0	202	45
0	702	23894	14989	5	3517	0	0	201	43
0	703	23861	15014	5	3522	0	0	200	41
0	704	23836	15035	5	3527	0	0	198	40
0	705	23810	15058	5	3532	0	0	196	38
0	706	23790	15079	5	3537	0	0	195	36
0	707	23770	15095	5	3542	0	0	193	33
0	708	23748	15114	5	3547	0	0	191	31
0	709	23727	15131	5	3552	0	0	190	30
0	710	23703	15140	5	3557	0	0	189	30
0	711	23677	15151	5	3562	0	0	188	30
0	712	23650	15160	5	3567	0	0	188	30
0	713	23619	15160	5	3572	0	0	186	30
0	714	23590	15170	5	3577	0	0	186	30
0	715	23555	15176	5	3582	0	0	186	30
0	716	23521	15176	5	3587	0	0	188	30
0	717	23493	15176	5	3592	0	0	190	30
0	718	23457	15176	5	3597	0	0	192	29
0	719	23429	15172	5	3602	0	0	194	29
0	720	23429	15172	5	3607	0	0	194	29
