# Supplementary material for: “Let Me Hear Your Handwriting!” Evaluating the Movement Fluency from Its Sonification
Source: PLoS One. 2015 Jun 17;10(6):e0128388. doi: 10.1371/journal.pone.0128388 (PMC4470513; doi:10.1371/journal.pone.0128388)
Supplement: S1 Dataset — (ZIP) [file pone.0128388.s004.zip › S4_Dataset_Experiment1/DJ5.txt]

Identification :	jeremy	Operateur :	viet	Id tablette :	109052287	Id Curseur :	R
2011-10-20	15-22-50
Fichier origine :	C:\Documents and Settings\paz\Mes documents\Adulte Lapin\Sujets\jeremy
Nb segments :	1
Seg	Num	X /100 mm	Y /100 mm	Interv ms	Time ms	Tip	P	Az	Al
0	0	6375	14177	5	5	0	0	177	30
0	1	6375	14165	5	10	0	0	177	30
0	2	6371	14146	5	15	0	0	178	30
0	3	6365	14124	5	20	0	0	178	30
0	4	6361	14099	5	25	0	0	178	30
0	5	6361	14073	5	30	0	0	178	30
0	6	6361	14053	5	35	0	0	178	30
0	7	6361	14030	5	40	0	0	178	30
0	8	6368	14012	5	45	0	0	178	30
0	9	6373	13997	5	50	0	0	178	30
0	10	6380	13977	5	55	0	0	178	30
0	11	6391	13960	5	60	0	0	178	30
0	12	6398	13944	5	65	0	0	178	30
0	13	6410	13926	5	70	0	0	178	30
0	14	6421	13912	5	75	0	0	178	30
0	15	6429	13900	5	80	0	0	179	30
0	16	6443	13886	5	85	0	0	179	30
0	17	6456	13874	5	90	0	0	179	30
0	18	6471	13864	5	95	0	0	179	30
0	19	6489	13852	5	100	0	0	179	30
0	20	6506	13844	5	105	0	0	180	30
0	21	6522	13836	5	110	0	0	180	30
0	22	6539	13824	5	115	0	0	180	30
0	23	6555	13816	5	120	0	0	180	30
0	24	6569	13806	5	125	0	0	180	30
0	25	6586	13795	5	130	0	0	181	30
0	26	6601	13788	5	135	0	0	181	30
0	27	6615	13779	5	140	0	0	181	30
0	28	6633	13770	5	145	0	0	181	30
0	29	6646	13764	5	150	0	0	182	30
0	30	6658	13757	5	155	0	0	182	30
0	31	6670	13750	5	160	0	0	182	30
0	32	6678	13745	5	165	0	0	182	30
0	33	6685	13737	5	170	0	0	183	30
0	34	6690	13731	5	175	0	0	183	31
0	35	6694	13725	5	180	0	0	184	31
0	36	6694	13719	5	185	0	0	184	32
0	37	6699	13713	5	190	0	0	184	33
0	38	6699	13708	5	195	0	0	184	34
0	39	6699	13702	5	200	0	0	185	34
0	40	6699	13696	5	205	0	0	185	35
0	41	6699	13693	5	210	0	0	186	35
0	42	6699	13686	5	215	0	0	186	36
0	43	6699	13681	5	220	0	0	186	37
0	44	6699	13677	5	225	0	0	186	37
0	45	6699	13670	5	230	0	0	185	38
0	46	6699	13670	5	235	0	0	185	38
0	47	6699	13663	5	240	0	0	185	39
0	48	6703	13657	5	245	0	0	185	39
0	49	6703	13652	5	250	0	0	185	39
0	50	6703	13645	5	255	0	0	185	40
0	51	6710	13639	5	260	0	0	185	40
0	52	6710	13633	5	265	0	0	185	40
0	53	6710	13628	5	270	0	0	185	41
0	54	6714	13622	5	275	0	0	185	41
0	55	6714	13617	5	280	0	0	185	41
0	56	6714	13611	5	285	0	0	185	42
0	57	6714	13605	5	290	0	0	185	42
0	58	6710	13601	5	295	0	0	184	42
0	59	6710	13595	5	300	0	0	184	42
0	60	6710	13590	5	305	0	0	184	43
0	61	6710	13586	5	310	0	0	184	43
0	62	6710	13580	5	315	0	0	184	43
0	63	6715	13575	5	320	0	0	184	43
0	64	6715	13575	5	325	0	0	184	44
0	65	6720	13567	5	330	0	0	184	44
0	66	6720	13567	5	335	0	0	184	44
0	67	6726	13561	5	340	0	0	184	45
0	68	6730	13557	5	345	0	0	184	45
0	69	6734	13557	5	350	0	0	184	45
0	70	6737	13553	5	355	0	0	184	45
0	71	6741	13549	5	360	0	0	184	45
0	72	6741	13549	5	365	0	0	184	46
0	73	6741	13543	5	370	0	0	184	46
0	74	6741	13539	5	375	0	0	184	46
0	75	6741	13534	5	380	0	0	184	46
0	76	6741	13531	5	385	0	0	184	46
0	77	6741	13525	5	390	0	0	184	47
0	78	6741	13521	5	395	0	0	184	47
0	79	6744	13517	5	400	0	0	184	47
0	80	6744	13512	5	405	0	0	184	47
0	81	6744	13512	5	410	0	0	184	47
0	82	6748	13505	5	415	0	0	183	47
0	83	6748	13505	5	420	0	0	183	47
0	84	6748	13501	5	425	0	0	182	47
0	85	6752	13501	5	430	0	0	182	47
0	86	6752	13501	5	435	0	0	182	47
0	87	6752	13501	5	440	0	0	182	48
0	88	6752	13497	5	445	0	0	182	48
0	89	6752	13497	5	450	0	0	182	48
0	90	6756	13497	5	455	0	0	182	48
0	91	6756	13497	5	460	0	0	182	48
0	92	6756	13497	5	465	0	0	182	48
0	93	6756	13497	5	470	0	0	182	49
0	94	6756	13497	5	475	0	0	182	49
0	95	6752	13497	5	480	0	0	182	49
0	96	6752	13497	5	485	0	0	182	49
0	97	6748	13497	5	490	0	0	182	49
0	98	6748	13497	5	495	0	0	182	49
0	99	6741	13497	5	500	0	0	182	49
0	100	6741	13497	5	505	0	0	182	49
0	101	6735	13497	5	510	0	0	182	49
0	102	6731	13500	5	515	0	0	182	49
0	103	6731	13500	5	520	0	0	181	49
0	104	6725	13504	5	525	0	0	181	49
0	105	6725	13504	5	530	0	0	180	49
0	106	6720	13504	5	535	0	0	180	49
0	107	6720	13504	5	540	0	0	180	49
0	108	6717	13504	5	545	0	0	180	49
0	109	6717	13508	5	550	0	0	180	49
0	110	6717	13508	5	555	0	0	180	49
0	111	6717	13508	5	560	0	0	180	49
0	112	6717	13508	5	565	0	0	180	49
0	113	6712	13512	5	570	0	0	180	49
0	114	6712	13512	5	575	0	0	180	49
0	115	6708	13512	5	580	0	0	180	49
0	116	6708	13512	5	585	0	0	180	49
0	117	6704	13512	5	590	0	0	180	49
0	118	6704	13512	5	595	0	0	180	49
0	119	6699	13512	5	600	0	0	180	49
0	120	6695	13512	5	605	0	0	180	49
0	121	6691	13512	5	610	0	0	180	49
0	122	6687	13512	5	615	0	0	180	49
0	123	6687	13508	5	620	0	0	180	49
0	124	6681	13508	5	625	0	0	180	49
0	125	6681	13508	5	630	0	0	179	50
0	126	6675	13508	5	635	0	0	179	50
0	127	6671	13508	5	640	0	0	178	50
0	128	6671	13505	5	645	0	0	178	50
0	129	6667	13505	5	650	0	0	178	50
0	130	6664	13505	5	655	0	0	178	50
0	131	6664	13505	5	660	0	0	178	50
0	132	6659	13505	5	665	0	0	178	50
0	133	6656	13505	5	670	0	0	178	50
0	134	6656	13501	5	675	0	0	178	50
0	135	6656	13501	5	680	0	0	176	50
0	136	6656	13501	5	685	0	0	176	50
0	137	6656	13494	5	690	0	0	175	50
0	138	6656	13494	5	695	0	0	175	50
0	139	6660	13494	5	700	0	0	175	50
0	140	6665	13489	5	705	0	0	175	50
0	141	6673	13489	3	708	1	29	175	51
0	142	6678	13485	5	713	1	50	175	51
0	143	6678	13485	5	718	1	74	174	51
0	144	6684	13481	5	723	1	92	174	51
0	145	6688	13481	5	728	1	107	173	51
0	146	6688	13481	5	733	1	124	173	51
0	147	6697	13476	5	738	1	148	173	51
0	148	6702	13476	5	743	1	174	173	51
0	149	6707	13476	5	748	1	207	173	51
0	150	6713	13476	5	753	1	244	173	51
0	151	6719	13476	5	758	1	277	173	51
0	152	6726	13476	5	763	1	299	173	51
0	153	6737	13476	5	768	1	322	173	51
0	154	6748	13483	5	773	1	356	173	51
0	155	6762	13489	5	778	1	404	173	51
0	156	6778	13495	5	783	1	435	173	51
0	157	6794	13504	5	788	1	439	173	51
0	158	6813	13516	5	793	1	441	173	51
0	159	6832	13529	5	798	1	448	173	51
0	160	6851	13546	5	803	1	464	173	51
0	161	6869	13564	5	808	1	467	173	51
0	162	6887	13585	5	813	1	470	173	51
0	163	6902	13609	5	818	1	484	173	51
0	164	6917	13635	5	823	1	484	173	51
0	165	6930	13663	5	828	1	493	174	51
0	166	6938	13695	5	833	1	493	174	51
0	167	6942	13728	5	838	1	493	175	51
0	168	6942	13762	5	843	1	484	175	51
0	169	6939	13797	5	848	1	480	175	50
0	170	6931	13829	5	853	1	485	175	50
0	171	6919	13860	5	858	1	483	175	50
0	172	6900	13887	5	863	1	442	175	50
0	173	6880	13908	5	868	1	432	175	50
0	174	6856	13925	5	873	1	430	175	50
0	175	6831	13936	5	878	1	427	175	50
0	176	6807	13942	5	883	1	417	175	50
0	177	6782	13946	5	888	1	405	175	50
0	178	6757	13946	5	893	1	406	175	50
0	179	6732	13942	5	898	1	400	175	50
0	180	6707	13937	5	903	1	394	174	50
0	181	6685	13926	5	908	1	392	174	50
0	182	6665	13912	5	913	1	383	173	50
0	183	6647	13895	5	918	1	381	173	50
0	184	6631	13875	5	923	1	373	173	50
0	185	6618	13850	5	928	1	375	173	50
0	186	6607	13823	5	933	1	377	173	50
0	187	6600	13793	5	938	1	378	173	50
0	188	6600	13758	5	943	1	380	173	50
0	189	6595	13723	5	948	1	380	173	50
0	190	6595	13684	5	953	1	383	173	50
0	191	6600	13645	5	958	1	388	172	50
0	192	6604	13608	5	963	1	389	172	50
0	193	6611	13572	5	968	1	392	170	50
0	194	6618	13538	5	973	1	397	170	50
0	195	6625	13508	5	978	1	397	170	50
0	196	6633	13477	5	983	1	415	170	50
0	197	6640	13449	5	988	1	418	170	50
0	198	6648	13424	5	993	1	430	170	50
0	199	6655	13398	5	998	1	465	170	50
0	200	6661	13377	5	1003	1	464	170	51
0	201	6666	13357	5	1008	1	468	170	51
0	202	6673	13338	5	1013	1	473	170	51
0	203	6680	13322	5	1018	1	479	170	51
0	204	6688	13306	5	1023	1	486	170	51
0	205	6697	13290	5	1028	1	504	170	52
0	206	6706	13277	5	1033	1	512	170	52
0	207	6715	13264	5	1038	1	517	170	52
0	208	6726	13251	5	1043	1	525	170	52
0	209	6736	13241	5	1048	1	532	170	52
0	210	6748	13231	5	1053	1	533	169	53
0	211	6759	13221	5	1058	1	532	169	53
0	212	6771	13214	5	1063	1	543	169	53
0	213	6783	13207	5	1068	1	546	169	53
0	214	6797	13200	5	1073	1	554	171	53
0	215	6811	13196	5	1078	1	565	171	53
0	216	6824	13192	5	1083	1	568	172	53
0	217	6838	13192	5	1088	1	569	172	53
0	218	6850	13192	5	1093	1	579	172	53
0	219	6863	13192	5	1098	1	597	172	54
0	220	6876	13199	5	1103	1	605	172	54
0	221	6891	13206	5	1108	1	613	172	54
0	222	6910	13213	5	1113	1	615	172	54
0	223	6929	13223	5	1118	1	619	172	54
0	224	6948	13234	5	1123	1	619	172	54
0	225	6967	13246	5	1128	1	616	172	54
0	226	6984	13261	5	1133	1	620	172	54
0	227	6999	13275	5	1138	1	615	172	54
0	228	7014	13289	5	1143	1	616	173	53
0	229	7025	13302	5	1148	1	630	173	53
0	230	7034	13314	5	1153	1	638	175	53
0	231	7041	13324	5	1158	1	637	175	53
0	232	7045	13335	5	1163	1	644	175	53
0	233	7049	13346	5	1168	1	647	175	53
0	234	7049	13355	5	1173	1	646	175	53
0	235	7053	13365	5	1178	1	657	175	53
0	236	7053	13372	5	1183	1	664	175	53
0	237	7053	13378	5	1188	1	662	175	53
0	238	7053	13385	5	1193	1	663	175	52
0	239	7050	13385	5	1198	1	664	175	52
0	240	7046	13391	5	1203	1	663	175	52
0	241	7046	13391	5	1208	1	658	175	52
0	242	7040	13391	5	1213	1	651	175	52
0	243	7036	13391	5	1218	1	644	176	52
0	244	7030	13391	5	1223	1	637	176	52
0	245	7023	13391	5	1228	1	630	177	52
0	246	7014	13387	5	1233	1	622	177	52
0	247	7003	13383	5	1238	1	610	176	52
0	248	6993	13377	5	1243	1	597	176	52
0	249	6981	13370	5	1248	1	594	175	51
0	250	6970	13361	5	1253	1	579	175	51
0	251	6961	13350	5	1258	1	568	175	51
0	252	6953	13339	5	1263	1	563	175	51
0	253	6949	13328	5	1268	1	552	175	51
0	254	6949	13316	5	1273	1	550	175	51
0	255	6946	13305	5	1278	1	546	175	52
0	256	6946	13291	5	1283	1	553	175	52
0	257	6953	13278	5	1288	1	556	175	52
0	258	6959	13266	5	1293	1	563	175	52
0	259	6966	13253	5	1298	1	555	175	52
0	260	6973	13242	5	1303	1	560	175	52
0	261	6981	13233	5	1308	1	564	175	52
0	262	6991	13224	5	1313	1	561	175	52
0	263	7000	13217	5	1318	1	564	175	52
0	264	7012	13211	5	1323	1	569	175	53
0	265	7023	13205	5	1328	1	568	175	53
0	266	7034	13205	5	1333	1	569	175	53
0	267	7044	13205	5	1338	1	574	175	53
0	268	7054	13205	5	1343	1	582	175	53
0	269	7063	13205	5	1348	1	586	176	53
0	270	7075	13215	5	1353	1	589	176	53
0	271	7086	13225	5	1358	1	594	177	53
0	272	7097	13240	5	1363	1	594	177	53
0	273	7108	13255	5	1368	1	597	177	53
0	274	7117	13270	5	1373	1	600	177	53
0	275	7124	13288	5	1378	1	620	177	53
0	276	7131	13302	5	1383	1	620	177	53
0	277	7135	13314	5	1388	1	636	177	53
0	278	7139	13328	5	1393	1	636	177	53
0	279	7139	13338	5	1398	1	636	177	53
0	280	7143	13347	5	1403	1	646	177	53
0	281	7143	13357	5	1408	1	642	177	53
0	282	7147	13364	5	1413	1	634	177	53
0	283	7147	13372	5	1418	1	634	177	53
0	284	7147	13379	5	1423	1	636	177	52
0	285	7151	13383	5	1428	1	636	177	52
0	286	7151	13383	5	1433	1	634	177	52
0	287	7151	13388	5	1438	1	634	177	52
0	288	7151	13388	5	1443	1	633	177	52
0	289	7151	13388	5	1448	1	629	177	52
0	290	7151	13388	5	1453	1	624	177	52
0	291	7151	13388	5	1458	1	618	177	52
0	292	7151	13388	5	1463	1	611	178	51
0	293	7151	13388	5	1468	1	604	178	51
0	294	7155	13388	5	1473	1	599	178	51
0	295	7155	13388	5	1478	1	592	178	51
0	296	7158	13383	5	1483	1	590	178	51
0	297	7158	13378	5	1488	1	592	178	51
0	298	7164	13372	5	1493	1	594	178	51
0	299	7171	13361	5	1498	1	592	178	51
0	300	7177	13349	5	1503	1	593	178	51
0	301	7185	13337	5	1508	1	597	178	51
0	302	7193	13322	5	1513	1	596	178	51
0	303	7200	13306	5	1518	1	600	177	52
0	304	7208	13292	5	1523	1	601	177	52
0	305	7216	13276	5	1528	1	610	177	52
0	306	7224	13261	5	1533	1	608	177	52
0	307	7231	13248	5	1538	1	605	177	52
0	308	7241	13233	5	1543	1	627	177	52
0	309	7248	13221	5	1548	1	636	177	52
0	310	7255	13210	5	1553	1	636	177	52
0	311	7265	13198	5	1558	1	641	177	52
0	312	7272	13190	5	1563	1	650	177	53
0	313	7282	13180	5	1568	1	668	177	53
0	314	7293	13169	5	1573	1	680	177	53
0	315	7305	13161	5	1578	1	688	177	53
0	316	7318	13154	5	1583	1	695	177	53
0	317	7331	13148	5	1588	1	703	177	53
0	318	7343	13148	5	1593	1	709	177	54
0	319	7354	13148	5	1598	1	713	177	54
0	320	7364	13144	5	1603	1	720	177	54
0	321	7376	13148	5	1608	1	730	177	54
0	322	7389	13151	5	1613	1	736	177	54
0	323	7404	13157	5	1618	1	744	177	54
0	324	7420	13167	5	1623	1	752	177	54
0	325	7437	13177	5	1628	1	759	177	54
0	326	7451	13189	5	1633	1	757	177	54
0	327	7465	13202	5	1638	1	763	177	54
0	328	7477	13213	5	1643	1	776	177	54
0	329	7488	13225	5	1648	1	791	177	54
0	330	7499	13236	5	1653	1	787	177	54
0	331	7508	13246	5	1658	1	789	177	54
0	332	7516	13256	5	1663	1	801	177	54
0	333	7523	13265	5	1668	1	803	177	54
0	334	7528	13271	5	1673	1	804	177	54
0	335	7534	13281	5	1678	1	800	177	54
0	336	7538	13291	5	1683	1	797	177	54
0	337	7542	13299	5	1688	1	802	177	54
0	338	7547	13310	5	1693	1	803	177	53
0	339	7552	13320	5	1698	1	792	177	53
0	340	7558	13329	5	1703	1	779	177	53
0	341	7563	13341	5	1708	1	783	177	53
0	342	7569	13350	5	1713	1	783	177	53
0	343	7573	13357	5	1718	1	783	177	53
0	344	7573	13363	5	1723	1	783	179	52
0	345	7579	13363	5	1728	1	780	179	52
0	346	7579	13369	5	1733	1	777	180	52
0	347	7582	13369	5	1738	1	773	180	52
0	348	7582	13369	5	1743	1	769	180	52
0	349	7582	13369	5	1748	1	763	180	52
0	350	7582	13369	5	1753	1	757	180	52
0	351	7587	13369	5	1758	1	749	180	52
0	352	7587	13364	5	1763	1	744	180	52
0	353	7592	13358	5	1768	1	736	180	51
0	354	7592	13345	5	1773	1	739	180	51
0	355	7597	13331	5	1778	1	738	180	51
0	356	7597	13315	5	1783	1	730	180	52
0	357	7604	13295	5	1788	1	739	180	52
0	358	7604	13278	5	1793	1	738	180	52
0	359	7612	13259	5	1798	1	730	180	52
0	360	7612	13239	5	1803	1	735	180	52
0	361	7616	13219	5	1808	1	743	180	52
0	362	7616	13199	5	1813	1	741	180	52
0	363	7620	13177	5	1818	1	740	180	52
0	364	7620	13157	5	1823	1	747	180	53
0	365	7625	13136	5	1828	1	749	180	53
0	366	7625	13116	5	1833	1	747	180	53
0	367	7625	13096	5	1838	1	745	180	53
0	368	7625	13075	5	1843	1	755	180	54
0	369	7625	13057	5	1848	1	749	180	54
0	370	7625	13038	5	1853	1	755	180	54
0	371	7630	13018	5	1858	1	758	180	54
0	372	7630	13004	5	1863	1	760	180	54
0	373	7630	12988	5	1868	1	759	180	54
0	374	7635	12977	5	1873	1	763	180	54
0	375	7635	12970	5	1878	1	761	180	54
0	376	7635	12964	5	1883	1	759	180	54
0	377	7635	12960	5	1888	1	759	180	54
0	378	7635	12960	5	1893	1	760	180	54
0	379	7635	12960	5	1898	1	763	180	54
0	380	7635	12960	5	1903	1	769	180	54
0	381	7635	12960	5	1908	1	776	180	54
0	382	7635	12960	5	1913	1	786	180	54
0	383	7635	12960	5	1918	1	795	180	54
0	384	7635	12960	5	1923	1	807	180	53
0	385	7635	12965	5	1928	1	822	180	53
0	386	7635	12973	5	1933	1	816	180	53
0	387	7635	12984	5	1938	1	809	180	53
0	388	7635	13000	5	1943	1	812	180	53
0	389	7630	13026	5	1948	1	768	180	53
0	390	7630	13057	5	1953	1	763	180	53
0	391	7626	13090	5	1958	1	751	180	53
0	392	7626	13126	5	1963	1	750	180	53
0	393	7626	13157	5	1968	1	744	180	53
0	394	7626	13184	5	1973	1	747	180	53
0	395	7626	13210	5	1978	1	743	180	53
0	396	7626	13232	5	1983	1	727	180	53
0	397	7626	13250	5	1988	1	737	180	53
0	398	7626	13266	5	1993	1	747	180	53
0	399	7629	13280	5	1998	1	745	180	53
0	400	7634	13291	5	2003	1	736	180	53
0	401	7637	13304	5	2008	1	736	180	53
0	402	7642	13316	5	2013	1	744	180	53
0	403	7647	13327	5	2018	1	744	180	53
0	404	7652	13338	5	2023	1	741	180	53
0	405	7660	13348	5	2028	1	735	180	53
0	406	7668	13358	5	2033	1	737	180	53
0	407	7674	13368	5	2038	1	736	180	53
0	408	7682	13375	5	2043	1	733	180	53
0	409	7688	13381	5	2048	1	733	180	52
0	410	7695	13387	5	2053	1	730	180	52
0	411	7703	13391	5	2058	1	727	180	52
0	412	7711	13395	5	2063	1	722	180	52
0	413	7719	13398	5	2068	1	720	180	52
0	414	7727	13398	5	2073	1	717	180	52
0	415	7733	13398	5	2078	1	715	180	52
0	416	7739	13398	5	2083	1	713	180	51
0	417	7745	13398	5	2088	1	714	180	51
0	418	7752	13392	5	2093	1	712	180	51
0	419	7758	13388	5	2098	1	710	180	51
0	420	7765	13382	5	2103	1	709	180	51
0	421	7770	13377	5	2108	1	709	180	51
0	422	7774	13370	5	2113	1	708	180	51
0	423	7780	13361	5	2118	1	705	180	51
0	424	7780	13355	5	2123	1	700	180	51
0	425	7787	13346	5	2128	1	698	180	51
0	426	7787	13337	5	2133	1	700	180	51
0	427	7793	13327	5	2138	1	703	180	51
0	428	7793	13315	5	2143	1	695	180	51
0	429	7798	13303	5	2148	1	692	180	51
0	430	7798	13290	5	2153	1	697	180	51
0	431	7805	13275	5	2158	1	700	180	52
0	432	7810	13261	5	2163	1	697	180	52
0	433	7816	13246	5	2168	1	698	180	52
0	434	7822	13233	5	2173	1	699	180	52
0	435	7827	13222	5	2178	1	700	180	52
0	436	7832	13212	5	2183	1	702	180	52
0	437	7839	13201	5	2188	1	702	180	52
0	438	7843	13193	5	2193	1	701	180	52
0	439	7848	13187	5	2198	1	697	180	53
0	440	7852	13182	5	2203	1	694	180	53
0	441	7852	13182	5	2208	1	695	180	53
0	442	7859	13182	5	2213	1	699	180	53
0	443	7866	13179	5	2218	1	703	181	53
0	444	7874	13179	5	2223	1	713	181	53
0	445	7883	13183	5	2228	1	722	183	53
0	446	7894	13187	5	2233	1	724	183	53
0	447	7905	13195	5	2238	1	727	183	53
0	448	7918	13203	5	2243	1	733	183	53
0	449	7930	13213	5	2248	1	734	183	53
0	450	7940	13225	5	2253	1	740	183	53
0	451	7949	13236	5	2258	1	745	183	53
0	452	7958	13248	5	2263	1	749	183	53
0	453	7966	13261	5	2268	1	754	183	53
0	454	7974	13272	5	2273	1	762	183	53
0	455	7980	13284	5	2278	1	771	183	53
0	456	7986	13298	5	2283	1	771	183	53
0	457	7991	13311	5	2288	1	768	183	53
0	458	7994	13324	5	2293	1	779	183	53
0	459	7998	13339	5	2298	1	780	183	53
0	460	7998	13351	5	2303	1	775	183	53
0	461	8003	13364	5	2308	1	773	183	53
0	462	8003	13377	5	2313	1	768	183	53
0	463	8009	13387	5	2318	1	765	184	53
0	464	8009	13395	5	2323	1	766	184	52
0	465	8012	13400	5	2328	1	766	185	52
0	466	8012	13400	5	2333	1	765	185	52
0	467	8012	13404	5	2338	1	762	185	52
0	468	8012	13404	5	2343	1	758	185	52
0	469	8012	13404	5	2348	1	751	185	52
0	470	8012	13404	5	2353	1	744	185	52
0	471	8012	13404	5	2358	1	736	185	52
0	472	8012	13404	5	2363	1	729	185	52
0	473	8012	13404	5	2368	1	720	185	51
0	474	8012	13404	5	2373	1	708	185	51
0	475	8012	13404	5	2378	1	696	185	51
0	476	8012	13404	5	2383	1	683	184	51
0	477	8012	13399	5	2388	1	672	184	51
0	478	8012	13395	5	2393	1	665	182	51
0	479	8017	13391	5	2398	1	655	182	51
0	480	8017	13384	5	2403	1	646	182	51
0	481	8021	13377	5	2408	1	646	182	51
0	482	8024	13368	5	2413	1	646	182	51
0	483	8029	13356	5	2418	1	648	182	51
0	484	8035	13345	5	2423	1	648	182	51
0	485	8042	13333	5	2428	1	651	182	51
0	486	8050	13320	5	2433	1	655	184	51
0	487	8058	13309	5	2438	1	658	184	51
0	488	8066	13298	5	2443	1	654	185	51
0	489	8073	13288	5	2448	1	655	185	51
0	490	8079	13281	5	2453	1	657	185	51
0	491	8087	13273	5	2458	1	658	185	51
0	492	8094	13267	5	2463	1	661	185	51
0	493	8101	13262	5	2468	1	668	185	52
0	494	8111	13257	5	2473	1	673	185	52
0	495	8119	13253	5	2478	1	678	185	52
0	496	8127	13253	5	2483	1	680	185	52
0	497	8136	13253	5	2488	1	685	185	52
0	498	8143	13253	5	2493	1	696	185	52
0	499	8150	13253	5	2498	1	702	185	52
0	500	8158	13253	5	2503	1	712	185	52
0	501	8166	13260	5	2508	1	717	185	52
0	502	8175	13267	5	2513	1	724	185	52
0	503	8185	13274	5	2518	1	727	185	52
0	504	8194	13283	5	2523	1	730	185	52
0	505	8204	13293	5	2528	1	735	185	52
0	506	8214	13302	6	2534	1	735	186	52
0	507	8223	13314	5	2539	1	733	186	52
0	508	8232	13325	5	2544	1	739	188	52
0	509	8239	13334	5	2549	1	743	188	52
0	510	8244	13345	5	2554	1	742	188	52
0	511	8249	13353	5	2559	1	741	188	52
0	512	8254	13360	5	2564	1	744	188	52
0	513	8257	13369	5	2569	1	744	188	52
0	514	8264	13376	5	2574	1	739	188	52
0	515	8269	13381	5	2579	1	738	188	52
0	516	8275	13388	5	2584	1	736	188	52
0	517	8282	13388	5	2589	1	735	188	52
0	518	8282	13393	5	2594	1	733	188	52
0	519	8287	13393	5	2599	1	727	187	51
0	520	8287	13393	5	2604	1	720	187	51
0	521	8287	13393	5	2609	1	710	187	51
0	522	8291	13393	5	2614	1	700	187	51
0	523	8291	13393	5	2619	1	692	187	51
0	524	8291	13393	5	2624	1	685	187	51
0	525	8299	13393	5	2629	1	685	187	51
0	526	8304	13387	5	2634	1	685	187	51
0	527	8309	13383	5	2639	1	687	187	51
0	528	8317	13378	5	2644	1	688	187	51
0	529	8322	13373	5	2649	1	686	187	51
0	530	8328	13368	5	2654	1	685	187	51
0	531	8333	13360	5	2659	1	686	187	51
0	532	8339	13350	5	2664	1	690	187	51
0	533	8344	13341	5	2669	1	688	187	51
0	534	8353	13327	5	2674	1	694	187	51
0	535	8361	13315	5	2679	1	700	187	51
0	536	8366	13306	5	2684	1	693	187	51
0	537	8372	13296	5	2689	1	691	187	51
0	538	8372	13288	5	2694	1	691	188	52
0	539	8380	13281	5	2699	1	697	188	52
0	540	8385	13273	5	2704	1	698	188	52
0	541	8390	13265	5	2709	1	698	188	52
0	542	8396	13261	5	2714	1	698	188	52
0	543	8401	13255	5	2719	1	700	188	52
0	544	8405	13252	5	2724	1	704	188	52
0	545	8409	13248	5	2729	1	705	188	52
0	546	8409	13244	5	2734	1	706	188	52
0	547	8413	13244	5	2739	1	707	188	52
0	548	8413	13244	5	2744	1	709	188	52
0	549	8413	13244	5	2749	1	714	188	52
0	550	8413	13244	5	2754	1	721	188	52
0	551	8413	13244	5	2759	1	731	188	52
0	552	8413	13244	5	2764	1	746	188	52
0	553	8413	13244	5	2769	1	760	189	52
0	554	8418	13244	5	2774	1	774	189	52
0	555	8418	13244	5	2779	1	786	190	52
0	556	8418	13249	5	2784	1	791	190	52
0	557	8424	13254	5	2789	1	783	190	52
0	558	8424	13261	5	2794	1	780	190	52
0	559	8431	13270	5	2799	1	778	190	52
0	560	8438	13279	5	2804	1	777	190	52
0	561	8446	13290	5	2809	1	720	190	52
0	562	8454	13302	5	2814	1	727	190	52
0	563	8465	13313	5	2819	1	730	190	52
0	564	8473	13325	5	2824	1	727	190	52
0	565	8481	13337	5	2829	1	728	190	52
0	566	8490	13346	5	2834	1	729	190	52
0	567	8498	13357	5	2839	1	730	190	52
0	568	8507	13366	5	2844	1	730	190	52
0	569	8516	13372	5	2849	1	733	190	52
0	570	8523	13379	5	2854	1	746	190	52
0	571	8529	13382	5	2859	1	756	190	52
0	572	8537	13382	5	2864	1	755	190	52
0	573	8542	13388	5	2869	1	755	190	52
0	574	8547	13388	5	2874	1	752	189	52
0	575	8554	13393	5	2879	1	750	189	52
0	576	8558	13397	5	2884	1	748	188	52
0	577	8566	13397	5	2889	1	745	188	52
0	578	8572	13397	5	2894	1	742	188	52
0	579	8576	13397	5	2899	1	738	187	51
0	580	8579	13397	5	2904	1	736	187	51
0	581	8579	13397	5	2909	1	730	187	51
0	582	8579	13397	5	2914	1	727	187	51
0	583	8579	13397	5	2919	1	724	187	51
0	584	8584	13392	5	2924	1	722	187	51
0	585	8587	13388	5	2929	1	721	187	51
0	586	8592	13382	5	2934	1	720	187	51
0	587	8596	13376	5	2939	1	720	187	51
0	588	8602	13368	5	2944	1	715	187	51
0	589	8608	13359	5	2949	1	718	187	51
0	590	8613	13349	5	2954	1	721	187	51
0	591	8623	13337	5	2959	1	725	187	51
0	592	8633	13324	5	2964	1	729	189	51
0	593	8641	13314	5	2969	1	731	189	51
0	594	8650	13305	5	2974	1	729	190	51
0	595	8657	13298	5	2979	1	730	190	51
0	596	8664	13292	5	2984	1	740	190	51
0	597	8674	13284	5	2989	1	749	190	51
0	598	8685	13277	5	2994	1	751	190	51
0	599	8698	13272	5	2999	1	757	190	52
0	600	8711	13268	5	3004	1	764	190	52
0	601	8726	13268	5	3009	1	769	190	52
0	602	8744	13268	5	3014	1	768	190	52
0	603	8766	13268	5	3019	1	768	190	52
0	604	8790	13276	5	3024	1	749	190	52
0	605	8816	13283	5	3029	1	697	190	52
0	606	8844	13288	5	3034	1	600	190	52
0	607	8870	13296	5	3039	1	484	190	52
0	608	8896	13302	5	3044	1	270	190	52
0	609	8920	13308	5	3049	1	24	190	52
0	610	8920	13308	5	3054	0	0	190	52
0	611	8957	13326	5	3059	0	0	191	53
0	612	8968	13338	5	3064	0	0	192	52
0	613	8973	13357	5	3069	0	0	192	52
0	614	8973	13378	5	3074	0	0	193	52
0	615	8966	13401	5	3079	0	0	194	52
0	616	8949	13427	5	3084	0	0	194	51
0	617	8926	13451	5	3089	0	0	195	51
0	618	8895	13473	5	3094	0	0	196	51
0	619	8858	13494	5	3099	0	0	198	51
0	620	8822	13509	5	3104	0	0	200	50
0	621	8786	13523	5	3109	0	0	201	49
0	622	8750	13536	5	3114	0	0	202	49
0	623	8718	13544	5	3119	0	0	202	48
0	624	8686	13554	5	3124	0	0	203	48
0	625	8658	13561	5	3129	0	0	204	46
0	626	8636	13565	5	3134	0	0	204	45
0	627	8615	13571	5	3139	0	0	204	44
0	628	8599	13571	5	3144	0	0	204	44
0	629	8585	13576	5	3149	0	0	205	43
0	630	8569	13581	5	3154	0	0	204	42
0	631	8556	13581	5	3159	0	0	203	42
0	632	8542	13586	5	3164	0	0	203	41
0	633	8526	13590	5	3169	0	0	202	40
0	634	8517	13590	5	3174	0	0	201	40
0	635	8504	13590	5	3179	0	0	200	39
0	636	8490	13590	5	3184	0	0	199	38
0	637	8484	13590	5	3189	0	0	198	38
0	638	8470	13590	5	3194	0	0	197	38
0	639	8460	13590	5	3199	0	0	197	37
0	640	8455	13590	5	3204	0	0	196	37
0	641	8443	13590	5	3209	0	0	195	37
0	642	8435	13590	5	3214	0	0	194	36
0	643	8432	13590	5	3219	0	0	194	36
0	644	8422	13590	5	3224	0	0	193	36
0	645	8413	13582	5	3229	0	0	193	35
0	646	8405	13574	5	3234	0	0	192	35
0	647	8392	13574	5	3239	0	0	191	35
0	648	8383	13574	5	3244	0	0	191	35
0	649	8373	13567	5	3249	0	0	191	37
0	650	8362	13567	5	3254	0	0	190	37
0	651	8350	13560	5	3259	0	0	189	37
0	652	8339	13560	5	3264	0	0	188	37
0	653	8327	13560	5	3269	0	0	188	37
0	654	8318	13554	5	3274	0	0	188	37
0	655	8309	13550	5	3279	0	0	187	37
0	656	8295	13550	5	3284	0	0	187	37
0	657	8285	13545	5	3289	0	0	186	38
0	658	8268	13545	5	3294	0	0	185	38
0	659	8254	13549	5	3299	0	0	185	38
0	660	8241	13549	5	3304	0	0	184	38
0	661	8225	13553	5	3309	0	0	183	38
0	662	8210	13561	5	3314	0	0	182	38
0	663	8193	13564	5	3319	0	0	182	38
0	664	8171	13573	5	3324	0	0	181	38
0	665	8150	13582	5	3329	0	0	180	38
0	666	8134	13587	5	3334	0	0	179	38
0	667	8108	13599	5	3339	0	0	178	38
0	668	8083	13605	5	3344	0	0	178	38
0	669	8053	13609	5	3349	0	0	176	37
0	670	8012	13618	5	3354	0	0	175	37
0	671	7977	13618	5	3359	0	0	175	36
0	672	7977	13618	5	3364	0	0	175	36
