# Supplementary material for: “Let Me Hear Your Handwriting!” Evaluating the Movement Fluency from Its Sonification
Source: PLoS One. 2015 Jun 17;10(6):e0128388. doi: 10.1371/journal.pone.0128388 (PMC4470513; doi:10.1371/journal.pone.0128388)
Supplement: S1 Dataset — (ZIP) [file pone.0128388.s004.zip › S4_Dataset_Experiment1/DJ6.txt]

Identification :	jeremy	Operateur :	viet	Id tablette :	109052287	Id Curseur :	R
2011-10-20	15-22-55
Fichier origine :	C:\Documents and Settings\paz\Mes documents\Adulte Lapin\Sujets\jeremy
Nb segments :	1
Seg	Num	X /100 mm	Y /100 mm	Interv ms	Time ms	Tip	P	Az	Al
0	0	12009	13429	5	5	0	0	186	47
0	1	12009	13429	5	10	0	0	186	47
0	2	12009	13429	5	15	0	0	186	47
0	3	12009	13433	5	20	0	0	186	47
0	4	12009	13433	5	25	0	0	186	47
0	5	12009	13433	5	30	0	0	186	47
0	6	12009	13433	5	35	0	0	186	47
0	7	12009	13433	5	40	0	0	186	47
0	8	12004	13433	5	45	0	0	186	47
0	9	12004	13433	5	50	0	0	186	47
0	10	12000	13433	5	55	0	0	186	47
0	11	12000	13433	5	60	0	0	186	47
0	12	12000	13433	5	65	0	0	186	47
0	13	12000	13433	5	70	0	0	186	47
0	14	12000	13433	5	75	0	0	186	47
0	15	12000	13433	5	80	0	0	186	47
0	16	12000	13433	5	85	0	0	186	47
0	17	12000	13433	5	90	0	0	186	47
0	18	12000	13436	5	95	0	0	186	47
0	19	12000	13436	5	100	0	0	186	47
0	20	11997	13436	5	105	0	0	186	47
0	21	11997	13436	5	110	0	0	186	47
0	22	11997	13436	5	115	0	0	186	47
0	23	11991	13441	5	120	0	0	186	47
0	24	11988	13441	5	125	0	0	186	47
0	25	11988	13441	5	130	0	0	186	47
0	26	11981	13445	5	135	0	0	186	47
0	27	11981	13445	5	140	0	0	186	47
0	28	11976	13445	5	145	0	0	186	47
0	29	11971	13449	5	150	0	0	186	47
0	30	11971	13449	5	155	0	0	186	47
0	31	11965	13449	5	160	0	0	186	47
0	32	11965	13449	5	165	0	0	186	47
0	33	11960	13449	5	170	0	0	186	47
0	34	11960	13449	5	175	0	0	186	47
0	35	11960	13452	5	180	0	0	186	47
0	36	11956	13452	5	185	0	0	186	47
0	37	11956	13452	5	190	0	0	186	47
0	38	11956	13452	5	195	0	0	186	47
0	39	11956	13452	5	200	0	0	185	47
0	40	11951	13456	5	205	0	0	185	47
0	41	11951	13456	5	210	0	0	184	47
0	42	11948	13456	5	215	0	0	184	47
0	43	11948	13456	5	220	0	0	184	47
0	44	11944	13460	5	225	0	0	184	47
0	45	11944	13460	5	230	0	0	184	47
0	46	11937	13460	5	235	0	0	184	47
0	47	11933	13460	5	240	0	0	184	47
0	48	11929	13463	5	245	0	0	184	47
0	49	11924	13463	5	250	0	0	184	47
0	50	11920	13467	5	255	0	0	184	47
0	51	11916	13467	5	260	0	0	184	47
0	52	11911	13467	5	265	0	0	184	47
0	53	11907	13471	5	270	0	0	184	47
0	54	11903	13471	5	275	0	0	183	47
0	55	11897	13475	5	280	0	0	183	47
0	56	11893	13475	5	285	0	0	182	47
0	57	11889	13478	5	290	0	0	182	47
0	58	11884	13478	5	295	0	0	182	47
0	59	11884	13478	5	300	0	0	182	47
0	60	11881	13483	5	305	0	0	182	46
0	61	11881	13483	5	310	0	0	182	46
0	62	11877	13483	5	315	0	0	182	46
0	63	11877	13483	5	320	0	0	182	46
0	64	11873	13487	5	325	0	0	182	46
0	65	11873	13487	5	330	0	0	182	46
0	66	11873	13487	5	335	0	0	182	46
0	67	11873	13490	5	340	0	0	182	45
0	68	11869	13490	5	345	0	0	182	45
0	69	11869	13490	5	350	0	0	182	45
0	70	11865	13490	5	355	0	0	182	45
0	71	11865	13494	5	360	0	0	181	45
0	72	11861	13494	5	365	0	0	181	45
0	73	11861	13494	5	370	0	0	180	45
0	74	11861	13494	5	375	0	0	180	45
0	75	11856	13497	5	380	0	0	180	45
0	76	11856	13497	5	385	0	0	180	45
0	77	11853	13497	5	390	0	0	180	45
0	78	11853	13497	5	395	0	0	180	45
0	79	11848	13501	5	400	0	0	180	45
0	80	11848	13501	5	405	0	0	180	45
0	81	11848	13501	5	410	0	0	180	45
0	82	11848	13505	5	415	0	0	180	45
0	83	11848	13505	5	420	0	0	180	45
0	84	11848	13509	5	425	0	0	180	45
0	85	11848	13509	5	430	0	0	180	45
0	86	11848	13509	5	435	0	0	180	45
0	87	11842	13509	5	440	0	0	180	46
0	88	11842	13509	5	445	0	0	180	46
0	89	11842	13509	5	450	0	0	180	46
0	90	11839	13514	5	455	0	0	180	46
0	91	11839	13514	5	460	0	0	180	46
0	92	11839	13514	5	465	0	0	180	45
0	93	11834	13518	5	470	0	0	180	46
0	94	11834	13518	5	475	0	0	180	46
0	95	11828	13518	5	480	0	0	180	46
0	96	11828	13521	5	485	0	0	180	46
0	97	11824	13521	5	490	0	0	180	46
0	98	11824	13521	5	495	0	0	180	46
0	99	11818	13526	5	500	0	0	180	46
0	100	11818	13526	5	505	0	0	180	46
0	101	11812	13526	5	510	0	0	180	46
0	102	11812	13530	5	515	0	0	180	46
0	103	11808	13530	5	520	0	0	180	46
0	104	11808	13530	5	525	0	0	180	46
0	105	11808	13530	5	530	0	0	180	46
0	106	11808	13530	5	535	0	0	180	46
0	107	11808	13530	5	540	0	0	180	46
0	108	11808	13530	5	545	0	0	180	46
0	109	11808	13530	5	550	0	0	180	46
0	110	11808	13530	5	555	0	0	180	46
0	111	11813	13530	5	560	0	0	180	46
0	112	11813	13530	5	565	0	0	180	46
0	113	11813	13530	5	570	0	0	180	46
0	114	11813	13530	5	575	0	0	179	46
0	115	11809	13530	5	580	0	0	179	46
0	116	11806	13530	5	585	0	0	178	46
0	117	11806	13530	5	590	0	0	178	46
0	118	11799	13530	5	595	0	0	178	46
0	119	11799	13530	5	600	0	0	178	46
0	120	11794	13530	5	605	0	0	178	46
0	121	11794	13527	5	610	0	0	178	46
0	122	11790	13527	5	615	0	0	178	46
0	123	11790	13523	5	620	0	0	178	46
0	124	11786	13523	5	625	0	0	178	46
0	125	11786	13520	5	630	0	0	178	47
0	126	11786	13520	5	635	0	0	178	47
0	127	11782	13515	5	640	0	0	178	47
0	128	11782	13515	5	645	0	0	178	47
0	129	11782	13510	5	650	0	0	178	47
0	130	11782	13510	5	655	0	0	178	47
0	131	11782	13506	5	660	0	0	178	47
0	132	11782	13506	5	665	0	0	178	47
0	133	11778	13502	5	670	0	0	178	47
0	134	11778	13499	5	675	0	0	177	47
0	135	11778	13499	5	680	0	0	177	47
0	136	11778	13499	5	685	0	0	176	47
0	137	11778	13499	2	687	1	10	176	47
0	138	11778	13495	5	692	1	45	176	47
0	139	11774	13495	5	697	1	105	176	47
0	140	11774	13495	5	702	1	167	176	47
0	141	11774	13498	5	707	1	218	176	47
0	142	11770	13498	5	712	1	264	176	47
0	143	11770	13498	5	717	1	312	176	47
0	144	11770	13498	5	722	1	350	176	47
0	145	11770	13502	5	727	1	383	176	47
0	146	11770	13502	5	732	1	414	176	47
0	147	11774	13502	5	737	1	440	176	47
0	148	11774	13502	5	742	1	460	176	47
0	149	11780	13502	5	747	1	478	176	47
0	150	11787	13507	5	752	1	486	176	47
0	151	11795	13507	5	757	1	508	176	47
0	152	11805	13511	5	762	1	543	176	47
0	153	11814	13515	5	767	1	560	176	47
0	154	11826	13520	5	772	1	583	176	47
0	155	11838	13525	5	777	1	600	176	47
0	156	11853	13534	5	782	1	605	176	47
0	157	11868	13542	5	787	1	628	176	47
0	158	11882	13553	5	792	1	634	176	47
0	159	11895	13567	5	797	1	634	176	47
0	160	11907	13581	5	802	1	639	176	47
0	161	11919	13601	5	807	1	641	176	47
0	162	11931	13624	5	812	1	638	176	47
0	163	11941	13648	5	817	1	638	176	47
0	164	11947	13677	5	822	1	636	176	47
0	165	11951	13706	5	827	1	633	176	47
0	166	11951	13732	5	832	1	630	176	47
0	167	11951	13759	5	837	1	625	176	47
0	168	11951	13782	5	842	1	627	176	47
0	169	11943	13802	5	847	1	613	176	47
0	170	11936	13822	5	852	1	594	176	47
0	171	11928	13839	5	857	1	589	176	47
0	172	11919	13852	5	862	1	590	176	47
0	173	11911	13862	5	867	1	589	176	47
0	174	11904	13868	5	872	1	586	176	47
0	175	11894	13873	5	877	1	569	176	47
0	176	11881	13878	5	882	1	537	176	47
0	177	11867	13878	5	887	1	529	176	47
0	178	11854	13881	5	892	1	519	176	47
0	179	11840	13881	5	897	1	497	176	47
0	180	11829	13877	5	902	1	478	176	47
0	181	11817	13871	5	907	1	468	176	47
0	182	11803	13861	5	912	1	470	176	47
0	183	11790	13847	5	917	1	459	176	47
0	184	11778	13831	5	922	1	459	176	47
0	185	11765	13812	5	927	1	466	175	47
0	186	11756	13789	5	932	1	465	175	47
0	187	11749	13764	5	937	1	472	174	47
0	188	11744	13738	5	942	1	468	174	47
0	189	11744	13709	5	947	1	474	174	47
0	190	11744	13682	5	952	1	478	174	47
0	191	11744	13654	5	957	1	481	174	47
0	192	11749	13624	5	962	1	498	174	47
0	193	11749	13598	5	967	1	496	174	47
0	194	11758	13573	5	972	1	512	174	47
0	195	11763	13547	5	977	1	520	174	47
0	196	11768	13524	5	982	1	531	174	47
0	197	11774	13500	5	987	1	544	174	47
0	198	11781	13478	5	992	1	543	174	47
0	199	11787	13457	5	997	1	543	174	47
0	200	11794	13438	5	1002	1	547	174	47
0	201	11801	13419	5	1007	1	545	174	47
0	202	11806	13401	5	1012	1	546	174	47
0	203	11813	13382	5	1017	1	552	173	48
0	204	11819	13364	5	1022	1	554	173	48
0	205	11824	13348	5	1027	1	551	173	48
0	206	11831	13331	5	1032	1	553	173	48
0	207	11836	13316	5	1037	1	554	173	48
0	208	11842	13304	5	1042	1	556	173	49
0	209	11849	13290	5	1047	1	564	173	49
0	210	11856	13276	5	1052	1	574	173	49
0	211	11863	13265	5	1057	1	573	173	49
0	212	11869	13254	5	1062	1	572	173	50
0	213	11876	13246	5	1067	1	574	173	50
0	214	11882	13240	5	1072	1	579	173	50
0	215	11892	13233	5	1077	1	583	173	50
0	216	11903	13227	5	1082	1	582	174	50
0	217	11913	13223	5	1087	1	580	174	51
0	218	11924	13219	5	1092	1	582	175	51
0	219	11933	13219	5	1097	1	583	175	51
0	220	11944	13219	5	1102	1	586	175	51
0	221	11956	13219	5	1107	1	587	175	51
0	222	11970	13219	5	1112	1	591	175	51
0	223	11984	13219	5	1117	1	591	175	51
0	224	11998	13219	5	1122	1	593	175	51
0	225	12012	13219	5	1127	1	600	175	51
0	226	12026	13223	5	1132	1	602	175	51
0	227	12040	13223	5	1137	1	606	175	51
0	228	12052	13231	5	1142	1	614	175	51
0	229	12067	13236	5	1147	1	628	175	51
0	230	12081	13242	5	1152	1	640	175	51
0	231	12095	13252	5	1157	1	641	175	51
0	232	12109	13262	5	1162	1	645	175	51
0	233	12123	13273	5	1167	1	655	175	51
0	234	12137	13287	5	1172	1	662	175	51
0	235	12150	13298	5	1177	1	685	175	51
0	236	12160	13311	5	1182	1	687	176	51
0	237	12170	13325	5	1187	1	688	176	51
0	238	12178	13338	5	1192	1	692	178	51
0	239	12182	13349	5	1197	1	703	178	51
0	240	12187	13360	5	1202	1	708	178	51
0	241	12187	13367	5	1207	1	711	178	50
0	242	12187	13375	5	1212	1	706	178	50
0	243	12187	13383	5	1217	1	703	178	50
0	244	12187	13387	5	1222	1	703	178	50
0	245	12187	13391	5	1227	1	702	178	49
0	246	12182	13395	5	1232	1	697	178	49
0	247	12182	13395	5	1237	1	686	178	49
0	248	12175	13395	5	1242	1	671	178	49
0	249	12171	13398	5	1247	1	653	178	49
0	250	12168	13398	5	1252	1	633	178	49
0	251	12162	13398	5	1257	1	620	178	48
0	252	12155	13398	5	1262	1	603	178	48
0	253	12147	13390	5	1267	1	587	178	48
0	254	12136	13386	5	1272	1	567	178	48
0	255	12127	13379	5	1277	1	551	178	48
0	256	12117	13370	5	1282	1	545	178	48
0	257	12109	13362	5	1287	1	536	178	48
0	258	12103	13352	5	1292	1	528	178	48
0	259	12098	13340	5	1297	1	522	178	49
0	260	12095	13329	5	1302	1	524	178	49
0	261	12095	13317	5	1307	1	512	178	49
0	262	12095	13306	5	1312	1	510	178	49
0	263	12095	13295	5	1317	1	510	178	49
0	264	12095	13284	5	1322	1	504	178	49
0	265	12102	13272	5	1327	1	507	178	49
0	266	12108	13262	5	1332	1	510	178	50
0	267	12118	13250	5	1337	1	510	178	50
0	268	12128	13240	5	1342	1	508	178	50
0	269	12139	13231	5	1347	1	508	178	50
0	270	12150	13221	5	1352	1	507	178	50
0	271	12158	13215	5	1357	1	504	178	51
0	272	12167	13211	5	1362	1	512	178	51
0	273	12177	13207	5	1367	1	516	178	51
0	274	12187	13207	5	1372	1	521	178	51
0	275	12198	13207	5	1377	1	527	178	51
0	276	12208	13207	5	1382	1	538	178	51
0	277	12218	13211	5	1387	1	556	178	51
0	278	12228	13219	5	1392	1	563	178	51
0	279	12237	13227	5	1397	1	585	178	51
0	280	12245	13240	5	1402	1	587	178	51
0	281	12253	13254	5	1407	1	588	178	51
0	282	12259	13269	5	1412	1	597	178	51
0	283	12263	13287	5	1417	1	600	179	51
0	284	12267	13302	5	1422	1	613	179	51
0	285	12267	13316	5	1427	1	616	180	51
0	286	12267	13331	5	1432	1	613	180	51
0	287	12267	13342	5	1437	1	613	180	51
0	288	12267	13351	5	1442	1	622	180	51
0	289	12267	13361	5	1447	1	625	180	51
0	290	12267	13366	5	1452	1	623	180	50
0	291	12267	13371	5	1457	1	621	180	50
0	292	12267	13377	5	1462	1	621	180	50
0	293	12267	13377	5	1467	1	619	180	50
0	294	12267	13377	5	1472	1	615	180	50
0	295	12267	13382	5	1477	1	608	180	50
0	296	12267	13382	5	1482	1	600	180	49
0	297	12267	13382	5	1487	1	590	180	49
0	298	12271	13378	5	1492	1	579	180	49
0	299	12271	13374	5	1497	1	573	180	49
0	300	12271	13369	5	1502	1	573	180	49
0	301	12276	13364	5	1507	1	572	180	49
0	302	12280	13357	5	1512	1	571	180	48
0	303	12283	13348	5	1517	1	576	180	48
0	304	12289	13340	5	1522	1	569	180	48
0	305	12293	13330	5	1527	1	566	180	48
0	306	12297	13322	5	1532	1	566	180	48
0	307	12302	13312	5	1537	1	568	180	49
0	308	12308	13300	5	1542	1	577	180	49
0	309	12317	13289	5	1547	1	580	180	49
0	310	12327	13278	5	1552	1	576	180	49
0	311	12337	13268	5	1557	1	577	180	49
0	312	12347	13260	5	1562	1	580	180	49
0	313	12359	13251	5	1567	1	582	180	49
0	314	12372	13241	5	1572	1	582	180	50
0	315	12386	13233	5	1577	1	593	180	50
0	316	12403	13223	5	1582	1	602	180	50
0	317	12416	13215	5	1587	1	603	180	50
0	318	12430	13210	5	1592	1	608	180	50
0	319	12446	13204	5	1597	1	623	180	50
0	320	12461	13200	5	1602	1	629	180	50
0	321	12476	13200	5	1607	1	633	180	50
0	322	12492	13196	5	1612	1	644	180	50
0	323	12502	13196	5	1617	1	661	180	50
0	324	12513	13200	5	1622	1	674	180	50
0	325	12525	13200	5	1627	1	680	180	50
0	326	12536	13210	5	1632	1	697	180	50
0	327	12549	13217	5	1637	1	724	180	50
0	328	12561	13225	5	1642	1	727	180	50
0	329	12570	13236	5	1647	1	730	180	50
0	330	12578	13248	5	1652	1	736	180	50
0	331	12587	13261	5	1657	1	731	180	50
0	332	12595	13276	5	1662	1	733	180	50
0	333	12602	13290	5	1667	1	734	180	50
0	334	12608	13304	5	1672	1	737	180	50
0	335	12612	13318	5	1677	1	738	180	50
0	336	12616	13329	5	1682	1	733	180	50
0	337	12616	13340	5	1687	1	731	180	50
0	338	12621	13351	5	1692	1	732	180	50
0	339	12625	13359	5	1697	1	730	180	50
0	340	12625	13366	5	1702	1	727	180	50
0	341	12630	13375	5	1707	1	729	180	50
0	342	12634	13381	5	1712	1	728	180	50
0	343	12634	13388	5	1717	1	727	180	50
0	344	12634	13395	5	1722	1	726	180	49
0	345	12640	13401	5	1727	1	722	180	49
0	346	12640	13407	5	1732	1	713	180	49
0	347	12643	13412	5	1737	1	713	180	49
0	348	12643	13412	5	1742	1	714	180	49
0	349	12643	13417	5	1747	1	710	180	48
0	350	12643	13417	5	1752	1	702	180	48
0	351	12643	13417	5	1757	1	686	180	48
0	352	12643	13417	5	1762	1	667	180	48
0	353	12643	13417	5	1767	1	649	180	48
0	354	12643	13409	5	1772	1	644	180	48
0	355	12643	13401	5	1777	1	643	180	48
0	356	12643	13389	5	1782	1	640	180	48
0	357	12643	13371	5	1787	1	636	180	48
0	358	12643	13352	5	1792	1	631	180	48
0	359	12647	13331	5	1797	1	622	180	48
0	360	12647	13306	5	1802	1	623	180	48
0	361	12647	13279	5	1807	1	627	180	48
0	362	12651	13250	5	1812	1	632	180	49
0	363	12651	13219	5	1817	1	627	180	49
0	364	12651	13190	5	1822	1	630	180	49
0	365	12651	13161	5	1827	1	632	180	49
0	366	12651	13135	5	1832	1	632	180	50
0	367	12651	13110	5	1837	1	629	180	50
0	368	12651	13084	5	1842	1	636	180	50
0	369	12651	13059	5	1847	1	652	180	50
0	370	12651	13036	5	1852	1	648	180	50
0	371	12651	13013	5	1857	1	650	180	50
0	372	12655	12995	5	1862	1	650	180	50
0	373	12655	12979	5	1867	1	657	180	50
0	374	12655	12965	5	1872	1	655	180	51
0	375	12655	12954	5	1877	1	657	180	51
0	376	12655	12945	5	1882	1	658	180	51
0	377	12659	12939	5	1887	1	657	180	51
0	378	12659	12936	5	1892	1	658	180	51
0	379	12659	12936	5	1897	1	660	180	51
0	380	12659	12936	5	1902	1	665	180	51
0	381	12659	12936	5	1907	1	672	180	51
0	382	12659	12936	5	1912	1	681	180	51
0	383	12659	12936	5	1917	1	693	180	51
0	384	12659	12936	5	1922	1	709	180	51
0	385	12659	12936	5	1927	1	733	180	51
0	386	12659	12944	5	1932	1	733	180	51
0	387	12659	12955	5	1937	1	733	180	51
0	388	12659	12972	5	1942	1	724	180	51
0	389	12659	12997	5	1947	1	715	180	51
0	390	12659	13027	5	1952	1	714	180	51
0	391	12659	13059	5	1957	1	684	180	51
0	392	12659	13094	5	1962	1	685	180	51
0	393	12659	13125	5	1967	1	691	180	51
0	394	12659	13152	5	1972	1	685	180	51
0	395	12659	13177	5	1977	1	682	180	51
0	396	12659	13199	5	1982	1	688	180	51
0	397	12659	13216	5	1987	1	694	180	50
0	398	12659	13231	5	1992	1	702	180	50
0	399	12659	13247	5	1997	1	696	180	50
0	400	12659	13261	5	2002	1	691	180	50
0	401	12659	13276	5	2007	1	693	180	50
0	402	12655	13292	5	2012	1	692	180	50
0	403	12655	13305	5	2017	1	691	180	50
0	404	12655	13317	5	2022	1	693	180	50
0	405	12660	13330	5	2027	1	695	180	50
0	406	12665	13343	5	2032	1	692	180	50
0	407	12671	13357	5	2037	1	693	180	50
0	408	12678	13371	5	2042	1	688	180	50
0	409	12686	13384	5	2047	1	681	180	50
0	410	12694	13398	5	2052	1	677	180	50
0	411	12704	13410	5	2057	1	674	180	50
0	412	12712	13419	5	2062	1	677	180	50
0	413	12720	13428	5	2067	1	677	180	49
0	414	12727	13433	5	2072	1	677	180	49
0	415	12733	13437	5	2077	1	677	180	49
0	416	12739	13442	5	2082	1	679	180	49
0	417	12744	13442	5	2087	1	679	180	49
0	418	12749	13445	5	2092	1	677	180	48
0	419	12749	13445	5	2097	1	673	180	48
0	420	12755	13445	5	2102	1	668	180	48
0	421	12759	13445	5	2107	1	664	180	48
0	422	12763	13445	5	2112	1	658	180	48
0	423	12769	13445	5	2117	1	655	180	48
0	424	12776	13441	5	2122	1	652	180	48
0	425	12784	13441	5	2127	1	648	180	48
0	426	12794	13431	5	2132	1	649	180	48
0	427	12803	13424	5	2137	1	647	180	47
0	428	12812	13416	5	2142	1	646	180	47
0	429	12819	13405	5	2147	1	644	180	47
0	430	12826	13395	5	2152	1	644	180	47
0	431	12834	13385	5	2157	1	640	181	47
0	432	12840	13375	5	2162	1	637	181	47
0	433	12846	13365	5	2167	1	639	182	48
0	434	12850	13354	5	2172	1	643	182	48
0	435	12854	13341	5	2177	1	645	182	48
0	436	12854	13328	5	2182	1	644	182	48
0	437	12860	13316	5	2187	1	640	182	48
0	438	12860	13304	5	2192	1	641	182	48
0	439	12863	13294	5	2197	1	639	182	48
0	440	12863	13282	5	2202	1	638	182	49
0	441	12863	13269	5	2207	1	643	182	49
0	442	12863	13257	5	2212	1	646	182	49
0	443	12863	13246	5	2217	1	638	182	49
0	444	12868	13235	5	2222	1	643	182	49
0	445	12868	13226	5	2227	1	649	182	50
0	446	12876	13215	5	2232	1	659	182	50
0	447	12881	13205	5	2237	1	658	182	50
0	448	12885	13199	5	2242	1	655	182	50
0	449	12889	13194	5	2247	1	653	182	50
0	450	12889	13194	5	2252	1	654	182	50
0	451	12894	13194	5	2257	1	657	182	50
0	452	12898	13189	5	2262	1	662	182	50
0	453	12902	13189	5	2267	1	671	182	50
0	454	12910	13189	5	2272	1	682	182	50
0	455	12920	13189	5	2277	1	697	182	50
0	456	12932	13189	5	2282	1	711	182	50
0	457	12943	13196	5	2287	1	735	182	51
0	458	12954	13201	5	2292	1	744	182	51
0	459	12962	13207	5	2297	1	760	182	51
0	460	12971	13216	5	2302	1	763	182	51
0	461	12980	13226	5	2307	1	761	182	51
0	462	12989	13238	5	2312	1	762	182	51
0	463	13001	13250	5	2317	1	762	182	51
0	464	13010	13262	5	2322	1	760	182	51
0	465	13018	13276	5	2327	1	761	182	51
0	466	13025	13288	5	2332	1	753	182	51
0	467	13031	13300	5	2337	1	761	182	51
0	468	13036	13314	5	2342	1	757	182	51
0	469	13042	13328	5	2347	1	744	182	50
0	470	13047	13341	5	2352	1	741	182	50
0	471	13050	13357	5	2357	1	738	182	50
0	472	13050	13370	5	2362	1	732	182	50
0	473	13055	13383	5	2367	1	721	184	50
0	474	13055	13397	5	2372	1	720	184	50
0	475	13055	13407	5	2377	1	720	185	50
0	476	13055	13415	5	2382	1	718	185	49
0	477	13055	13423	5	2387	1	713	185	49
0	478	13055	13428	5	2392	1	704	185	49
0	479	13055	13433	5	2397	1	698	185	49
0	480	13051	13433	5	2402	1	693	185	49
0	481	13051	13437	5	2407	1	685	184	48
0	482	13051	13437	5	2412	1	677	184	48
0	483	13051	13437	5	2417	1	666	184	48
0	484	13051	13437	5	2422	1	654	184	48
0	485	13051	13437	5	2427	1	641	184	48
0	486	13051	13437	5	2432	1	627	184	48
0	487	13051	13434	5	2437	1	615	184	48
0	488	13051	13430	5	2442	1	607	184	47
0	489	13051	13424	5	2447	1	598	184	48
0	490	13051	13415	5	2452	1	595	184	48
0	491	13051	13406	5	2457	1	591	184	48
0	492	13051	13394	5	2462	1	591	184	48
0	493	13051	13381	5	2467	1	595	184	48
0	494	13051	13370	5	2472	1	595	184	48
0	495	13051	13357	5	2477	1	590	184	48
0	496	13051	13344	5	2482	1	591	184	48
0	497	13051	13334	5	2487	1	589	184	48
0	498	13056	13321	5	2492	1	586	184	48
0	499	13060	13310	5	2497	1	582	184	48
0	500	13065	13301	5	2502	1	591	184	48
0	501	13073	13289	5	2507	1	591	185	49
0	502	13081	13279	5	2512	1	593	185	49
0	503	13090	13271	5	2517	1	599	185	49
0	504	13098	13263	5	2522	1	600	185	49
0	505	13104	13258	5	2527	1	602	185	49
0	506	13109	13258	5	2532	1	604	185	49
0	507	13115	13251	5	2537	1	610	185	49
0	508	13120	13251	5	2542	1	615	185	49
0	509	13127	13246	5	2547	1	623	185	50
0	510	13135	13246	5	2552	1	633	185	50
0	511	13141	13246	5	2557	1	655	185	50
0	512	13146	13246	5	2562	1	677	185	50
0	513	13153	13246	5	2567	1	688	185	50
0	514	13160	13251	5	2572	1	699	185	50
0	515	13167	13255	5	2577	1	713	185	50
0	516	13175	13260	5	2582	1	720	185	50
0	517	13181	13269	5	2587	1	724	185	50
0	518	13188	13277	5	2592	1	725	186	50
0	519	13194	13287	5	2597	1	731	186	50
0	520	13200	13299	5	2602	1	730	187	50
0	521	13206	13309	5	2607	1	728	187	50
0	522	13210	13319	5	2612	1	730	187	50
0	523	13215	13329	5	2617	1	730	187	50
0	524	13220	13337	5	2622	1	730	187	50
0	525	13220	13344	5	2627	1	732	187	50
0	526	13226	13351	5	2632	1	739	187	50
0	527	13226	13356	5	2637	1	748	187	50
0	528	13230	13360	5	2642	1	749	187	50
0	529	13230	13365	5	2647	1	755	187	50
0	530	13234	13368	5	2652	1	757	187	49
0	531	13234	13374	5	2657	1	756	187	49
0	532	13238	13381	5	2662	1	746	187	49
0	533	13238	13387	5	2667	1	747	187	49
0	534	13242	13393	5	2672	1	747	187	49
0	535	13242	13398	5	2677	1	748	187	49
0	536	13242	13398	5	2682	1	748	187	49
0	537	13242	13402	5	2687	1	747	187	48
0	538	13245	13402	5	2692	1	746	187	48
0	539	13245	13402	5	2697	1	741	187	48
0	540	13245	13402	5	2702	1	738	187	48
0	541	13245	13402	5	2707	1	734	187	48
0	542	13245	13402	5	2712	1	730	187	48
0	543	13245	13402	5	2717	1	727	187	48
0	544	13245	13402	5	2722	1	725	187	48
0	545	13249	13402	5	2727	1	724	187	48
0	546	13249	13402	5	2732	1	722	187	48
0	547	13249	13402	5	2737	1	720	187	48
0	548	13249	13402	5	2742	1	716	187	48
0	549	13249	13402	5	2747	1	714	187	48
0	550	13249	13402	5	2752	1	707	187	48
0	551	13252	13397	5	2757	1	697	187	48
0	552	13252	13397	5	2762	1	688	187	48
0	553	13258	13387	5	2767	1	688	187	48
0	554	13262	13379	5	2772	1	686	187	48
0	555	13267	13368	5	2777	1	683	187	48
0	556	13274	13353	5	2782	1	692	188	48
0	557	13279	13339	5	2787	1	691	188	48
0	558	13284	13324	5	2792	1	693	189	48
0	559	13291	13308	5	2797	1	692	189	48
0	560	13295	13295	5	2802	1	688	189	48
0	561	13301	13283	5	2807	1	690	189	48
0	562	13307	13270	5	2812	1	692	189	49
0	563	13312	13260	5	2817	1	693	189	49
0	564	13316	13250	5	2822	1	692	189	49
0	565	13320	13241	5	2827	1	692	189	49
0	566	13320	13237	5	2832	1	694	189	49
0	567	13320	13234	5	2837	1	695	190	50
0	568	13324	13234	5	2842	1	697	190	50
0	569	13324	13234	5	2847	1	700	190	50
0	570	13324	13230	5	2852	1	705	190	50
0	571	13324	13230	5	2857	1	714	190	50
0	572	13324	13230	5	2862	1	727	190	50
0	573	13324	13230	5	2867	1	746	190	51
0	574	13324	13230	5	2872	1	763	190	51
0	575	13324	13233	5	2877	1	777	190	51
0	576	13324	13233	6	2883	1	790	190	51
0	577	13324	13233	5	2888	1	797	190	51
0	578	13324	13240	5	2893	1	803	190	51
0	579	13324	13244	5	2898	1	801	190	51
0	580	13324	13250	5	2903	1	799	190	51
0	581	13324	13259	5	2908	1	796	190	51
0	582	13330	13267	5	2913	1	791	190	51
0	583	13330	13276	5	2918	1	797	190	51
0	584	13333	13285	5	2923	1	800	190	51
0	585	13337	13292	5	2928	1	796	190	51
0	586	13337	13300	5	2933	1	798	190	50
0	587	13342	13310	5	2938	1	801	190	50
0	588	13346	13320	5	2943	1	794	190	50
0	589	13346	13332	5	2948	1	792	190	50
0	590	13354	13345	5	2953	1	792	190	50
0	591	13359	13358	5	2958	1	778	190	50
0	592	13364	13371	5	2963	1	780	190	50
0	593	13370	13382	5	2968	1	779	190	50
0	594	13375	13390	5	2973	1	778	190	50
0	595	13378	13397	5	2978	1	777	190	50
0	596	13382	13401	5	2983	1	777	189	49
0	597	13382	13401	5	2988	1	777	189	49
0	598	13382	13405	5	2993	1	776	189	49
0	599	13387	13405	5	2998	1	774	189	49
0	600	13387	13405	5	3003	1	772	189	49
0	601	13387	13405	5	3008	1	770	189	49
0	602	13392	13408	5	3013	1	768	190	49
0	603	13392	13408	5	3018	1	766	190	48
0	604	13392	13408	5	3023	1	763	191	47
0	605	13398	13408	5	3028	1	758	191	47
0	606	13398	13408	5	3033	1	755	191	47
0	607	13403	13408	5	3038	1	750	191	47
0	608	13408	13408	5	3043	1	747	191	47
0	609	13412	13408	5	3048	1	744	191	47
0	610	13417	13404	5	3053	1	738	191	47
0	611	13421	13400	5	3058	1	728	191	47
0	612	13421	13397	5	3063	1	722	191	47
0	613	13428	13393	5	3068	1	718	191	47
0	614	13432	13386	5	3073	1	720	191	47
0	615	13432	13380	5	3078	1	717	191	46
0	616	13439	13372	5	3083	1	718	191	46
0	617	13443	13361	5	3088	1	722	191	47
0	618	13447	13352	5	3093	1	725	191	47
0	619	13452	13340	5	3098	1	735	191	47
0	620	13456	13329	5	3103	1	736	191	47
0	621	13456	13321	5	3108	1	732	191	47
0	622	13462	13314	5	3113	1	727	191	47
0	623	13462	13308	5	3118	1	725	191	47
0	624	13462	13304	5	3123	1	725	191	47
0	625	13467	13298	5	3128	1	732	191	48
0	626	13467	13291	5	3133	1	736	191	48
0	627	13472	13285	5	3138	1	749	191	48
0	628	13477	13277	5	3143	1	766	191	48
0	629	13482	13272	5	3148	1	775	191	48
0	630	13486	13272	5	3153	1	781	191	48
0	631	13490	13267	5	3158	1	789	191	48
0	632	13490	13267	5	3163	1	794	192	49
0	633	13494	13267	5	3168	1	803	192	49
0	634	13499	13267	5	3173	1	814	192	49
0	635	13506	13267	5	3178	1	816	192	49
0	636	13518	13267	5	3183	1	812	192	49
0	637	13535	13272	5	3188	1	799	192	49
0	638	13555	13277	5	3193	1	768	192	49
0	639	13579	13283	5	3198	1	667	192	49
0	640	13605	13288	5	3203	1	515	192	49
0	641	13631	13297	5	3208	1	241	192	49
0	642	13631	13297	5	3213	0	0	192	49
0	643	13677	13319	5	3218	0	0	192	49
0	644	13691	13335	5	3223	0	0	192	49
0	645	13700	13353	5	3228	0	0	192	49
0	646	13700	13376	5	3233	0	0	193	49
0	647	13691	13403	5	3238	0	0	193	49
0	648	13673	13430	5	3243	0	0	194	49
0	649	13643	13460	5	3248	0	0	194	49
0	650	13602	13490	5	3253	0	0	194	49
0	651	13557	13517	5	3258	0	0	194	48
0	652	13506	13545	5	3263	0	0	194	48
0	653	13452	13570	5	3268	0	0	193	47
0	654	13399	13593	5	3273	0	0	193	46
0	655	13346	13615	5	3278	0	0	192	46
0	656	13297	13636	5	3283	0	0	191	45
0	657	13259	13652	5	3288	0	0	190	44
0	658	13225	13666	5	3293	0	0	187	43
0	659	13196	13678	5	3298	0	0	187	41
0	660	13172	13685	5	3303	0	0	188	40
0	661	13150	13688	5	3308	0	0	189	38
0	662	13129	13692	5	3313	0	0	191	37
0	663	13113	13692	5	3318	0	0	191	34
0	664	13102	13692	5	3323	0	0	193	33
0	665	13088	13697	5	3328	0	0	194	31
0	666	13081	13697	5	3333	0	0	194	29
0	667	13073	13697	5	3338	0	0	196	29
0	668	13062	13694	5	3343	0	0	198	29
0	669	13052	13686	5	3348	0	0	201	28
0	670	13052	13686	5	3353	0	0	201	28
