# Supplementary material for: “Let Me Hear Your Handwriting!” Evaluating the Movement Fluency from Its Sonification
Source: PLoS One. 2015 Jun 17;10(6):e0128388. doi: 10.1371/journal.pone.0128388 (PMC4470513; doi:10.1371/journal.pone.0128388)
Supplement: S1 Dataset — (ZIP) [file pone.0128388.s004.zip › S4_Dataset_Experiment1/DJ7.txt]

Identification :	jeremy	Operateur :	viet	Id tablette :	109052287	Id Curseur :	R
2011-10-20	15-23-00
Fichier origine :	C:\Documents and Settings\paz\Mes documents\Adulte Lapin\Sujets\jeremy
Nb segments :	1
Seg	Num	X /100 mm	Y /100 mm	Interv ms	Time ms	Tip	P	Az	Al
0	0	16906	13435	5	5	0	0	182	48
0	1	16906	13431	5	10	0	0	182	48
0	2	16906	13431	5	15	0	0	182	48
0	3	16906	13431	5	20	0	0	182	48
0	4	16906	13431	5	25	0	0	182	48
0	5	16903	13431	5	30	0	0	182	48
0	6	16903	13431	5	35	0	0	182	48
0	7	16903	13426	5	40	0	0	181	48
0	8	16899	13426	5	45	0	0	181	48
0	9	16899	13426	5	50	0	0	180	48
0	10	16895	13422	5	55	0	0	180	48
0	11	16891	13422	5	60	0	0	180	49
0	12	16891	13422	5	65	0	0	180	49
0	13	16887	13422	5	70	0	0	180	49
0	14	16887	13422	5	75	0	0	180	49
0	15	16887	13422	5	80	0	0	180	49
0	16	16882	13418	5	85	0	0	180	49
0	17	16882	13418	5	90	0	0	180	49
0	18	16882	13418	5	95	0	0	180	49
0	19	16878	13418	5	100	0	0	180	49
0	20	16878	13418	5	105	0	0	180	49
0	21	16878	13418	5	110	0	0	180	49
0	22	16878	13418	5	115	0	0	180	49
0	23	16874	13418	5	120	0	0	180	49
0	24	16874	13418	5	125	0	0	180	49
0	25	16874	13418	5	130	0	0	180	49
0	26	16874	13418	5	135	0	0	180	49
0	27	16870	13418	5	140	0	0	180	49
0	28	16870	13418	5	145	0	0	180	49
0	29	16867	13418	5	150	0	0	180	49
0	30	16867	13418	5	155	0	0	180	49
0	31	16867	13418	5	160	0	0	180	49
0	32	16867	13418	5	165	0	0	180	49
0	33	16863	13418	5	170	0	0	180	49
0	34	16863	13418	5	175	0	0	180	49
0	35	16863	13418	5	180	0	0	180	49
0	36	16860	13418	5	185	0	0	180	49
0	37	16860	13418	5	190	0	0	180	49
0	38	16856	13418	5	195	0	0	180	49
0	39	16856	13418	5	200	0	0	180	49
0	40	16850	13418	5	205	0	0	180	49
0	41	16850	13418	5	210	0	0	180	49
0	42	16845	13418	5	215	0	0	180	49
0	43	16845	13418	5	220	0	0	180	49
0	44	16840	13418	5	225	0	0	180	49
0	45	16840	13418	5	230	0	0	180	49
0	46	16835	13422	5	235	0	0	180	49
0	47	16835	13422	5	240	0	0	180	49
0	48	16830	13422	5	245	0	0	180	49
0	49	16830	13422	5	250	0	0	180	49
0	50	16825	13422	5	255	0	0	180	49
0	51	16825	13422	5	260	0	0	180	49
0	52	16820	13422	5	265	0	0	180	49
0	53	16820	13422	5	270	0	0	180	49
0	54	16815	13426	5	275	0	0	180	49
0	55	16815	13426	5	280	0	0	180	49
0	56	16810	13426	5	285	0	0	180	49
0	57	16806	13426	5	290	0	0	180	49
0	58	16806	13426	5	295	0	0	180	49
0	59	16806	13426	5	300	0	0	180	49
0	60	16800	13431	5	305	0	0	180	49
0	61	16800	13431	5	310	0	0	180	49
0	62	16800	13431	5	315	0	0	180	49
0	63	16797	13431	5	320	0	0	180	49
0	64	16797	13431	5	325	0	0	180	49
0	65	16797	13435	5	330	0	0	180	49
0	66	16792	13435	5	335	0	0	180	49
0	67	16792	13435	5	340	0	0	180	49
0	68	16788	13435	5	345	0	0	180	49
0	69	16784	13439	5	350	0	0	180	49
0	70	16781	13439	5	355	0	0	180	49
0	71	16775	13439	5	360	0	0	180	49
0	72	16769	13439	5	365	0	0	180	49
0	73	16762	13439	5	370	0	0	180	49
0	74	16754	13439	5	375	0	0	180	49
0	75	16745	13439	5	380	0	0	180	49
0	76	16737	13439	5	385	0	0	180	49
0	77	16728	13439	5	390	0	0	180	49
0	78	16720	13439	5	395	0	0	180	49
0	79	16714	13439	5	400	0	0	180	49
0	80	16707	13439	5	405	0	0	180	50
0	81	16703	13439	5	410	0	0	180	50
0	82	16699	13439	5	415	0	0	180	50
0	83	16699	13439	5	420	0	0	180	50
0	84	16695	13435	5	425	0	0	180	50
0	85	16695	13435	5	430	0	0	180	50
0	86	16695	13435	5	435	0	0	180	50
0	87	16695	13430	5	440	0	0	180	50
0	88	16695	13430	5	445	0	0	180	50
0	89	16699	13430	5	450	0	0	180	50
0	90	16699	13430	4	454	1	15	180	50
0	91	16699	13430	5	459	1	56	179	50
0	92	16699	13430	5	464	1	108	179	50
0	93	16703	13430	5	469	1	152	178	50
0	94	16703	13430	5	474	1	190	178	50
0	95	16703	13430	5	479	1	225	178	50
0	96	16703	13426	5	484	1	259	178	50
0	97	16706	13426	5	489	1	292	178	50
0	98	16706	13426	5	494	1	323	178	50
0	99	16706	13426	5	499	1	350	178	50
0	100	16711	13426	5	504	1	385	178	50
0	101	16711	13426	5	509	1	425	178	50
0	102	16711	13426	5	514	1	458	178	50
0	103	16715	13430	5	519	1	484	178	50
0	104	16715	13430	5	524	1	510	178	50
0	105	16723	13433	5	529	1	532	178	50
0	106	16728	13437	5	534	1	552	178	50
0	107	16735	13440	5	539	1	576	178	50
0	108	16742	13445	5	544	1	583	178	50
0	109	16750	13453	5	549	1	597	178	49
0	110	16761	13462	5	554	1	597	178	49
0	111	16773	13473	5	559	1	596	178	49
0	112	16785	13485	5	564	1	600	178	49
0	113	16798	13500	5	569	1	600	178	49
0	114	16811	13517	5	574	1	597	178	49
0	115	16822	13538	5	579	1	596	178	49
0	116	16833	13560	5	584	1	592	178	49
0	117	16841	13584	5	589	1	591	178	49
0	118	16846	13609	6	595	1	590	178	49
0	119	16850	13632	5	600	1	582	178	49
0	120	16850	13657	5	605	1	581	178	49
0	121	16850	13682	5	610	1	563	178	49
0	122	16850	13703	5	615	1	548	178	49
0	123	16844	13724	5	620	1	543	178	48
0	124	16836	13742	5	625	1	526	178	48
0	125	16828	13756	5	630	1	514	178	48
0	126	16818	13770	5	635	1	498	178	48
0	127	16806	13781	5	640	1	488	178	48
0	128	16795	13787	5	645	1	479	178	48
0	129	16783	13793	5	650	1	452	178	48
0	130	16770	13793	5	655	1	444	178	48
0	131	16759	13793	5	660	1	432	178	48
0	132	16746	13793	5	665	1	411	178	48
0	133	16736	13793	5	670	1	404	178	48
0	134	16725	13783	5	675	1	401	178	48
0	135	16714	13774	5	680	1	397	178	48
0	136	16703	13761	5	685	1	394	178	48
0	137	16693	13745	5	690	1	394	178	48
0	138	16684	13727	5	695	1	395	178	48
0	139	16679	13707	5	700	1	394	178	48
0	140	16674	13684	5	705	1	392	178	48
0	141	16670	13659	5	710	1	404	178	48
0	142	16670	13632	5	715	1	402	178	48
0	143	16670	13603	5	720	1	392	178	48
0	144	16670	13575	5	725	1	403	178	48
0	145	16670	13545	5	730	1	404	178	48
0	146	16670	13516	5	735	1	410	178	48
0	147	16670	13489	5	740	1	405	178	48
0	148	16674	13460	5	745	1	408	178	48
0	149	16674	13433	5	750	1	425	178	48
0	150	16679	13409	5	755	1	429	178	49
0	151	16685	13381	5	760	1	433	178	49
0	152	16689	13357	5	765	1	441	178	49
0	153	16694	13334	5	770	1	442	178	49
0	154	16700	13310	5	775	1	465	178	49
0	155	16705	13289	5	780	1	465	178	49
0	156	16711	13269	5	785	1	475	178	50
0	157	16717	13249	5	790	1	485	178	50
0	158	16724	13231	5	795	1	493	178	50
0	159	16732	13214	5	800	1	506	178	50
0	160	16743	13197	5	805	1	528	178	50
0	161	16754	13183	5	810	1	546	178	51
0	162	16765	13171	5	815	1	551	178	51
0	163	16775	13158	5	820	1	563	178	51
0	164	16785	13150	5	825	1	578	178	51
0	165	16794	13144	5	830	1	579	177	52
0	166	16802	13139	5	835	1	579	177	52
0	167	16809	13139	5	840	1	583	177	52
0	168	16817	13139	5	845	1	592	177	52
0	169	16830	13135	5	850	1	606	177	52
0	170	16848	13135	5	855	1	620	177	53
0	171	16868	13135	5	860	1	633	177	53
0	172	16890	13141	5	865	1	641	177	53
0	173	16910	13148	5	870	1	641	177	53
0	174	16928	13155	5	875	1	644	177	53
0	175	16946	13164	5	880	1	652	177	53
0	176	16962	13173	5	885	1	658	177	53
0	177	16977	13181	5	890	1	682	177	53
0	178	16992	13189	5	895	1	679	177	53
0	179	17008	13200	5	900	1	688	177	53
0	180	17022	13209	5	905	1	705	177	53
0	181	17037	13221	5	910	1	706	177	53
0	182	17049	13233	5	915	1	711	177	53
0	183	17060	13246	5	920	1	717	177	52
0	184	17070	13260	5	925	1	720	177	52
0	185	17077	13274	5	930	1	720	177	52
0	186	17083	13287	5	935	1	714	177	52
0	187	17087	13300	5	940	1	722	177	52
0	188	17087	13313	5	945	1	718	177	52
0	189	17087	13324	5	950	1	716	177	52
0	190	17087	13334	5	955	1	717	178	51
0	191	17087	13342	5	960	1	715	178	51
0	192	17080	13346	5	965	1	710	178	51
0	193	17077	13349	5	970	1	705	178	51
0	194	17077	13349	5	975	1	697	178	51
0	195	17073	13349	5	980	1	682	178	51
0	196	17067	13349	5	985	1	671	178	51
0	197	17059	13349	5	990	1	659	178	51
0	198	17049	13346	5	995	1	638	178	51
0	199	17035	13342	5	1000	1	614	178	51
0	200	17024	13334	5	1005	1	600	178	51
0	201	17014	13324	5	1010	1	577	178	51
0	202	17006	13312	5	1015	1	556	178	51
0	203	17000	13296	5	1020	1	554	178	51
0	204	16995	13281	5	1025	1	529	178	51
0	205	16991	13265	5	1030	1	520	178	51
0	206	16991	13248	5	1035	1	520	178	51
0	207	16991	13231	5	1040	1	519	178	51
0	208	16998	13216	5	1045	1	508	178	51
0	209	17007	13201	5	1050	1	485	178	51
0	210	17014	13189	5	1055	1	477	178	51
0	211	17020	13181	5	1060	1	474	178	51
0	212	17027	13173	5	1065	1	477	178	51
0	213	17035	13166	5	1070	1	481	178	51
0	214	17044	13160	5	1075	1	481	178	51
0	215	17054	13154	5	1080	1	481	178	51
0	216	17064	13154	5	1085	1	486	178	51
0	217	17074	13154	5	1090	1	494	177	52
0	218	17085	13154	5	1095	1	507	177	52
0	219	17097	13160	5	1100	1	508	177	52
0	220	17111	13167	5	1105	1	523	177	52
0	221	17125	13176	5	1110	1	540	177	52
0	222	17138	13189	5	1115	1	541	177	52
0	223	17149	13202	5	1120	1	556	177	52
0	224	17159	13218	5	1125	1	568	177	52
0	225	17166	13236	5	1130	1	563	177	52
0	226	17173	13251	5	1135	1	575	177	52
0	227	17179	13266	5	1140	1	581	177	52
0	228	17179	13280	5	1145	1	589	177	52
0	229	17186	13290	5	1150	1	592	179	52
0	230	17186	13300	5	1155	1	594	179	51
0	231	17189	13309	5	1160	1	591	180	51
0	232	17189	13314	5	1165	1	592	180	51
0	233	17193	13319	5	1170	1	593	180	51
0	234	17193	13319	5	1175	1	592	180	51
0	235	17193	13319	5	1180	1	586	180	51
0	236	17193	13323	5	1185	1	578	180	51
0	237	17193	13323	5	1190	1	568	180	51
0	238	17193	13323	5	1195	1	554	180	51
0	239	17193	13317	5	1200	1	540	180	51
0	240	17197	13313	5	1205	1	540	180	51
0	241	17201	13305	5	1210	1	536	180	51
0	242	17205	13296	5	1215	1	540	180	51
0	243	17212	13286	5	1220	1	537	180	51
0	244	17219	13273	5	1225	1	532	180	51
0	245	17227	13260	5	1230	1	533	180	51
0	246	17236	13246	5	1235	1	533	180	51
0	247	17246	13232	5	1240	1	533	180	51
0	248	17255	13221	5	1245	1	530	180	51
0	249	17265	13210	5	1250	1	529	180	51
0	250	17276	13199	5	1255	1	540	180	51
0	251	17286	13190	5	1260	1	539	180	51
0	252	17298	13179	5	1265	1	543	180	51
0	253	17312	13169	5	1270	1	556	180	51
0	254	17325	13162	5	1275	1	567	180	51
0	255	17339	13156	5	1280	1	569	180	51
0	256	17352	13152	5	1285	1	587	180	51
0	257	17364	13152	5	1290	1	603	180	51
0	258	17377	13148	5	1295	1	614	180	52
0	259	17388	13148	5	1300	1	630	180	52
0	260	17400	13148	5	1305	1	638	180	52
0	261	17412	13148	5	1310	1	657	180	52
0	262	17423	13154	5	1315	1	669	180	52
0	263	17436	13161	5	1320	1	666	180	52
0	264	17451	13167	5	1325	1	666	180	52
0	265	17465	13175	5	1330	1	670	180	52
0	266	17480	13185	5	1335	1	675	181	52
0	267	17493	13194	5	1340	1	685	181	52
0	268	17503	13204	5	1345	1	679	183	52
0	269	17514	13215	5	1350	1	692	183	52
0	270	17525	13225	5	1355	1	691	183	52
0	271	17534	13236	5	1360	1	701	183	52
0	272	17544	13245	5	1365	1	710	183	52
0	273	17553	13253	5	1370	1	714	183	52
0	274	17560	13262	5	1375	1	727	183	52
0	275	17567	13271	5	1380	1	722	183	52
0	276	17572	13279	5	1385	1	727	183	52
0	277	17576	13288	5	1390	1	741	182	51
0	278	17579	13294	5	1395	1	751	182	51
0	279	17579	13301	5	1400	1	745	182	51
0	280	17579	13310	5	1405	1	736	182	51
0	281	17583	13318	5	1410	1	739	182	51
0	282	17583	13324	5	1415	1	739	182	51
0	283	17583	13330	5	1420	1	738	182	51
0	284	17583	13330	5	1425	1	736	182	51
0	285	17583	13330	5	1430	1	733	182	51
0	286	17583	13330	5	1435	1	724	182	51
0	287	17583	13330	5	1440	1	710	182	51
0	288	17583	13330	5	1445	1	697	182	51
0	289	17583	13330	5	1450	1	685	182	51
0	290	17583	13325	5	1455	1	674	182	51
0	291	17583	13320	5	1460	1	666	182	51
0	292	17583	13312	5	1465	1	669	182	51
0	293	17587	13301	5	1470	1	655	182	51
0	294	17587	13288	5	1475	1	633	182	51
0	295	17592	13271	5	1480	1	636	182	51
0	296	17597	13249	5	1485	1	642	182	51
0	297	17603	13226	5	1490	1	634	182	51
0	298	17610	13200	5	1495	1	639	184	51
0	299	17618	13172	5	1500	1	646	184	51
0	300	17624	13145	5	1505	1	647	185	51
0	301	17631	13115	5	1510	1	648	185	51
0	302	17635	13086	5	1515	1	641	185	52
0	303	17635	13060	5	1520	1	644	185	52
0	304	17640	13032	5	1525	1	649	185	52
0	305	17640	13007	5	1530	1	647	185	52
0	306	17644	12983	5	1535	1	652	185	51
0	307	17644	12961	5	1540	1	648	185	52
0	308	17648	12944	5	1545	1	653	185	52
0	309	17648	12929	5	1550	1	657	185	52
0	310	17652	12914	5	1555	1	658	185	52
0	311	17652	12904	5	1560	1	656	185	52
0	312	17652	12898	5	1565	1	655	185	52
0	313	17655	12894	5	1570	1	657	185	52
0	314	17655	12894	5	1575	1	665	185	52
0	315	17655	12894	5	1580	1	678	185	52
0	316	17655	12894	5	1585	1	698	185	52
0	317	17655	12894	5	1590	1	721	185	52
0	318	17655	12894	5	1595	1	744	185	52
0	319	17655	12894	5	1600	1	767	185	52
0	320	17655	12903	5	1605	1	769	185	52
0	321	17655	12914	5	1610	1	758	185	52
0	322	17655	12928	5	1615	1	758	185	52
0	323	17655	12947	5	1620	1	760	185	52
0	324	17655	12968	5	1625	1	752	185	52
0	325	17655	12993	5	1630	1	738	185	52
0	326	17652	13024	5	1635	1	716	185	52
0	327	17652	13056	5	1640	1	716	185	51
0	328	17652	13089	5	1645	1	708	185	51
0	329	17652	13119	5	1650	1	711	185	51
0	330	17656	13145	5	1655	1	707	185	51
0	331	17660	13167	5	1660	1	705	185	51
0	332	17660	13188	5	1665	1	704	185	51
0	333	17664	13206	5	1670	1	705	185	51
0	334	17664	13221	5	1675	1	702	185	51
0	335	17664	13237	5	1680	1	705	185	51
0	336	17670	13252	5	1685	1	697	185	51
0	337	17670	13263	5	1690	1	702	185	51
0	338	17673	13275	5	1695	1	697	185	51
0	339	17673	13285	5	1700	1	701	185	51
0	340	17678	13294	5	1705	1	700	185	51
0	341	17678	13304	5	1710	1	688	185	52
0	342	17683	13311	5	1715	1	692	185	52
0	343	17683	13319	5	1720	1	692	185	52
0	344	17683	13326	5	1725	1	688	185	52
0	345	17689	13331	5	1730	1	683	185	52
0	346	17689	13336	5	1735	1	680	185	51
0	347	17695	13340	5	1740	1	677	185	51
0	348	17701	13340	5	1745	1	672	185	51
0	349	17709	13344	5	1750	1	666	185	51
0	350	17719	13344	5	1755	1	663	185	51
0	351	17732	13344	5	1760	1	661	185	51
0	352	17744	13344	5	1765	1	660	185	51
0	353	17756	13344	5	1770	1	660	185	51
0	354	17768	13344	5	1775	1	660	185	51
0	355	17775	13344	5	1780	1	660	185	51
0	356	17781	13339	5	1785	1	658	185	51
0	357	17786	13339	5	1790	1	657	185	51
0	358	17786	13334	5	1795	1	655	185	50
0	359	17794	13330	5	1800	1	658	185	50
0	360	17798	13323	5	1805	1	660	185	50
0	361	17802	13318	5	1810	1	658	185	50
0	362	17807	13312	5	1815	1	652	185	50
0	363	17807	13305	5	1820	1	646	185	50
0	364	17811	13300	5	1825	1	644	185	50
0	365	17811	13292	5	1830	1	647	185	51
0	366	17815	13282	5	1835	1	646	185	51
0	367	17815	13272	5	1840	1	648	185	51
0	368	17820	13260	5	1845	1	646	185	51
0	369	17820	13248	5	1850	1	649	185	51
0	370	17824	13238	5	1855	1	646	185	51
0	371	17824	13228	5	1860	1	645	185	51
0	372	17830	13217	5	1865	1	646	185	51
0	373	17830	13209	5	1870	1	645	185	51
0	374	17833	13198	5	1875	1	646	185	51
0	375	17833	13189	5	1880	1	647	185	51
0	376	17838	13181	5	1885	1	646	185	51
0	377	17844	13172	5	1890	1	649	185	51
0	378	17849	13164	5	1895	1	649	185	51
0	379	17856	13155	5	1900	1	655	185	51
0	380	17864	13147	5	1905	1	657	185	51
0	381	17871	13141	5	1910	1	656	185	52
0	382	17878	13136	5	1915	1	657	185	52
0	383	17885	13131	5	1920	1	658	185	52
0	384	17890	13131	5	1925	1	660	185	52
0	385	17897	13131	5	1930	1	667	185	52
0	386	17904	13131	5	1935	1	675	185	52
0	387	17913	13131	5	1940	1	680	185	52
0	388	17925	13137	5	1945	1	688	185	52
0	389	17937	13141	5	1950	1	702	185	52
0	390	17950	13150	5	1955	1	703	185	52
0	391	17962	13158	5	1960	1	725	185	52
0	392	17975	13166	5	1965	1	737	185	52
0	393	17986	13176	5	1970	1	746	185	52
0	394	17999	13185	5	1975	1	750	185	52
0	395	18011	13195	5	1980	1	765	185	52
0	396	18020	13206	5	1985	1	774	185	52
0	397	18031	13217	5	1990	1	777	185	52
0	398	18040	13228	5	1995	1	777	185	52
0	399	18048	13242	5	2000	1	791	185	52
0	400	18057	13254	5	2005	1	791	185	52
0	401	18065	13268	5	2010	1	792	185	52
0	402	18072	13282	5	2015	1	792	185	52
0	403	18078	13296	5	2020	1	787	185	52
0	404	18082	13308	5	2025	1	789	185	51
0	405	18082	13319	5	2030	1	789	185	51
0	406	18085	13326	5	2035	1	785	185	51
0	407	18085	13332	5	2040	1	780	185	51
0	408	18085	13337	5	2045	1	777	185	51
0	409	18085	13337	5	2050	1	774	185	51
0	410	18085	13340	5	2055	1	769	185	51
0	411	18085	13340	5	2060	1	764	185	51
0	412	18085	13340	5	2065	1	758	185	51
0	413	18085	13340	5	2070	1	748	185	51
0	414	18085	13340	5	2075	1	738	185	51
0	415	18085	13336	5	2080	1	733	185	51
0	416	18081	13332	5	2085	1	731	185	50
0	417	18081	13324	5	2090	1	724	185	50
0	418	18081	13315	5	2095	1	714	185	50
0	419	18075	13307	5	2100	1	712	185	50
0	420	18075	13297	5	2105	1	707	185	50
0	421	18075	13286	5	2110	1	702	185	50
0	422	18075	13276	5	2115	1	698	185	50
0	423	18075	13264	5	2120	1	695	185	50
0	424	18082	13250	5	2125	1	695	185	51
0	425	18087	13237	5	2130	1	694	185	51
0	426	18094	13220	5	2135	1	700	185	51
0	427	18101	13206	5	2140	1	703	185	51
0	428	18106	13195	5	2145	1	697	185	51
0	429	18112	13184	5	2150	1	697	185	51
0	430	18117	13177	5	2155	1	701	185	51
0	431	18124	13170	5	2160	1	703	185	51
0	432	18134	13163	5	2165	1	709	185	51
0	433	18144	13157	5	2170	1	709	185	51
0	434	18153	13157	5	2175	1	710	185	51
0	435	18163	13151	5	2180	1	714	185	51
0	436	18170	13151	5	2185	1	720	185	51
0	437	18175	13151	5	2190	1	727	185	51
0	438	18183	13151	5	2195	1	733	185	51
0	439	18190	13157	5	2200	1	741	185	51
0	440	18199	13161	5	2205	1	744	185	51
0	441	18209	13165	5	2210	1	746	185	51
0	442	18218	13171	5	2215	1	756	185	52
0	443	18227	13179	5	2220	1	756	185	52
0	444	18237	13186	5	2225	1	754	185	52
0	445	18244	13197	5	2230	1	752	185	52
0	446	18250	13207	5	2235	1	752	185	52
0	447	18255	13216	5	2240	1	754	185	52
0	448	18259	13227	5	2245	1	750	185	52
0	449	18262	13235	5	2250	1	752	185	52
0	450	18267	13244	5	2255	1	746	185	52
0	451	18270	13253	5	2260	1	747	185	52
0	452	18270	13259	5	2265	1	749	186	51
0	453	18276	13264	5	2270	1	750	186	51
0	454	18276	13268	5	2275	1	752	187	51
0	455	18280	13268	5	2280	1	752	187	51
0	456	18280	13273	5	2285	1	751	187	51
0	457	18284	13273	5	2290	1	749	187	51
0	458	18284	13277	5	2295	1	748	187	51
0	459	18287	13277	5	2300	1	746	187	51
0	460	18287	13281	5	2305	1	745	187	51
0	461	18287	13281	5	2310	1	741	187	51
0	462	18287	13281	5	2315	1	736	187	51
0	463	18287	13281	5	2320	1	728	187	51
0	464	18287	13281	5	2325	1	720	187	51
0	465	18287	13281	5	2330	1	711	187	51
0	466	18291	13276	5	2335	1	706	187	51
0	467	18291	13272	5	2340	1	700	187	50
0	468	18295	13268	5	2345	1	692	187	50
0	469	18295	13262	5	2350	1	688	187	51
0	470	18302	13253	5	2355	1	686	187	51
0	471	18307	13243	5	2360	1	686	187	51
0	472	18314	13231	5	2365	1	680	187	51
0	473	18321	13217	5	2370	1	679	187	51
0	474	18326	13205	5	2375	1	681	187	51
0	475	18331	13194	5	2380	1	687	187	51
0	476	18335	13182	5	2385	1	688	187	51
0	477	18339	13172	5	2390	1	692	187	51
0	478	18339	13163	5	2395	1	690	188	52
0	479	18345	13155	5	2400	1	690	189	52
0	480	18345	13148	5	2405	1	693	189	52
0	481	18351	13143	5	2410	1	693	190	52
0	482	18351	13137	5	2415	1	692	190	52
0	483	18355	13133	5	2420	1	693	190	52
0	484	18355	13129	5	2425	1	694	190	52
0	485	18359	13126	5	2430	1	698	190	52
0	486	18359	13126	5	2435	1	701	191	53
0	487	18359	13121	5	2440	1	705	191	53
0	488	18363	13121	5	2445	1	710	191	53
0	489	18363	13121	5	2450	1	715	191	53
0	490	18363	13121	5	2455	1	722	191	53
0	491	18363	13121	5	2460	1	730	192	52
0	492	18363	13121	5	2465	1	741	192	52
0	493	18363	13121	5	2470	1	753	193	52
0	494	18367	13121	5	2475	1	763	193	52
0	495	18367	13127	5	2480	1	774	193	52
0	496	18372	13132	5	2485	1	779	193	52
0	497	18376	13140	5	2490	1	779	193	52
0	498	18381	13151	5	2495	1	776	193	52
0	499	18387	13161	5	2500	1	779	193	52
0	500	18392	13174	5	2505	1	777	193	52
0	501	18399	13185	5	2510	1	779	193	52
0	502	18404	13196	5	2515	1	783	193	52
0	503	18410	13209	5	2520	1	771	193	52
0	504	18416	13220	5	2525	1	778	193	52
0	505	18422	13230	5	2530	1	781	193	52
0	506	18428	13243	5	2535	1	772	192	52
0	507	18436	13252	5	2540	1	773	192	52
0	508	18443	13260	5	2545	1	776	191	53
0	509	18451	13270	5	2550	1	772	190	52
0	510	18459	13276	5	2555	1	774	190	52
0	511	18465	13281	5	2560	1	775	190	52
0	512	18471	13287	5	2565	1	774	190	52
0	513	18478	13291	5	2570	1	766	190	52
0	514	18483	13294	5	2575	1	768	190	52
0	515	18487	13298	5	2580	1	768	190	51
0	516	18491	13298	5	2585	1	768	191	50
0	517	18491	13298	5	2590	1	769	191	50
0	518	18491	13298	5	2595	1	766	192	50
0	519	18491	13298	5	2600	1	762	192	50
0	520	18495	13298	5	2605	1	758	192	50
0	521	18495	13298	5	2610	1	753	192	50
0	522	18499	13298	5	2615	1	749	192	50
0	523	18499	13294	5	2620	1	744	192	50
0	524	18504	13294	5	2625	1	740	192	49
0	525	18509	13285	5	2630	1	738	192	49
0	526	18514	13279	5	2635	1	739	192	49
0	527	18521	13271	5	2640	1	738	192	49
0	528	18528	13262	5	2645	1	738	192	49
0	529	18535	13254	5	2650	1	740	192	49
0	530	18542	13245	5	2655	1	738	192	50
0	531	18549	13235	5	2660	1	736	192	50
0	532	18556	13225	5	2665	1	740	192	50
0	533	18564	13214	5	2670	1	741	192	50
0	534	18569	13204	5	2675	1	738	192	50
0	535	18575	13194	5	2680	1	747	192	50
0	536	18583	13182	5	2685	1	764	192	50
0	537	18590	13170	5	2690	1	768	192	50
0	538	18598	13160	5	2695	1	769	193	51
0	539	18607	13151	5	2700	1	775	193	51
0	540	18612	13144	5	2705	1	779	193	51
0	541	18616	13140	5	2710	1	780	193	51
0	542	18620	13137	5	2715	1	784	194	51
0	543	18620	13137	5	2720	1	788	194	51
0	544	18626	13137	5	2725	1	792	195	51
0	545	18634	13137	5	2730	1	797	196	52
0	546	18643	13137	5	2735	1	804	196	52
0	547	18655	13140	5	2740	1	802	196	52
0	548	18670	13144	5	2745	1	794	196	52
0	549	18681	13151	5	2750	1	794	196	52
0	550	18693	13159	5	2755	1	743	196	52
0	551	18708	13166	5	2760	1	646	196	52
0	552	18722	13175	5	2765	1	506	196	52
0	553	18743	13184	5	2770	1	232	196	52
0	554	18743	13184	5	2775	0	0	196	52
0	555	18792	13205	5	2780	0	0	196	52
0	556	18817	13219	5	2785	0	0	196	52
0	557	18838	13235	5	2790	0	0	196	52
0	558	18853	13258	5	2795	0	0	197	52
0	559	18863	13281	5	2800	0	0	197	52
0	560	18863	13305	5	2805	0	0	198	52
0	561	18856	13332	5	2810	0	0	198	52
0	562	18841	13355	5	2815	0	0	198	52
0	563	18817	13380	5	2820	0	0	200	51
0	564	18786	13404	5	2825	0	0	200	51
0	565	18757	13424	5	2830	0	0	201	51
0	566	18726	13440	5	2835	0	0	200	50
0	567	18698	13455	5	2840	0	0	200	50
0	568	18675	13464	5	2845	0	0	199	49
0	569	18652	13473	5	2850	0	0	199	49
0	570	18633	13481	5	2855	0	0	198	49
0	571	18619	13485	5	2860	0	0	198	49
0	572	18604	13488	5	2865	0	0	196	48
0	573	18592	13488	5	2870	0	0	195	48
0	574	18580	13488	5	2875	0	0	194	47
0	575	18562	13488	5	2880	0	0	193	46
0	576	18545	13488	5	2885	0	0	192	46
0	577	18525	13488	5	2890	0	0	190	46
0	578	18499	13488	5	2895	0	0	188	45
0	579	18477	13488	5	2900	0	0	187	45
0	580	18452	13488	5	2905	0	0	185	45
0	581	18423	13488	5	2910	0	0	185	44
0	582	18398	13481	5	2915	0	0	186	44
0	583	18376	13481	5	2920	0	0	189	44
0	584	18352	13477	5	2925	0	0	191	42
0	585	18337	13471	5	2930	0	0	195	43
0	586	18323	13467	5	2935	0	0	199	42
0	587	18310	13467	5	2940	0	0	202	42
0	588	18303	13461	5	2945	0	0	206	41
0	589	18303	13457	5	2950	0	0	209	40
0	590	18303	13457	5	2955	0	0	214	40
0	591	18303	13448	5	2960	0	0	218	38
0	592	18311	13445	5	2965	0	0	222	37
0	593	18311	13445	5	2970	0	0	227	35
0	594	18321	13434	5	2975	0	0	231	33
0	595	18327	13434	5	2980	0	0	235	31
0	596	18327	13428	5	2985	0	0	240	28
0	597	18331	13422	5	2990	0	0	242	27
0	598	18331	13422	5	2995	0	0	242	27
0	599	18331	13416	5	3000	0	0	243	27
0	600	18331	13411	5	3005	0	0	243	27
0	601	18323	13411	5	3010	0	0	243	27
0	602	18319	13405	5	3015	0	0	243	27
0	603	18315	13398	5	3020	0	0	243	27
0	604	18308	13393	5	3025	0	0	243	27
0	605	18302	13386	5	3030	0	0	244	27
0	606	18296	13377	5	3035	0	0	244	27
0	607	18285	13372	5	3040	0	0	244	27
0	608	18278	13363	5	3045	0	0	245	28
0	609	18273	13352	5	3050	0	0	245	28
0	610	18260	13345	5	3055	0	0	246	28
0	611	18256	13330	5	3060	0	0	245	29
0	612	18250	13316	5	3065	0	0	246	29
0	613	18238	13305	5	3070	0	0	245	29
0	614	18234	13289	5	3075	0	0	245	30
0	615	18222	13281	5	3080	0	0	246	31
0	616	18206	13275	5	3085	0	0	246	32
0	617	18198	13268	5	3090	0	0	246	33
0	618	18185	13268	6	3096	0	0	246	33
0	619	18173	13268	5	3101	0	0	246	33
0	620	18164	13268	5	3106	0	0	246	34
0	621	18148	13272	5	3111	0	0	246	34
0	622	18133	13276	5	3116	0	0	246	35
0	623	18120	13276	5	3121	0	0	246	36
0	624	18101	13287	5	3126	0	0	245	37
0	625	18083	13297	5	3131	0	0	245	38
0	626	18065	13301	5	3136	0	0	244	39
0	627	18065	13301	5	3141	0	0	244	39
