# Supplementary material for: “Let Me Hear Your Handwriting!” Evaluating the Movement Fluency from Its Sonification
Source: PLoS One. 2015 Jun 17;10(6):e0128388. doi: 10.1371/journal.pone.0128388 (PMC4470513; doi:10.1371/journal.pone.0128388)
Supplement: S1 Dataset — (ZIP) [file pone.0128388.s004.zip › S4_Dataset_Experiment1/DJ8.txt]

Identification :	jeremy	Operateur :	viet	Id tablette :	109052287	Id Curseur :	R
2011-10-20	15-23-05
Fichier origine :	C:\Documents and Settings\paz\Mes documents\Adulte Lapin\Sujets\jeremy
Nb segments :	1
Seg	Num	X /100 mm	Y /100 mm	Interv ms	Time ms	Tip	P	Az	Al
0	0	22138	13084	5	5	0	0	188	30
0	1	22133	13087	5	10	0	0	187	30
0	2	22126	13092	5	15	0	0	187	30
0	3	22119	13099	5	20	0	0	187	30
0	4	22110	13103	5	25	0	0	187	30
0	5	22100	13109	5	30	0	0	187	30
0	6	22089	13116	5	35	0	0	187	30
0	7	22079	13121	5	40	0	0	187	30
0	8	22068	13125	5	45	0	0	187	30
0	9	22057	13132	5	50	0	0	186	30
0	10	22047	13136	5	55	0	0	186	30
0	11	22036	13140	5	60	0	0	186	30
0	12	22026	13144	5	65	0	0	186	30
0	13	22017	13144	5	70	0	0	186	32
0	14	22009	13144	5	75	0	0	187	34
0	15	22002	13144	5	80	0	0	187	36
0	16	21997	13144	5	85	0	0	187	39
0	17	21997	13144	5	90	0	0	188	41
0	18	21992	13144	5	95	0	0	188	44
0	19	21992	13144	5	100	0	0	188	46
0	20	21992	13140	5	105	0	0	189	48
0	21	21992	13140	5	110	0	0	190	51
0	22	21992	13136	5	115	0	0	191	53
0	23	21992	13136	5	120	0	0	192	55
0	24	21992	13136	5	125	0	0	193	57
0	25	21992	13131	5	130	0	0	194	59
0	26	21992	13131	5	135	0	0	192	60
0	27	21988	13131	5	140	0	0	192	60
0	28	21988	13131	5	145	0	0	191	61
0	29	21983	13131	5	150	0	0	191	61
0	30	21983	13137	5	155	0	0	191	61
0	31	21975	13137	5	160	0	0	191	61
0	32	21968	13144	5	165	0	0	191	61
0	33	21961	13150	5	170	0	0	191	61
0	34	21952	13155	5	175	0	0	191	61
0	35	21943	13161	5	180	0	0	191	61
0	36	21935	13165	5	185	0	0	191	61
0	37	21928	13169	5	190	0	0	190	60
0	38	21922	13173	5	195	0	0	190	60
0	39	21917	13173	5	200	0	0	190	60
0	40	21911	13179	5	205	0	0	189	60
0	41	21906	13183	5	210	0	0	189	60
0	42	21906	13183	5	215	0	0	187	60
0	43	21900	13188	5	220	0	0	187	59
0	44	21900	13193	5	225	0	0	187	59
0	45	21895	13193	5	230	0	0	187	59
0	46	21891	13199	5	235	0	0	187	59
0	47	21888	13204	5	240	0	0	186	58
0	48	21883	13204	5	245	0	0	186	58
0	49	21878	13213	5	250	0	0	186	58
0	50	21874	13219	5	255	0	0	186	58
0	51	21868	13225	5	260	0	0	185	57
0	52	21861	13232	5	265	0	0	185	57
0	53	21853	13239	5	270	0	0	183	57
0	54	21844	13245	5	275	0	0	183	57
0	55	21833	13253	5	280	0	0	183	57
0	56	21821	13259	5	285	0	0	183	57
0	57	21809	13266	5	290	0	0	183	56
0	58	21796	13274	5	295	0	0	183	56
0	59	21786	13281	5	300	0	0	183	56
0	60	21776	13288	5	305	0	0	181	56
0	61	21766	13297	5	310	0	0	181	55
0	62	21758	13304	5	315	0	0	180	55
0	63	21749	13311	5	320	0	0	180	55
0	64	21739	13320	5	325	0	0	180	55
0	65	21731	13327	5	330	0	0	180	54
0	66	21722	13334	5	335	0	0	180	54
0	67	21715	13342	5	340	0	0	180	54
0	68	21711	13348	5	345	0	0	180	53
0	69	21707	13354	5	350	0	0	180	53
0	70	21707	13362	5	355	0	0	180	53
0	71	21703	13367	5	360	0	0	180	53
0	72	21699	13372	5	365	0	0	180	52
0	73	21699	13378	5	370	0	0	179	52
0	74	21695	13383	5	375	0	0	179	52
0	75	21695	13388	5	380	0	0	177	52
0	76	21691	13394	5	385	0	0	178	51
0	77	21691	13398	5	390	0	0	178	51
0	78	21687	13403	5	395	0	0	178	51
0	79	21687	13407	5	400	0	0	178	51
0	80	21682	13407	5	405	0	0	178	50
0	81	21678	13412	5	410	0	0	178	50
0	82	21678	13412	5	415	0	0	178	50
0	83	21678	13412	5	420	0	0	178	50
0	84	21673	13418	5	425	0	0	178	50
0	85	21673	13418	5	430	0	0	178	50
0	86	21673	13418	5	435	0	0	178	50
0	87	21673	13422	5	440	0	0	178	50
0	88	21673	13422	5	445	0	0	178	50
0	89	21673	13422	5	450	0	0	178	50
0	90	21670	13427	5	455	0	0	178	50
0	91	21670	13427	5	460	0	0	178	49
0	92	21670	13427	5	465	0	0	178	49
0	93	21670	13427	5	470	0	0	178	49
0	94	21670	13427	5	475	0	0	178	49
0	95	21670	13427	5	480	0	0	178	49
0	96	21670	13427	5	485	0	0	178	49
0	97	21670	13427	5	490	0	0	178	49
0	98	21670	13427	5	495	0	0	178	49
0	99	21670	13427	5	500	0	0	178	49
0	100	21673	13427	5	505	0	0	178	49
0	101	21673	13427	5	510	0	0	178	49
0	102	21673	13427	5	515	0	0	178	49
0	103	21673	13427	5	520	0	0	178	49
0	104	21673	13427	5	525	0	0	178	49
0	105	21673	13427	5	530	0	0	178	49
0	106	21673	13427	5	535	0	0	178	49
0	107	21673	13427	5	540	0	0	178	49
0	108	21673	13427	5	545	0	0	178	49
0	109	21673	13427	5	550	0	0	178	49
0	110	21669	13427	5	555	0	0	178	49
0	111	21669	13427	5	560	0	0	178	49
0	112	21669	13427	5	565	0	0	178	49
0	113	21669	13431	5	570	0	0	178	49
0	114	21669	13431	5	575	0	0	178	49
0	115	21669	13431	5	580	0	0	178	49
0	116	21669	13431	5	585	0	0	178	49
0	117	21669	13431	5	590	0	0	178	49
0	118	21669	13431	5	595	0	0	178	49
0	119	21669	13431	5	600	0	0	178	49
0	120	21669	13431	5	605	0	0	178	49
0	121	21669	13431	5	610	0	0	178	49
0	122	21665	13431	5	615	0	0	178	49
0	123	21665	13427	5	620	0	0	178	49
0	124	21665	13427	5	625	0	0	178	49
0	125	21665	13427	5	630	0	0	178	49
0	126	21665	13427	5	635	0	0	178	49
0	127	21665	13427	5	640	0	0	178	49
0	128	21665	13427	5	645	0	0	178	49
0	129	21665	13427	5	650	0	0	178	49
0	130	21660	13427	5	655	0	0	178	49
0	131	21660	13427	5	660	0	0	178	49
0	132	21660	13427	5	665	0	0	178	49
0	133	21660	13427	5	670	0	0	178	49
0	134	21656	13427	5	675	0	0	178	49
0	135	21656	13427	5	680	0	0	178	49
0	136	21656	13427	5	685	0	0	178	49
0	137	21656	13427	5	690	0	0	178	49
0	138	21652	13427	5	695	0	0	178	49
0	139	21652	13427	5	700	0	0	178	49
0	140	21649	13427	5	705	0	0	178	49
0	141	21649	13427	5	710	0	0	178	49
0	142	21644	13427	5	715	0	0	178	49
0	143	21644	13427	5	720	0	0	178	49
0	144	21641	13427	5	725	0	0	178	49
0	145	21641	13427	5	730	0	0	178	49
0	146	21637	13427	5	735	0	0	178	49
0	147	21637	13427	5	740	0	0	178	49
0	148	21637	13427	5	745	0	0	178	49
0	149	21637	13427	5	750	0	0	178	50
0	150	21637	13427	5	755	0	0	178	50
0	151	21637	13427	5	760	0	0	178	50
0	152	21637	13424	5	765	0	0	178	50
0	153	21637	13424	5	770	0	0	178	50
0	154	21637	13424	5	775	0	0	178	50
0	155	21637	13424	5	780	0	0	178	50
0	156	21637	13424	5	785	0	0	178	50
0	157	21637	13427	5	790	0	0	178	50
0	158	21633	13427	5	795	0	0	178	50
0	159	21633	13427	5	800	0	0	178	50
0	160	21633	13427	5	805	0	0	179	50
0	161	21633	13427	5	810	0	0	179	50
0	162	21633	13423	5	815	0	0	180	50
0	163	21633	13423	5	820	0	0	180	50
0	164	21633	13418	5	825	0	0	180	50
0	165	21639	13418	5	830	0	0	180	50
0	166	21644	13414	5	835	0	0	180	50
0	167	21644	13414	5	840	1	22	180	50
0	168	21653	13414	5	845	1	80	180	50
0	169	21656	13414	5	850	1	141	180	50
0	170	21656	13414	5	855	1	195	180	50
0	171	21656	13414	5	860	1	228	180	50
0	172	21661	13414	5	865	1	258	180	50
0	173	21661	13414	5	870	1	282	180	50
0	174	21661	13414	5	875	1	306	180	50
0	175	21661	13414	5	880	1	328	180	50
0	176	21666	13414	5	885	1	353	180	50
0	177	21670	13414	5	890	1	380	180	50
0	178	21676	13414	5	895	1	414	180	50
0	179	21685	13414	5	900	1	455	180	50
0	180	21697	13414	5	905	1	488	180	50
0	181	21713	13414	5	910	1	525	180	50
0	182	21731	13420	5	915	1	553	180	50
0	183	21752	13424	5	920	1	577	180	50
0	184	21773	13429	5	925	1	598	180	50
0	185	21792	13435	5	930	1	630	180	50
0	186	21810	13443	5	935	1	638	180	50
0	187	21825	13452	5	940	1	651	180	49
0	188	21840	13462	5	945	1	668	180	49
0	189	21856	13474	5	950	1	692	180	49
0	190	21872	13486	5	955	1	690	180	49
0	191	21886	13502	5	960	1	699	180	49
0	192	21897	13520	5	965	1	695	180	49
0	193	21906	13539	5	970	1	706	180	49
0	194	21913	13562	5	975	1	705	180	49
0	195	21918	13585	5	980	1	703	180	48
0	196	21918	13609	5	985	1	700	180	48
0	197	21913	13638	5	990	1	685	180	48
0	198	21907	13665	5	995	1	676	180	48
0	199	21897	13692	5	1000	1	665	180	48
0	200	21885	13720	5	1005	1	633	180	48
0	201	21872	13742	5	1010	1	629	180	48
0	202	21857	13764	5	1015	1	610	180	47
0	203	21840	13784	5	1020	1	591	180	47
0	204	21824	13798	5	1025	1	582	180	47
0	205	21805	13814	5	1030	1	574	180	47
0	206	21787	13825	5	1035	1	556	180	47
0	207	21772	13832	5	1040	1	553	180	47
0	208	21759	13838	5	1045	1	550	180	47
0	209	21749	13838	5	1050	1	544	180	47
0	210	21742	13838	5	1055	1	540	180	47
0	211	21736	13838	5	1060	1	523	180	47
0	212	21731	13838	5	1065	1	504	180	47
0	213	21726	13829	5	1070	1	496	180	47
0	214	21720	13819	5	1075	1	493	180	47
0	215	21714	13805	5	1080	1	489	180	47
0	216	21709	13784	5	1085	1	490	180	47
0	217	21705	13761	5	1090	1	491	180	47
0	218	21705	13733	5	1095	1	493	180	47
0	219	21705	13701	5	1100	1	492	180	47
0	220	21705	13669	5	1105	1	493	180	47
0	221	21712	13635	5	1110	1	491	180	47
0	222	21717	13601	5	1115	1	498	180	47
0	223	21721	13569	5	1120	1	494	180	47
0	224	21728	13537	5	1125	1	499	180	47
0	225	21735	13506	5	1130	1	502	180	47
0	226	21742	13477	5	1135	1	504	180	47
0	227	21752	13447	5	1140	1	521	180	48
0	228	21760	13420	5	1145	1	525	180	48
0	229	21769	13397	5	1150	1	525	180	48
0	230	21778	13375	5	1155	1	522	180	48
0	231	21786	13357	5	1160	1	525	180	48
0	232	21794	13342	5	1165	1	525	180	48
0	233	21802	13327	5	1170	1	536	180	49
0	234	21810	13313	5	1175	1	539	180	49
0	235	21819	13301	5	1180	1	544	180	49
0	236	21831	13289	5	1185	1	546	180	49
0	237	21843	13280	5	1190	1	551	180	49
0	238	21855	13272	5	1195	1	553	180	50
0	239	21869	13264	5	1200	1	556	180	50
0	240	21881	13258	5	1205	1	568	180	50
0	241	21896	13254	5	1210	1	578	180	50
0	242	21914	13251	5	1215	1	593	180	50
0	243	21933	13251	5	1220	1	614	180	50
0	244	21954	13251	5	1225	1	637	180	51
0	245	21974	13251	5	1230	1	663	180	51
0	246	21993	13259	5	1235	1	687	181	51
0	247	22014	13266	5	1240	1	688	181	51
0	248	22033	13273	5	1245	1	697	181	51
0	249	22052	13284	5	1250	1	710	181	51
0	250	22070	13295	5	1255	1	713	180	51
0	251	22084	13304	5	1260	1	726	180	51
0	252	22096	13315	5	1265	1	732	180	51
0	253	22109	13323	5	1270	1	738	180	51
0	254	22118	13332	5	1275	1	746	181	51
0	255	22126	13342	5	1280	1	746	181	51
0	256	22133	13352	5	1285	1	747	182	51
0	257	22133	13361	5	1290	1	752	182	51
0	258	22138	13370	5	1295	1	753	182	51
0	259	22138	13377	5	1300	1	752	182	50
0	260	22142	13383	5	1305	1	753	182	50
0	261	22142	13390	5	1310	1	750	182	50
0	262	22142	13394	5	1315	1	746	182	50
0	263	22136	13399	5	1320	1	738	182	50
0	264	22131	13404	5	1325	1	730	182	50
0	265	22131	13404	5	1330	1	722	182	50
0	266	22124	13409	5	1335	1	708	182	50
0	267	22121	13409	5	1340	1	687	182	50
0	268	22116	13409	5	1345	1	663	182	50
0	269	22111	13409	5	1350	1	640	182	50
0	270	22105	13403	5	1355	1	617	182	50
0	271	22097	13397	5	1360	1	596	182	49
0	272	22090	13391	5	1365	1	547	182	49
0	273	22083	13381	5	1370	1	523	182	49
0	274	22076	13369	5	1375	1	524	182	49
0	275	22071	13357	5	1380	1	501	182	49
0	276	22067	13342	5	1385	1	494	182	50
0	277	22067	13326	5	1390	1	494	182	50
0	278	22067	13312	6	1396	1	484	182	50
0	279	22067	13298	5	1401	1	472	182	50
0	280	22072	13286	5	1406	1	469	182	50
0	281	22076	13278	5	1411	1	465	182	50
0	282	22083	13268	5	1416	1	453	182	50
0	283	22092	13261	5	1421	1	450	182	50
0	284	22100	13256	5	1426	1	449	182	50
0	285	22110	13250	5	1431	1	453	182	50
0	286	22120	13245	5	1436	1	460	182	50
0	287	22130	13245	5	1441	1	469	182	50
0	288	22142	13240	5	1446	1	475	182	50
0	289	22154	13240	5	1451	1	478	182	50
0	290	22165	13244	5	1456	1	493	182	51
0	291	22176	13248	5	1461	1	507	182	51
0	292	22187	13256	5	1466	1	512	182	51
0	293	22196	13266	5	1471	1	520	182	51
0	294	22205	13278	5	1476	1	529	182	51
0	295	22214	13292	5	1481	1	528	182	51
0	296	22221	13306	5	1486	1	544	182	51
0	297	22229	13318	5	1491	1	566	182	51
0	298	22235	13331	5	1496	1	573	182	51
0	299	22240	13342	5	1501	1	579	182	51
0	300	22245	13353	5	1506	1	591	182	51
0	301	22249	13362	5	1511	1	610	182	51
0	302	22249	13370	5	1516	1	625	182	50
0	303	22249	13375	5	1521	1	626	182	50
0	304	22249	13381	5	1526	1	624	182	50
0	305	22249	13385	5	1531	1	622	182	50
0	306	22253	13385	5	1536	1	619	182	50
0	307	22253	13391	5	1541	1	616	182	50
0	308	22253	13391	5	1546	1	612	182	50
0	309	22253	13391	5	1551	1	606	182	50
0	310	22253	13391	5	1556	1	600	182	50
0	311	22253	13391	5	1561	1	594	182	50
0	312	22253	13385	5	1566	1	591	182	50
0	313	22253	13381	5	1571	1	589	182	50
0	314	22257	13374	5	1576	1	581	182	50
0	315	22257	13366	5	1581	1	577	182	49
0	316	22263	13358	5	1586	1	575	182	49
0	317	22269	13345	5	1591	1	580	182	49
0	318	22276	13331	5	1596	1	580	182	49
0	319	22284	13317	5	1601	1	571	182	49
0	320	22293	13301	5	1606	1	577	182	50
0	321	22304	13287	5	1611	1	578	182	50
0	322	22315	13274	5	1616	1	586	182	50
0	323	22328	13259	5	1621	1	585	182	50
0	324	22341	13249	5	1626	1	589	182	50
0	325	22355	13239	5	1631	1	594	182	50
0	326	22371	13229	5	1636	1	604	182	50
0	327	22386	13222	5	1641	1	620	182	50
0	328	22401	13215	5	1646	1	636	182	50
0	329	22416	13210	5	1651	1	648	182	51
0	330	22429	13210	5	1656	1	660	182	51
0	331	22443	13206	5	1661	1	672	182	51
0	332	22460	13206	5	1666	1	681	182	51
0	333	22475	13206	5	1671	1	692	184	51
0	334	22492	13210	5	1676	1	699	184	51
0	335	22511	13215	5	1681	1	710	185	51
0	336	22525	13223	5	1686	1	729	185	51
0	337	22542	13232	5	1691	1	734	185	51
0	338	22556	13240	5	1696	1	748	185	51
0	339	22568	13251	5	1701	1	758	185	51
0	340	22582	13261	5	1706	1	749	185	51
0	341	22591	13271	5	1711	1	755	185	51
0	342	22600	13282	5	1716	1	756	185	51
0	343	22609	13291	5	1721	1	757	186	51
0	344	22614	13300	5	1726	1	747	186	51
0	345	22619	13310	5	1731	1	744	187	51
0	346	22623	13317	5	1736	1	746	187	51
0	347	22623	13324	5	1741	1	746	187	51
0	348	22627	13331	5	1746	1	745	187	51
0	349	22627	13337	5	1751	1	744	187	51
0	350	22631	13344	5	1756	1	744	187	51
0	351	22631	13353	5	1761	1	741	187	51
0	352	22631	13359	5	1766	1	739	187	51
0	353	22631	13367	5	1771	1	740	187	50
0	354	22635	13373	5	1776	1	741	188	50
0	355	22635	13376	5	1781	1	741	188	50
0	356	22635	13376	5	1786	1	741	190	50
0	357	22635	13380	5	1791	1	741	190	50
0	358	22635	13380	5	1796	1	736	190	50
0	359	22635	13380	5	1801	1	731	190	50
0	360	22635	13380	5	1806	1	724	190	50
0	361	22635	13380	5	1811	1	714	190	50
0	362	22635	13375	5	1816	1	710	190	50
0	363	22635	13367	5	1821	1	705	190	50
0	364	22635	13357	5	1826	1	705	189	49
0	365	22635	13343	5	1831	1	700	189	49
0	366	22635	13325	5	1836	1	695	189	49
0	367	22635	13304	5	1841	1	686	189	49
0	368	22638	13281	5	1846	1	697	190	50
0	369	22642	13253	5	1851	1	690	190	50
0	370	22642	13225	5	1856	1	691	190	50
0	371	22646	13197	5	1861	1	692	190	50
0	372	22650	13167	5	1866	1	691	190	50
0	373	22650	13137	5	1871	1	697	190	51
0	374	22657	13109	5	1876	1	696	190	51
0	375	22661	13080	5	1881	1	694	190	51
0	376	22661	13051	5	1886	1	705	190	51
0	377	22666	13027	5	1891	1	700	190	51
0	378	22666	13002	5	1896	1	703	190	51
0	379	22671	12981	5	1901	1	701	190	51
0	380	22671	12963	5	1906	1	703	190	51
0	381	22675	12946	5	1911	1	703	190	51
0	382	22675	12934	5	1916	1	705	190	51
0	383	22675	12922	5	1921	1	703	190	51
0	384	22675	12913	5	1926	1	705	190	51
0	385	22675	12909	5	1931	1	706	190	51
0	386	22675	12905	5	1936	1	708	190	51
0	387	22675	12905	5	1941	1	711	190	51
0	388	22675	12905	5	1946	1	717	190	51
0	389	22679	12905	5	1951	1	728	190	51
0	390	22679	12905	5	1956	1	741	190	51
0	391	22679	12905	5	1961	1	760	190	51
0	392	22679	12913	5	1966	1	763	190	51
0	393	22679	12923	5	1971	1	763	190	51
0	394	22679	12940	5	1976	1	762	190	51
0	395	22679	12959	5	1981	1	762	190	51
0	396	22679	12984	5	1986	1	752	190	51
0	397	22683	13014	5	1991	1	758	190	51
0	398	22689	13049	5	1996	1	749	190	51
0	399	22696	13087	5	2001	1	736	190	50
0	400	22702	13125	5	2006	1	724	190	51
0	401	22709	13160	5	2011	1	722	190	51
0	402	22713	13191	5	2016	1	722	190	51
0	403	22717	13219	5	2021	1	717	190	51
0	404	22720	13243	5	2026	1	714	190	51
0	405	22720	13266	5	2031	1	705	190	51
0	406	22725	13286	5	2036	1	711	190	51
0	407	22725	13302	5	2041	1	711	190	51
0	408	22731	13318	5	2046	1	709	190	51
0	409	22734	13331	5	2051	1	696	190	51
0	410	22734	13341	5	2056	1	703	190	50
0	411	22739	13351	5	2061	1	703	190	50
0	412	22739	13359	5	2066	1	697	190	51
0	413	22745	13364	5	2071	1	692	190	51
0	414	22748	13372	5	2076	1	690	190	51
0	415	22753	13377	5	2081	1	686	190	51
0	416	22758	13381	5	2086	1	683	190	51
0	417	22763	13386	5	2091	1	677	190	50
0	418	22769	13386	5	2096	1	677	190	50
0	419	22775	13390	5	2101	1	677	190	50
0	420	22781	13390	5	2106	1	674	190	50
0	421	22789	13390	5	2111	1	671	191	50
0	422	22796	13390	5	2116	1	668	190	49
0	423	22803	13390	5	2121	1	666	191	48
0	424	22812	13390	5	2126	1	664	191	48
0	425	22819	13390	5	2131	1	663	190	49
0	426	22826	13390	5	2136	1	660	190	49
0	427	22833	13383	5	2141	1	658	190	49
0	428	22840	13380	5	2146	1	657	190	49
0	429	22845	13380	5	2151	1	653	190	49
0	430	22850	13372	5	2156	1	650	191	48
0	431	22854	13368	5	2161	1	646	191	48
0	432	22854	13362	5	2166	1	645	191	48
0	433	22861	13353	5	2171	1	644	191	48
0	434	22866	13343	5	2176	1	643	191	48
0	435	22870	13333	5	2181	1	640	191	48
0	436	22876	13321	5	2186	1	642	191	48
0	437	22876	13310	5	2191	1	637	191	48
0	438	22882	13299	5	2196	1	636	191	48
0	439	22886	13288	5	2201	1	632	191	48
0	440	22886	13279	5	2206	1	633	191	48
0	441	22891	13270	5	2211	1	633	191	48
0	442	22895	13259	5	2216	1	637	191	48
0	443	22895	13250	5	2221	1	641	192	49
0	444	22902	13240	5	2226	1	642	192	49
0	445	22906	13230	5	2231	1	645	192	49
0	446	22906	13224	5	2236	1	647	192	49
0	447	22915	13217	5	2241	1	651	192	50
0	448	22920	13211	5	2246	1	655	192	50
0	449	22926	13211	5	2251	1	656	192	50
0	450	22933	13204	5	2256	1	658	192	50
0	451	22940	13204	5	2261	1	663	192	50
0	452	22949	13204	5	2266	1	668	192	50
0	453	22959	13199	5	2271	1	683	192	50
0	454	22967	13199	5	2276	1	704	192	50
0	455	22975	13204	5	2281	1	707	192	50
0	456	22986	13208	5	2286	1	711	193	51
0	457	22998	13214	5	2291	1	714	193	51
0	458	23010	13223	5	2296	1	717	193	51
0	459	23024	13229	5	2301	1	724	193	51
0	460	23033	13238	5	2306	1	728	193	51
0	461	23040	13247	5	2311	1	733	193	51
0	462	23049	13255	5	2316	1	730	193	51
0	463	23056	13265	5	2321	1	728	192	50
0	464	23064	13274	5	2326	1	728	192	50
0	465	23072	13283	5	2331	1	732	192	50
0	466	23078	13291	5	2336	1	737	192	50
0	467	23082	13300	5	2341	1	737	192	50
0	468	23082	13310	5	2346	1	731	192	50
0	469	23087	13321	5	2351	1	731	192	50
0	470	23087	13333	5	2356	1	729	192	50
0	471	23091	13342	5	2361	1	727	192	50
0	472	23091	13351	5	2366	1	727	192	50
0	473	23091	13357	5	2371	1	726	192	50
0	474	23091	13362	5	2376	1	725	192	50
0	475	23091	13367	5	2381	1	720	192	49
0	476	23091	13367	5	2386	1	713	192	49
0	477	23091	13367	5	2391	1	705	192	49
0	478	23091	13367	5	2396	1	694	192	49
0	479	23091	13367	5	2401	1	679	192	49
0	480	23091	13367	5	2406	1	661	192	49
0	481	23091	13367	5	2411	1	645	192	49
0	482	23091	13367	5	2416	1	629	192	49
0	483	23091	13367	5	2421	1	617	192	49
0	484	23088	13367	5	2426	1	609	192	49
0	485	23088	13363	5	2431	1	603	191	48
0	486	23088	13360	5	2436	1	599	191	48
0	487	23088	13355	5	2441	1	597	191	48
0	488	23091	13348	5	2446	1	595	191	48
0	489	23091	13342	5	2451	1	591	191	48
0	490	23091	13333	5	2456	1	589	191	48
0	491	23095	13321	5	2461	1	591	191	48
0	492	23095	13308	5	2466	1	592	191	48
0	493	23103	13294	5	2471	1	594	191	48
0	494	23110	13279	5	2476	1	592	192	49
0	495	23118	13267	5	2481	1	593	192	49
0	496	23125	13255	5	2486	1	594	192	49
0	497	23133	13244	5	2491	1	597	192	49
0	498	23141	13235	5	2496	1	602	192	49
0	499	23150	13227	5	2501	1	604	192	49
0	500	23158	13219	5	2506	1	606	192	49
0	501	23168	13213	5	2511	1	619	192	50
0	502	23178	13207	5	2516	1	630	192	50
0	503	23188	13201	5	2521	1	636	192	50
0	504	23197	13197	5	2526	1	645	192	50
0	505	23206	13197	5	2531	1	655	192	50
0	506	23213	13193	5	2536	1	663	192	50
0	507	23219	13193	5	2541	1	674	192	50
0	508	23227	13193	5	2546	1	695	192	50
0	509	23235	13199	5	2551	1	708	193	51
0	510	23244	13205	5	2556	1	710	193	51
0	511	23255	13212	5	2561	1	711	193	51
0	512	23265	13220	5	2566	1	714	193	51
0	513	23276	13232	5	2571	1	712	193	51
0	514	23286	13240	5	2576	1	716	193	51
0	515	23295	13251	5	2581	1	717	193	51
0	516	23303	13263	5	2586	1	715	193	51
0	517	23311	13271	5	2591	1	718	193	51
0	518	23317	13281	5	2596	1	720	193	51
0	519	23323	13289	5	2601	1	721	193	51
0	520	23329	13294	5	2606	1	724	192	50
0	521	23333	13300	5	2611	1	730	192	50
0	522	23338	13306	5	2616	1	730	192	50
0	523	23344	13312	5	2621	1	724	192	50
0	524	23348	13318	5	2626	1	724	192	50
0	525	23352	13324	5	2631	1	724	192	50
0	526	23356	13324	5	2636	1	725	193	50
0	527	23356	13329	5	2641	1	724	193	50
0	528	23360	13329	5	2646	1	722	195	50
0	529	23360	13329	5	2651	1	715	195	50
0	530	23360	13329	5	2656	1	708	194	49
0	531	23365	13329	5	2661	1	696	194	49
0	532	23365	13329	5	2666	1	683	194	49
0	533	23369	13329	5	2671	1	674	194	49
0	534	23369	13329	5	2676	1	668	194	49
0	535	23376	13323	5	2681	1	666	194	49
0	536	23379	13319	5	2686	1	665	194	49
0	537	23385	13312	5	2691	1	669	194	49
0	538	23392	13305	5	2696	1	666	194	49
0	539	23398	13297	5	2701	1	663	194	49
0	540	23407	13286	5	2706	1	663	194	49
0	541	23413	13277	5	2711	1	657	194	49
0	542	23419	13268	5	2716	1	657	194	49
0	543	23424	13259	5	2721	1	655	194	49
0	544	23424	13249	5	2726	1	661	194	49
0	545	23431	13238	5	2731	1	673	194	49
0	546	23437	13226	5	2736	1	677	194	49
0	547	23441	13216	5	2741	1	677	194	49
0	548	23446	13209	5	2746	1	676	195	50
0	549	23450	13205	5	2751	1	675	195	50
0	550	23450	13205	5	2756	1	675	195	50
0	551	23450	13201	5	2761	1	677	195	50
0	552	23454	13201	5	2766	1	681	195	50
0	553	23454	13201	5	2771	1	688	195	50
0	554	23454	13201	5	2776	1	697	195	50
0	555	23454	13201	5	2781	1	707	195	50
0	556	23454	13201	5	2786	1	720	195	50
0	557	23454	13201	5	2791	1	735	195	50
0	558	23454	13201	5	2796	1	753	195	50
0	559	23458	13201	5	2801	1	773	195	50
0	560	23458	13205	5	2806	1	793	195	51
0	561	23462	13205	5	2811	1	803	195	51
0	562	23462	13213	5	2816	1	803	195	51
0	563	23472	13219	5	2821	1	792	195	51
0	564	23480	13227	5	2826	1	791	195	51
0	565	23488	13238	5	2831	1	792	195	51
0	566	23497	13245	5	2836	1	791	195	50
0	567	23504	13253	5	2841	1	792	195	50
0	568	23510	13261	5	2846	1	791	195	50
0	569	23517	13267	5	2851	1	790	195	50
0	570	23523	13273	5	2856	1	788	195	50
0	571	23528	13280	5	2861	1	787	195	50
0	572	23533	13283	5	2866	1	790	196	50
0	573	23538	13287	5	2871	1	792	196	50
0	574	23541	13291	5	2876	1	792	197	50
0	575	23546	13291	5	2881	1	789	197	50
0	576	23546	13299	5	2886	1	789	197	50
0	577	23552	13304	5	2891	1	792	197	50
0	578	23556	13304	5	2896	1	793	197	50
0	579	23556	13310	5	2901	1	792	197	50
0	580	23562	13310	5	2906	1	793	197	49
0	581	23565	13310	5	2911	1	792	198	49
0	582	23565	13315	5	2916	1	790	198	49
0	583	23571	13315	5	2921	1	788	199	48
0	584	23571	13315	5	2926	1	786	199	48
0	585	23575	13320	5	2931	1	784	199	48
0	586	23575	13320	5	2936	1	781	199	48
0	587	23580	13320	5	2941	1	780	199	48
0	588	23583	13320	5	2946	1	777	199	48
0	589	23587	13320	5	2951	1	772	199	48
0	590	23587	13320	5	2956	1	766	199	48
0	591	23591	13323	5	2961	1	760	199	48
0	592	23591	13323	5	2966	1	754	199	48
0	593	23597	13323	5	2971	1	746	199	48
0	594	23597	13323	5	2976	1	738	198	49
0	595	23606	13316	5	2981	1	732	198	49
0	596	23613	13311	5	2986	1	727	197	49
0	597	23621	13304	5	2991	1	724	197	49
0	598	23630	13295	5	2996	1	722	197	49
0	599	23637	13287	5	3001	1	721	197	49
0	600	23642	13280	5	3006	1	720	197	49
0	601	23649	13270	5	3011	1	720	197	49
0	602	23657	13259	5	3016	1	724	197	49
0	603	23664	13249	5	3021	1	725	197	49
0	604	23671	13237	5	3026	1	724	197	49
0	605	23676	13229	5	3031	1	722	197	49
0	606	23676	13224	5	3036	1	721	197	49
0	607	23681	13219	5	3041	1	722	197	50
0	608	23681	13219	5	3046	1	723	197	50
0	609	23681	13219	5	3051	1	725	197	50
0	610	23685	13215	5	3056	1	727	197	50
0	611	23685	13215	5	3061	1	730	198	50
0	612	23685	13215	5	3066	1	734	198	50
0	613	23685	13215	5	3071	1	738	199	49
0	614	23685	13215	5	3076	1	741	199	49
0	615	23685	13215	5	3081	1	744	199	49
0	616	23689	13215	5	3086	1	744	199	49
0	617	23694	13215	5	3091	1	741	199	49
0	618	23704	13211	5	3096	1	738	199	49
0	619	23721	13207	5	3101	1	725	200	50
0	620	23741	13207	5	3106	1	706	200	50
0	621	23764	13199	5	3111	1	668	200	50
0	622	23787	13199	5	3116	1	591	200	50
0	623	23808	13195	5	3121	1	504	200	50
0	624	23833	13195	5	3126	1	309	200	50
0	625	23857	13195	5	3131	1	12	200	50
0	626	23857	13195	5	3136	0	0	200	50
0	627	23903	13205	5	3141	0	0	200	50
0	628	23921	13222	5	3146	0	0	200	50
0	629	23933	13249	5	3151	0	0	200	50
0	630	23939	13281	5	3156	0	0	201	50
0	631	23935	13319	5	3161	0	0	201	50
0	632	23922	13360	5	3166	0	0	203	50
0	633	23901	13399	5	3171	0	0	203	50
0	634	23870	13440	5	3176	0	0	203	50
0	635	23836	13478	5	3181	0	0	203	50
0	636	23796	13513	5	3186	0	0	202	49
0	637	23750	13549	5	3191	0	0	202	49
0	638	23701	13583	5	3196	0	0	200	48
0	639	23652	13614	5	3201	0	0	200	47
0	640	23599	13644	5	3206	0	0	201	46
0	641	23551	13671	5	3211	0	0	201	45
0	642	23512	13695	5	3216	0	0	203	43
0	643	23469	13718	5	3221	0	0	204	41
0	644	23438	13735	5	3226	0	0	206	39
0	645	23415	13748	5	3231	0	0	206	37
0	646	23385	13762	5	3236	0	0	207	35
0	647	23368	13770	5	3241	0	0	207	33
0	648	23351	13779	5	3246	0	0	206	30
0	649	23322	13787	5	3251	0	0	206	28
0	650	23306	13787	5	3256	0	0	207	27
0	651	23282	13787	5	3261	0	0	208	27
0	652	23282	13787	5	3266	0	0	208	27
