# Supplementary material for: “Let Me Hear Your Handwriting!” Evaluating the Movement Fluency from Its Sonification
Source: PLoS One. 2015 Jun 17;10(6):e0128388. doi: 10.1371/journal.pone.0128388 (PMC4470513; doi:10.1371/journal.pone.0128388)
Supplement: S1 Dataset — (ZIP) [file pone.0128388.s004.zip › S4_Dataset_Experiment1/ET1.txt]

Identification :	etienne
2008-10-10	09:09:07
Fichier origine :	C:\Documents and Settings\schon\Bureau\Ecriture\etienne1.txt
Nb segments :	1
Seg	Num	X /100 mm	Y /100 mm	Interv ms	Time ms	Tip	P	Az	Al
0	0	1180	11545	5	5	0	0	1130	280
0	0	1150	11533	5	10	0	0	1130	280
0	0	1109	11519	5	15	0	0	1130	280
0	0	1062	11502	5	20	0	0	1110	280
0	0	1028	11491	5	25	0	0	1110	280
0	0	1008	11487	5	30	0	0	1110	280
0	0	1001	11487	5	35	0	0	1110	280
0	0	1001	11490	5	40	0	0	1110	280
0	0	1006	11495	5	45	0	0	1110	280
0	0	1012	11495	5	50	0	0	1110	280
0	0	1020	11495	5	55	0	0	1110	280
0	0	1029	11495	5	60	0	0	1110	280
0	0	1038	11486	5	65	0	0	1110	280
0	0	1047	11476	5	70	0	0	1090	290
0	0	1055	11462	5	75	0	0	1090	290
0	0	1062	11447	5	80	0	0	1090	290
0	0	1068	11430	5	85	0	0	1120	330
0	0	1074	11411	5	90	0	0	1150	360
0	0	1078	11389	5	95	0	0	1160	390
0	0	1083	11368	5	100	0	0	1170	410
0	0	1089	11347	5	105	0	0	1170	410
0	0	1098	11329	5	110	0	0	1170	420
0	0	1108	11313	5	115	0	0	1190	430
0	0	1118	11300	5	120	0	0	1170	440
0	0	1129	11291	5	125	0	0	1170	450
0	0	1139	11282	5	130	0	0	1170	450
0	0	1147	11274	5	135	0	0	1160	450
0	0	1154	11265	5	140	0	0	1160	450
0	0	1159	11255	5	145	0	0	1180	460
0	0	1159	11244	5	150	0	0	1180	460
0	0	1159	11232	5	155	0	0	1170	480
0	0	1155	11221	5	160	0	0	1170	480
0	0	1149	11208	5	165	0	0	1170	480
0	0	1143	11196	5	170	0	0	1170	480
0	0	1137	11187	5	175	0	0	1170	480
0	0	1132	11179	5	180	0	0	1170	480
0	0	1127	11173	5	185	0	0	1170	480
0	0	1121	11167	5	190	0	0	1150	480
0	0	1116	11162	5	195	0	0	1150	480
0	0	1111	11158	5	200	0	0	1150	480
0	0	1106	11153	5	205	0	0	1150	470
0	0	1102	11153	5	210	0	0	1150	470
0	0	1097	11147	5	215	0	0	1130	460
0	0	1093	11143	5	220	0	0	1130	460
0	0	1088	11139	5	225	0	0	1130	460
0	0	1084	11134	5	230	0	0	1130	460
0	0	1079	11130	5	235	0	0	1130	460
0	0	1075	11124	5	240	0	0	1130	460
0	0	1072	11118	5	245	0	0	1110	460
0	0	1072	11111	5	250	0	0	1110	460
0	0	1068	11101	5	255	0	0	1110	460
0	0	1068	11089	5	260	0	0	1100	450
0	0	1065	11077	5	265	0	0	1100	450
0	0	1065	11065	5	270	0	0	1090	430
0	0	1060	11057	5	275	0	0	1090	430
0	0	1060	11049	5	280	0	0	1090	430
0	0	1060	11041	5	285	0	0	1090	430
0	0	1060	11032	5	290	0	0	1090	430
0	0	1060	11024	5	295	0	0	1090	430
0	0	1056	11016	5	300	0	0	1090	430
0	0	1052	11011	5	305	0	0	1090	430
0	0	1048	11008	5	310	0	0	1090	430
0	0	1032	10999	2	312	1	362	1070	410
0	0	1032	10999	5	317	1	448	1070	410
0	0	1027	10999	5	322	1	527	1070	410
0	0	1027	10999	5	327	1	603	1070	410
0	0	1027	10999	5	332	1	669	1070	400
0	0	1027	10999	5	337	1	713	1070	400
0	0	1027	10999	5	342	1	745	1060	380
0	0	1027	10999	5	347	1	770	1060	380
0	0	1027	10999	5	352	1	791	1060	380
0	0	1027	10999	5	357	1	807	1060	380
0	0	1027	10999	5	362	1	820	1060	380
0	0	1027	10995	5	367	1	829	1060	380
0	0	1027	10995	5	372	1	836	1060	380
0	0	1027	10992	5	377	1	844	1060	380
0	0	1027	10992	5	382	1	851	1060	380
0	0	1027	10987	5	387	1	855	1060	380
0	0	1027	10987	5	392	1	858	1060	380
0	0	1027	10983	5	397	1	858	1060	380
0	0	1032	10983	5	402	1	858	1060	380
0	0	1037	10983	5	407	1	859	1060	380
0	0	1043	10983	5	412	1	862	1060	380
0	0	1048	10983	5	417	1	861	1070	380
0	0	1054	10983	5	422	1	859	1070	380
0	0	1058	10983	5	427	1	858	1070	380
0	0	1064	10987	5	432	1	860	1070	380
0	0	1074	10991	5	437	1	871	1080	400
0	0	1086	10997	5	442	1	871	1080	400
0	0	1101	11004	5	447	1	871	1090	400
0	0	1117	11012	5	452	1	872	1090	400
0	0	1133	11019	5	457	1	871	1090	400
0	0	1148	11025	5	462	1	872	1090	400
0	0	1163	11030	5	467	1	871	1090	400
0	0	1178	11036	5	472	1	877	1090	400
0	0	1194	11042	5	477	1	876	1090	400
0	0	1211	11048	5	482	1	880	1090	400
0	0	1229	11056	5	487	1	882	1090	400
0	0	1248	11065	5	492	1	883	1080	400
0	0	1268	11076	5	497	1	886	1070	380
0	0	1286	11086	5	502	1	887	1070	370
0	0	1303	11096	5	507	1	886	1070	370
0	0	1320	11106	5	512	1	887	1060	350
0	0	1337	11117	5	517	1	888	1050	340
0	0	1355	11130	5	522	1	891	1040	320
0	0	1374	11144	5	527	1	889	1030	310
0	0	1392	11157	5	532	1	891	1030	310
0	0	1408	11171	5	537	1	892	1020	290
0	0	1423	11186	5	542	1	891	1020	290
0	0	1438	11201	5	547	1	893	1020	290
0	0	1451	11217	5	552	1	891	1020	290
0	0	1464	11231	5	557	1	893	1020	290
0	0	1476	11243	5	562	1	894	1020	290
0	0	1488	11256	5	567	1	893	1020	290
0	0	1501	11269	5	572	1	893	1020	290
0	0	1513	11283	5	577	1	893	1020	290
0	0	1526	11297	5	582	1	894	1020	290
0	0	1537	11310	5	587	1	893	1020	290
0	0	1549	11325	5	592	1	894	1020	290
0	0	1562	11341	5	597	1	896	1020	290
0	0	1573	11356	5	602	1	896	1020	290
0	0	1583	11371	5	607	1	896	1020	290
0	0	1594	11386	5	612	1	901	1020	290
0	0	1603	11401	5	617	1	906	1020	290
0	0	1612	11414	5	622	1	905	1010	300
0	0	1620	11426	5	627	1	906	1010	300
0	0	1628	11439	5	632	1	906	1010	300
0	0	1638	11455	5	637	1	907	1010	300
0	0	1650	11476	5	642	1	907	1010	300
0	0	1662	11497	5	647	1	908	1010	300
0	0	1674	11517	5	652	1	909	1010	300
0	0	1683	11535	5	657	1	908	1010	300
0	0	1692	11551	5	662	1	908	1010	300
0	0	1702	11570	5	667	1	909	1010	300
0	0	1711	11585	5	672	1	907	1010	300
0	0	1720	11602	5	677	1	909	1010	300
0	0	1728	11618	5	682	1	912	1010	300
0	0	1735	11631	5	687	1	914	1010	300
0	0	1742	11647	5	692	1	916	1010	300
0	0	1748	11661	5	697	1	916	1010	300
0	0	1753	11677	5	702	1	918	1010	300
0	0	1761	11694	5	707	1	917	1010	300
0	0	1766	11710	5	712	1	918	1010	300
0	0	1771	11725	5	717	1	919	1010	300
0	0	1776	11739	5	722	1	921	1010	300
0	0	1781	11753	5	727	1	921	1010	300
0	0	1785	11769	5	732	1	920	1010	300
0	0	1791	11786	5	737	1	920	1020	290
0	0	1797	11805	5	742	1	921	1020	290
0	0	1802	11825	5	747	1	921	1020	290
0	0	1807	11846	5	752	1	922	1020	290
0	0	1813	11868	5	757	1	923	1020	290
0	0	1816	11889	5	762	1	928	1020	290
0	0	1820	11910	5	767	1	927	1020	290
0	0	1824	11931	5	772	1	928	1030	290
0	0	1824	11953	5	777	1	928	1030	290
0	0	1832	11977	5	782	1	928	1030	290
0	0	1835	11999	5	787	1	930	1030	290
0	0	1835	12017	5	792	1	931	1030	290
0	0	1839	12031	5	797	1	937	1030	290
0	0	1839	12043	5	802	1	938	1030	290
0	0	1839	12055	5	807	1	938	1040	290
0	0	1833	12068	5	812	1	939	1040	290
0	0	1833	12081	5	817	1	940	1040	290
0	0	1828	12093	5	822	1	941	1040	290
0	0	1825	12102	5	827	1	946	1040	290
0	0	1825	12110	5	832	1	948	1050	290
0	0	1817	12115	5	837	1	948	1050	290
0	0	1812	12121	5	842	1	948	1050	290
0	0	1806	12127	5	847	1	947	1050	290
0	0	1799	12132	5	852	1	947	1050	290
0	0	1792	12137	5	857	1	947	1060	290
0	0	1785	12144	5	862	1	947	1060	290
0	0	1779	12149	5	867	1	947	1060	290
0	0	1775	12154	5	872	1	949	1060	290
0	0	1769	12159	5	877	1	949	1070	290
0	0	1763	12163	5	882	1	949	1070	290
0	0	1755	12166	5	887	1	948	1070	290
0	0	1748	12171	5	892	1	948	1070	290
0	0	1740	12175	5	897	1	950	1070	290
0	0	1734	12179	5	902	1	952	1070	290
0	0	1728	12183	5	907	1	950	1070	290
0	0	1719	12183	5	912	1	950	1070	290
0	0	1710	12186	5	917	1	950	1070	290
0	0	1700	12186	5	922	1	950	1070	290
0	0	1691	12186	5	927	1	949	1080	290
0	0	1683	12186	5	932	1	949	1080	290
0	0	1674	12186	5	937	1	948	1080	290
0	0	1663	12186	5	942	1	947	1080	290
0	0	1653	12186	5	947	1	947	1080	290
0	0	1642	12186	5	952	1	947	1080	290
0	0	1633	12186	5	957	1	947	1080	290
0	0	1625	12182	5	962	1	947	1080	290
0	0	1617	12182	5	967	1	947	1080	290
0	0	1609	12179	5	972	1	946	1080	290
0	0	1602	12179	5	977	1	946	1080	290
0	0	1595	12173	5	982	1	946	1080	290
0	0	1587	12168	5	987	1	945	1080	290
0	0	1578	12161	5	992	1	945	1080	290
0	0	1570	12154	5	997	1	945	1080	290
0	0	1562	12147	5	1002	1	945	1080	290
0	0	1554	12138	5	1007	1	946	1080	290
0	0	1547	12130	5	1012	1	946	1080	290
0	0	1540	12121	5	1017	1	946	1080	290
0	0	1534	12111	5	1022	1	945	1080	290
0	0	1527	12104	5	1027	1	946	1080	290
0	0	1521	12096	5	1032	1	945	1080	290
0	0	1515	12089	5	1037	1	944	1080	290
0	0	1509	12082	5	1042	1	945	1080	290
0	0	1503	12074	5	1047	1	944	1080	290
0	0	1496	12066	5	1052	1	944	1080	290
0	0	1490	12058	5	1057	1	943	1080	290
0	0	1484	12051	5	1062	1	943	1080	290
0	0	1478	12044	5	1067	1	943	1080	290
0	0	1472	12036	5	1072	1	943	1080	290
0	0	1468	12027	5	1077	1	943	1070	290
0	0	1463	12017	5	1082	1	942	1070	290
0	0	1458	12007	5	1087	1	942	1070	290
0	0	1452	11995	5	1092	1	941	1070	290
0	0	1445	11983	5	1097	1	941	1070	290
0	0	1440	11972	5	1102	1	941	1070	290
0	0	1436	11960	5	1107	1	941	1070	290
0	0	1432	11951	5	1112	1	940	1070	290
0	0	1432	11940	5	1117	1	940	1070	290
0	0	1426	11928	5	1122	1	939	1070	290
0	0	1422	11915	5	1127	1	939	1060	290
0	0	1422	11901	5	1132	1	939	1060	290
0	0	1417	11889	5	1137	1	939	1060	290
0	0	1417	11876	5	1142	1	939	1060	290
0	0	1411	11863	5	1147	1	939	1060	290
0	0	1406	11847	5	1152	1	937	1050	290
0	0	1402	11832	5	1157	1	937	1050	290
0	0	1398	11817	5	1162	1	938	1050	290
0	0	1398	11803	5	1167	1	937	1050	290
0	0	1394	11793	5	1172	1	937	1050	290
0	0	1394	11783	5	1177	1	937	1050	290
0	0	1394	11774	5	1182	1	937	1050	290
0	0	1389	11764	5	1187	1	936	1050	290
0	0	1389	11751	5	1192	1	935	1050	290
0	0	1384	11737	5	1197	1	929	1050	290
0	0	1380	11724	5	1202	1	930	1050	290
0	0	1376	11709	5	1207	1	926	1040	290
0	0	1372	11697	5	1212	1	928	1040	290
0	0	1372	11688	5	1217	1	927	1040	290
0	0	1372	11680	5	1222	1	926	1040	290
0	0	1372	11673	5	1227	1	926	1040	290
0	0	1372	11664	5	1232	1	927	1040	290
0	0	1372	11652	5	1237	1	926	1040	290
0	0	1368	11638	5	1242	1	926	1040	290
0	0	1368	11624	5	1247	1	926	1040	290
0	0	1363	11610	5	1252	1	925	1040	290
0	0	1363	11597	5	1257	1	926	1040	290
0	0	1359	11584	5	1262	1	925	1030	290
0	0	1359	11571	5	1267	1	924	1030	290
0	0	1359	11560	5	1272	1	924	1030	290
0	0	1355	11547	5	1277	1	923	1030	290
0	0	1355	11535	5	1282	1	923	1030	290
0	0	1355	11523	5	1287	1	923	1030	290
0	0	1351	11512	5	1292	1	924	1030	290
0	0	1351	11502	5	1297	1	923	1030	290
0	0	1351	11493	5	1302	1	922	1030	290
0	0	1351	11485	5	1307	1	922	1020	290
0	0	1351	11475	5	1312	1	921	1020	290
0	0	1351	11463	5	1317	1	920	1020	290
0	0	1355	11447	5	1322	1	920	1020	290
0	0	1355	11433	5	1327	1	919	1020	290
0	0	1355	11419	5	1332	1	916	1020	290
0	0	1355	11405	5	1337	1	916	1020	290
0	0	1355	11392	5	1342	1	915	1020	290
0	0	1355	11378	5	1347	1	916	1020	290
0	0	1355	11361	5	1352	1	916	1010	300
0	0	1355	11345	5	1357	1	916	1010	300
0	0	1355	11330	5	1362	1	917	1010	300
0	0	1355	11315	5	1367	1	917	1010	300
0	0	1355	11301	5	1372	1	917	1010	300
0	0	1355	11287	5	1377	1	917	1010	300
0	0	1355	11274	5	1382	1	917	1010	300
0	0	1355	11261	5	1387	1	916	1010	300
0	0	1355	11251	5	1392	1	917	1010	300
0	0	1355	11243	5	1397	1	917	1010	300
0	0	1355	11236	5	1402	1	917	1010	300
0	0	1355	11227	5	1407	1	917	1010	300
0	0	1355	11216	5	1412	1	917	1010	300
0	0	1349	11203	5	1417	1	916	1010	300
0	0	1349	11187	5	1422	1	917	1010	300
0	0	1345	11172	5	1427	1	917	1010	300
0	0	1345	11158	5	1432	1	916	1010	300
0	0	1345	11142	5	1437	1	918	1010	300
0	0	1345	11125	5	1442	1	919	1010	300
0	0	1345	11108	5	1447	1	919	1010	300
0	0	1350	11092	5	1452	1	918	1010	300
0	0	1350	11079	5	1457	1	917	1010	300
0	0	1356	11068	5	1462	1	918	1010	300
0	0	1360	11058	5	1467	1	917	1010	300
0	0	1360	11047	5	1472	1	918	1010	300
0	0	1368	11037	5	1477	1	918	990	300
0	0	1373	11027	5	1482	1	918	990	300
0	0	1378	11019	5	1487	1	917	990	300
0	0	1382	11011	5	1492	1	917	990	300
0	0	1387	11005	5	1497	1	917	990	300
0	0	1390	11001	5	1502	1	916	990	300
0	0	1394	10996	5	1507	1	916	990	300
0	0	1399	10992	5	1512	1	917	990	300
0	0	1405	10987	5	1517	1	919	990	300
0	0	1412	10982	5	1522	1	919	990	300
0	0	1418	10979	5	1527	1	918	990	300
0	0	1424	10979	5	1532	1	918	990	300
0	0	1430	10973	5	1537	1	918	990	300
0	0	1436	10973	5	1542	1	917	990	300
0	0	1443	10969	5	1547	1	918	990	300
0	0	1451	10969	5	1552	1	918	990	300
0	0	1459	10963	5	1557	1	918	990	300
0	0	1468	10958	5	1562	1	919	990	300
0	0	1477	10953	5	1567	1	920	990	300
0	0	1486	10949	5	1572	1	919	990	300
0	0	1496	10949	5	1577	1	919	990	300
0	0	1506	10944	5	1582	1	919	990	300
0	0	1514	10944	5	1587	1	918	990	300
0	0	1521	10944	5	1592	1	917	990	300
0	0	1528	10944	5	1597	1	917	990	300
0	0	1534	10944	5	1602	1	917	990	300
0	0	1542	10944	5	1607	1	917	990	300
0	0	1550	10944	5	1612	1	916	990	300
0	0	1559	10944	5	1617	1	916	980	300
0	0	1568	10947	5	1622	1	910	980	300
0	0	1578	10952	5	1627	1	902	980	300
0	0	1590	10957	5	1632	1	888	980	300
0	0	1603	10963	5	1637	1	860	980	300
0	0	1618	10971	5	1642	1	825	980	300
0	0	1636	10980	5	1647	1	769	980	300
0	0	1656	10992	5	1652	1	597	990	300
0	0	1678	11005	5	1657	1	317	990	300
0	0	1703	11020	5	1662	1	18	990	300
0	0	1703	11020	5	1667	0	0	990	300
0	0	1753	11052	5	1672	0	0	990	300
0	0	1777	11071	5	1677	0	0	990	300
0	0	1800	11089	5	1682	0	0	990	300
0	0	1821	11109	5	1687	0	0	990	300
0	0	1844	11128	5	1692	0	0	990	300
0	0	1866	11147	5	1697	0	0	990	300
0	0	1888	11166	5	1702	0	0	990	300
0	0	1911	11187	5	1707	0	0	1010	300
0	0	1933	11206	5	1712	0	0	1010	300
0	0	1953	11226	5	1717	0	0	1010	300
0	0	1973	11243	5	1722	0	0	1010	300
0	0	1991	11259	5	1727	0	0	1010	300
0	0	2008	11274	5	1732	0	0	1010	300
0	0	2023	11287	5	1737	0	0	1010	300
0	0	2036	11299	5	1742	0	0	1020	290
0	0	2049	11309	5	1747	0	0	1020	290
0	0	2062	11317	5	1752	0	0	1020	290
0	0	2072	11324	5	1757	0	0	1030	290
0	0	2082	11329	5	1762	0	0	1030	290
0	0	2091	11332	5	1767	0	0	1030	290
0	0	2098	11332	5	1772	0	0	1040	310
0	0	2106	11336	5	1777	0	0	1040	310
0	0	2114	11336	5	1782	0	0	1060	320
0	0	2121	11336	5	1787	0	0	1060	320
0	0	2127	11336	5	1792	0	0	1060	320
0	0	2132	11336	5	1797	0	0	1060	320
0	0	2132	11336	5	1802	0	0	1070	340
0	0	2138	11336	5	1807	0	0	1070	340
0	0	2138	11340	5	1812	0	0	1080	350
0	0	2142	11340	5	1817	0	0	1080	350
0	0	2142	11346	5	1822	0	0	1080	350
0	0	2146	11346	5	1827	0	0	1080	350
0	0	2146	11352	5	1832	0	0	1080	350
0	0	2150	11356	5	1837	0	0	1080	350
0	0	2150	11361	5	1842	0	0	1090	360
0	0	2120	11391	3	1845	1	900	1080	380
0	0	2115	11391	5	1850	1	903	1080	380
0	0	2110	11395	5	1855	1	905	1080	380
0	0	2104	11395	5	1860	1	912	1080	380
0	0	2098	11395	5	1865	1	918	1100	370
0	0	2092	11395	5	1870	1	923	1100	370
0	0	2087	11395	5	1875	1	930	1100	370
0	0	2081	11395	5	1880	1	934	1100	370
0	0	2074	11395	5	1885	1	933	1100	370
0	0	2067	11391	5	1890	1	934	1100	370
0	0	2061	11391	5	1895	1	940	1100	370
0	0	2055	11386	5	1900	1	944	1100	370
0	0	2050	11386	5	1905	1	948	1090	360
0	0	2050	11381	5	1910	1	950	1090	360
0	0	2043	11381	5	1915	1	951	1080	350
0	0	2037	11381	5	1920	1	951	1080	350
0	0	2029	11376	5	1925	1	949	1080	350
0	0	2020	11376	5	1930	1	951	1080	350
0	0	2012	11370	5	1935	1	956	1080	350
0	0	2005	11370	5	1940	1	956	1080	350
0	0	1999	11365	5	1945	1	955	1080	350
0	0	1991	11365	5	1950	1	955	1080	350
0	0	1983	11360	5	1955	1	955	1080	350
0	0	1974	11360	5	1960	1	955	1080	350
0	0	1964	11360	5	1965	1	953	1080	350
0	0	1955	11354	5	1970	1	953	1080	350
0	0	1944	11349	5	1975	1	953	1080	350
0	0	1933	11341	5	1980	1	952	1080	350
0	0	1923	11332	5	1985	1	953	1070	340
0	0	1915	11326	5	1990	1	953	1070	340
0	0	1908	11321	5	1995	1	953	1060	320
0	0	1902	11317	5	2000	1	953	1060	320
0	0	1897	11314	5	2005	1	951	1060	320
0	0	1890	11308	5	2010	1	946	1060	320
0	0	1882	11301	5	2015	1	946	1060	320
0	0	1875	11294	5	2020	1	946	1060	320
0	0	1869	11286	5	2025	1	946	1060	320
0	0	1862	11278	5	2030	1	944	1060	320
0	0	1855	11269	5	2035	1	941	1060	320
0	0	1847	11259	5	2040	1	938	1060	320
0	0	1836	11248	5	2045	1	933	1060	320
0	0	1825	11236	5	2050	1	929	1060	310
0	0	1816	11225	5	2055	1	929	1060	310
0	0	1808	11214	5	2060	1	929	1040	290
0	0	1801	11204	5	2065	1	928	1040	290
0	0	1797	11194	5	2070	1	927	1040	290
0	0	1792	11186	5	2075	1	926	1040	290
0	0	1792	11180	5	2080	1	925	1040	290
0	0	1788	11175	5	2085	1	923	1040	290
0	0	1788	11175	5	2090	1	921	1040	290
0	0	1788	11169	5	2095	1	920	1040	290
0	0	1788	11165	5	2100	1	918	1040	290
0	0	1788	11161	5	2105	1	916	1040	290
0	0	1788	11154	5	2110	1	916	1030	290
0	0	1788	11145	5	2115	1	916	1030	290
0	0	1788	11136	5	2120	1	914	1030	290
0	0	1794	11125	5	2125	1	913	1030	290
0	0	1794	11116	5	2130	1	911	1030	290
0	0	1801	11109	5	2135	1	906	1030	290
0	0	1806	11101	5	2140	1	903	1030	290
0	0	1812	11094	5	2145	1	904	1030	290
0	0	1818	11087	5	2150	1	898	1030	290
0	0	1825	11079	5	2155	1	894	1020	290
0	0	1832	11071	5	2160	1	893	1020	290
0	0	1837	11064	5	2165	1	889	1020	290
0	0	1842	11057	5	2170	1	883	1020	290
0	0	1849	11050	5	2175	1	886	1020	290
0	0	1856	11044	5	2180	1	887	1020	290
0	0	1864	11038	5	2185	1	882	1020	290
0	0	1871	11032	5	2190	1	877	1020	290
0	0	1877	11028	5	2195	1	873	1020	290
0	0	1884	11023	5	2200	1	875	1010	300
0	0	1892	11023	5	2205	1	875	1010	300
0	0	1902	11018	5	2210	1	872	1010	300
0	0	1913	11018	5	2215	1	871	1020	310
0	0	1922	11018	5	2220	1	868	1020	310
0	0	1932	11018	5	2225	1	866	1030	320
0	0	1942	11023	5	2230	1	864	1030	320
0	0	1953	11029	5	2235	1	864	1030	320
0	0	1964	11035	5	2240	1	864	1030	320
0	0	1975	11042	5	2245	1	863	1030	320
0	0	1986	11049	5	2250	1	864	1030	320
0	0	1999	11056	5	2255	1	864	1030	320
0	0	2011	11065	5	2260	1	865	1030	320
0	0	2024	11074	5	2265	1	864	1030	320
0	0	2036	11085	5	2270	1	865	1030	320
0	0	2047	11096	5	2275	1	865	1030	320
0	0	2059	11108	5	2280	1	865	1030	320
0	0	2070	11120	5	2285	1	865	1030	320
0	0	2081	11133	5	2290	1	865	1030	320
0	0	2092	11147	5	2295	1	867	1040	340
0	0	2102	11162	5	2300	1	867	1040	340
0	0	2113	11177	5	2305	1	867	1060	350
0	0	2123	11192	5	2310	1	871	1060	350
0	0	2132	11207	5	2315	1	874	1060	350
0	0	2142	11223	5	2320	1	874	1060	350
0	0	2153	11241	5	2325	1	874	1060	350
0	0	2163	11259	5	2330	1	879	1060	350
0	0	2170	11274	5	2335	1	880	1080	370
0	0	2177	11285	5	2340	1	887	1080	370
0	0	2177	11293	5	2345	1	893	1080	380
0	0	2183	11301	5	2350	1	894	1080	380
0	0	2183	11309	5	2355	1	898	1080	380
0	0	2189	11318	5	2360	1	902	1080	380
0	0	2194	11328	5	2365	1	906	1100	370
0	0	2199	11337	5	2370	1	910	1100	370
0	0	2203	11344	5	2375	1	911	1100	370
0	0	2203	11351	5	2380	1	913	1100	370
0	0	2207	11357	5	2385	1	914	1100	370
0	0	2207	11361	5	2390	1	915	1100	370
0	0	2207	11361	5	2395	1	916	1100	370
0	0	2207	11366	5	2400	1	919	1110	390
0	0	2207	11366	5	2405	1	921	1110	390
0	0	2207	11366	5	2410	1	924	1120	400
0	0	2207	11366	5	2415	1	926	1120	400
0	0	2207	11366	5	2420	1	927	1120	400
0	0	2204	11366	5	2425	1	928	1120	400
0	0	2204	11366	5	2430	1	928	1120	400
0	0	2204	11366	5	2435	1	928	1120	400
0	0	2204	11366	5	2440	1	928	1120	400
0	0	2204	11360	5	2445	1	928	1120	400
0	0	2204	11357	5	2450	1	929	1120	400
0	0	2204	11352	5	2455	1	930	1120	400
0	0	2204	11346	5	2460	1	930	1120	400
0	0	2204	11341	5	2465	1	930	1120	400
0	0	2204	11334	5	2470	1	930	1120	400
0	0	2204	11328	5	2475	1	930	1120	400
0	0	2204	11321	5	2480	1	930	1120	400
0	0	2204	11314	5	2485	1	930	1120	400
0	0	2204	11304	5	2490	1	929	1120	400
0	0	2204	11295	5	2495	1	930	1120	400
0	0	2204	11284	5	2500	1	929	1120	400
0	0	2204	11273	5	2505	1	929	1120	400
0	0	2204	11262	5	2510	1	929	1120	400
0	0	2204	11252	5	2515	1	928	1120	400
0	0	2204	11243	5	2520	1	928	1120	400
0	0	2204	11233	5	2525	1	928	1120	400
0	0	2207	11225	5	2530	1	928	1120	400
0	0	2207	11216	5	2535	1	928	1120	400
0	0	2212	11206	5	2540	1	928	1120	400
0	0	2216	11197	5	2545	1	929	1120	400
0	0	2221	11187	5	2550	1	928	1120	400
0	0	2225	11179	5	2555	1	928	1120	400
0	0	2230	11173	5	2560	1	928	1120	400
0	0	2233	11167	5	2565	1	926	1120	400
0	0	2237	11161	5	2570	1	926	1100	400
0	0	2245	11154	5	2575	1	928	1100	400
0	0	2254	11146	5	2580	1	929	1100	400
0	0	2265	11137	5	2585	1	928	1100	400
0	0	2275	11130	5	2590	1	928	1100	400
0	0	2282	11124	5	2595	1	927	1100	400
0	0	2288	11124	5	2600	1	927	1100	400
0	0	2295	11118	5	2605	1	927	1100	400
0	0	2302	11118	5	2610	1	928	1100	400
0	0	2311	11113	5	2615	1	928	1100	400
0	0	2320	11113	5	2620	1	928	1090	390
0	0	2327	11113	5	2625	1	928	1090	390
0	0	2334	11110	5	2630	1	927	1080	380
0	0	2340	11110	5	2635	1	928	1080	380
0	0	2346	11110	5	2640	1	928	1080	380
0	0	2352	11110	5	2645	1	928	1080	370
0	0	2357	11110	5	2650	1	928	1080	370
0	0	2364	11110	5	2655	1	928	1060	350
0	0	2370	11114	5	2660	1	928	1060	350
0	0	2376	11114	5	2665	1	926	1060	350
0	0	2382	11119	5	2670	1	926	1060	340
0	0	2385	11119	5	2675	1	925	1060	340
0	0	2385	11119	5	2680	1	923	1050	320
0	0	2390	11123	5	2685	1	922	1050	320
0	0	2390	11123	5	2690	1	922	1050	320
0	0	2390	11123	5	2695	1	923	1050	320
0	0	2395	11129	5	2700	1	923	1050	320
0	0	2399	11134	5	2705	1	924	1060	340
0	0	2404	11140	5	2710	1	924	1060	340
0	0	2410	11146	5	2715	1	924	1060	350
0	0	2417	11153	5	2720	1	923	1080	350
0	0	2424	11160	5	2725	1	923	1080	350
0	0	2431	11165	5	2730	1	923	1080	350
0	0	2437	11170	5	2735	1	922	1080	350
0	0	2442	11170	5	2740	1	918	1080	350
0	0	2447	11177	5	2745	1	917	1080	350
0	0	2452	11183	5	2750	1	918	1080	350
0	0	2460	11191	5	2755	1	918	1080	350
0	0	2468	11200	5	2760	1	918	1080	350
0	0	2477	11210	5	2765	1	919	1080	350
0	0	2487	11220	5	2770	1	919	1080	350
0	0	2496	11231	5	2775	1	917	1080	350
0	0	2506	11243	5	2780	1	916	1080	350
0	0	2517	11254	5	2785	1	916	1080	350
0	0	2526	11265	5	2790	1	912	1090	350
0	0	2535	11274	5	2795	1	911	1090	350
0	0	2542	11282	5	2800	1	911	1090	350
0	0	2549	11288	5	2805	1	912	1090	350
0	0	2556	11295	5	2810	1	911	1090	350
0	0	2561	11302	5	2815	1	912	1090	350
0	0	2566	11308	5	2820	1	911	1100	360
0	0	2570	11315	5	2825	1	911	1100	360
0	0	2574	11322	5	2830	1	912	1110	370
0	0	2579	11329	5	2835	1	912	1110	370
0	0	2584	11337	5	2840	1	913	1110	370
0	0	2590	11347	5	2845	1	913	1110	370
0	0	2596	11357	5	2850	1	912	1110	370
0	0	2602	11367	5	2855	1	913	1110	370
0	0	2608	11378	5	2860	1	913	1110	370
0	0	2615	11388	5	2865	1	913	1110	370
0	0	2624	11400	5	2870	1	913	1110	370
0	0	2633	11411	5	2875	1	913	1110	370
0	0	2642	11422	5	2880	1	914	1110	370
0	0	2651	11434	5	2885	1	914	1110	370
0	0	2661	11446	5	2890	1	913	1110	370
0	0	2672	11460	5	2895	1	914	1110	370
0	0	2682	11472	5	2900	1	914	1110	370
0	0	2691	11483	5	2905	1	912	1110	370
0	0	2697	11493	5	2910	1	913	1110	370
0	0	2703	11502	5	2915	1	914	1110	370
0	0	2709	11512	5	2920	1	914	1110	370
0	0	2716	11524	5	2925	1	914	1110	370
0	0	2722	11534	5	2930	1	918	1110	370
0	0	2729	11544	5	2935	1	922	1110	370
0	0	2734	11552	5	2940	1	922	1120	370
0	0	2739	11558	5	2945	1	923	1140	380
0	0	2743	11562	5	2950	1	924	1140	380
0	0	2743	11565	5	2955	1	927	1150	390
0	0	2746	11565	5	2960	1	929	1150	390
0	0	2746	11565	5	2965	1	932	1150	390
0	0	2746	11571	5	2970	1	934	1150	390
0	0	2746	11571	5	2975	1	937	1150	390
0	0	2746	11571	5	2980	1	939	1150	390
0	0	2746	11574	5	2985	1	942	1160	390
0	0	2746	11574	5	2990	1	944	1160	390
0	0	2746	11574	5	2995	1	947	1160	390
0	0	2746	11574	5	3000	1	950	1160	390
0	0	2746	11574	5	3005	1	953	1160	390
0	0	2746	11574	5	3010	1	955	1160	390
0	0	2746	11574	5	3015	1	958	1160	390
0	0	2746	11574	5	3020	1	961	1160	390
0	0	2746	11574	5	3025	1	964	1160	390
0	0	2746	11574	5	3030	1	969	1160	390
0	0	2746	11574	5	3035	1	973	1160	390
0	0	2746	11571	5	3040	1	976	1160	390
0	0	2746	11571	5	3045	1	978	1160	390
0	0	2746	11571	5	3050	1	980	1160	390
0	0	2743	11571	5	3055	1	982	1160	390
0	0	2743	11571	5	3060	1	983	1160	390
0	0	2743	11571	5	3065	1	984	1160	390
0	0	2743	11571	5	3070	1	985	1160	390
0	0	2743	11567	5	3075	1	985	1160	390
0	0	2743	11567	5	3080	1	986	1160	390
0	0	2743	11567	5	3085	1	987	1160	390
0	0	2743	11567	5	3090	1	987	1160	390
0	0	2743	11562	5	3095	1	987	1160	390
0	0	2743	11562	5	3100	1	988	1160	390
0	0	2743	11558	5	3105	1	989	1160	390
0	0	2743	11558	5	3110	1	989	1160	390
0	0	2743	11553	5	3115	1	990	1160	390
0	0	2743	11549	5	3120	1	990	1160	390
0	0	2739	11549	5	3125	1	990	1160	390
0	0	2739	11544	5	3130	1	990	1160	390
0	0	2735	11544	5	3135	1	990	1160	390
0	0	2735	11538	5	3140	1	990	1160	390
0	0	2731	11532	5	3145	1	990	1160	390
0	0	2726	11525	5	3150	1	990	1160	390
0	0	2721	11518	5	3155	1	990	1160	390
0	0	2717	11508	5	3160	1	990	1160	390
0	0	2712	11497	5	3165	1	990	1160	390
0	0	2712	11487	5	3170	1	990	1150	390
0	0	2705	11474	5	3175	1	991	1150	390
0	0	2699	11460	5	3180	1	990	1150	390
0	0	2694	11447	5	3185	1	991	1150	390
0	0	2691	11434	5	3190	1	990	1150	390
0	0	2691	11421	5	3195	1	992	1150	390
0	0	2687	11408	5	3200	1	993	1150	390
0	0	2687	11394	5	3205	1	993	1130	400
0	0	2682	11378	5	3210	1	993	1130	400
0	0	2678	11362	5	3215	1	992	1130	400
0	0	2673	11344	5	3220	1	993	1130	400
0	0	2668	11326	5	3225	1	994	1130	400
0	0	2664	11310	5	3230	1	993	1130	400
0	0	2659	11294	5	3235	1	993	1130	400
0	0	2654	11279	5	3240	1	993	1130	400
0	0	2647	11263	5	3245	1	993	1130	400
0	0	2641	11250	5	3250	1	992	1130	400
0	0	2641	11237	5	3255	1	992	1120	390
0	0	2637	11224	5	3260	1	993	1120	390
0	0	2637	11208	5	3265	1	993	1110	370
0	0	2629	11190	5	3270	1	992	1110	370
0	0	2621	11171	5	3275	1	992	1110	370
0	0	2614	11153	5	3280	1	992	1110	370
0	0	2609	11136	5	3285	1	992	1100	370
0	0	2609	11119	5	3290	1	992	1100	370
0	0	2604	11101	5	3295	1	992	1100	370
0	0	2604	11083	5	3300	1	992	1100	370
0	0	2600	11066	5	3305	1	992	1100	370
0	0	2600	11050	5	3310	1	991	1100	370
0	0	2596	11035	5	3315	1	991	1080	380
0	0	2596	11019	5	3320	1	991	1080	380
0	0	2592	11001	5	3325	1	992	1080	380
0	0	2589	10979	5	3330	1	990	1070	380
0	0	2583	10954	5	3335	1	990	1070	380
0	0	2577	10928	5	3340	1	992	1070	380
0	0	2570	10904	5	3345	1	991	1060	380
0	0	2565	10881	5	3350	1	991	1060	380
0	0	2559	10858	5	3355	1	991	1060	380
0	0	2554	10838	5	3360	1	991	1050	380
0	0	2549	10815	5	3365	1	990	1050	380
0	0	2545	10793	5	3370	1	991	1050	380
0	0	2541	10775	5	3375	1	990	1050	380
0	0	2541	10759	5	3380	1	989	1050	380
0	0	2536	10746	5	3385	1	987	1050	380
0	0	2536	10735	5	3390	1	986	1050	380
0	0	2532	10725	5	3395	1	985	1050	380
0	0	2532	10716	5	3400	1	980	1050	380
0	0	2532	10708	5	3405	1	979	1050	380
0	0	2532	10702	5	3410	1	979	1050	380
0	0	2532	10696	5	3415	1	974	1050	380
0	0	2532	10691	5	3420	1	970	1050	380
0	0	2532	10687	5	3425	1	963	1050	380
0	0	2532	10684	5	3430	1	954	1050	380
0	0	2532	10684	5	3435	1	943	1050	380
0	0	2532	10684	5	3440	1	928	1050	380
0	0	2532	10684	5	3445	1	909	1050	380
0	0	2532	10684	5	3450	1	882	1050	380
0	0	2532	10684	5	3455	1	834	1060	380
0	0	2535	10684	5	3460	1	733	1060	380
0	0	2535	10690	5	3465	1	454	1060	380
0	0	2540	10700	5	3470	1	114	1060	380
0	0	2540	10700	5	3475	0	0	1060	380
0	0	2545	10745	5	3480	0	0	1060	380
0	0	2550	10779	5	3485	0	0	1060	380
0	0	2550	10817	5	3490	0	0	1060	380
0	0	2550	10857	5	3495	0	0	1060	380
0	0	2555	10895	5	3500	0	0	1040	370
0	0	2562	10935	5	3505	0	0	1040	370
0	0	2571	10974	5	3510	0	0	1030	350
0	0	2581	11011	5	3515	0	0	1030	350
0	0	2591	11045	5	3520	0	0	1030	340
0	0	2598	11075	5	3525	0	0	1030	340
0	0	2606	11100	5	3530	0	0	1020	320
0	0	2610	11122	5	3535	0	0	1010	310
0	0	2610	11141	5	3540	0	0	1010	310
0	0	2610	11155	5	3545	0	0	1010	300
0	0	2610	11167	5	3550	0	0	1010	300
0	0	2606	11176	5	3555	0	0	1010	300
0	0	2601	11184	5	3560	0	0	1010	300
0	0	2597	11195	5	3565	0	0	1010	300
0	0	2597	11205	5	3570	0	0	1010	300
0	0	2597	11218	5	3575	0	0	1010	300
0	0	2597	11231	5	3580	0	0	1010	300
0	0	2597	11243	5	3585	0	0	1020	290
0	0	2601	11256	5	3590	0	0	1020	290
0	0	2605	11267	5	3595	0	0	1030	290
0	0	2610	11278	5	3600	0	0	1030	290
0	0	2614	11287	5	3605	0	0	1030	290
0	0	2619	11293	5	3610	0	0	1040	290
0	0	2622	11297	5	3615	0	0	1040	290
0	0	2626	11297	5	3620	0	0	1040	290
0	0	2626	11297	5	3625	0	0	1040	290
0	0	2633	11297	5	3630	0	0	1050	290
0	0	2637	11297	5	3635	0	0	1050	290
0	0	2641	11297	5	3640	0	0	1050	290
0	0	2666	11322	3	3643	1	894	1100	370
0	0	2666	11322	5	3648	1	895	1100	370
0	0	2666	11322	5	3653	1	896	1100	370
0	0	2666	11322	5	3658	1	896	1100	370
0	0	2671	11322	5	3663	1	895	1100	370
0	0	2671	11322	5	3668	1	894	1100	370
0	0	2676	11327	5	3673	1	894	1100	370
0	0	2676	11327	5	3678	1	894	1100	370
0	0	2683	11334	5	3683	1	895	1100	370
0	0	2693	11339	5	3688	1	898	1100	370
0	0	2704	11344	5	3693	1	900	1100	370
0	0	2714	11349	5	3698	1	899	1100	370
0	0	2725	11352	5	3703	1	900	1100	370
0	0	2733	11352	5	3708	1	900	1100	370
0	0	2742	11356	5	3713	1	899	1100	370
0	0	2751	11356	5	3718	1	900	1100	370
0	0	2761	11361	5	3723	1	901	1100	370
0	0	2771	11361	5	3728	1	900	1100	370
0	0	2780	11366	5	3733	1	900	1100	370
0	0	2789	11366	5	3738	1	900	1100	370
0	0	2798	11372	5	3743	1	901	1100	370
0	0	2808	11372	5	3748	1	901	1100	370
0	0	2820	11378	5	3753	1	903	1110	370
0	0	2832	11378	5	3758	1	902	1110	370
0	0	2845	11383	5	3763	1	902	1110	370
0	0	2856	11383	5	3768	1	903	1110	370
0	0	2866	11389	5	3773	1	901	1110	370
0	0	2876	11389	5	3778	1	900	1110	370
0	0	2884	11396	5	3783	1	901	1110	370
0	0	2892	11396	5	3788	1	902	1110	370
0	0	2899	11400	5	3793	1	903	1110	370
0	0	2906	11400	5	3798	1	903	1110	370
0	0	2912	11400	5	3803	1	904	1110	370
0	0	2912	11404	5	3808	1	904	1110	370
0	0	2916	11404	5	3813	1	905	1110	370
0	0	2916	11404	5	3818	1	906	1110	370
0	0	2916	11404	5	3823	1	909	1110	370
0	0	2916	11404	5	3828	1	912	1110	370
0	0	2916	11404	5	3833	1	914	1110	370
0	0	2916	11404	5	3838	1	916	1110	370
0	0	2912	11404	5	3843	1	916	1110	370
0	0	2912	11404	5	3848	1	917	1110	370
0	0	2912	11400	5	3853	1	918	1110	370
0	0	2909	11400	5	3858	1	918	1110	370
0	0	2909	11400	5	3863	1	919	1110	370
0	0	2909	11396	5	3868	1	920	1110	370
0	0	2909	11396	5	3873	1	922	1110	370
0	0	2905	11390	5	3878	1	924	1110	370
0	0	2905	11386	5	3883	1	927	1110	370
0	0	2905	11382	5	3888	1	930	1110	370
0	0	2899	11377	5	3893	1	931	1110	370
0	0	2895	11371	5	3898	1	931	1110	370
0	0	2891	11363	5	3903	1	932	1110	370
0	0	2886	11354	5	3908	1	932	1110	370
0	0	2880	11346	5	3913	1	932	1110	370
0	0	2876	11337	5	3918	1	932	1110	370
0	0	2871	11331	5	3923	1	932	1110	370
0	0	2867	11324	5	3928	1	930	1110	370
0	0	2863	11314	5	3933	1	930	1110	370
0	0	2858	11302	5	3938	1	930	1110	370
0	0	2854	11288	5	3943	1	930	1110	370
0	0	2850	11274	5	3948	1	929	1110	370
0	0	2850	11261	5	3953	1	929	1110	370
0	0	2850	11249	5	3958	1	929	1120	370
0	0	2846	11236	5	3963	1	928	1120	370
0	0	2846	11222	5	3968	1	928	1120	370
0	0	2846	11206	5	3973	1	927	1120	370
0	0	2846	11192	5	3978	1	924	1120	370
0	0	2846	11180	5	3983	1	922	1120	370
0	0	2846	11170	5	3988	1	920	1120	370
0	0	2846	11160	5	3993	1	920	1120	370
0	0	2846	11152	5	3998	1	920	1120	370
0	0	2846	11145	5	4003	1	919	1120	370
0	0	2850	11140	5	4008	1	919	1120	370
0	0	2854	11140	5	4013	1	919	1120	370
0	0	2859	11136	5	4018	1	918	1110	370
0	0	2864	11136	5	4023	1	918	1110	370
0	0	2870	11136	5	4028	1	918	1110	370
0	0	2876	11136	5	4033	1	918	1110	370
0	0	2883	11136	5	4038	1	920	1110	370
0	0	2890	11136	5	4043	1	918	1110	370
0	0	2897	11140	5	4048	1	917	1110	370
0	0	2904	11140	5	4053	1	917	1110	370
0	0	2910	11146	5	4058	1	918	1110	370
0	0	2920	11150	5	4063	1	919	1110	370
0	0	2931	11156	5	4068	1	919	1110	370
0	0	2942	11161	5	4073	1	920	1110	370
0	0	2953	11167	5	4078	1	920	1120	390
0	0	2964	11173	5	4083	1	920	1120	390
0	0	2976	11182	5	4088	1	921	1130	400
0	0	2989	11191	5	4093	1	920	1130	400
0	0	3004	11203	5	4098	1	920	1130	400
0	0	3018	11214	5	4103	1	920	1150	390
0	0	3032	11225	5	4108	1	920	1150	390
0	0	3043	11235	5	4113	1	920	1150	390
0	0	3054	11244	5	4118	1	921	1150	390
0	0	3062	11252	5	4123	1	922	1150	390
0	0	3070	11262	5	4128	1	928	1150	390
0	0	3078	11272	5	4133	1	930	1150	390
0	0	3084	11282	5	4138	1	933	1150	390
0	0	3090	11291	5	4143	1	938	1170	410
0	0	3096	11300	5	4148	1	940	1170	410
0	0	3101	11309	5	4153	1	941	1180	410
0	0	3106	11319	5	4158	1	941	1180	410
0	0	3109	11330	5	4163	1	942	1180	410
0	0	3109	11339	5	4168	1	944	1180	410
0	0	3109	11348	5	4173	1	945	1180	410
0	0	3114	11359	5	4178	1	945	1180	410
0	0	3119	11371	5	4183	1	946	1180	410
0	0	3124	11383	5	4188	1	947	1170	420
0	0	3128	11394	5	4193	1	950	1170	420
0	0	3128	11403	5	4198	1	951	1170	420
0	0	3132	11411	5	4203	1	952	1170	420
0	0	3132	11419	5	4208	1	951	1170	420
0	0	3132	11428	5	4213	1	951	1170	420
0	0	3136	11435	5	4218	1	951	1170	420
0	0	3136	11440	5	4223	1	952	1170	420
0	0	3136	11440	5	4228	1	953	1170	420
0	0	3136	11445	5	4233	1	954	1170	420
0	0	3136	11445	5	4238	1	955	1170	420
0	0	3136	11445	5	4243	1	956	1170	420
0	0	3136	11449	5	4248	1	957	1170	420
0	0	3132	11449	5	4253	1	958	1170	420
0	0	3132	11449	5	4258	1	958	1170	420
0	0	3132	11449	5	4263	1	959	1180	410
0	0	3132	11453	5	4268	1	959	1180	410
0	0	3132	11453	5	4273	1	959	1180	410
0	0	3132	11453	5	4278	1	959	1180	410
0	0	3132	11453	5	4283	1	959	1180	410
0	0	3132	11453	5	4288	1	958	1180	410
0	0	3132	11453	5	4293	1	957	1180	410
0	0	3132	11449	5	4298	1	956	1180	410
0	0	3132	11449	5	4303	1	956	1180	410
0	0	3132	11445	5	4308	1	954	1180	410
0	0	3132	11445	5	4313	1	953	1180	410
0	0	3132	11440	5	4318	1	952	1180	410
0	0	3132	11436	5	4323	1	951	1180	410
0	0	3132	11429	5	4328	1	951	1180	410
0	0	3132	11419	5	4333	1	952	1180	410
0	0	3132	11407	5	4338	1	952	1180	410
0	0	3127	11394	5	4343	1	951	1180	410
0	0	3127	11379	5	4348	1	951	1170	420
0	0	3121	11365	5	4353	1	950	1170	420
0	0	3116	11349	5	4358	1	951	1170	420
0	0	3112	11333	5	4363	1	951	1170	420
0	0	3108	11319	5	4368	1	950	1170	420
0	0	3108	11309	5	4373	1	950	1170	420
0	0	3108	11300	5	4378	1	950	1170	420
0	0	3103	11290	5	4383	1	950	1170	420
0	0	3103	11280	5	4388	1	950	1170	420
0	0	3103	11270	5	4393	1	950	1170	420
0	0	3103	11261	5	4398	1	950	1170	420
0	0	3109	11252	5	4403	1	950	1170	420
0	0	3109	11244	5	4408	1	950	1170	420
0	0	3114	11236	5	4413	1	950	1170	420
0	0	3114	11228	5	4418	1	951	1170	420
0	0	3121	11220	5	4423	1	951	1170	420
0	0	3125	11212	5	4428	1	951	1170	420
0	0	3131	11205	5	4433	1	951	1170	420
0	0	3136	11200	5	4438	1	951	1170	420
0	0	3142	11196	5	4443	1	951	1170	420
0	0	3147	11196	5	4448	1	950	1170	420
0	0	3152	11193	5	4453	1	950	1180	410
0	0	3157	11193	5	4458	1	950	1180	410
0	0	3163	11193	5	4463	1	949	1180	410
0	0	3171	11193	5	4468	1	949	1180	410
0	0	3181	11200	5	4473	1	948	1180	410
0	0	3191	11203	5	4478	1	943	1180	410
0	0	3202	11208	5	4483	1	941	1180	410
0	0	3214	11216	5	4488	1	937	1200	430
0	0	3228	11225	5	4493	1	925	1200	430
0	0	3242	11237	5	4498	1	912	1210	440
0	0	3259	11251	5	4503	1	899	1210	440
0	0	3277	11264	5	4508	1	883	1210	440
0	0	3293	11278	5	4513	1	856	1210	440
0	0	3309	11291	5	4518	1	821	1210	440
0	0	3324	11304	5	4523	1	753	1210	440
0	0	3337	11318	5	4528	1	639	1210	440
0	0	3349	11330	5	4533	1	431	1210	440
0	0	3359	11342	5	4538	1	234	1210	440
0	0	3366	11354	5	4543	1	36	1210	440
0	0	3366	11354	5	4548	0	0	1210	440
0	0	3376	11376	5	4553	0	0	1210	440
0	0	3376	11387	5	4558	0	0	1210	440
0	0	3376	11399	5	4563	0	0	1210	440
0	0	3371	11410	5	4568	0	0	1200	430
0	0	3371	11422	5	4573	0	0	1200	430
0	0	3365	11435	5	4578	0	0	1180	410
0	0	3365	11449	5	4583	0	0	1180	410
0	0	3360	11466	5	4588	0	0	1170	410
0	0	3360	11484	5	4593	0	0	1170	410
0	0	3355	11504	5	4598	0	0	1160	390
0	0	3355	11524	5	4603	0	0	1150	380
0	0	3355	11547	5	4608	0	0	1150	380
0	0	3355	11571	5	4613	0	0	1130	370
0	0	3355	11597	5	4618	0	0	1130	370
0	0	3355	11626	5	4623	0	0	1140	350
0	0	3355	11654	5	4628	0	0	1140	350
0	0	3355	11684	5	4633	0	0	1140	340
0	0	3355	11712	5	4638	0	0	1130	330
0	0	3355	11739	5	4643	0	0	1130	310
0	0	3352	11763	5	4648	0	0	1120	300
0	0	3347	11786	5	4653	0	0	1130	300
0	0	3341	11810	5	4658	0	0	1110	280
0	0	3333	11832	5	4663	0	0	1110	280
0	0	3325	11854	5	4668	0	0	1130	280
0	0	3314	11872	5	4673	0	0	1130	280
0	0	3303	11887	5	4678	0	0	1110	280
0	0	3291	11900	5	4683	0	0	1110	280
0	0	3278	11910	5	4688	0	0	1110	280
0	0	3264	11920	5	4693	0	0	1130	300
0	0	3249	11929	5	4698	0	0	1120	300
0	0	3235	11937	5	4703	0	0	1130	310
0	0	3222	11947	5	4708	0	0	1140	330
0	0	3209	11957	5	4713	0	0	1130	330
0	0	3164	12098	4	4717	1	863	1200	410
0	0	3164	12103	5	4722	1	868	1210	410
0	0	3164	12107	5	4727	1	871	1210	410
0	0	3164	12107	5	4732	1	871	1210	410
0	0	3164	12110	5	4737	1	872	1210	410
0	0	3164	12110	5	4742	1	872	1220	390
0	0	3164	12110	5	4747	1	869	1220	390
0	0	3164	12110	5	4752	1	867	1200	380
0	0	3164	12110	5	4757	1	865	1200	380
0	0	3168	12106	5	4762	1	862	1200	380
0	0	3168	12106	5	4767	1	852	1200	380
0	0	3173	12099	5	4772	1	835	1200	380
0	0	3178	12095	5	4777	1	815	1220	390
0	0	3185	12090	5	4782	1	770	1220	390
0	0	3193	12086	5	4787	1	664	1240	400
0	0	3204	12081	5	4792	1	457	1240	400
0	0	3216	12078	5	4797	1	224	1240	400
0	0	3216	12078	5	4802	0	0	1240	400
0	0	3242	12068	5	4807	0	0	1240	400
0	0	3251	12068	5	4812	0	0	1240	400
0	0	3256	12068	5	4817	0	0	1240	400
0	0	3256	12068	5	4822	0	0	1240	400
0	0	3256	12075	5	4827	0	0	1240	400
0	0	3256	12081	5	4832	0	0	1240	400
0	0	3249	12086	5	4837	0	0	1240	400
0	0	3244	12090	5	4842	0	0	1240	400
0	0	3237	12090	5	4847	0	0	1240	400
0	0	3230	12094	5	4852	0	0	1260	410
0	0	3224	12094	5	4857	0	0	1260	410
0	0	3224	12094	5	4862	0	0	1270	420
0	0	3224	12094	5	4867	0	0	1270	420
0	0	3243	12094	5	4872	0	0	1270	420
0	0	3271	12090	5	4877	0	0	1260	420
0	0	3309	12090	5	4882	0	0	1260	420
0	0	3353	12090	5	4887	0	0	1250	410
0	0	3399	12082	5	4892	0	0	1220	390
0	0	3446	12071	5	4897	0	0	1190	370
0	0	3494	12055	5	4902	0	0	1150	350
0	0	3543	12034	5	4907	0	0	1130	330
0	0	3593	12009	5	4912	0	0	1110	310
0	0	3640	11981	5	4917	0	0	1080	290
0	0	3684	11947	5	4922	0	0	1080	290
0	0	3725	11910	5	4927	0	0	1070	290
0	0	3761	11871	5	4932	0	0	1060	290
0	0	3794	11830	5	4937	0	0	1060	290
0	0	3822	11790	5	4942	0	0	1060	290
0	0	3844	11752	5	4947	0	0	1060	290
0	0	3860	11716	5	4952	0	0	1070	290
0	0	3869	11682	5	4957	0	0	1070	290
0	0	3869	11650	5	4962	0	0	1080	290
0	0	3865	11618	5	4967	0	0	1080	290
0	0	3854	11584	5	4972	0	0	1090	290
0	0	3838	11548	5	4977	0	0	1090	290
0	0	3819	11512	5	4982	0	0	1090	290
0	0	3797	11475	5	4987	0	0	1110	280
0	0	3772	11439	5	4992	0	0	1110	280
0	0	3745	11406	5	4997	0	0	1110	280
0	0	3716	11376	5	5002	0	0	1110	280
0	0	3688	11349	5	5007	0	0	1110	280
0	0	3661	11327	5	5012	0	0	1130	280
0	0	3636	11307	5	5017	0	0	1130	280
0	0	3613	11291	5	5022	0	0	1130	280
0	0	3590	11280	5	5027	0	0	1110	280
0	0	3568	11274	5	5032	0	0	1110	280
0	0	3548	11274	5	5037	0	0	1110	280
0	0	3528	11274	5	5042	0	0	1090	290
0	0	3510	11274	5	5047	0	0	1080	290
0	0	3492	11274	5	5052	0	0	1080	290
0	0	3476	11274	5	5057	0	0	1070	290
0	0	3462	11274	5	5062	0	0	1070	290
0	0	3449	11274	5	5067	0	0	1060	290
0	0	3439	11274	5	5072	0	0	1060	290
0	0	3431	11274	5	5077	0	0	1060	290
0	0	3426	11274	5	5082	0	0	1060	290
0	0	3421	11274	5	5087	0	0	1060	290
0	0	3417	11274	5	5092	0	0	1060	290
0	0	3413	11274	5	5097	0	0	1060	290
0	0	3409	11278	5	5102	0	0	1060	290
0	0	3404	11278	5	5107	0	0	1060	290
0	0	3400	11282	5	5112	0	0	1060	290
0	0	3395	11282	5	5117	0	0	1060	290
0	0	3391	11282	5	5122	0	0	1060	290
0	0	3386	11285	5	5127	0	0	1060	290
0	0	3380	11285	5	5132	0	0	1060	290
0	0	3374	11285	5	5137	0	0	1060	290
0	0	3369	11285	5	5142	0	0	1060	290
0	0	3362	11285	5	5147	0	0	1060	290
0	0	3357	11285	5	5152	0	0	1060	290
0	0	3350	11285	5	5157	0	0	1060	290
0	0	3342	11285	5	5162	0	0	1060	290
0	0	3335	11285	5	5167	0	0	1060	290
0	0	3327	11285	5	5172	0	0	1060	290
0	0	3320	11281	5	5177	0	0	1060	290
0	0	3313	11281	5	5182	0	0	1060	290
0	0	3305	11281	5	5187	0	0	1060	290
0	0	3299	11277	5	5192	0	0	1050	290
0	0	3293	11277	5	5197	0	0	1050	290
0	0	3288	11277	5	5202	0	0	1050	290
0	0	3285	11277	5	5207	0	0	1050	290
0	0	3281	11277	5	5212	0	0	1050	290
0	0	3278	11277	5	5217	0	0	1050	290
0	0	3274	11277	5	5222	0	0	1050	290
0	0	3270	11277	5	5227	0	0	1050	290
0	0	3266	11277	5	5232	0	0	1050	290
0	0	3263	11277	5	5237	0	0	1060	310
0	0	3259	11277	5	5242	0	0	1060	310
0	0	3255	11277	5	5247	0	0	1070	320
0	0	3251	11277	5	5252	0	0	1080	340
0	0	3248	11281	5	5257	0	0	1090	350
0	0	3244	11281	5	5262	0	0	1100	360
0	0	3244	11284	5	5267	0	0	1110	370
0	0	3237	11284	5	5272	0	0	1110	370
0	0	3234	11284	5	5277	0	0	1110	370
0	0	3234	11284	5	5282	0	0	1110	370
0	0	3229	11284	5	5287	0	0	1110	370
0	0	3229	11284	5	5292	0	0	1110	370
0	0	3229	11281	5	5297	0	0	1110	370
0	0	3225	11281	5	5302	0	0	1110	370
0	0	3225	11281	5	5307	0	0	1110	370
0	0	3225	11281	5	5312	0	0	1110	370
0	0	3225	11277	5	5317	0	0	1110	370
0	0	3225	11277	5	5322	0	0	1110	370
0	0	3225	11277	5	5327	0	0	1110	370
0	0	3225	11277	5	5332	0	0	1110	370
0	0	3225	11277	5	5337	0	0	1110	370
0	0	3225	11277	5	5342	0	0	1110	370
0	0	3225	11272	5	5347	0	0	1110	370
0	0	3229	11272	5	5352	0	0	1110	370
0	0	3229	11265	6	5358	0	0	1110	370
0	0	3235	11261	5	5363	0	0	1110	370
0	0	3238	11257	5	5368	0	0	1110	370
0	0	3238	11253	5	5373	0	0	1110	370
0	0	3243	11249	5	5378	0	0	1110	370
0	0	3243	11249	5	5383	0	0	1110	370
0	0	3243	11244	5	5388	0	0	1110	370
0	0	3243	11244	5	5393	0	0	1110	370
0	0	3246	11244	5	5398	0	0	1110	370
0	0	3265	11258	4	5402	1	307	1110	370
0	0	3265	11265	5	5407	1	356	1110	370
0	0	3269	11269	5	5412	1	404	1110	370
0	0	3269	11274	5	5417	1	434	1110	370
0	0	3273	11279	5	5422	1	457	1110	370
0	0	3273	11284	5	5427	1	479	1110	370
0	0	3280	11289	5	5432	1	506	1110	370
0	0	3280	11294	5	5437	1	519	1110	370
0	0	3287	11300	5	5442	1	530	1110	370
0	0	3291	11305	5	5447	1	552	1110	370
0	0	3296	11313	5	5452	1	563	1110	370
0	0	3304	11320	5	5457	1	561	1110	370
0	0	3312	11328	5	5462	1	561	1110	370
0	0	3322	11337	5	5467	1	568	1110	370
0	0	3331	11345	5	5472	1	573	1110	370
0	0	3340	11353	5	5477	1	573	1110	370
0	0	3349	11363	5	5482	1	575	1110	370
0	0	3359	11370	5	5487	1	586	1110	370
0	0	3367	11378	5	5492	1	588	1110	370
0	0	3376	11386	5	5497	1	590	1110	370
0	0	3385	11393	5	5502	1	597	1110	370
0	0	3394	11400	5	5507	1	625	1110	370
0	0	3403	11408	5	5512	1	633	1100	360
0	0	3412	11415	5	5517	1	641	1100	360
0	0	3421	11420	5	5522	1	671	1090	350
0	0	3430	11426	5	5527	1	672	1090	350
0	0	3441	11431	5	5532	1	667	1090	350
0	0	3450	11436	5	5537	1	672	1090	350
0	0	3459	11441	5	5542	1	666	1100	340
0	0	3470	11445	5	5547	1	666	1100	340
0	0	3480	11449	5	5552	1	667	1100	340
0	0	3492	11453	5	5557	1	664	1100	340
0	0	3505	11457	5	5562	1	662	1100	340
0	0	3517	11457	5	5567	1	659	1100	340
0	0	3528	11462	5	5572	1	661	1100	340
0	0	3539	11462	5	5577	1	661	1100	340
0	0	3549	11462	5	5582	1	664	1100	340
0	0	3560	11462	5	5587	1	662	1100	340
0	0	3569	11462	5	5592	1	661	1110	340
0	0	3577	11462	5	5597	1	656	1110	340
0	0	3585	11462	5	5602	1	656	1130	360
0	0	3591	11462	5	5607	1	657	1130	360
0	0	3597	11457	5	5612	1	656	1130	370
0	0	3602	11457	5	5617	1	654	1130	370
0	0	3607	11453	5	5622	1	656	1130	370
0	0	3610	11453	5	5627	1	656	1130	370
0	0	3614	11448	5	5632	1	654	1130	370
0	0	3618	11445	5	5637	1	652	1130	370
0	0	3621	11441	5	5642	1	651	1130	370
0	0	3626	11436	5	5647	1	649	1130	370
0	0	3630	11430	5	5652	1	649	1130	370
0	0	3630	11423	5	5657	1	647	1130	370
0	0	3635	11414	5	5662	1	643	1130	370
0	0	3635	11404	5	5667	1	643	1130	370
0	0	3640	11393	5	5672	1	643	1120	370
0	0	3640	11380	5	5677	1	641	1120	370
0	0	3644	11366	5	5682	1	639	1120	370
0	0	3644	11351	5	5687	1	641	1120	370
0	0	3644	11336	5	5692	1	639	1120	370
0	0	3644	11322	5	5697	1	641	1120	370
0	0	3644	11308	5	5702	1	641	1120	370
0	0	3640	11296	5	5707	1	641	1120	370
0	0	3640	11283	5	5712	1	639	1120	370
0	0	3640	11271	5	5717	1	639	1120	370
0	0	3636	11258	5	5722	1	639	1120	370
0	0	3636	11246	5	5727	1	639	1120	370
0	0	3632	11233	5	5732	1	639	1120	370
0	0	3632	11222	5	5737	1	643	1120	370
0	0	3632	11213	5	5742	1	643	1120	370
0	0	3632	11205	5	5747	1	643	1120	370
0	0	3632	11199	5	5752	1	645	1120	370
0	0	3632	11194	5	5757	1	643	1120	370
0	0	3632	11191	5	5762	1	643	1120	370
0	0	3632	11191	5	5767	1	645	1120	370
0	0	3632	11186	5	5772	1	647	1120	370
0	0	3632	11186	5	5777	1	649	1120	370
0	0	3632	11186	5	5782	1	654	1120	370
0	0	3637	11186	5	5787	1	664	1120	370
0	0	3637	11186	5	5792	1	674	1120	370
0	0	3637	11191	5	5797	1	687	1120	370
0	0	3641	11195	5	5802	1	715	1120	370
0	0	3641	11200	5	5807	1	737	1120	370
0	0	3645	11207	5	5812	1	743	1120	370
0	0	3648	11215	5	5817	1	758	1120	370
0	0	3652	11224	5	5822	1	762	1120	370
0	0	3656	11236	5	5827	1	766	1120	370
0	0	3660	11247	5	5832	1	766	1120	370
0	0	3665	11258	5	5837	1	765	1120	370
0	0	3671	11269	5	5842	1	770	1120	370
0	0	3679	11281	5	5847	1	773	1120	370
0	0	3686	11292	5	5852	1	775	1120	370
0	0	3694	11304	5	5857	1	777	1120	370
0	0	3705	11315	5	5862	1	785	1120	370
0	0	3716	11326	5	5867	1	788	1120	370
0	0	3727	11337	5	5872	1	791	1120	370
0	0	3741	11348	5	5877	1	802	1120	370
0	0	3753	11358	5	5882	1	805	1140	380
0	0	3768	11367	5	5887	1	809	1140	380
0	0	3783	11376	5	5892	1	809	1150	390
0	0	3799	11386	5	5897	1	811	1150	390
0	0	3814	11397	5	5902	1	811	1150	390
0	0	3829	11406	5	5907	1	811	1150	390
0	0	3843	11414	5	5912	1	821	1150	390
0	0	3856	11421	5	5917	1	820	1150	390
0	0	3868	11424	5	5922	1	819	1150	390
0	0	3878	11429	5	5927	1	819	1150	390
0	0	3887	11429	5	5932	1	819	1150	390
0	0	3898	11434	5	5937	1	821	1150	390
0	0	3908	11434	5	5942	1	827	1160	390
0	0	3920	11434	5	5947	1	829	1160	390
0	0	3931	11434	5	5952	1	832	1160	390
0	0	3939	11434	5	5957	1	831	1160	390
0	0	3948	11427	5	5962	1	833	1160	390
0	0	3954	11423	5	5967	1	836	1160	390
0	0	3960	11418	5	5972	1	836	1160	390
0	0	3967	11412	5	5977	1	841	1160	390
0	0	3975	11406	5	5982	1	856	1160	390
0	0	3983	11400	5	5987	1	862	1160	390
0	0	3992	11393	5	5992	1	862	1160	390
0	0	3999	11386	5	5997	1	862	1160	390
0	0	4006	11380	5	6002	1	864	1160	390
0	0	4012	11372	5	6007	1	866	1160	390
0	0	4016	11365	5	6012	1	866	1160	390
0	0	4022	11357	5	6017	1	867	1160	390
0	0	4027	11350	5	6022	1	872	1160	390
0	0	4033	11343	5	6027	1	871	1160	390
0	0	4038	11337	5	6032	1	871	1160	390
0	0	4043	11333	5	6037	1	870	1160	390
0	0	4043	11329	5	6042	1	870	1160	390
0	0	4049	11326	5	6047	1	870	1160	390
0	0	4053	11321	5	6052	1	870	1160	410
0	0	4058	11317	5	6057	1	871	1160	410
0	0	4064	11313	5	6062	1	871	1170	420
0	0	4071	11313	5	6067	1	871	1170	420
0	0	4078	11313	5	6072	1	869	1170	420
0	0	4087	11313	5	6077	1	867	1170	420
0	0	4095	11313	5	6082	1	866	1170	420
0	0	4103	11318	5	6087	1	862	1170	420
0	0	4114	11325	5	6092	1	851	1170	420
0	0	4126	11334	5	6097	1	831	1170	420
0	0	4140	11345	5	6102	1	790	1170	420
0	0	4154	11355	5	6107	1	722	1170	420
0	0	4167	11364	5	6112	1	586	1170	420
0	0	4180	11371	5	6117	1	297	1180	410
0	0	4180	11371	5	6122	0	0	1180	410
0	0	4205	11383	5	6127	0	0	1180	410
0	0	4215	11391	5	6132	0	0	1200	430
0	0	4222	11399	5	6137	0	0	1200	430
0	0	4226	11412	5	6142	0	0	1210	440
0	0	4226	11427	5	6147	0	0	1210	440
0	0	4232	11443	5	6152	0	0	1210	440
0	0	4237	11461	5	6157	0	0	1210	440
0	0	4242	11479	5	6162	0	0	1210	440
0	0	4252	11498	5	6167	0	0	1210	440
0	0	4265	11518	5	6172	0	0	1210	440
0	0	4282	11538	5	6177	0	0	1230	430
0	0	4305	11559	5	6182	0	0	1250	440
0	0	4331	11580	5	6187	0	0	1260	440
0	0	4364	11599	5	6192	0	0	1260	440
0	0	4402	11615	5	6197	0	0	1280	430
0	0	4444	11627	5	6202	0	0	1260	410
0	0	4490	11637	5	6207	0	0	1230	370
0	0	4541	11645	5	6212	0	0	1210	350
0	0	4595	11650	5	6217	0	0	1200	310
0	0	4656	11654	5	6222	0	0	1190	290
0	0	4718	11654	5	6227	0	0	1180	270
0	0	4782	11654	5	6232	0	0	1210	260
0	0	4850	11648	5	6237	0	0	1240	260
0	0	4918	11642	5	6242	0	0	1260	250
0	0	4992	11636	5	6247	0	0	1300	240
0	0	4992	11636	5	6252	0	0	1300	240
