# Supplementary material for: “Let Me Hear Your Handwriting!” Evaluating the Movement Fluency from Its Sonification
Source: PLoS One. 2015 Jun 17;10(6):e0128388. doi: 10.1371/journal.pone.0128388 (PMC4470513; doi:10.1371/journal.pone.0128388)
Supplement: S1 Dataset — (ZIP) [file pone.0128388.s004.zip › S4_Dataset_Experiment1/ET2.txt]

Identification :	etienne
2008-10-10	09:09:42
Fichier origine :	C:\Documents and Settings\schon\Bureau\Ecriture\etienne2.txt
Nb segments :	1
Seg	Num	X /100 mm	Y /100 mm	Interv ms	Time ms	Tip	P	Az	Al
0	0	6077	12168	20	20	0	0	1200	270
0	0	6084	12155	5	25	0	0	1180	270
0	0	6096	12131	5	30	0	0	1180	270
0	0	6114	12094	5	35	0	0	1180	270
0	0	6133	12048	5	40	0	0	1170	270
0	0	6149	12007	5	45	0	0	1170	270
0	0	6157	11975	5	50	0	0	1160	270
0	0	6161	11948	5	55	0	0	1150	280
0	0	6161	11925	5	60	0	0	1140	280
0	0	6161	11906	5	65	0	0	1130	280
0	0	6161	11882	5	70	0	0	1110	280
0	0	6170	11855	5	75	0	0	1110	280
0	0	6181	11821	5	80	0	0	1110	280
0	0	6198	11777	5	85	0	0	1140	280
0	0	6220	11723	5	90	0	0	1160	270
0	0	6244	11664	5	95	0	0	1170	270
0	0	6275	11604	5	100	0	0	1200	270
0	0	6306	11549	5	105	0	0	1230	280
0	0	6340	11500	5	110	0	0	1240	280
0	0	6373	11458	5	115	0	0	1260	280
0	0	6399	11423	5	120	0	0	1230	260
0	0	6425	11396	5	125	0	0	1240	260
0	0	6443	11374	5	130	0	0	1250	250
0	0	6461	11359	5	135	0	0	1250	250
0	0	6473	11348	5	140	0	0	1260	250
0	0	6483	11338	5	145	0	0	1280	240
0	0	6491	11331	5	150	0	0	1300	240
0	0	6491	11324	5	155	0	0	1300	240
0	0	6491	11314	5	160	0	0	1280	240
0	0	6484	11305	5	165	0	0	1250	250
0	0	6473	11293	5	170	0	0	1230	260
0	0	6458	11279	5	175	0	0	1200	270
0	0	6438	11263	5	180	0	0	1170	270
0	0	6421	11243	5	185	0	0	1160	270
0	0	6404	11223	5	190	0	0	1140	280
0	0	6389	11202	5	195	0	0	1130	280
0	0	6380	11183	5	200	0	0	1110	280
0	0	6371	11168	5	205	0	0	1110	280
0	0	6366	11158	5	210	0	0	1110	280
0	0	6360	11153	5	215	0	0	1090	290
0	0	6357	11153	5	220	0	0	1080	290
0	0	6352	11153	5	225	0	0	1070	290
0	0	6344	11162	5	230	0	0	1070	290
0	0	6336	11170	5	235	0	0	1060	290
0	0	6324	11180	5	240	0	0	1050	290
0	0	6313	11189	5	245	0	0	1050	290
0	0	6302	11199	5	250	0	0	1050	290
0	0	6290	11207	5	255	0	0	1040	290
0	0	6279	11215	5	260	0	0	1040	290
0	0	6265	11223	5	265	0	0	1040	290
0	0	6251	11229	5	270	0	0	1040	290
0	0	6237	11235	5	275	0	0	1040	290
0	0	6221	11243	5	280	0	0	1050	290
0	0	6202	11251	5	285	0	0	1050	290
0	0	6183	11260	5	290	0	0	1060	290
0	0	6162	11269	5	295	0	0	1060	290
0	0	6144	11274	5	300	0	0	1070	290
0	0	6128	11274	5	305	0	0	1070	290
0	0	6110	11270	5	310	0	0	1070	290
0	0	6093	11262	5	315	0	0	1080	290
0	0	6075	11253	5	320	0	0	1080	290
0	0	6058	11244	5	325	0	0	1080	290
0	0	6042	11236	5	330	0	0	1090	290
0	0	6027	11228	5	335	0	0	1090	290
0	0	6012	11221	5	340	0	0	1090	290
0	0	6000	11221	5	345	0	0	1090	290
0	0	5992	11221	5	350	0	0	1090	290
0	0	5988	11236	5	355	0	0	1090	290
0	0	5984	11254	5	360	0	0	1090	290
0	0	5976	11277	5	365	0	0	1090	290
0	0	5962	11304	6	371	0	0	1090	290
0	0	5945	11338	5	376	0	0	1090	290
0	0	5927	11380	5	381	0	0	1090	290
0	0	5910	11429	5	386	0	0	1110	280
0	0	5896	11489	5	391	0	0	1110	280
0	0	5886	11552	5	396	0	0	1130	280
0	0	5878	11619	5	401	0	0	1150	280
0	0	5871	11687	5	406	0	0	1170	270
0	0	5863	11757	5	411	0	0	1200	270
0	0	5854	11824	5	416	0	0	1230	260
0	0	5844	11884	5	421	0	0	1240	260
0	0	5833	11929	5	426	0	0	1250	250
0	0	5821	11956	5	431	0	0	1250	250
0	0	5813	11966	5	436	0	0	1250	250
0	0	5808	11966	5	441	0	0	1250	250
0	0	5808	11956	5	446	0	0	1240	260
0	0	5808	11937	5	451	0	0	1240	260
0	0	5808	11909	5	456	0	0	1240	260
0	0	5808	11877	5	461	0	0	1230	260
0	0	5808	11841	5	466	0	0	1230	260
0	0	5808	11807	5	471	0	0	1210	260
0	0	5808	11772	5	476	0	0	1210	260
0	0	5815	11735	5	481	0	0	1210	260
0	0	5822	11699	5	486	0	0	1210	260
0	0	5833	11664	5	491	0	0	1200	270
0	0	5846	11632	5	496	0	0	1200	270
0	0	5865	11601	5	501	0	0	1200	270
0	0	5887	11569	5	506	0	0	1200	270
0	0	5910	11534	5	511	0	0	1210	260
0	0	5935	11494	5	516	0	0	1230	260
0	0	5958	11455	5	521	0	0	1240	260
0	0	5978	11419	5	526	0	0	1240	260
0	0	5995	11389	5	531	0	0	1250	250
0	0	6010	11363	5	536	0	0	1250	250
0	0	6020	11340	5	541	0	0	1260	250
0	0	6029	11316	5	546	0	0	1260	250
0	0	6037	11290	5	551	0	0	1250	250
0	0	6043	11266	5	556	0	0	1240	260
0	0	6050	11242	5	561	0	0	1230	260
0	0	6058	11222	5	566	0	0	1200	270
0	0	6067	11207	5	571	0	0	1180	270
0	0	6077	11195	5	576	0	0	1160	270
0	0	6087	11182	5	581	0	0	1150	280
0	0	6097	11171	5	586	0	0	1140	280
0	0	6105	11157	5	591	0	0	1130	280
0	0	6112	11143	5	596	0	0	1130	280
0	0	6119	11128	5	601	0	0	1110	280
0	0	6125	11112	5	606	0	0	1110	280
0	0	6131	11095	5	611	0	0	1110	280
0	0	6136	11078	5	616	0	0	1090	290
0	0	6141	11062	5	621	0	0	1090	290
0	0	6146	11045	5	626	0	0	1080	290
0	0	6151	11028	5	631	0	0	1080	290
0	0	6157	11011	5	636	0	0	1070	290
0	0	6161	10993	5	641	0	0	1070	290
0	0	6166	10978	5	646	0	0	1060	290
0	0	6170	10964	5	651	0	0	1060	290
0	0	6174	10950	5	656	0	0	1050	290
0	0	6178	10938	5	661	0	0	1050	290
0	0	6178	10923	5	666	0	0	1050	290
0	0	6178	10907	5	671	0	0	1040	290
0	0	6178	10888	5	676	0	0	1040	290
0	0	6178	10865	5	681	0	0	1030	290
0	0	6168	10840	5	686	0	0	1030	290
0	0	6162	10815	5	691	0	0	1020	290
0	0	6155	10792	5	696	0	0	1030	310
0	0	6149	10773	5	701	0	0	1030	310
0	0	6144	10757	5	706	0	0	1040	320
0	0	6138	10745	5	711	0	0	1040	320
0	0	6091	10731	2	713	1	336	1040	310
0	0	6091	10731	5	718	1	375	1030	290
0	0	6096	10731	5	723	1	398	1030	290
0	0	6100	10731	5	728	1	434	1040	290
0	0	6103	10731	5	733	1	465	1040	290
0	0	6108	10731	5	738	1	506	1040	290
0	0	6113	10731	5	743	1	559	1040	290
0	0	6118	10731	5	748	1	603	1050	290
0	0	6124	10727	5	753	1	674	1050	290
0	0	6130	10723	5	758	1	722	1050	290
0	0	6136	10719	5	763	1	732	1050	290
0	0	6143	10715	5	768	1	747	1050	290
0	0	6150	10715	5	773	1	763	1050	290
0	0	6158	10710	5	778	1	780	1050	290
0	0	6168	10710	5	783	1	799	1050	290
0	0	6179	10710	5	788	1	795	1060	310
0	0	6189	10710	5	793	1	798	1060	310
0	0	6202	10710	5	798	1	819	1070	320
0	0	6217	10710	5	803	1	829	1070	320
0	0	6235	10716	5	808	1	830	1070	320
0	0	6257	10725	5	813	1	845	1070	320
0	0	6280	10739	5	818	1	845	1070	320
0	0	6308	10760	5	823	1	855	1070	320
0	0	6338	10786	5	828	1	858	1070	320
0	0	6373	10818	5	833	1	860	1070	320
0	0	6409	10854	5	838	1	862	1070	320
0	0	6445	10894	5	843	1	865	1070	320
0	0	6483	10936	5	848	1	871	1080	320
0	0	6517	10981	5	853	1	872	1080	320
0	0	6552	11030	5	858	1	872	1080	320
0	0	6586	11079	5	863	1	872	1080	320
0	0	6619	11129	5	868	1	873	1080	320
0	0	6651	11178	5	873	1	874	1090	320
0	0	6680	11226	5	878	1	875	1090	320
0	0	6707	11276	5	883	1	877	1090	320
0	0	6732	11329	5	888	1	874	1110	310
0	0	6757	11384	5	893	1	878	1110	310
0	0	6780	11441	5	898	1	876	1110	310
0	0	6802	11499	5	903	1	880	1110	310
0	0	6823	11555	5	908	1	879	1110	310
0	0	6840	11610	5	913	1	880	1110	310
0	0	6856	11661	5	918	1	877	1110	310
0	0	6868	11707	5	923	1	880	1110	310
0	0	6876	11746	5	928	1	879	1130	310
0	0	6884	11784	5	933	1	881	1130	310
0	0	6891	11818	5	938	1	880	1130	310
0	0	6897	11849	5	943	1	883	1140	310
0	0	6902	11881	5	948	1	883	1140	310
0	0	6902	11907	5	953	1	884	1140	310
0	0	6907	11931	5	958	1	894	1150	300
0	0	6907	11953	5	963	1	893	1150	300
0	0	6907	11972	5	968	1	893	1150	300
0	0	6903	11990	5	973	1	893	1150	300
0	0	6898	12006	5	978	1	895	1150	300
0	0	6890	12020	5	983	1	897	1160	300
0	0	6881	12031	5	988	1	896	1160	300
0	0	6871	12042	5	993	1	896	1160	300
0	0	6860	12052	5	998	1	897	1180	300
0	0	6848	12060	5	1003	1	896	1180	300
0	0	6835	12066	5	1008	1	895	1180	300
0	0	6822	12071	5	1013	1	894	1190	300
0	0	6809	12071	5	1018	1	893	1190	300
0	0	6796	12071	5	1023	1	893	1190	300
0	0	6783	12071	5	1028	1	892	1190	300
0	0	6771	12071	5	1033	1	891	1190	300
0	0	6758	12066	5	1038	1	890	1190	300
0	0	6745	12060	5	1043	1	888	1190	300
0	0	6734	12053	5	1048	1	889	1190	300
0	0	6723	12045	5	1053	1	888	1200	290
0	0	6713	12036	5	1058	1	888	1200	290
0	0	6703	12027	5	1063	1	887	1200	290
0	0	6691	12016	5	1068	1	886	1190	300
0	0	6680	12004	5	1073	1	880	1190	300
0	0	6668	11989	5	1078	1	878	1190	300
0	0	6655	11971	5	1083	1	876	1190	300
0	0	6642	11951	5	1088	1	875	1190	300
0	0	6629	11928	5	1093	1	876	1180	300
0	0	6617	11904	5	1098	1	877	1180	300
0	0	6606	11878	5	1103	1	875	1180	300
0	0	6596	11849	5	1108	1	874	1180	300
0	0	6586	11820	5	1113	1	875	1180	300
0	0	6576	11792	5	1118	1	873	1160	300
0	0	6567	11764	5	1123	1	867	1160	300
0	0	6560	11736	5	1128	1	868	1160	300
0	0	6553	11707	5	1133	1	862	1150	300
0	0	6548	11673	5	1138	1	861	1150	300
0	0	6543	11637	5	1143	1	856	1150	300
0	0	6539	11598	5	1148	1	850	1140	310
0	0	6535	11551	5	1153	1	842	1140	310
0	0	6529	11498	5	1158	1	837	1140	310
0	0	6524	11440	5	1163	1	817	1130	310
0	0	6518	11377	5	1168	1	790	1130	310
0	0	6514	11316	5	1173	1	770	1130	310
0	0	6514	11255	5	1178	1	747	1130	310
0	0	6509	11197	5	1183	1	738	1110	300
0	0	6509	11143	5	1188	1	737	1110	300
0	0	6505	11097	5	1193	1	738	1090	290
0	0	6505	11062	5	1198	1	740	1080	290
0	0	6505	11035	5	1203	1	745	1080	290
0	0	6515	11012	5	1208	1	750	1080	290
0	0	6522	10993	5	1213	1	743	1080	290
0	0	6532	10974	5	1218	1	750	1070	290
0	0	6543	10957	5	1223	1	746	1070	290
0	0	6557	10942	5	1228	1	747	1070	290
0	0	6572	10927	5	1233	1	749	1070	290
0	0	6590	10914	5	1238	1	750	1060	290
0	0	6609	10901	5	1243	1	750	1060	290
0	0	6630	10890	5	1248	1	750	1060	290
0	0	6654	10879	5	1253	1	748	1060	290
0	0	6677	10869	5	1258	1	738	1060	290
0	0	6703	10860	5	1263	1	700	1050	290
0	0	6731	10851	5	1268	1	611	1060	310
0	0	6760	10844	5	1273	1	613	1060	310
0	0	6793	10837	5	1278	1	494	1070	320
0	0	6825	10832	5	1283	1	388	1070	320
0	0	6858	10832	5	1288	1	184	1060	320
0	0	6890	10828	5	1293	1	149	1060	320
0	0	6890	10828	5	1298	0	0	1060	320
0	0	6950	10833	5	1303	0	0	1060	320
0	0	6976	10840	5	1308	0	0	1060	320
0	0	6998	10852	5	1313	0	0	1060	320
0	0	7018	10869	5	1318	0	0	1060	320
0	0	7033	10888	5	1323	0	0	1060	320
0	0	7047	10909	5	1328	0	0	1060	320
0	0	7061	10931	5	1333	0	0	1060	320
0	0	7078	10954	5	1338	0	0	1060	320
0	0	7097	10977	5	1343	0	0	1060	320
0	0	7118	11001	5	1348	0	0	1060	320
0	0	7140	11026	5	1353	0	0	1060	320
0	0	7162	11050	5	1358	0	0	1080	340
0	0	7185	11073	5	1363	0	0	1080	340
0	0	7208	11092	5	1368	0	0	1090	350
0	0	7230	11110	5	1373	0	0	1090	350
0	0	7252	11125	5	1378	0	0	1100	340
0	0	7272	11138	5	1383	0	0	1100	340
0	0	7291	11149	5	1388	0	0	1100	340
0	0	7308	11158	5	1393	0	0	1110	340
0	0	7323	11167	5	1398	0	0	1110	340
0	0	7335	11173	5	1403	0	0	1110	340
0	0	7344	11179	5	1408	0	0	1130	340
0	0	7351	11183	5	1413	0	0	1130	340
0	0	7354	11183	5	1418	0	0	1140	350
0	0	7354	11183	5	1423	0	0	1150	350
0	0	7354	11183	5	1428	0	0	1160	360
0	0	7350	11175	5	1433	0	0	1160	360
0	0	7344	11170	5	1438	0	0	1180	360
0	0	7336	11164	6	1444	0	0	1180	360
0	0	7326	11159	5	1449	0	0	1180	360
0	0	7313	11155	5	1454	0	0	1180	360
0	0	7198	11182	2	1456	1	767	1190	350
0	0	7191	11186	5	1461	1	778	1190	350
0	0	7184	11186	5	1466	1	778	1190	350
0	0	7178	11191	5	1471	1	785	1190	350
0	0	7171	11191	5	1476	1	801	1190	350
0	0	7164	11196	5	1481	1	811	1190	350
0	0	7157	11196	5	1486	1	819	1190	350
0	0	7149	11200	5	1491	1	831	1180	350
0	0	7140	11200	5	1496	1	836	1180	350
0	0	7131	11200	5	1501	1	841	1160	330
0	0	7120	11204	5	1506	1	848	1160	330
0	0	7108	11204	5	1511	1	847	1160	330
0	0	7096	11204	5	1516	1	848	1160	330
0	0	7084	11204	5	1521	1	859	1160	330
0	0	7072	11204	5	1526	1	862	1160	330
0	0	7060	11204	5	1531	1	859	1160	330
0	0	7048	11196	5	1536	1	859	1160	330
0	0	7035	11187	5	1541	1	858	1160	330
0	0	7023	11178	5	1546	1	858	1160	330
0	0	7012	11168	5	1551	1	856	1160	330
0	0	7001	11153	5	1556	1	855	1160	330
0	0	6990	11136	5	1561	1	855	1160	330
0	0	6980	11113	5	1566	1	853	1160	330
0	0	6969	11089	5	1571	1	853	1150	330
0	0	6960	11064	5	1576	1	853	1150	330
0	0	6953	11037	5	1581	1	852	1150	330
0	0	6948	11007	5	1586	1	851	1150	330
0	0	6943	10976	5	1591	1	851	1150	330
0	0	6939	10946	5	1596	1	848	1140	340
0	0	6939	10916	5	1601	1	852	1140	340
0	0	6939	10890	5	1606	1	847	1140	340
0	0	6939	10866	5	1611	1	842	1140	340
0	0	6948	10843	5	1616	1	839	1120	330
0	0	6955	10824	5	1621	1	836	1120	330
0	0	6963	10805	5	1626	1	831	1110	310
0	0	6974	10788	5	1631	1	817	1090	320
0	0	6987	10774	5	1636	1	811	1090	320
0	0	7002	10763	5	1641	1	809	1090	320
0	0	7019	10755	5	1646	1	809	1090	320
0	0	7038	10751	5	1651	1	800	1100	330
0	0	7057	10751	5	1656	1	791	1100	330
0	0	7077	10751	5	1661	1	783	1110	340
0	0	7097	10762	5	1666	1	772	1110	340
0	0	7116	10775	5	1671	1	761	1110	340
0	0	7137	10791	5	1676	1	747	1110	340
0	0	7158	10812	5	1681	1	728	1110	340
0	0	7179	10835	5	1686	1	722	1110	340
0	0	7199	10862	5	1691	1	707	1110	340
0	0	7218	10893	5	1696	1	698	1110	340
0	0	7236	10925	5	1701	1	696	1110	340
0	0	7252	10958	5	1706	1	703	1110	340
0	0	7265	10991	5	1711	1	713	1110	340
0	0	7276	11023	5	1716	1	749	1130	340
0	0	7285	11055	5	1721	1	757	1130	340
0	0	7291	11087	5	1726	1	775	1130	340
0	0	7296	11116	5	1731	1	811	1130	340
0	0	7296	11144	5	1736	1	810	1140	340
0	0	7299	11168	5	1741	1	827	1140	340
0	0	7299	11187	5	1746	1	841	1150	350
0	0	7299	11206	5	1751	1	845	1150	350
0	0	7299	11220	5	1756	1	851	1160	360
0	0	7299	11229	5	1761	1	859	1180	360
0	0	7299	11235	5	1766	1	864	1180	360
0	0	7299	11235	5	1771	1	864	1180	360
0	0	7299	11235	5	1776	1	862	1190	350
0	0	7299	11235	5	1781	1	860	1190	350
0	0	7299	11231	5	1786	1	858	1190	350
0	0	7299	11226	5	1791	1	857	1190	350
0	0	7299	11218	5	1796	1	858	1190	350
0	0	7299	11205	5	1801	1	859	1200	350
0	0	7299	11188	5	1806	1	856	1200	350
0	0	7299	11166	5	1811	1	853	1200	350
0	0	7294	11139	5	1816	1	853	1200	350
0	0	7289	11109	5	1821	1	854	1200	350
0	0	7286	11078	5	1826	1	852	1190	350
0	0	7282	11047	5	1831	1	850	1190	350
0	0	7282	11017	5	1836	1	852	1190	350
0	0	7282	10989	5	1841	1	848	1190	350
0	0	7282	10963	5	1846	1	847	1180	360
0	0	7289	10938	5	1851	1	848	1180	360
0	0	7294	10913	5	1856	1	845	1180	360
0	0	7300	10888	5	1861	1	847	1160	360
0	0	7305	10865	5	1866	1	842	1160	360
0	0	7311	10844	5	1871	1	841	1160	360
0	0	7319	10824	5	1876	1	841	1150	360
0	0	7327	10806	5	1881	1	844	1150	360
0	0	7337	10790	5	1886	1	841	1130	370
0	0	7348	10775	5	1891	1	841	1130	370
0	0	7359	10763	5	1896	1	841	1130	370
0	0	7371	10754	5	1901	1	841	1130	370
0	0	7384	10746	5	1906	1	845	1130	370
0	0	7394	10740	5	1911	1	843	1130	370
0	0	7407	10735	5	1916	1	841	1130	370
0	0	7419	10735	5	1921	1	844	1130	370
0	0	7433	10732	5	1926	1	844	1150	380
0	0	7447	10732	5	1931	1	845	1150	380
0	0	7460	10732	5	1936	1	845	1160	390
0	0	7472	10738	5	1941	1	844	1160	390
0	0	7485	10741	5	1946	1	847	1160	390
0	0	7498	10748	5	1951	1	850	1160	390
0	0	7513	10757	5	1956	1	852	1160	390
0	0	7529	10768	5	1961	1	852	1150	380
0	0	7546	10783	5	1966	1	852	1170	380
0	0	7561	10799	5	1971	1	854	1150	360
0	0	7575	10814	5	1976	1	857	1150	360
0	0	7589	10832	5	1981	1	859	1150	360
0	0	7603	10850	5	1986	1	865	1150	360
0	0	7619	10869	5	1991	1	865	1150	360
0	0	7636	10891	5	1996	1	870	1150	360
0	0	7652	10917	5	2001	1	869	1150	360
0	0	7669	10942	5	2006	1	876	1150	360
0	0	7684	10970	5	2011	1	877	1150	360
0	0	7700	10999	5	2016	1	880	1140	350
0	0	7714	11026	5	2021	1	880	1140	350
0	0	7729	11055	5	2026	1	881	1130	340
0	0	7743	11083	5	2031	1	888	1140	350
0	0	7758	11112	5	2036	1	889	1140	350
0	0	7771	11139	5	2041	1	890	1150	360
0	0	7782	11162	5	2046	1	890	1160	360
0	0	7793	11187	5	2051	1	889	1160	360
0	0	7802	11209	5	2056	1	889	1160	360
0	0	7814	11233	5	2061	1	893	1160	360
0	0	7829	11258	5	2066	1	895	1180	360
0	0	7844	11282	5	2071	1	896	1180	360
0	0	7858	11304	5	2076	1	897	1180	360
0	0	7872	11326	5	2081	1	897	1190	350
0	0	7885	11347	5	2086	1	897	1190	350
0	0	7898	11366	5	2091	1	897	1190	350
0	0	7912	11384	5	2096	1	896	1190	350
0	0	7924	11399	5	2101	1	896	1200	350
0	0	7935	11412	5	2106	1	897	1200	350
0	0	7943	11422	5	2111	1	897	1200	350
0	0	7950	11431	5	2116	1	897	1200	350
0	0	7956	11438	5	2121	1	898	1200	350
0	0	7960	11443	5	2126	1	899	1200	350
0	0	7960	11447	5	2131	1	901	1200	350
0	0	7965	11447	5	2136	1	904	1200	350
0	0	7965	11451	5	2141	1	905	1200	350
0	0	7965	11451	5	2146	1	907	1200	350
0	0	7965	11451	5	2151	1	908	1200	350
0	0	7965	11455	5	2156	1	909	1200	350
0	0	7965	11455	5	2161	1	909	1200	350
0	0	7965	11455	5	2166	1	909	1200	350
0	0	7965	11455	5	2171	1	909	1200	350
0	0	7965	11455	5	2176	1	909	1200	350
0	0	7961	11455	5	2181	1	909	1200	350
0	0	7961	11455	5	2186	1	909	1200	350
0	0	7961	11450	5	2191	1	909	1210	350
0	0	7956	11446	5	2196	1	908	1210	350
0	0	7956	11442	5	2201	1	908	1210	350
0	0	7950	11435	5	2206	1	907	1210	350
0	0	7946	11428	5	2211	1	907	1200	350
0	0	7941	11420	5	2216	1	907	1200	350
0	0	7937	11410	5	2221	1	906	1200	350
0	0	7931	11400	5	2226	1	906	1200	350
0	0	7926	11387	5	2231	1	907	1200	350
0	0	7920	11373	5	2236	1	907	1200	350
0	0	7915	11356	5	2241	1	907	1200	350
0	0	7910	11338	5	2246	1	907	1200	350
0	0	7906	11318	5	2251	1	907	1200	350
0	0	7901	11295	5	2256	1	907	1200	350
0	0	7895	11270	5	2261	1	906	1200	350
0	0	7890	11240	5	2266	1	904	1200	350
0	0	7883	11203	5	2271	1	903	1200	350
0	0	7876	11160	5	2276	1	900	1200	350
0	0	7867	11111	5	2281	1	896	1200	350
0	0	7857	11059	5	2286	1	893	1190	350
0	0	7848	11006	5	2291	1	889	1190	350
0	0	7838	10952	5	2296	1	887	1190	350
0	0	7828	10899	5	2301	1	888	1180	360
0	0	7817	10846	5	2306	1	889	1180	360
0	0	7805	10795	5	2311	1	888	1180	360
0	0	7794	10747	5	2316	1	888	1160	360
0	0	7785	10700	5	2321	1	890	1160	360
0	0	7774	10652	5	2326	1	889	1160	360
0	0	7761	10603	5	2331	1	889	1150	360
0	0	7748	10551	5	2336	1	890	1150	360
0	0	7733	10495	5	2341	1	891	1150	360
0	0	7720	10441	5	2346	1	889	1130	370
0	0	7709	10387	5	2351	1	887	1130	370
0	0	7698	10336	5	2356	1	886	1120	370
0	0	7690	10290	5	2361	1	882	1120	370
0	0	7684	10251	5	2366	1	864	1110	370
0	0	7684	10219	5	2371	1	856	1110	370
0	0	7684	10193	5	2376	1	843	1110	370
0	0	7684	10174	5	2381	1	814	1110	370
0	0	7684	10164	5	2386	1	791	1110	370
0	0	7692	10159	5	2391	1	754	1100	370
0	0	7698	10159	5	2396	1	701	1100	370
0	0	7704	10167	5	2401	1	639	1100	370
0	0	7711	10181	5	2406	1	465	1100	370
0	0	7719	10204	5	2411	1	313	1100	370
0	0	7727	10236	5	2416	1	181	1100	370
0	0	7727	10236	5	2421	0	0	1100	370
0	0	7746	10314	5	2426	0	0	1100	370
0	0	7754	10357	5	2431	0	0	1100	370
0	0	7758	10400	5	2436	0	0	1100	370
0	0	7758	10444	5	2441	0	0	1100	370
0	0	7758	10490	5	2446	0	0	1100	370
0	0	7758	10538	5	2451	0	0	1100	370
0	0	7763	10589	5	2456	0	0	1100	370
0	0	7768	10642	5	2461	0	0	1110	370
0	0	7774	10699	5	2466	0	0	1100	360
0	0	7780	10760	5	2471	0	0	1120	360
0	0	7787	10821	5	2476	0	0	1100	340
0	0	7794	10883	5	2481	0	0	1110	340
0	0	7802	10938	5	2486	0	0	1110	340
0	0	7810	10987	5	2491	0	0	1110	340
0	0	7818	11027	5	2496	0	0	1110	340
0	0	7823	11056	5	2501	0	0	1110	340
0	0	7823	11077	5	2506	0	0	1120	330
0	0	7827	11089	5	2511	0	0	1120	330
0	0	7827	11096	5	2516	0	0	1110	310
0	0	7827	11101	5	2521	0	0	1110	310
0	0	7803	11102	5	2526	1	811	1160	330
0	0	7812	11102	5	2531	1	816	1180	350
0	0	7824	11096	5	2536	1	834	1180	350
0	0	7838	11096	5	2541	1	842	1190	350
0	0	7853	11092	5	2546	1	840	1190	350
0	0	7867	11092	5	2551	1	845	1190	350
0	0	7879	11086	5	2556	1	846	1190	350
0	0	7891	11086	5	2561	1	849	1190	350
0	0	7903	11080	5	2566	1	852	1190	350
0	0	7915	11080	5	2571	1	851	1190	350
0	0	7927	11076	5	2576	1	858	1190	350
0	0	7940	11076	5	2581	1	864	1190	350
0	0	7953	11076	5	2586	1	865	1190	350
0	0	7968	11076	5	2591	1	867	1190	350
0	0	7983	11076	5	2596	1	869	1190	350
0	0	7995	11076	5	2601	1	869	1190	350
0	0	8007	11076	5	2606	1	870	1190	350
0	0	8020	11076	5	2611	1	872	1180	360
0	0	8031	11081	5	2616	1	871	1180	360
0	0	8043	11081	5	2621	1	871	1180	360
0	0	8053	11081	5	2626	1	869	1180	360
0	0	8060	11081	5	2631	1	868	1180	360
0	0	8064	11081	5	2636	1	867	1180	360
0	0	8064	11076	5	2641	1	866	1180	360
0	0	8068	11072	5	2646	1	866	1180	360
0	0	8068	11066	5	2651	1	867	1180	360
0	0	8068	11059	5	2656	1	865	1180	360
0	0	8068	11049	5	2661	1	865	1180	360
0	0	8068	11037	6	2667	1	864	1180	360
0	0	8068	11022	5	2672	1	864	1180	360
0	0	8064	11003	5	2677	1	864	1180	360
0	0	8064	10982	5	2682	1	864	1180	360
0	0	8057	10959	5	2687	1	863	1180	360
0	0	8052	10937	5	2692	1	862	1160	360
0	0	8048	10914	5	2697	1	862	1160	360
0	0	8048	10895	5	2702	1	862	1160	360
0	0	8048	10877	5	2707	1	861	1160	360
0	0	8048	10861	5	2712	1	860	1150	360
0	0	8045	10848	5	2717	1	860	1150	360
0	0	8045	10837	5	2722	1	859	1150	360
0	0	8045	10827	5	2727	1	859	1150	360
0	0	8049	10818	5	2732	1	858	1130	370
0	0	8049	10809	5	2737	1	854	1130	370
0	0	8055	10803	5	2742	1	849	1130	370
0	0	8058	10797	5	2747	1	840	1130	370
0	0	8058	10794	5	2752	1	826	1120	370
0	0	8066	10794	5	2757	1	813	1120	370
0	0	8070	10794	5	2762	1	800	1120	370
0	0	8077	10794	5	2767	1	777	1120	370
0	0	8086	10794	5	2772	1	775	1120	370
0	0	8098	10802	5	2777	1	779	1120	370
0	0	8116	10812	5	2782	1	745	1140	380
0	0	8136	10826	5	2787	1	766	1140	380
0	0	8156	10842	5	2792	1	742	1150	390
0	0	8176	10858	5	2797	1	741	1150	390
0	0	8195	10875	5	2802	1	759	1150	390
0	0	8214	10892	5	2807	1	758	1150	390
0	0	8235	10912	5	2812	1	760	1150	390
0	0	8255	10932	5	2817	1	770	1160	390
0	0	8275	10953	5	2822	1	775	1160	390
0	0	8294	10973	5	2827	1	776	1160	390
0	0	8311	10993	5	2832	1	792	1160	390
0	0	8328	11014	5	2837	1	795	1170	390
0	0	8343	11035	5	2842	1	802	1170	390
0	0	8357	11055	5	2847	1	813	1180	380
0	0	8369	11075	5	2852	1	818	1200	400
0	0	8378	11093	5	2857	1	833	1200	400
0	0	8385	11109	5	2862	1	839	1230	400
0	0	8391	11122	5	2867	1	849	1230	400
0	0	8396	11135	5	2872	1	850	1230	400
0	0	8399	11148	5	2877	1	850	1240	400
0	0	8403	11160	5	2882	1	853	1240	400
0	0	8403	11172	5	2887	1	853	1240	400
0	0	8406	11181	5	2892	1	854	1240	400
0	0	8406	11187	5	2897	1	856	1260	390
0	0	8406	11191	5	2902	1	860	1260	390
0	0	8406	11191	5	2907	1	864	1260	390
0	0	8406	11195	5	2912	1	867	1260	390
0	0	8406	11195	5	2917	1	870	1260	390
0	0	8406	11195	5	2922	1	872	1260	390
0	0	8406	11195	5	2927	1	873	1270	390
0	0	8406	11195	5	2932	1	873	1270	390
0	0	8406	11195	5	2937	1	873	1270	390
0	0	8406	11195	5	2942	1	872	1270	390
0	0	8406	11191	5	2947	1	872	1270	390
0	0	8406	11188	5	2952	1	871	1270	390
0	0	8402	11182	5	2957	1	871	1270	390
0	0	8402	11174	5	2962	1	871	1270	390
0	0	8398	11162	5	2967	1	872	1270	390
0	0	8398	11148	5	2972	1	872	1270	390
0	0	8391	11130	5	2977	1	872	1270	390
0	0	8386	11110	5	2982	1	871	1270	390
0	0	8380	11089	5	2987	1	868	1270	390
0	0	8374	11067	5	2992	1	869	1260	390
0	0	8370	11047	5	2997	1	870	1260	390
0	0	8370	11025	5	3002	1	868	1260	390
0	0	8366	11003	5	3007	1	871	1260	390
0	0	8366	10980	5	3012	1	871	1240	400
0	0	8366	10958	5	3017	1	870	1240	400
0	0	8370	10940	5	3022	1	870	1240	400
0	0	8374	10922	5	3027	1	871	1240	400
0	0	8379	10906	5	3032	1	871	1230	400
0	0	8383	10891	5	3037	1	868	1230	400
0	0	8389	10878	5	3042	1	869	1230	400
0	0	8395	10867	5	3047	1	869	1210	410
0	0	8403	10858	5	3052	1	867	1210	410
0	0	8412	10851	5	3057	1	866	1210	410
0	0	8422	10844	5	3062	1	864	1210	410
0	0	8432	10838	5	3067	1	852	1200	410
0	0	8444	10834	5	3072	1	811	1200	410
0	0	8457	10834	5	3077	1	828	1200	410
0	0	8471	10834	5	3082	1	800	1200	410
0	0	8488	10838	5	3087	1	797	1200	430
0	0	8504	10848	5	3092	1	757	1200	430
0	0	8523	10863	5	3097	1	656	1200	430
0	0	8546	10885	5	3102	1	434	1200	430
0	0	8570	10911	5	3107	1	206	1200	430
0	0	8570	10911	5	3112	0	0	1180	410
0	0	8626	10980	5	3117	0	0	1180	410
0	0	8654	11021	5	3122	0	0	1180	410
0	0	8683	11066	5	3127	0	0	1180	410
0	0	8710	11116	5	3132	0	0	1180	410
0	0	8736	11168	5	3137	0	0	1180	410
0	0	8763	11223	5	3142	0	0	1200	410
0	0	8791	11282	5	3147	0	0	1190	400
0	0	8819	11341	5	3152	0	0	1190	400
0	0	8845	11401	5	3157	0	0	1170	390
0	0	8867	11461	5	3162	0	0	1180	380
0	0	8882	11519	5	3167	0	0	1180	380
0	0	8890	11574	5	3172	0	0	1190	370
0	0	8890	11628	5	3177	0	0	1190	350
0	0	8890	11680	5	3182	0	0	1190	350
0	0	8882	11728	5	3187	0	0	1200	350
0	0	8871	11775	5	3192	0	0	1210	350
0	0	8857	11817	5	3197	0	0	1210	350
0	0	8840	11855	5	3202	0	0	1220	330
0	0	8824	11890	5	3207	0	0	1220	330
0	0	8808	11917	5	3212	0	0	1210	320
0	0	8793	11940	5	3217	0	0	1210	320
0	0	8776	11958	5	3222	0	0	1210	320
0	0	8760	11971	5	3227	0	0	1210	320
0	0	8743	11981	5	3232	0	0	1210	320
0	0	8599	12014	4	3236	1	613	1240	340
0	0	8591	12014	5	3241	1	616	1230	340
0	0	8585	12014	5	3246	1	611	1230	340
0	0	8581	12007	5	3251	1	594	1230	340
0	0	8581	12004	5	3256	1	545	1230	340
0	0	8581	12000	5	3261	1	479	1230	340
0	0	8581	11997	5	3266	1	398	1240	340
0	0	8581	11992	5	3271	1	300	1240	340
0	0	8585	11985	5	3276	1	206	1230	340
0	0	8589	11976	5	3281	1	111	1230	340
0	0	8589	11976	5	3286	0	0	1230	340
0	0	8599	11955	5	3291	0	0	1230	340
0	0	8606	11943	5	3296	0	0	1230	340
0	0	8613	11932	5	3301	0	0	1230	340
0	0	8619	11923	5	3306	0	0	1230	340
0	0	8625	11915	5	3311	0	0	1230	340
0	0	8628	11908	5	3316	0	0	1230	340
0	0	8632	11901	5	3321	0	0	1210	350
0	0	8636	11892	5	3326	0	0	1210	350
0	0	8640	11882	5	3331	0	0	1210	350
0	0	8644	11869	5	3336	0	0	1200	340
0	0	8648	11856	5	3341	0	0	1200	340
0	0	8654	11842	5	3346	0	0	1180	330
0	0	8660	11826	5	3351	0	0	1180	330
0	0	8666	11810	5	3356	0	0	1180	320
0	0	8673	11792	5	3361	0	0	1160	300
0	0	8677	11773	5	3366	0	0	1170	290
0	0	8682	11751	5	3371	0	0	1150	280
0	0	8685	11726	5	3376	0	0	1160	270
0	0	8685	11697	5	3381	0	0	1160	270
0	0	8685	11665	5	3386	0	0	1170	270
0	0	8685	11632	5	3391	0	0	1170	270
0	0	8679	11597	5	3396	0	0	1180	270
0	0	8672	11559	5	3401	0	0	1180	270
0	0	8664	11520	5	3406	0	0	1180	270
0	0	8654	11480	5	3411	0	0	1200	270
0	0	8642	11439	5	3416	0	0	1200	270
0	0	8631	11401	5	3421	0	0	1200	270
0	0	8617	11365	5	3426	0	0	1200	270
0	0	8604	11332	5	3431	0	0	1200	270
0	0	8590	11301	5	3436	0	0	1200	270
0	0	8577	11274	5	3441	0	0	1180	270
0	0	8564	11249	5	3446	0	0	1170	270
0	0	8551	11225	5	3451	0	0	1160	270
0	0	8541	11204	5	3456	0	0	1150	280
0	0	8532	11184	5	3461	0	0	1140	280
0	0	8524	11164	5	3466	0	0	1140	280
0	0	8517	11145	5	3471	0	0	1130	280
0	0	8511	11126	5	3476	0	0	1110	280
0	0	8506	11108	5	3481	0	0	1110	280
0	0	8502	11091	5	3486	0	0	1110	280
0	0	8498	11073	5	3491	0	0	1090	290
0	0	8493	11054	5	3496	0	0	1080	290
0	0	8486	11036	5	3501	0	0	1080	290
0	0	8480	11019	5	3506	0	0	1070	290
0	0	8475	11003	5	3511	0	0	1070	290
0	0	8470	10988	5	3516	0	0	1060	290
0	0	8470	10975	5	3521	0	0	1060	290
0	0	8463	10962	5	3526	0	0	1050	290
0	0	8463	10951	5	3531	0	0	1050	290
0	0	8457	10941	5	3536	0	0	1040	290
0	0	8457	10931	5	3541	0	0	1060	310
0	0	8451	10920	5	3546	0	0	1060	320
0	0	8447	10910	5	3551	0	0	1080	350
0	0	8443	10899	5	3556	0	0	1090	360
0	0	8439	10890	5	3561	0	0	1100	370
0	0	8439	10881	5	3566	0	0	1090	390
0	0	8435	10873	5	3571	0	0	1100	400
0	0	8435	10865	5	3576	0	0	1110	420
0	0	8435	10858	5	3581	0	0	1120	430
0	0	8435	10854	5	3586	0	0	1120	430
0	0	8435	10854	5	3591	0	0	1120	430
0	0	8429	10863	2	3593	1	422	1120	430
0	0	8429	10863	5	3598	1	512	1120	430
0	0	8426	10866	5	3603	1	580	1120	430
0	0	8426	10866	5	3608	1	637	1110	420
0	0	8430	10874	5	3613	1	679	1110	420
0	0	8434	10881	5	3618	1	704	1100	400
0	0	8441	10888	5	3623	1	732	1100	400
0	0	8449	10896	5	3628	1	763	1110	420
0	0	8458	10903	5	3633	1	777	1110	420
0	0	8467	10910	5	3638	1	780	1140	420
0	0	8478	10918	5	3643	1	790	1140	420
0	0	8488	10925	5	3648	1	798	1140	420
0	0	8498	10932	5	3653	1	798	1140	420
0	0	8508	10941	5	3658	1	800	1150	420
0	0	8519	10950	5	3663	1	816	1150	420
0	0	8530	10961	5	3668	1	819	1150	420
0	0	8542	10974	5	3673	1	820	1150	420
0	0	8555	10986	5	3678	1	821	1150	420
0	0	8570	11000	5	3683	1	838	1150	420
0	0	8586	11014	5	3688	1	841	1170	420
0	0	8601	11027	5	3693	1	840	1160	410
0	0	8615	11041	5	3698	1	840	1160	410
0	0	8630	11053	5	3703	1	845	1150	390
0	0	8645	11066	5	3708	1	845	1160	390
0	0	8659	11079	5	3713	1	845	1160	390
0	0	8674	11090	5	3718	1	845	1160	390
0	0	8688	11100	5	3723	1	848	1160	390
0	0	8702	11109	5	3728	1	852	1160	390
0	0	8716	11118	5	3733	1	855	1160	390
0	0	8730	11127	5	3738	1	856	1170	390
0	0	8746	11135	5	3743	1	856	1170	390
0	0	8762	11144	5	3748	1	864	1170	390
0	0	8778	11152	5	3753	1	864	1170	390
0	0	8795	11160	5	3758	1	865	1170	390
0	0	8811	11168	5	3763	1	870	1170	390
0	0	8828	11175	5	3768	1	869	1180	380
0	0	8845	11185	5	3773	1	870	1180	380
0	0	8863	11194	5	3778	1	869	1180	380
0	0	8879	11203	5	3783	1	868	1180	380
0	0	8896	11211	5	3788	1	868	1180	380
0	0	8909	11216	5	3793	1	867	1200	380
0	0	8920	11220	5	3798	1	865	1200	380
0	0	8928	11220	5	3803	1	864	1200	380
0	0	8935	11220	5	3808	1	864	1200	380
0	0	8939	11220	5	3813	1	861	1200	380
0	0	8942	11220	5	3818	1	859	1200	380
0	0	8942	11212	5	3823	1	859	1200	380
0	0	8948	11204	5	3828	1	860	1200	380
0	0	8948	11192	5	3833	1	859	1210	380
0	0	8948	11178	5	3838	1	858	1210	380
0	0	8951	11162	5	3843	1	856	1210	380
0	0	8951	11143	5	3848	1	856	1230	390
0	0	8945	11120	5	3853	1	855	1230	390
0	0	8939	11093	5	3858	1	854	1230	400
0	0	8931	11065	5	3863	1	851	1230	400
0	0	8921	11036	5	3868	1	851	1230	400
0	0	8910	11010	5	3873	1	852	1230	400
0	0	8899	10983	5	3878	1	849	1210	410
0	0	8887	10957	5	3883	1	848	1210	410
0	0	8875	10931	5	3888	1	849	1200	400
0	0	8864	10905	5	3893	1	847	1190	400
0	0	8853	10883	5	3898	1	846	1170	390
0	0	8845	10863	5	3903	1	845	1170	390
0	0	8839	10846	5	3908	1	845	1160	390
0	0	8834	10834	5	3913	1	843	1160	390
0	0	8834	10823	5	3918	1	840	1160	390
0	0	8830	10814	5	3923	1	839	1150	390
0	0	8830	10807	5	3928	1	836	1150	390
0	0	8830	10802	5	3933	1	831	1130	400
0	0	8830	10802	5	3938	1	822	1130	400
0	0	8830	10802	5	3943	1	817	1130	400
0	0	8836	10807	5	3948	1	817	1130	400
0	0	8840	10816	5	3953	1	812	1120	400
0	0	8845	10828	5	3958	1	800	1120	400
0	0	8852	10843	5	3963	1	800	1120	400
0	0	8861	10863	5	3968	1	801	1120	400
0	0	8873	10884	5	3973	1	801	1120	400
0	0	8888	10908	5	3978	1	804	1120	400
0	0	8905	10933	5	3983	1	804	1120	400
0	0	8925	10958	5	3988	1	801	1120	400
0	0	8944	10982	5	3993	1	802	1130	400
0	0	8964	11004	5	3998	1	800	1130	400
0	0	8985	11022	5	4003	1	802	1130	400
0	0	9003	11036	5	4008	1	801	1140	410
0	0	9022	11048	5	4013	1	804	1160	410
0	0	9039	11057	5	4018	1	804	1170	420
0	0	9054	11063	5	4023	1	804	1170	420
0	0	9067	11068	5	4028	1	805	1180	410
0	0	9078	11068	5	4033	1	811	1180	410
0	0	9090	11068	5	4038	1	821	1180	410
0	0	9102	11068	5	4043	1	828	1200	410
0	0	9114	11068	5	4048	1	829	1200	410
0	0	9127	11060	5	4053	1	848	1200	410
0	0	9140	11054	5	4058	1	855	1200	410
0	0	9153	11045	5	4063	1	855	1210	410
0	0	9165	11035	5	4068	1	855	1210	410
0	0	9177	11023	5	4073	1	859	1210	410
0	0	9190	11010	5	4078	1	869	1210	410
0	0	9207	10997	5	4083	1	871	1210	410
0	0	9224	10984	5	4088	1	871	1210	410
0	0	9244	10971	5	4093	1	871	1210	410
0	0	9265	10956	5	4098	1	871	1200	410
0	0	9286	10942	5	4103	1	871	1200	410
0	0	9309	10929	5	4108	1	871	1200	410
0	0	9333	10919	5	4113	1	869	1200	410
0	0	9359	10912	5	4118	1	861	1220	420
0	0	9387	10908	5	4123	1	831	1220	420
0	0	9415	10908	5	4128	1	796	1210	440
0	0	9446	10908	5	4133	1	688	1210	440
0	0	9478	10915	5	4138	1	336	1210	440
0	0	9478	10915	5	4143	0	0	1210	440
0	0	9539	10935	5	4148	0	0	1220	450
0	0	9564	10952	5	4153	0	0	1220	450
0	0	9582	10974	5	4158	0	0	1220	450
0	0	9594	11001	5	4163	0	0	1220	450
0	0	9602	11034	5	4168	0	0	1220	450
0	0	9611	11071	5	4173	0	0	1210	440
0	0	9620	11113	5	4178	0	0	1210	440
0	0	9634	11159	5	4183	0	0	1200	430
0	0	9648	11207	5	4188	0	0	1180	410
0	0	9666	11258	5	4193	0	0	1170	390
0	0	9686	11310	5	4198	0	0	1170	380
0	0	9707	11365	5	4203	0	0	1150	350
0	0	9732	11421	5	4208	0	0	1140	330
0	0	9757	11478	5	4213	0	0	1130	300
0	0	9785	11534	5	4218	0	0	1130	280
0	0	9815	11588	5	4223	0	0	1150	280
0	0	9846	11640	5	4228	0	0	1170	270
0	0	9879	11693	5	4233	0	0	1200	270
0	0	9914	11750	5	4238	0	0	1240	260
0	0	9951	11811	5	4243	0	0	1300	240
0	0	9992	11874	5	4248	0	0	1330	230
0	0	9992	11874	5	4253	0	0	1330	230
