# Supplementary material for: “Let Me Hear Your Handwriting!” Evaluating the Movement Fluency from Its Sonification
Source: PLoS One. 2015 Jun 17;10(6):e0128388. doi: 10.1371/journal.pone.0128388 (PMC4470513; doi:10.1371/journal.pone.0128388)
Supplement: S1 Dataset — (ZIP) [file pone.0128388.s004.zip › S4_Dataset_Experiment1/ET3.txt]

Identification :	etienne
2008-10-10	09:09:50
Fichier origine :	C:\Documents and Settings\schon\Bureau\Ecriture\etienne3.txt
Nb segments :	1
Seg	Num	X /100 mm	Y /100 mm	Interv ms	Time ms	Tip	P	Az	Al
0	0	10802	11283	20	20	0	0	1130	280
0	0	10802	11288	5	25	0	0	1110	280
0	0	10802	11305	5	30	0	0	1110	280
0	0	10802	11337	5	35	0	0	1110	280
0	0	10816	11382	5	40	0	0	1110	280
0	0	10835	11434	5	45	0	0	1110	280
0	0	10851	11477	5	50	0	0	1110	280
0	0	10855	11502	5	55	0	0	1110	280
0	0	10841	11508	5	60	0	0	1110	280
0	0	10819	11498	5	65	0	0	1130	280
0	0	10796	11484	5	70	0	0	1130	280
0	0	10782	11473	5	75	0	0	1130	280
0	0	10778	11468	5	80	0	0	1130	280
0	0	10787	11465	5	85	0	0	1130	280
0	0	10802	11465	5	90	0	0	1130	280
0	0	10817	11455	5	95	0	0	1130	280
0	0	10832	11438	5	100	0	0	1140	280
0	0	10840	11417	5	105	0	0	1140	280
0	0	10848	11390	5	110	0	0	1140	280
0	0	10854	11361	5	115	0	0	1140	280
0	0	10854	11334	5	120	0	0	1140	280
0	0	10858	11307	5	125	0	0	1140	280
0	0	10858	11281	5	130	0	0	1130	280
0	0	10858	11258	5	135	0	0	1130	280
0	0	10858	11238	5	140	0	0	1130	280
0	0	10863	11220	5	145	0	0	1110	280
0	0	10866	11204	5	150	0	0	1110	280
0	0	10871	11188	5	155	0	0	1110	280
0	0	10875	11174	5	160	0	0	1110	280
0	0	10880	11160	5	165	0	0	1110	280
0	0	10886	11147	5	170	0	0	1090	290
0	0	10893	11134	5	175	0	0	1090	290
0	0	10900	11123	5	180	0	0	1080	290
0	0	10908	11110	5	185	0	0	1080	290
0	0	10915	11097	5	190	0	0	1070	290
0	0	10921	11085	5	195	0	0	1070	290
0	0	10928	11073	5	200	0	0	1060	290
0	0	10936	11061	5	205	0	0	1060	290
0	0	10945	11050	5	210	0	0	1050	290
0	0	10956	11039	5	215	0	0	1050	290
0	0	10968	11030	5	220	0	0	1050	290
0	0	10975	11024	5	225	0	0	1050	290
0	0	10972	11019	2	227	1	443	1050	290
0	0	10972	11015	5	232	1	506	1050	290
0	0	10978	11015	5	237	1	540	1050	290
0	0	10988	11019	5	242	1	580	1050	290
0	0	10999	11027	5	247	1	611	1050	290
0	0	11013	11038	5	252	1	639	1050	290
0	0	11031	11051	5	257	1	645	1060	310
0	0	11054	11069	5	262	1	666	1070	320
0	0	11077	11090	5	267	1	685	1070	320
0	0	11102	11116	5	272	1	690	1070	320
0	0	11130	11146	5	277	1	694	1100	330
0	0	11157	11177	5	282	1	713	1100	330
0	0	11186	11210	5	287	1	714	1100	340
0	0	11215	11242	5	292	1	741	1100	340
0	0	11245	11277	5	297	1	738	1100	340
0	0	11276	11314	5	302	1	743	1110	340
0	0	11306	11353	5	307	1	745	1110	340
0	0	11335	11393	5	312	1	776	1110	340
0	0	11363	11434	5	317	1	780	1110	340
0	0	11391	11474	5	322	1	788	1110	340
0	0	11417	11514	5	327	1	806	1110	340
0	0	11441	11554	5	332	1	841	1130	340
0	0	11463	11594	5	337	1	853	1130	340
0	0	11481	11635	5	342	1	859	1130	340
0	0	11498	11674	5	347	1	868	1130	340
0	0	11514	11714	5	352	1	876	1150	350
0	0	11528	11756	5	357	1	889	1150	350
0	0	11540	11798	5	362	1	893	1160	360
0	0	11550	11838	5	367	1	891	1160	360
0	0	11557	11877	5	372	1	890	1180	360
0	0	11563	11913	5	377	1	893	1180	360
0	0	11570	11947	5	382	1	904	1180	360
0	0	11576	11985	5	387	1	905	1190	350
0	0	11580	12019	5	392	1	905	1190	350
0	0	11580	12049	5	397	1	905	1220	360
0	0	11580	12071	5	402	1	904	1220	360
0	0	11580	12086	5	407	1	904	1240	370
0	0	11573	12098	5	412	1	903	1240	370
0	0	11564	12107	5	417	1	905	1240	370
0	0	11555	12117	5	422	1	905	1260	360
0	0	11545	12124	5	427	1	905	1260	360
0	0	11535	12129	5	432	1	905	1260	360
0	0	11525	12133	5	437	1	901	1270	360
0	0	11513	12133	5	442	1	896	1270	360
0	0	11500	12133	5	447	1	888	1270	360
0	0	11486	12133	5	452	1	883	1270	360
0	0	11472	12126	5	457	1	880	1270	360
0	0	11456	12120	5	462	1	876	1280	340
0	0	11441	12110	5	467	1	872	1280	340
0	0	11425	12098	5	472	1	869	1260	330
0	0	11410	12081	5	477	1	862	1260	330
0	0	11393	12060	5	482	1	860	1260	330
0	0	11377	12035	5	487	1	853	1260	330
0	0	11360	12005	5	492	1	853	1260	330
0	0	11342	11972	5	497	1	852	1240	340
0	0	11326	11935	5	502	1	851	1240	340
0	0	11310	11896	5	507	1	848	1230	330
0	0	11295	11854	5	512	1	845	1230	330
0	0	11282	11811	5	517	1	846	1200	320
0	0	11270	11765	5	522	1	843	1200	320
0	0	11258	11716	5	527	1	841	1200	320
0	0	11247	11666	5	532	1	835	1190	330
0	0	11239	11614	5	537	1	831	1190	330
0	0	11233	11560	5	542	1	825	1180	330
0	0	11233	11503	5	547	1	820	1180	330
0	0	11229	11444	5	552	1	820	1180	330
0	0	11229	11383	5	557	1	821	1160	330
0	0	11229	11322	5	562	1	825	1160	330
0	0	11229	11266	5	567	1	819	1150	330
0	0	11233	11215	5	572	1	819	1140	330
0	0	11242	11168	5	577	1	819	1130	330
0	0	11254	11127	5	582	1	814	1130	330
0	0	11269	11089	5	587	1	808	1140	340
0	0	11287	11058	5	592	1	772	1130	340
0	0	11308	11034	5	597	1	717	1130	340
0	0	11334	11019	5	602	1	666	1110	340
0	0	11364	11012	5	607	1	570	1110	340
0	0	11399	11012	5	612	1	395	1110	340
0	0	11436	11017	5	617	1	249	1110	340
0	0	11477	11027	5	622	1	40	1110	340
0	0	11477	11027	5	627	0	0	1100	340
0	0	11561	11060	5	632	0	0	1100	340
0	0	11598	11081	5	637	0	0	1120	360
0	0	11630	11103	5	642	0	0	1120	360
0	0	11656	11127	5	647	0	0	1120	360
0	0	11679	11150	5	652	0	0	1120	360
0	0	11700	11172	5	657	0	0	1100	340
0	0	11725	11194	5	662	0	0	1100	340
0	0	11750	11216	5	667	0	0	1110	340
0	0	11776	11238	5	672	0	0	1100	330
0	0	11803	11260	5	677	0	0	1100	330
0	0	11829	11283	5	682	0	0	1090	320
0	0	11851	11305	5	687	0	0	1110	310
0	0	11872	11324	5	692	0	0	1100	300
0	0	11888	11339	5	697	0	0	1100	300
0	0	11900	11349	5	702	0	0	1090	290
0	0	11911	11355	5	707	0	0	1090	290
0	0	11917	11360	5	712	0	0	1090	290
0	0	11921	11364	5	717	0	0	1110	280
0	0	11924	11368	5	722	0	0	1110	280
0	0	11924	11372	5	727	0	0	1110	280
0	0	11929	11372	5	732	0	0	1110	280
0	0	11929	11375	5	737	0	0	1110	280
0	0	11929	11375	5	742	0	0	1110	280
0	0	11929	11375	5	747	0	0	1110	280
0	0	11929	11375	5	752	0	0	1110	280
0	0	11929	11375	5	757	0	0	1110	280
0	0	11925	11371	5	762	0	0	1110	280
0	0	11919	11371	5	767	0	0	1110	280
0	0	11863	11379	4	771	1	763	1140	330
0	0	11854	11384	5	776	1	806	1150	330
0	0	11846	11384	5	781	1	816	1150	330
0	0	11837	11384	5	786	1	839	1150	330
0	0	11828	11384	5	791	1	850	1150	330
0	0	11820	11384	5	796	1	858	1150	330
0	0	11811	11384	5	801	1	867	1140	340
0	0	11803	11384	5	806	1	870	1140	340
0	0	11796	11379	5	811	1	882	1140	340
0	0	11788	11379	5	816	1	888	1140	340
0	0	11780	11376	5	821	1	889	1140	340
0	0	11770	11376	5	826	1	888	1140	340
0	0	11759	11372	5	831	1	894	1140	340
0	0	11749	11372	5	836	1	897	1140	340
0	0	11739	11365	5	841	1	899	1140	340
0	0	11730	11365	5	846	1	900	1140	340
0	0	11721	11360	5	851	1	898	1140	340
0	0	11711	11360	5	856	1	898	1140	340
0	0	11699	11360	5	861	1	899	1140	340
0	0	11690	11354	5	866	1	899	1140	340
0	0	11681	11354	5	871	1	898	1140	340
0	0	11672	11348	5	876	1	898	1140	340
0	0	11664	11343	5	881	1	898	1140	340
0	0	11652	11336	5	886	1	897	1150	330
0	0	11640	11327	5	891	1	895	1150	330
0	0	11628	11314	5	896	1	896	1150	330
0	0	11614	11301	5	901	1	895	1150	330
0	0	11602	11284	5	906	1	895	1150	330
0	0	11589	11266	5	911	1	895	1150	330
0	0	11577	11247	5	916	1	894	1150	330
0	0	11567	11227	5	921	1	893	1150	330
0	0	11558	11205	5	926	1	894	1150	330
0	0	11551	11183	5	931	1	891	1150	330
0	0	11546	11159	5	936	1	889	1150	330
0	0	11542	11135	5	941	1	886	1170	350
0	0	11542	11110	5	946	1	881	1170	350
0	0	11538	11086	5	951	1	880	1180	360
0	0	11538	11063	5	956	1	873	1160	360
0	0	11542	11042	5	961	1	871	1160	360
0	0	11548	11022	5	966	1	868	1160	360
0	0	11555	11002	5	971	1	868	1180	380
0	0	11563	10985	5	976	1	860	1180	380
0	0	11573	10970	5	981	1	854	1170	390
0	0	11585	10959	5	986	1	852	1170	390
0	0	11601	10951	5	991	1	850	1170	390
0	0	11617	10946	5	996	1	841	1170	390
0	0	11636	10942	5	1001	1	834	1160	390
0	0	11656	10942	5	1006	1	828	1160	390
0	0	11676	10936	5	1011	1	824	1160	390
0	0	11694	10936	5	1016	1	806	1140	380
0	0	11712	10936	5	1021	1	792	1140	380
0	0	11729	10946	5	1026	1	793	1120	370
0	0	11745	10957	5	1031	1	797	1120	370
0	0	11762	10972	5	1036	1	798	1120	370
0	0	11778	10990	5	1041	1	801	1120	370
0	0	11794	11011	5	1046	1	800	1120	370
0	0	11811	11036	5	1051	1	806	1120	370
0	0	11828	11064	5	1056	1	811	1120	370
0	0	11845	11095	5	1061	1	811	1120	370
0	0	11861	11128	5	1066	1	817	1120	360
0	0	11875	11160	5	1071	1	834	1120	360
0	0	11885	11192	5	1076	1	848	1100	340
0	0	11893	11221	5	1081	1	871	1100	340
0	0	11900	11249	5	1086	1	875	1100	340
0	0	11906	11275	5	1091	1	883	1110	340
0	0	11911	11299	5	1096	1	888	1110	340
0	0	11915	11322	5	1101	1	896	1110	340
0	0	11915	11340	5	1106	1	902	1130	340
0	0	11915	11355	5	1111	1	903	1130	340
0	0	11915	11367	5	1116	1	909	1130	340
0	0	11915	11376	5	1121	1	914	1150	350
0	0	11915	11382	5	1126	1	918	1150	350
0	0	11915	11386	5	1131	1	922	1160	360
0	0	11915	11386	5	1136	1	926	1160	360
0	0	11915	11389	5	1141	1	929	1160	360
0	0	11912	11389	5	1146	1	932	1160	360
0	0	11912	11389	5	1151	1	933	1160	360
0	0	11912	11389	5	1156	1	933	1160	360
0	0	11907	11389	5	1161	1	933	1160	360
0	0	11907	11389	5	1166	1	932	1160	360
0	0	11900	11385	5	1171	1	931	1160	360
0	0	11896	11381	5	1176	1	930	1160	360
0	0	11892	11376	5	1181	1	929	1160	360
0	0	11892	11369	5	1186	1	929	1160	360
0	0	11886	11359	5	1191	1	928	1160	360
0	0	11886	11347	5	1196	1	928	1160	360
0	0	11881	11331	5	1201	1	926	1160	360
0	0	11877	11313	5	1206	1	927	1160	360
0	0	11877	11291	5	1211	1	927	1160	360
0	0	11872	11266	5	1216	1	928	1160	360
0	0	11872	11240	5	1221	1	928	1160	360
0	0	11872	11215	5	1226	1	926	1160	360
0	0	11872	11192	5	1231	1	926	1160	360
0	0	11876	11171	5	1236	1	925	1160	360
0	0	11876	11151	5	1241	1	925	1160	360
0	0	11882	11132	5	1246	1	925	1160	360
0	0	11882	11114	5	1251	1	924	1160	360
0	0	11889	11098	5	1256	1	924	1160	360
0	0	11895	11085	5	1261	1	924	1150	360
0	0	11902	11073	5	1266	1	923	1150	360
0	0	11910	11063	5	1271	1	924	1150	360
0	0	11918	11055	5	1276	1	923	1150	360
0	0	11928	11048	5	1281	1	921	1150	360
0	0	11937	11044	5	1286	1	920	1150	360
0	0	11947	11044	5	1291	1	916	1150	360
0	0	11957	11044	5	1296	1	915	1130	370
0	0	11969	11044	5	1301	1	913	1130	370
0	0	11983	11051	5	1306	1	910	1130	370
0	0	11998	11061	5	1311	1	906	1130	370
0	0	12017	11075	5	1316	1	903	1130	370
0	0	12038	11092	5	1321	1	894	1130	370
0	0	12062	11111	5	1326	1	883	1130	370
0	0	12086	11130	5	1331	1	858	1130	370
0	0	12110	11149	5	1336	1	819	1130	370
0	0	12133	11167	5	1341	1	768	1130	370
0	0	12156	11185	5	1346	1	743	1130	370
0	0	12183	11203	5	1351	1	649	1130	370
0	0	12213	11224	5	1356	1	416	1150	360
0	0	12246	11243	5	1361	1	152	1150	360
0	0	12246	11243	5	1366	0	0	1150	360
0	0	12317	11285	5	1371	0	0	1150	360
0	0	12354	11307	5	1376	0	0	1160	360
0	0	12390	11332	5	1381	0	0	1180	380
0	0	12425	11359	5	1386	0	0	1180	380
0	0	12458	11388	5	1391	0	0	1180	380
0	0	12494	11420	5	1396	0	0	1200	380
0	0	12530	11454	5	1401	0	0	1200	380
0	0	12570	11490	5	1406	0	0	1200	380
0	0	12610	11528	5	1411	0	0	1210	380
0	0	12649	11564	5	1416	0	0	1210	380
0	0	12689	11599	5	1421	0	0	1230	370
0	0	12728	11633	5	1426	0	0	1230	370
0	0	12766	11665	5	1431	0	0	1230	360
0	0	12803	11695	5	1436	0	0	1210	350
0	0	12834	11722	5	1441	0	0	1220	330
0	0	12862	11744	5	1446	0	0	1210	320
0	0	12885	11760	5	1451	0	0	1220	310
0	0	12902	11771	5	1456	0	0	1210	290
0	0	12915	11771	5	1461	0	0	1220	280
0	0	12923	11771	5	1466	0	0	1230	260
0	0	12928	11765	5	1471	0	0	1240	260
0	0	12928	11755	5	1476	0	0	1250	250
0	0	12928	11742	5	1481	0	0	1260	250
0	0	12922	11727	5	1486	0	0	1280	240
0	0	12915	11709	5	1491	0	0	1300	240
0	0	12906	11690	5	1496	0	0	1320	230
0	0	12893	11668	5	1501	0	0	1320	230
0	0	12877	11644	5	1506	0	0	1320	230
0	0	12858	11622	5	1511	0	0	1330	230
0	0	12837	11601	5	1516	0	0	1330	230
0	0	12814	11584	5	1521	0	0	1330	230
0	0	12793	11571	5	1526	0	0	1320	230
0	0	12770	11558	5	1531	0	0	1320	230
0	0	12745	11545	5	1536	0	0	1320	230
0	0	12717	11532	5	1541	0	0	1300	240
0	0	12686	11521	5	1546	0	0	1300	240
0	0	12654	11507	5	1551	0	0	1280	240
0	0	12620	11495	5	1556	0	0	1260	250
0	0	12587	11482	5	1561	0	0	1260	250
0	0	12553	11468	5	1566	0	0	1250	250
0	0	12518	11453	5	1571	0	0	1240	260
0	0	12483	11437	5	1576	0	0	1230	260
0	0	12449	11420	5	1581	0	0	1230	260
0	0	12413	11404	5	1586	0	0	1210	260
0	0	12377	11390	5	1591	0	0	1200	270
0	0	12344	11376	5	1596	0	0	1180	270
0	0	12314	11362	5	1601	0	0	1180	270
0	0	12292	11349	5	1606	0	0	1170	270
0	0	12278	11338	5	1611	0	0	1170	270
0	0	12271	11329	5	1616	0	0	1160	270
0	0	12271	11323	5	1621	0	0	1150	280
0	0	12271	11319	5	1626	0	0	1150	280
0	0	12271	11315	5	1631	0	0	1150	290
0	0	12271	11311	5	1636	0	0	1160	300
0	0	12271	11307	5	1641	0	0	1170	320
0	0	12271	11303	5	1646	0	0	1170	320
0	0	12271	11298	5	1651	0	0	1140	310
0	0	12262	11293	5	1656	0	0	1140	310
0	0	12254	11287	5	1661	0	0	1130	310
0	0	12244	11279	5	1666	0	0	1120	300
0	0	12233	11270	5	1671	0	0	1120	300
0	0	12221	11260	5	1676	0	0	1110	280
0	0	12211	11251	5	1681	0	0	1110	280
0	0	12201	11243	5	1686	0	0	1090	290
0	0	12192	11236	5	1691	0	0	1090	290
0	0	12184	11230	5	1696	0	0	1090	290
0	0	12176	11225	5	1701	0	0	1090	290
0	0	12168	11219	5	1706	0	0	1090	290
0	0	12159	11214	5	1711	0	0	1090	290
0	0	12149	11208	5	1716	0	0	1080	290
0	0	12140	11202	5	1721	0	0	1080	290
0	0	12132	11197	5	1726	0	0	1080	290
0	0	12124	11191	5	1731	0	0	1080	290
0	0	12119	11185	6	1737	0	0	1080	290
0	0	12115	11179	5	1742	0	0	1100	300
0	0	12111	11173	5	1747	0	0	1100	300
0	0	12111	11167	5	1752	0	0	1090	320
0	0	12107	11161	5	1757	0	0	1090	320
0	0	12107	11155	5	1762	0	0	1090	320
0	0	12107	11150	5	1767	0	0	1090	320
0	0	12107	11146	5	1772	0	0	1090	320
0	0	12107	11146	5	1777	0	0	1090	320
0	0	12158	11202	5	1782	1	664	1100	330
0	0	12170	11216	5	1787	1	684	1110	340
0	0	12184	11232	5	1792	1	698	1110	340
0	0	12199	11250	5	1797	1	745	1110	340
0	0	12214	11269	5	1802	1	758	1110	340
0	0	12231	11290	5	1807	1	774	1110	340
0	0	12249	11313	5	1812	1	788	1110	340
0	0	12268	11336	5	1817	1	796	1110	340
0	0	12287	11357	5	1822	1	815	1110	340
0	0	12307	11379	5	1827	1	819	1110	340
0	0	12326	11402	5	1832	1	833	1110	340
0	0	12348	11426	5	1837	1	836	1110	340
0	0	12369	11452	5	1842	1	843	1130	340
0	0	12389	11478	5	1847	1	852	1130	340
0	0	12408	11501	5	1852	1	855	1130	340
0	0	12423	11521	5	1857	1	855	1130	340
0	0	12434	11540	5	1862	1	862	1130	340
0	0	12447	11559	5	1867	1	865	1130	340
0	0	12455	11575	5	1872	1	866	1130	340
0	0	12463	11591	5	1877	1	874	1140	350
0	0	12469	11601	5	1882	1	878	1150	350
0	0	12469	11607	5	1887	1	882	1160	360
0	0	12474	11607	5	1892	1	887	1160	360
0	0	12474	11607	5	1897	1	889	1160	360
0	0	12474	11610	5	1902	1	891	1160	360
0	0	12474	11610	5	1907	1	893	1160	360
0	0	12474	11610	5	1912	1	893	1160	360
0	0	12474	11610	5	1917	1	893	1180	360
0	0	12474	11610	5	1922	1	894	1180	360
0	0	12474	11610	5	1927	1	893	1180	360
0	0	12474	11610	5	1932	1	891	1180	360
0	0	12474	11606	5	1937	1	891	1180	360
0	0	12474	11601	5	1942	1	890	1180	360
0	0	12469	11595	5	1947	1	889	1180	360
0	0	12465	11586	5	1952	1	888	1180	360
0	0	12459	11573	5	1957	1	888	1180	360
0	0	12451	11558	5	1962	1	887	1180	360
0	0	12444	11542	5	1967	1	886	1180	360
0	0	12437	11524	5	1972	1	885	1180	360
0	0	12429	11505	5	1977	1	886	1180	360
0	0	12421	11480	5	1982	1	886	1180	360
0	0	12411	11449	5	1987	1	886	1160	360
0	0	12401	11412	5	1992	1	887	1160	360
0	0	12392	11373	5	1997	1	883	1160	360
0	0	12384	11333	5	2002	1	883	1160	360
0	0	12376	11293	5	2007	1	878	1160	360
0	0	12368	11251	5	2012	1	862	1160	360
0	0	12360	11205	5	2017	1	861	1160	360
0	0	12352	11156	5	2022	1	852	1150	360
0	0	12345	11107	5	2027	1	847	1150	360
0	0	12336	11059	5	2032	1	845	1150	360
0	0	12330	11015	5	2037	1	816	1130	370
0	0	12322	10974	5	2042	1	811	1130	370
0	0	12315	10936	5	2047	1	813	1130	370
0	0	12315	10901	5	2052	1	806	1120	370
0	0	12309	10869	5	2057	1	783	1120	370
0	0	12309	10843	5	2062	1	745	1120	360
0	0	12319	10822	5	2067	1	681	1100	360
0	0	12326	10806	5	2072	1	525	1090	350
0	0	12334	10794	5	2077	1	407	1080	350
0	0	12343	10786	5	2082	1	294	1080	350
0	0	12353	10781	5	2087	1	166	1080	350
0	0	12364	10781	5	2092	1	14	1060	350
0	0	12364	10781	5	2097	0	0	1060	350
0	0	12386	10794	5	2102	0	0	1060	350
0	0	12395	10811	5	2107	0	0	1060	350
0	0	12402	10834	5	2112	0	0	1060	350
0	0	12402	10859	5	2117	0	0	1060	350
0	0	12402	10883	5	2122	0	0	1060	350
0	0	12405	10906	5	2127	0	0	1060	350
0	0	12405	10932	5	2132	0	0	1060	350
0	0	12414	10962	5	2137	0	0	1060	350
0	0	12423	10994	5	2142	0	0	1060	350
0	0	12433	11027	5	2147	0	0	1070	370
0	0	12442	11061	5	2152	0	0	1080	370
0	0	12450	11096	5	2157	0	0	1080	380
0	0	12456	11132	5	2162	0	0	1100	370
0	0	12461	11168	5	2167	0	0	1100	370
0	0	12461	11204	5	2172	0	0	1100	360
0	0	12465	11237	5	2177	0	0	1100	360
0	0	12465	11265	5	2182	0	0	1100	340
0	0	12459	11290	5	2187	0	0	1100	340
0	0	12452	11310	5	2192	0	0	1110	340
0	0	12444	11327	5	2197	0	0	1110	340
0	0	12435	11339	5	2202	0	0	1130	340
0	0	12426	11348	5	2207	0	0	1130	340
0	0	12418	11352	5	2212	0	0	1130	340
0	0	12410	11352	5	2217	0	0	1140	340
0	0	12405	11352	5	2222	0	0	1140	340
0	0	12405	11352	5	2227	0	0	1140	340
0	0	12398	11352	5	2232	0	0	1150	330
0	0	12377	11344	5	2237	1	563	1150	350
0	0	12383	11344	5	2242	1	597	1150	350
0	0	12388	11344	5	2247	1	613	1160	360
0	0	12392	11344	5	2252	1	654	1160	360
0	0	12398	11344	5	2257	1	718	1160	360
0	0	12407	11344	5	2262	1	777	1160	360
0	0	12419	11344	5	2267	1	811	1160	360
0	0	12432	11344	5	2272	1	826	1160	360
0	0	12448	11344	5	2277	1	834	1160	360
0	0	12462	11350	5	2282	1	837	1160	360
0	0	12474	11350	5	2287	1	841	1150	360
0	0	12489	11357	5	2292	1	852	1150	360
0	0	12506	11363	5	2297	1	858	1150	360
0	0	12525	11372	5	2302	1	865	1150	360
0	0	12546	11383	5	2307	1	868	1150	360
0	0	12569	11395	5	2312	1	876	1150	360
0	0	12591	11410	5	2317	1	878	1150	360
0	0	12615	11428	5	2322	1	877	1170	380
0	0	12639	11446	5	2327	1	880	1170	380
0	0	12661	11464	5	2332	1	880	1170	390
0	0	12681	11480	5	2337	1	879	1170	390
0	0	12698	11494	5	2342	1	879	1170	390
0	0	12713	11509	5	2347	1	879	1170	390
0	0	12727	11523	5	2352	1	880	1170	380
0	0	12740	11535	5	2357	1	880	1170	380
0	0	12749	11546	5	2362	1	880	1150	360
0	0	12754	11551	5	2367	1	880	1150	360
0	0	12754	11551	5	2372	1	880	1150	360
0	0	12754	11551	5	2377	1	880	1160	360
0	0	12754	11551	5	2382	1	880	1160	360
0	0	12751	11545	5	2387	1	880	1160	360
0	0	12751	11541	5	2392	1	880	1160	360
0	0	12751	11541	5	2397	1	879	1160	360
0	0	12751	11536	5	2402	1	877	1160	360
0	0	12751	11531	5	2407	1	875	1150	350
0	0	12751	11524	5	2412	1	872	1150	350
0	0	12747	11515	5	2417	1	872	1140	340
0	0	12747	11499	5	2422	1	869	1150	330
0	0	12739	11474	5	2427	1	867	1140	340
0	0	12730	11444	5	2432	1	867	1140	340
0	0	12722	11411	5	2437	1	867	1140	340
0	0	12716	11381	5	2442	1	867	1140	340
0	0	12713	11355	5	2447	1	867	1140	340
0	0	12713	11329	5	2452	1	867	1140	340
0	0	12708	11306	5	2457	1	867	1140	340
0	0	12704	11285	5	2462	1	867	1140	340
0	0	12704	11265	5	2467	1	867	1140	340
0	0	12704	11248	5	2472	1	866	1140	340
0	0	12708	11231	5	2477	1	867	1140	340
0	0	12715	11215	5	2482	1	865	1140	340
0	0	12722	11203	5	2487	1	865	1130	340
0	0	12729	11194	5	2492	1	860	1130	340
0	0	12736	11187	5	2497	1	858	1130	340
0	0	12746	11183	5	2502	1	859	1130	340
0	0	12757	11183	5	2507	1	859	1130	340
0	0	12770	11183	5	2512	1	857	1130	340
0	0	12784	11189	5	2517	1	857	1130	340
0	0	12797	11196	5	2522	1	858	1130	340
0	0	12811	11206	5	2527	1	858	1130	340
0	0	12825	11217	5	2532	1	859	1130	340
0	0	12840	11230	5	2537	1	859	1130	340
0	0	12855	11247	5	2542	1	859	1130	340
0	0	12871	11264	5	2547	1	858	1130	340
0	0	12886	11281	5	2552	1	861	1130	340
0	0	12899	11300	5	2557	1	864	1130	340
0	0	12910	11316	5	2562	1	865	1140	350
0	0	12920	11333	5	2567	1	875	1140	350
0	0	12930	11354	5	2572	1	877	1150	360
0	0	12939	11376	5	2577	1	876	1150	360
0	0	12949	11400	5	2582	1	879	1150	360
0	0	12958	11423	5	2587	1	886	1160	360
0	0	12967	11445	5	2592	1	886	1160	360
0	0	12974	11464	5	2597	1	887	1160	360
0	0	12980	11482	5	2602	1	890	1160	360
0	0	12987	11501	5	2607	1	892	1160	360
0	0	12991	11518	5	2612	1	895	1160	360
0	0	12995	11530	5	2617	1	901	1160	360
0	0	12995	11537	5	2622	1	906	1160	360
0	0	12995	11537	5	2627	1	910	1160	360
0	0	12995	11533	5	2632	1	913	1160	360
0	0	12995	11529	5	2637	1	915	1160	360
0	0	12995	11526	5	2642	1	916	1160	360
0	0	12995	11526	5	2647	1	915	1160	360
0	0	12995	11519	5	2652	1	914	1160	360
0	0	12990	11514	5	2657	1	913	1160	360
0	0	12990	11508	5	2662	1	912	1180	360
0	0	12990	11499	5	2667	1	911	1180	360
0	0	12987	11487	5	2672	1	912	1180	360
0	0	12982	11468	5	2677	1	911	1180	360
0	0	12974	11442	5	2682	1	911	1160	360
0	0	12964	11413	5	2687	1	911	1160	360
0	0	12957	11383	5	2692	1	912	1160	360
0	0	12952	11356	5	2697	1	911	1160	360
0	0	12952	11334	5	2702	1	912	1160	360
0	0	12952	11313	5	2707	1	912	1160	360
0	0	12956	11292	5	2712	1	912	1160	360
0	0	12956	11274	5	2717	1	912	1160	360
0	0	12960	11255	5	2722	1	912	1160	360
0	0	12964	11238	5	2727	1	912	1160	360
0	0	12969	11224	5	2732	1	911	1160	360
0	0	12978	11213	5	2737	1	909	1160	360
0	0	12987	11205	5	2742	1	909	1160	360
0	0	12997	11198	5	2747	1	907	1160	360
0	0	13008	11193	5	2752	1	893	1150	360
0	0	13018	11193	5	2757	1	877	1150	360
0	0	13030	11193	5	2762	1	860	1150	360
0	0	13042	11193	5	2767	1	837	1150	360
0	0	13058	11205	5	2772	1	790	1150	360
0	0	13076	11219	5	2777	1	669	1150	360
0	0	13095	11238	5	2782	1	471	1150	360
0	0	13116	11259	5	2787	1	209	1150	360
0	0	13116	11259	5	2792	0	0	1150	360
0	0	13154	11313	5	2797	0	0	1150	360
0	0	13172	11347	5	2802	0	0	1150	360
0	0	13187	11388	5	2807	0	0	1150	360
0	0	13201	11432	5	2812	0	0	1150	360
0	0	13213	11481	5	2817	0	0	1150	360
0	0	13226	11532	5	2822	0	0	1160	360
0	0	13238	11585	5	2827	0	0	1160	360
0	0	13250	11640	5	2832	0	0	1160	360
0	0	13262	11695	5	2837	0	0	1160	360
0	0	13272	11752	5	2842	0	0	1180	360
0	0	13285	11811	5	2847	0	0	1180	360
0	0	13297	11870	5	2852	0	0	1180	360
0	0	13306	11926	5	2857	0	0	1190	350
0	0	13313	11974	5	2862	0	0	1190	350
0	0	13317	12014	5	2867	0	0	1190	350
0	0	13317	12044	6	2873	0	0	1200	350
0	0	13317	12067	5	2878	0	0	1200	350
0	0	13305	12085	5	2883	0	0	1200	350
0	0	13194	12168	4	2887	1	860	1240	340
0	0	13188	12175	5	2892	1	862	1240	340
0	0	13188	12180	5	2897	1	862	1240	340
0	0	13184	12180	5	2902	1	860	1240	340
0	0	13184	12184	5	2907	1	851	1260	330
0	0	13184	12184	5	2912	1	815	1260	330
0	0	13184	12180	5	2917	1	751	1260	330
0	0	13184	12174	5	2922	1	627	1270	330
0	0	13190	12164	5	2927	1	419	1270	330
0	0	13195	12151	5	2932	1	199	1270	330
0	0	13195	12151	5	2937	0	0	1270	330
0	0	13199	12109	5	2942	0	0	1270	330
0	0	13199	12084	5	2947	0	0	1270	330
0	0	13199	12060	5	2952	0	0	1270	330
0	0	13194	12040	5	2957	0	0	1270	330
0	0	13194	12023	5	2962	0	0	1260	330
0	0	13191	12005	5	2967	0	0	1260	330
0	0	13191	11983	5	2972	0	0	1260	330
0	0	13191	11961	5	2977	0	0	1260	330
0	0	13195	11939	5	2982	0	0	1240	340
0	0	13201	11919	5	2987	0	0	1230	330
0	0	13209	11900	5	2992	0	0	1230	330
0	0	13218	11882	5	2997	0	0	1200	320
0	0	13230	11862	5	3002	0	0	1190	330
0	0	13245	11843	5	3007	0	0	1190	330
0	0	13264	11822	5	3012	0	0	1190	330
0	0	13285	11803	5	3017	0	0	1190	330
0	0	13304	11783	5	3022	0	0	1200	320
0	0	13319	11762	5	3027	0	0	1210	320
0	0	13327	11740	5	3032	0	0	1210	320
0	0	13331	11715	5	3037	0	0	1220	310
0	0	13331	11688	5	3042	0	0	1220	310
0	0	13326	11659	5	3047	0	0	1210	290
0	0	13317	11628	5	3052	0	0	1210	290
0	0	13303	11596	5	3057	0	0	1230	290
0	0	13288	11564	5	3062	0	0	1230	290
0	0	13271	11532	5	3067	0	0	1240	280
0	0	13253	11501	5	3072	0	0	1240	280
0	0	13234	11471	5	3077	0	0	1240	280
0	0	13214	11444	5	3082	0	0	1260	280
0	0	13194	11417	5	3087	0	0	1260	280
0	0	13176	11393	5	3092	0	0	1260	280
0	0	13157	11370	5	3097	0	0	1240	280
0	0	13139	11349	5	3102	0	0	1230	290
0	0	13123	11329	5	3107	0	0	1210	290
0	0	13110	11310	5	3112	0	0	1200	290
0	0	13100	11293	5	3117	0	0	1200	290
0	0	13093	11277	5	3122	0	0	1190	300
0	0	13087	11263	5	3127	0	0	1180	300
0	0	13082	11250	5	3132	0	0	1160	300
0	0	13082	11238	5	3137	0	0	1150	300
0	0	13077	11227	5	3142	0	0	1150	300
0	0	13077	11216	5	3147	0	0	1140	310
0	0	13077	11206	5	3152	0	0	1140	310
0	0	13077	11196	5	3157	0	0	1130	310
0	0	13077	11188	5	3162	0	0	1140	330
0	0	13077	11183	5	3167	0	0	1130	330
0	0	13059	11179	2	3169	1	474	1140	340
0	0	13059	11179	5	3174	1	559	1130	340
0	0	13066	11179	5	3179	1	607	1130	340
0	0	13069	11179	5	3184	1	637	1130	340
0	0	13069	11185	5	3189	1	662	1130	340
0	0	13077	11191	5	3194	1	707	1130	340
0	0	13084	11199	5	3199	1	749	1130	340
0	0	13094	11208	5	3204	1	769	1140	350
0	0	13106	11219	5	3209	1	801	1140	350
0	0	13118	11229	5	3214	1	819	1150	360
0	0	13129	11238	5	3219	1	838	1150	360
0	0	13138	11247	5	3224	1	845	1150	360
0	0	13147	11257	5	3229	1	854	1150	360
0	0	13159	11269	5	3234	1	867	1160	360
0	0	13172	11281	5	3239	1	875	1160	360
0	0	13186	11296	5	3244	1	877	1160	360
0	0	13203	11312	5	3249	1	877	1160	360
0	0	13220	11330	5	3254	1	879	1160	360
0	0	13238	11350	5	3259	1	880	1160	360
0	0	13255	11371	5	3264	1	883	1160	360
0	0	13272	11392	5	3269	1	884	1160	360
0	0	13289	11414	5	3274	1	885	1160	360
0	0	13306	11437	5	3279	1	891	1160	360
0	0	13324	11459	5	3284	1	891	1180	360
0	0	13341	11479	5	3289	1	892	1180	360
0	0	13358	11501	5	3294	1	893	1180	360
0	0	13374	11522	5	3299	1	891	1180	360
0	0	13388	11541	5	3304	1	892	1190	370
0	0	13401	11558	5	3309	1	893	1190	370
0	0	13412	11573	5	3314	1	891	1200	380
0	0	13424	11584	5	3319	1	892	1200	380
0	0	13434	11595	5	3324	1	892	1200	380
0	0	13444	11606	5	3329	1	891	1210	380
0	0	13453	11614	5	3334	1	891	1210	380
0	0	13460	11620	5	3339	1	890	1210	380
0	0	13464	11620	5	3344	1	889	1210	380
0	0	13464	11620	5	3349	1	886	1210	380
0	0	13470	11614	5	3354	1	883	1210	380
0	0	13473	11609	5	3359	1	877	1210	380
0	0	13478	11605	5	3364	1	868	1210	380
0	0	13483	11598	5	3369	1	865	1210	380
0	0	13488	11590	5	3374	1	862	1230	390
0	0	13492	11580	5	3379	1	862	1250	380
0	0	13496	11565	5	3384	1	859	1260	390
0	0	13496	11546	5	3389	1	860	1240	400
0	0	13496	11524	5	3394	1	855	1240	400
0	0	13496	11499	5	3399	1	851	1240	400
0	0	13490	11473	5	3404	1	839	1240	400
0	0	13482	11444	5	3409	1	835	1240	400
0	0	13470	11415	5	3414	1	836	1240	400
0	0	13458	11384	5	3419	1	834	1240	400
0	0	13446	11355	5	3424	1	836	1240	400
0	0	13434	11328	5	3429	1	834	1240	400
0	0	13423	11303	5	3434	1	837	1240	400
0	0	13414	11279	5	3439	1	839	1230	400
0	0	13407	11259	5	3444	1	838	1230	400
0	0	13401	11241	5	3449	1	840	1230	400
0	0	13396	11227	5	3454	1	840	1230	400
0	0	13393	11217	5	3459	1	840	1230	400
0	0	13393	11209	5	3464	1	841	1230	400
0	0	13393	11204	5	3469	1	842	1230	400
0	0	13393	11204	5	3474	1	843	1230	400
0	0	13393	11201	5	3479	1	844	1230	400
0	0	13393	11201	5	3484	1	845	1230	400
0	0	13393	11204	5	3489	1	845	1220	390
0	0	13393	11204	5	3494	1	847	1220	390
0	0	13393	11212	5	3499	1	849	1200	380
0	0	13399	11220	5	3504	1	850	1200	380
0	0	13403	11229	5	3509	1	851	1200	380
0	0	13408	11242	5	3514	1	850	1200	380
0	0	13414	11257	5	3519	1	848	1200	380
0	0	13422	11276	5	3524	1	844	1200	380
0	0	13432	11297	5	3529	1	842	1200	380
0	0	13444	11321	5	3534	1	842	1200	380
0	0	13460	11346	5	3539	1	841	1200	380
0	0	13479	11370	5	3544	1	842	1220	390
0	0	13498	11395	5	3549	1	841	1220	390
0	0	13517	11417	5	3554	1	843	1230	400
0	0	13536	11438	5	3559	1	846	1230	400
0	0	13556	11456	5	3564	1	848	1230	400
0	0	13577	11473	5	3569	1	851	1230	400
0	0	13598	11487	5	3574	1	851	1230	400
0	0	13618	11498	5	3579	1	858	1230	400
0	0	13640	11507	5	3584	1	863	1230	400
0	0	13660	11513	5	3589	1	868	1230	400
0	0	13682	11517	5	3594	1	869	1250	410
0	0	13703	11521	5	3599	1	870	1250	410
0	0	13719	11521	5	3604	1	874	1260	420
0	0	13732	11521	5	3609	1	878	1260	420
0	0	13742	11517	5	3614	1	879	1260	420
0	0	13748	11511	5	3619	1	884	1250	410
0	0	13756	11503	5	3624	1	896	1260	410
0	0	13762	11493	5	3629	1	905	1240	400
0	0	13769	11482	5	3634	1	915	1240	400
0	0	13774	11471	5	3639	1	914	1240	400
0	0	13778	11460	5	3644	1	914	1240	400
0	0	13781	11449	5	3649	1	918	1240	400
0	0	13781	11437	5	3654	1	923	1240	400
0	0	13785	11422	5	3659	1	923	1240	400
0	0	13785	11408	5	3664	1	923	1230	390
0	0	13785	11397	5	3669	1	923	1230	390
0	0	13785	11389	5	3674	1	923	1210	380
0	0	13785	11382	5	3679	1	923	1200	380
0	0	13791	11375	5	3684	1	924	1200	380
0	0	13796	11366	5	3689	1	924	1200	380
0	0	13796	11356	5	3694	1	924	1200	380
0	0	13796	11348	5	3699	1	923	1200	380
0	0	13796	11340	5	3704	1	922	1200	380
0	0	13796	11335	5	3709	1	918	1200	380
0	0	13800	11331	5	3714	1	912	1200	380
0	0	13800	11326	5	3719	1	898	1200	380
0	0	13806	11323	5	3724	1	881	1200	380
0	0	13806	11323	5	3729	1	855	1200	380
0	0	13810	11317	5	3734	1	801	1200	380
0	0	13810	11317	5	3739	1	704	1200	380
0	0	13819	11313	5	3744	1	590	1200	380
0	0	13829	11313	5	3749	1	365	1200	380
0	0	13842	11313	5	3754	1	97	1200	380
0	0	13842	11313	5	3759	0	0	1220	390
0	0	13880	11334	5	3764	0	0	1220	390
0	0	13901	11351	5	3769	0	0	1230	400
0	0	13922	11370	5	3774	0	0	1230	400
0	0	13946	11395	5	3779	0	0	1220	390
0	0	13973	11426	5	3784	0	0	1220	390
0	0	14006	11460	5	3789	0	0	1200	380
0	0	14046	11500	5	3794	0	0	1210	380
0	0	14089	11544	5	3799	0	0	1210	380
0	0	14135	11591	5	3804	0	0	1230	370
0	0	14181	11642	5	3809	0	0	1230	370
0	0	14228	11694	5	3814	0	0	1240	370
0	0	14277	11747	5	3819	0	0	1260	360
0	0	14326	11800	5	3824	0	0	1290	350
0	0	14373	11853	5	3829	0	0	1300	350
0	0	14415	11904	5	3834	0	0	1300	350
0	0	14453	11951	5	3839	0	0	1320	340
0	0	14485	11994	5	3844	0	0	1320	340
0	0	14516	12034	5	3849	0	0	1320	340
0	0	14551	12070	5	3854	0	0	1350	340
0	0	14591	12101	5	3859	0	0	1350	340
0	0	14630	12129	5	3864	0	0	1360	350
0	0	14666	12157	5	3869	0	0	1400	350
0	0	14701	12187	5	3874	0	0	1410	350
0	0	14728	12224	5	3879	0	0	1440	350
0	0	14755	12260	5	3884	0	0	1420	340
0	0	14782	12293	5	3889	0	0	1410	320
0	0	14809	12323	5	3894	0	0	1380	300
0	0	14835	12356	5	3899	0	0	1330	280
0	0	14861	12395	5	3904	0	0	1310	250
0	0	14884	12444	5	3909	0	0	1320	230
0	0	14899	12498	5	3914	0	0	1350	220
0	0	14917	12553	5	3919	0	0	1350	220
0	0	14936	12610	5	3924	0	0	1350	220
0	0	14956	12665	5	3929	0	0	1350	220
0	0	14987	12723	5	3934	0	0	1350	220
0	0	14987	12723	5	3939	0	0	1350	220
