# Supplementary material for: “Let Me Hear Your Handwriting!” Evaluating the Movement Fluency from Its Sonification
Source: PLoS One. 2015 Jun 17;10(6):e0128388. doi: 10.1371/journal.pone.0128388 (PMC4470513; doi:10.1371/journal.pone.0128388)
Supplement: S1 Dataset — (ZIP) [file pone.0128388.s004.zip › S4_Dataset_Experiment1/ET4.txt]

Identification :	etienne
2008-10-10	09:09:57
Fichier origine :	C:\Documents and Settings\schon\Bureau\Ecriture\etienne4.txt
Nb segments :	1
Seg	Num	X /100 mm	Y /100 mm	Interv ms	Time ms	Tip	P	Az	Al
0	0	15623	12338	20	20	0	0	1470	260
0	0	15632	12332	5	25	0	0	1490	260
0	0	15649	12320	5	30	0	0	1490	260
0	0	15671	12303	5	35	0	0	1500	270
0	0	15707	12281	5	40	0	0	1500	270
0	0	15743	12259	5	45	0	0	1500	270
0	0	15785	12232	5	50	0	0	1490	260
0	0	15828	12198	5	55	0	0	1460	260
0	0	15862	12158	5	60	0	0	1440	250
0	0	15892	12119	5	65	0	0	1370	230
0	0	15912	12082	5	70	0	0	1350	220
0	0	15932	12049	5	75	0	0	1350	220
0	0	15948	12019	5	80	0	0	1350	220
0	0	15961	11985	5	85	0	0	1350	220
0	0	15972	11946	5	90	0	0	1320	230
0	0	15979	11904	5	95	0	0	1280	240
0	0	15986	11857	5	100	0	0	1280	240
0	0	15990	11812	5	105	0	0	1260	250
0	0	15994	11769	5	110	0	0	1280	240
0	0	15994	11728	5	115	0	0	1300	240
0	0	15997	11690	5	120	0	0	1320	230
0	0	15997	11652	5	125	0	0	1330	230
0	0	16005	11614	5	130	0	0	1330	230
0	0	16011	11574	5	135	0	0	1350	220
0	0	16018	11532	5	140	0	0	1350	220
0	0	16025	11491	5	145	0	0	1350	220
0	0	16031	11449	5	150	0	0	1350	220
0	0	16038	11410	5	155	0	0	1350	220
0	0	16042	11370	5	160	0	0	1350	220
0	0	16046	11329	5	165	0	0	1350	220
0	0	16050	11286	5	170	0	0	1350	220
0	0	16050	11243	5	175	0	0	1350	220
0	0	16055	11206	5	180	0	0	1350	220
0	0	16059	11177	5	185	0	0	1330	230
0	0	16063	11154	5	190	0	0	1300	240
0	0	16069	11138	5	195	0	0	1250	250
0	0	16075	11126	5	200	0	0	1230	260
0	0	16080	11117	5	205	0	0	1180	270
0	0	16085	11112	5	210	0	0	1160	270
0	0	16090	11108	5	215	0	0	1140	280
0	0	16093	11108	5	220	0	0	1130	280
0	0	16098	11115	5	225	0	0	1110	280
0	0	16103	11122	5	230	0	0	1090	290
0	0	16108	11129	5	235	0	0	1080	290
0	0	16112	11136	5	240	0	0	1080	290
0	0	16112	11140	5	245	0	0	1070	290
0	0	16112	11140	5	250	0	0	1070	290
0	0	16112	11144	5	255	0	0	1070	290
0	0	16112	11144	5	260	0	0	1070	290
0	0	16112	11144	5	265	0	0	1070	290
0	0	16112	11144	5	270	0	0	1070	290
0	0	16112	11138	5	275	0	0	1070	290
0	0	16112	11138	5	280	0	0	1070	290
0	0	16117	11132	5	285	0	0	1070	290
0	0	16121	11128	5	290	0	0	1070	290
0	0	16121	11122	5	295	0	0	1080	290
0	0	16125	11114	5	300	0	0	1080	290
0	0	16125	11104	5	305	0	0	1080	290
0	0	16125	11092	5	310	0	0	1080	290
0	0	16125	11077	5	315	0	0	1080	290
0	0	16125	11059	5	320	0	0	1080	290
0	0	16121	11041	5	325	0	0	1080	290
0	0	16116	11020	5	330	0	0	1070	290
0	0	16112	11000	5	335	0	0	1070	290
0	0	16107	10981	5	340	0	0	1070	290
0	0	16104	10967	5	345	0	0	1070	290
0	0	16104	10956	5	350	0	0	1080	310
0	0	16104	10952	5	355	0	0	1080	310
0	0	16104	10952	5	360	0	0	1080	320
0	0	16104	10952	5	365	0	0	1080	320
0	0	16104	10952	5	370	0	0	1080	320
0	0	16104	10956	5	375	0	0	1070	320
0	0	16108	10956	5	380	0	0	1080	340
0	0	16108	10963	5	385	0	0	1080	340
0	0	16122	10979	5	390	1	410	1100	360
0	0	16122	10975	5	395	1	494	1100	360
0	0	16122	10975	5	400	1	573	1110	370
0	0	16122	10975	5	405	1	639	1110	370
0	0	16122	10975	5	410	1	694	1120	370
0	0	16122	10975	5	415	1	738	1120	370
0	0	16127	10975	5	420	1	772	1120	370
0	0	16127	10975	5	425	1	801	1120	370
0	0	16132	10975	5	430	1	824	1120	370
0	0	16132	10979	5	435	1	845	1120	370
0	0	16138	10979	5	440	1	856	1120	370
0	0	16143	10986	5	445	1	865	1120	370
0	0	16152	10993	5	450	1	877	1120	370
0	0	16163	11004	5	455	1	881	1130	370
0	0	16175	11016	5	460	1	881	1130	370
0	0	16190	11031	5	465	1	883	1130	370
0	0	16206	11047	5	470	1	891	1130	370
0	0	16225	11065	5	475	1	892	1130	370
0	0	16248	11087	5	480	1	900	1150	380
0	0	16274	11110	5	485	1	902	1150	380
0	0	16303	11139	5	490	1	907	1160	390
0	0	16333	11171	5	495	1	907	1160	390
0	0	16362	11201	5	500	1	911	1160	390
0	0	16391	11232	5	505	1	912	1170	390
0	0	16422	11263	5	510	1	914	1170	390
0	0	16455	11296	5	515	1	911	1170	390
0	0	16490	11335	5	520	1	912	1170	390
0	0	16522	11377	5	525	1	911	1180	380
0	0	16553	11420	5	530	1	907	1180	380
0	0	16581	11464	5	535	1	902	1180	380
0	0	16608	11507	5	540	1	898	1180	380
0	0	16632	11551	5	545	1	886	1200	380
0	0	16654	11594	5	550	1	881	1220	390
0	0	16673	11641	5	555	1	874	1220	390
0	0	16690	11690	5	560	1	877	1240	400
0	0	16707	11741	5	565	1	865	1240	400
0	0	16723	11796	5	570	1	855	1240	400
0	0	16737	11851	5	575	1	849	1240	400
0	0	16746	11902	6	581	1	856	1260	390
0	0	16753	11948	5	586	1	858	1280	400
0	0	16757	11983	5	591	1	865	1280	400
0	0	16761	12007	5	596	1	868	1290	410
0	0	16761	12024	5	601	1	864	1290	410
0	0	16761	12036	5	606	1	868	1290	410
0	0	16761	12046	5	611	1	871	1300	400
0	0	16755	12055	5	616	1	874	1300	400
0	0	16755	12065	5	621	1	878	1300	400
0	0	16749	12074	5	626	1	881	1300	400
0	0	16745	12083	5	631	1	885	1300	400
0	0	16741	12093	5	636	1	884	1300	400
0	0	16736	12102	5	641	1	883	1320	400
0	0	16730	12113	5	646	1	880	1320	400
0	0	16723	12122	5	651	1	877	1320	400
0	0	16717	12130	5	656	1	879	1320	400
0	0	16710	12137	5	661	1	882	1320	400
0	0	16704	12141	5	666	1	880	1320	400
0	0	16698	12147	5	671	1	876	1320	400
0	0	16689	12151	5	676	1	865	1320	400
0	0	16679	12151	5	681	1	865	1320	400
0	0	16668	12151	5	686	1	868	1330	390
0	0	16657	12151	5	691	1	863	1330	390
0	0	16647	12148	5	696	1	856	1330	390
0	0	16638	12144	5	701	1	852	1330	390
0	0	16630	12144	5	706	1	849	1330	390
0	0	16622	12144	5	711	1	846	1330	390
0	0	16614	12139	5	716	1	846	1320	390
0	0	16607	12136	5	721	1	846	1320	390
0	0	16599	12132	5	726	1	843	1300	370
0	0	16590	12127	5	731	1	839	1300	370
0	0	16581	12121	5	736	1	841	1300	370
0	0	16572	12114	5	741	1	845	1300	370
0	0	16562	12105	5	746	1	845	1300	370
0	0	16552	12095	5	751	1	845	1300	370
0	0	16543	12084	5	756	1	846	1290	380
0	0	16534	12071	5	761	1	845	1290	380
0	0	16524	12056	5	766	1	843	1290	380
0	0	16513	12040	5	771	1	845	1290	380
0	0	16502	12023	5	776	1	844	1280	370
0	0	16492	12005	5	781	1	843	1260	380
0	0	16485	11986	5	786	1	845	1240	370
0	0	16479	11966	5	791	1	844	1240	370
0	0	16472	11945	5	796	1	843	1240	370
0	0	16465	11922	5	801	1	843	1230	370
0	0	16458	11897	5	806	1	845	1230	370
0	0	16451	11868	5	811	1	845	1230	370
0	0	16445	11839	5	816	1	847	1210	380
0	0	16437	11809	5	821	1	845	1210	380
0	0	16428	11777	5	826	1	845	1210	380
0	0	16417	11743	5	831	1	844	1210	380
0	0	16405	11708	5	836	1	843	1210	380
0	0	16392	11673	5	841	1	838	1210	380
0	0	16382	11638	5	846	1	837	1210	380
0	0	16375	11601	5	851	1	837	1210	380
0	0	16370	11560	5	856	1	834	1200	380
0	0	16366	11512	5	861	1	834	1200	380
0	0	16366	11460	5	866	1	834	1190	370
0	0	16358	11408	5	871	1	833	1190	370
0	0	16358	11357	5	876	1	834	1180	360
0	0	16358	11306	5	881	1	841	1180	360
0	0	16358	11254	5	886	1	842	1160	360
0	0	16363	11202	5	891	1	852	1160	360
0	0	16370	11152	5	896	1	861	1160	360
0	0	16381	11107	5	901	1	868	1150	360
0	0	16396	11069	5	906	1	871	1150	360
0	0	16414	11038	5	911	1	871	1150	360
0	0	16435	11012	5	916	1	872	1150	380
0	0	16455	10994	5	921	1	874	1150	380
0	0	16479	10981	5	926	1	872	1150	390
0	0	16509	10973	5	931	1	865	1150	390
0	0	16543	10973	5	936	1	855	1130	400
0	0	16583	10980	5	941	1	835	1130	400
0	0	16626	10995	5	946	1	783	1130	400
0	0	16672	11022	5	951	1	662	1140	410
0	0	16719	11055	5	956	1	336	1140	410
0	0	16765	11093	5	961	1	62	1150	420
0	0	16765	11093	5	966	0	0	1150	420
0	0	16841	11169	5	971	0	0	1150	420
0	0	16868	11200	5	976	0	0	1150	420
0	0	16886	11224	5	981	0	0	1150	420
0	0	16896	11243	5	986	0	0	1170	420
0	0	16904	11259	5	991	0	0	1170	420
0	0	16910	11274	5	996	0	0	1180	410
0	0	16915	11290	5	1001	0	0	1180	410
0	0	16922	11306	5	1006	0	0	1200	410
0	0	16928	11321	5	1011	0	0	1190	400
0	0	16932	11336	5	1016	0	0	1200	400
0	0	16937	11352	5	1021	0	0	1180	380
0	0	16943	11369	5	1026	0	0	1190	370
0	0	16948	11386	5	1031	0	0	1190	350
0	0	16956	11401	5	1036	0	0	1180	350
0	0	16964	11416	5	1041	0	0	1180	330
0	0	16972	11429	5	1046	0	0	1170	320
0	0	16981	11442	5	1051	0	0	1180	320
0	0	16990	11453	5	1056	0	0	1160	300
0	0	16999	11463	5	1061	0	0	1170	290
0	0	17007	11470	5	1066	0	0	1170	290
0	0	17015	11474	5	1071	0	0	1160	270
0	0	17022	11474	5	1076	0	0	1160	270
0	0	17029	11474	5	1081	0	0	1160	270
0	0	17034	11474	5	1086	0	0	1170	270
0	0	17039	11470	5	1091	0	0	1170	270
0	0	17042	11466	5	1096	0	0	1170	270
0	0	17042	11461	5	1101	0	0	1180	270
0	0	17046	11454	5	1106	0	0	1180	270
0	0	17046	11447	5	1111	0	0	1180	270
0	0	17046	11439	5	1116	0	0	1180	270
0	0	17046	11431	5	1121	0	0	1180	270
0	0	17040	11424	5	1126	0	0	1200	280
0	0	17040	11417	5	1131	0	0	1200	280
0	0	17033	11411	5	1136	0	0	1210	290
0	0	17033	11405	5	1141	0	0	1200	290
0	0	17028	11399	5	1146	0	0	1220	310
0	0	17021	11399	5	1151	0	0	1220	310
0	0	16971	11403	4	1155	1	903	1240	370
0	0	16967	11403	5	1160	1	909	1260	380
0	0	16967	11403	5	1165	1	914	1260	380
0	0	16963	11407	5	1170	1	916	1270	390
0	0	16959	11407	5	1175	1	922	1270	390
0	0	16955	11407	5	1180	1	928	1270	390
0	0	16951	11407	5	1185	1	930	1270	390
0	0	16944	11404	5	1190	1	929	1270	390
0	0	16936	11404	5	1195	1	930	1270	390
0	0	16925	11399	5	1200	1	930	1270	390
0	0	16911	11392	5	1205	1	930	1270	390
0	0	16895	11381	5	1210	1	930	1270	390
0	0	16875	11366	5	1215	1	929	1260	390
0	0	16854	11350	5	1220	1	928	1260	390
0	0	16834	11333	5	1225	1	928	1260	390
0	0	16816	11317	5	1230	1	927	1260	390
0	0	16801	11301	5	1235	1	927	1260	390
0	0	16788	11285	5	1240	1	926	1260	390
0	0	16776	11268	5	1245	1	926	1280	400
0	0	16764	11248	5	1250	1	926	1280	400
0	0	16753	11227	5	1255	1	926	1290	410
0	0	16742	11205	5	1260	1	925	1290	410
0	0	16735	11185	5	1265	1	925	1290	410
0	0	16735	11167	5	1270	1	925	1270	420
0	0	16735	11147	5	1275	1	925	1270	420
0	0	16738	11128	5	1280	1	924	1270	420
0	0	16745	11108	5	1285	1	924	1290	430
0	0	16751	11088	5	1290	1	922	1280	430
0	0	16759	11073	5	1295	1	920	1290	440
0	0	16768	11059	5	1300	1	917	1290	440
0	0	16781	11047	5	1305	1	918	1290	440
0	0	16798	11037	5	1310	1	917	1270	450
0	0	16817	11029	5	1315	1	916	1270	450
0	0	16836	11023	5	1320	1	914	1270	450
0	0	16858	11023	5	1325	1	914	1250	450
0	0	16879	11023	5	1330	1	914	1250	450
0	0	16900	11027	5	1335	1	909	1250	450
0	0	16920	11033	5	1340	1	908	1250	450
0	0	16937	11044	5	1345	1	906	1230	460
0	0	16953	11059	5	1350	1	905	1220	450
0	0	16970	11079	5	1355	1	905	1220	450
0	0	16987	11103	5	1360	1	905	1210	440
0	0	17005	11130	5	1365	1	904	1210	440
0	0	17022	11157	5	1370	1	905	1210	440
0	0	17036	11184	5	1375	1	906	1210	440
0	0	17048	11209	5	1380	1	909	1210	440
0	0	17057	11232	5	1385	1	911	1220	420
0	0	17064	11255	5	1390	1	912	1220	420
0	0	17069	11278	5	1395	1	920	1200	410
0	0	17076	11302	5	1400	1	922	1200	410
0	0	17082	11326	5	1405	1	928	1210	410
0	0	17087	11348	5	1410	1	929	1210	410
0	0	17093	11367	5	1415	1	933	1210	410
0	0	17093	11381	5	1420	1	937	1230	400
0	0	17093	11389	5	1425	1	941	1230	400
0	0	17093	11392	5	1430	1	944	1230	400
0	0	17093	11392	5	1435	1	945	1230	400
0	0	17093	11388	5	1440	1	944	1240	400
0	0	17086	11383	5	1445	1	942	1240	400
0	0	17082	11376	5	1450	1	941	1240	400
0	0	17079	11369	5	1455	1	939	1240	400
0	0	17079	11362	5	1460	1	938	1240	400
0	0	17075	11352	5	1465	1	938	1240	400
0	0	17075	11337	5	1470	1	939	1240	400
0	0	17075	11318	5	1475	1	938	1240	400
0	0	17075	11293	5	1480	1	938	1240	400
0	0	17068	11264	5	1485	1	938	1240	400
0	0	17061	11235	5	1490	1	937	1240	400
0	0	17056	11209	5	1495	1	936	1240	400
0	0	17056	11184	5	1500	1	938	1240	400
0	0	17056	11159	5	1505	1	938	1240	400
0	0	17064	11137	5	1510	1	937	1230	400
0	0	17074	11114	5	1515	1	937	1230	400
0	0	17085	11091	5	1520	1	938	1230	400
0	0	17095	11071	5	1525	1	937	1230	400
0	0	17106	11053	5	1530	1	935	1210	410
0	0	17116	11037	5	1535	1	933	1210	410
0	0	17126	11023	5	1540	1	934	1210	410
0	0	17138	11012	5	1545	1	933	1200	410
0	0	17151	11002	5	1550	1	932	1200	410
0	0	17164	10993	5	1555	1	931	1200	410
0	0	17177	10988	5	1560	1	932	1180	410
0	0	17190	10988	5	1565	1	930	1200	430
0	0	17201	10988	5	1570	1	931	1200	430
0	0	17213	10988	5	1575	1	930	1200	440
0	0	17225	10997	5	1580	1	932	1200	440
0	0	17238	11007	5	1585	1	931	1200	440
0	0	17251	11020	5	1590	1	930	1200	440
0	0	17264	11035	5	1595	1	931	1200	440
0	0	17277	11051	5	1600	1	932	1200	440
0	0	17288	11065	5	1605	1	936	1200	440
0	0	17301	11082	5	1610	1	936	1200	440
0	0	17316	11102	5	1615	1	937	1200	440
0	0	17330	11125	5	1620	1	936	1200	440
0	0	17344	11150	5	1625	1	938	1200	440
0	0	17357	11172	5	1630	1	939	1210	440
0	0	17367	11194	5	1635	1	944	1210	440
0	0	17375	11212	5	1640	1	950	1210	440
0	0	17380	11228	5	1645	1	951	1210	440
0	0	17385	11245	5	1650	1	953	1230	430
0	0	17389	11260	5	1655	1	957	1230	430
0	0	17393	11277	5	1660	1	961	1240	430
0	0	17399	11296	5	1665	1	964	1240	430
0	0	17406	11313	5	1670	1	966	1240	430
0	0	17415	11329	5	1675	1	969	1260	420
0	0	17422	11342	5	1680	1	971	1260	420
0	0	17428	11352	5	1685	1	972	1260	420
0	0	17432	11360	5	1690	1	974	1260	420
0	0	17436	11371	5	1695	1	974	1270	420
0	0	17443	11382	5	1700	1	975	1270	420
0	0	17454	11395	5	1705	1	976	1270	420
0	0	17466	11409	5	1710	1	979	1270	420
0	0	17480	11421	5	1715	1	979	1270	420
0	0	17494	11431	5	1720	1	980	1290	410
0	0	17507	11441	5	1725	1	981	1290	410
0	0	17519	11448	5	1730	1	980	1310	420
0	0	17526	11453	5	1735	1	980	1310	420
0	0	17529	11453	5	1740	1	981	1320	430
0	0	17529	11453	5	1745	1	980	1320	430
0	0	17529	11453	5	1750	1	980	1320	430
0	0	17524	11453	5	1755	1	981	1320	430
0	0	17524	11453	5	1760	1	982	1330	420
0	0	17519	11453	5	1765	1	982	1330	420
0	0	17519	11450	5	1770	1	982	1330	420
0	0	17519	11450	5	1775	1	983	1330	420
0	0	17519	11450	5	1780	1	983	1330	420
0	0	17519	11450	5	1785	1	982	1330	420
0	0	17519	11450	5	1790	1	983	1330	420
0	0	17519	11450	5	1795	1	983	1330	420
0	0	17519	11450	5	1800	1	983	1330	420
0	0	17519	11450	5	1805	1	983	1330	420
0	0	17519	11450	5	1810	1	983	1350	410
0	0	17519	11450	5	1815	1	983	1350	410
0	0	17519	11450	5	1820	1	984	1350	410
0	0	17515	11445	5	1825	1	984	1350	410
0	0	17515	11445	5	1830	1	983	1350	410
0	0	17515	11445	5	1835	1	983	1350	410
0	0	17515	11442	5	1840	1	982	1350	410
0	0	17515	11442	5	1845	1	982	1350	410
0	0	17511	11438	5	1850	1	981	1330	420
0	0	17511	11434	5	1855	1	980	1330	420
0	0	17511	11427	5	1860	1	980	1330	420
0	0	17506	11418	5	1865	1	980	1330	420
0	0	17502	11404	5	1870	1	981	1330	420
0	0	17495	11386	5	1875	1	981	1330	420
0	0	17487	11367	5	1880	1	982	1330	420
0	0	17480	11348	5	1885	1	981	1330	420
0	0	17473	11329	5	1890	1	981	1330	420
0	0	17468	11310	5	1895	1	981	1330	420
0	0	17463	11291	5	1900	1	981	1330	420
0	0	17457	11270	5	1905	1	981	1330	420
0	0	17452	11249	5	1910	1	980	1320	430
0	0	17447	11229	5	1915	1	980	1320	430
0	0	17443	11210	5	1920	1	980	1320	430
0	0	17438	11190	5	1925	1	981	1320	430
0	0	17434	11167	5	1930	1	982	1320	430
0	0	17429	11142	5	1935	1	982	1300	430
0	0	17421	11118	5	1940	1	982	1300	430
0	0	17414	11092	5	1945	1	982	1300	430
0	0	17407	11067	5	1950	1	982	1290	440
0	0	17400	11042	5	1955	1	981	1290	440
0	0	17394	11015	5	1960	1	982	1290	440
0	0	17387	10992	5	1965	1	982	1270	450
0	0	17380	10972	5	1970	1	982	1270	450
0	0	17376	10951	5	1975	1	982	1270	450
0	0	17371	10930	5	1980	1	982	1250	450
0	0	17365	10906	5	1985	1	980	1250	450
0	0	17357	10883	5	1990	1	981	1250	450
0	0	17349	10864	5	1995	1	981	1230	460
0	0	17344	10848	5	2000	1	981	1220	460
0	0	17344	10834	5	2005	1	980	1220	460
0	0	17344	10820	5	2010	1	981	1200	470
0	0	17339	10802	5	2015	1	980	1200	470
0	0	17336	10785	5	2020	1	976	1200	470
0	0	17331	10768	5	2025	1	974	1200	470
0	0	17327	10753	5	2030	1	972	1200	470
0	0	17327	10740	5	2035	1	969	1200	470
0	0	17322	10730	5	2040	1	964	1200	470
0	0	17322	10724	5	2045	1	957	1200	470
0	0	17322	10720	5	2050	1	951	1200	470
0	0	17322	10720	5	2055	1	946	1220	460
0	0	17322	10720	5	2060	1	937	1220	460
0	0	17322	10720	5	2065	1	925	1220	460
0	0	17322	10720	5	2070	1	914	1230	460
0	0	17322	10720	5	2075	1	898	1230	460
0	0	17322	10723	5	2080	1	876	1250	450
0	0	17322	10723	5	2085	1	843	1250	450
0	0	17322	10727	5	2090	1	799	1270	450
0	0	17329	10732	5	2095	1	720	1270	450
0	0	17334	10740	5	2100	1	586	1290	440
0	0	17341	10752	5	2105	1	326	1290	440
0	0	17349	10770	5	2110	1	121	1300	430
0	0	17349	10770	5	2115	0	0	1290	440
0	0	17369	10820	5	2120	0	0	1290	440
0	0	17381	10849	5	2125	0	0	1290	440
0	0	17393	10881	5	2130	0	0	1270	450
0	0	17403	10912	5	2135	0	0	1270	450
0	0	17413	10944	5	2140	0	0	1250	440
0	0	17423	10974	5	2145	0	0	1250	440
0	0	17434	11004	5	2150	0	0	1230	430
0	0	17447	11032	5	2155	0	0	1230	430
0	0	17463	11058	5	2160	0	0	1230	430
0	0	17476	11084	5	2165	0	0	1230	430
0	0	17487	11107	5	2170	0	0	1230	430
0	0	17495	11128	5	2175	0	0	1210	440
0	0	17499	11146	5	2180	0	0	1210	440
0	0	17499	11160	5	2185	0	0	1210	440
0	0	17499	11173	5	2190	0	0	1210	440
0	0	17499	11184	5	2195	0	0	1210	440
0	0	17499	11193	5	2200	0	0	1210	440
0	0	17493	11200	5	2205	0	0	1230	430
0	0	17490	11205	5	2210	0	0	1230	430
0	0	17485	11208	5	2215	0	0	1240	430
0	0	17481	11208	5	2220	0	0	1240	430
0	0	17481	11208	5	2225	0	0	1240	430
0	0	17472	11214	5	2230	0	0	1260	420
0	0	17454	11220	3	2233	1	804	1270	420
0	0	17454	11220	5	2238	1	812	1270	420
0	0	17454	11220	5	2243	1	817	1270	420
0	0	17454	11220	5	2248	1	821	1270	420
0	0	17454	11217	5	2253	1	828	1270	420
0	0	17459	11217	5	2258	1	838	1270	420
0	0	17463	11217	5	2263	1	849	1270	420
0	0	17470	11212	5	2268	1	851	1270	420
0	0	17476	11212	5	2273	1	852	1270	420
0	0	17484	11208	5	2278	1	858	1270	420
0	0	17493	11208	5	2283	1	861	1270	420
0	0	17503	11204	5	2288	1	863	1270	420
0	0	17517	11204	5	2293	1	865	1270	420
0	0	17532	11204	5	2298	1	864	1270	420
0	0	17548	11210	5	2303	1	864	1270	420
0	0	17564	11215	5	2308	1	865	1270	420
0	0	17580	11219	5	2313	1	865	1270	420
0	0	17595	11224	5	2318	1	866	1290	430
0	0	17611	11229	5	2323	1	865	1290	430
0	0	17625	11235	5	2328	1	865	1300	430
0	0	17636	11241	5	2333	1	865	1300	430
0	0	17643	11245	5	2338	1	867	1300	430
0	0	17647	11245	5	2343	1	872	1300	430
0	0	17647	11245	5	2348	1	878	1300	430
0	0	17651	11245	5	2353	1	882	1300	430
0	0	17651	11245	5	2358	1	887	1300	430
0	0	17655	11245	5	2363	1	891	1320	450
0	0	17655	11245	5	2368	1	894	1320	450
0	0	17655	11245	5	2373	1	897	1330	450
0	0	17655	11245	5	2378	1	900	1330	450
0	0	17651	11245	5	2383	1	902	1330	450
0	0	17651	11245	5	2388	1	903	1330	450
0	0	17651	11245	5	2393	1	903	1330	450
0	0	17651	11239	5	2398	1	904	1330	450
0	0	17651	11235	5	2403	1	904	1330	450
0	0	17651	11228	5	2408	1	904	1330	450
0	0	17646	11217	5	2413	1	904	1330	450
0	0	17640	11200	5	2418	1	904	1320	460
0	0	17631	11178	5	2423	1	904	1320	460
0	0	17620	11154	5	2428	1	903	1320	460
0	0	17610	11132	5	2433	1	903	1320	460
0	0	17602	11113	5	2438	1	903	1320	460
0	0	17597	11094	5	2443	1	903	1320	460
0	0	17597	11075	5	2448	1	904	1300	470
0	0	17591	11056	5	2453	1	903	1300	470
0	0	17591	11038	5	2458	1	904	1300	470
0	0	17587	11022	5	2463	1	903	1300	470
0	0	17587	11009	5	2468	1	903	1280	470
0	0	17587	10991	10	2478	1	902	1280	470
0	0	17591	10984	5	2483	1	902	1260	480
0	0	17595	10976	5	2488	1	902	1250	470
0	0	17599	10969	5	2493	1	898	1250	470
0	0	17604	10963	5	2498	1	895	1240	480
0	0	17609	10959	5	2503	1	891	1240	480
0	0	17615	10959	5	2508	1	888	1250	480
0	0	17622	10955	5	2513	1	885	1230	490
0	0	17631	10955	5	2518	1	883	1230	490
0	0	17641	10955	5	2523	1	883	1230	490
0	0	17651	10963	5	2528	1	883	1230	490
0	0	17663	10971	5	2533	1	883	1230	490
0	0	17677	10981	5	2538	1	883	1230	490
0	0	17692	10993	5	2543	1	882	1230	490
0	0	17709	11004	5	2548	1	880	1230	490
0	0	17725	11016	5	2553	1	880	1230	490
0	0	17741	11029	5	2558	1	881	1230	490
0	0	17755	11042	5	2563	1	881	1230	490
0	0	17770	11058	5	2568	1	883	1230	490
0	0	17787	11075	5	2573	1	888	1270	500
0	0	17803	11093	5	2578	1	888	1270	500
0	0	17818	11111	5	2583	1	889	1280	500
0	0	17832	11127	5	2588	1	891	1280	500
0	0	17842	11140	5	2593	1	896	1290	500
0	0	17850	11153	5	2598	1	900	1290	500
0	0	17856	11163	5	2603	1	903	1290	500
0	0	17860	11173	5	2608	1	910	1290	500
0	0	17860	11181	5	2613	1	914	1320	490
0	0	17864	11189	5	2618	1	918	1340	500
0	0	17864	11196	5	2623	1	921	1340	500
0	0	17864	11203	5	2628	1	924	1350	510
0	0	17868	11209	5	2633	1	929	1360	500
0	0	17868	11215	5	2638	1	933	1360	500
0	0	17868	11218	5	2643	1	936	1360	500
0	0	17868	11218	5	2648	1	938	1360	500
0	0	17868	11223	5	2653	1	940	1380	490
0	0	17868	11223	5	2658	1	941	1380	490
0	0	17868	11227	5	2663	1	941	1380	490
0	0	17868	11227	5	2668	1	942	1380	490
0	0	17868	11231	5	2673	1	942	1380	490
0	0	17868	11231	5	2678	1	943	1380	490
0	0	17868	11231	5	2683	1	944	1380	490
0	0	17868	11235	5	2688	1	944	1380	490
0	0	17868	11235	5	2693	1	944	1380	490
0	0	17868	11235	5	2698	1	944	1380	490
0	0	17868	11235	5	2703	1	943	1380	490
0	0	17868	11235	5	2708	1	943	1380	490
0	0	17868	11231	5	2713	1	942	1380	490
0	0	17868	11227	5	2718	1	941	1380	490
0	0	17868	11221	5	2723	1	940	1380	490
0	0	17864	11215	5	2728	1	939	1380	490
0	0	17864	11208	5	2733	1	938	1380	490
0	0	17864	11198	5	2738	1	938	1380	490
0	0	17864	11187	5	2743	1	938	1380	490
0	0	17864	11173	5	2748	1	938	1380	490
0	0	17858	11155	5	2753	1	938	1380	490
0	0	17852	11138	5	2758	1	938	1380	490
0	0	17847	11122	5	2763	1	937	1380	490
0	0	17842	11108	5	2768	1	937	1380	490
0	0	17842	11094	5	2773	1	937	1360	500
0	0	17839	11080	5	2778	1	937	1360	500
0	0	17839	11065	5	2783	1	937	1360	500
0	0	17839	11050	5	2788	1	937	1360	500
0	0	17839	11038	5	2793	1	937	1360	500
0	0	17839	11027	5	2798	1	937	1350	510
0	0	17845	11017	5	2803	1	936	1350	510
0	0	17850	11009	5	2808	1	933	1350	510
0	0	17855	11001	5	2813	1	932	1330	520
0	0	17862	10995	5	2818	1	929	1330	520
0	0	17866	10990	5	2823	1	923	1330	520
0	0	17871	10986	5	2828	1	921	1330	520
0	0	17876	10986	5	2833	1	921	1330	520
0	0	17882	10981	5	2838	1	920	1310	520
0	0	17890	10981	5	2843	1	919	1310	520
0	0	17898	10981	5	2848	1	919	1310	520
0	0	17906	10989	5	2853	1	918	1300	520
0	0	17915	10996	5	2858	1	918	1300	520
0	0	17924	11005	5	2863	1	918	1280	500
0	0	17933	11016	5	2868	1	918	1270	500
0	0	17941	11028	5	2873	1	918	1270	500
0	0	17948	11041	5	2878	1	918	1250	480
0	0	17955	11057	5	2883	1	918	1260	480
0	0	17962	11074	5	2888	1	923	1260	480
0	0	17971	11091	5	2893	1	923	1250	470
0	0	17980	11111	5	2898	1	924	1250	470
0	0	17991	11132	5	2903	1	927	1230	460
0	0	18003	11153	5	2908	1	929	1230	460
0	0	18015	11174	5	2913	1	931	1250	440
0	0	18026	11192	5	2918	1	934	1250	440
0	0	18034	11209	5	2923	1	935	1250	440
0	0	18041	11224	5	2928	1	938	1250	440
0	0	18047	11238	5	2933	1	938	1270	450
0	0	18053	11250	5	2938	1	941	1270	450
0	0	18060	11261	5	2943	1	947	1270	450
0	0	18064	11270	5	2948	1	952	1290	440
0	0	18064	11275	5	2953	1	957	1290	440
0	0	18068	11278	5	2958	1	963	1290	440
0	0	18068	11278	5	2963	1	969	1290	440
0	0	18063	11278	5	2968	1	973	1290	440
0	0	18063	11274	5	2973	1	976	1300	430
0	0	18057	11274	5	2978	1	978	1300	430
0	0	18057	11274	5	2983	1	979	1300	430
0	0	18057	11270	5	2988	1	979	1300	430
0	0	18054	11270	5	2993	1	979	1320	450
0	0	18054	11264	5	2998	1	978	1320	450
0	0	18050	11264	5	3003	1	977	1320	450
0	0	18050	11257	5	3008	1	976	1320	450
0	0	18050	11252	5	3013	1	976	1320	450
0	0	18047	11247	5	3018	1	975	1350	440
0	0	18047	11239	5	3023	1	975	1350	440
0	0	18043	11231	5	3028	1	975	1350	440
0	0	18043	11223	5	3033	1	975	1350	440
0	0	18043	11214	5	3038	1	975	1340	440
0	0	18043	11206	5	3043	1	972	1340	440
0	0	18043	11198	5	3048	1	967	1300	430
0	0	18043	11192	5	3053	1	958	1300	430
0	0	18043	11187	5	3058	1	942	1300	430
0	0	18043	11184	5	3063	1	920	1300	430
0	0	18047	11184	5	3068	1	889	1320	450
0	0	18050	11178	5	3073	1	837	1320	450
0	0	18055	11178	5	3078	1	677	1330	450
0	0	18061	11172	5	3083	1	249	1330	450
0	0	18061	11172	5	3088	0	0	1330	450
0	0	18075	11172	5	3093	0	0	1320	450
0	0	18083	11172	5	3098	0	0	1320	450
0	0	18088	11182	5	3103	0	0	1300	430
0	0	18092	11197	5	3108	0	0	1300	430
0	0	18096	11220	5	3113	0	0	1300	430
0	0	18099	11246	5	3118	0	0	1300	430
0	0	18106	11273	5	3123	0	0	1300	430
0	0	18116	11303	5	3128	0	0	1300	430
0	0	18128	11335	5	3133	0	0	1300	430
0	0	18141	11371	5	3138	0	0	1300	430
0	0	18153	11410	5	3143	0	0	1300	430
0	0	18165	11451	5	3148	0	0	1310	420
0	0	18177	11495	5	3153	0	0	1310	420
0	0	18187	11541	5	3158	0	0	1300	400
0	0	18196	11587	5	3163	0	0	1300	400
0	0	18202	11636	5	3168	0	0	1320	400
0	0	18207	11686	5	3173	0	0	1320	390
0	0	18207	11736	5	3178	0	0	1340	380
0	0	18203	11782	5	3183	0	0	1330	360
0	0	18198	11820	5	3188	0	0	1350	350
0	0	18190	11848	5	3193	0	0	1360	350
0	0	18181	11864	5	3198	0	0	1370	330
0	0	18170	11872	5	3203	0	0	1380	330
0	0	18158	11872	5	3208	0	0	1360	320
0	0	18145	11872	5	3213	0	0	1360	320
0	0	18131	11869	5	3218	0	0	1370	330
0	0	18116	11862	5	3223	0	0	1370	330
0	0	18099	11853	5	3228	0	0	1380	340
0	0	18080	11853	5	3233	0	0	1360	350
0	0	17981	11849	5	3238	1	694	1300	430
0	0	17981	11842	5	3243	1	597	1300	430
0	0	17985	11832	5	3248	1	437	1300	430
0	0	17990	11818	5	3253	1	224	1310	420
0	0	17990	11818	5	3258	0	0	1310	420
0	0	18005	11784	5	3263	0	0	1300	400
0	0	18012	11769	5	3268	0	0	1300	400
0	0	18018	11759	5	3273	0	0	1300	400
0	0	18022	11753	5	3278	0	0	1320	400
0	0	18022	11753	5	3283	0	0	1320	400
0	0	18022	11753	5	3288	0	0	1320	390
0	0	18027	11753	5	3293	0	0	1320	390
0	0	18033	11749	5	3298	0	0	1320	370
0	0	18045	11749	5	3303	0	0	1330	360
0	0	18061	11749	5	3308	0	0	1320	360
0	0	18082	11749	5	3313	0	0	1340	350
0	0	18108	11749	5	3318	0	0	1330	330
0	0	18137	11749	5	3323	0	0	1340	320
0	0	18168	11753	5	3328	0	0	1350	320
0	0	18201	11753	5	3333	0	0	1330	310
0	0	18235	11753	6	3339	0	0	1350	300
0	0	18271	11756	5	3344	0	0	1360	290
0	0	18309	11756	5	3349	0	0	1380	280
0	0	18348	11753	5	3354	0	0	1390	280
0	0	18389	11753	5	3359	0	0	1410	270
0	0	18427	11746	5	3364	0	0	1410	270
0	0	18462	11742	5	3369	0	0	1420	260
0	0	18491	11734	5	3374	0	0	1420	260
0	0	18514	11722	5	3379	0	0	1450	250
0	0	18531	11707	5	3384	0	0	1450	250
0	0	18540	11688	5	3389	0	0	1460	260
0	0	18540	11666	5	3394	0	0	1460	260
0	0	18530	11643	5	3399	0	0	1450	270
0	0	18512	11620	5	3404	0	0	1450	270
0	0	18485	11596	5	3409	0	0	1450	270
0	0	18455	11572	5	3414	0	0	1440	280
0	0	18421	11546	5	3419	0	0	1420	290
0	0	18385	11518	5	3424	0	0	1420	290
0	0	18350	11488	5	3429	0	0	1410	290
0	0	18319	11458	5	3434	0	0	1390	310
0	0	18291	11429	5	3439	0	0	1380	310
0	0	18266	11403	5	3444	0	0	1360	320
0	0	18246	11380	5	3449	0	0	1350	320
0	0	18226	11360	5	3454	0	0	1320	330
0	0	18208	11341	5	3459	0	0	1310	330
0	0	18193	11322	5	3464	0	0	1270	330
0	0	18180	11303	5	3469	0	0	1260	330
0	0	18166	11283	5	3474	0	0	1240	340
0	0	18153	11261	5	3479	0	0	1230	340
0	0	18137	11241	5	3484	0	0	1220	330
0	0	18122	11222	5	3489	0	0	1200	340
0	0	18109	11205	5	3494	0	0	1180	330
0	0	18098	11192	5	3499	0	0	1160	330
0	0	18091	11181	5	3504	0	0	1160	330
0	0	18086	11171	5	3509	0	0	1150	330
0	0	18081	11163	5	3514	0	0	1140	340
0	0	18077	11156	5	3519	0	0	1140	340
0	0	18073	11151	5	3524	0	0	1130	340
0	0	18073	11151	5	3529	0	0	1130	340
0	0	18069	11151	5	3534	0	0	1130	340
0	0	18069	11151	5	3539	0	0	1110	340
0	0	18065	11147	5	3544	0	0	1110	340
0	0	18061	11147	5	3549	0	0	1110	340
0	0	18056	11139	5	3554	0	0	1110	340
0	0	18052	11135	5	3559	0	0	1110	340
0	0	18047	11130	5	3564	0	0	1110	340
0	0	18042	11125	5	3569	0	0	1100	340
0	0	18036	11120	5	3574	0	0	1100	340
0	0	18029	11114	5	3579	0	0	1100	340
0	0	18022	11109	5	3584	0	0	1100	340
0	0	18014	11105	5	3589	0	0	1100	340
0	0	18006	11105	5	3594	0	0	1100	340
0	0	17999	11101	5	3599	0	0	1100	340
0	0	17993	11101	5	3604	0	0	1100	340
0	0	17989	11101	5	3609	0	0	1100	340
0	0	17989	11107	5	3614	0	0	1100	340
0	0	17985	11112	5	3619	0	0	1100	340
0	0	17981	11117	5	3624	0	0	1120	360
0	0	17976	11120	5	3629	0	0	1120	360
0	0	17971	11120	5	3634	0	0	1120	370
0	0	17967	11127	5	3639	0	0	1120	370
0	0	17967	11132	5	3644	0	0	1120	370
0	0	17967	11137	5	3649	0	0	1120	370
0	0	17963	11153	5	3654	1	184	1120	370
0	0	17963	11158	5	3659	1	224	1120	370
0	0	17959	11158	5	3664	1	273	1120	370
0	0	17959	11162	5	3669	1	323	1120	370
0	0	17959	11162	5	3674	1	378	1120	370
0	0	17959	11162	5	3679	1	419	1120	370
0	0	17959	11162	5	3684	1	465	1130	370
0	0	17959	11162	5	3689	1	514	1130	370
0	0	17959	11162	5	3694	1	559	1120	370
0	0	17959	11162	5	3699	1	599	1120	370
0	0	17964	11159	5	3704	1	639	1120	370
0	0	17964	11159	5	3709	1	672	1120	370
0	0	17964	11155	5	3714	1	700	1120	370
0	0	17969	11155	5	3719	1	723	1120	370
0	0	17969	11152	5	3724	1	746	1120	370
0	0	17973	11152	5	3729	1	762	1120	370
0	0	17977	11152	5	3734	1	779	1120	370
0	0	17977	11152	5	3739	1	794	1120	370
0	0	17983	11152	5	3744	1	802	1120	370
0	0	17987	11152	5	3749	1	810	1120	370
0	0	17991	11152	5	3754	1	822	1120	370
0	0	17996	11152	5	3759	1	838	1120	370
0	0	18002	11152	5	3764	1	841	1120	370
0	0	18009	11152	5	3769	1	841	1120	370
0	0	18019	11161	5	3774	1	855	1120	370
0	0	18030	11172	5	3779	1	858	1120	370
0	0	18041	11183	5	3784	1	859	1120	370
0	0	18053	11194	5	3789	1	862	1130	370
0	0	18065	11210	5	3794	1	865	1130	370
0	0	18078	11227	5	3799	1	868	1130	370
0	0	18094	11245	5	3804	1	867	1150	380
0	0	18112	11262	5	3809	1	868	1150	380
0	0	18128	11276	5	3814	1	869	1160	390
0	0	18145	11291	5	3819	1	868	1160	390
0	0	18163	11307	5	3824	1	869	1160	390
0	0	18178	11326	5	3829	1	868	1160	390
0	0	18190	11343	5	3834	1	868	1170	390
0	0	18201	11356	5	3839	1	868	1170	390
0	0	18207	11364	5	3844	1	868	1190	400
0	0	18213	11364	5	3849	1	868	1190	400
0	0	18219	11364	5	3854	1	868	1200	410
0	0	18223	11364	5	3859	1	868	1210	410
0	0	18227	11359	5	3864	1	868	1210	410
0	0	18227	11355	5	3869	1	869	1210	410
0	0	18235	11351	5	3874	1	869	1210	410
0	0	18238	11351	5	3879	1	868	1210	410
0	0	18243	11346	5	3884	1	867	1210	410
0	0	18248	11346	5	3889	1	867	1210	410
0	0	18253	11341	5	3894	1	865	1230	400
0	0	18258	11338	5	3899	1	864	1230	400
0	0	18264	11332	5	3904	1	865	1230	400
0	0	18269	11323	5	3909	1	866	1230	400
0	0	18273	11313	5	3914	1	865	1250	410
0	0	18273	11297	5	3919	1	864	1230	420
0	0	18277	11277	5	3924	1	862	1240	430
0	0	18277	11254	5	3929	1	862	1240	430
0	0	18273	11228	5	3934	1	858	1240	430
0	0	18269	11202	5	3939	1	852	1240	430
0	0	18265	11173	5	3944	1	845	1240	430
0	0	18258	11143	5	3949	1	841	1230	430
0	0	18250	11112	5	3954	1	834	1230	430
0	0	18240	11083	5	3959	1	833	1230	430
0	0	18230	11057	5	3964	1	831	1210	440
0	0	18222	11035	5	3969	1	831	1210	440
0	0	18216	11015	5	3974	1	829	1210	440
0	0	18212	10998	5	3979	1	830	1200	440
0	0	18212	10983	5	3984	1	830	1200	440
0	0	18206	10968	5	3989	1	829	1200	440
0	0	18201	10955	5	3994	1	829	1170	450
0	0	18197	10944	5	3999	1	829	1170	450
0	0	18197	10938	5	4004	1	825	1160	450
0	0	18194	10938	5	4009	1	806	1160	450
0	0	18194	10938	5	4014	1	796	1160	450
0	0	18200	10938	5	4019	1	791	1140	450
0	0	18204	10944	5	4024	1	794	1140	450
0	0	18207	10949	5	4029	1	798	1140	450
0	0	18211	10955	5	4034	1	800	1140	450
0	0	18215	10964	5	4039	1	805	1140	450
0	0	18221	10976	5	4044	1	805	1140	450
0	0	18229	10992	5	4049	1	812	1140	450
0	0	18239	11008	6	4055	1	818	1140	450
0	0	18249	11024	5	4060	1	820	1140	450
0	0	18260	11038	5	4065	1	826	1140	450
0	0	18269	11051	5	4070	1	830	1140	450
0	0	18276	11062	5	4075	1	837	1140	450
0	0	18284	11071	5	4080	1	842	1140	450
0	0	18293	11081	5	4085	1	848	1140	450
0	0	18308	11094	5	4090	1	852	1160	450
0	0	18325	11107	5	4095	1	853	1160	450
0	0	18343	11124	5	4100	1	858	1160	450
0	0	18359	11137	5	4105	1	865	1160	450
0	0	18373	11146	5	4110	1	865	1160	450
0	0	18387	11151	5	4115	1	866	1170	450
0	0	18401	11151	5	4120	1	869	1170	450
0	0	18414	11151	5	4125	1	871	1170	450
0	0	18426	11151	5	4130	1	872	1170	450
0	0	18439	11151	5	4135	1	872	1170	450
0	0	18450	11151	5	4140	1	872	1170	450
0	0	18460	11155	5	4145	1	874	1200	440
0	0	18469	11155	5	4150	1	877	1200	440
0	0	18475	11152	5	4155	1	880	1200	440
0	0	18483	11146	5	4160	1	884	1200	440
0	0	18491	11139	5	4165	1	891	1200	440
0	0	18500	11131	5	4170	1	894	1200	440
0	0	18508	11121	5	4175	1	896	1170	450
0	0	18515	11108	5	4180	1	897	1170	450
0	0	18519	11096	5	4185	1	898	1170	450
0	0	18523	11083	5	4190	1	900	1170	450
0	0	18528	11070	5	4195	1	903	1170	450
0	0	18534	11058	5	4200	1	903	1170	450
0	0	18543	11046	5	4205	1	903	1170	450
0	0	18550	11035	5	4210	1	903	1170	450
0	0	18557	11026	5	4215	1	902	1160	450
0	0	18562	11019	5	4220	1	902	1160	450
0	0	18568	11011	5	4225	1	896	1160	450
0	0	18575	11000	5	4230	1	893	1180	460
0	0	18583	10991	5	4235	1	872	1160	470
0	0	18594	10983	5	4240	1	844	1170	480
0	0	18607	10980	5	4245	1	792	1170	480
0	0	18622	10980	5	4250	1	637	1170	480
0	0	18638	10987	5	4255	1	323	1170	480
0	0	18656	10996	5	4260	1	1	1170	480
0	0	18656	10996	5	4265	0	0	1170	500
0	0	18695	11023	5	4270	0	0	1170	500
0	0	18713	11040	5	4275	0	0	1180	510
0	0	18730	11059	5	4280	0	0	1180	510
0	0	18746	11078	5	4285	0	0	1180	510
0	0	18762	11102	5	4290	0	0	1180	510
0	0	18781	11128	5	4295	0	0	1200	520
0	0	18804	11161	5	4300	0	0	1200	520
0	0	18833	11200	5	4305	0	0	1220	530
0	0	18869	11242	5	4310	0	0	1220	530
0	0	18910	11289	5	4315	0	0	1240	520
0	0	18960	11340	5	4320	0	0	1230	510
0	0	19018	11396	5	4325	0	0	1230	490
0	0	19082	11458	5	4330	0	0	1200	470
0	0	19152	11523	5	4335	0	0	1210	460
0	0	19226	11589	5	4340	0	0	1200	430
0	0	19307	11657	5	4345	0	0	1200	400
0	0	19307	11657	5	4350	0	0	1200	400
