# Supplementary material for: “Let Me Hear Your Handwriting!” Evaluating the Movement Fluency from Its Sonification
Source: PLoS One. 2015 Jun 17;10(6):e0128388. doi: 10.1371/journal.pone.0128388 (PMC4470513; doi:10.1371/journal.pone.0128388)
Supplement: S1 Dataset — (ZIP) [file pone.0128388.s004.zip › S4_Dataset_Experiment1/ET5.txt]

Identification :	etienne
2008-10-10	09:10:05
Fichier origine :	C:\Documents and Settings\schon\Bureau\Ecriture\etienne5.txt
Nb segments :	1
Seg	Num	X /100 mm	Y /100 mm	Interv ms	Time ms	Tip	P	Az	Al
0	0	1694	9361	20	20	0	0	990	300
0	0	1686	9387	5	25	0	0	990	300
0	0	1667	9434	5	30	0	0	990	300
0	0	1642	9500	5	35	0	0	990	300
0	0	1612	9581	5	40	0	0	990	300
0	0	1587	9649	5	45	0	0	990	300
0	0	1569	9708	5	50	0	0	990	300
0	0	1557	9757	5	55	0	0	980	300
0	0	1552	9806	5	60	0	0	970	300
0	0	1552	9862	5	65	0	0	960	300
0	0	1558	9924	5	70	0	0	960	300
0	0	1563	9994	5	75	0	0	950	300
0	0	1563	10063	5	80	0	0	950	300
0	0	1559	10126	5	85	0	0	950	300
0	0	1552	10182	5	90	0	0	950	300
0	0	1544	10227	5	95	0	0	950	300
0	0	1537	10259	5	100	0	0	950	300
0	0	1528	10278	5	105	0	0	960	300
0	0	1519	10284	5	110	0	0	960	300
0	0	1511	10278	5	115	0	0	960	300
0	0	1503	10263	5	120	0	0	970	300
0	0	1495	10248	5	125	0	0	970	300
0	0	1485	10241	5	130	0	0	980	300
0	0	1473	10245	5	135	0	0	990	300
0	0	1461	10256	5	140	0	0	990	300
0	0	1450	10267	5	145	0	0	1010	300
0	0	1440	10267	5	150	0	0	1010	300
0	0	1430	10267	5	155	0	0	1020	290
0	0	1418	10258	5	160	0	0	1030	290
0	0	1405	10254	5	165	0	0	1040	290
0	0	1390	10254	5	170	0	0	1040	290
0	0	1375	10254	5	175	0	0	1050	290
0	0	1361	10254	5	180	0	0	1050	290
0	0	1349	10254	5	185	0	0	1050	290
0	0	1340	10254	5	190	0	0	1060	290
0	0	1333	10254	5	195	0	0	1060	290
0	0	1329	10245	5	200	0	0	1060	290
0	0	1329	10234	5	205	0	0	1060	290
0	0	1325	10221	5	210	0	0	1060	290
0	0	1325	10206	5	215	0	0	1060	290
0	0	1325	10189	5	220	0	0	1070	290
0	0	1333	10166	5	225	0	0	1060	290
0	0	1341	10139	5	230	0	0	1060	290
0	0	1348	10109	5	235	0	0	1060	290
0	0	1354	10074	5	240	0	0	1050	290
0	0	1354	10039	5	245	0	0	1050	290
0	0	1354	9999	5	250	0	0	1050	290
0	0	1354	9953	5	255	0	0	1040	290
0	0	1348	9901	5	260	0	0	1030	290
0	0	1340	9843	5	265	0	0	1020	290
0	0	1331	9781	5	270	0	0	1010	300
0	0	1323	9722	5	275	0	0	1010	300
0	0	1315	9664	5	280	0	0	1010	300
0	0	1306	9608	5	285	0	0	1010	300
0	0	1298	9556	5	290	0	0	1020	290
0	0	1291	9505	5	295	0	0	1020	290
0	0	1286	9458	5	300	0	0	1030	290
0	0	1286	9417	5	305	0	0	1030	290
0	0	1286	9379	5	310	0	0	1040	290
0	0	1292	9346	5	315	0	0	1040	290
0	0	1296	9316	5	320	0	0	1050	290
0	0	1296	9287	5	325	0	0	1050	290
0	0	1300	9257	5	330	0	0	1060	290
0	0	1300	9225	5	335	0	0	1060	290
0	0	1296	9191	5	340	0	0	1070	290
0	0	1296	9155	5	345	0	0	1080	290
0	0	1296	9120	5	350	0	0	1090	290
0	0	1303	9086	5	355	0	0	1090	290
0	0	1307	9052	5	360	0	0	1080	290
0	0	1311	9019	5	365	0	0	1080	290
0	0	1311	8986	5	370	0	0	1060	290
0	0	1317	8958	5	375	0	0	1050	290
0	0	1325	8935	5	380	0	0	1040	290
0	0	1336	8915	5	385	0	0	1030	290
0	0	1347	8892	5	390	0	0	1020	290
0	0	1355	8867	5	395	0	0	1010	300
0	0	1362	8841	5	400	0	0	1010	300
0	0	1367	8818	5	405	0	0	990	300
0	0	1373	8801	5	410	0	0	990	300
0	0	1383	8793	5	415	0	0	990	300
0	0	1392	8788	5	420	0	0	980	300
0	0	1401	8784	5	425	0	0	970	300
0	0	1408	8777	5	430	0	0	970	300
0	0	1412	8769	5	435	0	0	960	300
0	0	1412	8759	5	440	0	0	960	300
0	0	1416	8748	5	445	0	0	950	300
0	0	1416	8739	5	450	0	0	950	300
0	0	1416	8728	5	455	0	0	950	300
0	0	1416	8718	5	460	0	0	950	300
0	0	1416	8709	5	465	0	0	950	300
0	0	1412	8701	5	470	0	0	950	300
0	0	1412	8695	5	475	0	0	950	300
0	0	1407	8689	5	480	0	0	960	300
0	0	1403	8684	5	485	0	0	970	300
0	0	1399	8678	5	490	0	0	970	300
0	0	1395	8672	5	495	0	0	980	300
0	0	1391	8662	5	500	0	0	990	300
0	0	1387	8649	5	505	0	0	990	300
0	0	1382	8634	5	510	0	0	990	300
0	0	1375	8618	5	515	0	0	1010	300
0	0	1367	8603	5	520	0	0	1010	300
0	0	1359	8586	5	525	0	0	1010	300
0	0	1349	8567	5	530	0	0	1020	290
0	0	1339	8544	5	535	0	0	1020	290
0	0	1328	8519	5	540	0	0	1030	290
0	0	1316	8490	5	545	0	0	1030	290
0	0	1303	8462	5	550	0	0	1040	290
0	0	1287	8432	5	555	0	0	1040	290
0	0	1273	8397	5	560	0	0	1030	290
0	0	1261	8359	5	565	0	0	1030	290
0	0	1251	8320	5	570	0	0	1030	290
0	0	1243	8285	5	575	0	0	1020	290
0	0	1234	8259	5	580	0	0	1020	290
0	0	1224	8240	5	585	0	0	1020	290
0	0	1214	8225	5	590	0	0	1010	300
0	0	1204	8207	5	595	0	0	1010	300
0	0	1193	8186	5	600	0	0	1010	300
0	0	1183	8164	5	605	0	0	1010	300
0	0	1172	8141	5	610	0	0	990	300
0	0	1162	8119	5	615	0	0	990	300
0	0	1154	8098	5	620	0	0	990	300
0	0	1147	8077	5	625	0	0	980	300
0	0	1141	8055	5	630	0	0	980	300
0	0	1135	8034	5	635	0	0	980	300
0	0	1130	8012	5	640	0	0	970	300
0	0	1126	7990	5	645	0	0	970	300
0	0	1122	7967	5	650	0	0	970	300
0	0	1122	7943	5	655	0	0	960	300
0	0	1114	7922	5	660	0	0	960	300
0	0	1101	7877	3	663	1	718	1010	470
0	0	1110	7884	5	668	1	754	1010	470
0	0	1122	7890	5	673	1	776	1010	470
0	0	1136	7896	5	678	1	802	1010	470
0	0	1152	7904	5	683	1	812	1010	470
0	0	1172	7915	5	688	1	837	1010	470
0	0	1195	7932	5	693	1	852	1010	470
0	0	1224	7952	5	698	1	854	1010	460
0	0	1257	7976	5	703	1	855	1000	450
0	0	1291	8001	5	708	1	862	990	420
0	0	1328	8025	5	713	1	869	990	410
0	0	1365	8053	5	718	1	880	980	390
0	0	1406	8084	5	723	1	882	970	360
0	0	1449	8119	5	728	1	880	970	350
0	0	1493	8161	5	733	1	880	980	330
0	0	1535	8207	5	738	1	881	980	320
0	0	1575	8253	5	743	1	880	970	300
0	0	1613	8300	5	748	1	880	970	300
0	0	1647	8348	5	753	1	881	980	300
0	0	1677	8396	5	758	1	883	980	300
0	0	1702	8445	5	763	1	886	980	300
0	0	1721	8491	5	768	1	888	980	300
0	0	1735	8534	5	773	1	896	990	300
0	0	1746	8571	5	778	1	907	990	300
0	0	1755	8606	5	783	1	912	990	300
0	0	1762	8640	5	788	1	916	990	300
0	0	1765	8672	5	793	1	924	990	300
0	0	1765	8703	5	798	1	930	1010	300
0	0	1765	8738	5	803	1	932	1010	300
0	0	1765	8774	5	808	1	932	1010	300
0	0	1758	8808	5	813	1	934	1010	300
0	0	1753	8837	5	818	1	942	1010	300
0	0	1747	8860	5	823	1	942	1010	300
0	0	1740	8877	5	828	1	943	1010	300
0	0	1733	8890	5	833	1	948	1020	290
0	0	1724	8903	5	838	1	946	1020	290
0	0	1715	8915	5	843	1	946	1020	290
0	0	1704	8927	5	848	1	948	1030	290
0	0	1691	8938	5	853	1	945	1030	290
0	0	1678	8947	5	858	1	944	1030	290
0	0	1664	8953	5	863	1	944	1030	290
0	0	1651	8957	5	868	1	945	1030	290
0	0	1640	8957	6	874	1	942	1030	290
0	0	1626	8957	5	879	1	937	1040	290
0	0	1612	8957	5	884	1	935	1040	290
0	0	1595	8951	5	889	1	934	1040	290
0	0	1578	8942	5	894	1	934	1040	290
0	0	1563	8930	5	899	1	933	1040	290
0	0	1547	8915	5	904	1	928	1040	290
0	0	1532	8896	5	909	1	926	1040	290
0	0	1516	8874	5	914	1	924	1040	290
0	0	1501	8848	5	919	1	924	1040	290
0	0	1487	8814	5	924	1	920	1030	290
0	0	1472	8778	5	929	1	919	1030	290
0	0	1459	8739	5	934	1	913	1030	290
0	0	1447	8700	5	939	1	913	1030	290
0	0	1437	8660	5	944	1	913	1030	290
0	0	1429	8616	5	949	1	913	1030	290
0	0	1423	8568	5	954	1	912	1020	290
0	0	1418	8514	5	959	1	909	1020	290
0	0	1413	8457	5	964	1	905	1020	290
0	0	1413	8401	5	969	1	907	1010	300
0	0	1413	8346	5	974	1	905	1010	300
0	0	1417	8297	5	979	1	906	1010	300
0	0	1428	8253	5	984	1	905	1010	300
0	0	1440	8213	5	989	1	906	1010	300
0	0	1453	8178	5	994	1	906	1010	300
0	0	1468	8147	5	999	1	903	990	300
0	0	1485	8121	5	1004	1	887	990	300
0	0	1506	8100	5	1009	1	876	990	300
0	0	1528	8083	5	1014	1	862	990	300
0	0	1550	8068	5	1019	1	850	990	300
0	0	1573	8056	5	1024	1	828	990	300
0	0	1598	8046	5	1029	1	797	990	300
0	0	1624	8042	5	1034	1	741	980	300
0	0	1652	8042	5	1039	1	654	980	300
0	0	1681	8052	5	1044	1	509	980	300
0	0	1715	8064	5	1049	1	313	980	300
0	0	1749	8079	5	1054	1	149	980	300
0	0	1749	8079	5	1059	0	0	980	300
0	0	1820	8112	5	1064	0	0	980	300
0	0	1852	8129	5	1069	0	0	980	300
0	0	1881	8150	5	1074	0	0	980	300
0	0	1908	8170	5	1079	0	0	980	300
0	0	1930	8187	5	1084	0	0	980	300
0	0	1952	8203	5	1089	0	0	990	300
0	0	1973	8216	5	1094	0	0	990	300
0	0	1994	8227	5	1099	0	0	990	300
0	0	2016	8236	5	1104	0	0	990	300
0	0	2037	8243	5	1109	0	0	990	300
0	0	2058	8250	5	1114	0	0	990	300
0	0	2078	8255	5	1119	0	0	990	300
0	0	2095	8260	5	1124	0	0	1010	300
0	0	2112	8265	5	1129	0	0	1010	300
0	0	2126	8269	5	1134	0	0	1010	300
0	0	2137	8274	5	1139	0	0	1010	300
0	0	2146	8278	5	1144	0	0	1010	300
0	0	2150	8278	5	1149	0	0	1010	300
0	0	2150	8283	5	1154	0	0	1010	300
0	0	2150	8283	5	1159	0	0	1010	300
0	0	2143	8283	5	1164	0	0	1020	310
0	0	2062	8313	4	1168	1	885	1040	320
0	0	2053	8322	5	1173	1	898	1040	320
0	0	2044	8332	5	1178	1	908	1040	320
0	0	2038	8341	5	1183	1	914	1040	320
0	0	2032	8350	5	1188	1	919	1040	320
0	0	2028	8358	5	1193	1	927	1040	320
0	0	2023	8363	5	1198	1	932	1040	320
0	0	2018	8363	5	1203	1	935	1040	320
0	0	2013	8367	5	1208	1	936	1040	320
0	0	2006	8367	5	1213	1	938	1040	320
0	0	1998	8367	5	1218	1	939	1040	320
0	0	1987	8367	5	1223	1	938	1040	320
0	0	1977	8359	5	1228	1	939	1040	320
0	0	1965	8349	5	1233	1	941	1040	320
0	0	1955	8337	5	1238	1	945	1040	320
0	0	1946	8325	5	1243	1	944	1040	320
0	0	1935	8316	5	1248	1	943	1040	320
0	0	1922	8311	5	1253	1	944	1030	310
0	0	1907	8307	5	1258	1	943	1030	310
0	0	1893	8300	5	1263	1	944	1020	290
0	0	1879	8290	5	1268	1	943	1020	290
0	0	1865	8275	5	1273	1	944	1020	290
0	0	1853	8258	5	1278	1	943	1020	290
0	0	1839	8242	5	1283	1	942	1020	290
0	0	1827	8224	5	1288	1	943	1020	290
0	0	1816	8208	5	1293	1	942	1020	290
0	0	1808	8189	5	1298	1	941	1020	290
0	0	1801	8165	5	1303	1	939	1020	290
0	0	1796	8137	5	1308	1	939	1010	300
0	0	1791	8104	5	1313	1	938	1010	300
0	0	1791	8073	5	1318	1	931	1010	300
0	0	1791	8045	5	1323	1	924	1010	300
0	0	1796	8021	5	1328	1	922	1010	300
0	0	1806	8002	5	1333	1	913	1010	300
0	0	1818	7985	5	1338	1	909	1010	300
0	0	1831	7971	5	1343	1	902	990	300
0	0	1846	7960	5	1348	1	888	990	300
0	0	1862	7952	5	1353	1	887	990	300
0	0	1881	7948	5	1358	1	880	990	300
0	0	1900	7948	5	1363	1	877	990	300
0	0	1921	7948	5	1368	1	877	990	300
0	0	1941	7955	5	1373	1	874	990	300
0	0	1963	7968	5	1378	1	872	990	300
0	0	1986	7985	5	1383	1	868	990	300
0	0	2009	8007	5	1388	1	867	990	300
0	0	2031	8031	5	1393	1	870	990	300
0	0	2050	8056	5	1398	1	871	990	300
0	0	2068	8079	5	1403	1	878	990	300
0	0	2083	8100	5	1408	1	881	990	300
0	0	2094	8121	5	1413	1	882	990	300
0	0	2104	8142	5	1418	1	883	1000	320
0	0	2112	8165	5	1423	1	891	1000	320
0	0	2120	8187	5	1428	1	895	1010	330
0	0	2126	8208	5	1433	1	901	1010	330
0	0	2130	8225	5	1438	1	907	1010	330
0	0	2134	8238	5	1443	1	915	1010	340
0	0	2134	8248	5	1448	1	919	1030	340
0	0	2134	8254	5	1453	1	926	1030	350
0	0	2134	8254	5	1458	1	932	1030	350
0	0	2134	8254	5	1463	1	936	1030	350
0	0	2134	8254	5	1468	1	939	1040	350
0	0	2134	8247	5	1473	1	942	1040	350
0	0	2134	8244	5	1478	1	942	1040	350
0	0	2134	8244	5	1483	1	942	1040	350
0	0	2130	8235	5	1488	1	942	1040	350
0	0	2130	8226	5	1493	1	942	1040	350
0	0	2124	8212	5	1498	1	941	1040	350
0	0	2124	8190	5	1503	1	941	1040	350
0	0	2119	8167	5	1508	1	941	1040	350
0	0	2119	8144	5	1513	1	941	1040	350
0	0	2119	8123	5	1518	1	941	1040	350
0	0	2126	8106	5	1523	1	941	1040	350
0	0	2136	8091	5	1528	1	941	1040	350
0	0	2148	8077	5	1533	1	941	1040	350
0	0	2161	8062	5	1538	1	942	1040	350
0	0	2174	8048	5	1543	1	941	1040	350
0	0	2185	8033	5	1548	1	941	1040	350
0	0	2196	8019	5	1553	1	940	1050	370
0	0	2209	8004	5	1558	1	941	1040	370
0	0	2221	7990	5	1563	1	940	1050	380
0	0	2235	7979	5	1568	1	940	1050	380
0	0	2250	7971	5	1573	1	941	1050	380
0	0	2264	7966	5	1578	1	941	1050	380
0	0	2278	7966	5	1583	1	942	1050	380
0	0	2292	7966	5	1588	1	941	1050	380
0	0	2304	7966	5	1593	1	940	1050	380
0	0	2314	7974	5	1598	1	940	1030	380
0	0	2324	7980	5	1603	1	940	1030	380
0	0	2334	7988	5	1608	1	940	1030	380
0	0	2344	8001	5	1613	1	942	1030	380
0	0	2354	8019	5	1618	1	943	1030	380
0	0	2365	8043	5	1623	1	942	1030	380
0	0	2374	8070	5	1628	1	942	1030	380
0	0	2384	8098	5	1633	1	942	1030	370
0	0	2393	8125	5	1638	1	942	1030	370
0	0	2403	8152	5	1643	1	942	1030	350
0	0	2413	8176	5	1648	1	942	1030	350
0	0	2423	8201	5	1653	1	943	1030	350
0	0	2434	8224	5	1658	1	944	1030	350
0	0	2445	8250	5	1663	1	944	1030	340
0	0	2458	8275	5	1668	1	944	1030	340
0	0	2470	8300	5	1673	1	944	1030	340
0	0	2482	8325	5	1678	1	949	1040	350
0	0	2494	8347	5	1683	1	950	1040	350
0	0	2506	8368	5	1688	1	951	1040	350
0	0	2518	8392	5	1693	1	952	1040	350
0	0	2532	8421	5	1698	1	953	1060	350
0	0	2547	8450	5	1703	1	954	1060	350
0	0	2564	8481	5	1708	1	953	1060	350
0	0	2581	8505	5	1713	1	953	1060	350
0	0	2594	8523	5	1718	1	953	1060	350
0	0	2604	8538	5	1723	1	953	1060	350
0	0	2612	8549	5	1728	1	953	1080	350
0	0	2619	8559	5	1733	1	953	1080	350
0	0	2625	8567	5	1738	1	954	1090	360
0	0	2630	8574	5	1743	1	955	1100	360
0	0	2634	8579	5	1748	1	959	1110	370
0	0	2638	8579	5	1753	1	959	1110	370
0	0	2638	8583	5	1758	1	960	1120	370
0	0	2642	8583	5	1763	1	962	1120	370
0	0	2642	8583	5	1768	1	963	1120	370
0	0	2642	8583	5	1773	1	963	1120	370
0	0	2642	8583	5	1778	1	963	1120	370
0	0	2642	8583	5	1783	1	963	1120	370
0	0	2642	8583	5	1788	1	962	1130	370
0	0	2642	8583	5	1793	1	961	1130	370
0	0	2642	8579	5	1798	1	961	1130	370
0	0	2634	8571	5	1803	1	959	1130	370
0	0	2624	8557	5	1808	1	959	1130	370
0	0	2612	8535	5	1813	1	959	1130	370
0	0	2599	8506	5	1818	1	960	1120	370
0	0	2585	8481	5	1823	1	961	1120	370
0	0	2576	8457	5	1828	1	961	1120	370
0	0	2567	8439	5	1833	1	962	1120	370
0	0	2561	8421	5	1838	1	964	1120	370
0	0	2555	8401	5	1843	1	964	1120	370
0	0	2546	8375	5	1848	1	964	1110	370
0	0	2536	8344	5	1853	1	966	1110	370
0	0	2527	8314	5	1858	1	966	1110	370
0	0	2522	8282	5	1863	1	966	1100	370
0	0	2516	8253	5	1868	1	966	1100	370
0	0	2516	8226	5	1873	1	969	1100	370
0	0	2511	8195	5	1878	1	969	1080	370
0	0	2511	8162	5	1883	1	969	1080	370
0	0	2511	8127	5	1888	1	969	1060	350
0	0	2511	8090	5	1893	1	969	1060	350
0	0	2511	8052	5	1898	1	969	1060	350
0	0	2511	8013	5	1903	1	969	1040	350
0	0	2506	7975	5	1908	1	968	1040	350
0	0	2502	7935	5	1913	1	969	1040	350
0	0	2497	7893	5	1918	1	969	1030	350
0	0	2489	7850	5	1923	1	968	1030	350
0	0	2482	7806	5	1928	1	968	1020	350
0	0	2475	7767	5	1933	1	965	1020	350
0	0	2470	7733	5	1938	1	963	1010	350
0	0	2467	7704	5	1943	1	958	1010	350
0	0	2467	7680	5	1948	1	952	1000	360
0	0	2467	7661	5	1953	1	945	1000	360
0	0	2467	7647	5	1958	1	933	990	360
0	0	2467	7639	5	1963	1	918	990	360
0	0	2467	7635	5	1968	1	899	990	360
0	0	2467	7635	5	1973	1	868	990	360
0	0	2471	7635	5	1978	1	823	990	360
0	0	2471	7639	5	1983	1	753	990	360
0	0	2477	7645	5	1988	1	601	990	360
0	0	2480	7654	5	1993	1	474	990	360
0	0	2486	7668	5	1998	1	294	990	360
0	0	2493	7686	5	2003	1	118	990	360
0	0	2493	7686	5	2008	0	0	990	360
0	0	2509	7741	5	2013	0	0	990	360
0	0	2516	7774	5	2018	0	0	990	360
0	0	2522	7811	5	2023	0	0	990	360
0	0	2527	7847	5	2028	0	0	990	360
0	0	2530	7885	5	2033	0	0	990	360
0	0	2530	7924	5	2038	0	0	990	360
0	0	2537	7963	5	2043	0	0	1000	360
0	0	2542	8003	5	2048	0	0	1000	360
0	0	2547	8044	5	2053	0	0	1000	360
0	0	2552	8083	5	2058	0	0	990	350
0	0	2557	8120	5	2063	0	0	990	350
0	0	2557	8155	5	2068	0	0	990	330
0	0	2564	8189	5	2073	0	0	990	330
0	0	2564	8220	5	2078	0	0	990	330
0	0	2564	8242	5	2083	0	0	1000	330
0	0	2530	8302	3	2086	1	911	1030	320
0	0	2530	8298	5	2091	1	912	1050	340
0	0	2534	8294	5	2096	1	913	1050	340
0	0	2534	8294	5	2101	1	915	1060	350
0	0	2541	8289	5	2106	1	919	1060	350
0	0	2547	8285	5	2111	1	926	1060	350
0	0	2555	8281	5	2116	1	926	1060	350
0	0	2563	8276	5	2121	1	926	1060	350
0	0	2572	8272	5	2126	1	925	1060	350
0	0	2581	8272	5	2131	1	925	1060	350
0	0	2593	8267	5	2136	1	926	1060	350
0	0	2606	8263	5	2141	1	925	1060	350
0	0	2621	8260	5	2146	1	924	1060	350
0	0	2637	8260	5	2151	1	925	1060	350
0	0	2653	8260	5	2156	1	925	1060	350
0	0	2672	8260	5	2161	1	925	1080	370
0	0	2693	8267	5	2166	1	925	1080	370
0	0	2715	8276	5	2171	1	925	1080	380
0	0	2737	8285	5	2176	1	924	1080	380
0	0	2755	8295	5	2181	1	923	1080	380
0	0	2771	8305	5	2186	1	923	1080	380
0	0	2785	8312	5	2191	1	922	1080	380
0	0	2796	8318	5	2196	1	922	1080	380
0	0	2806	8323	5	2201	1	921	1080	380
0	0	2815	8327	5	2206	1	921	1080	380
0	0	2821	8331	5	2211	1	920	1080	380
0	0	2824	8331	5	2216	1	919	1080	380
0	0	2824	8331	5	2221	1	919	1100	370
0	0	2824	8327	5	2226	1	917	1100	370
0	0	2821	8322	5	2231	1	916	1100	370
0	0	2817	8313	5	2236	1	916	1100	370
0	0	2812	8298	5	2241	1	916	1100	370
0	0	2807	8275	5	2246	1	915	1100	370
0	0	2800	8247	5	2251	1	914	1100	370
0	0	2790	8216	5	2256	1	910	1100	370
0	0	2783	8186	5	2261	1	903	1100	370
0	0	2779	8156	5	2266	1	903	1100	370
0	0	2779	8128	5	2271	1	903	1100	370
0	0	2779	8101	5	2276	1	900	1100	370
0	0	2779	8075	5	2281	1	898	1080	380
0	0	2779	8053	5	2286	1	898	1080	380
0	0	2785	8034	5	2291	1	898	1080	380
0	0	2785	8018	5	2296	1	898	1080	380
0	0	2792	8004	5	2301	1	898	1070	380
0	0	2796	7995	5	2306	1	894	1070	380
0	0	2799	7989	5	2311	1	890	1070	380
0	0	2804	7983	5	2316	1	889	1070	380
0	0	2808	7983	5	2321	1	887	1070	380
0	0	2814	7983	5	2326	1	883	1060	380
0	0	2819	7983	5	2331	1	882	1060	380
0	0	2826	7993	5	2336	1	883	1060	380
0	0	2835	8003	5	2341	1	884	1060	380
0	0	2846	8016	5	2346	1	884	1060	380
0	0	2857	8031	5	2351	1	883	1060	380
0	0	2869	8047	5	2356	1	885	1060	380
0	0	2881	8064	5	2361	1	884	1060	380
0	0	2895	8082	5	2366	1	886	1060	380
0	0	2910	8100	5	2371	1	892	1060	380
0	0	2926	8118	5	2376	1	893	1060	380
0	0	2942	8134	5	2381	1	903	1060	380
0	0	2956	8149	5	2386	1	904	1070	380
0	0	2967	8160	5	2391	1	910	1070	380
0	0	2975	8167	5	2396	1	917	1070	380
0	0	2981	8171	5	2401	1	919	1080	400
0	0	2985	8171	5	2406	1	924	1080	400
0	0	2989	8171	5	2411	1	930	1100	400
0	0	2993	8163	5	2416	1	938	1100	400
0	0	2998	8155	5	2421	1	938	1100	400
0	0	3002	8146	5	2426	1	939	1100	400
0	0	3006	8136	5	2431	1	941	1120	400
0	0	3006	8124	5	2436	1	941	1120	400
0	0	3011	8109	5	2441	1	941	1120	400
0	0	3011	8094	5	2446	1	941	1120	400
0	0	3011	8080	5	2451	1	941	1120	400
0	0	3016	8068	5	2456	1	940	1120	400
0	0	3022	8060	5	2461	1	934	1120	400
0	0	3029	8055	5	2466	1	924	1120	400
0	0	3035	8055	5	2471	1	909	1100	400
0	0	3041	8055	5	2476	1	899	1100	400
0	0	3046	8055	5	2481	1	883	1100	400
0	0	3054	8059	5	2486	1	856	1100	400
0	0	3064	8067	5	2491	1	811	1100	400
0	0	3075	8082	5	2496	1	726	1100	400
0	0	3088	8101	5	2501	1	491	1100	400
0	0	3102	8126	5	2506	1	231	1100	400
0	0	3102	8126	5	2511	0	0	1100	400
0	0	3130	8192	5	2516	0	0	1110	420
0	0	3144	8233	5	2521	0	0	1110	420
0	0	3154	8279	5	2526	0	0	1120	430
0	0	3160	8330	5	2531	0	0	1120	430
0	0	3167	8386	5	2536	0	0	1120	430
0	0	3172	8448	5	2541	0	0	1120	430
0	0	3181	8514	5	2546	0	0	1140	420
0	0	3193	8581	5	2551	0	0	1140	420
0	0	3204	8647	5	2556	0	0	1150	420
0	0	3216	8709	5	2561	0	0	1150	420
0	0	3226	8766	5	2566	0	0	1170	420
0	0	3235	8816	5	2571	0	0	1170	420
0	0	3243	8858	5	2576	0	0	1170	420
0	0	3250	8892	5	2581	0	0	1170	420
0	0	3256	8919	5	2586	0	0	1170	420
0	0	3256	8937	5	2591	0	0	1170	420
0	0	3256	8945	5	2596	0	0	1170	420
0	0	3249	8945	5	2601	0	0	1170	420
0	0	3237	8937	5	2606	0	0	1180	410
0	0	3125	8892	2	2608	1	862	1170	420
0	0	3113	8883	5	2613	1	864	1170	420
0	0	3103	8872	5	2618	1	862	1170	420
0	0	3094	8861	5	2623	1	858	1170	420
0	0	3088	8849	5	2628	1	850	1180	410
0	0	3085	8837	5	2633	1	817	1180	410
0	0	3085	8823	5	2638	1	765	1180	410
0	0	3085	8807	5	2643	1	617	1170	420
0	0	3090	8790	5	2648	1	326	1160	410
0	0	3095	8769	5	2653	1	83	1160	410
0	0	3095	8769	5	2658	0	0	1130	400
0	0	3101	8726	5	2663	0	0	1130	400
0	0	3101	8707	5	2668	0	0	1130	400
0	0	3101	8689	5	2673	0	0	1130	400
0	0	3101	8673	5	2678	0	0	1150	390
0	0	3098	8658	5	2683	0	0	1150	390
0	0	3098	8641	5	2688	0	0	1150	390
0	0	3098	8624	5	2693	0	0	1160	390
0	0	3104	8606	5	2698	0	0	1160	390
0	0	3111	8591	5	2703	0	0	1160	390
0	0	3119	8578	5	2708	0	0	1170	390
0	0	3129	8568	5	2713	0	0	1170	390
0	0	3141	8560	5	2718	0	0	1180	380
0	0	3154	8553	5	2723	0	0	1180	380
0	0	3166	8547	5	2728	0	0	1200	380
0	0	3175	8539	5	2733	0	0	1210	380
0	0	3180	8528	5	2738	0	0	1210	380
0	0	3180	8512	5	2743	0	0	1230	370
0	0	3180	8493	5	2748	0	0	1230	370
0	0	3175	8470	5	2753	0	0	1240	370
0	0	3169	8446	5	2758	0	0	1240	370
0	0	3163	8419	5	2763	0	0	1230	370
0	0	3157	8391	5	2768	0	0	1230	370
0	0	3148	8362	5	2773	0	0	1230	370
0	0	3141	8330	5	2778	0	0	1210	380
0	0	3132	8302	5	2783	0	0	1210	380
0	0	3124	8275	5	2788	0	0	1200	380
0	0	3119	8252	5	2793	0	0	1200	380
0	0	3114	8232	5	2798	0	0	1180	380
0	0	3110	8213	5	2803	0	0	1170	390
0	0	3106	8194	5	2808	0	0	1170	390
0	0	3102	8176	5	2813	0	0	1160	390
0	0	3099	8160	5	2818	0	0	1150	390
0	0	3099	8147	5	2823	0	0	1130	400
0	0	3099	8137	5	2828	0	0	1130	400
0	0	3099	8130	5	2833	0	0	1120	400
0	0	3099	8124	5	2838	0	0	1120	400
0	0	3099	8119	5	2843	0	0	1100	400
0	0	3099	8115	5	2848	0	0	1100	400
0	0	3099	8110	5	2853	0	0	1090	400
0	0	3099	8104	5	2858	0	0	1090	400
0	0	3104	8098	5	2863	0	0	1090	400
0	0	3104	8093	5	2868	0	0	1090	400
0	0	3104	8089	5	2873	0	0	1090	400
0	0	3099	8083	2	2875	1	349	1090	400
0	0	3099	8078	5	2880	1	457	1090	400
0	0	3099	8078	5	2885	1	542	1090	400
0	0	3099	8078	5	2890	1	609	1090	400
0	0	3104	8083	5	2895	1	661	1090	400
0	0	3104	8089	5	2900	1	690	1090	400
0	0	3111	8095	5	2905	1	715	1100	420
0	0	3115	8103	5	2910	1	743	1100	420
0	0	3119	8111	5	2915	1	772	1110	430
0	0	3125	8121	5	2920	1	789	1110	430
0	0	3130	8129	5	2925	1	813	1110	430
0	0	3136	8137	5	2930	1	823	1110	430
0	0	3143	8147	5	2935	1	828	1110	430
0	0	3149	8157	5	2940	1	831	1110	430
0	0	3154	8169	5	2945	1	838	1110	430
0	0	3159	8180	5	2950	1	848	1110	430
0	0	3163	8192	5	2955	1	849	1110	430
0	0	3168	8201	5	2960	1	856	1110	430
0	0	3172	8209	5	2965	1	866	1110	430
0	0	3175	8216	5	2970	1	871	1120	430
0	0	3180	8222	5	2975	1	872	1120	430
0	0	3185	8229	5	2980	1	872	1120	430
0	0	3191	8237	5	2985	1	876	1120	430
0	0	3196	8244	5	2990	1	877	1120	430
0	0	3202	8252	5	2995	1	880	1120	430
0	0	3208	8258	5	3000	1	885	1120	430
0	0	3216	8266	5	3005	1	890	1120	430
0	0	3228	8276	5	3010	1	889	1120	430
0	0	3240	8287	5	3015	1	889	1130	450
0	0	3253	8297	5	3020	1	889	1130	450
0	0	3264	8305	5	3025	1	889	1140	450
0	0	3275	8305	5	3030	1	890	1140	450
0	0	3284	8305	5	3035	1	889	1160	450
0	0	3294	8305	5	3040	1	888	1160	450
0	0	3305	8305	5	3045	1	889	1160	450
0	0	3316	8305	5	3050	1	888	1160	450
0	0	3329	8305	5	3055	1	887	1160	450
0	0	3340	8305	5	3060	1	884	1160	450
0	0	3352	8305	5	3065	1	880	1160	450
0	0	3362	8300	5	3070	1	878	1160	450
0	0	3372	8296	5	3075	1	878	1160	450
0	0	3381	8290	5	3080	1	879	1160	450
0	0	3389	8280	5	3085	1	878	1160	450
0	0	3394	8267	5	3090	1	876	1160	450
0	0	3398	8252	5	3095	1	878	1160	450
0	0	3398	8235	5	3100	1	878	1160	450
0	0	3403	8219	5	3105	1	880	1160	450
0	0	3403	8202	5	3110	1	880	1160	440
0	0	3403	8183	5	3115	1	882	1160	440
0	0	3403	8161	5	3120	1	882	1120	430
0	0	3403	8137	5	3125	1	883	1120	430
0	0	3398	8113	5	3130	1	883	1120	430
0	0	3394	8088	5	3135	1	879	1120	430
0	0	3389	8064	5	3140	1	878	1120	430
0	0	3382	8042	5	3145	1	877	1120	430
0	0	3377	8021	5	3150	1	877	1120	430
0	0	3373	8004	5	3155	1	875	1110	430
0	0	3373	7992	5	3160	1	872	1110	430
0	0	3373	7984	5	3165	1	865	1110	430
0	0	3373	7981	5	3170	1	860	1110	430
0	0	3373	7981	5	3175	1	855	1110	430
0	0	3373	7981	5	3180	1	852	1090	430
0	0	3373	7981	5	3185	1	849	1090	430
0	0	3373	7987	5	3190	1	845	1090	430
0	0	3378	7991	5	3195	1	845	1090	430
0	0	3378	7996	5	3200	1	843	1090	430
0	0	3378	8004	5	3205	1	843	1090	430
0	0	3384	8011	5	3210	1	845	1080	440
0	0	3387	8021	5	3215	1	845	1080	440
0	0	3392	8034	5	3220	1	846	1080	440
0	0	3398	8048	5	3225	1	849	1080	440
0	0	3407	8065	5	3230	1	848	1080	440
0	0	3415	8083	5	3235	1	848	1090	430
0	0	3424	8099	5	3240	1	850	1090	430
0	0	3433	8114	5	3245	1	855	1090	430
0	0	3442	8128	5	3250	1	855	1090	430
0	0	3453	8143	5	3255	1	856	1090	430
0	0	3466	8160	5	3260	1	854	1090	430
0	0	3479	8178	5	3265	1	855	1090	430
0	0	3493	8196	5	3270	1	855	1110	430
0	0	3506	8209	5	3275	1	856	1110	430
0	0	3517	8219	5	3280	1	855	1110	430
0	0	3530	8227	5	3285	1	856	1110	430
0	0	3541	8234	5	3290	1	858	1110	430
0	0	3551	8240	5	3295	1	858	1120	430
0	0	3561	8245	5	3300	1	860	1120	430
0	0	3569	8248	5	3305	1	864	1130	450
0	0	3576	8248	5	3310	1	867	1130	450
0	0	3584	8248	5	3315	1	871	1140	450
0	0	3593	8248	5	3320	1	876	1140	450
0	0	3601	8248	5	3325	1	880	1140	450
0	0	3609	8244	5	3330	1	886	1140	450
0	0	3617	8240	5	3335	1	889	1140	450
0	0	3623	8235	5	3340	1	891	1160	450
0	0	3630	8230	5	3345	1	893	1160	450
0	0	3636	8223	5	3350	1	895	1160	450
0	0	3642	8216	5	3355	1	898	1160	450
0	0	3647	8207	5	3360	1	898	1160	450
0	0	3652	8198	5	3365	1	901	1160	450
0	0	3658	8188	5	3370	1	903	1140	450
0	0	3663	8178	5	3375	1	903	1140	450
0	0	3669	8170	5	3380	1	903	1140	450
0	0	3676	8161	5	3385	1	904	1140	450
0	0	3681	8153	5	3390	1	905	1140	450
0	0	3689	8145	5	3395	1	907	1140	450
0	0	3697	8140	5	3400	1	908	1140	450
0	0	3705	8136	5	3405	1	907	1140	450
0	0	3714	8136	5	3410	1	907	1160	470
0	0	3724	8136	5	3415	1	916	1160	470
0	0	3736	8132	5	3420	1	911	1170	480
0	0	3751	8132	5	3425	1	910	1170	480
0	0	3769	8132	5	3430	1	903	1170	480
0	0	3789	8135	5	3435	1	893	1170	480
0	0	3811	8140	5	3440	1	880	1170	480
0	0	3831	8144	5	3445	1	853	1150	480
0	0	3854	8148	5	3450	1	800	1150	480
0	0	3879	8152	5	3455	1	662	1150	480
0	0	3907	8158	5	3460	1	413	1150	480
0	0	3939	8165	5	3465	1	142	1150	480
0	0	3939	8165	5	3470	0	0	1150	480
0	0	4003	8185	5	3475	0	0	1150	480
0	0	4034	8198	5	3480	0	0	1150	480
0	0	4062	8215	5	3485	0	0	1150	480
0	0	4089	8236	5	3490	0	0	1150	480
0	0	4116	8261	5	3495	0	0	1150	480
0	0	4146	8290	5	3500	0	0	1170	480
0	0	4182	8324	5	3505	0	0	1170	480
0	0	4224	8362	5	3510	0	0	1170	480
0	0	4274	8405	5	3515	0	0	1180	490
0	0	4328	8453	5	3520	0	0	1210	490
0	0	4387	8504	5	3525	0	0	1220	480
0	0	4449	8561	5	3530	0	0	1240	480
0	0	4516	8626	5	3535	0	0	1250	440
0	0	4585	8700	5	3540	0	0	1240	430
0	0	4656	8779	5	3545	0	0	1210	410
0	0	4729	8865	5	3550	0	0	1200	400
0	0	4799	8952	5	3555	0	0	1180	380
0	0	4799	8952	5	3560	0	0	1180	380
