# Supplementary material for: “Let Me Hear Your Handwriting!” Evaluating the Movement Fluency from Its Sonification
Source: PLoS One. 2015 Jun 17;10(6):e0128388. doi: 10.1371/journal.pone.0128388 (PMC4470513; doi:10.1371/journal.pone.0128388)
Supplement: S1 Dataset — (ZIP) [file pone.0128388.s004.zip › S4_Dataset_Experiment1/ET6.txt]

Identification :	etienne
2008-10-10	09:10:13
Fichier origine :	C:\Documents and Settings\schon\Bureau\Ecriture\etienne6.txt
Nb segments :	1
Seg	Num	X /100 mm	Y /100 mm	Interv ms	Time ms	Tip	P	Az	Al
0	0	6338	8570	20	20	0	0	1470	260
0	0	6338	8564	5	25	0	0	1470	260
0	0	6338	8555	5	30	0	0	1470	260
0	0	6341	8540	5	35	0	0	1470	260
0	0	6345	8524	5	40	0	0	1450	270
0	0	6350	8509	5	45	0	0	1450	270
0	0	6358	8495	5	50	0	0	1440	280
0	0	6365	8482	5	55	0	0	1440	280
0	0	6370	8465	5	60	0	0	1420	290
0	0	6370	8449	5	65	0	0	1410	290
0	0	6370	8429	5	70	0	0	1390	310
0	0	6370	8409	5	75	0	0	1380	310
0	0	6370	8387	5	80	0	0	1360	320
0	0	6365	8363	5	85	0	0	1350	320
0	0	6361	8337	5	90	0	0	1330	330
0	0	6357	8308	5	95	0	0	1320	340
0	0	6353	8276	5	100	0	0	1300	350
0	0	6348	8244	5	105	0	0	1270	360
0	0	6345	8212	5	110	0	0	1260	360
0	0	6345	8186	5	115	0	0	1240	370
0	0	6345	8164	5	120	0	0	1230	370
0	0	6345	8145	5	125	0	0	1210	380
0	0	6348	8128	5	130	0	0	1200	380
0	0	6354	8114	5	135	0	0	1180	380
0	0	6359	8101	5	140	0	0	1180	380
0	0	6364	8091	5	145	0	0	1170	390
0	0	6370	8082	5	150	0	0	1170	390
0	0	6375	8075	5	155	0	0	1160	390
0	0	6383	8069	5	160	0	0	1160	390
0	0	6391	8063	5	165	0	0	1150	390
0	0	6399	8056	5	170	0	0	1150	390
0	0	6408	8049	5	175	0	0	1150	390
0	0	6409	8026	2	177	1	294	1130	400
0	0	6403	8018	5	182	1	437	1130	400
0	0	6397	8006	5	187	1	542	1130	400
0	0	6393	7997	5	192	1	607	1130	400
0	0	6393	7987	6	198	1	664	1130	400
0	0	6393	7976	5	203	1	697	1130	400
0	0	6393	7965	5	208	1	707	1140	410
0	0	6393	7955	5	213	1	714	1140	410
0	0	6393	7946	5	218	1	712	1150	420
0	0	6397	7938	5	223	1	728	1150	420
0	0	6408	7930	5	228	1	741	1150	420
0	0	6422	7922	5	233	1	737	1150	420
0	0	6436	7915	5	238	1	736	1140	420
0	0	6451	7910	5	243	1	740	1130	420
0	0	6468	7910	5	248	1	774	1130	420
0	0	6488	7910	5	253	1	777	1120	400
0	0	6513	7918	5	258	1	789	1120	400
0	0	6541	7930	5	263	1	801	1120	400
0	0	6570	7948	5	268	1	809	1120	400
0	0	6600	7971	5	273	1	809	1120	400
0	0	6630	7999	5	278	1	811	1120	400
0	0	6659	8032	5	283	1	808	1120	400
0	0	6689	8069	5	288	1	811	1110	390
0	0	6719	8109	5	293	1	803	1110	390
0	0	6749	8150	5	298	1	806	1100	370
0	0	6779	8193	5	303	1	806	1110	370
0	0	6810	8239	5	308	1	794	1110	370
0	0	6839	8286	5	313	1	799	1110	370
0	0	6867	8334	5	318	1	800	1110	370
0	0	6895	8382	5	323	1	800	1120	370
0	0	6921	8429	5	328	1	799	1120	370
0	0	6946	8475	5	333	1	802	1120	370
0	0	6970	8521	5	338	1	808	1130	370
0	0	6991	8565	5	343	1	807	1130	370
0	0	7010	8609	5	348	1	815	1130	370
0	0	7028	8651	5	353	1	813	1150	360
0	0	7042	8693	5	358	1	823	1150	360
0	0	7055	8732	5	363	1	823	1160	360
0	0	7064	8769	5	368	1	822	1160	360
0	0	7072	8801	5	373	1	821	1180	360
0	0	7079	8829	5	378	1	833	1180	360
0	0	7085	8855	5	383	1	831	1180	360
0	0	7090	8878	5	388	1	834	1180	360
0	0	7095	8898	5	393	1	845	1180	360
0	0	7095	8918	5	398	1	845	1180	360
0	0	7095	8935	5	403	1	845	1190	350
0	0	7095	8948	5	408	1	853	1190	350
0	0	7095	8960	5	413	1	859	1190	350
0	0	7089	8967	5	418	1	859	1190	350
0	0	7083	8972	5	423	1	859	1190	350
0	0	7075	8976	5	428	1	857	1190	350
0	0	7068	8976	5	433	1	856	1190	350
0	0	7060	8981	5	438	1	856	1190	350
0	0	7053	8981	5	443	1	857	1190	350
0	0	7046	8981	5	448	1	858	1190	350
0	0	7041	8977	5	453	1	858	1190	350
0	0	7037	8977	5	458	1	855	1200	350
0	0	7031	8973	5	463	1	852	1200	350
0	0	7024	8968	5	468	1	844	1200	350
0	0	7013	8960	5	473	1	843	1200	350
0	0	7000	8950	5	478	1	836	1200	350
0	0	6986	8937	5	483	1	836	1200	350
0	0	6974	8923	5	488	1	835	1200	350
0	0	6962	8909	5	493	1	825	1200	350
0	0	6950	8894	5	498	1	823	1200	350
0	0	6935	8877	5	503	1	823	1200	350
0	0	6919	8859	5	508	1	819	1190	350
0	0	6904	8839	5	513	1	809	1190	350
0	0	6888	8819	5	518	1	806	1190	350
0	0	6875	8799	5	523	1	803	1190	350
0	0	6862	8779	5	528	1	796	1190	350
0	0	6850	8760	5	533	1	791	1180	360
0	0	6839	8740	5	538	1	790	1180	360
0	0	6829	8719	5	543	1	781	1180	360
0	0	6820	8696	5	548	1	782	1180	360
0	0	6810	8673	5	553	1	782	1180	360
0	0	6803	8649	5	558	1	781	1180	360
0	0	6795	8623	5	563	1	767	1180	360
0	0	6787	8597	5	568	1	769	1180	360
0	0	6779	8567	5	573	1	747	1180	360
0	0	6769	8535	5	578	1	743	1180	360
0	0	6760	8499	5	583	1	738	1180	360
0	0	6751	8459	5	588	1	723	1160	360
0	0	6742	8416	5	593	1	696	1160	360
0	0	6732	8369	5	598	1	696	1160	360
0	0	6722	8321	5	603	1	690	1160	360
0	0	6712	8271	5	608	1	681	1160	360
0	0	6703	8223	5	613	1	662	1160	360
0	0	6698	8178	5	618	1	671	1160	360
0	0	6698	8136	5	623	1	672	1150	360
0	0	6698	8097	5	628	1	667	1150	360
0	0	6698	8064	5	633	1	671	1150	360
0	0	6708	8035	5	638	1	671	1130	370
0	0	6717	8011	5	643	1	647	1130	370
0	0	6731	7993	5	648	1	629	1130	370
0	0	6749	7979	5	653	1	609	1120	370
0	0	6771	7969	5	658	1	556	1120	370
0	0	6798	7964	5	663	1	532	1120	370
0	0	6828	7964	5	668	1	504	1120	370
0	0	6859	7964	5	673	1	451	1120	370
0	0	6891	7967	5	678	1	340	1120	370
0	0	6925	7973	5	683	1	234	1110	370
0	0	6960	7980	5	688	1	118	1110	370
0	0	6960	7980	5	693	0	0	1110	370
0	0	7034	7997	5	698	0	0	1110	370
0	0	7069	8008	5	703	0	0	1110	370
0	0	7100	8020	5	708	0	0	1110	370
0	0	7127	8030	5	713	0	0	1110	370
0	0	7150	8043	5	718	0	0	1110	370
0	0	7172	8056	5	723	0	0	1120	370
0	0	7195	8069	5	728	0	0	1140	380
0	0	7221	8082	5	733	0	0	1140	380
0	0	7249	8093	5	738	0	0	1150	390
0	0	7277	8104	5	743	0	0	1150	390
0	0	7304	8115	5	748	0	0	1160	390
0	0	7331	8126	5	753	0	0	1160	390
0	0	7356	8136	5	758	0	0	1160	390
0	0	7378	8144	5	763	0	0	1160	390
0	0	7397	8151	5	768	0	0	1190	400
0	0	7411	8156	5	773	0	0	1190	400
0	0	7421	8159	5	778	0	0	1200	410
0	0	7428	8159	5	783	0	0	1200	410
0	0	7432	8159	5	788	0	0	1210	410
0	0	7432	8159	5	793	0	0	1210	410
0	0	7432	8159	5	798	0	0	1230	420
0	0	7432	8159	5	803	0	0	1230	420
0	0	7432	8159	5	808	0	0	1240	430
0	0	7427	8159	5	813	0	0	1260	420
0	0	7423	8159	5	818	0	0	1260	420
0	0	7420	8165	5	823	0	0	1260	420
0	0	7415	8170	5	828	0	0	1260	420
0	0	7389	8231	2	830	1	346	1240	430
0	0	7385	8241	5	835	1	437	1240	430
0	0	7385	8251	5	840	1	494	1240	430
0	0	7377	8259	5	845	1	566	1240	430
0	0	7370	8266	5	850	1	623	1240	430
0	0	7363	8272	5	855	1	706	1240	430
0	0	7353	8277	5	860	1	743	1240	430
0	0	7344	8280	5	865	1	786	1240	430
0	0	7336	8284	5	870	1	806	1240	430
0	0	7326	8288	5	875	1	825	1240	430
0	0	7316	8288	5	880	1	839	1230	420
0	0	7305	8295	5	885	1	846	1230	420
0	0	7293	8298	5	890	1	852	1210	410
0	0	7282	8298	5	895	1	852	1210	410
0	0	7271	8304	5	900	1	862	1210	410
0	0	7259	8304	5	905	1	870	1210	410
0	0	7248	8304	5	910	1	868	1210	410
0	0	7236	8304	5	915	1	869	1210	410
0	0	7223	8304	5	920	1	872	1210	410
0	0	7211	8304	5	925	1	872	1210	410
0	0	7198	8298	5	930	1	873	1210	410
0	0	7185	8293	5	935	1	876	1210	410
0	0	7173	8288	5	940	1	877	1210	410
0	0	7161	8282	5	945	1	878	1210	410
0	0	7149	8274	5	950	1	876	1210	410
0	0	7135	8263	5	955	1	876	1210	410
0	0	7121	8252	5	960	1	875	1200	400
0	0	7107	8238	5	965	1	874	1200	400
0	0	7094	8223	5	970	1	875	1180	380
0	0	7082	8206	5	975	1	874	1180	380
0	0	7072	8189	5	980	1	875	1180	380
0	0	7063	8170	5	985	1	874	1180	380
0	0	7055	8152	5	990	1	873	1180	380
0	0	7050	8131	5	995	1	873	1180	380
0	0	7046	8108	5	1000	1	871	1180	380
0	0	7041	8085	5	1005	1	868	1180	380
0	0	7041	8062	5	1010	1	865	1180	380
0	0	7041	8041	5	1015	1	865	1170	390
0	0	7041	8021	5	1020	1	853	1170	390
0	0	7046	8002	5	1025	1	845	1170	390
0	0	7053	7984	5	1030	1	845	1170	390
0	0	7061	7968	5	1035	1	840	1170	390
0	0	7071	7952	5	1040	1	833	1170	390
0	0	7083	7939	5	1045	1	823	1160	390
0	0	7095	7928	5	1050	1	811	1160	390
0	0	7109	7918	5	1055	1	810	1160	390
0	0	7123	7912	5	1060	1	795	1160	390
0	0	7139	7912	5	1065	1	796	1160	390
0	0	7158	7912	5	1070	1	796	1150	390
0	0	7177	7912	5	1075	1	793	1150	390
0	0	7198	7918	5	1080	1	794	1150	390
0	0	7219	7928	5	1085	1	792	1150	390
0	0	7241	7942	5	1090	1	789	1150	390
0	0	7263	7959	5	1095	1	778	1150	390
0	0	7283	7977	5	1100	1	778	1150	390
0	0	7302	7998	5	1105	1	779	1150	390
0	0	7320	8019	5	1110	1	779	1150	390
0	0	7336	8041	5	1115	1	800	1160	410
0	0	7352	8065	5	1120	1	808	1160	410
0	0	7366	8089	5	1125	1	828	1170	420
0	0	7377	8112	5	1130	1	829	1170	420
0	0	7388	8135	5	1135	1	831	1180	410
0	0	7397	8157	5	1140	1	834	1180	410
0	0	7405	8177	5	1145	1	845	1180	410
0	0	7409	8193	5	1150	1	855	1180	410
0	0	7409	8205	5	1155	1	862	1180	410
0	0	7413	8213	5	1160	1	871	1200	410
0	0	7413	8219	5	1165	1	877	1220	420
0	0	7413	8219	5	1170	1	883	1220	420
0	0	7413	8223	5	1175	1	887	1230	430
0	0	7413	8223	5	1180	1	888	1230	430
0	0	7413	8223	5	1185	1	889	1230	430
0	0	7413	8223	5	1190	1	888	1240	430
0	0	7408	8216	5	1195	1	889	1240	430
0	0	7408	8207	5	1200	1	888	1240	430
0	0	7404	8195	5	1205	1	887	1240	430
0	0	7404	8179	5	1210	1	886	1240	430
0	0	7398	8162	5	1215	1	886	1240	430
0	0	7395	8146	5	1220	1	885	1240	430
0	0	7395	8129	5	1225	1	886	1240	430
0	0	7395	8110	5	1230	1	886	1240	430
0	0	7395	8089	5	1235	1	886	1230	430
0	0	7401	8067	5	1240	1	885	1230	430
0	0	7408	8047	5	1245	1	886	1230	430
0	0	7415	8027	5	1250	1	885	1230	430
0	0	7423	8011	5	1255	1	884	1230	430
0	0	7432	7997	5	1260	1	883	1230	430
0	0	7443	7983	5	1265	1	886	1230	430
0	0	7455	7971	5	1270	1	885	1210	440
0	0	7469	7960	5	1275	1	886	1210	440
0	0	7481	7951	5	1280	1	884	1210	440
0	0	7493	7945	5	1285	1	883	1210	440
0	0	7502	7941	5	1290	1	883	1210	440
0	0	7510	7938	5	1295	1	885	1190	430
0	0	7522	7938	5	1300	1	886	1190	430
0	0	7534	7938	5	1305	1	885	1170	420
0	0	7548	7938	5	1310	1	886	1170	420
0	0	7562	7946	5	1315	1	884	1170	420
0	0	7574	7954	5	1320	1	886	1170	420
0	0	7585	7965	5	1325	1	885	1170	420
0	0	7598	7979	5	1330	1	883	1170	420
0	0	7612	7995	5	1335	1	881	1170	420
0	0	7626	8013	5	1340	1	880	1170	420
0	0	7640	8032	5	1345	1	878	1170	420
0	0	7655	8051	5	1350	1	875	1160	410
0	0	7668	8068	5	1355	1	871	1160	410
0	0	7681	8087	5	1360	1	871	1150	390
0	0	7694	8105	5	1365	1	872	1150	390
0	0	7706	8123	5	1370	1	872	1150	390
0	0	7718	8144	5	1375	1	872	1170	410
0	0	7729	8164	5	1380	1	873	1170	410
0	0	7740	8184	5	1385	1	882	1180	410
0	0	7751	8207	5	1390	1	881	1180	410
0	0	7762	8230	5	1395	1	880	1200	410
0	0	7772	8254	5	1400	1	880	1200	410
0	0	7782	8279	5	1405	1	887	1200	410
0	0	7791	8302	5	1410	1	888	1200	410
0	0	7799	8321	5	1415	1	894	1210	410
0	0	7807	8340	5	1420	1	896	1210	410
0	0	7815	8358	5	1425	1	900	1210	410
0	0	7821	8375	5	1430	1	903	1210	410
0	0	7826	8392	5	1435	1	905	1210	410
0	0	7826	8406	5	1440	1	912	1210	410
0	0	7830	8419	5	1445	1	914	1210	410
0	0	7830	8429	5	1450	1	922	1230	400
0	0	7830	8438	5	1455	1	925	1230	400
0	0	7836	8447	5	1460	1	928	1230	400
0	0	7836	8455	5	1465	1	930	1230	400
0	0	7841	8465	5	1470	1	932	1230	400
0	0	7841	8474	5	1475	1	932	1230	400
0	0	7846	8484	5	1480	1	931	1230	400
0	0	7846	8494	5	1485	1	932	1230	400
0	0	7846	8501	5	1490	1	934	1230	400
0	0	7846	8507	5	1495	1	937	1230	400
0	0	7846	8507	5	1500	1	939	1240	400
0	0	7846	8507	5	1505	1	941	1240	400
0	0	7846	8510	5	1510	1	943	1240	400
0	0	7846	8510	5	1515	1	945	1240	400
0	0	7846	8510	5	1520	1	946	1240	400
0	0	7842	8510	5	1525	1	947	1240	400
0	0	7842	8510	5	1530	1	948	1240	400
0	0	7842	8510	5	1535	1	948	1240	400
0	0	7842	8510	5	1540	1	948	1240	400
0	0	7842	8506	5	1545	1	948	1240	400
0	0	7842	8506	5	1550	1	948	1240	400
0	0	7842	8502	5	1555	1	947	1240	400
0	0	7842	8502	5	1560	1	947	1240	400
0	0	7837	8498	5	1565	1	947	1240	400
0	0	7837	8495	5	1570	1	947	1240	400
0	0	7833	8490	5	1575	1	947	1240	400
0	0	7833	8484	5	1580	1	946	1240	400
0	0	7825	8474	5	1585	1	946	1240	400
0	0	7820	8465	5	1590	1	947	1240	400
0	0	7815	8454	5	1595	1	949	1240	400
0	0	7815	8438	5	1600	1	948	1240	400
0	0	7815	8421	5	1605	1	948	1240	400
0	0	7815	8400	5	1610	1	948	1240	400
0	0	7811	8377	5	1615	1	948	1240	400
0	0	7807	8353	5	1620	1	948	1240	400
0	0	7800	8325	5	1625	1	948	1240	400
0	0	7792	8296	5	1630	1	948	1230	400
0	0	7784	8264	5	1635	1	947	1230	400
0	0	7778	8229	5	1640	1	948	1230	400
0	0	7774	8193	5	1645	1	948	1230	400
0	0	7774	8155	5	1650	1	949	1230	400
0	0	7770	8118	5	1655	1	948	1210	410
0	0	7770	8083	5	1660	1	950	1210	410
0	0	7770	8046	5	1665	1	949	1210	410
0	0	7765	8005	5	1670	1	951	1200	410
0	0	7765	7961	5	1675	1	949	1200	410
0	0	7758	7916	5	1680	1	951	1200	410
0	0	7758	7872	5	1685	1	950	1180	410
0	0	7754	7831	5	1690	1	951	1180	410
0	0	7754	7793	5	1695	1	951	1180	410
0	0	7749	7755	5	1700	1	950	1170	420
0	0	7749	7722	5	1705	1	951	1170	420
0	0	7744	7690	5	1710	1	950	1150	420
0	0	7744	7662	5	1715	1	951	1140	420
0	0	7741	7636	5	1720	1	950	1140	420
0	0	7741	7611	5	1725	1	950	1140	420
0	0	7737	7592	5	1730	1	949	1120	430
0	0	7737	7577	5	1735	1	943	1120	430
0	0	7737	7567	5	1740	1	934	1120	430
0	0	7737	7559	5	1745	1	927	1120	430
0	0	7737	7553	5	1750	1	917	1120	430
0	0	7737	7548	5	1755	1	899	1120	430
0	0	7737	7544	5	1760	1	870	1120	430
0	0	7737	7544	5	1765	1	837	1120	430
0	0	7737	7544	5	1770	1	780	1120	430
0	0	7737	7544	5	1775	1	639	1120	430
0	0	7737	7549	5	1780	1	375	1120	430
0	0	7737	7557	5	1785	1	51	1120	430
0	0	7737	7557	5	1790	0	0	1140	420
0	0	7743	7593	5	1795	0	0	1140	420
0	0	7747	7619	5	1800	0	0	1130	420
0	0	7747	7651	5	1805	0	0	1140	410
0	0	7752	7685	5	1810	0	0	1130	400
0	0	7758	7722	5	1815	0	0	1120	400
0	0	7764	7760	5	1820	0	0	1120	400
0	0	7772	7798	5	1825	0	0	1120	400
0	0	7780	7835	5	1830	0	0	1120	400
0	0	7789	7870	5	1835	0	0	1120	400
0	0	7797	7903	5	1840	0	0	1120	400
0	0	7804	7933	5	1845	0	0	1120	400
0	0	7809	7962	5	1850	0	0	1110	390
0	0	7809	7987	5	1855	0	0	1110	390
0	0	7816	8009	5	1860	0	0	1100	370
0	0	7816	8029	5	1865	0	0	1100	370
0	0	7816	8045	5	1870	0	0	1100	370
0	0	7816	8057	5	1875	0	0	1100	370
0	0	7816	8066	5	1880	0	0	1100	370
0	0	7811	8072	5	1885	0	0	1110	370
0	0	7808	8072	5	1890	0	0	1110	370
0	0	7804	8078	5	1895	0	0	1110	370
0	0	7800	8078	5	1900	0	0	1110	370
0	0	7800	8128	5	1905	1	867	1190	400
0	0	7814	8133	5	1910	1	866	1190	400
0	0	7829	8140	5	1915	1	870	1200	410
0	0	7843	8145	5	1920	1	875	1210	410
0	0	7858	8149	5	1925	1	875	1210	410
0	0	7872	8154	5	1930	1	874	1210	410
0	0	7884	8159	5	1935	1	875	1210	410
0	0	7898	8166	5	1940	1	878	1210	410
0	0	7913	8174	5	1945	1	882	1210	410
0	0	7933	8185	5	1950	1	884	1210	410
0	0	7956	8196	5	1955	1	888	1210	410
0	0	7977	8206	5	1960	1	890	1210	410
0	0	7999	8217	5	1965	1	891	1250	410
0	0	8020	8227	5	1970	1	893	1250	410
0	0	8041	8237	5	1975	1	891	1260	420
0	0	8062	8245	5	1980	1	893	1260	420
0	0	8079	8251	5	1985	1	893	1260	420
0	0	8091	8256	5	1990	1	893	1260	420
0	0	8100	8256	5	1995	1	896	1260	420
0	0	8107	8256	5	2000	1	900	1260	420
0	0	8112	8260	5	2005	1	905	1260	420
0	0	8112	8260	5	2010	1	909	1260	420
0	0	8116	8260	5	2015	1	914	1260	420
0	0	8116	8260	5	2020	1	917	1270	420
0	0	8116	8260	5	2025	1	920	1270	420
0	0	8116	8260	5	2030	1	922	1270	420
0	0	8116	8257	5	2035	1	923	1270	420
0	0	8112	8257	5	2040	1	923	1270	420
0	0	8112	8250	5	2045	1	922	1270	420
0	0	8108	8244	5	2050	1	922	1270	420
0	0	8108	8235	5	2055	1	921	1270	420
0	0	8105	8224	5	2060	1	921	1270	420
0	0	8105	8209	5	2065	1	920	1270	420
0	0	8097	8191	5	2070	1	921	1270	420
0	0	8092	8173	5	2075	1	920	1270	420
0	0	8087	8155	5	2080	1	919	1270	420
0	0	8087	8136	5	2085	1	920	1270	420
0	0	8082	8117	5	2090	1	919	1260	420
0	0	8082	8097	5	2095	1	918	1260	420
0	0	8078	8076	5	2100	1	916	1260	420
0	0	8078	8055	5	2105	1	914	1260	420
0	0	8073	8036	5	2110	1	910	1260	420
0	0	8073	8018	5	2115	1	908	1260	420
0	0	8073	8002	5	2120	1	905	1260	420
0	0	8073	7987	5	2125	1	903	1240	430
0	0	8073	7973	5	2130	1	899	1240	430
0	0	8076	7962	5	2135	1	890	1240	430
0	0	8076	7952	5	2140	1	887	1240	430
0	0	8082	7944	5	2145	1	885	1240	430
0	0	8082	7938	5	2150	1	881	1230	430
0	0	8088	7932	5	2155	1	876	1230	430
0	0	8092	7932	5	2160	1	874	1230	430
0	0	8096	7927	5	2165	1	872	1230	430
0	0	8101	7927	5	2170	1	871	1230	430
0	0	8105	7927	5	2175	1	871	1230	430
0	0	8111	7934	5	2180	1	873	1230	430
0	0	8118	7943	5	2185	1	874	1230	430
0	0	8125	7953	5	2190	1	875	1230	430
0	0	8133	7964	5	2195	1	874	1230	430
0	0	8141	7977	5	2200	1	876	1230	430
0	0	8148	7991	5	2205	1	877	1230	430
0	0	8158	8006	5	2210	1	877	1230	430
0	0	8169	8023	5	2215	1	880	1230	430
0	0	8180	8041	5	2220	1	880	1230	430
0	0	8194	8060	5	2225	1	880	1230	430
0	0	8207	8079	5	2230	1	883	1230	430
0	0	8220	8097	5	2235	1	883	1230	430
0	0	8234	8114	5	2240	1	892	1230	430
0	0	8248	8129	5	2245	1	892	1250	440
0	0	8262	8144	5	2250	1	894	1260	440
0	0	8275	8158	5	2255	1	896	1270	450
0	0	8286	8171	5	2260	1	897	1270	450
0	0	8294	8182	5	2265	1	898	1270	450
0	0	8300	8189	5	2270	1	903	1270	450
0	0	8304	8194	5	2275	1	907	1270	450
0	0	8304	8199	5	2280	1	909	1290	440
0	0	8309	8203	5	2285	1	913	1290	440
0	0	8313	8208	5	2290	1	915	1290	440
0	0	8313	8212	5	2295	1	916	1290	440
0	0	8318	8215	5	2300	1	918	1290	440
0	0	8318	8215	5	2305	1	919	1290	440
0	0	8318	8215	5	2310	1	919	1290	440
0	0	8318	8215	5	2315	1	919	1290	440
0	0	8318	8215	5	2320	1	918	1290	440
0	0	8318	8215	5	2325	1	918	1290	440
0	0	8318	8215	5	2330	1	917	1310	450
0	0	8318	8209	5	2335	1	916	1310	450
0	0	8318	8203	5	2340	1	916	1320	460
0	0	8313	8192	5	2345	1	916	1320	460
0	0	8309	8179	5	2350	1	916	1320	460
0	0	8305	8167	5	2355	1	916	1320	460
0	0	8301	8153	5	2360	1	919	1310	450
0	0	8301	8140	5	2365	1	925	1310	450
0	0	8301	8129	5	2370	1	925	1290	440
0	0	8301	8118	5	2375	1	926	1290	440
0	0	8301	8108	5	2380	1	928	1290	440
0	0	8305	8096	5	2385	1	932	1290	440
0	0	8305	8082	5	2390	1	934	1290	440
0	0	8305	8065	5	2395	1	936	1290	440
0	0	8310	8046	5	2400	1	937	1270	450
0	0	8310	8028	5	2405	1	937	1270	450
0	0	8310	8012	5	2410	1	937	1270	450
0	0	8310	7995	5	2415	1	936	1270	450
0	0	8310	7981	5	2420	1	936	1270	450
0	0	8310	7966	5	2425	1	936	1270	450
0	0	8310	7951	5	2430	1	934	1270	460
0	0	8310	7937	5	2435	1	932	1270	460
0	0	8310	7925	5	2440	1	924	1280	470
0	0	8314	7917	5	2445	1	911	1280	470
0	0	8314	7912	5	2450	1	900	1260	480
0	0	8314	7912	5	2455	1	887	1260	480
0	0	8320	7912	5	2460	1	871	1260	480
0	0	8324	7912	5	2465	1	859	1260	480
0	0	8329	7912	5	2470	1	845	1250	480
0	0	8336	7921	5	2475	1	823	1250	480
0	0	8342	7930	5	2480	1	795	1250	480
0	0	8351	7941	5	2485	1	733	1250	480
0	0	8360	7957	5	2490	1	639	1250	480
0	0	8371	7975	5	2495	1	457	1250	480
0	0	8384	7996	5	2500	1	202	1250	480
0	0	8384	7996	5	2505	0	0	1250	480
0	0	8410	8049	5	2510	0	0	1260	480
0	0	8422	8081	5	2515	0	0	1260	480
0	0	8433	8118	5	2520	0	0	1260	480
0	0	8446	8158	5	2525	0	0	1260	480
0	0	8460	8203	5	2530	0	0	1260	480
0	0	8478	8254	5	2535	0	0	1280	470
0	0	8499	8306	5	2540	0	0	1280	470
0	0	8522	8361	5	2545	0	0	1300	470
0	0	8547	8417	5	2550	0	0	1300	470
0	0	8571	8472	5	2555	0	0	1320	460
0	0	8592	8525	5	2560	0	0	1310	450
0	0	8609	8576	5	2565	0	0	1320	450
0	0	8621	8626	5	2570	0	0	1320	430
0	0	8630	8677	5	2575	0	0	1310	420
0	0	8637	8728	5	2580	0	0	1300	400
0	0	8643	8780	5	2585	0	0	1290	400
0	0	8643	8827	5	2590	0	0	1310	390
0	0	8639	8867	5	2595	0	0	1290	380
0	0	8630	8896	5	2600	0	0	1280	370
0	0	8616	8913	5	2605	0	0	1260	360
0	0	8598	8920	5	2610	0	0	1250	350
0	0	8576	8920	5	2615	0	0	1260	350
0	0	8551	8911	5	2620	0	0	1240	340
0	0	8522	8900	5	2625	0	0	1220	330
0	0	8492	8888	5	2630	0	0	1220	330
0	0	8321	8861	3	2633	1	779	1250	380
0	0	8321	8856	5	2638	1	724	1250	380
0	0	8325	8856	5	2643	1	647	1260	390
0	0	8332	8851	5	2648	1	514	1260	390
0	0	8341	8845	5	2653	1	336	1280	400
0	0	8352	8834	5	2658	1	142	1260	410
0	0	8352	8834	5	2663	0	0	1270	420
0	0	8376	8801	5	2668	0	0	1270	420
0	0	8386	8783	5	2673	0	0	1270	420
0	0	8392	8768	5	2678	0	0	1270	420
0	0	8395	8755	5	2683	0	0	1260	420
0	0	8395	8745	5	2688	0	0	1260	420
0	0	8400	8735	5	2693	0	0	1260	420
0	0	8405	8725	5	2698	0	0	1260	420
0	0	8412	8715	5	2703	0	0	1260	420
0	0	8420	8708	5	2708	0	0	1260	420
0	0	8431	8704	5	2713	0	0	1270	420
0	0	8446	8704	5	2718	0	0	1290	410
0	0	8464	8704	5	2723	0	0	1300	400
0	0	8489	8708	5	2728	0	0	1340	410
0	0	8523	8716	5	2733	0	0	1350	400
0	0	8564	8725	5	2738	0	0	1360	380
0	0	8611	8735	5	2743	0	0	1370	360
0	0	8664	8745	5	2748	0	0	1370	330
0	0	8718	8755	5	2753	0	0	1350	320
0	0	8772	8763	5	2758	0	0	1340	290
0	0	8824	8766	5	2763	0	0	1320	280
0	0	8874	8766	5	2768	0	0	1270	270
0	0	8919	8748	5	2773	0	0	1260	270
0	0	8959	8725	5	2778	0	0	1250	250
0	0	8994	8695	5	2783	0	0	1260	250
0	0	9025	8660	5	2788	0	0	1280	240
0	0	9048	8625	5	2793	0	0	1300	240
0	0	9065	8588	5	2798	0	0	1300	240
0	0	9072	8547	5	2803	0	0	1320	230
0	0	9072	8504	5	2808	0	0	1300	240
0	0	9062	8458	5	2813	0	0	1300	240
0	0	9048	8413	5	2818	0	0	1280	240
0	0	9033	8372	5	2823	0	0	1260	250
0	0	9015	8337	5	2828	0	0	1240	260
0	0	8996	8309	5	2833	0	0	1230	260
0	0	8973	8287	5	2838	0	0	1230	260
0	0	8945	8267	5	2843	0	0	1230	260
0	0	8914	8249	5	2848	0	0	1260	270
0	0	8880	8227	5	2853	0	0	1270	270
0	0	8843	8203	5	2858	0	0	1260	280
0	0	8806	8177	5	2863	0	0	1240	280
0	0	8768	8150	5	2868	0	0	1210	290
0	0	8730	8124	5	2873	0	0	1200	290
0	0	8691	8099	5	2878	0	0	1180	300
0	0	8653	8076	5	2883	0	0	1160	300
0	0	8620	8058	5	2888	0	0	1140	310
0	0	8597	8045	5	2893	0	0	1130	310
0	0	8584	8038	5	2898	0	0	1130	310
0	0	8578	8038	5	2903	0	0	1110	310
0	0	8578	8038	5	2908	0	0	1110	310
0	0	8578	8038	5	2913	0	0	1110	310
0	0	8578	8046	5	2918	0	0	1080	310
0	0	8584	8052	5	2923	0	0	1080	310
0	0	8584	8058	5	2928	0	0	1070	290
0	0	8590	8064	5	2933	0	0	1060	290
0	0	8590	8069	5	2938	0	0	1060	290
0	0	8590	8069	5	2943	0	0	1060	290
0	0	8585	8069	5	2948	0	0	1050	290
0	0	8578	8064	5	2953	0	0	1050	290
0	0	8569	8056	5	2958	0	0	1050	290
0	0	8558	8047	5	2963	0	0	1050	290
0	0	8548	8040	5	2968	0	0	1050	290
0	0	8536	8033	5	2973	0	0	1050	290
0	0	8525	8027	5	2978	0	0	1050	290
0	0	8516	8021	5	2983	0	0	1060	310
0	0	8509	8017	5	2988	0	0	1060	310
0	0	8502	8017	5	2993	0	0	1070	320
0	0	8497	8011	5	2998	0	0	1070	320
0	0	8491	8011	5	3003	0	0	1080	340
0	0	8486	8011	5	3008	0	0	1080	340
0	0	8482	8007	5	3013	0	0	1090	350
0	0	8482	8007	5	3018	0	0	1090	350
0	0	8478	8007	5	3023	0	0	1100	360
0	0	8478	8003	5	3028	0	0	1100	360
0	0	8474	8003	5	3033	0	0	1110	370
0	0	8474	7999	5	3038	0	0	1110	390
0	0	8469	7995	5	3043	0	0	1110	390
0	0	8469	7995	5	3048	0	0	1120	400
0	0	8460	7990	5	3053	0	0	1130	420
0	0	8452	7990	5	3058	0	0	1130	420
0	0	8443	7990	5	3063	0	0	1140	420
0	0	8436	7986	5	3068	0	0	1140	420
0	0	8432	7982	3	3071	1	202	1140	420
0	0	8429	7979	5	3076	1	245	1140	420
0	0	8429	7979	5	3081	1	273	1140	420
0	0	8425	7975	5	3086	1	310	1140	420
0	0	8425	7975	5	3091	1	343	1140	420
0	0	8421	7971	5	3096	1	385	1140	420
0	0	8421	7971	5	3101	1	428	1140	420
0	0	8417	7966	5	3106	1	457	1140	420
0	0	8417	7966	5	3111	1	491	1150	420
0	0	8417	7961	5	3116	1	525	1150	420
0	0	8417	7961	5	3121	1	559	1150	420
0	0	8417	7961	5	3126	1	588	1150	420
0	0	8417	7961	5	3131	1	619	1150	420
0	0	8417	7961	5	3136	1	647	1150	420
0	0	8417	7961	5	3141	1	672	1150	420
0	0	8422	7961	5	3146	1	697	1150	420
0	0	8422	7961	5	3151	1	715	1150	420
0	0	8429	7961	5	3156	1	734	1150	420
0	0	8433	7961	5	3161	1	742	1150	420
0	0	8439	7968	5	3166	1	755	1150	420
0	0	8446	7975	5	3171	1	765	1150	420
0	0	8456	7984	5	3176	1	769	1150	420
0	0	8468	7998	5	3181	1	778	1150	420
0	0	8482	8012	5	3186	1	781	1150	420
0	0	8496	8027	5	3191	1	788	1150	420
0	0	8511	8042	5	3196	1	787	1150	420
0	0	8525	8057	5	3201	1	785	1150	420
0	0	8540	8074	5	3206	1	785	1150	420
0	0	8556	8092	5	3211	1	785	1150	420
0	0	8574	8110	5	3216	1	788	1150	420
0	0	8591	8127	5	3221	1	785	1150	420
0	0	8610	8144	5	3226	1	787	1170	420
0	0	8626	8161	5	3231	1	785	1170	420
0	0	8642	8177	5	3236	1	785	1170	420
0	0	8657	8193	5	3241	1	786	1170	420
0	0	8672	8209	5	3246	1	786	1170	420
0	0	8689	8225	5	3251	1	785	1170	420
0	0	8706	8241	5	3256	1	787	1180	410
0	0	8723	8255	5	3261	1	788	1170	410
0	0	8740	8265	5	3266	1	789	1170	410
0	0	8753	8271	5	3271	1	786	1160	390
0	0	8762	8271	5	3276	1	785	1160	390
0	0	8771	8271	5	3281	1	783	1160	390
0	0	8779	8271	5	3286	1	774	1160	390
0	0	8785	8271	5	3291	1	762	1160	390
0	0	8793	8271	5	3296	1	760	1160	390
0	0	8798	8265	5	3301	1	761	1160	390
0	0	8798	8259	5	3306	1	759	1170	390
0	0	8803	8251	5	3311	1	761	1170	390
0	0	8803	8239	5	3316	1	768	1170	390
0	0	8803	8226	5	3321	1	772	1170	390
0	0	8803	8208	5	3326	1	772	1160	390
0	0	8803	8190	5	3331	1	774	1160	390
0	0	8803	8172	5	3336	1	778	1160	390
0	0	8797	8154	5	3341	1	778	1160	390
0	0	8792	8137	5	3346	1	781	1160	390
0	0	8787	8120	5	3351	1	786	1160	390
0	0	8784	8103	5	3356	1	787	1160	390
0	0	8780	8086	5	3361	1	786	1160	390
0	0	8775	8069	5	3366	1	788	1160	390
0	0	8772	8052	5	3371	1	789	1170	410
0	0	8766	8035	5	3376	1	789	1170	410
0	0	8761	8019	5	3381	1	788	1180	410
0	0	8756	8003	5	3386	1	787	1180	410
0	0	8750	7989	5	3391	1	788	1170	420
0	0	8746	7974	5	3396	1	787	1170	420
0	0	8743	7962	5	3401	1	785	1170	420
0	0	8743	7952	5	3406	1	785	1170	420
0	0	8743	7943	5	3411	1	783	1170	420
0	0	8743	7938	5	3416	1	765	1170	420
0	0	8748	7938	5	3421	1	751	1170	420
0	0	8753	7938	5	3426	1	747	1150	420
0	0	8757	7938	5	3431	1	745	1150	420
0	0	8764	7943	5	3436	1	753	1150	420
0	0	8772	7951	5	3441	1	753	1150	420
0	0	8782	7961	5	3446	1	758	1150	420
0	0	8795	7976	5	3451	1	761	1150	420
0	0	8809	7991	5	3456	1	765	1150	420
0	0	8824	8007	5	3461	1	765	1150	420
0	0	8840	8024	5	3466	1	776	1150	420
0	0	8856	8038	5	3471	1	779	1150	420
0	0	8874	8054	5	3476	1	790	1150	420
0	0	8891	8069	5	3481	1	800	1150	420
0	0	8908	8082	5	3486	1	819	1150	420
0	0	8925	8094	5	3491	1	827	1170	420
0	0	8939	8104	5	3496	1	830	1170	420
0	0	8954	8113	5	3501	1	851	1170	420
0	0	8971	8122	5	3506	1	856	1170	420
0	0	8989	8128	5	3511	1	867	1170	420
0	0	9010	8135	5	3516	1	874	1170	420
0	0	9029	8140	5	3521	1	874	1180	410
0	0	9046	8140	5	3526	1	877	1180	410
0	0	9063	8145	5	3531	1	883	1180	410
0	0	9080	8145	5	3536	1	893	1200	430
0	0	9100	8140	5	3541	1	895	1200	430
0	0	9122	8135	5	3546	1	898	1230	430
0	0	9144	8130	5	3551	1	898	1230	430
0	0	9167	8122	5	3556	1	898	1230	430
0	0	9191	8113	5	3561	1	899	1230	430
0	0	9213	8102	5	3566	1	898	1230	430
0	0	9238	8090	5	3571	1	897	1230	430
0	0	9266	8081	5	3576	1	890	1230	430
0	0	9295	8075	5	3581	1	870	1230	430
0	0	9326	8072	5	3586	1	824	1230	430
0	0	9358	8072	5	3591	1	724	1230	430
0	0	9390	8072	5	3596	1	372	1250	440
0	0	9390	8072	5	3601	0	0	1250	440
0	0	9451	8087	5	3606	0	0	1250	450
0	0	9476	8103	5	3611	0	0	1250	450
0	0	9494	8123	5	3616	0	0	1250	450
0	0	9504	8149	5	3621	0	0	1270	460
0	0	9508	8178	5	3626	0	0	1270	460
0	0	9508	8214	5	3631	0	0	1280	470
0	0	9518	8257	5	3636	0	0	1310	480
0	0	9530	8308	5	3641	0	0	1310	480
0	0	9544	8370	5	3646	0	0	1330	480
0	0	9565	8440	5	3651	0	0	1350	470
0	0	9590	8518	5	3656	0	0	1350	460
0	0	9622	8608	5	3661	0	0	1350	430
0	0	9659	8707	5	3666	0	0	1340	410
0	0	9702	8810	5	3671	0	0	1300	370
0	0	9747	8912	5	3676	0	0	1290	350
0	0	9795	9005	5	3681	0	0	1250	330
0	0	9847	9090	5	3686	0	0	1200	290
0	0	9897	9168	5	3691	0	0	1180	270
0	0	9945	9240	5	3696	0	0	1210	260
0	0	9992	9311	5	3701	0	0	1240	260
0	0	9992	9311	5	3706	0	0	1240	260
