# Supplementary material for: “Let Me Hear Your Handwriting!” Evaluating the Movement Fluency from Its Sonification
Source: PLoS One. 2015 Jun 17;10(6):e0128388. doi: 10.1371/journal.pone.0128388 (PMC4470513; doi:10.1371/journal.pone.0128388)
Supplement: S1 Dataset — (ZIP) [file pone.0128388.s004.zip › S4_Dataset_Experiment1/ET7.txt]

Identification :	etienne
2008-10-10	09:10:23
Fichier origine :	C:\Documents and Settings\schon\Bureau\Ecriture\etienne7.txt
Nb segments :	1
Seg	Num	X /100 mm	Y /100 mm	Interv ms	Time ms	Tip	P	Az	Al
0	0	11226	7938	20	20	0	0	950	300
0	0	11232	7938	5	25	0	0	950	300
0	0	11244	7949	5	30	0	0	950	300
0	0	11259	7960	5	35	0	0	950	300
0	0	11276	7973	5	40	0	0	950	300
0	0	11288	7980	5	45	0	0	950	300
0	0	11295	7973	5	50	0	0	950	300
0	0	11300	7960	5	55	0	0	950	300
0	0	11304	7943	5	60	0	0	950	300
0	0	11304	7926	5	65	0	0	960	300
0	0	11311	7915	5	70	0	0	960	300
0	0	11315	7904	5	75	0	0	960	300
0	0	11320	7897	5	80	0	0	960	300
0	0	11325	7890	5	85	0	0	960	300
0	0	11325	7886	5	90	0	0	960	300
0	0	11330	7886	5	95	0	0	960	320
0	0	11330	7886	5	100	0	0	960	320
0	0	11330	7886	5	105	0	0	980	330
0	0	11330	7886	5	110	0	0	980	330
0	0	11323	7886	5	115	0	0	980	330
0	0	11316	7891	5	120	0	0	980	350
0	0	11309	7891	5	125	0	0	990	350
0	0	11300	7891	5	130	0	0	1000	360
0	0	11289	7891	5	135	0	0	1000	360
0	0	11278	7891	5	140	0	0	1000	360
0	0	11265	7891	5	145	0	0	1000	360
0	0	11252	7885	5	150	0	0	1010	350
0	0	11239	7881	5	155	0	0	1010	350
0	0	11227	7877	5	160	0	0	1010	350
0	0	11215	7873	5	165	0	0	1020	350
0	0	11204	7869	5	170	0	0	1020	350
0	0	11193	7869	5	175	0	0	1020	350
0	0	11183	7863	5	180	0	0	1020	350
0	0	11172	7863	5	185	0	0	1030	350
0	0	11160	7860	5	190	0	0	1030	350
0	0	11148	7860	5	195	0	0	1030	350
0	0	11135	7854	6	201	0	0	1030	350
0	0	11121	7849	5	206	0	0	1030	350
0	0	11105	7843	5	211	0	0	1030	350
0	0	11051	7813	5	216	1	125	1030	340
0	0	11033	7800	5	221	1	184	1030	340
0	0	11016	7786	5	226	1	231	1020	320
0	0	11001	7772	5	231	1	294	1020	320
0	0	10988	7760	5	236	1	349	1020	320
0	0	10979	7751	5	241	1	428	1020	320
0	0	10974	7745	5	246	1	499	1020	320
0	0	10974	7745	5	251	1	547	1020	320
0	0	10974	7745	5	256	1	586	1020	320
0	0	10974	7745	5	261	1	619	1020	320
0	0	10974	7745	5	266	1	654	1020	320
0	0	10978	7745	5	271	1	676	1020	320
0	0	10982	7745	5	276	1	685	1020	320
0	0	10985	7745	5	281	1	704	1020	320
0	0	10991	7741	5	286	1	724	1020	320
0	0	11000	7741	5	291	1	733	1020	320
0	0	11012	7741	5	296	1	766	1020	320
0	0	11027	7738	5	301	1	770	1020	320
0	0	11044	7738	5	306	1	777	1020	320
0	0	11064	7734	5	311	1	780	1020	320
0	0	11087	7734	5	316	1	788	1020	320
0	0	11113	7734	5	321	1	797	1020	320
0	0	11142	7742	5	326	1	804	1020	320
0	0	11175	7751	5	331	1	813	1020	320
0	0	11210	7764	5	336	1	817	1020	320
0	0	11249	7782	5	341	1	819	1020	320
0	0	11291	7805	5	346	1	825	1030	340
0	0	11335	7831	5	351	1	826	1030	340
0	0	11380	7863	5	356	1	827	1030	350
0	0	11425	7897	5	361	1	828	1030	350
0	0	11468	7935	5	366	1	829	1040	350
0	0	11509	7973	5	371	1	829	1040	350
0	0	11549	8011	5	376	1	837	1040	350
0	0	11585	8050	5	381	1	838	1040	350
0	0	11619	8089	5	386	1	843	1040	350
0	0	11648	8130	5	391	1	842	1060	350
0	0	11673	8171	5	396	1	845	1060	350
0	0	11693	8212	5	401	1	850	1060	350
0	0	11710	8251	5	406	1	857	1060	350
0	0	11723	8288	5	411	1	864	1060	350
0	0	11733	8325	5	416	1	873	1080	350
0	0	11742	8362	5	421	1	877	1080	350
0	0	11747	8396	5	426	1	880	1080	350
0	0	11751	8429	5	431	1	881	1080	350
0	0	11751	8461	5	436	1	883	1090	350
0	0	11751	8493	5	441	1	883	1090	350
0	0	11751	8525	5	446	1	886	1090	350
0	0	11751	8558	5	451	1	886	1100	340
0	0	11751	8589	5	456	1	887	1100	340
0	0	11754	8616	5	461	1	887	1100	340
0	0	11754	8640	5	466	1	888	1100	340
0	0	11754	8659	5	471	1	888	1100	340
0	0	11750	8673	5	476	1	887	1110	340
0	0	11746	8685	5	481	1	887	1110	340
0	0	11740	8696	5	486	1	887	1110	340
0	0	11734	8706	5	491	1	886	1130	340
0	0	11727	8714	5	496	1	886	1130	340
0	0	11718	8720	5	501	1	889	1130	340
0	0	11709	8720	5	506	1	889	1130	340
0	0	11699	8720	5	511	1	884	1130	340
0	0	11687	8720	5	516	1	883	1130	340
0	0	11675	8720	5	521	1	883	1120	330
0	0	11663	8720	5	526	1	880	1120	330
0	0	11652	8720	5	531	1	880	1110	310
0	0	11642	8712	5	536	1	879	1110	310
0	0	11632	8705	5	541	1	879	1110	310
0	0	11620	8694	5	546	1	876	1110	310
0	0	11607	8682	5	551	1	876	1110	310
0	0	11594	8669	5	556	1	875	1110	310
0	0	11582	8657	5	561	1	874	1110	310
0	0	11572	8642	5	566	1	874	1090	320
0	0	11562	8626	5	571	1	872	1090	320
0	0	11550	8608	5	576	1	871	1090	320
0	0	11538	8589	5	581	1	872	1090	320
0	0	11527	8571	5	586	1	867	1100	330
0	0	11517	8554	5	591	1	866	1100	330
0	0	11507	8536	5	596	1	865	1130	340
0	0	11498	8516	5	601	1	865	1130	340
0	0	11489	8494	5	606	1	864	1130	340
0	0	11481	8471	5	611	1	865	1140	350
0	0	11474	8448	5	616	1	866	1130	360
0	0	11470	8423	5	621	1	865	1130	370
0	0	11464	8399	5	626	1	864	1130	370
0	0	11458	8374	5	631	1	861	1120	370
0	0	11453	8345	5	636	1	848	1120	370
0	0	11448	8314	5	641	1	850	1120	370
0	0	11444	8280	5	646	1	849	1120	370
0	0	11444	8241	5	651	1	844	1110	370
0	0	11434	8201	5	656	1	836	1110	370
0	0	11429	8157	5	661	1	831	1110	370
0	0	11422	8109	5	666	1	830	1110	370
0	0	11415	8060	5	671	1	832	1100	370
0	0	11411	8008	5	676	1	833	1100	370
0	0	11411	7956	5	681	1	836	1100	370
0	0	11405	7906	5	686	1	834	1100	370
0	0	11405	7860	5	691	1	834	1080	370
0	0	11405	7820	5	696	1	836	1080	370
0	0	11405	7785	6	702	1	836	1060	350
0	0	11414	7755	5	707	1	837	1060	350
0	0	11421	7729	5	712	1	840	1060	350
0	0	11431	7707	5	717	1	840	1040	350
0	0	11442	7689	5	722	1	838	1040	350
0	0	11456	7675	5	727	1	838	1050	370
0	0	11474	7665	5	732	1	838	1040	370
0	0	11493	7658	5	737	1	836	1050	380
0	0	11517	7653	5	742	1	829	1050	380
0	0	11543	7649	5	747	1	811	1050	380
0	0	11572	7649	5	752	1	767	1050	380
0	0	11605	7642	5	757	1	684	1050	380
0	0	11640	7642	5	762	1	501	1050	380
0	0	11676	7637	5	767	1	375	1050	380
0	0	11712	7633	5	772	1	145	1050	380
0	0	11712	7633	5	777	0	0	1060	380
0	0	11782	7628	5	782	0	0	1060	380
0	0	11816	7628	5	787	0	0	1060	380
0	0	11849	7638	5	792	0	0	1060	380
0	0	11877	7650	5	797	0	0	1070	380
0	0	11902	7668	5	802	0	0	1070	370
0	0	11927	7689	5	807	0	0	1070	370
0	0	11953	7713	5	812	0	0	1060	350
0	0	11982	7742	5	817	0	0	1060	350
0	0	12011	7775	5	822	0	0	1060	350
0	0	12041	7811	5	827	0	0	1060	350
0	0	12071	7849	5	832	0	0	1050	340
0	0	12100	7888	5	837	0	0	1050	340
0	0	12127	7927	5	842	0	0	1040	320
0	0	12153	7964	5	847	0	0	1040	320
0	0	12176	7996	5	852	0	0	1040	320
0	0	12196	8025	5	857	0	0	1040	320
0	0	12212	8047	5	862	0	0	1040	320
0	0	12223	8064	5	867	0	0	1040	320
0	0	12229	8076	5	872	0	0	1030	310
0	0	12229	8081	5	877	0	0	1030	310
0	0	12229	8081	5	882	0	0	1020	290
0	0	12229	8081	5	887	0	0	1020	290
0	0	12229	8081	5	892	0	0	1040	310
0	0	12225	8081	5	897	0	0	1060	310
0	0	12219	8073	5	902	0	0	1060	320
0	0	12214	8068	5	907	0	0	1060	320
0	0	12208	8064	5	912	0	0	1070	320
0	0	12202	8058	5	917	0	0	1070	320
0	0	12197	8054	5	922	0	0	1070	320
0	0	12192	8048	5	927	0	0	1080	320
0	0	12186	8048	5	932	0	0	1100	330
0	0	12103	8044	5	937	1	833	1110	340
0	0	12094	8044	5	942	1	856	1130	360
0	0	12085	8044	5	947	1	869	1130	360
0	0	12078	8044	5	952	1	881	1130	370
0	0	12071	8048	5	957	1	893	1130	370
0	0	12064	8048	5	962	1	897	1130	370
0	0	12058	8048	5	967	1	903	1130	370
0	0	12050	8048	5	972	1	904	1130	370
0	0	12041	8048	5	977	1	903	1130	370
0	0	12031	8051	5	982	1	903	1130	370
0	0	12021	8051	5	987	1	911	1130	370
0	0	12011	8051	5	992	1	915	1130	370
0	0	12000	8051	5	997	1	913	1130	370
0	0	11989	8051	5	1002	1	913	1130	370
0	0	11977	8051	5	1007	1	914	1130	370
0	0	11965	8051	5	1012	1	916	1130	370
0	0	11952	8047	5	1017	1	916	1130	370
0	0	11940	8047	5	1022	1	917	1130	370
0	0	11929	8041	5	1027	1	919	1130	360
0	0	11918	8037	5	1032	1	921	1120	360
0	0	11906	8031	5	1037	1	920	1100	340
0	0	11895	8025	5	1042	1	920	1100	340
0	0	11882	8019	5	1047	1	919	1100	340
0	0	11870	8013	5	1052	1	918	1100	340
0	0	11859	8007	5	1057	1	919	1100	340
0	0	11848	8000	5	1062	1	919	1100	340
0	0	11841	7992	5	1067	1	919	1100	340
0	0	11833	7982	5	1072	1	918	1100	340
0	0	11826	7970	5	1077	1	918	1100	340
0	0	11818	7956	5	1082	1	916	1100	340
0	0	11809	7939	5	1087	1	913	1100	340
0	0	11800	7921	6	1093	1	911	1100	340
0	0	11791	7901	5	1098	1	911	1090	350
0	0	11784	7879	5	1103	1	909	1090	350
0	0	11777	7858	5	1108	1	909	1090	350
0	0	11772	7837	5	1113	1	909	1090	350
0	0	11769	7817	5	1118	1	908	1090	350
0	0	11769	7799	5	1123	1	907	1080	350
0	0	11769	7781	5	1128	1	903	1080	350
0	0	11769	7762	5	1133	1	899	1080	350
0	0	11769	7740	5	1138	1	895	1060	350
0	0	11774	7720	5	1143	1	889	1060	350
0	0	11779	7699	5	1148	1	882	1060	350
0	0	11785	7682	5	1153	1	877	1060	350
0	0	11793	7667	5	1158	1	875	1060	350
0	0	11803	7653	5	1163	1	876	1060	350
0	0	11814	7643	5	1168	1	868	1060	350
0	0	11826	7634	5	1173	1	855	1060	350
0	0	11841	7628	5	1178	1	858	1060	350
0	0	11855	7624	5	1183	1	858	1060	350
0	0	11871	7624	5	1188	1	858	1060	350
0	0	11888	7624	5	1193	1	856	1060	350
0	0	11906	7624	5	1198	1	854	1060	350
0	0	11924	7630	5	1203	1	850	1060	350
0	0	11943	7640	5	1208	1	851	1060	350
0	0	11963	7653	5	1213	1	848	1060	350
0	0	11983	7670	5	1218	1	842	1060	350
0	0	12003	7688	5	1223	1	841	1060	350
0	0	12023	7707	5	1228	1	843	1060	350
0	0	12041	7729	5	1233	1	845	1060	350
0	0	12058	7752	5	1238	1	845	1060	350
0	0	12073	7776	5	1243	1	845	1060	350
0	0	12086	7798	5	1248	1	846	1060	350
0	0	12096	7820	5	1253	1	851	1060	350
0	0	12107	7843	5	1258	1	857	1060	350
0	0	12116	7864	5	1263	1	862	1080	370
0	0	12123	7885	5	1268	1	867	1080	370
0	0	12130	7903	5	1273	1	881	1080	380
0	0	12135	7920	5	1278	1	885	1080	380
0	0	12140	7936	5	1283	1	884	1080	380
0	0	12144	7950	5	1288	1	889	1080	380
0	0	12144	7960	5	1293	1	893	1080	380
0	0	12144	7971	5	1298	1	895	1080	380
0	0	12144	7979	5	1303	1	895	1080	380
0	0	12147	7988	5	1308	1	896	1080	380
0	0	12147	7996	5	1313	1	897	1100	370
0	0	12147	8001	5	1318	1	899	1100	370
0	0	12147	8001	5	1323	1	900	1100	370
0	0	12147	8001	5	1328	1	900	1110	370
0	0	12147	8001	5	1333	1	900	1110	370
0	0	12147	8001	5	1338	1	900	1110	370
0	0	12147	8001	5	1343	1	899	1110	370
0	0	12144	7995	5	1348	1	898	1120	370
0	0	12144	7986	5	1353	1	898	1120	370
0	0	12144	7970	5	1358	1	898	1120	370
0	0	12144	7949	5	1363	1	899	1120	370
0	0	12140	7926	5	1368	1	898	1120	370
0	0	12140	7901	5	1373	1	898	1120	370
0	0	12140	7877	5	1378	1	899	1110	370
0	0	12140	7856	5	1383	1	898	1110	370
0	0	12146	7833	5	1388	1	899	1110	370
0	0	12153	7812	5	1393	1	899	1110	370
0	0	12160	7791	5	1398	1	899	1100	370
0	0	12168	7771	5	1403	1	898	1100	370
0	0	12177	7753	5	1408	1	898	1100	370
0	0	12186	7736	5	1413	1	899	1080	380
0	0	12196	7720	5	1418	1	898	1080	380
0	0	12205	7707	5	1423	1	898	1080	380
0	0	12214	7695	5	1428	1	898	1070	380
0	0	12224	7686	5	1433	1	898	1070	380
0	0	12237	7679	5	1438	1	903	1070	380
0	0	12252	7674	5	1443	1	903	1060	380
0	0	12267	7674	5	1448	1	902	1060	380
0	0	12284	7674	5	1453	1	903	1060	380
0	0	12299	7674	5	1458	1	903	1060	380
0	0	12315	7680	5	1463	1	902	1060	380
0	0	12331	7688	5	1468	1	903	1060	380
0	0	12348	7697	5	1473	1	902	1060	380
0	0	12365	7707	5	1478	1	903	1060	380
0	0	12382	7718	5	1483	1	900	1060	380
0	0	12399	7731	5	1488	1	901	1060	380
0	0	12416	7746	5	1493	1	900	1060	380
0	0	12432	7762	5	1498	1	901	1070	400
0	0	12447	7778	5	1503	1	901	1070	400
0	0	12462	7796	5	1508	1	903	1070	410
0	0	12476	7815	5	1513	1	903	1070	410
0	0	12490	7833	5	1518	1	904	1070	410
0	0	12502	7851	5	1523	1	904	1070	410
0	0	12514	7872	5	1528	1	904	1090	400
0	0	12525	7894	5	1533	1	907	1090	400
0	0	12535	7915	5	1538	1	908	1090	400
0	0	12545	7938	5	1543	1	909	1100	400
0	0	12554	7960	5	1548	1	911	1100	400
0	0	12564	7983	5	1553	1	913	1110	420
0	0	12573	8006	5	1558	1	917	1130	420
0	0	12583	8028	5	1563	1	923	1140	420
0	0	12591	8051	5	1568	1	923	1140	420
0	0	12599	8071	5	1573	1	922	1150	420
0	0	12609	8092	5	1578	1	926	1150	420
0	0	12618	8112	5	1583	1	926	1150	420
0	0	12626	8128	5	1588	1	926	1170	420
0	0	12632	8140	5	1593	1	926	1170	420
0	0	12632	8149	5	1598	1	926	1170	420
0	0	12637	8154	5	1603	1	928	1170	420
0	0	12637	8154	5	1608	1	931	1170	420
0	0	12637	8158	5	1613	1	934	1180	410
0	0	12637	8158	5	1618	1	938	1200	430
0	0	12637	8158	5	1623	1	939	1200	430
0	0	12637	8158	5	1628	1	939	1210	440
0	0	12637	8158	5	1633	1	939	1210	440
0	0	12637	8158	5	1638	1	939	1210	440
0	0	12637	8158	5	1643	1	939	1210	440
0	0	12637	8158	5	1648	1	939	1230	430
0	0	12637	8155	5	1653	1	939	1230	430
0	0	12637	8155	5	1658	1	938	1230	430
0	0	12637	8150	5	1663	1	938	1230	430
0	0	12637	8150	5	1668	1	937	1230	430
0	0	12632	8143	5	1673	1	937	1230	430
0	0	12632	8137	5	1678	1	938	1230	430
0	0	12628	8128	5	1683	1	938	1230	430
0	0	12628	8119	5	1688	1	937	1230	430
0	0	12623	8109	5	1693	1	936	1230	430
0	0	12623	8098	5	1698	1	937	1230	430
0	0	12618	8083	5	1703	1	938	1230	430
0	0	12618	8063	5	1708	1	936	1210	440
0	0	12612	8040	5	1713	1	938	1210	440
0	0	12612	8017	5	1718	1	941	1210	440
0	0	12607	7991	5	1723	1	940	1210	440
0	0	12607	7964	5	1728	1	940	1210	440
0	0	12603	7933	5	1733	1	940	1200	440
0	0	12598	7900	5	1738	1	940	1200	440
0	0	12594	7864	5	1743	1	940	1200	440
0	0	12590	7827	5	1748	1	940	1200	440
0	0	12590	7791	5	1753	1	944	1170	450
0	0	12590	7756	5	1758	1	944	1170	450
0	0	12590	7720	5	1763	1	944	1170	440
0	0	12585	7684	5	1768	1	944	1160	440
0	0	12585	7650	5	1773	1	945	1140	420
0	0	12581	7619	5	1778	1	944	1120	430
0	0	12581	7590	5	1783	1	944	1120	430
0	0	12581	7562	5	1788	1	945	1120	430
0	0	12585	7534	5	1793	1	945	1120	430
0	0	12585	7505	5	1798	1	943	1120	430
0	0	12585	7473	5	1803	1	941	1110	430
0	0	12579	7438	5	1808	1	938	1110	430
0	0	12574	7401	5	1813	1	934	1110	430
0	0	12568	7364	5	1818	1	921	1110	430
0	0	12562	7330	5	1823	1	909	1110	430
0	0	12562	7301	5	1828	1	893	1090	430
0	0	12558	7278	5	1833	1	862	1090	430
0	0	12558	7261	5	1838	1	815	1090	430
0	0	12561	7251	5	1843	1	742	1090	430
0	0	12565	7247	5	1848	1	522	1090	430
0	0	12570	7247	5	1853	1	263	1090	430
0	0	12570	7247	5	1858	0	0	1090	430
0	0	12581	7281	5	1863	0	0	1090	430
0	0	12586	7308	5	1868	0	0	1090	430
0	0	12591	7341	5	1873	0	0	1090	430
0	0	12591	7377	5	1878	0	0	1090	430
0	0	12595	7415	5	1883	0	0	1090	430
0	0	12595	7454	5	1888	0	0	1090	430
0	0	12601	7492	5	1893	0	0	1090	430
0	0	12606	7528	5	1898	0	0	1090	430
0	0	12612	7563	5	1903	0	0	1090	430
0	0	12618	7596	5	1908	0	0	1120	450
0	0	12624	7628	5	1913	0	0	1120	450
0	0	12631	7659	5	1918	0	0	1130	460
0	0	12636	7686	5	1923	0	0	1140	450
0	0	12640	7710	5	1928	0	0	1140	450
0	0	12640	7732	5	1933	0	0	1140	450
0	0	12640	7752	5	1938	0	0	1140	450
0	0	12640	7770	5	1943	0	0	1140	450
0	0	12640	7785	5	1948	0	0	1140	450
0	0	12636	7799	5	1953	0	0	1140	450
0	0	12636	7810	5	1958	0	0	1140	450
0	0	12632	7819	5	1963	0	0	1140	450
0	0	12632	7825	5	1968	0	0	1130	460
0	0	12632	7831	5	1973	0	0	1130	460
0	0	12594	7851	5	1978	1	892	1130	460
0	0	12598	7851	5	1983	1	899	1130	460
0	0	12602	7848	5	1988	1	905	1130	460
0	0	12606	7848	5	1993	1	907	1140	450
0	0	12610	7848	5	1998	1	909	1140	450
0	0	12616	7848	5	2003	1	910	1140	450
0	0	12622	7848	5	2008	1	911	1140	450
0	0	12630	7848	5	2013	1	912	1140	450
0	0	12641	7852	5	2018	1	912	1140	450
0	0	12652	7858	5	2023	1	912	1140	450
0	0	12665	7866	5	2028	1	912	1140	450
0	0	12677	7875	5	2033	1	912	1140	450
0	0	12691	7887	5	2038	1	911	1140	450
0	0	12707	7901	5	2043	1	911	1140	450
0	0	12725	7917	5	2048	1	910	1130	450
0	0	12743	7933	5	2053	1	909	1130	450
0	0	12759	7947	5	2058	1	909	1120	430
0	0	12774	7958	5	2063	1	911	1140	420
0	0	12787	7968	5	2068	1	912	1140	420
0	0	12799	7976	5	2073	1	911	1140	420
0	0	12808	7981	5	2078	1	911	1140	420
0	0	12814	7985	5	2083	1	911	1140	420
0	0	12814	7985	5	2088	1	912	1140	420
0	0	12818	7985	5	2093	1	913	1130	420
0	0	12818	7985	5	2098	1	917	1140	410
0	0	12818	7985	5	2103	1	920	1130	400
0	0	12818	7979	5	2108	1	920	1130	400
0	0	12813	7976	5	2113	1	919	1130	400
0	0	12813	7971	5	2118	1	919	1130	400
0	0	12813	7963	5	2123	1	919	1130	400
0	0	12813	7952	5	2128	1	920	1130	400
0	0	12813	7937	5	2133	1	918	1130	400
0	0	12813	7921	5	2138	1	918	1130	400
0	0	12809	7902	5	2143	1	917	1130	400
0	0	12809	7881	5	2148	1	917	1130	400
0	0	12809	7860	5	2153	1	917	1130	400
0	0	12805	7838	5	2158	1	917	1130	400
0	0	12805	7817	5	2163	1	917	1130	400
0	0	12805	7798	5	2168	1	918	1120	400
0	0	12805	7781	5	2173	1	917	1120	400
0	0	12805	7766	5	2178	1	917	1120	400
0	0	12805	7752	5	2183	1	917	1120	400
0	0	12805	7739	5	2188	1	918	1100	400
0	0	12805	7725	5	2193	1	918	1100	400
0	0	12805	7714	5	2198	1	917	1100	400
0	0	12811	7705	5	2203	1	916	1100	400
0	0	12811	7701	5	2208	1	916	1090	400
0	0	12816	7701	5	2213	1	914	1090	400
0	0	12820	7701	5	2218	1	912	1090	400
0	0	12824	7701	5	2223	1	909	1090	400
0	0	12828	7701	5	2228	1	908	1090	400
0	0	12833	7701	5	2233	1	910	1090	400
0	0	12842	7709	5	2238	1	910	1090	400
0	0	12852	7717	5	2243	1	911	1090	400
0	0	12866	7727	5	2248	1	910	1090	400
0	0	12882	7741	5	2253	1	911	1090	400
0	0	12900	7757	5	2258	1	910	1090	400
0	0	12920	7774	5	2263	1	909	1090	400
0	0	12940	7792	5	2268	1	911	1090	400
0	0	12959	7810	5	2273	1	910	1090	400
0	0	12977	7828	5	2278	1	909	1090	400
0	0	12996	7847	5	2283	1	910	1090	400
0	0	13014	7867	5	2288	1	909	1090	400
0	0	13031	7886	5	2293	1	909	1110	420
0	0	13046	7903	5	2298	1	909	1110	420
0	0	13058	7918	5	2303	1	911	1120	430
0	0	13067	7932	5	2308	1	910	1120	430
0	0	13073	7943	5	2313	1	911	1120	430
0	0	13079	7952	5	2318	1	914	1140	420
0	0	13079	7958	5	2323	1	916	1140	420
0	0	13082	7958	5	2328	1	921	1140	420
0	0	13082	7962	5	2333	1	924	1140	420
0	0	13082	7962	5	2338	1	927	1150	420
0	0	13078	7962	5	2343	1	929	1150	420
0	0	13078	7962	5	2348	1	931	1150	420
0	0	13074	7958	5	2353	1	932	1150	420
0	0	13074	7954	5	2358	1	932	1170	420
0	0	13069	7948	5	2363	1	933	1170	420
0	0	13065	7941	5	2368	1	933	1170	420
0	0	13060	7930	5	2373	1	933	1170	420
0	0	13054	7916	5	2378	1	933	1170	420
0	0	13047	7902	5	2383	1	934	1170	420
0	0	13040	7887	5	2388	1	939	1170	420
0	0	13036	7873	5	2393	1	943	1170	420
0	0	13036	7857	5	2398	1	944	1170	420
0	0	13036	7838	5	2403	1	951	1150	420
0	0	13036	7816	5	2408	1	953	1150	420
0	0	13033	7791	5	2413	1	954	1150	420
0	0	13033	7767	5	2418	1	953	1140	420
0	0	13033	7745	5	2423	1	956	1140	420
0	0	13033	7724	6	2429	1	957	1140	420
0	0	13042	7707	5	2434	1	956	1120	430
0	0	13048	7694	5	2439	1	956	1120	430
0	0	13056	7683	5	2444	1	956	1120	430
0	0	13064	7675	5	2449	1	955	1110	430
0	0	13072	7666	5	2454	1	953	1110	430
0	0	13082	7660	5	2459	1	949	1110	430
0	0	13093	7655	5	2464	1	939	1110	430
0	0	13106	7655	5	2469	1	929	1110	430
0	0	13120	7655	5	2474	1	918	1110	430
0	0	13136	7660	5	2479	1	896	1110	430
0	0	13154	7660	5	2484	1	871	1110	430
0	0	13175	7667	5	2489	1	827	1120	430
0	0	13195	7673	5	2494	1	759	1120	430
0	0	13214	7685	5	2499	1	607	1120	430
0	0	13232	7703	5	2504	1	340	1120	430
0	0	13247	7727	5	2509	1	121	1120	430
0	0	13247	7727	5	2514	0	0	1120	430
0	0	13280	7791	5	2519	0	0	1120	430
0	0	13295	7830	5	2524	0	0	1120	430
0	0	13307	7871	5	2529	0	0	1120	430
0	0	13316	7914	5	2534	0	0	1120	430
0	0	13325	7959	5	2539	0	0	1120	430
0	0	13333	8008	5	2544	0	0	1140	420
0	0	13344	8060	5	2549	0	0	1140	420
0	0	13355	8115	5	2554	0	0	1140	420
0	0	13364	8171	5	2559	0	0	1140	420
0	0	13372	8228	5	2564	0	0	1140	420
0	0	13378	8286	5	2569	0	0	1140	420
0	0	13382	8344	5	2574	0	0	1150	420
0	0	13382	8398	5	2579	0	0	1150	420
0	0	13382	8448	5	2584	0	0	1170	420
0	0	13378	8494	5	2589	0	0	1180	410
0	0	13374	8534	5	2594	0	0	1200	410
0	0	13366	8568	5	2599	0	0	1210	410
0	0	13356	8596	5	2604	0	0	1200	400
0	0	13344	8617	5	2609	0	0	1220	390
0	0	13328	8631	5	2614	0	0	1210	380
0	0	13310	8640	5	2619	0	0	1210	380
0	0	13291	8640	5	2624	0	0	1230	370
0	0	13263	8644	5	2629	0	0	1230	370
0	0	13110	8663	4	2633	1	871	1240	370
0	0	13110	8663	5	2638	1	860	1240	370
0	0	13110	8663	5	2643	1	824	1230	370
0	0	13110	8663	5	2648	1	766	1230	370
0	0	13119	8657	5	2653	1	559	1230	370
0	0	13128	8651	5	2658	1	300	1230	370
0	0	13140	8640	5	2663	1	62	1210	380
0	0	13140	8640	5	2668	0	0	1210	380
0	0	13170	8609	5	2673	0	0	1210	380
0	0	13185	8592	5	2678	0	0	1210	380
0	0	13195	8576	5	2683	0	0	1210	380
0	0	13202	8563	5	2688	0	0	1210	380
0	0	13208	8548	5	2693	0	0	1210	380
0	0	13215	8531	5	2698	0	0	1210	380
0	0	13228	8513	5	2703	0	0	1210	380
0	0	13246	8493	5	2708	0	0	1210	380
0	0	13266	8475	5	2713	0	0	1230	370
0	0	13291	8458	5	2718	0	0	1220	360
0	0	13321	8440	5	2723	0	0	1220	360
0	0	13354	8424	5	2728	0	0	1200	350
0	0	13391	8406	5	2733	0	0	1200	350
0	0	13432	8387	5	2738	0	0	1200	350
0	0	13472	8367	5	2743	0	0	1210	350
0	0	13514	8344	5	2748	0	0	1210	350
0	0	13555	8321	5	2753	0	0	1230	360
0	0	13595	8296	5	2758	0	0	1230	360
0	0	13634	8271	5	2763	0	0	1240	370
0	0	13669	8243	5	2768	0	0	1240	370
0	0	13696	8212	5	2773	0	0	1240	370
0	0	13715	8177	5	2778	0	0	1230	370
0	0	13726	8139	5	2783	0	0	1220	360
0	0	13726	8101	5	2788	0	0	1200	350
0	0	13726	8063	5	2793	0	0	1180	350
0	0	13717	8030	5	2798	0	0	1150	330
0	0	13704	8000	5	2803	0	0	1110	310
0	0	13687	7973	5	2808	0	0	1110	310
0	0	13666	7949	5	2813	0	0	1110	310
0	0	13644	7925	5	2818	0	0	1090	320
0	0	13620	7905	5	2823	0	0	1080	320
0	0	13594	7887	5	2828	0	0	1070	320
0	0	13569	7872	5	2833	0	0	1070	320
0	0	13545	7857	5	2838	0	0	1060	320
0	0	13523	7844	5	2843	0	0	1050	320
0	0	13503	7831	5	2848	0	0	1030	310
0	0	13484	7817	5	2853	0	0	1030	310
0	0	13467	7805	5	2858	0	0	1020	310
0	0	13452	7794	5	2863	0	0	1030	320
0	0	13439	7784	5	2868	0	0	1030	350
0	0	13427	7776	5	2873	0	0	1040	370
0	0	13418	7770	5	2878	0	0	1030	380
0	0	13409	7764	5	2883	0	0	1040	400
0	0	13401	7760	5	2888	0	0	1040	410
0	0	13392	7756	5	2893	0	0	1040	410
0	0	13382	7752	5	2898	0	0	1040	410
0	0	13373	7748	5	2903	0	0	1040	410
0	0	13364	7744	5	2908	0	0	1040	410
0	0	13356	7738	5	2913	0	0	1010	400
0	0	13349	7734	5	2918	0	0	1010	400
0	0	13341	7729	5	2923	0	0	1010	390
0	0	13334	7723	5	2928	0	0	1010	390
0	0	13326	7719	5	2933	0	0	1010	390
0	0	13318	7714	5	2938	0	0	1010	390
0	0	13310	7710	5	2943	0	0	1010	390
0	0	13302	7706	5	2948	0	0	1010	390
0	0	13296	7702	5	2953	0	0	1010	390
0	0	13290	7702	5	2958	0	0	1010	390
0	0	13285	7697	5	2963	0	0	1010	390
0	0	13281	7697	5	2968	0	0	1000	380
0	0	13277	7697	5	2973	0	0	1000	380
0	0	13273	7697	5	2978	0	0	1000	360
0	0	13273	7701	5	2983	0	0	1000	360
0	0	13267	7701	5	2988	0	0	1000	360
0	0	13267	7706	5	2993	0	0	1000	360
0	0	13267	7706	5	2998	0	0	1000	360
0	0	13264	7706	5	3003	0	0	1000	360
0	0	13264	7706	5	3008	0	0	1000	360
0	0	13264	7706	5	3013	0	0	1000	380
0	0	13264	7706	5	3018	0	0	1000	380
0	0	13257	7698	5	3023	0	0	1020	380
0	0	13234	7682	4	3027	1	446	1020	380
0	0	13234	7682	5	3032	1	509	1020	380
0	0	13231	7682	5	3037	1	573	1020	380
0	0	13231	7682	5	3042	1	625	1030	380
0	0	13231	7682	5	3047	1	667	1030	380
0	0	13231	7682	5	3052	1	706	1030	380
0	0	13231	7682	5	3057	1	737	1030	380
0	0	13231	7682	5	3062	1	758	1030	380
0	0	13234	7686	5	3067	1	772	1030	380
0	0	13234	7686	5	3072	1	786	1030	380
0	0	13238	7692	5	3077	1	796	1030	380
0	0	13238	7698	5	3082	1	808	1030	380
0	0	13246	7706	5	3087	1	818	1030	380
0	0	13254	7715	5	3092	1	825	1030	380
0	0	13263	7726	5	3097	1	829	1050	380
0	0	13275	7736	5	3102	1	833	1050	380
0	0	13287	7748	5	3107	1	834	1050	380
0	0	13302	7762	5	3112	1	838	1050	380
0	0	13318	7778	5	3117	1	851	1050	380
0	0	13335	7796	5	3122	1	850	1050	380
0	0	13355	7815	5	3127	1	853	1050	380
0	0	13374	7834	5	3132	1	852	1060	400
0	0	13395	7855	5	3137	1	853	1070	400
0	0	13417	7876	5	3142	1	852	1070	410
0	0	13438	7897	5	3147	1	852	1070	410
0	0	13460	7919	5	3152	1	853	1090	400
0	0	13481	7940	5	3157	1	852	1090	400
0	0	13501	7960	5	3162	1	852	1090	400
0	0	13523	7979	5	3167	1	852	1100	400
0	0	13542	7997	5	3172	1	852	1100	400
0	0	13562	8013	5	3177	1	850	1100	400
0	0	13580	8027	5	3182	1	848	1100	400
0	0	13596	8040	5	3187	1	848	1130	420
0	0	13611	8051	5	3192	1	843	1130	420
0	0	13624	8060	5	3197	1	837	1140	420
0	0	13636	8067	5	3202	1	835	1150	420
0	0	13646	8067	5	3207	1	833	1150	420
0	0	13654	8067	5	3212	1	828	1150	420
0	0	13660	8067	5	3217	1	822	1150	420
0	0	13664	8063	5	3222	1	819	1170	440
0	0	13668	8057	5	3227	1	820	1190	430
0	0	13673	8048	5	3232	1	821	1200	440
0	0	13676	8035	5	3237	1	822	1200	440
0	0	13676	8017	5	3242	1	817	1200	440
0	0	13680	7996	5	3247	1	815	1200	440
0	0	13680	7971	5	3252	1	811	1200	440
0	0	13676	7944	5	3257	1	792	1200	440
0	0	13672	7914	5	3262	1	794	1200	440
0	0	13667	7884	5	3267	1	791	1200	440
0	0	13660	7854	5	3272	1	791	1170	450
0	0	13654	7824	5	3277	1	791	1170	450
0	0	13649	7796	5	3282	1	792	1170	450
0	0	13645	7770	5	3287	1	796	1180	460
0	0	13645	7747	5	3292	1	799	1180	460
0	0	13645	7728	5	3297	1	800	1190	470
0	0	13645	7711	5	3302	1	801	1170	480
0	0	13645	7697	5	3307	1	800	1170	480
0	0	13645	7686	5	3312	1	801	1170	480
0	0	13645	7676	5	3317	1	800	1150	480
0	0	13645	7669	5	3322	1	800	1150	480
0	0	13645	7666	5	3327	1	801	1150	480
0	0	13651	7666	5	3332	1	801	1130	490
0	0	13651	7666	5	3337	1	800	1130	490
0	0	13657	7666	5	3342	1	801	1130	490
0	0	13660	7673	5	3347	1	802	1120	490
0	0	13666	7681	5	3352	1	801	1120	490
0	0	13676	7693	5	3357	1	804	1120	490
0	0	13687	7705	5	3362	1	803	1120	490
0	0	13699	7720	5	3367	1	800	1120	490
0	0	13711	7736	5	3372	1	802	1120	490
0	0	13722	7754	5	3377	1	800	1120	490
0	0	13733	7773	5	3382	1	802	1120	490
0	0	13746	7792	5	3387	1	801	1120	490
0	0	13759	7812	5	3392	1	809	1120	480
0	0	13774	7832	5	3397	1	820	1120	480
0	0	13789	7852	5	3402	1	821	1110	460
0	0	13802	7871	5	3407	1	827	1110	460
0	0	13816	7887	5	3412	1	829	1110	460
0	0	13829	7902	5	3417	1	834	1130	460
0	0	13842	7915	5	3422	1	848	1130	460
0	0	13857	7926	5	3427	1	848	1120	450
0	0	13871	7936	5	3432	1	848	1130	450
0	0	13886	7944	5	3437	1	848	1120	430
0	0	13899	7949	5	3442	1	848	1120	430
0	0	13911	7949	5	3447	1	853	1140	420
0	0	13922	7953	5	3452	1	860	1140	420
0	0	13933	7953	5	3457	1	868	1140	420
0	0	13944	7947	5	3462	1	869	1150	420
0	0	13955	7942	5	3467	1	878	1150	420
0	0	13966	7934	5	3472	1	886	1150	420
0	0	13977	7925	5	3477	1	889	1150	420
0	0	13987	7916	5	3482	1	891	1150	420
0	0	13997	7906	5	3487	1	892	1150	420
0	0	14007	7897	5	3492	1	897	1150	420
0	0	14016	7889	5	3497	1	897	1150	420
0	0	14026	7880	5	3502	1	896	1150	420
0	0	14036	7872	5	3507	1	896	1150	420
0	0	14048	7865	5	3512	1	893	1150	420
0	0	14064	7858	5	3517	1	888	1150	420
0	0	14083	7854	5	3522	1	858	1150	420
0	0	14106	7849	5	3527	1	784	1140	420
0	0	14133	7849	5	3532	1	566	1140	420
0	0	14164	7849	5	3537	1	33	1140	420
0	0	14164	7849	5	3542	0	0	1160	440
0	0	14235	7871	5	3547	0	0	1160	440
0	0	14266	7894	5	3552	0	0	1160	450
0	0	14294	7926	5	3557	0	0	1160	450
0	0	14321	7967	5	3562	0	0	1160	450
0	0	14356	8015	5	3567	0	0	1160	450
0	0	14403	8070	5	3572	0	0	1160	450
0	0	14462	8136	5	3577	0	0	1160	450
0	0	14528	8211	5	3582	0	0	1180	460
0	0	14603	8297	5	3587	0	0	1190	460
0	0	14681	8393	5	3592	0	0	1210	460
0	0	14764	8498	5	3597	0	0	1250	440
0	0	14852	8617	5	3602	0	0	1230	420
0	0	14942	8742	5	3607	0	0	1220	390
0	0	15038	8868	5	3612	0	0	1200	370
0	0	15133	8994	5	3617	0	0	1180	350
0	0	15231	9108	5	3622	0	0	1180	350
0	0	15231	9108	5	3627	0	0	1180	350
