# Supplementary material for: “Let Me Hear Your Handwriting!” Evaluating the Movement Fluency from Its Sonification
Source: PLoS One. 2015 Jun 17;10(6):e0128388. doi: 10.1371/journal.pone.0128388 (PMC4470513; doi:10.1371/journal.pone.0128388)
Supplement: S1 Dataset — (ZIP) [file pone.0128388.s004.zip › S4_Dataset_Experiment1/ET8.txt]

Identification :	etienne
2008-10-10	09:10:30
Fichier origine :	C:\Documents and Settings\schon\Bureau\Ecriture\etienne8.txt
Nb segments :	1
Seg	Num	X /100 mm	Y /100 mm	Interv ms	Time ms	Tip	P	Az	Al
0	0	15606	8057	20	20	0	0	1170	420
0	0	15611	8044	5	25	0	0	1170	440
0	0	15621	8015	5	30	0	0	1170	440
0	0	15638	7972	5	35	0	0	1170	450
0	0	15658	7914	5	40	0	0	1160	450
0	0	15677	7856	5	45	0	0	1160	450
0	0	15697	7800	5	50	0	0	1140	450
0	0	15716	7747	5	55	0	0	1130	460
0	0	15738	7696	5	60	0	0	1130	460
0	0	15761	7647	5	65	0	0	1130	460
0	0	15784	7601	5	70	0	0	1120	450
0	0	15807	7562	5	75	0	0	1110	420
0	0	15831	7528	5	80	0	0	1110	390
0	0	15852	7500	5	85	0	0	1100	360
0	0	15871	7478	5	90	0	0	1080	340
0	0	15887	7458	5	95	0	0	1080	310
0	0	15898	7443	5	100	0	0	1070	290
0	0	15908	7430	5	105	0	0	1070	290
0	0	15916	7418	5	110	0	0	1080	290
0	0	15921	7409	5	115	0	0	1080	290
0	0	15921	7401	5	120	0	0	1090	290
0	0	15927	7394	5	125	0	0	1110	280
0	0	15927	7389	5	130	0	0	1110	280
0	0	15930	7384	5	135	0	0	1140	280
0	0	15930	7384	5	140	0	0	1140	280
0	0	15937	7384	5	145	0	0	1150	280
0	0	15943	7384	5	150	0	0	1140	280
0	0	15951	7393	5	155	0	0	1140	280
0	0	15960	7405	5	160	0	0	1130	280
0	0	15970	7418	5	165	0	0	1130	280
0	0	15978	7431	5	170	0	0	1110	280
0	0	15984	7442	5	175	0	0	1110	280
0	0	15989	7450	5	180	0	0	1110	280
0	0	15993	7456	5	185	0	0	1110	280
0	0	15996	7460	5	190	0	0	1090	290
0	0	16000	7460	5	195	0	0	1090	290
0	0	16000	7464	5	200	0	0	1090	290
0	0	16006	7464	5	205	0	0	1090	290
0	0	16006	7464	5	210	0	0	1080	290
0	0	16010	7464	5	215	0	0	1080	290
0	0	16010	7464	5	220	0	0	1080	290
0	0	16010	7460	5	225	0	0	1080	290
0	0	16010	7460	5	230	0	0	1070	290
0	0	16010	7460	5	235	0	0	1070	290
0	0	16006	7460	5	240	0	0	1070	290
0	0	16006	7460	5	245	0	0	1080	310
0	0	15992	7472	5	250	1	256	1080	340
0	0	15992	7476	5	255	1	395	1090	350
0	0	15992	7480	5	260	1	499	1090	350
0	0	15992	7484	5	265	1	573	1090	360
0	0	15992	7488	5	270	1	613	1090	360
0	0	15992	7488	5	275	1	651	1100	370
0	0	15992	7495	5	280	1	688	1080	380
0	0	15998	7500	5	285	1	720	1080	380
0	0	16004	7505	5	290	1	745	1080	380
0	0	16011	7509	5	295	1	776	1090	390
0	0	16019	7513	5	300	1	788	1090	390
0	0	16027	7518	5	305	1	793	1100	400
0	0	16035	7522	5	310	1	807	1100	400
0	0	16044	7527	5	315	1	818	1100	400
0	0	16054	7533	5	320	1	830	1100	400
0	0	16068	7542	5	325	1	847	1100	400
0	0	16086	7553	5	330	1	850	1100	400
0	0	16105	7567	5	335	1	857	1100	400
0	0	16126	7583	5	340	1	861	1100	400
0	0	16147	7601	5	345	1	862	1100	400
0	0	16170	7623	5	350	1	865	1100	400
0	0	16195	7649	5	355	1	865	1120	400
0	0	16220	7675	5	360	1	865	1120	400
0	0	16244	7702	5	365	1	864	1120	400
0	0	16267	7730	5	370	1	865	1120	400
0	0	16290	7760	5	375	1	862	1120	400
0	0	16314	7791	5	380	1	864	1120	400
0	0	16336	7824	5	385	1	865	1120	400
0	0	16357	7857	5	390	1	864	1120	400
0	0	16378	7890	5	395	1	865	1120	400
0	0	16397	7924	5	400	1	866	1130	420
0	0	16414	7957	5	405	1	865	1130	420
0	0	16429	7990	5	410	1	868	1140	420
0	0	16441	8024	5	415	1	871	1140	420
0	0	16452	8059	5	420	1	877	1140	420
0	0	16461	8093	5	425	1	878	1140	420
0	0	16469	8126	5	430	1	889	1140	420
0	0	16476	8158	5	435	1	892	1140	420
0	0	16482	8189	5	440	1	891	1140	420
0	0	16486	8219	5	445	1	893	1140	420
0	0	16486	8245	5	450	1	900	1150	420
0	0	16490	8268	5	455	1	902	1150	420
0	0	16490	8288	5	460	1	902	1150	420
0	0	16490	8306	5	465	1	904	1170	420
0	0	16486	8323	5	470	1	904	1170	420
0	0	16483	8335	5	475	1	914	1170	420
0	0	16478	8346	5	480	1	916	1180	410
0	0	16473	8354	5	485	1	915	1180	410
0	0	16467	8361	5	490	1	916	1180	410
0	0	16460	8367	5	495	1	916	1200	410
0	0	16453	8372	5	500	1	914	1200	410
0	0	16445	8375	5	505	1	911	1200	410
0	0	16437	8375	5	510	1	907	1200	410
0	0	16429	8375	5	515	1	908	1200	410
0	0	16422	8375	5	520	1	907	1200	410
0	0	16417	8372	5	525	1	905	1200	410
0	0	16410	8368	5	530	1	904	1200	410
0	0	16401	8361	5	535	1	902	1200	410
0	0	16391	8352	5	540	1	901	1210	410
0	0	16380	8341	5	545	1	900	1210	410
0	0	16370	8329	5	550	1	898	1210	410
0	0	16361	8317	5	555	1	898	1200	410
0	0	16352	8305	5	560	1	897	1200	410
0	0	16342	8289	5	565	1	892	1200	410
0	0	16331	8271	5	570	1	890	1200	410
0	0	16320	8250	5	575	1	888	1200	410
0	0	16308	8226	5	580	1	885	1200	410
0	0	16295	8199	5	585	1	884	1190	400
0	0	16283	8170	5	590	1	882	1190	400
0	0	16271	8139	5	595	1	882	1170	390
0	0	16261	8103	5	600	1	879	1160	390
0	0	16253	8064	5	605	1	880	1160	390
0	0	16245	8022	5	610	1	877	1160	390
0	0	16238	7976	5	615	1	876	1150	390
0	0	16232	7927	5	620	1	877	1150	390
0	0	16232	7878	5	625	1	875	1150	390
0	0	16229	7829	5	630	1	875	1130	400
0	0	16229	7782	5	635	1	876	1130	400
0	0	16237	7737	5	640	1	879	1120	400
0	0	16245	7697	5	645	1	876	1120	400
0	0	16257	7661	5	650	1	875	1100	400
0	0	16273	7631	5	655	1	875	1100	400
0	0	16293	7607	5	660	1	875	1100	400
0	0	16316	7588	5	665	1	872	1100	400
0	0	16341	7575	5	670	1	861	1100	400
0	0	16370	7566	5	675	1	857	1100	400
0	0	16400	7561	5	680	1	845	1100	400
0	0	16432	7561	5	685	1	826	1100	400
0	0	16463	7556	5	690	1	806	1110	420
0	0	16494	7556	5	695	1	769	1110	420
0	0	16523	7556	5	700	1	664	1120	430
0	0	16551	7556	5	705	1	474	1120	430
0	0	16577	7560	5	710	1	199	1120	430
0	0	16577	7560	5	715	0	0	1120	430
0	0	16622	7573	5	720	0	0	1160	440
0	0	16641	7583	5	725	0	0	1160	440
0	0	16658	7594	5	730	0	0	1160	450
0	0	16672	7608	5	735	0	0	1170	450
0	0	16685	7625	5	740	0	0	1170	450
0	0	16696	7644	5	745	0	0	1210	460
0	0	16709	7666	5	750	0	0	1210	460
0	0	16725	7689	5	755	0	0	1220	460
0	0	16743	7712	5	760	0	0	1220	460
0	0	16763	7733	5	765	0	0	1200	470
0	0	16783	7754	5	770	0	0	1200	470
0	0	16804	7773	5	775	0	0	1220	480
0	0	16821	7791	5	780	0	0	1210	490
0	0	16837	7809	5	785	0	0	1210	490
0	0	16850	7824	5	790	0	0	1190	470
0	0	16861	7836	5	795	0	0	1160	470
0	0	16870	7846	5	800	0	0	1140	450
0	0	16876	7852	5	805	0	0	1130	450
0	0	16881	7857	5	810	0	0	1110	430
0	0	16881	7857	5	815	0	0	1100	420
0	0	16881	7860	5	820	0	0	1070	410
0	0	16884	7860	5	825	0	0	1070	400
0	0	16884	7860	5	830	0	0	1070	400
0	0	16884	7860	5	835	0	0	1060	380
0	0	16884	7860	5	840	0	0	1050	370
0	0	16884	7854	5	845	0	0	1040	350
0	0	16878	7854	5	850	0	0	1040	340
0	0	16874	7849	5	855	0	0	1040	340
0	0	16832	7861	5	860	1	849	1080	380
0	0	16827	7867	5	865	1	857	1090	390
0	0	16821	7867	5	870	1	866	1110	390
0	0	16815	7871	5	875	1	878	1120	400
0	0	16808	7871	5	880	1	887	1130	420
0	0	16802	7874	5	885	1	889	1140	420
0	0	16795	7874	5	890	1	897	1160	440
0	0	16788	7874	5	895	1	900	1170	450
0	0	16780	7874	5	900	1	900	1170	450
0	0	16772	7874	5	905	1	902	1190	460
0	0	16763	7874	5	910	1	903	1190	460
0	0	16752	7869	5	915	1	902	1200	470
0	0	16742	7865	5	920	1	902	1200	470
0	0	16730	7859	5	925	1	902	1200	470
0	0	16718	7851	5	930	1	900	1220	480
0	0	16707	7842	5	935	1	900	1220	480
0	0	16697	7830	5	940	1	900	1230	490
0	0	16685	7816	5	945	1	898	1230	490
0	0	16674	7797	5	950	1	899	1230	490
0	0	16662	7778	5	955	1	898	1220	500
0	0	16651	7757	5	960	1	896	1220	500
0	0	16641	7735	5	965	1	897	1210	490
0	0	16634	7712	5	970	1	896	1180	490
0	0	16629	7690	5	975	1	895	1170	480
0	0	16629	7669	5	980	1	891	1170	480
0	0	16629	7647	5	985	1	887	1170	480
0	0	16629	7629	5	990	1	883	1170	480
0	0	16633	7612	5	995	1	883	1170	480
0	0	16639	7597	5	1000	1	870	1170	480
0	0	16647	7585	5	1005	1	862	1170	480
0	0	16656	7575	5	1010	1	863	1190	470
0	0	16667	7567	5	1015	1	861	1190	470
0	0	16679	7559	5	1020	1	854	1190	470
0	0	16694	7553	5	1025	1	848	1190	470
0	0	16707	7553	5	1030	1	836	1190	470
0	0	16721	7553	5	1035	1	829	1190	470
0	0	16737	7553	5	1040	1	825	1190	470
0	0	16752	7558	5	1045	1	818	1200	470
0	0	16770	7566	5	1050	1	807	1200	470
0	0	16788	7577	5	1055	1	791	1240	480
0	0	16806	7591	5	1060	1	780	1240	480
0	0	16823	7606	5	1065	1	759	1250	480
0	0	16838	7622	5	1070	1	749	1260	480
0	0	16852	7639	5	1075	1	738	1260	480
0	0	16865	7656	5	1080	1	737	1250	470
0	0	16877	7673	5	1085	1	740	1250	470
0	0	16887	7690	5	1090	1	744	1220	460
0	0	16895	7706	5	1095	1	755	1220	460
0	0	16902	7721	5	1100	1	772	1220	460
0	0	16906	7734	5	1105	1	801	1200	470
0	0	16910	7745	5	1110	1	810	1200	470
0	0	16910	7754	5	1115	1	813	1190	460
0	0	16914	7761	5	1120	1	815	1180	460
0	0	16914	7767	5	1125	1	822	1160	450
0	0	16914	7772	5	1130	1	832	1160	450
0	0	16917	7772	5	1135	1	838	1140	450
0	0	16917	7772	5	1140	1	843	1130	450
0	0	16917	7772	5	1145	1	845	1130	450
0	0	16917	7763	5	1150	1	847	1110	430
0	0	16914	7752	5	1155	1	855	1110	430
0	0	16914	7738	5	1160	1	859	1110	430
0	0	16909	7719	5	1165	1	858	1090	430
0	0	16909	7697	5	1170	1	859	1090	430
0	0	16905	7674	5	1175	1	860	1090	430
0	0	16905	7650	5	1180	1	866	1090	430
0	0	16905	7625	5	1185	1	869	1090	430
0	0	16905	7601	5	1190	1	872	1090	430
0	0	16911	7580	5	1195	1	878	1090	430
0	0	16917	7561	5	1200	1	877	1110	430
0	0	16923	7544	5	1205	1	877	1110	430
0	0	16932	7529	5	1210	1	879	1110	430
0	0	16940	7516	5	1215	1	883	1120	430
0	0	16950	7505	5	1220	1	883	1120	430
0	0	16963	7496	5	1225	1	885	1130	450
0	0	16975	7490	5	1230	1	883	1130	450
0	0	16988	7487	5	1235	1	885	1140	450
0	0	17001	7487	5	1240	1	889	1160	450
0	0	17013	7487	5	1245	1	887	1160	450
0	0	17026	7495	5	1250	1	887	1160	450
0	0	17040	7504	5	1255	1	888	1160	450
0	0	17054	7515	5	1260	1	888	1170	450
0	0	17067	7528	5	1265	1	886	1170	450
0	0	17081	7540	5	1270	1	882	1170	450
0	0	17092	7554	5	1275	1	880	1170	450
0	0	17102	7567	5	1280	1	877	1170	450
0	0	17112	7580	5	1285	1	874	1170	450
0	0	17122	7594	5	1290	1	872	1170	450
0	0	17133	7608	5	1295	1	866	1210	460
0	0	17144	7621	5	1300	1	865	1210	460
0	0	17154	7636	5	1305	1	865	1220	460
0	0	17163	7650	5	1310	1	865	1220	460
0	0	17172	7664	5	1315	1	864	1220	460
0	0	17181	7679	5	1320	1	864	1220	460
0	0	17189	7693	5	1325	1	864	1220	460
0	0	17198	7709	5	1330	1	862	1220	460
0	0	17207	7726	5	1335	1	862	1200	470
0	0	17217	7743	5	1340	1	862	1200	470
0	0	17226	7761	5	1345	1	863	1200	470
0	0	17236	7779	5	1350	1	865	1200	470
0	0	17244	7795	5	1355	1	867	1210	490
0	0	17252	7811	5	1360	1	870	1210	490
0	0	17258	7824	5	1365	1	872	1220	500
0	0	17264	7836	5	1370	1	880	1220	500
0	0	17269	7846	5	1375	1	884	1190	500
0	0	17273	7854	5	1380	1	888	1190	500
0	0	17273	7859	5	1385	1	895	1190	500
0	0	17277	7859	5	1390	1	899	1180	510
0	0	17277	7859	5	1395	1	901	1180	510
0	0	17277	7862	5	1400	1	903	1180	510
0	0	17277	7862	5	1405	1	904	1180	510
0	0	17277	7862	5	1410	1	904	1180	510
0	0	17277	7862	5	1415	1	904	1190	500
0	0	17277	7862	5	1420	1	904	1190	500
0	0	17277	7859	5	1425	1	903	1190	500
0	0	17277	7859	5	1430	1	903	1190	500
0	0	17272	7855	5	1435	1	903	1220	500
0	0	17272	7851	5	1440	1	903	1220	500
0	0	17272	7845	5	1445	1	902	1220	500
0	0	17268	7837	5	1450	1	901	1220	500
0	0	17268	7827	5	1455	1	902	1220	500
0	0	17262	7815	5	1460	1	902	1220	500
0	0	17258	7801	5	1465	1	902	1220	500
0	0	17255	7785	5	1470	1	902	1190	500
0	0	17255	7768	5	1475	1	902	1190	500
0	0	17248	7748	5	1480	1	903	1190	500
0	0	17244	7726	5	1485	1	903	1190	500
0	0	17240	7700	5	1490	1	904	1180	510
0	0	17236	7672	5	1495	1	905	1180	510
0	0	17230	7641	5	1500	1	904	1180	510
0	0	17225	7608	5	1505	1	905	1180	510
0	0	17218	7574	5	1510	1	905	1190	500
0	0	17212	7539	5	1515	1	905	1190	500
0	0	17207	7502	5	1520	1	904	1190	500
0	0	17203	7465	5	1525	1	904	1190	500
0	0	17198	7429	5	1530	1	904	1190	500
0	0	17194	7395	5	1535	1	904	1190	500
0	0	17190	7365	5	1540	1	903	1190	500
0	0	17190	7338	5	1545	1	902	1190	500
0	0	17186	7311	5	1550	1	894	1190	500
0	0	17186	7287	5	1555	1	894	1190	500
0	0	17186	7264	5	1560	1	889	1190	500
0	0	17182	7246	5	1565	1	872	1190	500
0	0	17182	7232	5	1570	1	852	1190	500
0	0	17182	7224	5	1575	1	811	1170	500
0	0	17182	7220	5	1580	1	728	1170	500
0	0	17182	7220	5	1585	1	474	1150	480
0	0	17187	7223	5	1590	1	166	1130	490
0	0	17187	7223	5	1595	0	0	1130	490
0	0	17194	7252	5	1600	0	0	1130	490
0	0	17197	7275	5	1605	0	0	1130	490
0	0	17203	7305	5	1610	0	0	1130	490
0	0	17209	7337	5	1615	0	0	1130	490
0	0	17215	7372	5	1620	0	0	1130	490
0	0	17223	7410	5	1625	0	0	1130	490
0	0	17232	7450	5	1630	0	0	1130	490
0	0	17244	7490	5	1635	0	0	1130	490
0	0	17259	7531	5	1640	0	0	1130	490
0	0	17274	7569	5	1645	0	0	1150	480
0	0	17289	7606	5	1650	0	0	1170	480
0	0	17304	7639	5	1655	0	0	1160	470
0	0	17319	7668	5	1660	0	0	1180	460
0	0	17333	7692	6	1666	0	0	1160	450
0	0	17344	7708	5	1671	0	0	1160	450
0	0	17351	7719	5	1676	0	0	1160	450
0	0	17351	7723	5	1681	0	0	1160	450
0	0	17351	7723	5	1686	0	0	1160	450
0	0	17346	7717	5	1691	0	0	1140	450
0	0	17338	7708	5	1696	0	0	1140	450
0	0	17329	7695	5	1701	0	0	1140	450
0	0	17319	7682	5	1706	0	0	1130	460
0	0	17286	7659	2	1708	1	879	1170	480
0	0	17292	7659	5	1713	1	880	1190	470
0	0	17301	7663	5	1718	1	884	1210	490
0	0	17308	7663	5	1723	1	887	1220	480
0	0	17317	7668	5	1728	1	889	1250	480
0	0	17326	7668	5	1733	1	890	1260	480
0	0	17334	7675	5	1738	1	894	1280	470
0	0	17346	7681	5	1743	1	894	1280	470
0	0	17360	7691	5	1748	1	895	1280	470
0	0	17376	7700	5	1753	1	894	1280	470
0	0	17394	7710	5	1758	1	894	1280	470
0	0	17411	7719	5	1763	1	893	1260	480
0	0	17429	7727	5	1768	1	889	1260	480
0	0	17448	7735	5	1773	1	886	1250	480
0	0	17465	7743	5	1778	1	882	1250	480
0	0	17480	7750	5	1783	1	872	1230	490
0	0	17494	7757	5	1788	1	870	1230	490
0	0	17506	7763	5	1793	1	869	1220	500
0	0	17515	7767	5	1798	1	869	1220	500
0	0	17522	7767	5	1803	1	871	1220	500
0	0	17527	7767	5	1808	1	872	1190	500
0	0	17527	7767	5	1813	1	873	1190	500
0	0	17531	7767	5	1818	1	875	1180	510
0	0	17531	7761	5	1823	1	878	1180	510
0	0	17531	7756	5	1828	1	881	1180	510
0	0	17535	7748	5	1833	1	884	1180	510
0	0	17535	7737	5	1838	1	885	1180	510
0	0	17535	7723	5	1843	1	884	1180	510
0	0	17531	7706	5	1848	1	884	1180	510
0	0	17531	7685	5	1853	1	883	1180	510
0	0	17528	7661	5	1858	1	884	1180	510
0	0	17528	7637	5	1863	1	881	1180	510
0	0	17523	7611	5	1868	1	878	1180	510
0	0	17523	7586	5	1873	1	874	1190	500
0	0	17518	7563	5	1878	1	872	1190	500
0	0	17518	7543	5	1883	1	868	1190	500
0	0	17518	7523	5	1888	1	866	1220	500
0	0	17518	7507	5	1893	1	864	1220	500
0	0	17518	7493	5	1898	1	862	1220	500
0	0	17518	7473	10	1908	1	862	1230	490
0	0	17523	7467	5	1913	1	862	1230	490
0	0	17523	7463	5	1918	1	859	1250	510
0	0	17530	7463	5	1923	1	856	1270	500
0	0	17535	7463	5	1928	1	853	1280	500
0	0	17540	7463	5	1933	1	849	1280	500
0	0	17547	7470	5	1938	1	849	1280	500
0	0	17555	7478	5	1943	1	847	1290	500
0	0	17565	7488	5	1948	1	845	1280	500
0	0	17575	7499	5	1953	1	845	1280	500
0	0	17585	7509	5	1958	1	846	1280	500
0	0	17596	7518	5	1963	1	846	1280	500
0	0	17606	7528	5	1968	1	845	1280	500
0	0	17616	7535	5	1973	1	848	1280	500
0	0	17623	7542	5	1978	1	855	1280	500
0	0	17627	7546	5	1983	1	861	1290	500
0	0	17627	7546	5	1988	1	869	1290	500
0	0	17631	7546	5	1993	1	875	1290	500
0	0	17631	7546	5	1998	1	883	1290	500
0	0	17631	7542	5	2003	1	893	1290	500
0	0	17636	7538	5	2008	1	898	1290	500
0	0	17639	7533	5	2013	1	903	1290	500
0	0	17644	7526	5	2018	1	907	1290	500
0	0	17644	7519	5	2023	1	907	1320	490
0	0	17650	7510	5	2028	1	906	1320	490
0	0	17650	7503	5	2033	1	905	1320	490
0	0	17653	7495	5	2038	1	906	1320	510
0	0	17657	7487	5	2043	1	909	1320	510
0	0	17661	7478	5	2048	1	912	1330	520
0	0	17666	7467	5	2053	1	914	1330	520
0	0	17671	7459	5	2058	1	913	1330	520
0	0	17675	7453	5	2063	1	914	1310	520
0	0	17675	7449	5	2068	1	914	1310	520
0	0	17681	7449	5	2073	1	914	1310	520
0	0	17681	7449	5	2078	1	916	1310	520
0	0	17686	7449	5	2083	1	918	1310	520
0	0	17686	7454	5	2088	1	920	1310	520
0	0	17692	7458	5	2093	1	920	1310	520
0	0	17692	7464	5	2098	1	920	1310	520
0	0	17700	7472	5	2103	1	919	1310	520
0	0	17706	7481	5	2108	1	918	1310	520
0	0	17713	7493	5	2113	1	915	1310	520
0	0	17721	7503	5	2118	1	907	1310	520
0	0	17729	7516	5	2123	1	900	1310	520
0	0	17738	7530	5	2128	1	890	1310	520
0	0	17747	7546	5	2133	1	881	1310	520
0	0	17757	7563	5	2138	1	872	1310	520
0	0	17766	7581	5	2143	1	867	1310	520
0	0	17776	7600	5	2148	1	845	1330	520
0	0	17784	7619	5	2153	1	847	1350	530
0	0	17790	7638	5	2158	1	837	1350	530
0	0	17797	7656	5	2163	1	833	1360	540
0	0	17802	7673	5	2168	1	834	1360	540
0	0	17806	7689	5	2173	1	836	1360	540
0	0	17806	7703	5	2178	1	837	1360	540
0	0	17809	7715	5	2183	1	838	1360	540
0	0	17809	7726	5	2188	1	849	1360	540
0	0	17809	7734	5	2193	1	858	1350	540
0	0	17805	7740	5	2198	1	863	1350	540
0	0	17805	7745	5	2203	1	866	1350	540
0	0	17800	7749	5	2208	1	871	1320	550
0	0	17800	7749	5	2213	1	877	1320	550
0	0	17794	7753	5	2218	1	880	1320	550
0	0	17794	7753	5	2223	1	880	1310	560
0	0	17790	7753	5	2228	1	880	1310	560
0	0	17790	7753	5	2233	1	880	1310	560
0	0	17790	7753	5	2238	1	877	1280	570
0	0	17790	7753	5	2243	1	874	1280	570
0	0	17786	7753	5	2248	1	870	1270	570
0	0	17786	7753	5	2253	1	864	1270	570
0	0	17786	7753	5	2258	1	857	1270	570
0	0	17782	7753	5	2263	1	852	1270	570
0	0	17782	7748	5	2268	1	847	1280	570
0	0	17782	7741	5	2273	1	845	1270	570
0	0	17777	7732	5	2278	1	845	1270	570
0	0	17777	7721	5	2283	1	843	1270	570
0	0	17773	7708	5	2288	1	825	1270	570
0	0	17773	7695	5	2293	1	813	1270	570
0	0	17770	7680	5	2298	1	812	1270	570
0	0	17770	7664	5	2303	1	806	1270	570
0	0	17770	7647	5	2308	1	800	1270	570
0	0	17770	7630	5	2313	1	799	1270	570
0	0	17770	7614	5	2318	1	800	1280	570
0	0	17770	7599	5	2323	1	801	1280	570
0	0	17766	7583	5	2328	1	804	1280	570
0	0	17766	7568	5	2333	1	807	1310	560
0	0	17766	7554	5	2338	1	824	1310	560
0	0	17766	7540	5	2343	1	848	1310	560
0	0	17766	7526	5	2348	1	865	1320	550
0	0	17766	7513	5	2353	1	875	1320	550
0	0	17766	7500	5	2358	1	884	1320	550
0	0	17770	7486	5	2363	1	895	1350	540
0	0	17770	7470	5	2368	1	898	1350	540
0	0	17775	7451	5	2373	1	895	1350	540
0	0	17779	7432	5	2378	1	895	1350	540
0	0	17784	7413	5	2383	1	895	1360	540
0	0	17790	7397	5	2388	1	894	1360	540
0	0	17797	7383	5	2393	1	894	1360	540
0	0	17804	7372	5	2398	1	893	1350	540
0	0	17815	7362	5	2403	1	888	1350	540
0	0	17824	7353	5	2408	1	877	1350	540
0	0	17834	7347	5	2413	1	866	1380	550
0	0	17843	7341	5	2418	1	858	1350	570
0	0	17852	7341	5	2423	1	845	1360	570
0	0	17862	7341	5	2428	1	817	1360	570
0	0	17872	7341	5	2433	1	778	1360	570
0	0	17882	7348	5	2438	1	681	1360	570
0	0	17892	7358	5	2443	1	517	1360	570
0	0	17903	7372	5	2448	1	256	1360	570
0	0	17915	7388	5	2453	1	14	1350	570
0	0	17915	7388	5	2458	0	0	1350	570
0	0	17940	7429	5	2463	0	0	1320	550
0	0	17950	7453	5	2468	0	0	1320	550
0	0	17961	7480	5	2473	0	0	1320	550
0	0	17969	7508	5	2478	0	0	1310	550
0	0	17978	7541	5	2483	0	0	1310	550
0	0	17989	7577	5	2488	0	0	1290	530
0	0	17999	7617	5	2493	0	0	1300	520
0	0	18010	7662	5	2498	0	0	1300	520
0	0	18019	7708	5	2503	0	0	1280	500
0	0	18027	7756	5	2508	0	0	1270	500
0	0	18036	7807	5	2513	0	0	1250	480
0	0	18044	7859	5	2518	0	0	1240	480
0	0	18055	7914	5	2523	0	0	1240	480
0	0	18064	7973	5	2528	0	0	1220	460
0	0	18074	8034	5	2533	0	0	1220	460
0	0	18083	8098	5	2538	0	0	1220	450
0	0	18088	8162	5	2543	0	0	1220	450
0	0	18088	8226	5	2548	0	0	1230	430
0	0	18088	8288	5	2553	0	0	1230	430
0	0	18088	8345	5	2558	0	0	1230	420
0	0	18079	8397	5	2563	0	0	1250	410
0	0	18070	8440	5	2568	0	0	1230	400
0	0	18059	8475	5	2573	0	0	1240	400
0	0	18046	8501	5	2578	0	0	1240	400
0	0	18034	8518	5	2583	0	0	1260	390
0	0	18020	8529	5	2588	0	0	1270	390
0	0	18006	8533	5	2593	0	0	1290	380
0	0	17993	8533	5	2598	0	0	1300	370
0	0	17979	8533	5	2603	0	0	1300	370
0	0	17945	8506	5	2608	1	540	1320	390
0	0	17955	8495	5	2613	1	382	1320	400
0	0	17967	8482	5	2618	1	195	1320	400
0	0	17967	8482	5	2623	0	0	1320	400
0	0	17995	8448	5	2628	0	0	1300	400
0	0	18009	8429	5	2633	0	0	1300	400
0	0	18022	8411	5	2638	0	0	1300	400
0	0	18033	8393	5	2643	0	0	1300	400
0	0	18043	8376	5	2648	0	0	1300	400
0	0	18052	8359	5	2653	0	0	1300	400
0	0	18061	8340	5	2658	0	0	1300	400
0	0	18072	8320	5	2663	0	0	1300	400
0	0	18081	8297	5	2668	0	0	1300	400
0	0	18088	8273	5	2673	0	0	1300	400
0	0	18095	8250	5	2678	0	0	1300	400
0	0	18103	8225	5	2683	0	0	1300	400
0	0	18114	8200	5	2688	0	0	1300	400
0	0	18128	8176	5	2693	0	0	1300	400
0	0	18143	8150	5	2698	0	0	1290	400
0	0	18160	8125	5	2703	0	0	1280	400
0	0	18174	8099	5	2708	0	0	1260	390
0	0	18186	8073	5	2713	0	0	1260	390
0	0	18196	8045	5	2718	0	0	1240	400
0	0	18203	8018	5	2723	0	0	1230	390
0	0	18206	7990	5	2728	0	0	1230	390
0	0	18206	7959	5	2733	0	0	1200	380
0	0	18202	7928	5	2738	0	0	1200	380
0	0	18192	7896	5	2743	0	0	1180	380
0	0	18180	7865	5	2748	0	0	1170	390
0	0	18163	7835	5	2753	0	0	1170	390
0	0	18145	7807	5	2758	0	0	1160	390
0	0	18127	7781	5	2763	0	0	1150	390
0	0	18107	7757	5	2768	0	0	1130	400
0	0	18088	7734	5	2773	0	0	1110	390
0	0	18068	7712	5	2778	0	0	1090	390
0	0	18050	7691	5	2783	0	0	1070	380
0	0	18035	7672	5	2788	0	0	1070	380
0	0	18021	7653	5	2793	0	0	1060	380
0	0	18008	7636	5	2798	0	0	1070	380
0	0	17997	7620	5	2803	0	0	1070	380
0	0	17986	7602	5	2808	0	0	1070	380
0	0	17975	7584	5	2813	0	0	1080	380
0	0	17966	7565	5	2818	0	0	1080	380
0	0	17957	7547	5	2823	0	0	1080	370
0	0	17948	7530	5	2828	0	0	1090	360
0	0	17941	7516	5	2833	0	0	1080	350
0	0	17932	7503	5	2838	0	0	1090	350
0	0	17924	7490	5	2843	0	0	1090	350
0	0	17917	7477	5	2848	0	0	1100	340
0	0	17908	7464	5	2853	0	0	1100	340
0	0	17900	7452	5	2858	0	0	1110	340
0	0	17893	7442	5	2863	0	0	1110	340
0	0	17886	7432	5	2868	0	0	1110	340
0	0	17880	7424	5	2873	0	0	1110	340
0	0	17874	7415	5	2878	0	0	1130	360
0	0	17870	7408	5	2883	0	0	1120	360
0	0	17866	7403	5	2888	0	0	1110	370
0	0	17855	7399	5	2893	1	419	1120	400
0	0	17855	7399	5	2898	1	561	1130	420
0	0	17849	7399	5	2903	1	666	1120	430
0	0	17849	7399	5	2908	1	715	1130	450
0	0	17849	7399	5	2913	1	740	1130	450
0	0	17849	7399	5	2918	1	761	1140	450
0	0	17849	7403	5	2923	1	781	1160	470
0	0	17853	7403	5	2928	1	797	1150	470
0	0	17853	7407	5	2933	1	810	1150	480
0	0	17859	7407	5	2938	1	817	1170	500
0	0	17863	7415	5	2943	1	824	1180	510
0	0	17867	7420	5	2948	1	841	1180	510
0	0	17874	7427	5	2953	1	856	1180	510
0	0	17883	7436	5	2958	1	869	1180	510
0	0	17895	7446	5	2963	1	873	1180	510
0	0	17909	7460	5	2968	1	881	1180	510
0	0	17925	7473	5	2973	1	885	1170	500
0	0	17940	7489	5	2978	1	889	1170	500
0	0	17956	7504	5	2983	1	889	1150	480
0	0	17973	7521	5	2988	1	894	1150	480
0	0	17991	7539	5	2993	1	894	1150	470
0	0	18010	7556	5	2998	1	895	1150	470
0	0	18030	7573	5	3003	1	901	1140	450
0	0	18051	7588	5	3008	1	903	1140	450
0	0	18072	7604	5	3013	1	902	1140	450
0	0	18092	7619	5	3018	1	902	1140	450
0	0	18111	7634	5	3023	1	902	1160	450
0	0	18129	7649	5	3028	1	902	1160	440
0	0	18148	7662	5	3033	1	900	1160	440
0	0	18166	7674	5	3038	1	899	1160	440
0	0	18183	7685	5	3043	1	899	1160	450
0	0	18197	7693	5	3048	1	899	1160	450
0	0	18210	7699	5	3053	1	898	1180	460
0	0	18223	7699	5	3058	1	897	1180	460
0	0	18235	7704	5	3063	1	896	1190	470
0	0	18246	7704	5	3068	1	891	1170	480
0	0	18254	7704	5	3073	1	883	1170	480
0	0	18260	7700	5	3078	1	883	1180	490
0	0	18265	7696	5	3083	1	883	1170	500
0	0	18270	7689	5	3088	1	883	1180	510
0	0	18273	7681	5	3093	1	878	1180	510
0	0	18277	7672	5	3098	1	878	1180	510
0	0	18277	7661	5	3103	1	878	1180	510
0	0	18277	7648	5	3108	1	877	1180	510
0	0	18277	7632	5	3113	1	878	1180	510
0	0	18273	7611	5	3118	1	877	1180	510
0	0	18267	7589	5	3123	1	877	1200	520
0	0	18261	7565	5	3128	1	880	1200	520
0	0	18253	7542	5	3133	1	879	1210	530
0	0	18245	7519	5	3138	1	877	1220	530
0	0	18238	7497	5	3143	1	879	1220	530
0	0	18230	7472	5	3148	1	880	1220	530
0	0	18222	7449	5	3153	1	880	1220	530
0	0	18216	7426	5	3158	1	880	1220	530
0	0	18211	7408	5	3163	1	880	1220	530
0	0	18211	7394	5	3168	1	878	1220	530
0	0	18205	7383	6	3174	1	876	1210	520
0	0	18205	7373	5	3179	1	874	1210	520
0	0	18205	7365	5	3184	1	872	1190	500
0	0	18205	7360	5	3189	1	860	1190	500
0	0	18211	7360	5	3194	1	852	1180	510
0	0	18211	7360	5	3199	1	850	1180	510
0	0	18215	7360	5	3204	1	841	1180	510
0	0	18219	7365	5	3209	1	836	1180	510
0	0	18225	7373	5	3214	1	835	1180	510
0	0	18234	7385	5	3219	1	830	1180	510
0	0	18246	7399	5	3224	1	819	1180	510
0	0	18261	7416	5	3229	1	821	1180	510
0	0	18278	7433	5	3234	1	822	1180	510
0	0	18295	7450	5	3239	1	822	1180	510
0	0	18316	7467	5	3244	1	822	1200	520
0	0	18338	7482	5	3249	1	829	1200	520
0	0	18359	7496	5	3254	1	830	1210	530
0	0	18381	7509	5	3259	1	832	1210	530
0	0	18403	7519	5	3264	1	839	1210	530
0	0	18424	7527	5	3269	1	848	1210	530
0	0	18446	7535	5	3274	1	858	1210	530
0	0	18467	7539	5	3279	1	868	1220	530
0	0	18486	7539	5	3284	1	873	1220	530
0	0	18506	7543	5	3289	1	883	1220	530
0	0	18523	7543	5	3294	1	893	1220	530
0	0	18540	7543	5	3299	1	897	1240	520
0	0	18556	7537	5	3304	1	899	1240	520
0	0	18569	7531	5	3309	1	903	1240	520
0	0	18581	7525	5	3314	1	903	1240	520
0	0	18591	7518	5	3319	1	904	1240	520
0	0	18601	7511	5	3324	1	905	1260	510
0	0	18612	7503	5	3329	1	902	1260	510
0	0	18624	7494	5	3334	1	888	1260	510
0	0	18636	7485	5	3339	1	859	1260	510
0	0	18647	7477	5	3344	1	788	1240	520
0	0	18659	7471	5	3349	1	479	1240	520
0	0	18659	7471	5	3354	0	0	1240	520
0	0	18687	7471	5	3359	0	0	1240	520
0	0	18701	7474	5	3364	0	0	1240	540
0	0	18713	7487	5	3369	0	0	1240	540
0	0	18721	7505	5	3374	0	0	1250	550
0	0	18728	7529	5	3379	0	0	1250	550
0	0	18738	7557	5	3384	0	0	1250	550
0	0	18752	7592	5	3389	0	0	1300	550
0	0	18771	7635	5	3394	0	0	1300	550
0	0	18791	7684	5	3399	0	0	1320	550
0	0	18808	7744	5	3404	0	0	1350	570
0	0	18820	7806	5	3409	0	0	1350	580
0	0	18823	7871	5	3414	0	0	1390	600
0	0	18819	7936	5	3419	0	0	1400	620
0	0	18819	7936	5	3424	0	0	1400	620
