# Supplementary material for: “Let Me Hear Your Handwriting!” Evaluating the Movement Fluency from Its Sonification
Source: PLoS One. 2015 Jun 17;10(6):e0128388. doi: 10.1371/journal.pone.0128388 (PMC4470513; doi:10.1371/journal.pone.0128388)
Supplement: S1 Dataset — (ZIP) [file pone.0128388.s004.zip › S4_Dataset_Experiment1/FL1.txt]

Identification :	florian
2008-10-17	10:17:40
Fichier origine :	C:\Documents and Settings\schon\Bureau\Ecriture\florian lapin1.txt
Nb segments :	1
Seg	Num	X /100 mm	Y /100 mm	Interv ms	Time ms	Tip	P	Az	Al
0	0	815	13748	5	5	0	0	1350	270
0	0	792	13761	5	10	0	0	1350	270
0	0	765	13783	5	15	0	0	1350	270
0	0	734	13816	5	20	0	0	1350	270
0	0	713	13853	5	25	0	0	1360	270
0	0	709	13893	5	30	0	0	1380	260
0	0	709	13935	5	35	0	0	1380	260
0	0	719	13979	5	40	0	0	1380	260
0	0	731	14016	5	45	0	0	1380	260
0	0	743	14046	5	50	0	0	1360	270
0	0	751	14063	5	55	0	0	1360	270
0	0	758	14069	5	60	0	0	1360	270
0	0	763	14069	5	65	0	0	1350	270
0	0	763	14069	5	70	0	0	1330	280
0	0	767	14075	5	75	0	0	1330	280
0	0	767	14080	5	80	0	0	1320	280
0	0	767	14080	5	85	0	0	1320	280
0	0	767	14080	5	90	0	0	1300	290
0	0	761	14080	5	95	0	0	1280	290
0	0	761	14072	5	100	0	0	1260	300
0	0	757	14067	5	105	0	0	1230	290
0	0	757	14062	5	110	0	0	1210	290
0	0	760	14062	5	115	0	0	1200	290
0	0	764	14062	5	120	0	0	1190	300
0	0	769	14062	5	125	0	0	1190	300
0	0	774	14066	5	130	0	0	1190	300
0	0	774	14066	5	135	0	0	1190	300
0	0	774	14071	5	140	0	0	1190	300
0	0	774	14071	5	145	0	0	1180	300
0	0	769	14071	5	150	0	0	1180	300
0	0	762	14075	5	155	0	0	1180	300
0	0	754	14075	5	160	0	0	1180	300
0	0	745	14075	5	165	0	0	1180	300
0	0	737	14075	5	170	0	0	1180	300
0	0	728	14075	5	175	0	0	1180	300
0	0	719	14075	5	180	0	0	1180	300
0	0	710	14078	5	185	0	0	1180	300
0	0	697	14078	5	190	0	0	1180	300
0	0	684	14084	6	196	0	0	1150	290
0	0	673	14084	5	201	0	0	1150	290
0	0	663	14084	5	206	0	0	1140	280
0	0	654	14088	5	211	0	0	1140	280
0	0	648	14088	5	216	0	0	1130	280
0	0	639	14088	5	221	0	0	1130	280
0	0	631	14088	5	226	0	0	1130	280
0	0	624	14081	5	231	0	0	1130	280
0	0	617	14074	5	236	0	0	1110	280
0	0	611	14064	5	241	0	0	1110	280
0	0	606	14052	5	246	0	0	1110	280
0	0	599	14039	5	251	0	0	1110	280
0	0	592	14025	5	256	0	0	1110	280
0	0	585	14011	5	261	0	0	1110	280
0	0	580	13998	5	266	0	0	1110	280
0	0	575	13986	5	271	0	0	1110	280
0	0	571	13976	5	276	0	0	1110	280
0	0	571	13967	5	281	0	0	1110	280
0	0	565	13960	5	286	0	0	1110	280
0	0	565	13954	5	291	0	0	1110	280
0	0	560	13950	5	296	0	0	1110	280
0	0	560	13950	5	301	0	0	1110	280
0	0	560	13950	5	306	0	0	1110	280
0	0	557	13950	5	311	0	0	1110	280
0	0	557	13955	5	316	0	0	1110	280
0	0	557	13960	5	321	0	0	1110	280
0	0	557	13968	5	326	0	0	1110	280
0	0	557	13977	5	331	0	0	1110	280
0	0	561	13988	5	336	0	0	1110	280
0	0	561	14002	5	341	0	0	1110	280
0	0	568	14016	5	346	0	0	1110	280
0	0	572	14033	5	351	0	0	1110	280
0	0	577	14050	5	356	0	0	1110	280
0	0	582	14066	5	361	0	0	1110	280
0	0	587	14080	5	366	0	0	1110	280
0	0	591	14093	5	371	0	0	1110	280
0	0	596	14102	5	376	0	0	1110	280
0	0	600	14110	5	381	0	0	1110	280
0	0	603	14117	5	386	0	0	1110	280
0	0	608	14122	5	391	0	0	1110	280
0	0	611	14127	5	396	0	0	1110	280
0	0	615	14132	5	401	0	0	1110	280
0	0	619	14136	5	406	0	0	1110	280
0	0	623	14140	5	411	0	0	1110	280
0	0	623	14140	5	416	0	0	1110	280
0	0	629	14146	5	421	0	0	1110	280
0	0	629	14149	5	426	0	0	1110	280
0	0	634	14149	5	431	0	0	1110	280
0	0	634	14153	5	436	0	0	1110	280
0	0	639	14153	5	441	0	0	1130	280
0	0	639	14153	5	446	0	0	1130	280
0	0	639	14148	5	451	0	0	1130	280
0	0	639	14144	5	456	0	0	1140	280
0	0	644	14140	5	461	0	0	1140	280
0	0	644	14136	5	466	0	0	1140	280
0	0	644	14133	5	471	0	0	1140	280
0	0	644	14133	5	476	0	0	1150	280
0	0	644	14126	5	481	0	0	1150	280
0	0	644	14122	5	486	0	0	1150	280
0	0	644	14119	5	491	0	0	1150	280
0	0	638	14114	5	496	0	0	1150	280
0	0	633	14110	5	501	0	0	1150	280
0	0	629	14105	5	506	0	0	1150	280
0	0	622	14099	5	511	0	0	1150	280
0	0	616	14091	5	516	0	0	1150	280
0	0	608	14081	5	521	0	0	1150	280
0	0	600	14066	5	526	0	0	1140	280
0	0	591	14049	5	531	0	0	1140	280
0	0	581	14029	5	536	0	0	1140	280
0	0	573	14008	5	541	0	0	1130	280
0	0	565	13986	5	546	0	0	1130	280
0	0	556	13964	5	551	0	0	1130	280
0	0	549	13943	5	556	0	0	1110	280
0	0	543	13924	5	561	0	0	1110	280
0	0	537	13906	5	566	0	0	1110	280
0	0	533	13891	5	571	0	0	1110	280
0	0	529	13877	5	576	0	0	1110	280
0	0	529	13866	5	581	0	0	1110	280
0	0	522	13857	5	586	0	0	1110	280
0	0	522	13849	5	591	0	0	1110	280
0	0	516	13843	5	596	0	0	1090	290
0	0	516	13837	5	601	0	0	1090	290
0	0	512	13830	5	606	0	0	1090	290
0	0	512	13824	5	611	0	0	1090	290
0	0	508	13818	5	616	0	0	1090	290
0	0	508	13812	5	621	0	0	1090	290
0	0	508	13806	5	626	0	0	1090	290
0	0	505	13801	5	631	0	0	1090	290
0	0	505	13795	5	636	0	0	1110	300
0	0	505	13789	5	641	0	0	1110	300
0	0	500	13783	5	646	0	0	1110	310
0	0	500	13777	5	651	0	0	1110	310
0	0	496	13771	5	656	0	0	1110	310
0	0	496	13767	5	661	0	0	1110	310
0	0	496	13762	5	666	0	0	1110	310
0	0	496	13759	5	671	0	0	1110	310
0	0	496	13759	5	676	0	0	1110	310
0	0	496	13754	5	681	0	0	1090	320
0	0	496	13754	5	686	0	0	1090	320
0	0	496	13754	5	691	0	0	1090	320
0	0	496	13754	5	696	1	83	1090	320
0	0	492	13748	5	701	1	156	1090	320
0	0	492	13748	5	706	1	249	1090	320
0	0	487	13744	5	711	1	349	1080	320
0	0	487	13744	5	716	1	422	1100	330
0	0	487	13744	5	721	1	491	1100	330
0	0	487	13744	5	726	1	552	1100	340
0	0	487	13744	5	731	1	613	1100	340
0	0	487	13744	5	736	1	662	1100	340
0	0	492	13744	5	741	1	713	1100	340
0	0	492	13744	5	746	1	748	1100	340
0	0	496	13744	5	751	1	774	1100	340
0	0	496	13744	5	756	1	795	1100	340
0	0	501	13747	5	761	1	809	1100	340
0	0	505	13747	5	766	1	820	1100	340
0	0	505	13747	5	771	1	834	1100	340
0	0	510	13747	5	776	1	845	1100	340
0	0	510	13747	5	781	1	852	1100	340
0	0	515	13747	5	786	1	855	1100	340
0	0	515	13747	5	791	1	859	1100	340
0	0	521	13747	5	796	1	860	1100	340
0	0	521	13747	5	801	1	862	1100	340
0	0	526	13747	5	806	1	862	1100	340
0	0	530	13747	5	811	1	861	1100	340
0	0	535	13747	5	816	1	862	1100	340
0	0	540	13747	5	821	1	867	1100	340
0	0	546	13751	5	826	1	877	1100	340
0	0	553	13751	5	831	1	883	1100	340
0	0	561	13756	5	836	1	889	1110	340
0	0	570	13756	5	841	1	899	1110	340
0	0	577	13761	5	846	1	897	1110	340
0	0	583	13761	5	851	1	898	1110	340
0	0	588	13765	5	856	1	904	1110	340
0	0	594	13765	5	861	1	904	1110	340
0	0	599	13769	5	866	1	904	1100	330
0	0	606	13769	5	871	1	906	1100	330
0	0	614	13773	5	876	1	910	1090	320
0	0	625	13773	5	881	1	923	1110	310
0	0	637	13779	5	886	1	920	1110	310
0	0	650	13784	5	891	1	921	1110	310
0	0	665	13790	5	896	1	927	1110	310
0	0	680	13800	5	901	1	936	1110	310
0	0	696	13813	5	906	1	941	1110	310
0	0	714	13828	5	911	1	942	1110	310
0	0	731	13846	5	916	1	941	1110	310
0	0	747	13864	5	921	1	944	1110	310
0	0	765	13885	5	926	1	943	1110	310
0	0	782	13904	5	931	1	946	1110	300
0	0	800	13925	5	936	1	948	1110	300
0	0	817	13946	5	941	1	949	1110	280
0	0	834	13964	5	946	1	951	1110	280
0	0	848	13981	5	951	1	950	1110	280
0	0	861	13996	5	956	1	952	1110	280
0	0	873	14009	5	961	1	957	1110	280
0	0	887	14023	5	966	1	958	1130	280
0	0	902	14038	5	971	1	956	1130	280
0	0	917	14053	5	976	1	956	1140	280
0	0	930	14066	5	981	1	957	1140	280
0	0	941	14078	5	986	1	957	1150	280
0	0	954	14088	5	991	1	956	1150	280
0	0	968	14101	5	996	1	957	1160	270
0	0	984	14115	5	1001	1	956	1160	270
0	0	998	14130	5	1006	1	956	1170	270
0	0	1012	14146	5	1011	1	956	1170	270
0	0	1024	14160	5	1016	1	957	1170	270
0	0	1036	14173	5	1021	1	956	1180	270
0	0	1048	14186	5	1026	1	956	1180	270
0	0	1060	14201	5	1031	1	957	1180	270
0	0	1075	14219	5	1036	1	956	1200	270
0	0	1089	14239	5	1041	1	956	1200	270
0	0	1104	14260	5	1046	1	956	1200	270
0	0	1117	14282	5	1051	1	956	1210	260
0	0	1129	14306	5	1056	1	954	1210	260
0	0	1141	14329	5	1061	1	955	1210	260
0	0	1151	14350	5	1066	1	956	1210	260
0	0	1162	14368	5	1071	1	960	1230	260
0	0	1172	14386	5	1076	1	960	1230	260
0	0	1183	14403	5	1081	1	961	1230	260
0	0	1192	14422	5	1086	1	962	1240	260
0	0	1202	14440	5	1091	1	961	1240	260
0	0	1210	14455	5	1096	1	962	1260	270
0	0	1218	14472	5	1101	1	961	1260	270
0	0	1227	14491	5	1106	1	961	1270	270
0	0	1236	14511	5	1111	1	961	1270	270
0	0	1245	14532	5	1116	1	961	1270	270
0	0	1253	14551	5	1121	1	961	1270	270
0	0	1260	14570	5	1126	1	961	1280	290
0	0	1267	14587	5	1131	1	960	1280	290
0	0	1274	14603	5	1136	1	961	1290	290
0	0	1280	14617	5	1141	1	961	1270	300
0	0	1286	14629	5	1146	1	961	1270	300
0	0	1291	14642	5	1151	1	960	1270	300
0	0	1295	14657	5	1156	1	960	1260	300
0	0	1299	14675	5	1161	1	960	1260	300
0	0	1299	14694	5	1166	1	959	1240	310
0	0	1305	14711	5	1171	1	960	1260	320
0	0	1305	14727	5	1176	1	960	1250	330
0	0	1305	14741	5	1181	1	960	1260	330
0	0	1305	14755	5	1186	1	960	1240	340
0	0	1305	14770	5	1191	1	960	1230	340
0	0	1305	14785	5	1196	1	960	1230	340
0	0	1305	14797	5	1201	1	959	1210	350
0	0	1299	14808	5	1206	1	960	1210	350
0	0	1299	14818	5	1211	1	959	1200	350
0	0	1293	14826	5	1216	1	959	1200	350
0	0	1289	14834	5	1221	1	960	1200	350
0	0	1284	14840	5	1226	1	959	1200	350
0	0	1279	14844	5	1231	1	959	1190	350
0	0	1274	14844	5	1236	1	960	1200	370
0	0	1269	14849	5	1241	1	959	1200	370
0	0	1263	14849	5	1246	1	958	1200	380
0	0	1256	14854	5	1251	1	956	1200	380
0	0	1248	14854	5	1256	1	956	1200	380
0	0	1241	14860	5	1261	1	956	1190	370
0	0	1235	14863	5	1266	1	955	1200	370
0	0	1228	14863	5	1271	1	954	1190	350
0	0	1219	14867	5	1276	1	952	1190	350
0	0	1208	14867	5	1281	1	949	1190	350
0	0	1197	14867	5	1286	1	948	1190	350
0	0	1185	14861	5	1291	1	948	1200	350
0	0	1173	14857	5	1296	1	948	1200	350
0	0	1164	14853	5	1301	1	947	1200	350
0	0	1153	14849	5	1306	1	947	1210	350
0	0	1142	14844	5	1311	1	946	1200	340
0	0	1132	14837	5	1316	1	946	1200	340
0	0	1121	14829	5	1321	1	946	1200	320
0	0	1111	14821	5	1326	1	945	1200	320
0	0	1101	14812	5	1331	1	944	1200	320
0	0	1091	14802	5	1336	1	942	1200	310
0	0	1081	14791	5	1341	1	940	1200	310
0	0	1070	14779	5	1346	1	938	1190	300
0	0	1060	14766	5	1351	1	937	1190	300
0	0	1050	14753	5	1356	1	935	1190	300
0	0	1042	14740	5	1361	1	933	1200	290
0	0	1035	14728	5	1366	1	932	1200	290
0	0	1029	14716	5	1371	1	932	1200	290
0	0	1024	14705	5	1376	1	932	1190	290
0	0	1020	14695	5	1381	1	932	1190	290
0	0	1020	14685	5	1386	1	932	1170	270
0	0	1015	14675	5	1391	1	932	1180	270
0	0	1015	14664	5	1396	1	933	1180	270
0	0	1009	14653	5	1401	1	933	1180	270
0	0	1009	14641	5	1406	1	933	1180	270
0	0	1002	14628	5	1411	1	933	1200	270
0	0	997	14612	5	1416	1	934	1200	270
0	0	990	14597	5	1421	1	935	1200	270
0	0	984	14580	5	1426	1	934	1200	270
0	0	979	14564	5	1431	1	933	1210	260
0	0	979	14549	5	1436	1	935	1210	260
0	0	972	14532	5	1441	1	934	1210	260
0	0	967	14516	5	1446	1	935	1210	260
0	0	961	14498	5	1451	1	934	1230	260
0	0	957	14484	5	1456	1	934	1230	260
0	0	957	14471	5	1461	1	934	1230	260
0	0	957	14459	5	1466	1	935	1230	260
0	0	957	14447	5	1471	1	935	1230	260
0	0	952	14434	5	1476	1	936	1230	260
0	0	948	14419	5	1481	1	936	1240	260
0	0	948	14405	5	1486	1	936	1240	260
0	0	943	14389	5	1491	1	938	1240	260
0	0	943	14374	5	1496	1	938	1240	260
0	0	943	14358	5	1501	1	937	1240	260
0	0	939	14340	5	1506	1	938	1240	260
0	0	939	14323	5	1511	1	939	1250	250
0	0	939	14304	5	1516	1	939	1250	250
0	0	935	14285	5	1521	1	939	1250	250
0	0	935	14265	5	1526	1	940	1250	250
0	0	935	14247	5	1531	1	940	1250	250
0	0	935	14231	5	1536	1	939	1240	260
0	0	935	14218	5	1541	1	939	1240	260
0	0	935	14207	5	1546	1	941	1240	260
0	0	941	14196	5	1551	1	942	1240	260
0	0	941	14184	5	1556	1	944	1240	260
0	0	945	14171	5	1561	1	945	1240	260
0	0	945	14160	5	1566	1	946	1240	260
0	0	945	14150	5	1571	1	946	1230	260
0	0	945	14141	5	1576	1	946	1230	260
0	0	951	14131	5	1581	1	948	1230	260
0	0	951	14117	5	1586	1	950	1230	260
0	0	951	14098	5	1591	1	950	1230	260
0	0	951	14077	5	1596	1	950	1210	260
0	0	943	14057	5	1601	1	949	1210	260
0	0	940	14043	5	1606	1	949	1210	260
0	0	940	14033	5	1611	1	948	1210	260
0	0	940	14025	5	1616	1	948	1210	260
0	0	940	14017	5	1621	1	948	1200	270
0	0	944	14006	5	1626	1	949	1200	270
0	0	944	13994	5	1631	1	950	1200	270
0	0	944	13981	5	1636	1	950	1180	270
0	0	948	13969	5	1641	1	949	1180	270
0	0	948	13960	5	1646	1	949	1180	270
0	0	948	13953	5	1651	1	949	1180	270
0	0	951	13949	5	1656	1	948	1180	270
0	0	951	13945	5	1661	1	948	1170	270
0	0	956	13942	5	1666	1	949	1170	270
0	0	956	13938	5	1671	1	949	1170	270
0	0	956	13934	5	1676	1	949	1170	270
0	0	960	13931	5	1681	1	949	1160	270
0	0	960	13931	5	1686	1	949	1160	270
0	0	960	13925	5	1691	1	949	1160	270
0	0	964	13925	5	1696	1	949	1160	270
0	0	964	13918	5	1701	1	949	1160	270
0	0	964	13914	5	1706	1	949	1160	270
0	0	968	13909	5	1711	1	949	1150	280
0	0	968	13903	5	1716	1	948	1150	280
0	0	968	13897	5	1721	1	948	1150	280
0	0	973	13892	5	1726	1	948	1150	280
0	0	973	13887	5	1731	1	948	1150	280
0	0	976	13882	5	1736	1	948	1150	280
0	0	976	13877	5	1741	1	948	1150	280
0	0	980	13874	5	1746	1	948	1140	280
0	0	980	13874	5	1751	1	948	1140	280
0	0	980	13870	5	1756	1	949	1140	280
0	0	983	13870	5	1761	1	949	1130	280
0	0	983	13870	5	1766	1	950	1130	280
0	0	983	13870	5	1771	1	949	1130	280
0	0	983	13870	5	1776	1	950	1110	280
0	0	983	13870	5	1781	1	951	1110	280
0	0	983	13870	5	1786	1	951	1110	280
0	0	987	13870	5	1791	1	952	1110	280
0	0	987	13870	5	1796	1	953	1130	300
0	0	987	13870	5	1801	1	955	1120	300
0	0	987	13870	5	1806	1	958	1130	310
0	0	987	13870	5	1811	1	961	1130	310
0	0	987	13870	5	1816	1	963	1130	310
0	0	987	13870	5	1821	1	964	1130	310
0	0	987	13870	5	1826	1	965	1130	310
0	0	987	13870	5	1831	1	966	1130	310
0	0	987	13870	5	1836	1	966	1130	310
0	0	987	13870	5	1841	1	968	1130	310
0	0	987	13870	5	1846	1	969	1130	310
0	0	983	13870	5	1851	1	972	1130	310
0	0	983	13870	5	1856	1	973	1130	310
0	0	983	13870	5	1861	1	975	1130	310
0	0	983	13870	5	1866	1	976	1130	310
0	0	979	13870	5	1871	1	975	1130	310
0	0	979	13870	5	1876	1	976	1130	310
0	0	979	13870	5	1881	1	977	1140	330
0	0	979	13870	5	1886	1	977	1150	320
0	0	976	13870	5	1891	1	977	1160	330
0	0	976	13870	5	1896	1	978	1160	330
0	0	976	13870	5	1901	1	978	1160	330
0	0	976	13870	5	1906	1	978	1160	330
0	0	976	13870	5	1911	1	978	1180	330
0	0	976	13870	5	1916	1	978	1180	330
0	0	976	13870	5	1921	1	978	1180	330
0	0	976	13870	5	1926	1	977	1180	330
0	0	976	13870	5	1931	1	977	1180	330
0	0	976	13870	5	1936	1	977	1180	330
0	0	976	13870	5	1941	1	977	1180	330
0	0	976	13870	5	1946	1	977	1180	330
0	0	976	13870	5	1951	1	977	1180	330
0	0	976	13870	5	1956	1	977	1180	330
0	0	976	13870	5	1961	1	977	1190	330
0	0	976	13870	5	1966	1	977	1190	330
0	0	976	13870	5	1971	1	976	1190	330
0	0	976	13870	5	1976	1	976	1190	330
0	0	976	13870	5	1981	1	976	1190	330
0	0	976	13870	5	1986	1	975	1190	330
0	0	976	13870	5	1991	1	975	1190	330
0	0	976	13870	5	1996	1	974	1190	330
0	0	976	13870	5	2001	1	974	1190	330
0	0	976	13870	5	2006	1	974	1190	330
0	0	976	13870	5	2011	1	973	1190	330
0	0	976	13870	5	2016	1	973	1190	330
0	0	976	13870	5	2021	1	973	1190	330
0	0	976	13870	5	2026	1	973	1190	330
0	0	976	13870	5	2031	1	973	1190	330
0	0	976	13870	5	2036	1	973	1180	330
0	0	976	13870	5	2041	1	973	1180	330
0	0	979	13870	5	2046	1	973	1180	330
0	0	979	13870	5	2051	1	972	1180	330
0	0	979	13870	5	2056	1	972	1180	330
0	0	979	13870	5	2061	1	972	1180	330
0	0	979	13870	5	2066	1	971	1180	330
0	0	979	13870	5	2071	1	971	1180	330
0	0	979	13870	5	2076	1	970	1180	330
0	0	979	13870	5	2081	1	969	1180	330
0	0	983	13870	5	2086	1	969	1180	330
0	0	983	13870	5	2091	1	968	1180	330
0	0	983	13870	5	2096	1	967	1180	330
0	0	983	13870	5	2101	1	967	1180	330
0	0	983	13870	5	2106	1	966	1180	330
0	0	989	13870	5	2111	1	966	1180	330
0	0	993	13870	5	2116	1	966	1180	330
0	0	997	13870	5	2121	1	966	1180	330
0	0	1001	13870	5	2126	1	966	1180	330
0	0	1004	13870	5	2131	1	966	1180	330
0	0	1009	13870	5	2136	1	966	1180	330
0	0	1014	13870	5	2141	1	966	1160	330
0	0	1019	13870	5	2146	1	966	1160	330
0	0	1027	13870	5	2151	1	966	1160	330
0	0	1034	13870	5	2156	1	966	1160	330
0	0	1043	13870	5	2161	1	966	1160	330
0	0	1051	13870	5	2166	1	966	1160	330
0	0	1059	13870	5	2171	1	966	1160	330
0	0	1067	13874	5	2176	1	965	1160	330
0	0	1074	13874	5	2181	1	964	1160	330
0	0	1080	13874	5	2186	1	964	1160	330
0	0	1086	13878	5	2191	1	965	1160	330
0	0	1092	13878	5	2196	1	966	1160	330
0	0	1098	13886	5	2201	1	966	1160	330
0	0	1106	13892	5	2206	1	965	1170	320
0	0	1114	13899	5	2211	1	965	1170	320
0	0	1121	13907	5	2216	1	965	1150	300
0	0	1128	13916	5	2221	1	965	1150	300
0	0	1137	13926	5	2226	1	965	1160	300
0	0	1146	13936	5	2231	1	965	1160	300
0	0	1156	13946	5	2236	1	965	1150	290
0	0	1166	13954	5	2241	1	965	1150	290
0	0	1175	13960	5	2246	1	965	1140	280
0	0	1183	13967	5	2251	1	965	1150	280
0	0	1192	13974	5	2256	1	966	1150	280
0	0	1201	13983	5	2261	1	966	1150	280
0	0	1211	13993	5	2266	1	966	1160	270
0	0	1221	14004	5	2271	1	966	1160	270
0	0	1232	14014	5	2276	1	966	1160	270
0	0	1242	14024	5	2281	1	966	1160	270
0	0	1251	14034	5	2286	1	966	1160	270
0	0	1258	14043	5	2291	1	966	1160	270
0	0	1266	14051	5	2296	1	967	1160	270
0	0	1272	14060	5	2301	1	967	1180	290
0	0	1279	14069	5	2306	1	966	1180	290
0	0	1286	14078	5	2311	1	966	1190	300
0	0	1293	14086	5	2316	1	967	1190	300
0	0	1299	14094	5	2321	1	967	1190	300
0	0	1306	14099	5	2326	1	966	1190	300
0	0	1312	14104	5	2331	1	966	1200	310
0	0	1317	14104	5	2336	1	966	1200	310
0	0	1324	14108	5	2341	1	967	1200	320
0	0	1331	14108	5	2346	1	967	1200	320
0	0	1339	14114	5	2351	1	967	1200	320
0	0	1350	14117	5	2356	1	966	1200	320
0	0	1360	14121	5	2361	1	966	1200	320
0	0	1371	14125	5	2366	1	966	1200	320
0	0	1380	14125	5	2371	1	966	1200	320
0	0	1387	14125	5	2376	1	966	1200	320
0	0	1396	14129	5	2381	1	966	1200	320
0	0	1404	14129	5	2386	1	966	1210	320
0	0	1411	14129	5	2391	1	965	1210	320
0	0	1419	14129	5	2396	1	965	1210	320
0	0	1426	14129	5	2401	1	966	1210	320
0	0	1433	14124	5	2406	1	967	1210	320
0	0	1441	14120	5	2411	1	966	1210	320
0	0	1448	14115	5	2416	1	966	1210	320
0	0	1454	14110	5	2421	1	966	1210	320
0	0	1459	14104	5	2426	1	966	1210	320
0	0	1464	14098	5	2431	1	966	1210	320
0	0	1468	14092	5	2436	1	966	1210	320
0	0	1474	14086	5	2441	1	966	1210	320
0	0	1478	14080	5	2446	1	965	1200	320
0	0	1481	14075	5	2451	1	965	1200	320
0	0	1481	14070	5	2456	1	965	1200	320
0	0	1485	14062	5	2461	1	966	1200	320
0	0	1485	14055	5	2466	1	965	1200	320
0	0	1485	14046	5	2471	1	965	1200	320
0	0	1485	14035	5	2476	1	966	1190	330
0	0	1489	14024	5	2481	1	966	1190	330
0	0	1489	14010	5	2486	1	966	1190	330
0	0	1489	13997	5	2491	1	967	1190	330
0	0	1489	13984	5	2496	1	967	1180	330
0	0	1489	13973	5	2501	1	967	1180	330
0	0	1484	13962	5	2506	1	967	1180	330
0	0	1480	13949	5	2511	1	967	1160	330
0	0	1476	13933	5	2516	1	967	1160	330
0	0	1470	13918	5	2521	1	968	1160	330
0	0	1465	13903	5	2526	1	968	1150	330
0	0	1460	13892	5	2531	1	966	1150	330
0	0	1455	13881	5	2536	1	965	1150	330
0	0	1448	13871	5	2541	1	965	1150	330
0	0	1439	13861	5	2546	1	965	1150	330
0	0	1430	13853	5	2551	1	965	1150	330
0	0	1423	13846	5	2556	1	965	1150	330
0	0	1417	13842	5	2561	1	965	1150	330
0	0	1411	13842	5	2566	1	965	1150	330
0	0	1403	13836	5	2571	1	964	1150	330
0	0	1393	13836	5	2576	1	964	1150	330
0	0	1380	13830	5	2581	1	964	1140	330
0	0	1368	13830	5	2586	1	963	1140	330
0	0	1355	13826	5	2591	1	963	1130	310
0	0	1343	13826	5	2596	1	962	1130	310
0	0	1330	13822	5	2601	1	961	1130	310
0	0	1317	13822	5	2606	1	962	1130	310
0	0	1301	13818	5	2611	1	961	1130	310
0	0	1286	13818	5	2616	1	953	1110	310
0	0	1271	13818	5	2621	1	953	1110	310
0	0	1259	13818	5	2626	1	952	1110	310
0	0	1249	13818	5	2631	1	952	1110	310
0	0	1240	13824	5	2636	1	942	1110	310
0	0	1232	13828	5	2641	1	938	1110	310
0	0	1225	13834	5	2646	1	930	1110	310
0	0	1219	13841	5	2651	1	925	1110	310
0	0	1219	13846	5	2656	1	916	1110	310
0	0	1213	13852	5	2661	1	902	1130	330
0	0	1209	13858	5	2666	1	887	1130	330
0	0	1209	13865	5	2671	1	868	1150	330
0	0	1206	13873	5	2676	1	849	1150	330
0	0	1206	13881	5	2681	1	816	1150	330
0	0	1206	13888	5	2686	1	757	1150	330
0	0	1206	13895	5	2691	1	631	1150	330
0	0	1210	13903	5	2696	1	454	1160	330
0	0	1214	13910	5	2701	1	213	1160	330
0	0	1214	13910	5	2706	0	0	1160	330
0	0	1224	13925	5	2711	0	0	1160	330
0	0	1231	13936	5	2716	0	0	1170	320
0	0	1238	13949	5	2721	0	0	1170	320
0	0	1245	13965	5	2726	0	0	1170	320
0	0	1252	13983	5	2731	0	0	1150	300
0	0	1259	14003	5	2736	0	0	1140	310
0	0	1271	14025	5	2741	0	0	1130	300
0	0	1287	14049	5	2746	0	0	1110	280
0	0	1306	14075	5	2751	0	0	1110	280
0	0	1327	14102	5	2756	0	0	1110	280
0	0	1348	14129	5	2761	0	0	1110	280
0	0	1369	14156	5	2766	0	0	1110	280
0	0	1389	14181	5	2771	0	0	1110	280
0	0	1408	14201	5	2776	0	0	1110	280
0	0	1425	14215	5	2781	0	0	1110	280
0	0	1439	14222	5	2786	0	0	1110	280
0	0	1451	14222	5	2791	0	0	1090	290
0	0	1461	14222	5	2796	0	0	1090	290
0	0	1467	14210	5	2801	0	0	1090	290
0	0	1467	14196	5	2806	0	0	1090	290
0	0	1472	14179	5	2811	0	0	1110	280
0	0	1472	14159	5	2816	0	0	1110	280
0	0	1472	14136	5	2821	0	0	1110	280
0	0	1472	14114	5	2826	0	0	1110	280
0	0	1472	14092	5	2831	0	0	1110	280
0	0	1472	14073	5	2836	0	0	1110	280
0	0	1472	14057	5	2841	0	0	1110	280
0	0	1472	14045	5	2846	0	0	1110	280
0	0	1472	14033	5	2851	0	0	1110	280
0	0	1478	14024	5	2856	0	0	1110	280
0	0	1478	14017	5	2861	0	0	1110	280
0	0	1482	14012	5	2866	0	0	1110	280
0	0	1482	14008	5	2871	0	0	1110	280
0	0	1482	14008	5	2876	0	0	1110	280
0	0	1482	14002	5	2881	0	0	1110	280
0	0	1486	14002	5	2886	0	0	1110	280
0	0	1486	14002	5	2891	0	0	1120	300
0	0	1486	13998	6	2897	0	0	1120	300
0	0	1486	13998	5	2902	0	0	1130	310
0	0	1486	13998	5	2907	0	0	1130	310
0	0	1486	13994	5	2912	0	0	1130	310
0	0	1486	13994	5	2917	0	0	1130	310
0	0	1480	13990	5	2922	0	0	1130	310
0	0	1480	13990	6	2928	1	107	1140	330
0	0	1471	13983	5	2933	1	195	1140	330
0	0	1467	13979	5	2938	1	294	1150	330
0	0	1463	13979	5	2943	1	385	1150	330
0	0	1463	13974	5	2948	1	451	1150	330
0	0	1459	13974	5	2953	1	491	1150	330
0	0	1459	13974	5	2958	1	506	1150	330
0	0	1459	13974	5	2963	1	514	1150	330
0	0	1459	13974	5	2968	1	517	1150	330
0	0	1459	13974	5	2973	1	519	1150	330
0	0	1459	13971	5	2978	1	517	1150	330
0	0	1459	13971	5	2983	1	514	1150	330
0	0	1463	13971	5	2988	1	512	1150	330
0	0	1463	13971	5	2993	1	517	1140	340
0	0	1463	13971	5	2998	1	532	1140	340
0	0	1463	13965	5	3003	1	588	1140	340
0	0	1463	13960	5	3008	1	627	1140	340
0	0	1463	13954	5	3013	1	662	1140	340
0	0	1463	13947	5	3018	1	698	1140	340
0	0	1463	13942	5	3023	1	714	1140	340
0	0	1463	13935	5	3028	1	732	1130	340
0	0	1463	13928	5	3033	1	769	1130	340
0	0	1463	13918	5	3038	1	796	1130	340
0	0	1463	13907	5	3043	1	798	1130	340
0	0	1463	13896	5	3048	1	795	1130	340
0	0	1467	13886	5	3053	1	795	1130	340
0	0	1467	13879	5	3058	1	795	1130	340
0	0	1467	13873	5	3063	1	795	1130	340
0	0	1471	13867	5	3068	1	795	1130	340
0	0	1471	13861	5	3073	1	794	1130	340
0	0	1476	13855	5	3078	1	796	1130	340
0	0	1480	13848	5	3083	1	798	1130	340
0	0	1485	13843	5	3088	1	796	1130	340
0	0	1489	13838	5	3093	1	793	1130	340
0	0	1494	13835	5	3098	1	794	1130	340
0	0	1498	13835	5	3103	1	796	1130	340
0	0	1503	13827	5	3108	1	796	1130	340
0	0	1508	13822	5	3113	1	800	1130	340
0	0	1512	13817	5	3118	1	800	1130	340
0	0	1516	13813	5	3123	1	801	1140	340
0	0	1520	13810	5	3128	1	804	1140	340
0	0	1524	13810	5	3133	1	805	1140	340
0	0	1529	13810	5	3138	1	806	1140	340
0	0	1533	13806	5	3143	1	810	1140	340
0	0	1538	13806	5	3148	1	812	1140	340
0	0	1543	13806	5	3153	1	813	1140	340
0	0	1548	13806	5	3158	1	814	1140	340
0	0	1553	13806	5	3163	1	815	1140	340
0	0	1558	13809	5	3168	1	815	1140	340
0	0	1563	13809	5	3173	1	815	1140	340
0	0	1569	13809	5	3178	1	815	1140	340
0	0	1575	13809	5	3183	1	817	1140	340
0	0	1580	13809	5	3188	1	819	1140	340
0	0	1587	13809	5	3193	1	820	1140	340
0	0	1594	13813	5	3198	1	824	1140	340
0	0	1602	13813	5	3203	1	841	1140	340
0	0	1610	13818	5	3208	1	845	1140	340
0	0	1619	13822	5	3213	1	845	1140	340
0	0	1626	13826	5	3218	1	845	1140	340
0	0	1633	13830	5	3223	1	843	1140	340
0	0	1640	13834	5	3228	1	844	1140	340
0	0	1646	13834	5	3233	1	845	1140	340
0	0	1653	13840	5	3238	1	845	1140	340
0	0	1659	13844	5	3243	1	843	1140	340
0	0	1667	13844	5	3248	1	844	1140	340
0	0	1674	13850	5	3253	1	842	1140	340
0	0	1680	13850	5	3258	1	841	1140	340
0	0	1688	13853	5	3263	1	841	1140	340
0	0	1696	13853	5	3268	1	841	1140	340
0	0	1706	13853	5	3273	1	841	1140	340
0	0	1716	13861	5	3278	1	841	1140	340
0	0	1727	13867	5	3283	1	840	1140	340
0	0	1737	13876	5	3288	1	840	1140	340
0	0	1746	13887	5	3293	1	840	1140	340
0	0	1755	13898	5	3298	1	841	1140	340
0	0	1763	13910	5	3303	1	841	1140	340
0	0	1772	13923	5	3308	1	841	1140	340
0	0	1780	13935	5	3313	1	842	1140	340
0	0	1788	13948	5	3318	1	845	1140	340
0	0	1794	13961	5	3323	1	845	1140	340
0	0	1800	13972	5	3328	1	843	1140	340
0	0	1805	13983	5	3333	1	844	1140	340
0	0	1811	13993	5	3338	1	844	1140	340
0	0	1816	14001	5	3343	1	843	1140	340
0	0	1821	14009	5	3348	1	843	1140	340
0	0	1828	14020	5	3353	1	843	1140	340
0	0	1833	14033	5	3358	1	841	1140	340
0	0	1839	14047	5	3363	1	841	1140	340
0	0	1846	14061	5	3368	1	841	1140	340
0	0	1852	14074	5	3373	1	841	1140	340
0	0	1859	14086	5	3378	1	841	1140	340
0	0	1865	14098	5	3383	1	841	1140	340
0	0	1872	14110	5	3388	1	841	1140	340
0	0	1878	14122	5	3393	1	842	1150	330
0	0	1883	14133	5	3398	1	841	1150	330
0	0	1887	14143	5	3403	1	841	1150	330
0	0	1892	14153	5	3408	1	841	1160	330
0	0	1896	14163	5	3413	1	841	1160	330
0	0	1902	14173	5	3418	1	841	1160	330
0	0	1907	14184	5	3423	1	841	1180	330
0	0	1911	14197	5	3428	1	840	1180	330
0	0	1915	14210	5	3433	1	840	1180	330
0	0	1919	14222	5	3438	1	841	1190	330
0	0	1923	14233	5	3443	1	841	1190	330
0	0	1926	14242	5	3448	1	841	1190	330
0	0	1930	14249	5	3453	1	841	1200	320
0	0	1930	14256	5	3458	1	841	1200	320
0	0	1933	14263	5	3463	1	841	1200	320
0	0	1933	14270	5	3468	1	842	1220	330
0	0	1937	14278	5	3473	1	842	1220	330
0	0	1937	14285	5	3478	1	842	1240	340
0	0	1941	14292	5	3483	1	841	1240	340
0	0	1941	14297	5	3488	1	841	1240	340
0	0	1941	14297	5	3493	1	841	1240	340
0	0	1941	14302	5	3498	1	842	1240	340
0	0	1941	14302	5	3503	1	841	1240	340
0	0	1941	14302	5	3508	1	841	1240	340
0	0	1941	14302	5	3513	1	841	1240	340
0	0	1941	14302	5	3518	1	841	1260	330
0	0	1941	14302	5	3523	1	840	1260	330
0	0	1941	14302	5	3528	1	840	1260	330
0	0	1941	14302	5	3533	1	840	1260	330
0	0	1941	14297	5	3538	1	840	1260	330
0	0	1941	14297	5	3543	1	840	1260	330
0	0	1941	14291	5	3548	1	839	1260	330
0	0	1941	14286	5	3553	1	838	1260	330
0	0	1941	14279	5	3558	1	839	1260	330
0	0	1941	14272	5	3563	1	839	1260	330
0	0	1941	14263	5	3568	1	840	1260	330
0	0	1936	14253	5	3573	1	840	1260	330
0	0	1936	14244	5	3578	1	839	1260	330
0	0	1929	14235	5	3583	1	838	1260	330
0	0	1925	14225	5	3588	1	840	1240	340
0	0	1921	14214	5	3593	1	841	1240	340
0	0	1916	14198	5	3598	1	841	1240	340
0	0	1911	14180	5	3603	1	841	1240	340
0	0	1905	14161	5	3608	1	843	1240	340
0	0	1900	14144	5	3613	1	842	1240	340
0	0	1900	14128	5	3618	1	843	1240	340
0	0	1896	14115	5	3623	1	843	1240	340
0	0	1896	14102	5	3628	1	845	1230	340
0	0	1896	14088	5	3633	1	845	1230	340
0	0	1896	14074	5	3638	1	845	1230	340
0	0	1896	14057	5	3643	1	844	1230	340
0	0	1891	14039	5	3648	1	845	1200	340
0	0	1891	14020	5	3653	1	848	1200	340
0	0	1887	13999	5	3658	1	851	1190	330
0	0	1887	13977	5	3663	1	851	1180	330
0	0	1887	13955	5	3668	1	852	1180	330
0	0	1883	13933	5	3673	1	853	1180	330
0	0	1883	13912	5	3678	1	854	1160	330
0	0	1879	13890	5	3683	1	855	1160	330
0	0	1879	13870	5	3688	1	860	1160	330
0	0	1879	13852	5	3693	1	864	1150	330
0	0	1879	13836	5	3698	1	864	1150	330
0	0	1875	13820	5	3703	1	863	1150	330
0	0	1875	13804	5	3708	1	865	1150	330
0	0	1875	13785	5	3713	1	866	1150	330
0	0	1869	13765	5	3718	1	865	1140	340
0	0	1869	13747	5	3723	1	864	1140	340
0	0	1863	13730	5	3728	1	864	1140	340
0	0	1863	13712	5	3733	1	865	1140	340
0	0	1859	13693	5	3738	1	866	1140	340
0	0	1859	13669	5	3743	1	866	1140	340
0	0	1854	13644	5	3748	1	865	1140	340
0	0	1849	13616	5	3753	1	865	1140	340
0	0	1843	13586	5	3758	1	867	1140	340
0	0	1836	13556	5	3763	1	868	1130	340
0	0	1828	13527	5	3768	1	867	1130	340
0	0	1819	13499	5	3773	1	866	1130	340
0	0	1811	13473	5	3778	1	868	1130	340
0	0	1803	13446	5	3783	1	871	1110	340
0	0	1795	13420	5	3788	1	873	1110	340
0	0	1788	13396	5	3793	1	875	1110	340
0	0	1783	13376	5	3798	1	875	1110	340
0	0	1779	13361	5	3803	1	877	1100	330
0	0	1779	13350	5	3808	1	878	1100	330
0	0	1779	13342	5	3813	1	880	1090	320
0	0	1779	13335	5	3818	1	879	1080	320
0	0	1779	13331	5	3823	1	878	1080	320
0	0	1779	13331	5	3828	1	878	1080	320
0	0	1779	13331	5	3833	1	878	1080	320
0	0	1783	13331	5	3838	1	878	1080	320
0	0	1783	13331	5	3843	1	879	1080	320
0	0	1783	13331	5	3848	1	880	1080	320
0	0	1783	13331	5	3853	1	880	1080	320
0	0	1783	13331	5	3858	1	880	1080	320
0	0	1786	13331	5	3863	1	880	1080	320
0	0	1786	13331	5	3868	1	881	1080	320
0	0	1786	13331	5	3873	1	882	1080	320
0	0	1786	13335	5	3878	1	883	1080	320
0	0	1786	13335	5	3883	1	885	1080	320
0	0	1786	13335	5	3888	1	887	1080	320
0	0	1790	13335	5	3893	1	889	1080	320
0	0	1790	13339	5	3898	1	891	1080	320
0	0	1790	13339	5	3903	1	893	1080	320
0	0	1790	13344	5	3908	1	894	1080	320
0	0	1790	13349	5	3913	1	893	1080	320
0	0	1790	13355	5	3918	1	894	1080	320
0	0	1790	13363	5	3923	1	893	1080	320
0	0	1790	13373	5	3928	1	893	1080	320
0	0	1790	13387	5	3933	1	894	1080	320
0	0	1795	13404	5	3938	1	893	1080	320
0	0	1799	13420	5	3943	1	898	1080	320
0	0	1804	13438	5	3948	1	896	1080	320
0	0	1807	13455	5	3953	1	896	1080	320
0	0	1811	13473	5	3958	1	896	1080	320
0	0	1811	13493	5	3963	1	897	1080	320
0	0	1818	13514	5	3968	1	896	1080	320
0	0	1824	13536	5	3973	1	897	1080	320
0	0	1829	13555	5	3978	1	896	1080	320
0	0	1833	13572	5	3983	1	896	1080	320
0	0	1833	13586	5	3988	1	896	1080	320
0	0	1837	13598	5	3993	1	897	1080	320
0	0	1837	13610	5	3998	1	896	1080	320
0	0	1840	13623	5	4003	1	898	1080	320
0	0	1844	13640	5	4008	1	898	1090	320
0	0	1848	13659	5	4013	1	897	1100	330
0	0	1853	13678	5	4018	1	896	1100	330
0	0	1857	13698	5	4023	1	894	1110	340
0	0	1861	13716	5	4028	1	894	1110	340
0	0	1865	13734	5	4033	1	893	1110	340
0	0	1868	13750	5	4038	1	894	1110	340
0	0	1868	13765	5	4043	1	893	1130	340
0	0	1875	13779	5	4048	1	893	1130	340
0	0	1879	13792	5	4053	1	893	1130	340
0	0	1884	13804	5	4058	1	893	1130	340
0	0	1890	13817	5	4063	1	894	1130	340
0	0	1897	13831	5	4068	1	893	1140	340
0	0	1905	13845	5	4073	1	893	1140	340
0	0	1913	13857	5	4078	1	893	1140	340
0	0	1919	13868	5	4083	1	893	1150	350
0	0	1926	13876	5	4088	1	893	1150	350
0	0	1932	13884	5	4093	1	893	1160	360
0	0	1938	13890	5	4098	1	891	1160	360
0	0	1943	13894	5	4103	1	891	1180	360
0	0	1943	13894	5	4108	1	890	1180	360
0	0	1948	13894	5	4113	1	889	1180	360
0	0	1948	13894	5	4118	1	889	1190	350
0	0	1948	13894	5	4123	1	889	1190	350
0	0	1953	13894	5	4128	1	889	1190	350
0	0	1953	13889	5	4133	1	888	1190	350
0	0	1959	13886	5	4138	1	889	1190	350
0	0	1959	13881	5	4143	1	889	1190	350
0	0	1962	13874	5	4148	1	889	1200	350
0	0	1962	13865	5	4153	1	889	1200	350
0	0	1967	13854	5	4158	1	889	1200	350
0	0	1967	13842	5	4163	1	889	1200	350
0	0	1972	13828	5	4168	1	889	1190	350
0	0	1972	13813	5	4173	1	888	1190	350
0	0	1972	13797	5	4178	1	888	1190	350
0	0	1972	13780	5	4183	1	889	1180	360
0	0	1972	13765	5	4188	1	888	1180	360
0	0	1972	13752	5	4193	1	888	1180	360
0	0	1972	13739	5	4198	1	887	1180	360
0	0	1975	13728	5	4203	1	887	1180	360
0	0	1975	13719	5	4208	1	888	1180	360
0	0	1975	13711	5	4213	1	888	1180	360
0	0	1975	13704	5	4218	1	888	1160	360
0	0	1975	13697	5	4223	1	888	1160	360
0	0	1979	13690	5	4228	1	889	1160	360
0	0	1979	13682	5	4233	1	888	1160	360
0	0	1979	13675	5	4238	1	888	1160	360
0	0	1979	13667	5	4243	1	888	1160	360
0	0	1983	13661	5	4248	1	889	1150	360
0	0	1983	13654	5	4253	1	888	1150	360
0	0	1983	13648	5	4258	1	888	1150	360
0	0	1983	13641	5	4263	1	888	1150	360
0	0	1983	13635	5	4268	1	888	1150	360
0	0	1988	13628	5	4273	1	888	1150	360
0	0	1991	13622	5	4278	1	889	1150	360
0	0	1995	13616	5	4283	1	889	1150	360
0	0	1998	13611	5	4288	1	888	1150	360
0	0	2003	13606	5	4293	1	890	1150	360
0	0	2007	13600	5	4298	1	890	1150	360
0	0	2013	13594	5	4303	1	889	1150	360
0	0	2019	13588	5	4308	1	890	1130	370
0	0	2024	13584	5	4313	1	889	1130	370
0	0	2031	13579	5	4318	1	887	1130	370
0	0	2036	13579	5	4323	1	888	1130	370
0	0	2040	13575	5	4328	1	888	1130	370
0	0	2045	13575	5	4333	1	889	1130	370
0	0	2049	13569	5	4338	1	889	1130	370
0	0	2055	13566	5	4343	1	889	1130	370
0	0	2061	13566	5	4348	1	890	1130	370
0	0	2068	13560	5	4353	1	891	1130	370
0	0	2075	13560	5	4358	1	891	1150	380
0	0	2082	13560	5	4363	1	891	1150	380
0	0	2089	13556	5	4368	1	890	1160	390
0	0	2095	13556	5	4373	1	889	1160	390
0	0	2102	13556	5	4378	1	889	1160	390
0	0	2108	13556	5	4383	1	889	1160	390
0	0	2115	13556	5	4388	1	889	1160	390
0	0	2123	13560	5	4393	1	889	1160	390
0	0	2132	13560	5	4398	1	890	1160	390
0	0	2142	13565	5	4403	1	891	1160	390
0	0	2151	13565	5	4408	1	890	1160	390
0	0	2160	13571	5	4413	1	890	1160	390
0	0	2170	13576	5	4418	1	891	1160	390
0	0	2179	13581	5	4423	1	892	1160	390
0	0	2189	13589	5	4428	1	891	1160	390
0	0	2199	13597	5	4433	1	892	1160	390
0	0	2209	13605	5	4438	1	893	1160	390
0	0	2218	13613	5	4443	1	893	1170	410
0	0	2227	13621	5	4448	1	894	1170	410
0	0	2235	13628	5	4453	1	893	1180	410
0	0	2243	13636	5	4458	1	896	1180	410
0	0	2251	13644	5	4463	1	896	1180	410
0	0	2258	13651	5	4468	1	895	1180	410
0	0	2263	13657	5	4473	1	896	1180	410
0	0	2268	13663	5	4478	1	896	1180	410
0	0	2273	13669	5	4483	1	895	1180	410
0	0	2278	13675	5	4488	1	896	1200	430
0	0	2285	13682	5	4493	1	897	1200	430
0	0	2291	13687	5	4498	1	897	1200	430
0	0	2297	13691	5	4503	1	896	1200	430
0	0	2304	13695	5	4508	1	896	1180	410
0	0	2308	13695	5	4513	1	896	1180	410
0	0	2308	13701	5	4518	1	895	1180	410
0	0	2314	13701	5	4523	1	896	1170	410
0	0	2314	13706	5	4528	1	896	1170	410
0	0	2321	13710	5	4533	1	897	1160	390
0	0	2326	13714	5	4538	1	897	1160	390
0	0	2330	13718	5	4543	1	897	1150	380
0	0	2334	13722	5	4548	1	897	1150	380
0	0	2334	13726	5	4553	1	897	1130	370
0	0	2339	13726	5	4558	1	897	1130	360
0	0	2339	13732	5	4563	1	897	1140	350
0	0	2344	13732	5	4568	1	898	1130	340
0	0	2344	13739	5	4573	1	897	1130	340
0	0	2348	13744	5	4578	1	898	1130	340
0	0	2348	13749	5	4583	1	898	1130	340
0	0	2353	13753	5	4588	1	898	1130	340
0	0	2353	13753	5	4593	1	900	1130	340
0	0	2356	13758	5	4598	1	903	1130	340
0	0	2356	13758	5	4603	1	905	1130	340
0	0	2356	13764	5	4608	1	905	1130	340
0	0	2361	13769	5	4613	1	906	1130	340
0	0	2361	13773	5	4618	1	907	1130	340
0	0	2361	13777	5	4623	1	909	1130	340
0	0	2361	13777	5	4628	1	912	1130	340
0	0	2361	13781	5	4633	1	914	1140	340
0	0	2361	13781	5	4638	1	915	1140	340
0	0	2361	13781	5	4643	1	915	1140	340
0	0	2361	13781	5	4648	1	915	1140	340
0	0	2361	13785	5	4653	1	915	1140	340
0	0	2361	13785	5	4658	1	914	1140	340
0	0	2361	13790	5	4663	1	914	1140	340
0	0	2361	13790	5	4668	1	914	1140	340
0	0	2361	13797	5	4673	1	913	1140	340
0	0	2361	13802	5	4678	1	912	1140	340
0	0	2365	13808	5	4683	1	912	1140	340
0	0	2365	13815	5	4688	1	911	1140	340
0	0	2369	13821	5	4693	1	911	1140	340
0	0	2369	13829	5	4698	1	911	1140	340
0	0	2373	13838	5	4703	1	911	1140	340
0	0	2376	13848	5	4708	1	911	1140	340
0	0	2380	13857	5	4713	1	911	1140	340
0	0	2380	13864	5	4718	1	911	1140	340
0	0	2384	13868	5	4723	1	911	1140	340
0	0	2384	13868	5	4728	1	911	1140	340
0	0	2384	13873	5	4733	1	911	1140	340
0	0	2384	13873	5	4738	1	911	1140	340
0	0	2384	13873	5	4743	1	911	1140	340
0	0	2384	13877	5	4748	1	911	1140	340
0	0	2384	13877	5	4753	1	911	1150	330
0	0	2387	13877	5	4758	1	911	1150	330
0	0	2387	13877	5	4763	1	911	1150	330
0	0	2387	13877	5	4768	1	911	1150	330
0	0	2387	13877	5	4773	1	911	1150	330
0	0	2387	13877	5	4778	1	911	1150	330
0	0	2387	13877	5	4783	1	911	1150	330
0	0	2387	13877	5	4788	1	911	1150	330
0	0	2387	13877	5	4793	1	910	1150	330
0	0	2387	13877	5	4798	1	910	1150	330
0	0	2387	13877	5	4803	1	910	1150	330
0	0	2387	13877	5	4808	1	909	1150	330
0	0	2387	13880	5	4813	1	909	1150	330
0	0	2387	13880	5	4818	1	909	1150	330
0	0	2387	13880	5	4823	1	909	1150	330
0	0	2387	13880	5	4828	1	909	1150	330
0	0	2387	13880	5	4833	1	909	1150	330
0	0	2387	13880	5	4838	1	909	1150	330
0	0	2387	13880	5	4843	1	908	1150	330
0	0	2387	13880	5	4848	1	907	1150	330
0	0	2387	13877	5	4853	1	907	1150	330
0	0	2387	13877	5	4858	1	906	1150	330
0	0	2387	13873	5	4863	1	905	1150	330
0	0	2387	13873	5	4868	1	905	1150	330
0	0	2392	13868	5	4873	1	905	1150	330
0	0	2392	13868	5	4878	1	906	1150	330
0	0	2392	13861	5	4883	1	906	1150	330
0	0	2397	13856	5	4888	1	906	1150	330
0	0	2397	13852	5	4893	1	906	1140	340
0	0	2397	13848	5	4898	1	905	1140	340
0	0	2397	13844	5	4903	1	905	1140	340
0	0	2397	13841	5	4908	1	905	1140	340
0	0	2401	13836	5	4913	1	905	1140	340
0	0	2401	13829	5	4918	1	906	1140	340
0	0	2401	13821	5	4923	1	906	1140	340
0	0	2401	13812	5	4928	1	905	1140	340
0	0	2401	13802	5	4933	1	905	1140	340
0	0	2401	13792	5	4938	1	904	1140	340
0	0	2401	13782	5	4943	1	905	1140	340
0	0	2401	13771	5	4948	1	906	1140	340
0	0	2401	13761	5	4953	1	905	1140	340
0	0	2401	13752	5	4958	1	905	1140	340
0	0	2401	13744	5	4963	1	905	1130	340
0	0	2401	13737	5	4968	1	906	1130	340
0	0	2405	13730	5	4973	1	905	1130	340
0	0	2405	13724	5	4978	1	905	1130	340
0	0	2405	13719	5	4983	1	905	1130	340
0	0	2410	13715	5	4988	1	905	1130	340
0	0	2410	13710	5	4993	1	905	1130	340
0	0	2415	13706	5	4998	1	905	1130	340
0	0	2415	13703	5	5003	1	905	1130	340
0	0	2420	13699	5	5008	1	905	1110	340
0	0	2420	13699	5	5013	1	904	1110	340
0	0	2424	13695	5	5018	1	904	1110	340
0	0	2424	13695	5	5023	1	904	1110	340
0	0	2429	13691	5	5028	1	903	1110	340
0	0	2429	13691	5	5033	1	903	1110	340
0	0	2434	13686	5	5038	1	903	1110	340
0	0	2434	13686	5	5043	1	903	1110	340
0	0	2441	13681	5	5048	1	903	1110	340
0	0	2445	13681	5	5053	1	903	1110	340
0	0	2445	13676	5	5058	1	903	1110	340
0	0	2451	13676	5	5063	1	898	1110	340
0	0	2451	13671	5	5068	1	893	1110	340
0	0	2457	13671	5	5073	1	891	1110	340
0	0	2457	13671	5	5078	1	890	1110	340
0	0	2464	13671	5	5083	1	890	1110	340
0	0	2468	13671	5	5088	1	890	1110	340
0	0	2473	13671	5	5093	1	890	1110	340
0	0	2478	13671	5	5098	1	890	1110	340
0	0	2483	13671	5	5103	1	890	1110	340
0	0	2488	13675	5	5108	1	890	1110	340
0	0	2493	13675	5	5113	1	891	1110	340
0	0	2498	13679	5	5118	1	891	1110	340
0	0	2503	13679	5	5123	1	891	1110	340
0	0	2508	13682	5	5128	1	892	1110	340
0	0	2512	13682	5	5133	1	892	1130	360
0	0	2517	13687	5	5138	1	893	1130	360
0	0	2522	13687	5	5143	1	894	1130	370
0	0	2527	13692	5	5148	1	895	1130	370
0	0	2533	13696	5	5153	1	896	1130	370
0	0	2541	13700	5	5158	1	895	1130	370
0	0	2550	13706	5	5163	1	895	1130	370
0	0	2560	13713	5	5168	1	896	1130	370
0	0	2571	13720	5	5173	1	896	1150	360
0	0	2582	13727	5	5178	1	896	1150	360
0	0	2593	13734	5	5183	1	896	1150	360
0	0	2604	13742	5	5188	1	895	1150	360
0	0	2615	13748	5	5193	1	896	1150	360
0	0	2624	13755	5	5198	1	897	1150	360
0	0	2633	13760	5	5203	1	897	1150	360
0	0	2641	13764	5	5208	1	898	1150	360
0	0	2648	13767	5	5213	1	900	1150	360
0	0	2655	13771	5	5218	1	901	1150	360
0	0	2662	13776	5	5223	1	903	1150	360
0	0	2669	13780	5	5228	1	903	1150	360
0	0	2674	13785	5	5233	1	902	1150	360
0	0	2679	13789	5	5238	1	902	1150	360
0	0	2679	13793	5	5243	1	903	1150	360
0	0	2684	13796	5	5248	1	904	1150	360
0	0	2684	13800	5	5253	1	905	1150	360
0	0	2691	13807	5	5258	1	906	1160	360
0	0	2695	13814	5	5263	1	908	1160	360
0	0	2699	13820	5	5268	1	912	1160	360
0	0	2703	13824	5	5273	1	914	1180	380
0	0	2703	13828	5	5278	1	914	1180	380
0	0	2711	13833	5	5283	1	914	1180	380
0	0	2717	13841	5	5288	1	913	1180	380
0	0	2724	13853	5	5293	1	913	1180	380
0	0	2732	13866	5	5298	1	914	1180	380
0	0	2739	13880	5	5303	1	913	1180	380
0	0	2745	13890	5	5308	1	913	1180	380
0	0	2750	13899	5	5313	1	913	1180	380
0	0	2755	13906	5	5318	1	914	1170	390
0	0	2761	13911	5	5323	1	912	1170	390
0	0	2768	13917	5	5328	1	912	1160	390
0	0	2776	13923	5	5333	1	913	1150	390
0	0	2784	13929	5	5338	1	912	1150	390
0	0	2793	13935	5	5343	1	910	1130	400
0	0	2801	13940	5	5348	1	911	1120	400
0	0	2811	13944	5	5353	1	912	1120	400
0	0	2821	13948	5	5358	1	911	1100	400
0	0	2832	13952	5	5363	1	911	1100	400
0	0	2843	13955	6	5369	1	911	1090	400
0	0	2853	13955	5	5374	1	911	1090	400
0	0	2862	13960	5	5379	1	909	1070	410
0	0	2872	13960	5	5384	1	909	1060	410
0	0	2882	13960	5	5389	1	910	1060	410
0	0	2891	13960	5	5394	1	909	1060	410
0	0	2901	13955	5	5399	1	907	1060	410
0	0	2909	13951	5	5404	1	909	1060	410
0	0	2916	13946	5	5409	1	909	1060	410
0	0	2923	13939	5	5414	1	909	1060	410
0	0	2928	13930	5	5419	1	910	1060	410
0	0	2934	13920	5	5424	1	910	1060	410
0	0	2938	13909	5	5429	1	911	1060	410
0	0	2942	13899	5	5434	1	911	1070	410
0	0	2942	13888	5	5439	1	911	1070	410
0	0	2947	13877	5	5444	1	911	1090	400
0	0	2947	13866	5	5449	1	911	1110	420
0	0	2947	13854	5	5454	1	911	1110	420
0	0	2947	13842	5	5459	1	911	1140	420
0	0	2947	13830	5	5464	1	912	1150	420
0	0	2947	13818	5	5469	1	911	1150	420
0	0	2947	13807	5	5474	1	912	1170	420
0	0	2947	13795	5	5479	1	912	1170	420
0	0	2947	13784	5	5484	1	911	1180	410
0	0	2947	13773	5	5489	1	912	1180	410
0	0	2943	13761	5	5494	1	911	1200	410
0	0	2943	13751	5	5499	1	912	1200	410
0	0	2939	13740	5	5504	1	912	1210	410
0	0	2939	13730	5	5509	1	911	1210	410
0	0	2936	13721	5	5514	1	911	1210	410
0	0	2936	13714	5	5519	1	911	1210	410
0	0	2932	13707	5	5524	1	911	1210	410
0	0	2932	13699	5	5529	1	911	1200	410
0	0	2932	13691	5	5534	1	911	1200	410
0	0	2927	13683	5	5539	1	910	1200	410
0	0	2927	13675	5	5544	1	910	1200	410
0	0	2927	13670	5	5549	1	909	1200	410
0	0	2927	13670	5	5554	1	909	1200	410
0	0	2923	13670	5	5559	1	909	1180	410
0	0	2923	13670	5	5564	1	907	1180	410
0	0	2923	13670	5	5569	1	906	1180	410
0	0	2923	13676	5	5574	1	906	1170	410
0	0	2923	13684	5	5579	1	905	1170	410
0	0	2928	13694	5	5584	1	903	1160	390
0	0	2928	13708	5	5589	1	901	1160	390
0	0	2934	13725	5	5594	1	898	1160	390
0	0	2934	13743	5	5599	1	891	1160	390
0	0	2940	13762	5	5604	1	886	1170	410
0	0	2944	13780	5	5609	1	884	1170	410
0	0	2949	13797	5	5614	1	880	1180	410
0	0	2956	13814	5	5619	1	880	1180	410
0	0	2963	13829	5	5624	1	880	1180	410
0	0	2969	13841	5	5629	1	880	1200	410
0	0	2977	13854	5	5634	1	879	1200	410
0	0	2986	13865	5	5639	1	881	1200	410
0	0	2996	13878	5	5644	1	881	1200	410
0	0	3008	13889	5	5649	1	881	1210	410
0	0	3019	13898	5	5654	1	882	1210	410
0	0	3032	13908	5	5659	1	881	1210	410
0	0	3045	13915	5	5664	1	883	1200	410
0	0	3059	13923	5	5669	1	882	1200	410
0	0	3073	13929	5	5674	1	883	1200	410
0	0	3086	13933	5	5679	1	885	1180	410
0	0	3098	13933	5	5684	1	885	1180	410
0	0	3110	13933	5	5689	1	887	1180	410
0	0	3121	13927	5	5694	1	886	1170	420
0	0	3130	13922	5	5699	1	885	1170	420
0	0	3137	13915	5	5704	1	886	1150	420
0	0	3142	13907	5	5709	1	888	1150	420
0	0	3145	13897	5	5714	1	889	1170	440
0	0	3145	13886	5	5719	1	888	1170	440
0	0	3149	13876	5	5724	1	888	1160	450
0	0	3149	13867	5	5729	1	890	1160	450
0	0	3149	13858	5	5734	1	892	1160	450
0	0	3149	13848	5	5739	1	893	1170	450
0	0	3149	13836	5	5744	1	896	1170	450
0	0	3149	13821	5	5749	1	898	1200	440
0	0	3153	13809	5	5754	1	898	1200	440
0	0	3153	13796	5	5759	1	899	1210	460
0	0	3159	13785	5	5764	1	898	1220	450
0	0	3159	13775	5	5769	1	898	1230	460
0	0	3163	13763	5	5774	1	898	1250	450
0	0	3163	13752	5	5779	1	898	1250	450
0	0	3163	13740	5	5784	1	897	1270	450
0	0	3163	13728	5	5789	1	898	1270	450
0	0	3163	13717	5	5794	1	898	1270	450
0	0	3168	13707	5	5799	1	898	1270	450
0	0	3168	13697	5	5804	1	897	1250	450
0	0	3173	13689	5	5809	1	896	1250	450
0	0	3173	13683	5	5814	1	896	1250	450
0	0	3179	13678	5	5819	1	895	1250	450
0	0	3183	13678	5	5824	1	892	1250	450
0	0	3183	13673	5	5829	1	868	1250	450
0	0	3188	13673	5	5834	1	828	1230	460
0	0	3188	13673	5	5839	1	738	1230	460
0	0	3193	13673	5	5844	1	538	1230	460
0	0	3193	13679	5	5849	1	238	1230	460
0	0	3193	13679	5	5854	0	0	1230	460
0	0	3203	13701	5	5859	0	0	1230	460
0	0	3207	13721	5	5864	0	0	1230	460
0	0	3211	13743	5	5869	0	0	1230	460
0	0	3211	13766	5	5874	0	0	1230	460
0	0	3206	13792	5	5879	0	0	1230	460
0	0	3199	13822	5	5884	0	0	1230	460
0	0	3189	13859	5	5889	0	0	1230	460
0	0	3176	13904	5	5894	0	0	1230	460
0	0	3161	13957	5	5899	0	0	1230	460
0	0	3142	14017	5	5904	0	0	1230	460
0	0	3118	14081	5	5909	0	0	1220	460
0	0	3091	14144	5	5914	0	0	1210	460
0	0	3061	14202	5	5919	0	0	1210	460
0	0	3028	14250	5	5924	0	0	1200	440
0	0	2997	14290	5	5929	0	0	1200	440
0	0	2965	14320	5	5934	0	0	1170	450
0	0	2934	14345	5	5939	0	0	1170	440
0	0	2903	14364	5	5944	0	0	1150	420
0	0	2869	14379	5	5949	0	0	1130	420
0	0	2832	14391	5	5954	0	0	1120	400
0	0	2793	14399	5	5959	0	0	1110	390
0	0	2751	14406	5	5964	0	0	1080	380
0	0	2707	14411	5	5969	0	0	1070	370
0	0	2664	14411	5	5974	0	0	1050	340
0	0	2624	14411	5	5979	0	0	1040	320
0	0	2584	14411	5	5984	0	0	1020	290
0	0	2547	14405	5	5989	0	0	1020	290
0	0	2512	14399	5	5994	0	0	1020	290
0	0	2480	14392	5	5999	0	0	1020	290
0	0	2452	14383	5	6004	0	0	1010	300
0	0	2429	14372	5	6009	0	0	1010	300
0	0	2408	14359	5	6014	0	0	1010	300
0	0	2391	14346	5	6019	0	0	1010	300
0	0	2374	14336	5	6024	0	0	1010	300
0	0	2359	14327	5	6029	0	0	1010	300
0	0	2346	14319	5	6034	0	0	1010	300
0	0	2336	14314	5	6039	0	0	1010	300
0	0	2327	14310	5	6044	0	0	1010	300
0	0	2321	14310	5	6049	0	0	1010	300
0	0	2313	14310	5	6054	0	0	1010	300
0	0	2305	14310	5	6059	0	0	1010	300
0	0	2298	14310	5	6064	0	0	990	300
0	0	2291	14310	5	6069	0	0	990	300
0	0	2287	14310	5	6074	0	0	990	300
0	0	2284	14313	5	6079	0	0	990	300
0	0	2284	14313	5	6084	0	0	990	300
0	0	2284	14319	5	6089	0	0	990	300
0	0	2284	14319	5	6094	0	0	990	300
0	0	2284	14325	5	6099	0	0	990	300
0	0	2290	14325	5	6104	0	0	990	300
0	0	2296	14329	5	6109	0	0	990	300
0	0	2300	14329	5	6114	0	0	990	300
0	0	2304	14329	5	6119	0	0	990	300
0	0	2304	14329	5	6124	0	0	990	300
0	0	2304	14329	5	6129	0	0	990	300
0	0	2304	14329	5	6134	0	0	990	300
0	0	2300	14329	5	6139	0	0	1010	300
0	0	2300	14329	5	6144	0	0	1010	300
0	0	2296	14324	5	6149	0	0	1010	300
0	0	2296	14324	5	6154	0	0	1010	300
0	0	2292	14318	5	6159	0	0	1010	300
0	0	2292	14311	5	6164	0	0	1010	300
0	0	2292	14304	5	6169	0	0	1010	300
0	0	2292	14293	5	6174	0	0	1020	290
0	0	2296	14280	5	6179	0	0	1020	290
0	0	2304	14264	5	6184	0	0	1030	290
0	0	2304	14264	7	6191	1	431	1030	290
0	0	2309	14255	5	6196	1	780	1040	290
0	0	2309	14251	5	6201	1	790	1040	290
0	0	2305	14251	5	6206	1	790	1050	290
0	0	2305	14251	5	6211	1	826	1060	310
0	0	2305	14245	5	6216	1	871	1080	320
0	0	2309	14245	5	6221	1	901	1100	330
0	0	2309	14245	5	6226	1	914	1100	340
0	0	2309	14245	5	6231	1	920	1130	360
0	0	2309	14245	5	6236	1	924	1130	370
0	0	2309	14245	5	6241	1	928	1150	380
0	0	2309	14245	5	6246	1	931	1170	380
0	0	2309	14245	5	6251	1	932	1170	390
0	0	2309	14245	5	6256	1	932	1170	390
0	0	2309	14245	5	6261	1	930	1180	380
0	0	2309	14245	5	6266	1	929	1180	380
0	0	2309	14245	5	6271	1	928	1180	380
0	0	2309	14245	5	6276	1	924	1180	380
0	0	2309	14249	5	6281	1	886	1200	400
0	0	2309	14249	5	6286	1	780	1200	400
0	0	2304	14257	5	6291	1	224	1210	410
0	0	2304	14257	5	6296	0	0	1210	410
0	0	2290	14281	5	6301	0	0	1210	410
0	0	2270	14298	5	6306	0	0	1210	410
0	0	2240	14315	5	6311	0	0	1210	410
0	0	2199	14334	5	6316	0	0	1230	400
0	0	2151	14354	5	6321	0	0	1230	400
0	0	2102	14380	5	6326	0	0	1230	400
0	0	2059	14416	5	6331	0	0	1230	400
0	0	2029	14464	5	6336	0	0	1240	400
0	0	2018	14529	5	6341	0	0	1240	400
0	0	2030	14617	5	6346	0	0	1240	400
0	0	2030	14617	5	6351	0	0	1240	400
