# Supplementary material for: “Let Me Hear Your Handwriting!” Evaluating the Movement Fluency from Its Sonification
Source: PLoS One. 2015 Jun 17;10(6):e0128388. doi: 10.1371/journal.pone.0128388 (PMC4470513; doi:10.1371/journal.pone.0128388)
Supplement: S1 Dataset — (ZIP) [file pone.0128388.s004.zip › S4_Dataset_Experiment1/FL2.txt]

Identification :	florian
2008-10-17	10:17:59
Fichier origine :	C:\Documents and Settings\schon\Bureau\Ecriture\florian lapin2.txt
Nb segments :	1
Seg	Num	X /100 mm	Y /100 mm	Interv ms	Time ms	Tip	P	Az	Al
0	0	6032	14481	20	20	0	0	1200	270
0	0	6032	14481	5	25	0	0	1200	270
0	0	6028	14475	5	30	0	0	1180	270
0	0	6028	14467	5	35	0	0	1180	270
0	0	6028	14454	5	40	0	0	1180	270
0	0	6037	14437	5	45	0	0	1170	270
0	0	6047	14420	5	50	0	0	1170	270
0	0	6056	14402	5	55	0	0	1160	270
0	0	6065	14384	5	60	0	0	1160	270
0	0	6076	14369	5	65	0	0	1150	280
0	0	6085	14357	5	70	0	0	1140	280
0	0	6091	14349	5	75	0	0	1130	280
0	0	6091	14344	5	80	0	0	1110	280
0	0	6091	14344	5	85	0	0	1110	280
0	0	6091	14344	5	90	0	0	1090	290
0	0	6082	14344	5	95	0	0	1080	290
0	0	6073	14344	5	100	0	0	1070	290
0	0	6062	14344	5	105	0	0	1060	290
0	0	6051	14344	5	110	0	0	1060	290
0	0	6040	14338	5	115	0	0	1050	290
0	0	6029	14331	5	120	0	0	1040	290
0	0	6021	14321	5	125	0	0	1040	290
0	0	6012	14309	5	130	0	0	1030	290
0	0	6004	14296	5	135	0	0	1030	290
0	0	5997	14282	5	140	0	0	1030	290
0	0	5990	14269	5	145	0	0	1030	290
0	0	5983	14259	5	150	0	0	1030	290
0	0	5975	14250	5	155	0	0	1030	290
0	0	5965	14244	5	160	0	0	1030	290
0	0	5954	14239	5	165	0	0	1030	290
0	0	5941	14235	5	170	0	0	1030	290
0	0	5926	14232	5	175	0	0	1030	290
0	0	5909	14232	5	180	0	0	1030	290
0	0	5892	14228	5	185	0	0	1030	290
0	0	5876	14228	5	190	0	0	1040	290
0	0	5860	14228	5	195	0	0	1040	290
0	0	5845	14228	5	200	0	0	1040	290
0	0	5832	14228	5	205	0	0	1040	290
0	0	5818	14228	5	210	0	0	1040	290
0	0	5806	14224	5	215	0	0	1050	290
0	0	5792	14220	5	220	0	0	1050	290
0	0	5778	14215	5	225	0	0	1050	290
0	0	5765	14207	5	230	0	0	1050	290
0	0	5752	14199	5	235	0	0	1050	290
0	0	5739	14188	5	240	0	0	1050	290
0	0	5727	14175	5	245	0	0	1050	290
0	0	5714	14163	5	250	0	0	1050	290
0	0	5700	14150	5	255	0	0	1050	290
0	0	5686	14137	5	260	0	0	1050	290
0	0	5673	14124	5	265	0	0	1040	290
0	0	5660	14112	5	270	0	0	1040	290
0	0	5649	14100	5	275	0	0	1040	290
0	0	5639	14091	5	280	0	0	1040	290
0	0	5630	14084	5	285	0	0	1040	290
0	0	5623	14077	5	290	0	0	1030	290
0	0	5617	14072	5	295	0	0	1030	290
0	0	5611	14065	5	300	0	0	1030	290
0	0	5611	14058	5	305	0	0	1030	290
0	0	5607	14052	5	310	0	0	1030	290
0	0	5607	14044	5	315	0	0	1030	290
0	0	5607	14036	5	320	0	0	1020	290
0	0	5607	14028	5	325	0	0	1020	290
0	0	5602	14018	5	330	0	0	1020	290
0	0	5598	14007	5	335	0	0	1020	290
0	0	5594	13995	5	340	0	0	1020	290
0	0	5590	13983	5	345	0	0	1020	290
0	0	5586	13970	5	350	0	0	1020	290
0	0	5586	13957	5	355	0	0	1020	290
0	0	5580	13946	5	360	0	0	1020	290
0	0	5577	13935	5	365	0	0	1020	290
0	0	5573	13926	5	370	0	0	1020	290
0	0	5569	13917	5	375	0	0	1020	290
0	0	5566	13909	5	380	0	0	1030	290
0	0	5566	13903	5	385	0	0	1040	290
0	0	5559	13897	5	390	0	0	1050	290
0	0	5559	13892	5	395	0	0	1060	290
0	0	5554	13887	5	400	0	0	1070	290
0	0	5554	13882	5	405	0	0	1080	290
0	0	5554	13875	5	410	0	0	1090	290
0	0	5554	13867	5	415	0	0	1110	280
0	0	5554	13859	5	420	0	0	1110	280
0	0	5559	13851	5	425	0	0	1130	280
0	0	5559	13844	5	430	0	0	1140	280
0	0	5565	13839	5	435	0	0	1150	280
0	0	5565	13835	5	440	0	0	1150	280
0	0	5570	13832	5	445	0	0	1160	270
0	0	5570	13828	5	450	0	0	1170	270
0	0	5575	13825	5	455	0	0	1170	270
0	0	5575	13825	5	460	0	0	1170	270
0	0	5581	13819	5	465	0	0	1160	270
0	0	5585	13819	5	470	0	0	1160	270
0	0	5589	13814	5	475	0	0	1150	280
0	0	5594	13810	5	480	0	0	1150	280
0	0	5598	13806	5	485	0	0	1140	280
0	0	5603	13802	5	490	0	0	1140	280
0	0	5607	13797	5	495	0	0	1130	280
0	0	5610	13792	5	500	0	0	1110	280
0	0	5610	13787	5	505	0	0	1110	280
0	0	5610	13787	5	510	1	104	1110	280
0	0	5606	13778	5	515	1	125	1110	280
0	0	5606	13775	5	520	1	156	1110	280
0	0	5602	13775	6	526	1	234	1090	290
0	0	5602	13775	5	531	1	310	1090	290
0	0	5602	13775	5	536	1	362	1090	290
0	0	5602	13775	5	541	1	398	1080	290
0	0	5605	13775	5	546	1	425	1080	290
0	0	5605	13775	5	551	1	454	1080	290
0	0	5611	13775	5	556	1	494	1080	290
0	0	5611	13775	5	561	1	532	1070	290
0	0	5617	13775	5	566	1	580	1070	290
0	0	5620	13775	5	571	1	599	1070	290
0	0	5620	13779	5	576	1	609	1070	290
0	0	5626	13779	5	581	1	625	1070	290
0	0	5630	13779	5	586	1	662	1070	290
0	0	5630	13779	5	591	1	698	1070	290
0	0	5637	13779	5	596	1	731	1070	290
0	0	5643	13779	5	601	1	760	1070	290
0	0	5650	13783	5	606	1	765	1070	290
0	0	5656	13783	5	611	1	762	1070	290
0	0	5664	13783	5	616	1	765	1070	290
0	0	5672	13788	5	621	1	788	1070	290
0	0	5682	13788	5	626	1	791	1070	290
0	0	5693	13794	5	631	1	791	1070	290
0	0	5704	13798	5	636	1	792	1070	290
0	0	5716	13802	5	641	1	793	1070	290
0	0	5728	13806	5	646	1	792	1070	290
0	0	5741	13811	5	651	1	797	1070	290
0	0	5754	13815	5	656	1	798	1070	290
0	0	5766	13821	5	661	1	801	1070	290
0	0	5779	13826	5	666	1	800	1070	290
0	0	5792	13831	5	671	1	796	1070	290
0	0	5805	13836	5	676	1	799	1070	290
0	0	5820	13840	5	681	1	800	1070	290
0	0	5835	13844	5	686	1	801	1070	290
0	0	5853	13849	5	691	1	799	1070	290
0	0	5873	13856	5	696	1	797	1080	290
0	0	5893	13865	5	701	1	798	1080	290
0	0	5914	13876	5	706	1	800	1080	290
0	0	5934	13888	5	711	1	800	1080	290
0	0	5956	13899	5	716	1	798	1070	290
0	0	5977	13911	5	721	1	800	1070	290
0	0	5996	13923	5	726	1	799	1070	290
0	0	6016	13936	5	731	1	803	1070	290
0	0	6034	13951	5	736	1	810	1070	290
0	0	6050	13966	5	741	1	815	1070	290
0	0	6066	13980	5	746	1	817	1070	290
0	0	6081	13993	5	751	1	819	1070	290
0	0	6094	14006	5	756	1	828	1070	290
0	0	6107	14019	5	761	1	831	1070	290
0	0	6118	14033	5	766	1	834	1070	290
0	0	6129	14048	5	771	1	834	1070	290
0	0	6139	14063	5	776	1	836	1060	290
0	0	6149	14080	5	781	1	837	1080	310
0	0	6158	14098	5	786	1	838	1080	310
0	0	6168	14117	5	791	1	839	1080	320
0	0	6179	14135	5	796	1	844	1080	320
0	0	6191	14155	5	801	1	849	1090	320
0	0	6205	14175	5	806	1	849	1090	320
0	0	6219	14197	5	811	1	846	1090	320
0	0	6233	14220	5	816	1	847	1110	310
0	0	6247	14243	5	821	1	846	1110	310
0	0	6261	14264	5	826	1	847	1110	310
0	0	6275	14285	5	831	1	847	1110	310
0	0	6288	14305	5	836	1	846	1110	310
0	0	6303	14324	5	841	1	848	1130	330
0	0	6316	14343	5	846	1	845	1130	330
0	0	6328	14362	5	851	1	847	1150	330
0	0	6340	14380	5	856	1	846	1150	330
0	0	6350	14400	5	861	1	847	1150	330
0	0	6361	14421	5	866	1	846	1150	330
0	0	6372	14445	5	871	1	845	1150	330
0	0	6383	14471	5	876	1	845	1150	330
0	0	6394	14496	5	881	1	846	1150	330
0	0	6405	14521	5	886	1	846	1150	330
0	0	6415	14546	5	891	1	845	1150	330
0	0	6425	14571	5	896	1	845	1170	350
0	0	6435	14597	5	901	1	845	1170	350
0	0	6444	14623	5	906	1	845	1180	360
0	0	6454	14649	5	911	1	844	1180	360
0	0	6461	14674	5	916	1	845	1180	360
0	0	6468	14698	5	921	1	844	1180	360
0	0	6472	14721	5	926	1	845	1160	360
0	0	6472	14743	5	931	1	845	1160	360
0	0	6478	14764	5	936	1	845	1160	360
0	0	6478	14784	5	941	1	845	1150	360
0	0	6478	14802	5	946	1	845	1150	360
0	0	6481	14821	5	951	1	844	1150	360
0	0	6481	14841	5	956	1	843	1130	370
0	0	6485	14860	5	961	1	843	1130	370
0	0	6485	14877	5	966	1	843	1130	370
0	0	6485	14893	5	971	1	841	1120	370
0	0	6485	14907	5	976	1	840	1120	370
0	0	6485	14918	5	981	1	841	1110	370
0	0	6481	14927	5	986	1	842	1110	370
0	0	6477	14933	5	991	1	841	1110	370
0	0	6473	14938	5	996	1	841	1110	370
0	0	6468	14942	5	1001	1	843	1110	370
0	0	6463	14946	5	1006	1	844	1110	370
0	0	6458	14951	5	1011	1	843	1110	370
0	0	6452	14954	5	1016	1	841	1110	370
0	0	6444	14958	5	1021	1	840	1120	370
0	0	6434	14961	5	1026	1	841	1120	370
0	0	6425	14961	5	1031	1	841	1120	370
0	0	6414	14967	5	1036	1	840	1120	370
0	0	6405	14971	5	1041	1	838	1120	370
0	0	6397	14975	5	1046	1	840	1120	370
0	0	6389	14979	5	1051	1	840	1130	370
0	0	6382	14984	5	1056	1	839	1130	370
0	0	6375	14988	5	1061	1	838	1130	370
0	0	6367	14991	5	1066	1	838	1130	370
0	0	6360	14991	5	1071	1	838	1150	360
0	0	6352	14995	5	1076	1	837	1150	360
0	0	6345	14995	5	1081	1	837	1150	360
0	0	6337	14995	5	1086	1	837	1150	360
0	0	6330	14995	5	1091	1	837	1150	360
0	0	6323	14995	5	1096	1	836	1150	360
0	0	6317	14995	5	1101	1	836	1150	360
0	0	6312	14991	5	1106	1	835	1150	360
0	0	6305	14991	5	1111	1	835	1150	360
0	0	6299	14986	5	1116	1	834	1160	360
0	0	6292	14980	5	1121	1	833	1160	360
0	0	6284	14974	5	1126	1	833	1160	360
0	0	6277	14966	5	1131	1	833	1160	360
0	0	6269	14957	5	1136	1	833	1150	350
0	0	6263	14949	5	1141	1	834	1150	350
0	0	6258	14941	5	1146	1	834	1140	340
0	0	6254	14932	5	1151	1	834	1130	340
0	0	6250	14924	5	1156	1	833	1130	340
0	0	6246	14914	5	1161	1	833	1130	340
0	0	6242	14904	5	1166	1	833	1110	340
0	0	6237	14892	5	1171	1	833	1110	340
0	0	6234	14879	5	1176	1	833	1110	340
0	0	6229	14866	5	1181	1	833	1100	340
0	0	6225	14854	5	1186	1	833	1100	340
0	0	6221	14842	5	1191	1	833	1090	350
0	0	6221	14832	5	1196	1	833	1090	350
0	0	6217	14823	5	1201	1	833	1090	350
0	0	6217	14816	5	1206	1	833	1080	350
0	0	6217	14809	5	1211	1	833	1080	350
0	0	6217	14802	5	1216	1	833	1080	350
0	0	6217	14795	5	1221	1	833	1080	350
0	0	6217	14786	5	1226	1	834	1080	350
0	0	6217	14774	5	1231	1	834	1080	350
0	0	6217	14761	5	1236	1	833	1070	340
0	0	6217	14747	5	1241	1	835	1070	340
0	0	6213	14735	5	1246	1	836	1060	320
0	0	6213	14725	5	1251	1	836	1060	320
0	0	6213	14715	5	1256	1	835	1060	320
0	0	6213	14706	5	1261	1	835	1070	320
0	0	6213	14697	5	1266	1	835	1070	320
0	0	6213	14689	5	1271	1	834	1070	320
0	0	6208	14681	5	1276	1	836	1080	320
0	0	6208	14671	5	1281	1	837	1080	320
0	0	6204	14661	5	1286	1	837	1080	320
0	0	6204	14651	5	1291	1	836	1080	320
0	0	6199	14641	5	1296	1	836	1080	320
0	0	6195	14631	5	1301	1	836	1090	320
0	0	6192	14622	5	1306	1	836	1090	320
0	0	6192	14612	5	1311	1	837	1090	320
0	0	6188	14600	5	1316	1	836	1090	320
0	0	6188	14588	5	1321	1	836	1110	310
0	0	6188	14574	5	1326	1	836	1110	310
0	0	6184	14560	5	1331	1	837	1110	310
0	0	6184	14546	5	1336	1	836	1110	310
0	0	6184	14530	5	1341	1	836	1110	310
0	0	6184	14515	5	1346	1	836	1110	310
0	0	6184	14501	5	1351	1	836	1110	310
0	0	6184	14487	5	1356	1	837	1110	310
0	0	6184	14473	5	1361	1	837	1110	310
0	0	6184	14461	5	1366	1	837	1110	310
0	0	6184	14448	5	1371	1	836	1110	310
0	0	6184	14437	5	1376	1	837	1110	310
0	0	6184	14426	5	1381	1	837	1130	310
0	0	6188	14415	5	1386	1	836	1130	310
0	0	6188	14402	5	1391	1	837	1130	310
0	0	6188	14388	5	1396	1	838	1130	310
0	0	6188	14374	5	1401	1	838	1130	310
0	0	6188	14359	5	1406	1	836	1130	310
0	0	6188	14345	5	1411	1	836	1130	310
0	0	6188	14330	5	1416	1	837	1130	310
0	0	6188	14314	5	1421	1	836	1130	310
0	0	6184	14295	5	1426	1	837	1130	310
0	0	6184	14276	5	1431	1	838	1130	310
0	0	6184	14257	5	1436	1	838	1130	310
0	0	6184	14238	5	1441	1	838	1130	310
0	0	6189	14221	5	1446	1	838	1130	310
0	0	6189	14205	5	1451	1	838	1130	310
0	0	6195	14190	5	1456	1	840	1130	310
0	0	6195	14175	5	1461	1	840	1130	310
0	0	6200	14160	5	1466	1	839	1130	310
0	0	6200	14145	5	1471	1	840	1130	310
0	0	6200	14132	5	1476	1	840	1130	310
0	0	6203	14122	5	1481	1	839	1130	310
0	0	6203	14112	5	1486	1	839	1130	310
0	0	6208	14101	5	1491	1	839	1130	310
0	0	6208	14090	5	1496	1	838	1110	310
0	0	6208	14078	5	1501	1	838	1110	310
0	0	6211	14065	5	1506	1	838	1110	310
0	0	6211	14055	5	1511	1	839	1110	310
0	0	6211	14046	5	1516	1	838	1110	310
0	0	6215	14037	5	1521	1	839	1110	310
0	0	6215	14029	5	1526	1	840	1110	310
0	0	6221	14020	5	1531	1	840	1110	310
0	0	6221	14011	5	1536	1	839	1110	310
0	0	6226	14004	5	1541	1	838	1110	310
0	0	6226	13997	5	1546	1	838	1090	320
0	0	6231	13991	5	1551	1	839	1090	320
0	0	6231	13985	5	1556	1	839	1090	320
0	0	6235	13978	5	1561	1	838	1090	320
0	0	6235	13971	5	1566	1	839	1080	320
0	0	6235	13966	5	1571	1	839	1080	320
0	0	6241	13960	5	1576	1	840	1080	320
0	0	6241	13956	5	1581	1	840	1080	320
0	0	6247	13953	5	1586	1	838	1080	320
0	0	6247	13949	5	1591	1	838	1080	320
0	0	6251	13949	5	1596	1	838	1070	320
0	0	6251	13943	5	1601	1	840	1070	320
0	0	6256	13938	5	1606	1	839	1070	320
0	0	6256	13932	5	1611	1	838	1070	320
0	0	6261	13925	5	1616	1	839	1070	320
0	0	6261	13918	5	1621	1	841	1060	320
0	0	6265	13911	5	1626	1	840	1060	320
0	0	6265	13905	5	1631	1	839	1060	320
0	0	6271	13900	5	1636	1	839	1060	320
0	0	6271	13900	5	1641	1	839	1050	320
0	0	6277	13896	5	1646	1	838	1050	320
0	0	6277	13896	5	1651	1	838	1050	320
0	0	6283	13896	5	1656	1	837	1050	320
0	0	6283	13896	5	1661	1	838	1050	320
0	0	6288	13896	5	1666	1	838	1050	320
0	0	6288	13896	5	1671	1	838	1050	320
0	0	6294	13896	5	1676	1	838	1040	320
0	0	6299	13896	5	1681	1	838	1040	320
0	0	6304	13900	5	1686	1	838	1040	320
0	0	6311	13900	5	1691	1	840	1040	320
0	0	6319	13906	5	1696	1	841	1040	320
0	0	6327	13909	5	1701	1	841	1040	320
0	0	6338	13915	5	1706	1	841	1050	340
0	0	6348	13923	5	1711	1	843	1050	340
0	0	6360	13934	5	1716	1	842	1060	350
0	0	6372	13946	5	1721	1	841	1060	350
0	0	6384	13959	5	1726	1	843	1060	350
0	0	6397	13973	5	1731	1	843	1060	350
0	0	6409	13987	5	1736	1	842	1060	350
0	0	6422	14001	5	1741	1	843	1060	350
0	0	6434	14014	5	1746	1	843	1060	350
0	0	6445	14024	5	1751	1	843	1060	350
0	0	6457	14035	5	1756	1	841	1080	350
0	0	6469	14044	5	1761	1	845	1080	350
0	0	6481	14051	5	1766	1	843	1080	350
0	0	6493	14059	5	1771	1	845	1080	350
0	0	6506	14068	5	1776	1	845	1090	350
0	0	6519	14077	5	1781	1	845	1090	350
0	0	6533	14088	5	1786	1	845	1090	350
0	0	6548	14098	5	1791	1	845	1090	350
0	0	6562	14109	5	1796	1	844	1100	340
0	0	6577	14122	5	1801	1	845	1100	340
0	0	6592	14135	5	1806	1	846	1100	340
0	0	6608	14147	5	1811	1	850	1110	340
0	0	6624	14158	5	1816	1	851	1110	340
0	0	6639	14168	5	1821	1	850	1110	340
0	0	6654	14175	5	1826	1	851	1110	340
0	0	6666	14182	5	1831	1	850	1110	340
0	0	6678	14187	5	1836	1	850	1130	340
0	0	6689	14187	5	1841	1	851	1130	340
0	0	6699	14191	5	1846	1	852	1130	340
0	0	6708	14191	5	1851	1	849	1130	340
0	0	6716	14191	5	1856	1	849	1130	340
0	0	6722	14186	5	1861	1	848	1130	340
0	0	6726	14186	5	1866	1	848	1130	340
0	0	6731	14180	5	1871	1	848	1140	340
0	0	6736	14177	5	1876	1	848	1140	340
0	0	6742	14173	5	1881	1	849	1140	340
0	0	6749	14169	5	1886	1	851	1140	340
0	0	6757	14164	5	1891	1	850	1140	340
0	0	6764	14158	5	1896	1	849	1140	340
0	0	6769	14152	5	1901	1	849	1140	340
0	0	6775	14146	5	1906	1	849	1140	340
0	0	6779	14140	5	1911	1	849	1140	340
0	0	6783	14133	5	1916	1	851	1130	340
0	0	6789	14125	5	1921	1	852	1130	340
0	0	6789	14116	5	1926	1	852	1130	340
0	0	6793	14108	5	1931	1	852	1130	340
0	0	6793	14100	5	1936	1	852	1130	340
0	0	6793	14093	5	1941	1	854	1130	340
0	0	6793	14083	5	1946	1	855	1130	340
0	0	6793	14070	5	1951	1	856	1110	340
0	0	6793	14054	5	1956	1	857	1110	340
0	0	6788	14039	5	1961	1	858	1110	340
0	0	6784	14025	5	1966	1	857	1110	340
0	0	6780	14012	5	1971	1	857	1110	340
0	0	6775	14000	5	1976	1	855	1110	340
0	0	6770	13988	5	1981	1	856	1100	340
0	0	6762	13976	5	1986	1	857	1100	340
0	0	6753	13964	5	1991	1	857	1100	340
0	0	6745	13953	5	1996	1	858	1100	340
0	0	6737	13942	5	2001	1	858	1090	350
0	0	6728	13933	5	2006	1	858	1090	350
0	0	6719	13925	5	2011	1	864	1090	350
0	0	6707	13918	5	2016	1	871	1080	350
0	0	6696	13918	5	2021	1	871	1080	350
0	0	6684	13914	5	2026	1	870	1080	350
0	0	6673	13914	5	2031	1	870	1060	350
0	0	6662	13918	5	2036	1	870	1060	350
0	0	6649	13923	5	2041	1	870	1060	350
0	0	6636	13928	5	2046	1	868	1060	350
0	0	6622	13935	5	2051	1	865	1060	350
0	0	6609	13944	5	2056	1	865	1060	350
0	0	6595	13954	5	2061	1	864	1060	350
0	0	6582	13967	5	2066	1	861	1060	350
0	0	6569	13982	5	2071	1	845	1060	350
0	0	6556	13999	5	2076	1	825	1060	350
0	0	6545	14016	5	2081	1	825	1060	350
0	0	6536	14035	5	2086	1	823	1060	350
0	0	6528	14052	5	2091	1	792	1060	350
0	0	6523	14066	5	2096	1	765	1060	350
0	0	6519	14079	5	2101	1	757	1080	350
0	0	6519	14090	5	2106	1	643	1080	350
0	0	6519	14099	5	2111	1	468	1080	350
0	0	6519	14110	5	2116	1	256	1090	350
0	0	6519	14110	5	2121	0	0	1090	350
0	0	6528	14135	5	2126	0	0	1090	350
0	0	6535	14152	5	2131	0	0	1100	340
0	0	6541	14170	5	2136	0	0	1100	340
0	0	6546	14187	5	2141	0	0	1100	340
0	0	6546	14203	5	2146	0	0	1110	340
0	0	6551	14217	5	2151	0	0	1110	340
0	0	6551	14229	5	2156	0	0	1100	330
0	0	6555	14240	5	2161	0	0	1090	320
0	0	6562	14249	5	2166	0	0	1080	310
0	0	6575	14257	5	2171	0	0	1070	290
0	0	6596	14264	5	2176	0	0	1060	290
0	0	6621	14272	5	2181	0	0	1060	290
0	0	6647	14277	5	2186	0	0	1060	290
0	0	6670	14281	5	2191	0	0	1050	290
0	0	6690	14281	5	2196	0	0	1050	290
0	0	6707	14281	5	2201	0	0	1050	290
0	0	6722	14281	5	2206	0	0	1040	290
0	0	6736	14281	5	2211	0	0	1040	290
0	0	6746	14276	5	2216	0	0	1040	290
0	0	6754	14271	5	2221	0	0	1040	290
0	0	6762	14263	5	2226	0	0	1030	290
0	0	6767	14256	5	2231	0	0	1030	290
0	0	6773	14247	5	2236	0	0	1030	290
0	0	6779	14239	5	2241	0	0	1020	290
0	0	6784	14232	5	2246	0	0	1020	290
0	0	6789	14226	5	2251	0	0	1020	290
0	0	6793	14219	5	2256	0	0	1020	290
0	0	6796	14212	5	2261	0	0	1020	290
0	0	6796	14206	5	2266	0	0	1020	290
0	0	6800	14201	5	2271	0	0	1020	290
0	0	6800	14197	5	2276	0	0	1020	290
0	0	6800	14197	5	2281	0	0	1020	290
0	0	6804	14192	5	2286	0	0	1020	290
0	0	6804	14192	5	2291	0	0	1020	290
0	0	6808	14192	5	2296	0	0	1020	290
0	0	6808	14192	5	2301	0	0	1020	290
0	0	6814	14192	5	2306	0	0	1020	290
0	0	6814	14192	5	2311	0	0	1020	290
0	0	6819	14197	5	2316	0	0	1030	290
0	0	6819	14197	5	2321	0	0	1030	290
0	0	6823	14197	5	2326	0	0	1030	290
0	0	6823	14202	5	2331	0	0	1030	290
0	0	6823	14202	5	2336	0	0	1030	290
0	0	6823	14202	5	2341	0	0	1030	290
0	0	6823	14202	5	2346	0	0	1040	290
0	0	6823	14202	5	2351	0	0	1040	290
0	0	6823	14198	5	2356	0	0	1040	290
0	0	6819	14192	5	2361	0	0	1040	290
0	0	6815	14186	5	2366	0	0	1060	310
0	0	6815	14177	5	2371	0	0	1060	310
0	0	6810	14168	5	2376	0	0	1070	320
0	0	6810	14159	5	2381	0	0	1070	320
0	0	6804	14148	5	2386	0	0	1070	320
0	0	6801	14139	5	2391	0	0	1070	320
0	0	6801	14139	4	2395	1	107	1080	320
0	0	6789	14124	5	2400	1	281	1080	320
0	0	6784	14119	5	2405	1	294	1080	320
0	0	6779	14119	5	2410	1	290	1080	320
0	0	6779	14115	5	2415	1	303	1100	330
0	0	6779	14115	5	2420	1	333	1100	330
0	0	6779	14115	5	2425	1	356	1110	340
0	0	6779	14109	5	2430	1	359	1110	340
0	0	6779	14106	5	2435	1	356	1110	340
0	0	6779	14101	5	2440	1	356	1110	340
0	0	6779	14095	5	2445	1	356	1110	340
0	0	6779	14088	5	2450	1	359	1110	340
0	0	6779	14082	5	2455	1	359	1110	340
0	0	6776	14076	5	2460	1	365	1110	340
0	0	6776	14067	5	2465	1	375	1110	340
0	0	6776	14057	5	2470	1	419	1110	340
0	0	6776	14047	5	2475	1	482	1110	340
0	0	6776	14035	5	2480	1	532	1100	340
0	0	6776	14024	5	2485	1	552	1100	340
0	0	6776	14014	5	2490	1	554	1100	340
0	0	6776	14005	5	2495	1	554	1100	340
0	0	6776	13997	5	2500	1	563	1100	340
0	0	6776	13992	5	2505	1	568	1100	340
0	0	6779	13988	5	2510	1	568	1090	350
0	0	6779	13988	5	2515	1	575	1090	350
0	0	6785	13983	5	2520	1	588	1090	350
0	0	6789	13983	5	2525	1	599	1090	350
0	0	6793	13979	5	2530	1	601	1090	350
0	0	6797	13979	5	2535	1	607	1090	350
0	0	6801	13979	5	2540	1	616	1090	350
0	0	6805	13976	5	2545	1	616	1080	350
0	0	6809	13976	5	2550	1	617	1080	350
0	0	6813	13976	5	2555	1	621	1080	350
0	0	6816	13972	5	2560	1	643	1080	350
0	0	6821	13972	5	2565	1	672	1080	350
0	0	6825	13972	5	2570	1	674	1080	350
0	0	6829	13972	5	2575	1	672	1080	350
0	0	6832	13972	5	2580	1	672	1080	350
0	0	6836	13968	5	2585	1	676	1080	350
0	0	6841	13968	5	2590	1	713	1080	350
0	0	6847	13968	5	2595	1	746	1080	350
0	0	6855	13968	5	2600	1	750	1080	350
0	0	6862	13968	5	2605	1	754	1080	350
0	0	6870	13968	5	2610	1	756	1080	350
0	0	6879	13973	5	2615	1	767	1080	350
0	0	6888	13973	5	2620	1	795	1080	350
0	0	6899	13973	5	2625	1	806	1080	350
0	0	6910	13973	5	2630	1	805	1080	350
0	0	6920	13978	5	2635	1	806	1080	350
0	0	6930	13981	5	2640	1	809	1080	350
0	0	6939	13985	5	2645	1	811	1080	350
0	0	6949	13990	5	2650	1	811	1080	350
0	0	6961	13994	5	2655	1	811	1080	350
0	0	6971	14000	5	2660	1	815	1080	350
0	0	6984	14006	5	2665	1	823	1080	350
0	0	6995	14013	5	2670	1	843	1080	350
0	0	7007	14023	5	2675	1	844	1080	350
0	0	7019	14033	5	2680	1	843	1080	350
0	0	7030	14045	5	2685	1	844	1090	350
0	0	7040	14057	5	2690	1	845	1090	350
0	0	7050	14067	5	2695	1	847	1090	350
0	0	7060	14078	5	2700	1	845	1090	350
0	0	7068	14090	5	2705	1	846	1090	350
0	0	7076	14099	5	2710	1	849	1090	350
0	0	7084	14108	5	2715	1	859	1090	350
0	0	7091	14118	5	2720	1	857	1100	340
0	0	7099	14127	5	2725	1	858	1100	340
0	0	7108	14135	5	2730	1	858	1100	340
0	0	7114	14142	5	2735	1	860	1100	340
0	0	7121	14147	5	2740	1	860	1110	340
0	0	7124	14151	5	2745	1	862	1110	340
0	0	7124	14155	5	2750	1	868	1110	340
0	0	7128	14160	5	2755	1	874	1110	340
0	0	7128	14166	5	2760	1	875	1110	340
0	0	7135	14177	5	2765	1	874	1110	340
0	0	7139	14191	5	2770	1	874	1110	340
0	0	7144	14209	5	2775	1	872	1110	340
0	0	7150	14228	5	2780	1	872	1130	340
0	0	7155	14247	5	2785	1	873	1130	340
0	0	7161	14267	5	2790	1	872	1130	340
0	0	7167	14287	5	2795	1	871	1130	340
0	0	7174	14307	5	2800	1	872	1130	340
0	0	7179	14327	5	2805	1	871	1130	340
0	0	7183	14346	5	2810	1	871	1140	340
0	0	7183	14362	5	2815	1	872	1140	340
0	0	7188	14376	5	2820	1	872	1140	340
0	0	7188	14386	5	2825	1	873	1140	340
0	0	7188	14395	5	2830	1	874	1140	340
0	0	7188	14402	5	2835	1	875	1140	340
0	0	7188	14407	5	2840	1	876	1140	340
0	0	7188	14407	5	2845	1	877	1140	340
0	0	7182	14412	5	2850	1	878	1150	330
0	0	7182	14412	5	2855	1	877	1150	330
0	0	7177	14416	5	2860	1	877	1150	330
0	0	7177	14416	5	2865	1	876	1150	330
0	0	7177	14416	5	2870	1	875	1150	330
0	0	7177	14420	5	2875	1	875	1150	330
0	0	7177	14420	5	2880	1	874	1150	330
0	0	7177	14420	5	2885	1	874	1150	330
0	0	7177	14420	5	2890	1	874	1150	330
0	0	7174	14420	5	2895	1	874	1150	330
0	0	7174	14420	5	2900	1	873	1150	330
0	0	7174	14420	5	2905	1	873	1150	330
0	0	7174	14415	5	2910	1	873	1150	330
0	0	7174	14411	5	2915	1	873	1150	330
0	0	7174	14406	5	2920	1	872	1150	330
0	0	7174	14398	5	2925	1	872	1150	330
0	0	7174	14388	5	2930	1	873	1150	330
0	0	7170	14376	5	2935	1	873	1150	330
0	0	7170	14363	5	2940	1	872	1150	330
0	0	7170	14349	5	2945	1	873	1150	330
0	0	7170	14333	5	2950	1	875	1150	330
0	0	7170	14317	5	2955	1	873	1150	330
0	0	7170	14299	5	2960	1	875	1150	330
0	0	7166	14280	5	2965	1	877	1150	330
0	0	7166	14264	5	2970	1	876	1150	330
0	0	7162	14248	5	2975	1	875	1150	330
0	0	7162	14233	5	2980	1	877	1140	340
0	0	7162	14217	5	2985	1	884	1140	340
0	0	7162	14199	5	2990	1	889	1140	340
0	0	7162	14179	5	2995	1	895	1140	340
0	0	7159	14158	5	3000	1	899	1140	340
0	0	7159	14137	5	3005	1	903	1140	340
0	0	7159	14111	5	3010	1	917	1140	340
0	0	7159	14082	5	3015	1	924	1130	340
0	0	7159	14051	5	3020	1	933	1130	340
0	0	7159	14018	5	3025	1	932	1130	340
0	0	7153	13987	5	3030	1	930	1110	340
0	0	7153	13957	5	3035	1	931	1110	340
0	0	7150	13927	5	3040	1	932	1100	340
0	0	7150	13899	5	3045	1	930	1100	340
0	0	7153	13872	5	3050	1	931	1100	340
0	0	7157	13844	5	3055	1	930	1100	340
0	0	7162	13819	5	3060	1	932	1100	340
0	0	7167	13796	5	3065	1	932	1100	340
0	0	7171	13775	5	3070	1	930	1100	340
0	0	7174	13759	5	3075	1	930	1100	340
0	0	7178	13742	5	3080	1	931	1100	340
0	0	7178	13726	5	3085	1	930	1100	340
0	0	7182	13709	5	3090	1	930	1100	340
0	0	7182	13689	5	3095	1	930	1100	340
0	0	7182	13669	5	3100	1	932	1100	340
0	0	7177	13649	5	3105	1	932	1100	340
0	0	7177	13630	5	3110	1	931	1100	340
0	0	7173	13611	5	3115	1	931	1100	340
0	0	7173	13592	5	3120	1	931	1090	350
0	0	7168	13573	5	3125	1	931	1090	350
0	0	7168	13556	5	3130	1	930	1090	350
0	0	7168	13541	5	3135	1	928	1090	350
0	0	7168	13530	5	3140	1	928	1080	350
0	0	7168	13521	5	3145	1	928	1080	350
0	0	7168	13513	5	3150	1	928	1080	350
0	0	7168	13508	5	3155	1	927	1080	350
0	0	7172	13503	5	3160	1	927	1060	350
0	0	7172	13499	5	3165	1	927	1060	350
0	0	7172	13496	5	3170	1	927	1060	350
0	0	7176	13496	5	3175	1	927	1060	350
0	0	7176	13492	5	3180	1	928	1060	350
0	0	7176	13492	5	3185	1	928	1060	350
0	0	7176	13492	5	3190	1	928	1060	350
0	0	7176	13492	5	3195	1	928	1060	350
0	0	7176	13492	5	3200	1	928	1060	350
0	0	7176	13492	5	3205	1	929	1060	350
0	0	7176	13492	5	3210	1	929	1060	350
0	0	7176	13498	5	3215	1	928	1060	350
0	0	7176	13503	5	3220	1	928	1060	350
0	0	7172	13510	5	3225	1	927	1060	350
0	0	7172	13519	5	3230	1	926	1060	350
0	0	7172	13530	5	3235	1	926	1060	350
0	0	7172	13544	5	3240	1	927	1060	350
0	0	7172	13558	5	3245	1	927	1060	350
0	0	7172	13575	5	3250	1	927	1060	350
0	0	7172	13593	5	3255	1	928	1060	350
0	0	7172	13612	5	3260	1	928	1060	350
0	0	7172	13632	5	3265	1	929	1060	350
0	0	7172	13652	5	3270	1	928	1060	350
0	0	7172	13673	5	3275	1	928	1060	350
0	0	7177	13697	5	3280	1	928	1060	350
0	0	7177	13722	5	3285	1	928	1060	350
0	0	7177	13750	5	3290	1	926	1060	350
0	0	7177	13779	5	3295	1	924	1060	350
0	0	7181	13805	5	3300	1	925	1080	350
0	0	7181	13829	5	3305	1	926	1080	350
0	0	7186	13852	5	3310	1	927	1080	350
0	0	7190	13876	5	3315	1	925	1080	350
0	0	7194	13902	5	3320	1	924	1080	350
0	0	7200	13928	5	3325	1	925	1080	350
0	0	7205	13950	5	3330	1	926	1080	350
0	0	7212	13972	5	3335	1	926	1080	350
0	0	7221	13993	5	3340	1	926	1080	350
0	0	7228	14012	5	3345	1	925	1080	350
0	0	7236	14029	5	3350	1	926	1080	350
0	0	7241	14044	5	3355	1	926	1080	350
0	0	7247	14058	5	3360	1	925	1080	350
0	0	7253	14074	5	3365	1	925	1080	350
0	0	7259	14089	5	3370	1	926	1080	350
0	0	7267	14105	5	3375	1	926	1080	350
0	0	7275	14119	5	3380	1	926	1080	350
0	0	7282	14133	5	3385	1	924	1080	350
0	0	7289	14146	5	3390	1	924	1080	350
0	0	7294	14157	5	3395	1	924	1090	360
0	0	7299	14166	5	3400	1	924	1090	360
0	0	7303	14173	5	3405	1	925	1110	370
0	0	7309	14178	5	3410	1	924	1110	370
0	0	7315	14183	5	3415	1	924	1110	370
0	0	7320	14187	5	3420	1	924	1120	370
0	0	7325	14187	5	3425	1	924	1120	370
0	0	7325	14187	5	3430	1	923	1120	370
0	0	7331	14187	5	3435	1	922	1130	370
0	0	7331	14187	5	3440	1	921	1130	370
0	0	7337	14187	5	3445	1	921	1130	370
0	0	7342	14181	5	3450	1	921	1130	370
0	0	7347	14174	5	3455	1	922	1130	370
0	0	7352	14164	5	3460	1	922	1130	370
0	0	7358	14151	5	3465	1	922	1130	370
0	0	7363	14137	5	3470	1	922	1130	370
0	0	7363	14122	5	3475	1	921	1130	370
0	0	7371	14105	5	3480	1	922	1130	370
0	0	7375	14087	5	3485	1	922	1130	370
0	0	7379	14069	5	3490	1	922	1130	370
0	0	7382	14049	5	3495	1	921	1120	370
0	0	7382	14030	5	3500	1	923	1120	370
0	0	7382	14012	5	3505	1	923	1120	370
0	0	7386	13994	5	3510	1	923	1110	370
0	0	7386	13977	5	3515	1	922	1110	370
0	0	7391	13960	5	3520	1	923	1110	370
0	0	7391	13945	5	3525	1	922	1100	370
0	0	7395	13933	5	3530	1	921	1100	370
0	0	7395	13922	5	3535	1	921	1080	380
0	0	7395	13913	5	3540	1	922	1080	380
0	0	7400	13905	5	3545	1	923	1070	380
0	0	7400	13899	5	3550	1	922	1070	380
0	0	7405	13894	5	3555	1	921	1070	380
0	0	7405	13894	5	3560	1	920	1060	380
0	0	7410	13890	5	3565	1	920	1060	380
0	0	7414	13890	5	3570	1	920	1050	380
0	0	7418	13887	5	3575	1	920	1060	380
0	0	7424	13887	5	3580	1	922	1060	380
0	0	7430	13882	5	3585	1	922	1070	380
0	0	7437	13879	5	3590	1	922	1070	380
0	0	7444	13879	5	3595	1	922	1080	400
0	0	7452	13875	5	3600	1	921	1090	390
0	0	7460	13875	5	3605	1	921	1100	400
0	0	7469	13875	5	3610	1	922	1100	400
0	0	7477	13875	5	3615	1	922	1120	400
0	0	7486	13880	5	3620	1	922	1120	400
0	0	7497	13884	5	3625	1	922	1130	400
0	0	7507	13888	5	3630	1	924	1130	400
0	0	7517	13893	5	3635	1	924	1150	390
0	0	7527	13900	5	3640	1	923	1150	390
0	0	7537	13907	5	3645	1	923	1150	390
0	0	7546	13914	5	3650	1	924	1130	400
0	0	7557	13920	5	3655	1	924	1130	400
0	0	7567	13927	5	3660	1	926	1130	400
0	0	7577	13936	5	3665	1	924	1120	400
0	0	7588	13945	5	3670	1	924	1100	400
0	0	7597	13955	5	3675	1	924	1100	400
0	0	7606	13965	5	3680	1	926	1090	400
0	0	7615	13974	5	3685	1	925	1090	400
0	0	7625	13985	5	3690	1	924	1090	400
0	0	7635	13993	5	3695	1	925	1070	410
0	0	7645	14001	5	3700	1	926	1070	410
0	0	7654	14007	5	3705	1	926	1060	410
0	0	7661	14013	5	3710	1	926	1060	410
0	0	7670	14020	5	3715	1	930	1060	410
0	0	7677	14029	5	3720	1	930	1060	410
0	0	7685	14041	5	3725	1	930	1070	410
0	0	7694	14055	5	3730	1	929	1070	410
0	0	7701	14067	5	3735	1	928	1070	410
0	0	7708	14078	5	3740	1	929	1070	410
0	0	7714	14089	5	3745	1	930	1090	400
0	0	7720	14099	5	3750	1	929	1090	400
0	0	7725	14110	5	3755	1	930	1090	400
0	0	7731	14124	5	3760	1	929	1100	400
0	0	7736	14138	5	3765	1	929	1100	400
0	0	7741	14152	5	3770	1	927	1100	400
0	0	7746	14164	5	3775	1	928	1100	400
0	0	7750	14175	5	3780	1	928	1120	400
0	0	7750	14183	5	3785	1	928	1120	400
0	0	7755	14192	5	3790	1	929	1120	400
0	0	7755	14204	5	3795	1	929	1130	400
0	0	7763	14218	5	3800	1	928	1130	400
0	0	7768	14234	5	3805	1	926	1130	400
0	0	7772	14247	5	3810	1	927	1130	400
0	0	7772	14257	5	3815	1	927	1150	390
0	0	7772	14265	5	3820	1	928	1150	390
0	0	7776	14274	5	3825	1	928	1150	390
0	0	7776	14283	5	3830	1	928	1150	390
0	0	7781	14292	5	3835	1	928	1160	390
0	0	7781	14300	5	3840	1	928	1160	390
0	0	7784	14306	5	3845	1	928	1160	390
0	0	7784	14310	5	3850	1	928	1160	390
0	0	7784	14310	5	3855	1	927	1160	390
0	0	7784	14315	5	3860	1	926	1160	390
0	0	7784	14315	5	3865	1	926	1160	390
0	0	7784	14320	5	3870	1	925	1160	390
0	0	7784	14320	5	3875	1	925	1160	390
0	0	7781	14320	5	3880	1	924	1160	390
0	0	7781	14320	5	3885	1	924	1170	390
0	0	7781	14320	5	3890	1	923	1170	390
0	0	7781	14313	5	3895	1	924	1170	390
0	0	7781	14309	5	3900	1	924	1170	390
0	0	7781	14303	5	3905	1	923	1170	390
0	0	7781	14297	5	3910	1	923	1170	390
0	0	7781	14290	5	3915	1	923	1170	390
0	0	7777	14281	5	3920	1	921	1170	390
0	0	7777	14268	5	3925	1	921	1170	390
0	0	7772	14253	5	3930	1	923	1170	390
0	0	7769	14236	5	3935	1	923	1170	390
0	0	7765	14221	5	3940	1	923	1170	390
0	0	7765	14206	5	3945	1	923	1160	390
0	0	7765	14190	5	3950	1	923	1160	390
0	0	7770	14172	5	3955	1	924	1160	390
0	0	7770	14154	5	3960	1	923	1160	390
0	0	7774	14135	5	3965	1	923	1160	390
0	0	7774	14116	5	3970	1	923	1160	390
0	0	7780	14098	5	3975	1	923	1160	390
0	0	7785	14080	5	3980	1	924	1150	390
0	0	7791	14064	5	3985	1	924	1150	390
0	0	7796	14049	5	3990	1	923	1150	390
0	0	7803	14035	5	3995	1	924	1130	400
0	0	7810	14020	5	4000	1	925	1130	400
0	0	7816	14006	5	4005	1	924	1130	400
0	0	7825	13994	5	4010	1	923	1120	400
0	0	7833	13982	5	4015	1	924	1120	400
0	0	7841	13971	5	4020	1	923	1120	400
0	0	7850	13962	5	4025	1	924	1100	400
0	0	7858	13953	5	4030	1	924	1100	400
0	0	7865	13946	5	4035	1	922	1090	400
0	0	7874	13940	5	4040	1	923	1090	400
0	0	7883	13936	5	4045	1	923	1070	410
0	0	7893	13936	5	4050	1	924	1070	410
0	0	7904	13936	5	4055	1	923	1070	410
0	0	7915	13936	5	4060	1	923	1060	410
0	0	7926	13936	5	4065	1	922	1060	410
0	0	7938	13936	5	4070	1	922	1060	410
0	0	7949	13941	5	4075	1	920	1060	410
0	0	7960	13947	5	4080	1	918	1060	410
0	0	7972	13954	5	4085	1	907	1060	410
0	0	7985	13962	5	4090	1	898	1060	410
0	0	7997	13971	5	4095	1	862	1060	410
0	0	8009	13978	5	4100	1	817	1060	410
0	0	8019	13987	5	4105	1	738	1060	410
0	0	8027	13995	5	4110	1	501	1060	410
0	0	8036	14005	5	4115	1	209	1060	410
0	0	8036	14005	5	4120	0	0	1060	410
0	0	8050	14030	5	4125	0	0	1060	410
0	0	8055	14046	5	4130	0	0	1060	410
0	0	8055	14062	5	4135	0	0	1060	410
0	0	8055	14077	5	4140	0	0	1070	410
0	0	8055	14093	5	4145	0	0	1070	410
0	0	8047	14110	5	4150	0	0	1070	410
0	0	8040	14131	5	4155	0	0	1070	410
0	0	8032	14154	5	4160	0	0	1070	400
0	0	8023	14181	5	4165	0	0	1080	400
0	0	8013	14210	5	4170	0	0	1070	380
0	0	8005	14240	5	4175	0	0	1070	380
0	0	7996	14271	5	4180	0	0	1080	380
0	0	7988	14302	5	4185	0	0	1080	380
0	0	7980	14329	5	4190	0	0	1080	380
0	0	7970	14352	5	4195	0	0	1080	380
0	0	7960	14370	5	4200	0	0	1100	370
0	0	7949	14384	5	4205	0	0	1090	360
0	0	7939	14397	5	4210	0	0	1090	360
0	0	7930	14412	5	4215	0	0	1080	350
0	0	7923	14433	5	4220	0	0	1090	350
0	0	7918	14458	5	4225	0	0	1090	350
0	0	7914	14489	5	4230	0	0	1090	350
0	0	7914	14525	5	4235	0	0	1080	340
0	0	7909	14563	5	4240	0	0	1080	340
0	0	7909	14602	5	4245	0	0	1070	320
0	0	7909	14642	5	4250	0	0	1070	320
0	0	7904	14681	5	4255	0	0	1070	320
0	0	7904	14716	5	4260	0	0	1070	320
0	0	7900	14744	5	4265	0	0	1080	320
0	0	7900	14763	5	4270	0	0	1080	310
0	0	7895	14771	5	4275	0	0	1080	310
0	0	7891	14771	5	4280	0	0	1060	290
0	0	7891	14771	5	4285	0	0	1060	290
0	0	7891	14761	5	4290	0	0	1060	290
0	0	7891	14752	5	4295	0	0	1060	290
0	0	7891	14739	5	4300	0	0	1060	290
0	0	7891	14723	5	4305	0	0	1060	290
0	0	7897	14707	5	4310	0	0	1060	290
0	0	7903	14691	5	4315	0	0	1060	290
0	0	7911	14677	5	4320	0	0	1080	310
0	0	7917	14666	5	4325	0	0	1080	310
0	0	7917	14666	5	4330	1	866	1080	320
0	0	7908	14659	5	4335	1	859	1080	320
0	0	7899	14659	5	4340	1	858	1080	320
0	0	7892	14659	5	4345	1	858	1100	330
0	0	7892	14659	5	4350	1	872	1100	330
0	0	7892	14659	5	4355	1	902	1100	340
0	0	7892	14664	5	4360	1	919	1120	360
0	0	7892	14664	5	4365	1	926	1130	360
0	0	7887	14664	5	4370	1	928	1130	370
0	0	7887	14664	5	4375	1	930	1130	370
0	0	7887	14664	5	4380	1	931	1130	370
0	0	7887	14664	5	4385	1	932	1150	380
0	0	7887	14664	5	4390	1	932	1150	380
0	0	7887	14664	5	4395	1	931	1160	390
0	0	7887	14664	5	4400	1	930	1160	390
0	0	7887	14664	5	4405	1	929	1160	390
0	0	7887	14664	5	4410	1	928	1160	390
0	0	7887	14664	5	4415	1	926	1160	390
0	0	7887	14664	5	4420	1	923	1160	390
0	0	7887	14664	5	4425	1	892	1160	390
0	0	7887	14664	5	4430	1	837	1160	390
0	0	7887	14664	5	4435	1	685	1160	390
0	0	7887	14664	5	4440	1	300	1160	390
0	0	7887	14664	5	4445	0	0	1160	390
0	0	7883	14664	5	4450	0	0	1160	390
0	0	7875	14664	5	4455	0	0	1160	390
0	0	7867	14668	5	4460	0	0	1160	390
0	0	7857	14673	5	4465	0	0	1160	390
0	0	7846	14678	5	4470	0	0	1160	390
0	0	7837	14683	5	4475	0	0	1150	380
0	0	7829	14688	5	4480	0	0	1150	380
0	0	7825	14696	5	4485	0	0	1130	370
0	0	7825	14707	5	4490	0	0	1130	370
0	0	7830	14721	5	4495	0	0	1150	360
0	0	7839	14737	5	4500	0	0	1140	350
0	0	7850	14751	5	4505	0	0	1140	350
0	0	7861	14763	5	4510	0	0	1130	340
0	0	7872	14773	5	4515	0	0	1130	340
0	0	7882	14779	5	4520	0	0	1120	330
0	0	7893	14779	5	4525	0	0	1100	330
0	0	7904	14779	5	4530	0	0	1090	320
0	0	7914	14774	5	4535	0	0	1080	310
0	0	7923	14763	5	4540	0	0	1080	310
0	0	7930	14746	5	4545	0	0	1070	290
0	0	7935	14723	5	4550	0	0	1070	290
0	0	7940	14695	5	4555	0	0	1070	290
0	0	7945	14663	5	4560	0	0	1060	290
0	0	7952	14630	5	4565	0	0	1060	290
0	0	7959	14599	5	4570	0	0	1060	290
0	0	7966	14566	5	4575	0	0	1050	290
0	0	7969	14530	5	4580	0	0	1050	290
0	0	7969	14490	5	4585	0	0	1040	290
0	0	7969	14448	5	4590	0	0	1040	290
0	0	7964	14410	5	4595	0	0	1040	290
0	0	7964	14375	5	4600	0	0	1040	290
0	0	7964	14347	5	4605	0	0	1030	290
0	0	7964	14322	5	4610	0	0	1030	290
0	0	7964	14300	5	4615	0	0	1030	290
0	0	7964	14282	5	4620	0	0	1020	290
0	0	7964	14267	5	4625	0	0	1020	290
0	0	7964	14254	5	4630	0	0	1020	290
0	0	7968	14244	5	4635	0	0	1020	290
0	0	7968	14235	5	4640	0	0	1020	290
0	0	7976	14227	5	4645	0	0	1020	310
0	0	7980	14220	5	4650	0	0	1020	310
0	0	7985	14214	5	4655	0	0	1030	320
0	0	7989	14209	5	4660	0	0	1030	320
0	0	7993	14203	5	4665	0	0	1030	320
0	0	7993	14197	5	4670	0	0	1030	320
0	0	7993	14189	5	4675	0	0	1030	320
0	0	7993	14179	5	4680	0	0	1040	340
0	0	7993	14169	5	4685	0	0	1040	340
0	0	7993	14159	5	4690	0	0	1040	350
0	0	7988	14150	5	4695	0	0	1040	350
0	0	7984	14142	5	4700	0	0	1040	350
0	0	7981	14135	5	4705	0	0	1040	350
0	0	7977	14130	5	4710	0	0	1040	350
0	0	7974	14125	5	4715	0	0	1060	350
0	0	7974	14125	5	4720	0	0	1060	350
0	0	7974	14119	5	4725	0	0	1060	350
0	0	7974	14116	5	4730	0	0	1060	350
0	0	7974	14111	5	4735	0	0	1060	350
0	0	7974	14105	5	4740	0	0	1040	350
0	0	7974	14097	5	4745	0	0	1040	350
0	0	7974	14089	5	4750	0	0	1040	350
0	0	7974	14082	5	4755	0	0	1040	350
0	0	7970	14074	5	4760	0	0	1040	350
0	0	7970	14067	5	4765	0	0	1040	350
0	0	7970	14062	5	4770	0	0	1050	370
0	0	7970	14056	5	4775	0	0	1050	370
0	0	7966	14052	5	4780	0	0	1060	380
0	0	7966	14048	5	4785	0	0	1060	380
0	0	7966	14044	5	4790	0	0	1060	380
0	0	7966	14044	5	4795	0	0	1060	380
0	0	7966	14038	6	4801	0	0	1070	380
0	0	7963	14038	5	4806	0	0	1070	380
0	0	7963	14034	5	4811	0	0	1070	380
0	0	7963	14034	5	4816	0	0	1070	380
0	0	7963	14029	5	4821	0	0	1070	380
0	0	7963	14029	5	4826	0	0	1070	380
0	0	7967	14024	5	4831	0	0	1070	380
0	0	7967	14024	5	4836	0	0	1070	380
0	0	7967	14024	7	4843	1	159	1070	380
0	0	7963	14014	5	4848	1	213	1070	380
0	0	7958	14009	5	4853	1	217	1070	380
0	0	7958	14005	5	4858	1	241	1070	380
0	0	7958	14001	5	4863	1	287	1070	380
0	0	7958	14001	5	4868	1	333	1070	380
0	0	7958	13997	5	4873	1	365	1080	380
0	0	7958	13997	5	4878	1	378	1080	380
0	0	7954	13992	5	4883	1	385	1080	380
0	0	7954	13992	5	4888	1	395	1070	380
0	0	7954	13992	5	4893	1	410	1070	380
0	0	7954	13992	5	4898	1	437	1070	380
0	0	7954	13992	5	4903	1	468	1070	380
0	0	7954	13989	5	4908	1	496	1070	380
0	0	7958	13989	5	4913	1	527	1070	380
0	0	7958	13989	5	4918	1	573	1070	380
0	0	7958	13989	5	4923	1	621	1070	380
0	0	7958	13989	5	4928	1	666	1070	380
0	0	7958	13985	5	4933	1	706	1070	380
0	0	7958	13985	5	4938	1	731	1070	380
0	0	7958	13985	5	4943	1	738	1070	380
0	0	7958	13985	5	4948	1	741	1070	380
0	0	7958	13981	5	4953	1	741	1070	380
0	0	7958	13981	5	4958	1	743	1070	380
0	0	7963	13981	5	4963	1	750	1070	380
0	0	7963	13977	5	4968	1	766	1070	380
0	0	7968	13977	5	4973	1	784	1070	380
0	0	7972	13972	5	4978	1	810	1070	380
0	0	7977	13972	5	4983	1	832	1070	380
0	0	7981	13967	5	4988	1	833	1070	380
0	0	7985	13967	5	4993	1	834	1070	380
0	0	7985	13967	5	4998	1	836	1070	380
0	0	7992	13967	5	5003	1	845	1070	380
0	0	7992	13967	5	5008	1	855	1070	380
0	0	7998	13967	5	5013	1	864	1070	380
0	0	7998	13967	5	5018	1	869	1070	380
0	0	8003	13970	5	5023	1	871	1070	380
0	0	8003	13970	5	5028	1	874	1070	380
0	0	8008	13970	5	5033	1	879	1070	380
0	0	8008	13974	5	5038	1	883	1070	380
0	0	8012	13974	5	5043	1	889	1070	380
0	0	8012	13980	5	5048	1	891	1070	380
0	0	8019	13984	5	5053	1	894	1070	380
0	0	8024	13990	5	5058	1	900	1070	380
0	0	8029	13997	5	5063	1	906	1070	380
0	0	8035	14004	5	5068	1	906	1070	380
0	0	8041	14012	5	5073	1	906	1070	380
0	0	8046	14019	5	5078	1	906	1070	380
0	0	8050	14026	5	5083	1	907	1070	380
0	0	8055	14033	5	5088	1	907	1070	380
0	0	8060	14040	5	5093	1	907	1070	380
0	0	8065	14047	5	5098	1	907	1070	380
0	0	8071	14055	5	5103	1	906	1070	380
0	0	8077	14063	5	5108	1	907	1070	380
0	0	8082	14071	5	5113	1	914	1070	380
0	0	8088	14080	5	5118	1	917	1080	380
0	0	8094	14089	5	5123	1	917	1080	380
0	0	8099	14099	5	5128	1	917	1080	380
0	0	8104	14108	5	5133	1	917	1080	380
0	0	8104	14116	5	5138	1	917	1080	380
0	0	8110	14122	5	5143	1	918	1100	370
0	0	8115	14129	5	5148	1	922	1100	370
0	0	8121	14136	5	5153	1	926	1100	370
0	0	8131	14145	5	5158	1	925	1110	390
0	0	8141	14154	5	5163	1	926	1120	390
0	0	8150	14164	5	5168	1	924	1130	400
0	0	8158	14174	5	5173	1	923	1130	400
0	0	8167	14183	5	5178	1	925	1130	400
0	0	8177	14192	5	5183	1	926	1150	390
0	0	8189	14200	5	5188	1	924	1150	390
0	0	8201	14206	5	5193	1	925	1150	390
0	0	8210	14211	5	5198	1	926	1150	390
0	0	8218	14211	5	5203	1	925	1150	390
0	0	8224	14216	5	5208	1	924	1160	390
0	0	8229	14216	5	5213	1	923	1160	390
0	0	8233	14221	5	5218	1	923	1160	390
0	0	8237	14221	5	5223	1	923	1160	390
0	0	8241	14221	5	5228	1	923	1160	390
0	0	8245	14221	5	5233	1	924	1160	390
0	0	8251	14225	5	5238	1	926	1160	390
0	0	8259	14225	5	5243	1	924	1160	390
0	0	8268	14231	5	5248	1	924	1170	390
0	0	8277	14235	5	5253	1	924	1170	390
0	0	8288	14238	5	5258	1	924	1170	390
0	0	8298	14242	5	5263	1	924	1170	390
0	0	8310	14242	5	5268	1	924	1170	390
0	0	8323	14246	5	5273	1	924	1190	400
0	0	8336	14246	5	5278	1	924	1190	400
0	0	8347	14246	5	5283	1	924	1200	410
0	0	8358	14246	5	5288	1	924	1200	410
0	0	8369	14246	5	5293	1	923	1200	410
0	0	8377	14246	5	5298	1	923	1200	410
0	0	8386	14246	5	5303	1	922	1200	410
0	0	8395	14241	5	5308	1	924	1200	410
0	0	8403	14236	5	5313	1	924	1210	410
0	0	8410	14231	5	5318	1	923	1210	410
0	0	8418	14227	5	5323	1	922	1210	410
0	0	8423	14222	5	5328	1	921	1210	410
0	0	8428	14219	5	5333	1	922	1210	410
0	0	8433	14215	5	5338	1	922	1210	410
0	0	8437	14212	5	5343	1	922	1210	410
0	0	8441	14208	5	5348	1	921	1230	420
0	0	8445	14203	5	5353	1	921	1230	420
0	0	8445	14198	5	5358	1	921	1240	430
0	0	8450	14193	5	5363	1	922	1230	430
0	0	8450	14187	5	5368	1	921	1230	430
0	0	8450	14181	5	5373	1	922	1230	430
0	0	8455	14174	5	5378	1	922	1230	430
0	0	8455	14167	5	5383	1	922	1230	430
0	0	8455	14158	5	5388	1	922	1230	430
0	0	8455	14150	5	5393	1	922	1210	440
0	0	8455	14144	5	5398	1	921	1210	440
0	0	8455	14137	5	5403	1	921	1210	440
0	0	8455	14130	5	5408	1	922	1210	440
0	0	8455	14121	5	5413	1	921	1210	440
0	0	8455	14108	5	5418	1	922	1210	440
0	0	8455	14094	5	5423	1	922	1210	440
0	0	8455	14081	5	5428	1	922	1200	440
0	0	8451	14069	5	5433	1	922	1200	440
0	0	8451	14061	5	5438	1	921	1200	440
0	0	8451	14053	5	5443	1	921	1200	440
0	0	8451	14045	5	5448	1	921	1200	440
0	0	8448	14036	5	5453	1	921	1170	450
0	0	8444	14029	5	5458	1	921	1170	450
0	0	8444	14022	5	5463	1	921	1170	450
0	0	8441	14018	5	5468	1	921	1170	450
0	0	8441	14014	5	5473	1	920	1160	450
0	0	8441	14011	5	5478	1	920	1160	450
0	0	8441	14011	5	5483	1	920	1160	450
0	0	8437	14004	5	5488	1	920	1160	450
0	0	8437	14004	5	5493	1	919	1140	450
0	0	8437	14000	5	5498	1	917	1140	450
0	0	8441	14000	5	5503	1	916	1140	450
0	0	8441	14000	5	5508	1	913	1140	450
0	0	8441	14000	5	5513	1	910	1140	450
0	0	8445	14000	5	5518	1	908	1140	450
0	0	8445	14000	5	5523	1	907	1140	450
0	0	8452	14004	5	5528	1	907	1140	450
0	0	8457	14009	5	5533	1	907	1140	450
0	0	8461	14016	5	5538	1	907	1140	450
0	0	8465	14025	5	5543	1	907	1140	450
0	0	8470	14036	5	5548	1	908	1140	450
0	0	8474	14049	5	5553	1	909	1140	450
0	0	8479	14062	5	5558	1	909	1140	450
0	0	8482	14076	5	5563	1	909	1140	450
0	0	8482	14090	5	5568	1	910	1140	450
0	0	8486	14104	5	5573	1	911	1140	450
0	0	8486	14118	5	5578	1	910	1140	450
0	0	8486	14133	5	5583	1	908	1140	450
0	0	8490	14150	5	5588	1	909	1160	450
0	0	8494	14167	5	5593	1	909	1160	450
0	0	8498	14184	5	5598	1	908	1160	450
0	0	8504	14200	5	5603	1	908	1170	450
0	0	8512	14216	5	5608	1	909	1170	450
0	0	8518	14231	5	5613	1	908	1190	460
0	0	8526	14245	5	5618	1	909	1210	460
0	0	8534	14259	5	5623	1	909	1220	460
0	0	8543	14272	5	5628	1	907	1220	460
0	0	8552	14283	5	5633	1	906	1230	460
0	0	8560	14290	5	5638	1	907	1220	450
0	0	8567	14295	5	5643	1	908	1220	450
0	0	8574	14299	5	5648	1	908	1230	430
0	0	8580	14299	5	5653	1	907	1230	430
0	0	8586	14299	5	5658	1	907	1230	430
0	0	8592	14302	5	5663	1	908	1230	430
0	0	8597	14302	5	5668	1	907	1240	430
0	0	8603	14295	5	5673	1	907	1240	430
0	0	8610	14290	5	5678	1	907	1240	430
0	0	8617	14283	5	5683	1	907	1240	430
0	0	8625	14277	5	5688	1	906	1240	430
0	0	8633	14269	5	5693	1	907	1240	430
0	0	8641	14260	5	5698	1	907	1240	430
0	0	8650	14249	5	5703	1	907	1240	430
0	0	8660	14237	5	5708	1	907	1240	430
0	0	8667	14225	5	5713	1	907	1240	430
0	0	8675	14213	5	5718	1	907	1240	430
0	0	8682	14200	5	5723	1	909	1230	430
0	0	8690	14184	5	5728	1	909	1230	430
0	0	8696	14167	5	5733	1	910	1230	430
0	0	8702	14149	5	5738	1	911	1230	430
0	0	8707	14132	5	5743	1	911	1230	430
0	0	8712	14117	5	5748	1	910	1210	440
0	0	8717	14105	5	5753	1	910	1210	440
0	0	8722	14095	5	5758	1	910	1210	440
0	0	8727	14085	5	5763	1	909	1200	440
0	0	8732	14078	5	5768	1	908	1200	440
0	0	8735	14073	5	5773	1	906	1200	440
0	0	8739	14068	5	5778	1	903	1200	440
0	0	8743	14064	5	5783	1	888	1200	440
0	0	8748	14060	5	5788	1	860	1200	440
0	0	8753	14060	5	5793	1	822	1170	450
0	0	8759	14055	5	5798	1	766	1170	450
0	0	8766	14055	5	5803	1	662	1170	450
0	0	8773	14055	5	5808	1	431	1170	450
0	0	8780	14055	5	5813	1	107	1170	450
0	0	8780	14055	5	5818	0	0	1170	450
0	0	8795	14065	5	5823	0	0	1160	450
0	0	8799	14072	5	5828	0	0	1160	450
0	0	8799	14084	5	5833	0	0	1160	450
0	0	8799	14101	5	5838	0	0	1160	450
0	0	8799	14124	5	5843	0	0	1160	450
0	0	8803	14152	5	5848	0	0	1160	450
0	0	8813	14185	5	5853	0	0	1160	450
0	0	8829	14223	5	5858	0	0	1160	450
0	0	8850	14265	5	5863	0	0	1160	440
0	0	8873	14309	5	5868	0	0	1160	440
0	0	8887	14352	5	5873	0	0	1140	420
0	0	8892	14398	5	5878	0	0	1130	420
0	0	8892	14444	5	5883	0	0	1120	400
0	0	8897	14502	5	5888	0	0	1110	390
0	0	8909	14573	5	5893	0	0	1100	370
0	0	8937	14654	5	5898	0	0	1080	350
0	0	8971	14757	5	5903	0	0	1070	340
0	0	9005	14862	5	5908	0	0	1060	320
0	0	9036	14965	5	5913	0	0	1060	310
0	0	9058	15068	5	5918	0	0	1040	290
0	0	9078	15145	5	5923	0	0	1050	290
0	0	9078	15145	5	5928	0	0	1050	290
