# Supplementary material for: “Let Me Hear Your Handwriting!” Evaluating the Movement Fluency from Its Sonification
Source: PLoS One. 2015 Jun 17;10(6):e0128388. doi: 10.1371/journal.pone.0128388 (PMC4470513; doi:10.1371/journal.pone.0128388)
Supplement: S1 Dataset — (ZIP) [file pone.0128388.s004.zip › S4_Dataset_Experiment1/FL3.txt]

Identification :	florian
2008-10-17	10:18:09
Fichier origine :	C:\Documents and Settings\schon\Bureau\Ecriture\florian lapin3.txt
Nb segments :	1
Seg	Num	X /100 mm	Y /100 mm	Interv ms	Time ms	Tip	P	Az	Al
0	0	10396	13815	20	20	0	0	1550	280
0	0	10396	13815	5	25	0	0	1550	280
0	0	10392	13815	5	30	0	0	1550	280
0	0	10392	13809	5	35	0	0	1550	280
0	0	10392	13804	5	40	0	0	1550	280
0	0	10388	13794	5	45	0	0	1550	280
0	0	10384	13782	5	50	0	0	1550	280
0	0	10378	13763	5	55	0	0	1550	280
0	0	10371	13739	5	60	0	0	1540	270
0	0	10361	13710	5	65	0	0	1540	270
0	0	10349	13678	5	70	0	0	1530	270
0	0	10335	13641	5	75	0	0	1530	270
0	0	10320	13602	5	80	0	0	1530	270
0	0	10305	13561	5	85	0	0	1520	270
0	0	10289	13520	5	90	0	0	1520	270
0	0	10274	13482	5	95	0	0	1500	270
0	0	10259	13450	5	100	0	0	1490	260
0	0	10245	13423	5	105	0	0	1490	260
0	0	10234	13401	5	110	0	0	1470	260
0	0	10225	13386	5	115	0	0	1460	260
0	0	10218	13377	5	120	0	0	1460	260
0	0	10214	13377	5	125	0	0	1450	250
0	0	10214	13377	5	130	0	0	1450	250
0	0	10214	13381	5	135	0	0	1400	270
0	0	10214	13388	5	140	0	0	1370	280
0	0	10214	13397	5	145	0	0	1320	280
0	0	10220	13405	5	150	0	0	1290	290
0	0	10226	13413	5	155	0	0	1270	300
0	0	10233	13421	5	160	0	0	1270	300
0	0	10241	13427	5	165	0	0	1260	300
0	0	10248	13433	5	170	0	0	1260	300
0	0	10253	13437	5	175	0	0	1240	310
0	0	10253	13437	5	180	0	0	1240	310
0	0	10259	13437	5	185	0	0	1240	310
0	0	10259	13440	5	190	0	0	1240	310
0	0	10263	13440	5	195	0	0	1240	310
0	0	10263	13445	5	200	0	0	1240	310
0	0	10267	13445	5	205	0	0	1240	310
0	0	10267	13450	5	210	0	0	1230	310
0	0	10267	13450	5	215	0	0	1230	310
0	0	10271	13450	5	220	0	0	1230	310
0	0	10271	13450	5	225	0	0	1230	310
0	0	10271	13450	5	230	0	0	1230	310
0	0	10271	13450	5	235	0	0	1210	320
0	0	10271	13450	5	240	0	0	1210	320
0	0	10267	13450	5	245	0	0	1210	320
0	0	10267	13450	5	250	0	0	1210	320
0	0	10267	13450	5	255	0	0	1210	320
0	0	10267	13450	5	260	0	0	1210	320
0	0	10267	13450	5	265	0	0	1200	320
0	0	10272	13455	5	270	0	0	1200	320
0	0	10272	13455	5	275	0	0	1200	320
0	0	10276	13461	5	280	0	0	1200	320
0	0	10276	13466	5	285	0	0	1200	320
0	0	10279	13472	5	290	0	0	1200	320
0	0	10283	13479	5	295	0	0	1200	320
0	0	10287	13488	5	300	0	0	1200	320
0	0	10292	13498	5	305	0	0	1190	330
0	0	10298	13509	5	310	0	0	1190	330
0	0	10305	13521	5	315	0	0	1200	340
0	0	10313	13533	5	320	0	0	1200	340
0	0	10321	13546	5	325	0	0	1210	350
0	0	10330	13558	5	330	0	0	1210	350
0	0	10341	13568	5	335	0	0	1210	350
0	0	10352	13578	5	340	0	0	1210	350
0	0	10361	13585	5	345	0	0	1210	350
0	0	10361	13585	2	347	1	601	1200	350
0	0	10365	13590	5	352	1	588	1200	350
0	0	10357	13593	5	357	1	532	1200	350
0	0	10353	13593	5	362	1	530	1200	350
0	0	10353	13593	5	367	1	538	1190	350
0	0	10353	13593	5	372	1	542	1190	350
0	0	10358	13599	5	377	1	552	1190	350
0	0	10358	13599	5	382	1	584	1190	350
0	0	10364	13607	5	387	1	643	1190	350
0	0	10370	13612	5	392	1	706	1180	360
0	0	10378	13619	5	397	1	750	1180	360
0	0	10389	13629	5	402	1	792	1190	370
0	0	10401	13641	5	407	1	811	1190	370
0	0	10414	13653	5	412	1	831	1200	380
0	0	10427	13666	5	417	1	845	1200	380
0	0	10441	13678	5	422	1	847	1200	380
0	0	10454	13687	5	427	1	861	1200	380
0	0	10467	13695	5	432	1	871	1200	380
0	0	10479	13700	5	437	1	871	1200	380
0	0	10489	13704	5	442	1	878	1200	380
0	0	10499	13708	5	447	1	880	1200	380
0	0	10510	13711	5	452	1	880	1200	380
0	0	10521	13711	5	457	1	883	1200	380
0	0	10532	13716	5	462	1	896	1200	380
0	0	10543	13716	5	467	1	895	1200	380
0	0	10554	13723	5	472	1	898	1200	380
0	0	10567	13728	5	477	1	916	1220	390
0	0	10581	13734	5	482	1	918	1220	390
0	0	10596	13740	5	487	1	927	1230	400
0	0	10611	13748	5	492	1	926	1230	400
0	0	10625	13755	5	497	1	926	1220	390
0	0	10640	13763	5	502	1	928	1220	390
0	0	10653	13770	5	507	1	932	1200	380
0	0	10667	13776	5	512	1	936	1200	380
0	0	10681	13783	5	517	1	937	1200	380
0	0	10695	13792	5	522	1	940	1200	380
0	0	10710	13802	5	527	1	941	1200	380
0	0	10725	13814	5	532	1	940	1200	380
0	0	10741	13826	5	537	1	940	1200	380
0	0	10756	13839	5	542	1	941	1210	380
0	0	10774	13854	5	547	1	942	1200	370
0	0	10793	13870	5	552	1	951	1200	370
0	0	10812	13887	5	557	1	950	1180	360
0	0	10831	13905	5	562	1	950	1180	360
0	0	10849	13922	5	567	1	950	1180	360
0	0	10867	13937	5	572	1	950	1160	360
0	0	10885	13952	5	577	1	959	1160	360
0	0	10902	13968	5	582	1	959	1180	380
0	0	10921	13986	5	587	1	959	1170	380
0	0	10941	14006	5	592	1	959	1170	390
0	0	10960	14028	5	597	1	959	1160	390
0	0	10981	14050	5	602	1	958	1160	390
0	0	11001	14072	5	607	1	958	1160	390
0	0	11019	14092	5	612	1	959	1160	390
0	0	11038	14111	5	617	1	959	1160	390
0	0	11055	14129	5	622	1	960	1160	390
0	0	11072	14147	5	627	1	963	1150	390
0	0	11089	14164	5	632	1	964	1150	390
0	0	11104	14180	5	637	1	965	1150	390
0	0	11118	14194	5	642	1	965	1160	390
0	0	11130	14210	5	647	1	965	1160	390
0	0	11142	14226	5	652	1	964	1160	390
0	0	11154	14244	5	657	1	964	1170	390
0	0	11167	14263	5	662	1	964	1170	390
0	0	11180	14281	5	667	1	964	1170	390
0	0	11193	14298	5	672	1	964	1180	380
0	0	11206	14317	5	677	1	964	1180	380
0	0	11220	14335	5	682	1	964	1180	380
0	0	11230	14351	5	687	1	964	1200	380
0	0	11241	14369	5	692	1	962	1200	380
0	0	11250	14386	5	697	1	962	1200	380
0	0	11260	14402	5	702	1	962	1200	380
0	0	11272	14421	5	707	1	962	1200	380
0	0	11281	14438	5	712	1	961	1200	380
0	0	11291	14456	5	717	1	961	1200	380
0	0	11300	14472	5	722	1	962	1200	380
0	0	11308	14487	5	727	1	963	1200	380
0	0	11317	14504	5	732	1	962	1200	380
0	0	11327	14523	5	737	1	961	1200	380
0	0	11336	14544	5	742	1	960	1200	380
0	0	11344	14565	5	747	1	960	1200	380
0	0	11350	14581	5	752	1	960	1200	380
0	0	11353	14594	5	757	1	960	1200	380
0	0	11353	14605	5	762	1	960	1200	380
0	0	11359	14618	5	767	1	959	1200	380
0	0	11359	14633	5	772	1	958	1180	380
0	0	11364	14649	5	777	1	958	1180	380
0	0	11364	14664	5	782	1	957	1180	380
0	0	11364	14675	5	787	1	958	1180	380
0	0	11364	14686	5	792	1	957	1180	380
0	0	11358	14697	5	797	1	957	1170	390
0	0	11358	14709	5	802	1	956	1170	390
0	0	11355	14721	5	807	1	955	1170	390
0	0	11355	14731	5	812	1	957	1170	390
0	0	11355	14740	5	817	1	957	1170	390
0	0	11350	14747	5	822	1	957	1170	390
0	0	11350	14755	5	827	1	956	1160	390
0	0	11346	14764	5	832	1	956	1160	390
0	0	11346	14774	5	837	1	957	1160	390
0	0	11346	14784	5	842	1	957	1160	390
0	0	11342	14792	5	847	1	956	1160	390
0	0	11342	14801	5	852	1	956	1160	390
0	0	11337	14811	5	857	1	954	1160	390
0	0	11337	14823	5	862	1	954	1150	390
0	0	11331	14836	5	867	1	955	1150	390
0	0	11327	14847	5	872	1	955	1150	390
0	0	11322	14857	5	877	1	954	1150	390
0	0	11316	14866	5	882	1	951	1130	400
0	0	11308	14874	5	887	1	951	1130	400
0	0	11301	14881	5	892	1	952	1130	400
0	0	11293	14888	5	897	1	952	1130	400
0	0	11285	14895	5	902	1	950	1120	400
0	0	11277	14902	5	907	1	947	1120	400
0	0	11270	14910	5	912	1	950	1120	400
0	0	11263	14916	5	917	1	950	1120	400
0	0	11257	14920	5	922	1	950	1100	400
0	0	11251	14920	5	927	1	950	1100	400
0	0	11244	14924	5	932	1	949	1100	400
0	0	11238	14924	5	937	1	950	1100	400
0	0	11232	14924	5	942	1	949	1100	400
0	0	11227	14924	5	947	1	949	1100	400
0	0	11222	14924	5	952	1	949	1090	400
0	0	11218	14924	5	957	1	948	1090	400
0	0	11215	14924	5	962	1	947	1090	400
0	0	11210	14924	5	967	1	946	1090	400
0	0	11206	14919	5	972	1	946	1090	400
0	0	11200	14914	5	977	1	945	1090	400
0	0	11194	14907	5	982	1	944	1090	400
0	0	11186	14899	5	987	1	944	1090	400
0	0	11180	14890	5	992	1	944	1090	400
0	0	11174	14880	5	997	1	944	1090	400
0	0	11167	14868	5	1002	1	943	1090	400
0	0	11161	14855	5	1007	1	944	1090	400
0	0	11154	14843	5	1012	1	944	1090	400
0	0	11148	14830	5	1017	1	944	1100	400
0	0	11142	14816	5	1022	1	944	1100	400
0	0	11138	14802	5	1027	1	944	1100	400
0	0	11134	14786	5	1032	1	945	1100	400
0	0	11134	14769	5	1037	1	945	1100	400
0	0	11127	14752	5	1042	1	945	1100	400
0	0	11123	14734	5	1047	1	944	1120	400
0	0	11119	14718	5	1052	1	944	1120	400
0	0	11115	14704	5	1057	1	944	1120	400
0	0	11115	14689	5	1062	1	945	1130	400
0	0	11111	14675	5	1067	1	946	1120	390
0	0	11111	14659	5	1072	1	945	1120	390
0	0	11107	14644	5	1077	1	946	1120	370
0	0	11107	14630	5	1082	1	946	1120	370
0	0	11102	14618	5	1087	1	946	1120	370
0	0	11102	14603	5	1092	1	946	1130	370
0	0	11097	14587	5	1097	1	946	1130	370
0	0	11097	14569	5	1102	1	947	1130	370
0	0	11091	14548	5	1107	1	947	1130	370
0	0	11087	14530	5	1112	1	947	1150	360
0	0	11087	14513	5	1117	1	947	1150	360
0	0	11087	14496	5	1122	1	947	1170	380
0	0	11087	14481	5	1127	1	948	1170	380
0	0	11087	14465	5	1132	1	948	1180	380
0	0	11087	14448	5	1137	1	948	1180	380
0	0	11091	14431	5	1142	1	950	1180	380
0	0	11091	14413	5	1147	1	950	1180	380
0	0	11095	14396	5	1152	1	949	1180	380
0	0	11095	14383	5	1157	1	950	1180	380
0	0	11095	14371	5	1162	1	950	1180	380
0	0	11099	14359	5	1167	1	949	1180	380
0	0	11099	14346	5	1172	1	951	1180	380
0	0	11099	14331	5	1177	1	951	1200	380
0	0	11099	14317	5	1182	1	951	1200	380
0	0	11099	14306	5	1187	1	952	1200	380
0	0	11099	14297	5	1192	1	953	1200	380
0	0	11099	14288	5	1197	1	953	1200	380
0	0	11099	14277	5	1202	1	954	1200	380
0	0	11099	14263	5	1207	1	956	1190	370
0	0	11095	14247	5	1212	1	961	1180	380
0	0	11090	14228	5	1217	1	960	1160	360
0	0	11090	14211	5	1222	1	960	1160	360
0	0	11086	14197	5	1227	1	961	1160	360
0	0	11086	14182	5	1232	1	962	1160	360
0	0	11086	14165	5	1237	1	963	1160	360
0	0	11083	14149	5	1242	1	964	1160	360
0	0	11083	14133	5	1247	1	964	1150	360
0	0	11083	14121	5	1252	1	963	1150	360
0	0	11083	14114	5	1257	1	963	1150	360
0	0	11088	14107	5	1262	1	963	1150	360
0	0	11092	14099	5	1267	1	964	1150	360
0	0	11092	14089	5	1272	1	964	1130	370
0	0	11096	14076	5	1277	1	964	1130	370
0	0	11096	14064	5	1282	1	965	1130	370
0	0	11092	14054	5	1287	1	965	1130	370
0	0	11092	14048	5	1292	1	965	1120	370
0	0	11092	14048	5	1297	1	965	1120	370
0	0	11092	14040	5	1302	1	965	1120	370
0	0	11092	14031	5	1307	1	966	1120	370
0	0	11092	14017	5	1312	1	966	1110	370
0	0	11087	14003	5	1317	1	967	1110	370
0	0	11087	13990	5	1322	1	966	1110	370
0	0	11087	13980	5	1327	1	966	1110	370
0	0	11087	13973	5	1332	1	966	1100	370
0	0	11087	13967	5	1337	1	966	1100	370
0	0	11087	13960	5	1342	1	966	1100	370
0	0	11087	13954	5	1347	1	966	1080	380
0	0	11087	13948	5	1352	1	966	1080	380
0	0	11092	13940	5	1357	1	966	1080	380
0	0	11096	13931	5	1362	1	966	1080	380
0	0	11096	13922	5	1367	1	965	1070	380
0	0	11096	13915	5	1372	1	965	1070	380
0	0	11100	13910	5	1377	1	964	1070	380
0	0	11100	13910	5	1382	1	965	1070	380
0	0	11105	13904	5	1387	1	965	1060	380
0	0	11109	13900	5	1392	1	966	1060	380
0	0	11109	13895	5	1397	1	966	1060	380
0	0	11113	13890	5	1402	1	966	1060	380
0	0	11113	13885	5	1407	1	966	1070	380
0	0	11118	13880	5	1412	1	966	1080	380
0	0	11118	13876	5	1417	1	966	1080	380
0	0	11124	13871	5	1422	1	966	1100	370
0	0	11124	13866	5	1427	1	966	1100	370
0	0	11124	13860	5	1432	1	966	1110	370
0	0	11127	13855	5	1437	1	965	1110	370
0	0	11127	13851	5	1442	1	965	1120	370
0	0	11127	13851	5	1447	1	965	1120	370
0	0	11132	13846	5	1452	1	965	1130	370
0	0	11132	13842	5	1457	1	965	1150	360
0	0	11138	13837	5	1462	1	965	1150	360
0	0	11138	13831	5	1467	1	965	1160	360
0	0	11138	13826	5	1472	1	965	1160	360
0	0	11138	13826	5	1477	1	965	1180	360
0	0	11142	13826	5	1482	1	965	1180	360
0	0	11142	13826	5	1487	1	966	1180	360
0	0	11142	13826	5	1492	1	966	1180	360
0	0	11142	13826	5	1497	1	966	1180	360
0	0	11142	13826	5	1502	1	966	1190	370
0	0	11142	13826	5	1507	1	967	1190	370
0	0	11142	13826	5	1512	1	967	1200	380
0	0	11142	13826	5	1517	1	967	1200	380
0	0	11142	13826	5	1522	1	966	1200	380
0	0	11142	13826	5	1527	1	966	1200	380
0	0	11142	13826	6	1533	1	966	1200	380
0	0	11142	13826	5	1538	1	965	1200	380
0	0	11142	13826	5	1543	1	964	1210	380
0	0	11142	13826	5	1548	1	964	1210	380
0	0	11142	13821	5	1553	1	964	1210	380
0	0	11142	13818	5	1558	1	964	1210	380
0	0	11146	13813	5	1563	1	965	1210	380
0	0	11152	13808	5	1568	1	965	1210	380
0	0	11159	13802	5	1573	1	965	1210	380
0	0	11165	13798	5	1578	1	964	1210	380
0	0	11168	13798	5	1583	1	965	1210	380
0	0	11168	13793	5	1588	1	965	1210	380
0	0	11172	13793	5	1593	1	965	1230	370
0	0	11172	13793	5	1598	1	965	1230	370
0	0	11172	13793	5	1603	1	967	1230	370
0	0	11172	13793	5	1608	1	968	1230	370
0	0	11172	13793	5	1613	1	970	1230	370
0	0	11172	13793	5	1618	1	976	1230	370
0	0	11172	13793	5	1623	1	978	1230	370
0	0	11172	13793	5	1628	1	978	1230	370
0	0	11172	13793	5	1633	1	979	1230	370
0	0	11172	13793	5	1638	1	979	1240	370
0	0	11168	13793	5	1643	1	979	1240	370
0	0	11168	13793	5	1648	1	979	1240	370
0	0	11168	13793	5	1653	1	979	1240	370
0	0	11168	13793	5	1658	1	979	1240	370
0	0	11168	13793	5	1663	1	979	1240	370
0	0	11168	13793	5	1668	1	979	1260	380
0	0	11168	13793	5	1673	1	980	1260	380
0	0	11168	13793	5	1678	1	981	1270	390
0	0	11168	13793	5	1683	1	983	1270	390
0	0	11168	13793	5	1688	1	987	1270	390
0	0	11168	13793	5	1693	1	989	1270	390
0	0	11168	13793	5	1698	1	990	1270	390
0	0	11172	13793	5	1703	1	992	1270	390
0	0	11172	13793	5	1708	1	993	1270	390
0	0	11172	13793	5	1713	1	994	1270	390
0	0	11172	13793	5	1718	1	995	1270	390
0	0	11172	13793	5	1723	1	995	1270	390
0	0	11172	13793	5	1728	1	995	1270	390
0	0	11172	13793	5	1733	1	995	1270	390
0	0	11172	13793	5	1738	1	995	1270	390
0	0	11172	13793	5	1743	1	995	1270	390
0	0	11172	13793	5	1748	1	995	1270	390
0	0	11172	13793	5	1753	1	995	1270	390
0	0	11172	13793	5	1758	1	995	1270	390
0	0	11172	13793	5	1763	1	995	1260	380
0	0	11172	13793	5	1768	1	995	1260	380
0	0	11172	13793	5	1773	1	995	1240	370
0	0	11172	13793	5	1778	1	995	1240	370
0	0	11172	13793	5	1783	1	995	1240	370
0	0	11172	13793	5	1788	1	995	1240	370
0	0	11172	13793	5	1793	1	995	1240	370
0	0	11172	13793	5	1798	1	994	1240	370
0	0	11172	13793	5	1803	1	994	1240	370
0	0	11172	13793	5	1808	1	993	1240	370
0	0	11172	13793	5	1813	1	993	1240	370
0	0	11172	13793	5	1818	1	993	1240	370
0	0	11172	13793	5	1823	1	992	1240	370
0	0	11172	13793	5	1828	1	992	1240	370
0	0	11172	13793	5	1833	1	991	1240	370
0	0	11172	13793	5	1838	1	991	1240	370
0	0	11172	13793	5	1843	1	991	1240	370
0	0	11172	13793	5	1848	1	991	1240	370
0	0	11172	13793	5	1853	1	990	1240	370
0	0	11172	13793	5	1858	1	990	1240	370
0	0	11172	13793	5	1863	1	990	1240	370
0	0	11172	13793	5	1868	1	990	1240	370
0	0	11172	13793	5	1873	1	991	1240	370
0	0	11172	13793	5	1878	1	991	1240	370
0	0	11172	13793	5	1883	1	990	1240	370
0	0	11172	13793	5	1888	1	990	1240	370
0	0	11172	13793	5	1893	1	990	1240	370
0	0	11172	13793	5	1898	1	989	1240	370
0	0	11172	13793	5	1903	1	989	1240	370
0	0	11176	13793	5	1908	1	989	1240	370
0	0	11176	13793	5	1913	1	989	1240	370
0	0	11176	13793	5	1918	1	988	1240	370
0	0	11176	13793	5	1923	1	988	1240	370
0	0	11182	13793	5	1928	1	988	1240	370
0	0	11187	13793	5	1933	1	989	1240	370
0	0	11195	13793	5	1938	1	989	1240	370
0	0	11206	13797	5	1943	1	990	1240	370
0	0	11218	13797	5	1948	1	990	1240	370
0	0	11231	13803	5	1953	1	990	1240	370
0	0	11243	13806	5	1958	1	989	1230	370
0	0	11252	13810	5	1963	1	990	1230	370
0	0	11262	13815	5	1968	1	990	1230	370
0	0	11271	13819	5	1973	1	990	1230	370
0	0	11279	13819	5	1978	1	990	1230	370
0	0	11286	13824	5	1983	1	990	1230	370
0	0	11292	13824	5	1988	1	991	1230	370
0	0	11298	13824	5	1993	1	990	1250	380
0	0	11303	13824	5	1998	1	990	1250	380
0	0	11309	13824	5	2003	1	990	1260	390
0	0	11314	13824	5	2008	1	990	1260	390
0	0	11321	13824	5	2013	1	991	1260	390
0	0	11328	13827	5	2018	1	990	1240	400
0	0	11335	13827	5	2023	1	990	1240	400
0	0	11342	13831	5	2028	1	990	1240	400
0	0	11349	13831	5	2033	1	991	1240	400
0	0	11356	13834	5	2038	1	991	1240	400
0	0	11362	13834	5	2043	1	990	1240	400
0	0	11367	13834	5	2048	1	991	1240	400
0	0	11371	13839	5	2053	1	991	1240	400
0	0	11375	13839	5	2058	1	991	1240	400
0	0	11378	13839	5	2063	1	991	1240	400
0	0	11378	13843	5	2068	1	991	1240	400
0	0	11383	13843	5	2073	1	991	1240	400
0	0	11383	13843	5	2078	1	991	1240	400
0	0	11388	13847	10	2088	1	990	1240	400
0	0	11392	13847	5	2093	1	991	1240	400
0	0	11397	13851	5	2098	1	991	1240	400
0	0	11402	13855	5	2103	1	991	1240	400
0	0	11408	13855	5	2108	1	991	1240	400
0	0	11414	13861	5	2113	1	991	1240	400
0	0	11419	13865	5	2118	1	991	1240	400
0	0	11425	13870	5	2123	1	991	1260	410
0	0	11432	13876	5	2128	1	991	1260	410
0	0	11439	13882	5	2133	1	991	1270	420
0	0	11446	13888	5	2138	1	991	1270	420
0	0	11453	13895	5	2143	1	992	1270	420
0	0	11460	13901	5	2148	1	991	1270	420
0	0	11466	13908	5	2153	1	992	1260	420
0	0	11472	13914	5	2158	1	993	1260	420
0	0	11478	13918	5	2163	1	992	1240	430
0	0	11484	13924	5	2168	1	992	1240	430
0	0	11490	13932	5	2173	1	992	1230	430
0	0	11496	13940	5	2178	1	992	1210	440
0	0	11502	13949	5	2183	1	992	1210	440
0	0	11509	13958	5	2188	1	992	1200	440
0	0	11517	13968	5	2193	1	992	1200	440
0	0	11526	13979	5	2198	1	992	1170	450
0	0	11537	13990	5	2203	1	992	1160	450
0	0	11549	14002	5	2208	1	991	1160	450
0	0	11560	14013	5	2213	1	992	1140	450
0	0	11570	14026	5	2218	1	991	1130	460
0	0	11580	14040	5	2223	1	990	1130	460
0	0	11592	14056	5	2228	1	989	1130	460
0	0	11603	14074	5	2233	1	989	1130	460
0	0	11613	14088	5	2238	1	989	1130	460
0	0	11621	14100	5	2243	1	989	1130	460
0	0	11630	14106	5	2248	1	989	1140	450
0	0	11637	14109	5	2253	1	989	1140	450
0	0	11643	14109	5	2258	1	988	1140	450
0	0	11648	14113	5	2263	1	987	1160	450
0	0	11652	14113	5	2268	1	986	1160	450
0	0	11655	14113	5	2273	1	986	1160	450
0	0	11660	14113	5	2278	1	987	1170	450
0	0	11668	14108	5	2283	1	988	1170	450
0	0	11678	14108	5	2288	1	987	1170	450
0	0	11690	14108	5	2293	1	986	1170	450
0	0	11704	14108	5	2298	1	987	1200	440
0	0	11715	14108	5	2303	1	986	1200	440
0	0	11724	14108	5	2308	1	985	1200	440
0	0	11731	14108	5	2313	1	984	1200	440
0	0	11736	14103	5	2318	1	984	1200	440
0	0	11741	14103	5	2323	1	984	1210	440
0	0	11746	14095	5	2328	1	984	1200	440
0	0	11751	14089	5	2333	1	984	1200	440
0	0	11757	14080	5	2338	1	983	1200	440
0	0	11761	14071	5	2343	1	983	1200	440
0	0	11765	14059	5	2348	1	983	1200	440
0	0	11765	14046	5	2353	1	983	1200	440
0	0	11765	14032	5	2358	1	982	1200	440
0	0	11765	14015	5	2363	1	982	1170	450
0	0	11765	13996	5	2368	1	983	1170	450
0	0	11765	13974	5	2373	1	982	1170	450
0	0	11759	13952	5	2378	1	982	1160	450
0	0	11755	13932	5	2383	1	981	1160	450
0	0	11750	13915	5	2388	1	981	1160	450
0	0	11745	13901	5	2393	1	982	1160	450
0	0	11740	13885	5	2398	1	982	1160	450
0	0	11733	13870	5	2403	1	983	1170	450
0	0	11725	13856	5	2408	1	983	1170	440
0	0	11715	13844	5	2413	1	983	1170	440
0	0	11703	13835	5	2418	1	984	1170	420
0	0	11689	13828	5	2423	1	984	1170	420
0	0	11672	13823	5	2428	1	985	1180	410
0	0	11655	13819	5	2433	1	986	1180	410
0	0	11637	13819	5	2438	1	986	1200	410
0	0	11619	13819	5	2443	1	986	1200	410
0	0	11601	13819	5	2448	1	986	1210	410
0	0	11581	13819	5	2453	1	986	1210	410
0	0	11561	13825	5	2458	1	987	1230	400
0	0	11544	13829	5	2463	1	988	1230	400
0	0	11528	13835	5	2468	1	985	1230	400
0	0	11515	13844	5	2473	1	984	1240	400
0	0	11505	13856	5	2478	1	985	1260	410
0	0	11495	13868	5	2483	1	984	1260	410
0	0	11487	13880	5	2488	1	982	1270	420
0	0	11481	13890	5	2493	1	982	1270	420
0	0	11475	13899	5	2498	1	976	1270	420
0	0	11470	13908	5	2503	1	969	1260	420
0	0	11470	13916	5	2508	1	956	1260	420
0	0	11467	13921	5	2513	1	939	1240	430
0	0	11467	13921	5	2518	1	913	1240	430
0	0	11467	13921	5	2523	1	878	1230	430
0	0	11467	13926	5	2528	1	833	1230	430
0	0	11472	13932	5	2533	1	707	1210	440
0	0	11478	13942	5	2538	1	378	1190	430
0	0	11478	13942	5	2543	0	0	1190	430
0	0	11495	13968	5	2548	0	0	1150	420
0	0	11507	13982	5	2553	0	0	1150	420
0	0	11519	13997	5	2558	0	0	1140	420
0	0	11531	14011	5	2563	0	0	1120	430
0	0	11543	14025	5	2568	0	0	1120	430
0	0	11551	14038	5	2573	0	0	1110	430
0	0	11560	14052	5	2578	0	0	1110	430
0	0	11572	14067	5	2583	0	0	1110	430
0	0	11587	14086	5	2588	0	0	1110	430
0	0	11605	14103	5	2593	0	0	1120	450
0	0	11624	14119	5	2598	0	0	1120	450
0	0	11641	14133	5	2603	0	0	1120	450
0	0	11658	14143	5	2608	0	0	1120	450
0	0	11673	14150	5	2613	0	0	1110	430
0	0	11688	14155	5	2618	0	0	1100	420
0	0	11703	14159	5	2623	0	0	1100	420
0	0	11714	14159	5	2628	0	0	1090	400
0	0	11724	14159	5	2633	0	0	1090	400
0	0	11733	14159	5	2638	0	0	1080	400
0	0	11741	14159	5	2643	0	0	1080	400
0	0	11746	14159	5	2648	0	0	1070	380
0	0	11751	14155	5	2653	0	0	1080	380
0	0	11754	14155	5	2658	0	0	1080	370
0	0	11754	14150	5	2663	0	0	1080	370
0	0	11761	14146	5	2668	0	0	1060	350
0	0	11761	14142	5	2673	0	0	1060	350
0	0	11767	14138	5	2678	0	0	1060	340
0	0	11767	14132	5	2683	0	0	1060	340
0	0	11770	14127	5	2688	0	0	1070	340
0	0	11770	14121	5	2693	0	0	1080	350
0	0	11770	14114	5	2698	0	0	1080	350
0	0	11770	14108	5	2703	0	0	1080	350
0	0	11770	14101	5	2708	0	0	1090	360
0	0	11770	14097	5	2713	0	0	1090	360
0	0	11770	14097	6	2719	1	152	1110	370
0	0	11760	14091	5	2724	1	159	1120	390
0	0	11760	14086	5	2729	1	202	1120	390
0	0	11760	14079	5	2734	1	290	1130	400
0	0	11760	14070	5	2739	1	413	1130	400
0	0	11760	14061	5	2744	1	525	1130	400
0	0	11764	14054	5	2749	1	605	1140	410
0	0	11764	14047	5	2754	1	643	1140	410
0	0	11764	14039	5	2759	1	688	1150	420
0	0	11764	14031	5	2764	1	747	1150	420
0	0	11764	14022	5	2769	1	780	1140	420
0	0	11764	14012	5	2774	1	796	1140	420
0	0	11764	14000	5	2779	1	821	1140	420
0	0	11764	13987	5	2784	1	853	1140	420
0	0	11764	13973	5	2789	1	856	1120	430
0	0	11764	13959	5	2794	1	856	1120	430
0	0	11760	13945	5	2799	1	855	1120	430
0	0	11760	13932	5	2804	1	855	1120	430
0	0	11755	13919	5	2809	1	857	1110	430
0	0	11755	13907	5	2814	1	857	1110	430
0	0	11750	13896	5	2819	1	857	1120	430
0	0	11750	13887	5	2824	1	857	1120	430
0	0	11750	13880	5	2829	1	856	1140	420
0	0	11750	13875	5	2834	1	856	1140	420
0	0	11750	13871	5	2839	1	857	1150	420
0	0	11750	13866	5	2844	1	859	1150	420
0	0	11756	13862	5	2849	1	862	1170	420
0	0	11760	13855	5	2854	1	877	1170	420
0	0	11766	13849	5	2859	1	889	1180	410
0	0	11771	13844	5	2864	1	890	1180	410
0	0	11777	13839	5	2869	1	889	1200	410
0	0	11781	13835	5	2874	1	889	1190	400
0	0	11781	13832	5	2879	1	889	1200	400
0	0	11789	13828	5	2884	1	893	1180	380
0	0	11794	13828	5	2889	1	896	1200	380
0	0	11798	13824	5	2894	1	897	1200	380
0	0	11804	13824	5	2899	1	898	1200	380
0	0	11809	13824	5	2904	1	902	1200	380
0	0	11813	13824	5	2909	1	910	1200	380
0	0	11819	13824	5	2914	1	916	1200	380
0	0	11826	13820	5	2919	1	917	1200	380
0	0	11833	13820	5	2924	1	918	1200	380
0	0	11840	13820	5	2929	1	923	1200	380
0	0	11849	13820	5	2934	1	925	1200	380
0	0	11858	13820	5	2939	1	929	1200	380
0	0	11869	13820	5	2944	1	930	1200	380
0	0	11880	13820	5	2949	1	932	1200	380
0	0	11892	13820	5	2954	1	933	1200	380
0	0	11903	13820	5	2959	1	940	1220	390
0	0	11914	13824	5	2964	1	942	1220	390
0	0	11924	13824	5	2969	1	947	1230	400
0	0	11934	13824	5	2974	1	950	1230	400
0	0	11942	13824	5	2979	1	955	1230	400
0	0	11948	13824	5	2984	1	958	1230	400
0	0	11954	13824	5	2989	1	961	1230	400
0	0	11959	13824	5	2994	1	962	1230	400
0	0	11966	13827	5	2999	1	966	1230	400
0	0	11973	13832	5	3004	1	972	1230	400
0	0	11983	13840	5	3009	1	972	1230	400
0	0	11995	13852	5	3014	1	977	1230	400
0	0	12007	13865	5	3019	1	983	1230	400
0	0	12019	13878	5	3024	1	983	1230	400
0	0	12029	13889	5	3029	1	984	1230	400
0	0	12037	13897	5	3034	1	986	1230	400
0	0	12042	13903	5	3039	1	991	1230	400
0	0	12049	13908	5	3044	1	993	1230	400
0	0	12055	13914	5	3049	1	993	1210	410
0	0	12059	13919	5	3054	1	993	1210	410
0	0	12063	13923	5	3059	1	993	1220	420
0	0	12063	13923	5	3064	1	994	1220	420
0	0	12063	13923	5	3069	1	996	1210	440
0	0	12067	13923	5	3074	1	998	1210	440
0	0	12067	13923	5	3079	1	1001	1200	440
0	0	12067	13923	5	3084	1	1004	1200	440
0	0	12067	13923	5	3089	1	1008	1170	450
0	0	12067	13923	5	3094	1	1012	1160	450
0	0	12067	13923	5	3099	1	1015	1160	450
0	0	12067	13919	5	3104	1	1019	1140	450
0	0	12067	13919	5	3109	1	1023	1130	460
0	0	12067	13919	5	3114	1	1023	1130	460
0	0	12067	13919	5	3119	1	1023	1130	460
0	0	12067	13919	5	3124	1	1023	1130	460
0	0	12067	13919	5	3129	1	1023	1130	460
0	0	12067	13919	5	3134	1	1023	1130	460
0	0	12067	13919	5	3139	1	1023	1130	460
0	0	12063	13919	5	3144	1	1023	1130	460
0	0	12063	13919	5	3149	1	1023	1130	460
0	0	12063	13919	5	3154	1	1023	1130	460
0	0	12063	13919	5	3159	1	1023	1130	460
0	0	12063	13916	5	3164	1	1023	1130	460
0	0	12059	13916	5	3169	1	1023	1130	460
0	0	12059	13916	5	3174	1	1023	1150	470
0	0	12059	13916	5	3179	1	1023	1150	470
0	0	12059	13916	5	3184	1	1023	1150	480
0	0	12059	13916	5	3189	1	1023	1150	480
0	0	12056	13912	5	3194	1	1023	1150	480
0	0	12056	13912	5	3199	1	1023	1150	480
0	0	12056	13912	5	3204	1	1023	1150	480
0	0	12056	13912	5	3209	1	1023	1150	480
0	0	12056	13912	5	3214	1	1023	1150	480
0	0	12056	13912	5	3219	1	1023	1150	480
0	0	12056	13908	5	3224	1	1023	1150	480
0	0	12056	13908	5	3229	1	1023	1150	480
0	0	12056	13908	5	3234	1	1023	1150	480
0	0	12056	13908	5	3239	1	1023	1150	480
0	0	12056	13908	5	3244	1	1023	1150	480
0	0	12056	13908	5	3249	1	1023	1150	480
0	0	12056	13908	5	3254	1	1023	1150	480
0	0	12056	13908	5	3259	1	1023	1150	480
0	0	12052	13908	5	3264	1	1023	1150	480
0	0	12052	13908	5	3269	1	1023	1150	480
0	0	12052	13908	5	3274	1	1023	1150	480
0	0	12052	13908	5	3279	1	1023	1150	480
0	0	12052	13908	5	3284	1	1023	1150	480
0	0	12052	13908	5	3289	1	1023	1150	480
0	0	12052	13908	5	3294	1	1023	1150	480
0	0	12052	13908	5	3299	1	1023	1150	480
0	0	12052	13908	5	3304	1	1023	1170	480
0	0	12052	13908	5	3309	1	1023	1170	480
0	0	12052	13908	5	3314	1	1023	1170	480
0	0	12052	13908	5	3319	1	1023	1170	480
0	0	12052	13908	5	3324	1	1023	1170	480
0	0	12052	13905	5	3329	1	1023	1190	470
0	0	12052	13905	5	3334	1	1023	1190	470
0	0	12048	13905	5	3339	1	1023	1190	470
0	0	12048	13905	5	3344	1	1023	1190	470
0	0	12048	13905	5	3349	1	1023	1190	470
0	0	12044	13905	5	3354	1	1023	1190	470
0	0	12044	13905	5	3359	1	1023	1190	470
0	0	12044	13905	5	3364	1	1023	1200	470
0	0	12039	13905	5	3369	1	1023	1220	460
0	0	12039	13901	5	3374	1	1023	1230	460
0	0	12032	13901	5	3379	1	1023	1250	450
0	0	12026	13895	5	3384	1	1023	1250	450
0	0	12020	13890	5	3389	1	1023	1260	440
0	0	12014	13883	5	3394	1	1023	1280	430
0	0	12007	13874	5	3399	1	1023	1260	420
0	0	11998	13863	5	3404	1	1023	1270	420
0	0	11986	13852	5	3409	1	1023	1270	420
0	0	11973	13840	5	3414	1	1023	1290	410
0	0	11961	13826	5	3419	1	1023	1300	400
0	0	11950	13814	5	3424	1	1023	1300	400
0	0	11942	13803	5	3429	1	1023	1320	400
0	0	11936	13795	5	3434	1	1023	1320	400
0	0	11932	13790	5	3439	1	1023	1320	400
0	0	11932	13786	5	3444	1	1023	1320	400
0	0	11932	13786	5	3449	1	1023	1320	400
0	0	11927	13781	5	3454	1	1023	1320	400
0	0	11927	13781	5	3459	1	1023	1300	400
0	0	11927	13777	5	3464	1	1023	1300	400
0	0	11927	13777	5	3469	1	1023	1300	400
0	0	11927	13777	5	3474	1	1023	1300	400
0	0	11927	13777	5	3479	1	1023	1300	400
0	0	11927	13777	5	3484	1	1023	1300	400
0	0	11927	13777	5	3489	1	1023	1300	400
0	0	11927	13777	5	3494	1	1023	1300	400
0	0	11927	13777	5	3499	1	1023	1300	400
0	0	11927	13777	5	3504	1	1023	1300	400
0	0	11927	13781	5	3509	1	1023	1300	400
0	0	11930	13781	5	3514	1	1023	1300	400
0	0	11930	13781	5	3519	1	1023	1300	400
0	0	11934	13781	5	3524	1	1023	1300	400
0	0	11934	13781	5	3529	1	1023	1300	400
0	0	11934	13781	5	3534	1	1023	1300	400
0	0	11934	13781	5	3539	1	1023	1300	400
0	0	11934	13781	5	3544	1	1023	1300	400
0	0	11938	13781	5	3549	1	1023	1300	400
0	0	11938	13781	5	3554	1	1023	1300	400
0	0	11938	13781	5	3559	1	1023	1300	400
0	0	11938	13778	5	3564	1	1023	1300	400
0	0	11938	13778	5	3569	1	1023	1300	400
0	0	11938	13778	5	3574	1	1023	1300	400
0	0	11941	13778	5	3579	1	1023	1300	400
0	0	11941	13778	5	3584	1	1023	1300	400
0	0	11941	13778	5	3589	1	1023	1300	400
0	0	11941	13778	5	3594	1	1023	1300	400
0	0	11945	13778	5	3599	1	1023	1300	400
0	0	11945	13778	5	3604	1	1023	1300	400
0	0	11945	13778	5	3609	1	1023	1300	400
0	0	11945	13778	5	3614	1	1023	1300	400
0	0	11945	13778	5	3619	1	1023	1300	400
0	0	11948	13778	5	3624	1	1023	1300	400
0	0	11948	13778	5	3629	1	1023	1300	400
0	0	11948	13778	5	3634	1	1023	1300	400
0	0	11948	13778	5	3639	1	1023	1300	400
0	0	11948	13778	5	3644	1	1023	1300	400
0	0	11948	13778	5	3649	1	1023	1300	400
0	0	11948	13778	5	3654	1	1023	1300	400
0	0	11952	13778	5	3659	1	1023	1300	400
0	0	11952	13778	5	3664	1	1023	1290	400
0	0	11952	13778	5	3669	1	1023	1290	400
0	0	11952	13778	5	3674	1	1023	1270	390
0	0	11952	13781	5	3679	1	1023	1270	390
0	0	11952	13781	5	3684	1	1023	1260	390
0	0	11956	13781	5	3689	1	1023	1260	390
0	0	11961	13787	5	3694	1	1023	1260	390
0	0	11969	13792	5	3699	1	1023	1260	390
0	0	11980	13799	5	3704	1	1023	1260	390
0	0	11994	13808	5	3709	1	1023	1260	390
0	0	12008	13817	5	3714	1	1023	1260	390
0	0	12019	13825	5	3719	1	1023	1260	390
0	0	12027	13831	5	3724	1	1023	1260	390
0	0	12035	13837	5	3729	1	1023	1260	390
0	0	12041	13842	5	3734	1	1023	1260	390
0	0	12048	13848	5	3739	1	1023	1260	390
0	0	12057	13857	5	3744	1	1023	1260	390
0	0	12067	13867	5	3749	1	1023	1260	390
0	0	12077	13879	5	3754	1	1023	1260	390
0	0	12087	13892	5	3759	1	1023	1260	390
0	0	12097	13906	5	3764	1	1023	1260	390
0	0	12107	13920	5	3769	1	1023	1260	410
0	0	12117	13936	5	3774	1	1023	1260	410
0	0	12128	13954	5	3779	1	1023	1260	420
0	0	12136	13972	5	3784	1	1023	1240	430
0	0	12142	13989	5	3789	1	1023	1230	420
0	0	12146	14000	5	3794	1	1023	1220	420
0	0	12146	14005	5	3799	1	1023	1200	410
0	0	12146	14005	5	3804	1	1023	1180	410
0	0	12146	14010	5	3809	1	1023	1170	420
0	0	12150	14016	5	3814	1	1023	1170	420
0	0	12150	14025	5	3819	1	1023	1150	420
0	0	12156	14037	5	3824	1	1023	1150	420
0	0	12160	14047	5	3829	1	1020	1140	420
0	0	12160	14056	5	3834	1	1019	1140	420
0	0	12163	14063	5	3839	1	1017	1120	430
0	0	12163	14069	5	3844	1	1017	1120	430
0	0	12163	14074	5	3849	1	1017	1120	430
0	0	12163	14081	5	3854	1	1016	1120	430
0	0	12163	14093	5	3859	1	1015	1140	420
0	0	12163	14109	5	3864	1	1015	1140	420
0	0	12167	14126	5	3869	1	1016	1140	420
0	0	12167	14140	5	3874	1	1016	1140	420
0	0	12167	14146	5	3879	1	1016	1150	420
0	0	12167	14146	5	3884	1	1015	1150	420
0	0	12167	14151	5	3889	1	1015	1150	420
0	0	12167	14151	5	3894	1	1015	1150	420
0	0	12162	14157	5	3899	1	1014	1170	420
0	0	12162	14162	5	3904	1	1008	1170	420
0	0	12158	14169	5	3909	1	1006	1170	420
0	0	12158	14178	5	3914	1	1004	1170	420
0	0	12158	14186	5	3919	1	999	1170	420
0	0	12155	14194	5	3924	1	997	1180	410
0	0	12155	14199	5	3929	1	996	1180	410
0	0	12155	14199	5	3934	1	996	1180	410
0	0	12155	14199	5	3939	1	995	1180	410
0	0	12155	14199	5	3944	1	994	1180	410
0	0	12155	14199	5	3949	1	994	1180	410
0	0	12155	14199	5	3954	1	993	1180	410
0	0	12155	14199	5	3959	1	993	1180	410
0	0	12155	14199	5	3964	1	992	1180	410
0	0	12155	14195	5	3969	1	992	1180	410
0	0	12155	14195	5	3974	1	991	1180	410
0	0	12155	14190	5	3979	1	991	1180	410
0	0	12155	14186	5	3984	1	992	1180	410
0	0	12160	14180	5	3989	1	992	1180	410
0	0	12160	14172	5	3994	1	992	1180	410
0	0	12165	14160	5	3999	1	993	1180	410
0	0	12165	14148	5	4004	1	993	1180	410
0	0	12170	14135	5	4009	1	993	1180	410
0	0	12170	14121	5	4014	1	992	1180	410
0	0	12173	14108	5	4019	1	992	1180	410
0	0	12173	14093	5	4024	1	992	1180	410
0	0	12173	14076	5	4029	1	991	1180	410
0	0	12173	14055	5	4034	1	992	1170	420
0	0	12169	14035	5	4039	1	992	1170	420
0	0	12169	14015	5	4044	1	992	1170	420
0	0	12173	13998	5	4049	1	992	1150	420
0	0	12178	13985	5	4054	1	993	1150	420
0	0	12185	13973	5	4059	1	993	1150	420
0	0	12189	13959	5	4064	1	993	1140	420
0	0	12194	13946	5	4069	1	993	1140	420
0	0	12194	13929	5	4074	1	994	1120	430
0	0	12198	13911	5	4079	1	993	1120	430
0	0	12198	13891	5	4084	1	993	1120	430
0	0	12202	13871	5	4089	1	994	1120	430
0	0	12202	13853	5	4094	1	993	1140	420
0	0	12211	13837	5	4099	1	994	1140	420
0	0	12217	13823	5	4104	1	994	1140	420
0	0	12224	13807	5	4109	1	994	1150	420
0	0	12230	13787	5	4114	1	994	1150	420
0	0	12234	13764	5	4119	1	995	1150	420
0	0	12234	13737	5	4124	1	995	1170	420
0	0	12239	13710	5	4129	1	995	1170	420
0	0	12239	13686	5	4134	1	995	1180	410
0	0	12239	13662	5	4139	1	995	1180	410
0	0	12239	13641	5	4144	1	995	1200	410
0	0	12239	13620	5	4149	1	996	1200	410
0	0	12239	13602	5	4154	1	995	1200	410
0	0	12235	13585	5	4159	1	995	1210	410
0	0	12235	13569	5	4164	1	996	1210	410
0	0	12235	13557	5	4169	1	996	1200	410
0	0	12235	13547	5	4174	1	995	1200	410
0	0	12235	13540	5	4179	1	995	1200	410
0	0	12235	13535	5	4184	1	995	1180	410
0	0	12235	13535	5	4189	1	995	1180	410
0	0	12239	13530	6	4195	1	995	1180	410
0	0	12239	13525	5	4200	1	995	1180	410
0	0	12243	13519	5	4205	1	994	1180	410
0	0	12243	13509	5	4210	1	995	1180	410
0	0	12243	13499	5	4215	1	995	1170	420
0	0	12246	13488	5	4220	1	995	1170	420
0	0	12246	13477	5	4225	1	995	1170	420
0	0	12246	13467	5	4230	1	995	1170	420
0	0	12246	13458	5	4235	1	995	1170	420
0	0	12246	13451	5	4240	1	995	1170	420
0	0	12250	13447	5	4245	1	994	1170	420
0	0	12250	13443	5	4250	1	994	1170	420
0	0	12250	13443	5	4255	1	994	1170	420
0	0	12250	13439	5	4260	1	994	1150	420
0	0	12250	13439	5	4265	1	993	1150	420
0	0	12250	13439	5	4270	1	993	1150	420
0	0	12250	13439	5	4275	1	992	1150	420
0	0	12254	13439	5	4280	1	992	1150	420
0	0	12254	13439	5	4285	1	991	1150	420
0	0	12254	13442	5	4290	1	991	1150	420
0	0	12254	13442	5	4295	1	991	1150	420
0	0	12254	13448	5	4300	1	991	1140	420
0	0	12254	13453	5	4305	1	991	1140	420
0	0	12254	13457	5	4310	1	991	1140	420
0	0	12254	13463	5	4315	1	992	1140	420
0	0	12254	13471	5	4320	1	992	1140	420
0	0	12254	13485	5	4325	1	992	1140	420
0	0	12249	13505	5	4330	1	990	1140	420
0	0	12249	13532	5	4335	1	989	1140	420
0	0	12244	13565	5	4340	1	989	1140	420
0	0	12244	13601	5	4345	1	988	1140	420
0	0	12240	13638	5	4350	1	987	1150	420
0	0	12240	13677	5	4355	1	980	1150	420
0	0	12240	13714	5	4360	1	978	1150	420
0	0	12240	13747	5	4365	1	978	1150	420
0	0	12244	13775	5	4370	1	978	1150	420
0	0	12244	13794	5	4375	1	977	1170	420
0	0	12250	13808	5	4380	1	978	1170	420
0	0	12254	13820	5	4385	1	977	1180	410
0	0	12258	13831	5	4390	1	977	1180	410
0	0	12264	13847	5	4395	1	977	1180	410
0	0	12270	13866	5	4400	1	978	1200	410
0	0	12275	13884	5	4405	1	978	1200	410
0	0	12280	13899	5	4410	1	978	1200	410
0	0	12283	13909	5	4415	1	978	1180	410
0	0	12287	13917	5	4420	1	978	1180	410
0	0	12291	13926	5	4425	1	978	1180	410
0	0	12296	13937	5	4430	1	976	1170	420
0	0	12301	13952	5	4435	1	975	1190	430
0	0	12307	13969	5	4440	1	974	1170	440
0	0	12314	13985	5	4445	1	973	1170	450
0	0	12321	14001	5	4450	1	972	1160	450
0	0	12326	14014	5	4455	1	970	1160	450
0	0	12330	14023	5	4460	1	968	1140	450
0	0	12330	14029	5	4465	1	968	1140	450
0	0	12330	14029	5	4470	1	968	1130	460
0	0	12335	14029	5	4475	1	968	1130	460
0	0	12335	14029	5	4480	1	967	1130	460
0	0	12335	14029	5	4485	1	966	1130	460
0	0	12340	14024	5	4490	1	966	1130	460
0	0	12344	14024	5	4495	1	966	1130	460
0	0	12348	14019	5	4500	1	966	1130	460
0	0	12353	14015	5	4505	1	966	1130	460
0	0	12359	14011	5	4510	1	964	1130	460
0	0	12365	14007	5	4515	1	964	1130	460
0	0	12372	14002	5	4520	1	964	1130	460
0	0	12379	13995	5	4525	1	964	1130	460
0	0	12388	13986	5	4530	1	965	1130	460
0	0	12396	13974	5	4535	1	964	1130	460
0	0	12403	13960	5	4540	1	964	1130	460
0	0	12411	13946	5	4545	1	964	1130	460
0	0	12417	13931	5	4550	1	964	1110	460
0	0	12424	13917	5	4555	1	964	1110	460
0	0	12432	13900	5	4560	1	965	1110	460
0	0	12439	13881	5	4565	1	965	1110	460
0	0	12445	13861	5	4570	1	964	1130	460
0	0	12450	13840	5	4575	1	963	1130	460
0	0	12453	13822	5	4580	1	964	1140	450
0	0	12457	13805	5	4585	1	964	1140	450
0	0	12461	13788	5	4590	1	964	1160	450
0	0	12461	13773	5	4595	1	964	1190	460
0	0	12467	13759	5	4600	1	964	1190	460
0	0	12467	13750	5	4605	1	964	1220	460
0	0	12473	13743	5	4610	1	964	1220	460
0	0	12473	13739	5	4615	1	964	1230	460
0	0	12479	13739	5	4620	1	963	1230	460
0	0	12479	13735	5	4625	1	963	1250	450
0	0	12485	13735	5	4630	1	963	1270	450
0	0	12489	13735	5	4635	1	963	1270	450
0	0	12492	13735	5	4640	1	963	1270	450
0	0	12496	13735	5	4645	1	963	1290	440
0	0	12501	13735	5	4650	1	963	1310	450
0	0	12506	13735	5	4655	1	964	1310	450
0	0	12511	13735	5	4660	1	963	1320	460
0	0	12515	13739	5	4665	1	963	1320	460
0	0	12519	13739	5	4670	1	963	1320	460
0	0	12523	13739	5	4675	1	964	1320	460
0	0	12528	13739	5	4680	1	964	1320	460
0	0	12534	13743	5	4685	1	964	1320	460
0	0	12541	13743	5	4690	1	964	1320	460
0	0	12548	13749	5	4695	1	965	1320	460
0	0	12555	13755	5	4700	1	965	1320	460
0	0	12563	13760	5	4705	1	965	1320	460
0	0	12572	13767	5	4710	1	966	1330	450
0	0	12581	13773	5	4715	1	966	1330	450
0	0	12590	13779	5	4720	1	966	1330	450
0	0	12599	13786	5	4725	1	966	1330	450
0	0	12608	13794	5	4730	1	967	1330	450
0	0	12617	13802	5	4735	1	967	1350	460
0	0	12624	13809	5	4740	1	966	1350	460
0	0	12629	13814	5	4745	1	967	1360	470
0	0	12633	13814	5	4750	1	968	1380	460
0	0	12633	13814	5	4755	1	968	1380	460
0	0	12638	13814	5	4760	1	968	1380	460
0	0	12643	13814	5	4765	1	969	1380	460
0	0	12648	13817	5	4770	1	970	1380	460
0	0	12657	13823	5	4775	1	972	1380	460
0	0	12666	13833	5	4780	1	972	1380	460
0	0	12675	13843	5	4785	1	971	1380	460
0	0	12683	13852	5	4790	1	972	1400	470
0	0	12687	13857	5	4795	1	973	1400	470
0	0	12687	13857	5	4800	1	972	1400	470
0	0	12692	13857	5	4805	1	973	1400	470
0	0	12692	13857	5	4810	1	973	1410	460
0	0	12692	13857	5	4815	1	973	1390	450
0	0	12696	13857	5	4820	1	973	1390	450
0	0	12696	13862	5	4825	1	974	1380	450
0	0	12696	13867	5	4830	1	974	1380	450
0	0	12701	13874	5	4835	1	973	1360	440
0	0	12705	13882	5	4840	1	974	1360	440
0	0	12705	13890	5	4845	1	974	1350	430
0	0	12708	13897	5	4850	1	974	1350	430
0	0	12708	13902	5	4855	1	975	1330	420
0	0	12708	13905	5	4860	1	975	1330	420
0	0	12708	13905	5	4865	1	976	1320	430
0	0	12708	13910	5	4870	1	976	1320	430
0	0	12708	13910	5	4875	1	976	1290	430
0	0	12708	13917	5	4880	1	975	1280	430
0	0	12704	13923	5	4885	1	974	1240	430
0	0	12704	13931	5	4890	1	974	1230	430
0	0	12704	13941	5	4895	1	974	1250	440
0	0	12709	13951	5	4900	1	973	1220	450
0	0	12709	13960	5	4905	1	973	1220	460
0	0	12713	13965	5	4910	1	973	1200	470
0	0	12713	13965	5	4915	1	972	1200	470
0	0	12713	13965	5	4920	1	973	1190	470
0	0	12713	13970	5	4925	1	972	1170	480
0	0	12713	13974	5	4930	1	972	1150	480
0	0	12713	13981	5	4935	1	971	1150	480
0	0	12713	13989	5	4940	1	971	1150	480
0	0	12718	13998	5	4945	1	971	1150	480
0	0	12718	14006	5	4950	1	971	1150	480
0	0	12718	14014	5	4955	1	971	1150	480
0	0	12722	14023	5	4960	1	971	1150	480
0	0	12722	14032	5	4965	1	970	1150	480
0	0	12725	14042	5	4970	1	970	1150	480
0	0	12725	14052	5	4975	1	971	1150	480
0	0	12725	14061	5	4980	1	971	1150	480
0	0	12725	14068	5	4985	1	971	1150	480
0	0	12725	14074	5	4990	1	971	1170	480
0	0	12725	14082	5	4995	1	971	1170	480
0	0	12725	14090	5	5000	1	971	1170	480
0	0	12725	14098	5	5005	1	971	1170	480
0	0	12725	14106	5	5010	1	971	1190	470
0	0	12725	14114	5	5015	1	971	1190	470
0	0	12725	14123	5	5020	1	971	1190	470
0	0	12725	14132	5	5025	1	970	1190	470
0	0	12729	14140	5	5030	1	970	1200	470
0	0	12729	14146	5	5035	1	970	1200	470
0	0	12734	14151	5	5040	1	969	1200	470
0	0	12734	14151	5	5045	1	969	1200	470
0	0	12734	14151	5	5050	1	968	1220	460
0	0	12734	14151	5	5055	1	968	1220	460
0	0	12734	14147	5	5060	1	967	1220	460
0	0	12734	14147	5	5065	1	966	1220	460
0	0	12734	14143	5	5070	1	966	1220	460
0	0	12734	14140	5	5075	1	965	1220	460
0	0	12734	14136	5	5080	1	964	1220	460
0	0	12734	14130	5	5085	1	963	1230	460
0	0	12734	14126	5	5090	1	963	1230	460
0	0	12734	14120	5	5095	1	963	1230	460
0	0	12734	14115	5	5100	1	963	1230	460
0	0	12734	14107	5	5105	1	963	1230	460
0	0	12737	14096	5	5110	1	964	1220	460
0	0	12737	14083	5	5115	1	964	1220	460
0	0	12737	14069	5	5120	1	963	1220	460
0	0	12737	14058	5	5125	1	964	1220	460
0	0	12737	14047	5	5130	1	964	1220	460
0	0	12744	14035	5	5135	1	964	1200	470
0	0	12749	14021	5	5140	1	964	1200	470
0	0	12754	14005	5	5145	1	965	1200	470
0	0	12754	13990	5	5150	1	964	1200	470
0	0	12761	13974	5	5155	1	965	1190	470
0	0	12761	13958	5	5160	1	964	1190	470
0	0	12766	13941	5	5165	1	965	1210	490
0	0	12766	13923	5	5170	1	964	1210	490
0	0	12766	13905	5	5175	1	964	1210	490
0	0	12766	13888	5	5180	1	964	1210	490
0	0	12766	13871	5	5185	1	964	1220	480
0	0	12766	13857	5	5190	1	964	1200	470
0	0	12771	13845	5	5195	1	964	1220	460
0	0	12771	13837	5	5200	1	964	1220	460
0	0	12771	13833	5	5205	1	963	1230	460
0	0	12777	13829	5	5210	1	964	1230	460
0	0	12780	13825	5	5215	1	964	1250	450
0	0	12785	13820	5	5220	1	965	1270	450
0	0	12791	13815	5	5225	1	965	1260	440
0	0	12795	13809	5	5230	1	965	1280	430
0	0	12795	13805	5	5235	1	964	1260	420
0	0	12802	13800	5	5240	1	964	1270	420
0	0	12806	13797	5	5245	1	964	1290	410
0	0	12811	13797	5	5250	1	964	1290	410
0	0	12817	13791	5	5255	1	963	1300	400
0	0	12823	13791	5	5260	1	964	1290	410
0	0	12830	13791	5	5265	1	965	1290	410
0	0	12837	13791	5	5270	1	965	1290	410
0	0	12845	13791	5	5275	1	964	1290	410
0	0	12853	13791	5	5280	1	965	1290	410
0	0	12863	13795	5	5285	1	965	1290	410
0	0	12874	13800	5	5290	1	964	1290	410
0	0	12885	13806	5	5295	1	965	1290	410
0	0	12896	13812	5	5300	1	965	1290	410
0	0	12905	13820	5	5305	1	965	1290	410
0	0	12914	13828	5	5310	1	964	1290	410
0	0	12924	13836	5	5315	1	966	1290	410
0	0	12934	13844	5	5320	1	966	1290	410
0	0	12944	13851	5	5325	1	966	1290	410
0	0	12952	13857	5	5330	1	966	1290	410
0	0	12959	13864	5	5335	1	967	1290	410
0	0	12965	13872	5	5340	1	966	1300	400
0	0	12972	13880	5	5345	1	966	1300	400
0	0	12979	13891	5	5350	1	967	1300	400
0	0	12989	13901	5	5355	1	968	1310	420
0	0	12999	13910	5	5360	1	967	1310	420
0	0	13010	13921	5	5365	1	968	1300	430
0	0	13020	13931	5	5370	1	967	1300	430
0	0	13028	13943	5	5375	1	967	1290	440
0	0	13036	13955	5	5380	1	967	1270	450
0	0	13043	13967	5	5385	1	967	1270	450
0	0	13052	13980	5	5390	1	967	1250	450
0	0	13063	13994	5	5395	1	966	1230	460
0	0	13075	14009	5	5400	1	966	1230	460
0	0	13087	14024	5	5405	1	967	1220	460
0	0	13097	14039	5	5410	1	966	1200	470
0	0	13106	14052	5	5415	1	965	1200	470
0	0	13114	14063	5	5420	1	966	1190	470
0	0	13121	14072	5	5425	1	966	1170	480
0	0	13129	14080	5	5430	1	966	1170	480
0	0	13136	14087	5	5435	1	965	1150	480
0	0	13143	14094	5	5440	1	965	1150	480
0	0	13149	14101	5	5445	1	965	1170	480
0	0	13156	14108	5	5450	1	966	1170	480
0	0	13163	14114	5	5455	1	965	1170	480
0	0	13170	14121	5	5460	1	964	1170	480
0	0	13178	14127	5	5465	1	964	1170	480
0	0	13186	14132	5	5470	1	963	1190	470
0	0	13193	14137	5	5475	1	962	1190	470
0	0	13201	14141	5	5480	1	962	1190	470
0	0	13208	14141	5	5485	1	962	1200	470
0	0	13216	14141	5	5490	1	963	1200	470
0	0	13224	14141	5	5495	1	963	1200	470
0	0	13232	14141	5	5500	1	962	1200	470
0	0	13241	14141	5	5505	1	963	1200	470
0	0	13249	14134	5	5510	1	963	1220	460
0	0	13258	14128	5	5515	1	963	1220	460
0	0	13265	14122	5	5520	1	963	1220	460
0	0	13273	14116	5	5525	1	963	1220	460
0	0	13281	14109	5	5530	1	963	1220	460
0	0	13288	14100	5	5535	1	963	1220	460
0	0	13297	14091	5	5540	1	964	1220	460
0	0	13305	14081	5	5545	1	962	1200	470
0	0	13314	14072	5	5550	1	962	1200	470
0	0	13323	14063	5	5555	1	962	1200	470
0	0	13332	14053	5	5560	1	963	1200	470
0	0	13341	14042	5	5565	1	963	1190	470
0	0	13349	14030	5	5570	1	962	1190	470
0	0	13357	14017	5	5575	1	963	1190	470
0	0	13365	14004	5	5580	1	963	1170	480
0	0	13373	13990	5	5585	1	963	1170	480
0	0	13378	13974	5	5590	1	963	1170	480
0	0	13378	13958	5	5595	1	962	1170	480
0	0	13382	13939	5	5600	1	962	1170	500
0	0	13382	13919	5	5605	1	962	1170	500
0	0	13382	13898	5	5610	1	961	1190	500
0	0	13376	13878	5	5615	1	961	1190	500
0	0	13372	13862	5	5620	1	960	1220	500
0	0	13368	13851	5	5625	1	957	1220	500
0	0	13368	13846	5	5630	1	950	1230	490
0	0	13368	13846	5	5635	1	946	1250	480
0	0	13368	13846	5	5640	1	944	1250	480
0	0	13368	13846	5	5645	1	944	1260	480
0	0	13368	13846	5	5650	1	944	1280	470
0	0	13368	13846	5	5655	1	943	1280	470
0	0	13368	13852	5	5660	1	941	1300	470
0	0	13368	13857	5	5665	1	941	1320	460
0	0	13368	13862	5	5670	1	941	1330	450
0	0	13368	13870	5	5675	1	941	1350	440
0	0	13368	13879	5	5680	1	940	1350	440
0	0	13368	13891	5	5685	1	937	1360	440
0	0	13368	13907	5	5690	1	935	1360	440
0	0	13368	13925	5	5695	1	936	1360	440
0	0	13372	13946	5	5700	1	932	1350	440
0	0	13372	13969	5	5705	1	924	1330	450
0	0	13380	13993	5	5710	1	921	1330	450
0	0	13384	14016	5	5715	1	921	1320	460
0	0	13389	14035	5	5720	1	921	1300	470
0	0	13395	14050	5	5725	1	921	1280	470
0	0	13401	14062	5	5730	1	921	1280	470
0	0	13408	14073	5	5735	1	921	1260	480
0	0	13416	14084	5	5740	1	920	1260	480
0	0	13424	14096	5	5745	1	922	1250	480
0	0	13434	14108	5	5750	1	922	1230	490
0	0	13444	14121	5	5755	1	920	1230	490
0	0	13456	14132	5	5760	1	920	1220	500
0	0	13467	14143	5	5765	1	920	1220	500
0	0	13477	14153	5	5770	1	920	1190	500
0	0	13485	14160	5	5775	1	919	1190	500
0	0	13489	14164	5	5780	1	918	1220	500
0	0	13493	14164	5	5785	1	919	1220	500
0	0	13497	14158	5	5790	1	920	1220	500
0	0	13501	14151	5	5795	1	920	1230	490
0	0	13508	14141	5	5800	1	922	1230	490
0	0	13516	14130	5	5805	1	922	1230	490
0	0	13523	14119	5	5810	1	922	1230	490
0	0	13532	14108	5	5815	1	924	1230	490
0	0	13542	14097	5	5820	1	926	1230	490
0	0	13554	14086	5	5825	1	927	1230	490
0	0	13568	14074	5	5830	1	927	1230	490
0	0	13582	14063	5	5835	1	928	1230	490
0	0	13596	14053	5	5840	1	930	1220	500
0	0	13608	14042	5	5845	1	930	1220	500
0	0	13620	14029	5	5850	1	933	1230	510
0	0	13629	14014	5	5855	1	933	1230	510
0	0	13640	13998	5	5860	1	936	1220	530
0	0	13650	13981	5	5865	1	935	1220	530
0	0	13659	13964	5	5870	1	935	1220	530
0	0	13667	13946	5	5875	1	935	1220	530
0	0	13673	13930	5	5880	1	935	1210	530
0	0	13678	13914	5	5885	1	934	1210	530
0	0	13678	13899	5	5890	1	934	1220	530
0	0	13683	13886	5	5895	1	934	1220	530
0	0	13683	13875	5	5900	1	934	1270	530
0	0	13689	13866	5	5905	1	934	1270	530
0	0	13689	13862	5	5910	1	933	1290	530
0	0	13694	13862	5	5915	1	932	1310	520
0	0	13694	13862	5	5920	1	932	1310	520
0	0	13701	13862	5	5925	1	930	1330	520
0	0	13701	13862	5	5930	1	926	1350	510
0	0	13708	13862	5	5935	1	909	1370	520
0	0	13708	13862	5	5940	1	882	1380	510
0	0	13714	13862	5	5945	1	837	1420	500
0	0	13721	13867	5	5950	1	657	1430	500
0	0	13729	13875	5	5955	1	188	1430	500
0	0	13729	13875	5	5960	0	0	1450	480
0	0	13747	13903	5	5965	0	0	1450	480
0	0	13751	13923	5	5970	0	0	1440	480
0	0	13751	13944	5	5975	0	0	1420	490
0	0	13746	13968	5	5980	0	0	1390	480
0	0	13738	13995	5	5985	0	0	1370	480
0	0	13732	14026	5	5990	0	0	1330	480
0	0	13727	14065	5	5995	0	0	1320	480
0	0	13727	14110	5	6000	0	0	1280	470
0	0	13720	14157	5	6005	0	0	1250	470
0	0	13711	14207	5	6010	0	0	1250	470
0	0	13693	14255	5	6015	0	0	1220	460
0	0	13667	14302	5	6020	0	0	1200	470
0	0	13633	14346	5	6025	0	0	1200	470
0	0	13592	14388	5	6030	0	0	1190	470
0	0	13545	14431	5	6035	0	0	1160	470
0	0	13491	14472	5	6040	0	0	1150	470
0	0	13432	14514	5	6045	0	0	1130	460
0	0	13369	14557	5	6050	0	0	1130	460
0	0	13305	14598	5	6055	0	0	1130	460
0	0	13243	14636	5	6060	0	0	1130	460
0	0	13182	14667	5	6065	0	0	1130	460
0	0	13127	14686	5	6070	0	0	1130	450
0	0	13075	14695	5	6075	0	0	1130	450
0	0	13030	14699	5	6080	0	0	1120	430
0	0	12990	14699	5	6085	0	0	1110	420
0	0	12951	14704	5	6090	0	0	1090	400
0	0	12913	14704	5	6095	0	0	1070	380
0	0	12873	14704	5	6100	0	0	1060	350
0	0	12833	14696	5	6105	0	0	1040	320
0	0	12794	14688	5	6110	0	0	1030	290
0	0	12757	14679	5	6115	0	0	1030	290
0	0	12721	14672	5	6120	0	0	1020	290
0	0	12685	14668	5	6125	0	0	1020	290
0	0	12649	14668	5	6130	0	0	1020	290
0	0	12614	14668	5	6135	0	0	1020	290
0	0	12584	14668	5	6140	0	0	1020	290
0	0	12560	14674	5	6145	0	0	1020	290
0	0	12545	14680	5	6150	0	0	1010	300
0	0	12534	14691	5	6155	0	0	1010	300
0	0	12528	14701	5	6160	0	0	1010	300
0	0	12525	14710	5	6165	0	0	1010	300
0	0	12525	14717	5	6170	0	0	1010	300
0	0	12525	14717	5	6175	0	0	1010	300
0	0	12525	14717	5	6180	0	0	1020	310
0	0	12525	14711	5	6185	0	0	1040	350
0	0	12531	14701	5	6190	0	0	1060	380
0	0	12535	14686	5	6195	0	0	1080	430
0	0	12535	14673	5	6200	0	0	1100	450
0	0	12539	14659	5	6205	0	0	1120	480
0	0	12539	14647	5	6210	0	0	1150	500
0	0	12539	14637	5	6215	0	0	1150	510
0	0	12543	14629	5	6220	0	0	1150	510
0	0	12543	14622	5	6225	0	0	1150	510
0	0	12547	14618	5	6230	0	0	1150	510
0	0	12547	14618	5	6235	0	0	1150	510
0	0	12551	14614	5	6240	0	0	1150	510
0	0	12551	14614	5	6245	0	0	1150	510
0	0	12558	14614	5	6250	0	0	1180	510
0	0	12563	14614	5	6255	0	0	1180	510
0	0	12567	14614	5	6260	0	0	1180	510
0	0	12573	14614	5	6265	0	0	1180	510
0	0	12580	14614	5	6270	0	0	1180	510
0	0	12587	14611	5	6275	0	0	1180	510
0	0	12597	14605	5	6280	0	0	1180	510
0	0	12607	14597	5	6285	0	0	1210	520
0	0	12618	14586	5	6290	0	0	1210	520
0	0	12628	14575	5	6295	0	0	1220	530
0	0	12637	14566	5	6300	0	0	1220	530
0	0	12643	14557	5	6305	0	0	1220	530
0	0	12647	14550	5	6310	0	0	1220	530
0	0	12647	14545	5	6315	0	0	1240	520
0	0	12647	14539	5	6320	0	0	1240	520
0	0	12647	14534	5	6325	0	0	1240	520
0	0	12647	14526	5	6330	0	0	1260	510
0	0	12647	14517	5	6335	0	0	1260	510
0	0	12647	14504	5	6340	0	0	1260	510
0	0	12654	14487	5	6345	0	0	1260	510
0	0	12665	14465	5	6350	0	0	1280	500
0	0	12665	14465	5	6355	1	898	1280	500
0	0	12680	14445	5	6360	1	905	1280	500
0	0	12680	14440	5	6365	1	899	1270	500
0	0	12680	14440	5	6370	1	897	1280	490
0	0	12680	14436	5	6375	1	904	1260	480
0	0	12686	14432	5	6380	1	919	1260	480
0	0	12696	14432	5	6385	1	941	1280	470
0	0	12703	14439	5	6390	1	958	1280	470
0	0	12708	14443	5	6395	1	970	1280	470
0	0	12708	14443	5	6400	1	981	1270	460
0	0	12712	14443	5	6405	1	992	1290	460
0	0	12712	14443	5	6410	1	1001	1270	450
0	0	12712	14443	5	6415	1	1009	1270	450
0	0	12712	14440	5	6420	1	1015	1270	450
0	0	12712	14440	5	6425	1	1019	1270	450
0	0	12712	14436	5	6430	1	1022	1270	450
0	0	12712	14436	5	6435	1	1023	1290	440
0	0	12712	14431	5	6440	1	1023	1290	440
0	0	12708	14431	5	6445	1	1023	1290	440
0	0	12708	14428	5	6450	1	1023	1290	440
0	0	12708	14428	5	6455	1	1023	1290	440
0	0	12705	14428	5	6460	1	1023	1290	440
0	0	12705	14428	5	6465	1	1021	1290	440
0	0	12705	14428	5	6470	1	1019	1290	440
0	0	12705	14428	5	6475	1	1016	1290	440
0	0	12710	14428	5	6480	1	1007	1290	440
0	0	12710	14428	5	6485	1	971	1290	440
0	0	12714	14428	5	6490	1	920	1290	440
0	0	12714	14428	5	6495	1	809	1290	440
0	0	12723	14433	5	6500	1	135	1290	440
0	0	12723	14433	5	6505	0	0	1290	440
0	0	12729	14457	5	6510	0	0	1290	440
0	0	12720	14483	5	6515	0	0	1290	440
0	0	12699	14519	5	6520	0	0	1290	440
0	0	12673	14563	5	6525	0	0	1290	440
0	0	12650	14615	5	6530	0	0	1270	450
0	0	12634	14679	5	6535	0	0	1270	450
0	0	12631	14753	5	6540	0	0	1270	450
0	0	12631	14753	5	6545	0	0	1270	450
