# Supplementary material for: “Let Me Hear Your Handwriting!” Evaluating the Movement Fluency from Its Sonification
Source: PLoS One. 2015 Jun 17;10(6):e0128388. doi: 10.1371/journal.pone.0128388 (PMC4470513; doi:10.1371/journal.pone.0128388)
Supplement: S1 Dataset — (ZIP) [file pone.0128388.s004.zip › S4_Dataset_Experiment1/FL4.txt]

Identification :	florian
2008-10-17	10:18:19
Fichier origine :	C:\Documents and Settings\schon\Bureau\Ecriture\florian lapin4.txt
Nb segments :	1
Seg	Num	X /100 mm	Y /100 mm	Interv ms	Time ms	Tip	P	Az	Al
0	0	15250	14802	20	20	0	0	1200	270
0	0	15256	14802	5	25	0	0	1180	270
0	0	15265	14805	5	30	0	0	1180	270
0	0	15279	14810	5	35	0	0	1180	270
0	0	15299	14815	5	40	0	0	1180	270
0	0	15318	14815	5	45	0	0	1170	270
0	0	15339	14802	5	50	0	0	1170	270
0	0	15359	14781	5	55	0	0	1170	270
0	0	15380	14752	5	60	0	0	1160	270
0	0	15400	14716	5	65	0	0	1160	270
0	0	15419	14676	5	70	0	0	1150	280
0	0	15439	14632	5	75	0	0	1140	280
0	0	15457	14589	5	80	0	0	1130	280
0	0	15473	14547	5	85	0	0	1130	280
0	0	15490	14507	5	90	0	0	1130	300
0	0	15508	14473	5	95	0	0	1130	310
0	0	15532	14440	5	100	0	0	1130	330
0	0	15561	14414	5	105	0	0	1130	340
0	0	15599	14390	5	110	0	0	1130	360
0	0	15641	14367	5	115	0	0	1120	370
0	0	15680	14343	5	120	0	0	1140	380
0	0	15715	14317	5	125	0	0	1130	400
0	0	15741	14289	5	130	0	0	1140	410
0	0	15757	14260	5	135	0	0	1120	400
0	0	15768	14229	5	140	0	0	1110	390
0	0	15775	14199	5	145	0	0	1060	350
0	0	15779	14172	5	150	0	0	1050	320
0	0	15784	14145	5	155	0	0	1030	290
0	0	15788	14122	5	160	0	0	1030	290
0	0	15794	14101	5	165	0	0	1030	290
0	0	15801	14079	5	170	0	0	1030	290
0	0	15809	14058	5	175	0	0	1030	290
0	0	15821	14038	5	180	0	0	1030	290
0	0	15833	14019	5	185	0	0	1030	290
0	0	15845	14001	5	190	0	0	1030	290
0	0	15858	13985	5	195	0	0	1030	290
0	0	15867	13970	5	200	0	0	1030	290
0	0	15873	13959	5	205	0	0	1030	290
0	0	15879	13949	5	210	0	0	1050	290
0	0	15883	13943	5	215	0	0	1080	290
0	0	15887	13943	5	220	0	0	1110	280
0	0	15891	13943	5	225	0	0	1160	270
0	0	15891	13943	5	230	0	0	1200	270
0	0	15891	13943	5	235	0	0	1240	260
0	0	15891	13943	5	240	0	0	1260	250
0	0	15891	13943	5	245	0	0	1300	240
0	0	15891	13943	5	250	0	0	1320	230
0	0	15885	13939	5	255	0	0	1330	230
0	0	15878	13939	5	260	0	0	1330	230
0	0	15870	13939	5	265	0	0	1350	220
0	0	15859	13939	5	270	0	0	1350	220
0	0	15847	13939	5	275	0	0	1350	220
0	0	15834	13939	5	280	0	0	1350	220
0	0	15818	13939	5	285	0	0	1350	220
0	0	15802	13939	5	290	0	0	1350	220
0	0	15786	13935	5	295	0	0	1350	220
0	0	15770	13935	5	300	0	0	1350	220
0	0	15756	13929	5	305	0	0	1350	220
0	0	15744	13925	5	310	0	0	1350	220
0	0	15733	13920	5	315	0	0	1350	220
0	0	15722	13914	5	320	0	0	1350	220
0	0	15712	13908	5	325	0	0	1350	220
0	0	15702	13903	5	330	0	0	1350	220
0	0	15690	13896	5	335	0	0	1350	220
0	0	15680	13889	5	340	0	0	1350	220
0	0	15670	13880	5	345	0	0	1370	230
0	0	15662	13870	5	350	0	0	1400	240
0	0	15657	13860	5	355	0	0	1420	240
0	0	15652	13850	5	360	0	0	1450	250
0	0	15647	13842	5	365	0	0	1460	260
0	0	15641	13834	5	370	0	0	1490	260
0	0	15634	13826	5	375	0	0	1500	270
0	0	15628	13818	5	380	0	0	1530	270
0	0	15620	13811	5	385	0	0	1530	270
0	0	15612	13802	5	390	0	0	1540	270
0	0	15602	13795	5	395	0	0	1540	270
0	0	15591	13786	5	400	0	0	1530	270
0	0	15579	13778	5	405	0	0	1510	290
0	0	15570	13770	5	410	0	0	1510	290
0	0	15560	13762	5	415	0	0	1500	290
0	0	15552	13756	5	420	0	0	1490	290
0	0	15545	13750	5	425	0	0	1470	300
0	0	15538	13746	5	430	0	0	1450	300
0	0	15532	13743	5	435	0	0	1440	300
0	0	15528	13743	5	440	0	0	1440	300
0	0	15528	13738	5	445	0	0	1420	320
0	0	15522	13738	5	450	0	0	1420	320
0	0	15522	13738	5	455	0	0	1400	320
0	0	15522	13738	5	460	0	0	1400	320
0	0	15522	13738	5	465	0	0	1360	320
0	0	15522	13733	5	470	0	0	1360	320
0	0	15527	13733	5	475	0	0	1360	320
0	0	15532	13733	5	480	0	0	1350	320
0	0	15537	13728	5	485	0	0	1350	320
0	0	15542	13728	5	490	0	0	1350	320
0	0	15549	13720	5	495	0	0	1350	320
0	0	15552	13716	5	500	0	0	1330	330
0	0	15552	13711	5	505	0	0	1330	330
0	0	15556	13706	5	510	0	0	1330	330
0	0	15556	13701	5	515	0	0	1330	330
0	0	15556	13697	5	520	0	0	1320	340
0	0	15552	13692	5	525	0	0	1320	340
0	0	15552	13688	5	530	0	0	1320	340
0	0	15548	13688	5	535	0	0	1300	350
0	0	15548	13684	5	540	0	0	1300	350
0	0	15548	13684	5	545	0	0	1300	350
0	0	15548	13684	5	550	0	0	1300	350
0	0	15548	13681	5	555	0	0	1290	350
0	0	15548	13677	5	560	0	0	1290	350
0	0	15548	13673	5	565	0	0	1290	350
0	0	15548	13670	5	570	0	0	1270	360
0	0	15548	13670	5	575	0	0	1270	360
0	0	15545	13670	5	580	0	0	1270	360
0	0	15545	13670	4	584	1	346	1270	360
0	0	15550	13670	5	589	1	586	1270	360
0	0	15550	13670	5	594	1	684	1260	360
0	0	15556	13670	5	599	1	746	1260	360
0	0	15556	13670	5	604	1	775	1260	360
0	0	15560	13670	5	609	1	796	1260	360
0	0	15560	13670	5	614	1	814	1260	360
0	0	15565	13670	5	619	1	828	1260	360
0	0	15569	13670	5	624	1	841	1280	370
0	0	15572	13666	5	629	1	849	1280	370
0	0	15572	13666	5	634	1	855	1290	380
0	0	15578	13666	5	639	1	861	1290	380
0	0	15578	13666	5	644	1	868	1290	380
0	0	15582	13666	5	649	1	876	1290	380
0	0	15585	13666	5	654	1	884	1290	380
0	0	15585	13666	5	659	1	892	1290	380
0	0	15593	13670	5	664	1	898	1290	380
0	0	15598	13670	5	669	1	906	1290	380
0	0	15604	13674	5	674	1	914	1290	380
0	0	15611	13678	5	679	1	916	1290	380
0	0	15618	13683	5	684	1	918	1290	380
0	0	15625	13687	5	689	1	920	1290	380
0	0	15633	13694	5	694	1	923	1290	380
0	0	15641	13701	5	699	1	924	1290	380
0	0	15649	13707	5	704	1	925	1300	370
0	0	15657	13714	5	709	1	927	1300	370
0	0	15663	13719	5	714	1	931	1300	370
0	0	15670	13724	5	719	1	934	1300	370
0	0	15680	13730	5	724	1	937	1300	370
0	0	15690	13740	5	729	1	938	1300	370
0	0	15703	13751	5	734	1	939	1300	370
0	0	15718	13763	5	739	1	942	1320	390
0	0	15732	13776	5	744	1	944	1320	390
0	0	15747	13787	5	749	1	945	1330	390
0	0	15761	13801	5	754	1	945	1330	390
0	0	15773	13816	5	759	1	944	1330	390
0	0	15785	13829	5	764	1	944	1330	390
0	0	15797	13841	5	769	1	945	1330	390
0	0	15808	13851	5	774	1	946	1330	390
0	0	15822	13863	5	779	1	946	1330	390
0	0	15838	13880	5	784	1	946	1330	390
0	0	15855	13903	5	789	1	946	1330	390
0	0	15871	13926	5	794	1	948	1310	390
0	0	15887	13947	5	799	1	948	1290	400
0	0	15900	13963	5	804	1	950	1270	390
0	0	15914	13979	5	809	1	951	1260	390
0	0	15928	13996	5	814	1	953	1260	390
0	0	15943	14015	5	819	1	953	1240	400
0	0	15959	14038	5	824	1	954	1230	400
0	0	15973	14058	5	829	1	956	1230	400
0	0	15984	14076	5	834	1	955	1210	410
0	0	15996	14094	5	839	1	955	1210	410
0	0	16007	14113	5	844	1	956	1200	410
0	0	16017	14131	5	849	1	955	1200	410
0	0	16030	14149	5	854	1	956	1180	410
0	0	16040	14165	5	859	1	957	1180	410
0	0	16051	14181	5	864	1	957	1180	410
0	0	16063	14201	5	869	1	957	1180	410
0	0	16074	14224	5	874	1	956	1180	410
0	0	16087	14247	5	879	1	957	1180	410
0	0	16097	14267	5	884	1	956	1200	410
0	0	16104	14284	5	889	1	956	1200	410
0	0	16110	14300	5	894	1	956	1200	410
0	0	16117	14315	5	899	1	956	1210	410
0	0	16123	14333	5	904	1	956	1210	410
0	0	16130	14350	5	909	1	956	1210	410
0	0	16136	14368	5	914	1	955	1210	410
0	0	16140	14383	5	919	1	955	1230	400
0	0	16140	14397	5	924	1	955	1230	400
0	0	16146	14410	5	929	1	956	1230	400
0	0	16146	14423	5	934	1	956	1230	400
0	0	16150	14436	5	939	1	955	1230	400
0	0	16150	14452	5	944	1	955	1230	400
0	0	16156	14468	5	949	1	955	1230	400
0	0	16156	14484	5	954	1	955	1230	400
0	0	16161	14499	5	959	1	954	1230	400
0	0	16161	14512	5	964	1	954	1230	400
0	0	16161	14525	5	969	1	954	1230	400
0	0	16161	14538	5	974	1	954	1230	400
0	0	16161	14552	5	979	1	954	1230	400
0	0	16161	14566	5	984	1	954	1230	400
0	0	16161	14580	5	989	1	953	1230	400
0	0	16161	14593	5	994	1	954	1230	400
0	0	16161	14606	5	999	1	953	1230	400
0	0	16161	14618	5	1004	1	952	1230	400
0	0	16156	14629	5	1009	1	951	1230	400
0	0	16151	14642	5	1014	1	950	1230	400
0	0	16148	14655	5	1019	1	951	1230	400
0	0	16148	14666	5	1024	1	952	1230	400
0	0	16141	14675	5	1029	1	950	1230	400
0	0	16135	14684	5	1034	1	950	1230	400
0	0	16129	14693	5	1039	1	950	1230	400
0	0	16122	14701	5	1044	1	951	1230	400
0	0	16116	14708	5	1049	1	949	1210	410
0	0	16108	14715	5	1054	1	948	1210	410
0	0	16101	14720	5	1059	1	948	1210	410
0	0	16093	14725	5	1064	1	947	1210	410
0	0	16085	14728	5	1069	1	945	1210	410
0	0	16078	14728	5	1074	1	944	1210	410
0	0	16071	14734	5	1079	1	944	1210	410
0	0	16065	14734	5	1084	1	944	1200	410
0	0	16060	14734	5	1089	1	943	1200	410
0	0	16055	14734	5	1094	1	943	1200	410
0	0	16051	14730	5	1099	1	943	1200	410
0	0	16047	14726	5	1104	1	942	1200	410
0	0	16043	14721	5	1109	1	942	1200	410
0	0	16038	14717	5	1114	1	941	1200	410
0	0	16033	14711	5	1119	1	940	1200	410
0	0	16028	14703	5	1124	1	941	1200	410
0	0	16023	14692	5	1129	1	941	1200	410
0	0	16018	14678	5	1134	1	941	1200	410
0	0	16012	14662	5	1139	1	941	1200	410
0	0	16005	14644	5	1144	1	941	1200	400
0	0	15997	14625	5	1149	1	941	1200	400
0	0	15989	14604	5	1154	1	941	1180	380
0	0	15980	14583	5	1159	1	941	1180	380
0	0	15973	14562	5	1164	1	942	1180	380
0	0	15966	14542	5	1169	1	942	1200	400
0	0	15961	14522	5	1174	1	941	1220	390
0	0	15955	14501	5	1179	1	941	1230	400
0	0	15950	14480	5	1184	1	941	1230	400
0	0	15944	14459	5	1189	1	942	1220	390
0	0	15939	14438	5	1194	1	942	1220	390
0	0	15939	14419	5	1199	1	942	1200	380
0	0	15935	14401	5	1204	1	942	1200	380
0	0	15935	14383	5	1209	1	943	1200	380
0	0	15935	14366	5	1214	1	942	1200	380
0	0	15935	14349	5	1219	1	942	1200	380
0	0	15935	14333	5	1224	1	943	1200	380
0	0	15935	14318	5	1229	1	942	1200	380
0	0	15940	14301	5	1234	1	943	1200	380
0	0	15940	14285	5	1239	1	943	1200	380
0	0	15940	14267	5	1244	1	944	1200	380
0	0	15940	14249	5	1249	1	943	1200	380
0	0	15940	14232	5	1254	1	944	1200	380
0	0	15940	14214	5	1259	1	946	1200	380
0	0	15940	14197	5	1264	1	945	1200	380
0	0	15940	14181	5	1269	1	945	1200	380
0	0	15945	14165	5	1274	1	945	1200	380
0	0	15945	14150	5	1279	1	945	1180	380
0	0	15945	14134	5	1284	1	945	1180	380
0	0	15949	14118	5	1289	1	946	1180	380
0	0	15949	14101	5	1294	1	946	1180	380
0	0	15949	14085	5	1299	1	946	1180	380
0	0	15949	14071	5	1304	1	946	1170	390
0	0	15949	14056	5	1309	1	948	1170	390
0	0	15953	14041	5	1314	1	947	1170	390
0	0	15953	14024	5	1319	1	947	1160	390
0	0	15953	14007	5	1324	1	947	1160	390
0	0	15949	13991	5	1329	1	947	1160	390
0	0	15949	13976	5	1334	1	947	1150	390
0	0	15949	13964	5	1339	1	947	1150	390
0	0	15949	13952	5	1344	1	948	1150	390
0	0	15949	13941	5	1349	1	948	1130	400
0	0	15954	13931	5	1354	1	947	1130	400
0	0	15954	13920	5	1359	1	947	1130	400
0	0	15954	13905	5	1364	1	948	1130	400
0	0	15954	13889	5	1369	1	947	1150	390
0	0	15954	13872	5	1374	1	947	1150	390
0	0	15954	13857	5	1379	1	947	1160	390
0	0	15954	13843	5	1384	1	947	1160	390
0	0	15954	13832	5	1389	1	947	1170	390
0	0	15954	13823	5	1394	1	948	1180	380
0	0	15954	13814	5	1399	1	948	1180	380
0	0	15954	13806	5	1404	1	948	1200	380
0	0	15959	13798	5	1409	1	948	1190	370
0	0	15959	13790	5	1414	1	949	1200	370
0	0	15964	13781	5	1419	1	949	1200	350
0	0	15964	13773	5	1424	1	950	1210	350
0	0	15969	13764	5	1429	1	949	1210	350
0	0	15969	13756	5	1434	1	951	1230	340
0	0	15974	13749	5	1439	1	950	1230	340
0	0	15974	13743	5	1444	1	950	1240	340
0	0	15979	13737	5	1449	1	950	1240	340
0	0	15979	13733	5	1454	1	949	1230	340
0	0	15979	13733	5	1459	1	948	1230	340
0	0	15982	13728	5	1464	1	948	1230	340
0	0	15982	13728	5	1469	1	948	1230	340
0	0	15982	13728	5	1474	1	948	1230	340
0	0	15982	13724	5	1479	1	948	1230	340
0	0	15986	13724	5	1484	1	948	1230	340
0	0	15986	13724	5	1489	1	947	1230	340
0	0	15986	13720	5	1494	1	947	1230	340
0	0	15986	13720	5	1499	1	947	1230	340
0	0	15986	13720	5	1504	1	947	1230	340
0	0	15986	13720	5	1509	1	947	1230	340
0	0	15989	13716	5	1514	1	947	1230	340
0	0	15989	13716	5	1519	1	947	1230	340
0	0	15989	13712	5	1524	1	947	1230	340
0	0	15993	13712	5	1529	1	948	1230	340
0	0	15993	13712	5	1534	1	948	1230	340
0	0	15997	13709	5	1539	1	948	1230	340
0	0	15997	13709	5	1544	1	948	1230	340
0	0	16001	13709	5	1549	1	949	1230	340
0	0	16005	13709	5	1554	1	949	1230	340
0	0	16005	13705	5	1559	1	949	1230	340
0	0	16010	13705	5	1564	1	949	1230	340
0	0	16014	13705	5	1569	1	950	1230	340
0	0	16018	13705	5	1574	1	951	1230	340
0	0	16023	13705	5	1579	1	951	1230	340
0	0	16027	13705	5	1584	1	951	1230	340
0	0	16031	13705	5	1589	1	950	1230	340
0	0	16031	13709	5	1594	1	950	1230	340
0	0	16035	13709	5	1599	1	950	1230	340
0	0	16035	13709	5	1604	1	950	1230	340
0	0	16038	13714	5	1609	1	950	1230	340
0	0	16038	13714	5	1614	1	951	1230	340
0	0	16044	13719	5	1619	1	951	1230	340
0	0	16050	13724	5	1624	1	951	1230	340
0	0	16056	13729	5	1629	1	951	1230	340
0	0	16062	13736	5	1634	1	951	1230	340
0	0	16068	13742	5	1639	1	951	1230	340
0	0	16073	13748	5	1644	1	951	1230	340
0	0	16079	13754	5	1649	1	951	1230	340
0	0	16085	13760	5	1654	1	951	1230	340
0	0	16091	13766	5	1659	1	951	1230	340
0	0	16096	13772	5	1664	1	950	1230	340
0	0	16103	13777	5	1669	1	951	1230	340
0	0	16109	13783	5	1674	1	951	1230	340
0	0	16116	13790	5	1679	1	951	1230	340
0	0	16124	13799	5	1684	1	951	1230	340
0	0	16130	13808	5	1689	1	951	1230	340
0	0	16136	13816	5	1694	1	951	1230	340
0	0	16140	13820	5	1699	1	952	1230	340
0	0	16144	13820	5	1704	1	952	1230	340
0	0	16149	13825	5	1709	1	952	1230	340
0	0	16155	13830	5	1714	1	952	1230	340
0	0	16162	13837	5	1719	1	952	1230	340
0	0	16169	13845	5	1724	1	952	1230	340
0	0	16175	13851	5	1729	1	953	1240	340
0	0	16182	13858	5	1734	1	952	1240	340
0	0	16189	13866	5	1739	1	951	1240	340
0	0	16197	13877	5	1744	1	951	1260	350
0	0	16206	13889	5	1749	1	951	1260	350
0	0	16215	13899	5	1754	1	951	1260	360
0	0	16223	13907	5	1759	1	952	1260	360
0	0	16231	13913	5	1764	1	952	1240	370
0	0	16239	13919	5	1769	1	951	1230	370
0	0	16248	13926	5	1774	1	951	1210	380
0	0	16256	13933	5	1779	1	950	1200	380
0	0	16264	13938	5	1784	1	950	1200	380
0	0	16271	13938	5	1789	1	951	1180	380
0	0	16277	13944	5	1794	1	951	1170	390
0	0	16283	13944	5	1799	1	951	1160	390
0	0	16290	13952	5	1804	1	950	1150	390
0	0	16299	13958	5	1809	1	951	1130	400
0	0	16308	13966	5	1814	1	950	1130	400
0	0	16316	13972	5	1819	1	950	1120	400
0	0	16324	13976	5	1824	1	950	1100	400
0	0	16331	13976	5	1829	1	951	1090	400
0	0	16339	13981	5	1834	1	951	1090	400
0	0	16346	13981	5	1839	1	950	1090	400
0	0	16353	13984	5	1844	1	949	1090	400
0	0	16361	13984	5	1849	1	949	1090	400
0	0	16368	13984	5	1854	1	949	1090	400
0	0	16377	13984	5	1859	1	949	1090	400
0	0	16386	13984	5	1864	1	948	1090	400
0	0	16395	13979	5	1869	1	949	1090	400
0	0	16404	13979	5	1874	1	949	1090	400
0	0	16411	13973	5	1879	1	948	1070	410
0	0	16419	13969	5	1884	1	948	1070	410
0	0	16426	13965	5	1889	1	948	1070	410
0	0	16434	13960	5	1894	1	949	1070	410
0	0	16440	13953	5	1899	1	948	1070	410
0	0	16446	13946	5	1904	1	948	1070	410
0	0	16451	13939	5	1909	1	947	1080	430
0	0	16456	13932	5	1914	1	948	1080	430
0	0	16461	13923	5	1919	1	950	1090	430
0	0	16466	13911	5	1924	1	949	1090	430
0	0	16466	13897	5	1929	1	949	1090	430
0	0	16471	13881	5	1934	1	950	1110	430
0	0	16471	13863	5	1939	1	949	1120	430
0	0	16471	13847	5	1944	1	950	1140	420
0	0	16471	13833	5	1949	1	949	1150	420
0	0	16471	13821	5	1954	1	949	1170	420
0	0	16471	13812	5	1959	1	949	1170	420
0	0	16471	13804	5	1964	1	949	1180	410
0	0	16471	13797	5	1969	1	950	1200	410
0	0	16471	13790	5	1974	1	950	1210	410
0	0	16465	13783	5	1979	1	951	1230	400
0	0	16465	13776	5	1984	1	950	1230	400
0	0	16459	13769	5	1989	1	951	1240	400
0	0	16455	13760	5	1994	1	951	1260	390
0	0	16450	13752	5	1999	1	950	1270	390
0	0	16445	13744	5	2004	1	949	1270	390
0	0	16439	13736	5	2009	1	949	1270	390
0	0	16432	13728	5	2014	1	950	1270	390
0	0	16424	13720	5	2019	1	949	1270	390
0	0	16417	13712	5	2024	1	949	1270	390
0	0	16411	13706	5	2029	1	950	1270	390
0	0	16405	13702	5	2034	1	951	1270	390
0	0	16400	13702	5	2039	1	951	1270	390
0	0	16393	13697	5	2044	1	950	1270	390
0	0	16385	13697	5	2049	1	951	1270	390
0	0	16376	13691	5	2054	1	950	1270	390
0	0	16366	13691	5	2059	1	950	1270	390
0	0	16357	13686	5	2064	1	951	1270	390
0	0	16348	13686	5	2069	1	951	1270	390
0	0	16339	13681	5	2074	1	951	1270	390
0	0	16332	13681	5	2079	1	951	1270	390
0	0	16325	13681	5	2084	1	951	1270	390
0	0	16319	13681	5	2089	1	952	1270	390
0	0	16314	13681	5	2094	1	951	1260	380
0	0	16308	13681	5	2099	1	951	1250	380
0	0	16302	13681	5	2104	1	951	1230	370
0	0	16297	13681	5	2109	1	951	1230	370
0	0	16293	13681	5	2114	1	951	1230	370
0	0	16288	13687	5	2119	1	951	1230	370
0	0	16283	13692	5	2124	1	951	1230	370
0	0	16278	13697	5	2129	1	951	1230	370
0	0	16272	13704	5	2134	1	951	1230	370
0	0	16267	13711	5	2139	1	951	1230	370
0	0	16262	13718	5	2144	1	950	1230	370
0	0	16256	13725	5	2149	1	950	1230	370
0	0	16251	13731	5	2154	1	950	1230	370
0	0	16245	13738	5	2159	1	950	1230	370
0	0	16241	13744	5	2164	1	951	1230	370
0	0	16237	13748	5	2169	1	951	1230	370
0	0	16234	13753	5	2174	1	950	1230	370
0	0	16230	13757	5	2179	1	950	1240	370
0	0	16226	13762	5	2184	1	949	1240	370
0	0	16222	13768	5	2189	1	950	1240	370
0	0	16222	13773	5	2194	1	949	1240	370
0	0	16222	13777	5	2199	1	949	1240	370
0	0	16222	13777	5	2204	1	949	1240	370
0	0	16222	13782	5	2209	1	950	1240	370
0	0	16222	13782	5	2214	1	949	1240	370
0	0	16219	13787	5	2219	1	948	1240	370
0	0	16219	13792	5	2224	1	947	1240	370
0	0	16219	13797	5	2229	1	947	1240	370
0	0	16219	13802	5	2234	1	947	1240	370
0	0	16219	13805	5	2239	1	946	1240	370
0	0	16219	13805	5	2244	1	946	1240	370
0	0	16219	13809	5	2249	1	945	1260	360
0	0	16219	13809	5	2254	1	944	1260	360
0	0	16222	13813	5	2259	1	944	1260	360
0	0	16222	13813	5	2264	1	942	1260	360
0	0	16222	13819	5	2269	1	942	1260	360
0	0	16226	13823	5	2274	1	941	1260	360
0	0	16226	13823	5	2279	1	939	1260	360
0	0	16231	13828	5	2284	1	934	1260	360
0	0	16231	13828	5	2289	1	928	1260	360
0	0	16235	13833	5	2294	1	921	1260	360
0	0	16235	13833	5	2299	1	911	1260	360
0	0	16238	13837	5	2304	1	903	1260	360
0	0	16238	13837	5	2309	1	897	1260	360
0	0	16244	13842	5	2314	1	891	1260	360
0	0	16248	13846	5	2319	1	885	1260	360
0	0	16252	13846	5	2324	1	881	1260	360
0	0	16257	13854	5	2329	1	880	1260	360
0	0	16262	13859	5	2334	1	879	1260	360
0	0	16266	13863	5	2339	1	878	1260	360
0	0	16270	13868	5	2344	1	879	1260	360
0	0	16270	13868	5	2349	1	880	1260	360
0	0	16270	13868	5	2354	1	880	1260	360
0	0	16270	13868	5	2359	1	880	1260	360
0	0	16270	13868	5	2364	1	881	1260	360
0	0	16270	13868	5	2369	1	882	1260	360
0	0	16270	13868	5	2374	1	883	1270	360
0	0	16270	13868	5	2379	1	883	1270	360
0	0	16270	13868	5	2384	1	883	1270	360
0	0	16270	13868	5	2389	1	883	1270	360
0	0	16270	13871	5	2394	1	884	1270	360
0	0	16270	13871	5	2399	1	885	1270	360
0	0	16270	13871	5	2404	1	886	1270	360
0	0	16270	13871	5	2409	1	887	1270	360
0	0	16270	13871	5	2414	1	888	1270	360
0	0	16270	13871	5	2419	1	889	1270	360
0	0	16270	13871	5	2424	1	890	1270	360
0	0	16270	13871	5	2429	1	891	1270	360
0	0	16270	13871	5	2434	1	893	1270	360
0	0	16270	13871	5	2439	1	893	1270	360
0	0	16270	13871	5	2444	1	894	1270	360
0	0	16270	13871	5	2449	1	895	1270	360
0	0	16270	13871	5	2454	1	895	1270	360
0	0	16270	13871	5	2459	1	896	1270	360
0	0	16270	13871	5	2464	1	896	1270	360
0	0	16270	13871	5	2469	1	897	1270	360
0	0	16270	13871	5	2474	1	898	1270	360
0	0	16270	13871	5	2479	1	899	1270	360
0	0	16270	13871	5	2484	1	900	1270	360
0	0	16270	13871	5	2489	1	901	1270	360
0	0	16270	13871	5	2494	1	903	1270	360
0	0	16270	13871	5	2499	1	905	1270	360
0	0	16270	13871	5	2504	1	906	1270	360
0	0	16266	13871	5	2509	1	908	1270	360
0	0	16266	13871	5	2514	1	909	1290	350
0	0	16266	13871	5	2519	1	909	1270	360
0	0	16266	13871	5	2524	1	909	1270	360
0	0	16266	13871	5	2529	1	909	1270	360
0	0	16266	13871	5	2534	1	909	1270	360
0	0	16266	13871	5	2539	1	909	1270	360
0	0	16266	13871	5	2544	1	909	1270	360
0	0	16266	13871	5	2549	1	909	1270	360
0	0	16266	13871	5	2554	1	909	1270	360
0	0	16266	13871	5	2559	1	908	1270	360
0	0	16266	13871	5	2564	1	909	1270	360
0	0	16266	13871	5	2569	1	909	1270	360
0	0	16266	13871	5	2574	1	909	1270	360
0	0	16266	13871	5	2579	1	909	1270	360
0	0	16266	13871	5	2584	1	909	1270	360
0	0	16266	13871	5	2589	1	910	1270	360
0	0	16266	13871	5	2594	1	910	1270	360
0	0	16266	13871	5	2599	1	910	1270	360
0	0	16266	13871	5	2604	1	910	1270	360
0	0	16266	13871	5	2609	1	910	1270	360
0	0	16266	13871	5	2614	1	910	1270	360
0	0	16266	13871	5	2619	1	910	1270	360
0	0	16266	13871	5	2624	1	910	1270	360
0	0	16266	13871	5	2629	1	910	1270	360
0	0	16266	13871	5	2634	1	911	1270	360
0	0	16266	13871	5	2639	1	911	1270	360
0	0	16266	13871	5	2644	1	912	1270	360
0	0	16266	13871	5	2649	1	913	1270	360
0	0	16266	13871	5	2654	1	915	1270	360
0	0	16266	13871	5	2659	1	916	1270	360
0	0	16266	13871	5	2664	1	917	1270	360
0	0	16266	13871	5	2669	1	919	1270	360
0	0	16266	13871	5	2674	1	920	1270	360
0	0	16266	13871	5	2679	1	922	1270	360
0	0	16266	13871	5	2684	1	923	1270	360
0	0	16266	13871	5	2689	1	924	1270	360
0	0	16266	13871	5	2694	1	925	1270	360
0	0	16266	13871	5	2699	1	926	1270	360
0	0	16266	13871	5	2704	1	926	1270	360
0	0	16266	13871	5	2709	1	927	1270	360
0	0	16263	13875	5	2714	1	928	1270	360
0	0	16263	13875	5	2719	1	928	1270	360
0	0	16263	13875	5	2724	1	930	1270	360
0	0	16263	13875	5	2729	1	930	1270	360
0	0	16263	13875	5	2734	1	932	1270	360
0	0	16263	13875	5	2739	1	933	1270	360
0	0	16263	13875	5	2744	1	933	1270	360
0	0	16263	13875	5	2749	1	934	1270	360
0	0	16263	13879	5	2754	1	934	1270	360
0	0	16263	13879	5	2759	1	934	1270	360
0	0	16263	13879	5	2764	1	934	1270	360
0	0	16263	13879	5	2769	1	934	1270	360
0	0	16263	13879	5	2774	1	934	1270	360
0	0	16263	13879	5	2779	1	933	1270	360
0	0	16263	13879	5	2784	1	933	1270	360
0	0	16267	13879	5	2789	1	933	1270	360
0	0	16267	13883	5	2794	1	933	1270	360
0	0	16267	13883	5	2799	1	932	1270	360
0	0	16267	13883	5	2804	1	932	1270	360
0	0	16267	13886	5	2809	1	932	1270	360
0	0	16267	13886	5	2814	1	932	1270	360
0	0	16267	13886	5	2819	1	931	1270	360
0	0	16270	13891	5	2824	1	931	1270	360
0	0	16270	13891	5	2829	1	931	1270	360
0	0	16274	13895	5	2834	1	932	1270	360
0	0	16274	13895	5	2839	1	932	1270	360
0	0	16278	13902	5	2844	1	932	1270	360
0	0	16278	13906	5	2849	1	932	1260	360
0	0	16286	13912	5	2854	1	932	1240	370
0	0	16290	13917	5	2859	1	932	1230	370
0	0	16294	13922	5	2864	1	932	1210	380
0	0	16298	13922	5	2869	1	932	1200	380
0	0	16301	13927	5	2874	1	932	1180	380
0	0	16305	13927	5	2879	1	933	1170	390
0	0	16305	13927	5	2884	1	933	1170	390
0	0	16310	13927	5	2889	1	933	1160	390
0	0	16310	13927	5	2894	1	933	1150	390
0	0	16310	13927	5	2899	1	933	1130	400
0	0	16314	13927	5	2904	1	933	1120	400
0	0	16314	13927	5	2909	1	933	1100	400
0	0	16314	13927	5	2914	1	933	1090	400
0	0	16314	13927	5	2919	1	933	1090	400
0	0	16314	13927	5	2924	1	932	1090	400
0	0	16314	13927	5	2929	1	932	1090	400
0	0	16314	13927	5	2934	1	933	1090	400
0	0	16314	13927	5	2939	1	932	1090	400
0	0	16314	13927	5	2944	1	932	1090	400
0	0	16314	13927	5	2949	1	932	1090	400
0	0	16314	13927	5	2954	1	932	1070	410
0	0	16314	13927	5	2959	1	932	1070	410
0	0	16314	13927	5	2964	1	932	1070	410
0	0	16314	13927	5	2969	1	932	1070	410
0	0	16317	13927	5	2974	1	932	1070	410
0	0	16317	13927	6	2980	1	932	1070	410
0	0	16317	13927	5	2985	1	932	1070	410
0	0	16317	13927	5	2990	1	932	1070	410
0	0	16317	13927	5	2995	1	932	1070	410
0	0	16317	13927	5	3000	1	931	1070	410
0	0	16317	13927	5	3005	1	931	1070	410
0	0	16317	13927	5	3010	1	931	1070	410
0	0	16317	13927	5	3015	1	930	1070	410
0	0	16317	13927	5	3020	1	930	1070	410
0	0	16317	13927	5	3025	1	929	1070	410
0	0	16317	13927	5	3030	1	929	1070	410
0	0	16317	13927	5	3035	1	928	1070	410
0	0	16317	13927	5	3040	1	928	1070	410
0	0	16317	13927	5	3045	1	928	1070	410
0	0	16317	13927	5	3050	1	927	1070	410
0	0	16317	13927	5	3055	1	927	1070	410
0	0	16317	13930	5	3060	1	927	1070	410
0	0	16317	13930	5	3065	1	928	1070	410
0	0	16317	13930	5	3070	1	928	1070	410
0	0	16317	13930	5	3075	1	929	1070	410
0	0	16317	13930	5	3080	1	930	1070	410
0	0	16317	13930	5	3085	1	930	1070	410
0	0	16317	13930	5	3090	1	931	1070	410
0	0	16317	13930	5	3095	1	932	1070	410
0	0	16317	13930	5	3100	1	932	1070	410
0	0	16317	13930	5	3105	1	932	1070	410
0	0	16317	13930	5	3110	1	932	1070	410
0	0	16317	13930	5	3115	1	932	1070	410
0	0	16317	13930	5	3120	1	932	1070	410
0	0	16317	13930	5	3125	1	932	1070	410
0	0	16317	13930	5	3130	1	931	1070	410
0	0	16317	13930	5	3135	1	931	1070	410
0	0	16317	13930	5	3140	1	930	1070	410
0	0	16317	13930	5	3145	1	930	1070	410
0	0	16317	13930	5	3150	1	930	1070	410
0	0	16317	13930	5	3155	1	930	1070	410
0	0	16317	13930	5	3160	1	930	1070	410
0	0	16317	13930	5	3165	1	930	1070	410
0	0	16317	13930	5	3170	1	930	1070	410
0	0	16317	13930	5	3175	1	930	1070	410
0	0	16314	13930	5	3180	1	930	1070	410
0	0	16314	13930	5	3185	1	930	1070	410
0	0	16314	13930	5	3190	1	929	1070	410
0	0	16314	13930	5	3195	1	929	1070	410
0	0	16314	13930	5	3200	1	930	1070	410
0	0	16317	13930	5	3205	1	930	1070	410
0	0	16317	13934	5	3210	1	930	1070	410
0	0	16317	13934	5	3215	1	930	1070	410
0	0	16317	13934	5	3220	1	930	1070	410
0	0	16322	13934	5	3225	1	931	1070	410
0	0	16322	13934	5	3230	1	931	1070	410
0	0	16322	13934	5	3235	1	931	1070	410
0	0	16322	13934	5	3240	1	931	1070	410
0	0	16325	13934	5	3245	1	931	1070	410
0	0	16325	13938	5	3250	1	931	1070	410
0	0	16325	13938	5	3255	1	932	1070	410
0	0	16325	13941	5	3260	1	932	1070	410
0	0	16330	13941	5	3265	1	932	1070	410
0	0	16330	13941	5	3270	1	932	1070	410
0	0	16334	13945	5	3275	1	932	1070	410
0	0	16334	13945	5	3280	1	932	1070	410
0	0	16338	13945	5	3285	1	932	1070	410
0	0	16338	13949	5	3290	1	933	1070	410
0	0	16338	13949	5	3295	1	933	1070	410
0	0	16342	13949	5	3300	1	934	1070	410
0	0	16342	13953	5	3305	1	934	1070	410
0	0	16348	13953	5	3310	1	935	1070	410
0	0	16352	13958	5	3315	1	935	1060	410
0	0	16356	13958	5	3320	1	934	1060	410
0	0	16356	13961	5	3325	1	934	1060	410
0	0	16359	13961	5	3330	1	934	1060	410
0	0	16359	13961	5	3335	1	934	1060	410
0	0	16359	13961	5	3340	1	934	1060	410
0	0	16359	13961	5	3345	1	934	1060	410
0	0	16359	13961	5	3350	1	933	1060	410
0	0	16359	13961	5	3355	1	933	1060	410
0	0	16363	13961	5	3360	1	933	1060	410
0	0	16363	13961	5	3365	1	933	1060	410
0	0	16363	13961	5	3370	1	933	1060	410
0	0	16363	13961	5	3375	1	933	1060	410
0	0	16363	13961	5	3380	1	932	1060	410
0	0	16363	13961	5	3385	1	932	1060	410
0	0	16363	13961	5	3390	1	932	1060	410
0	0	16363	13961	5	3395	1	932	1060	410
0	0	16363	13961	5	3400	1	932	1060	410
0	0	16363	13961	5	3405	1	933	1060	410
0	0	16369	13957	5	3410	1	933	1060	410
0	0	16372	13957	5	3415	1	934	1060	410
0	0	16376	13957	5	3420	1	936	1060	410
0	0	16381	13953	5	3425	1	939	1060	410
0	0	16386	13953	5	3430	1	941	1060	410
0	0	16392	13948	5	3435	1	941	1060	410
0	0	16397	13948	5	3440	1	941	1060	410
0	0	16401	13945	5	3445	1	941	1060	410
0	0	16401	13945	5	3450	1	941	1060	410
0	0	16407	13945	5	3455	1	941	1060	410
0	0	16407	13940	5	3460	1	942	1060	410
0	0	16412	13940	5	3465	1	942	1060	410
0	0	16412	13940	5	3470	1	943	1060	410
0	0	16417	13940	5	3475	1	943	1060	410
0	0	16417	13937	5	3480	1	943	1060	410
0	0	16422	13937	5	3485	1	944	1060	410
0	0	16422	13937	5	3490	1	944	1060	410
0	0	16427	13937	5	3495	1	946	1060	410
0	0	16427	13937	5	3500	1	948	1060	410
0	0	16433	13933	5	3505	1	951	1060	410
0	0	16437	13933	5	3510	1	952	1060	410
0	0	16441	13933	5	3515	1	952	1060	410
0	0	16441	13933	5	3520	1	952	1060	410
0	0	16447	13933	5	3525	1	952	1060	410
0	0	16447	13930	5	3530	1	952	1060	410
0	0	16452	13930	5	3535	1	952	1070	430
0	0	16456	13925	5	3540	1	953	1070	430
0	0	16460	13925	5	3545	1	954	1080	440
0	0	16465	13920	5	3550	1	961	1080	440
0	0	16470	13920	5	3555	1	963	1080	440
0	0	16473	13914	5	3560	1	962	1080	440
0	0	16473	13914	5	3565	1	962	1080	440
0	0	16477	13910	5	3570	1	961	1080	440
0	0	16477	13910	5	3575	1	961	1080	440
0	0	16477	13910	5	3580	1	961	1080	440
0	0	16481	13906	5	3585	1	961	1080	440
0	0	16481	13906	5	3590	1	962	1080	440
0	0	16481	13902	5	3595	1	962	1080	440
0	0	16481	13902	5	3600	1	963	1090	430
0	0	16486	13896	5	3605	1	963	1110	430
0	0	16486	13896	5	3610	1	963	1120	430
0	0	16489	13891	5	3615	1	963	1140	420
0	0	16489	13891	5	3620	1	963	1150	420
0	0	16489	13886	5	3625	1	963	1170	420
0	0	16489	13886	5	3630	1	963	1180	410
0	0	16489	13886	5	3635	1	963	1180	410
0	0	16489	13882	5	3640	1	963	1200	410
0	0	16494	13882	5	3645	1	963	1210	410
0	0	16494	13878	5	3650	1	963	1230	400
0	0	16497	13878	5	3655	1	963	1240	400
0	0	16497	13871	5	3660	1	963	1260	390
0	0	16497	13868	5	3665	1	963	1270	390
0	0	16497	13863	5	3670	1	963	1270	390
0	0	16497	13860	5	3675	1	963	1290	380
0	0	16501	13860	5	3680	1	963	1290	380
0	0	16501	13855	5	3685	1	963	1290	380
0	0	16501	13855	5	3690	1	963	1290	380
0	0	16504	13855	5	3695	1	963	1290	380
0	0	16504	13851	5	3700	1	963	1290	380
0	0	16504	13851	5	3705	1	963	1290	380
0	0	16504	13851	5	3710	1	963	1290	380
0	0	16504	13851	5	3715	1	963	1270	390
0	0	16504	13851	5	3720	1	963	1270	390
0	0	16504	13847	5	3725	1	963	1270	390
0	0	16504	13847	5	3730	1	963	1270	390
0	0	16504	13847	5	3735	1	963	1270	390
0	0	16504	13847	5	3740	1	962	1270	390
0	0	16504	13843	5	3745	1	962	1270	390
0	0	16504	13843	5	3750	1	962	1270	390
0	0	16504	13843	5	3755	1	962	1270	390
0	0	16504	13838	5	3760	1	962	1270	390
0	0	16504	13838	5	3765	1	962	1270	390
0	0	16508	13831	5	3770	1	962	1270	390
0	0	16508	13828	5	3775	1	962	1270	390
0	0	16508	13828	5	3780	1	962	1270	390
0	0	16508	13823	5	3785	1	962	1270	390
0	0	16508	13819	5	3790	1	962	1270	390
0	0	16512	13816	5	3795	1	962	1270	390
0	0	16512	13816	5	3800	1	962	1270	390
0	0	16512	13810	5	3805	1	962	1270	390
0	0	16512	13810	5	3810	1	963	1270	390
0	0	16512	13806	5	3815	1	963	1270	390
0	0	16512	13802	5	3820	1	963	1270	390
0	0	16512	13799	5	3825	1	963	1270	390
0	0	16512	13795	5	3830	1	963	1270	390
0	0	16512	13795	5	3835	1	963	1260	390
0	0	16512	13791	5	3840	1	963	1260	390
0	0	16512	13791	5	3845	1	963	1260	390
0	0	16512	13791	5	3850	1	963	1260	390
0	0	16512	13791	5	3855	1	962	1260	390
0	0	16512	13791	5	3860	1	962	1260	390
0	0	16512	13786	5	3865	1	962	1260	390
0	0	16512	13786	5	3870	1	962	1260	390
0	0	16512	13780	5	3875	1	962	1260	390
0	0	16512	13780	5	3880	1	963	1260	390
0	0	16512	13773	5	3885	1	963	1260	390
0	0	16512	13773	5	3890	1	963	1260	390
0	0	16512	13767	5	3895	1	962	1260	390
0	0	16512	13767	5	3900	1	962	1260	390
0	0	16512	13763	5	3905	1	962	1260	390
0	0	16508	13763	5	3910	1	962	1260	390
0	0	16508	13763	5	3915	1	962	1260	390
0	0	16508	13763	5	3920	1	962	1260	390
0	0	16508	13763	5	3925	1	962	1260	390
0	0	16508	13763	5	3930	1	962	1260	390
0	0	16508	13763	5	3935	1	962	1260	390
0	0	16508	13763	5	3940	1	962	1260	390
0	0	16508	13759	5	3945	1	962	1260	390
0	0	16508	13759	5	3950	1	962	1260	390
0	0	16505	13759	5	3955	1	961	1260	390
0	0	16505	13755	5	3960	1	961	1260	390
0	0	16505	13755	5	3965	1	961	1260	390
0	0	16505	13751	5	3970	1	961	1260	390
0	0	16505	13751	5	3975	1	961	1260	390
0	0	16505	13747	5	3980	1	961	1260	390
0	0	16505	13747	5	3985	1	961	1260	390
0	0	16505	13743	5	3990	1	961	1260	390
0	0	16505	13743	5	3995	1	961	1240	400
0	0	16505	13739	5	4000	1	961	1240	400
0	0	16505	13739	5	4005	1	961	1240	400
0	0	16505	13735	5	4010	1	961	1240	400
0	0	16505	13735	5	4015	1	961	1240	400
0	0	16505	13735	5	4020	1	960	1240	400
0	0	16505	13735	5	4025	1	960	1240	400
0	0	16505	13731	5	4030	1	960	1240	400
0	0	16505	13731	5	4035	1	960	1240	400
0	0	16505	13731	5	4040	1	959	1240	400
0	0	16505	13731	5	4045	1	960	1240	400
0	0	16508	13731	5	4050	1	959	1240	400
0	0	16508	13731	5	4055	1	959	1240	400
0	0	16508	13728	5	4060	1	959	1240	400
0	0	16508	13728	5	4065	1	959	1240	400
0	0	16514	13728	5	4070	1	959	1240	400
0	0	16518	13728	5	4075	1	961	1240	400
0	0	16523	13728	5	4080	1	962	1240	400
0	0	16529	13724	5	4085	1	961	1240	400
0	0	16534	13724	5	4090	1	961	1240	400
0	0	16538	13724	5	4095	1	961	1240	400
0	0	16542	13724	5	4100	1	961	1240	400
0	0	16546	13721	5	4105	1	962	1240	400
0	0	16552	13721	5	4110	1	963	1240	400
0	0	16557	13721	5	4115	1	963	1240	400
0	0	16564	13725	5	4120	1	963	1260	410
0	0	16570	13729	5	4125	1	963	1260	410
0	0	16576	13729	5	4130	1	963	1270	420
0	0	16581	13734	5	4135	1	963	1270	420
0	0	16585	13734	5	4140	1	964	1270	420
0	0	16588	13738	5	4145	1	964	1270	420
0	0	16592	13738	5	4150	1	966	1270	420
0	0	16595	13738	5	4155	1	969	1270	420
0	0	16595	13738	5	4160	1	970	1270	420
0	0	16602	13738	5	4165	1	971	1270	420
0	0	16602	13738	5	4170	1	971	1270	420
0	0	16607	13738	5	4175	1	971	1270	420
0	0	16607	13742	5	4180	1	971	1270	420
0	0	16612	13742	5	4185	1	972	1270	420
0	0	16612	13742	5	4190	1	972	1270	420
0	0	16618	13742	5	4195	1	972	1270	420
0	0	16622	13742	5	4200	1	973	1270	420
0	0	16627	13746	5	4205	1	975	1270	420
0	0	16632	13746	5	4210	1	976	1270	420
0	0	16636	13746	5	4215	1	976	1270	420
0	0	16640	13746	5	4220	1	976	1290	430
0	0	16640	13749	5	4225	1	976	1290	430
0	0	16646	13749	5	4230	1	976	1300	430
0	0	16646	13749	5	4235	1	976	1300	430
0	0	16651	13749	5	4240	1	976	1300	430
0	0	16651	13753	5	4245	1	976	1300	430
0	0	16655	13753	5	4250	1	976	1320	430
0	0	16659	13753	5	4255	1	977	1320	430
0	0	16663	13753	5	4260	1	979	1320	430
0	0	16667	13753	5	4265	1	978	1320	430
0	0	16670	13757	5	4270	1	978	1320	430
0	0	16670	13757	5	4275	1	977	1320	430
0	0	16674	13757	5	4280	1	977	1320	430
0	0	16679	13757	5	4285	1	978	1320	430
0	0	16686	13757	5	4290	1	979	1320	430
0	0	16696	13757	5	4295	1	983	1320	430
0	0	16706	13760	5	4300	1	983	1320	430
0	0	16717	13767	5	4305	1	982	1320	430
0	0	16727	13776	5	4310	1	983	1320	430
0	0	16736	13782	5	4315	1	982	1320	430
0	0	16744	13787	5	4320	1	982	1320	430
0	0	16751	13787	5	4325	1	983	1320	430
0	0	16756	13787	5	4330	1	983	1320	430
0	0	16760	13787	5	4335	1	983	1340	440
0	0	16764	13791	5	4340	1	983	1340	440
0	0	16764	13791	5	4345	1	984	1350	440
0	0	16769	13791	5	4350	1	984	1350	440
0	0	16769	13795	5	4355	1	985	1350	440
0	0	16773	13795	5	4360	1	988	1350	440
0	0	16773	13802	5	4365	1	989	1350	440
0	0	16778	13806	5	4370	1	993	1360	440
0	0	16781	13811	5	4375	1	993	1360	440
0	0	16786	13817	5	4380	1	993	1360	440
0	0	16786	13824	5	4385	1	993	1360	440
0	0	16792	13829	5	4390	1	992	1360	440
0	0	16792	13833	5	4395	1	993	1360	440
0	0	16798	13833	5	4400	1	992	1360	440
0	0	16802	13838	5	4405	1	993	1360	440
0	0	16806	13838	5	4410	1	992	1380	450
0	0	16810	13846	5	4415	1	993	1380	450
0	0	16816	13853	5	4420	1	992	1390	450
0	0	16821	13863	5	4425	1	992	1390	450
0	0	16826	13874	5	4430	1	993	1390	450
0	0	16830	13886	5	4435	1	993	1390	450
0	0	16834	13897	5	4440	1	994	1380	460
0	0	16838	13906	5	4445	1	994	1380	460
0	0	16842	13914	5	4450	1	994	1350	460
0	0	16842	13920	5	4455	1	994	1350	460
0	0	16842	13925	5	4460	1	993	1320	460
0	0	16842	13925	5	4465	1	994	1300	470
0	0	16842	13931	5	4470	1	993	1300	470
0	0	16842	13934	5	4475	1	993	1270	460
0	0	16842	13938	5	4480	1	992	1250	470
0	0	16842	13943	5	4485	1	992	1230	460
0	0	16842	13949	5	4490	1	992	1220	460
0	0	16842	13953	5	4495	1	992	1200	470
0	0	16842	13958	5	4500	1	992	1180	460
0	0	16842	13962	5	4505	1	992	1180	460
0	0	16842	13965	5	4510	1	992	1140	450
0	0	16842	13969	5	4515	1	992	1130	460
0	0	16842	13972	5	4520	1	992	1120	450
0	0	16842	13972	5	4525	1	992	1120	450
0	0	16842	13979	5	4530	1	992	1110	430
0	0	16838	13984	5	4535	1	991	1110	430
0	0	16838	13992	5	4540	1	990	1110	430
0	0	16838	14002	5	4545	1	990	1110	430
0	0	16838	14011	5	4550	1	990	1090	430
0	0	16834	14018	5	4555	1	990	1090	430
0	0	16834	14022	5	4560	1	990	1090	430
0	0	16834	14022	5	4565	1	990	1090	430
0	0	16834	14026	5	4570	1	989	1090	430
0	0	16834	14031	5	4575	1	989	1090	430
0	0	16834	14039	5	4580	1	989	1090	430
0	0	16834	14050	5	4585	1	989	1110	430
0	0	16839	14065	5	4590	1	989	1110	430
0	0	16844	14080	5	4595	1	989	1110	430
0	0	16849	14095	5	4600	1	989	1110	430
0	0	16854	14108	5	4605	1	989	1110	430
0	0	16859	14118	5	4610	1	989	1120	430
0	0	16862	14125	5	4615	1	988	1120	430
0	0	16862	14130	5	4620	1	988	1120	430
0	0	16862	14130	5	4625	1	988	1120	430
0	0	16862	14134	5	4630	1	987	1140	420
0	0	16862	14134	5	4635	1	987	1140	420
0	0	16862	14134	5	4640	1	987	1140	420
0	0	16862	14134	5	4645	1	988	1150	420
0	0	16866	14134	5	4650	1	987	1150	420
0	0	16866	14134	5	4655	1	987	1150	420
0	0	16866	14134	5	4660	1	987	1170	420
0	0	16866	14134	5	4665	1	986	1170	420
0	0	16866	14134	5	4670	1	986	1170	420
0	0	16866	14134	5	4675	1	986	1170	420
0	0	16866	14131	5	4680	1	985	1170	420
0	0	16866	14131	5	4685	1	985	1180	410
0	0	16866	14131	5	4690	1	985	1180	410
0	0	16866	14124	5	4695	1	984	1180	410
0	0	16863	14119	5	4700	1	984	1180	410
0	0	16863	14114	5	4705	1	984	1170	420
0	0	16863	14106	5	4710	1	984	1170	420
0	0	16859	14097	5	4715	1	984	1170	420
0	0	16859	14085	5	4720	1	985	1170	420
0	0	16855	14070	5	4725	1	985	1170	420
0	0	16855	14049	5	4730	1	985	1150	420
0	0	16848	14026	5	4735	1	985	1150	420
0	0	16844	14001	5	4740	1	988	1150	420
0	0	16839	13971	5	4745	1	989	1140	420
0	0	16834	13942	5	4750	1	990	1140	420
0	0	16834	13917	5	4755	1	990	1170	440
0	0	16834	13896	5	4760	1	990	1170	440
0	0	16834	13884	5	4765	1	989	1200	440
0	0	16839	13872	5	4770	1	991	1200	440
0	0	16844	13857	5	4775	1	992	1210	440
0	0	16844	13840	5	4780	1	992	1210	440
0	0	16847	13820	5	4785	1	992	1230	430
0	0	16847	13804	5	4790	1	992	1240	430
0	0	16847	13791	5	4795	1	993	1230	420
0	0	16847	13778	5	4800	1	994	1250	410
0	0	16851	13762	5	4805	1	995	1240	400
0	0	16851	13744	5	4810	1	995	1240	400
0	0	16851	13724	5	4815	1	995	1260	390
0	0	16851	13704	5	4820	1	996	1270	390
0	0	16851	13686	5	4825	1	996	1270	390
0	0	16851	13668	5	4830	1	996	1290	380
0	0	16851	13652	5	4835	1	996	1280	370
0	0	16851	13636	5	4840	1	996	1280	370
0	0	16847	13623	5	4845	1	995	1260	360
0	0	16847	13611	5	4850	1	995	1230	360
0	0	16847	13598	5	4855	1	995	1230	360
0	0	16847	13585	5	4860	1	995	1210	350
0	0	16847	13571	5	4865	1	995	1200	350
0	0	16847	13557	5	4870	1	995	1200	350
0	0	16847	13545	5	4875	1	995	1200	350
0	0	16847	13533	5	4880	1	996	1190	350
0	0	16847	13519	5	4885	1	997	1190	350
0	0	16847	13505	5	4890	1	996	1190	350
0	0	16847	13491	5	4895	1	996	1180	360
0	0	16847	13479	5	4900	1	995	1180	360
0	0	16847	13471	5	4905	1	995	1180	360
0	0	16852	13465	5	4910	1	995	1160	360
0	0	16852	13459	5	4915	1	995	1160	360
0	0	16852	13453	5	4920	1	995	1160	360
0	0	16852	13448	5	4925	1	995	1160	360
0	0	16852	13445	5	4930	1	994	1150	360
0	0	16852	13441	5	4935	1	994	1150	360
0	0	16852	13441	5	4940	1	994	1150	360
0	0	16852	13437	5	4945	1	994	1150	360
0	0	16856	13437	5	4950	1	994	1150	360
0	0	16856	13432	5	4955	1	994	1150	360
0	0	16856	13432	5	4960	1	994	1150	360
0	0	16856	13429	5	4965	1	994	1150	360
0	0	16856	13429	5	4970	1	994	1130	370
0	0	16856	13429	5	4975	1	994	1130	370
0	0	16856	13429	5	4980	1	994	1130	370
0	0	16860	13429	5	4985	1	994	1150	380
0	0	16860	13429	5	4990	1	994	1150	380
0	0	16860	13429	5	4995	1	995	1160	390
0	0	16860	13429	5	5000	1	995	1160	390
0	0	16860	13429	5	5005	1	994	1150	380
0	0	16860	13436	5	5010	1	993	1150	380
0	0	16860	13441	5	5015	1	994	1130	370
0	0	16856	13448	5	5020	1	993	1130	370
0	0	16856	13454	5	5025	1	993	1130	370
0	0	16852	13461	5	5030	1	993	1130	370
0	0	16852	13470	5	5035	1	993	1130	370
0	0	16852	13480	5	5040	1	992	1130	370
0	0	16852	13493	5	5045	1	992	1130	370
0	0	16852	13505	5	5050	1	992	1130	370
0	0	16852	13515	5	5055	1	992	1130	370
0	0	16847	13526	5	5060	1	992	1150	360
0	0	16847	13538	5	5065	1	992	1150	360
0	0	16843	13554	5	5070	1	990	1150	360
0	0	16843	13575	5	5075	1	990	1150	360
0	0	16843	13600	5	5080	1	991	1150	360
0	0	16847	13624	5	5085	1	991	1150	360
0	0	16847	13648	5	5090	1	990	1160	360
0	0	16851	13669	5	5095	1	990	1160	360
0	0	16851	13688	5	5100	1	990	1160	360
0	0	16851	13705	5	5105	1	990	1160	360
0	0	16856	13718	5	5110	1	989	1180	360
0	0	16856	13730	5	5115	1	989	1180	360
0	0	16856	13740	5	5120	1	989	1180	360
0	0	16856	13750	5	5125	1	989	1190	350
0	0	16860	13758	5	5130	1	989	1190	350
0	0	16860	13766	5	5135	1	989	1190	350
0	0	16860	13775	5	5140	1	988	1200	350
0	0	16860	13785	5	5145	1	988	1200	350
0	0	16860	13794	5	5150	1	987	1200	350
0	0	16863	13802	5	5155	1	988	1210	350
0	0	16863	13808	5	5160	1	987	1210	350
0	0	16863	13816	5	5165	1	987	1210	350
0	0	16868	13829	5	5170	1	987	1210	350
0	0	16872	13844	5	5175	1	987	1230	340
0	0	16880	13860	5	5180	1	987	1230	340
0	0	16886	13875	5	5185	1	987	1230	340
0	0	16890	13889	5	5190	1	986	1230	340
0	0	16894	13902	5	5195	1	986	1250	350
0	0	16894	13913	5	5200	1	986	1250	350
0	0	16898	13921	5	5205	1	986	1240	370
0	0	16902	13925	5	5210	1	986	1230	370
0	0	16906	13928	5	5215	1	986	1210	380
0	0	16909	13928	5	5220	1	985	1210	380
0	0	16913	13933	5	5225	1	985	1220	390
0	0	16913	13933	5	5230	1	985	1200	400
0	0	16917	13933	5	5235	1	984	1200	410
0	0	16917	13933	5	5240	1	983	1180	410
0	0	16921	13933	5	5245	1	983	1180	410
0	0	16921	13933	5	5250	1	983	1170	420
0	0	16921	13933	5	5255	1	983	1170	440
0	0	16926	13933	5	5260	1	982	1160	440
0	0	16926	13929	5	5265	1	982	1140	450
0	0	16931	13929	5	5270	1	981	1130	460
0	0	16931	13925	5	5275	1	981	1130	460
0	0	16936	13921	5	5280	1	981	1130	460
0	0	16940	13916	5	5285	1	982	1130	460
0	0	16944	13909	5	5290	1	982	1130	460
0	0	16948	13899	5	5295	1	982	1130	460
0	0	16948	13889	5	5300	1	982	1140	450
0	0	16952	13880	5	5305	1	982	1160	440
0	0	16952	13873	5	5310	1	982	1170	440
0	0	16952	13868	5	5315	1	982	1170	420
0	0	16952	13862	5	5320	1	982	1180	410
0	0	16952	13858	5	5325	1	982	1200	410
0	0	16956	13854	5	5330	1	981	1200	410
0	0	16956	13854	5	5335	1	981	1210	410
0	0	16956	13851	5	5340	1	981	1230	400
0	0	16956	13851	5	5345	1	981	1240	400
0	0	16956	13851	5	5350	1	981	1260	390
0	0	16956	13847	5	5355	1	981	1260	380
0	0	16956	13847	5	5360	1	982	1280	370
0	0	16956	13847	5	5365	1	982	1270	360
0	0	16956	13842	5	5370	1	982	1290	350
0	0	16956	13842	5	5375	1	982	1290	350
0	0	16956	13836	5	5380	1	982	1300	350
0	0	16956	13831	5	5385	1	982	1300	350
0	0	16959	13826	5	5390	1	982	1300	350
0	0	16959	13818	5	5395	1	982	1300	350
0	0	16959	13809	5	5400	1	982	1300	350
0	0	16963	13801	5	5405	1	982	1300	350
0	0	16963	13793	5	5410	1	982	1300	350
0	0	16963	13788	5	5415	1	982	1300	350
0	0	16969	13788	5	5420	1	982	1300	350
0	0	16972	13782	5	5425	1	982	1320	360
0	0	16972	13782	5	5430	1	982	1320	360
0	0	16978	13777	5	5435	1	982	1330	360
0	0	16978	13773	5	5440	1	982	1330	360
0	0	16985	13767	5	5445	1	982	1320	370
0	0	16991	13761	5	5450	1	983	1320	370
0	0	16996	13754	5	5455	1	983	1320	370
0	0	17000	13748	5	5460	1	983	1320	370
0	0	17000	13742	5	5465	1	983	1320	370
0	0	17004	13737	5	5470	1	983	1320	370
0	0	17004	13733	5	5475	1	982	1320	370
0	0	17004	13733	6	5481	1	982	1320	370
0	0	17004	13729	5	5486	1	982	1300	370
0	0	17004	13729	5	5491	1	982	1300	370
0	0	17008	13729	5	5496	1	981	1320	390
0	0	17008	13729	5	5501	1	981	1320	390
0	0	17008	13729	5	5506	1	982	1330	390
0	0	17012	13725	5	5511	1	982	1330	390
0	0	17012	13725	5	5516	1	982	1330	390
0	0	17012	13725	5	5521	1	982	1330	390
0	0	17017	13725	5	5526	1	982	1330	390
0	0	17017	13721	5	5531	1	982	1330	390
0	0	17022	13721	5	5536	1	983	1330	390
0	0	17022	13717	5	5541	1	983	1330	390
0	0	17029	13712	5	5546	1	985	1330	390
0	0	17034	13707	5	5551	1	983	1330	390
0	0	17038	13700	5	5556	1	983	1330	390
0	0	17043	13695	5	5561	1	983	1330	390
0	0	17047	13691	5	5566	1	984	1330	390
0	0	17051	13691	5	5571	1	985	1330	390
0	0	17056	13691	5	5576	1	985	1330	390
0	0	17060	13691	5	5581	1	985	1330	390
0	0	17060	13691	5	5586	1	985	1330	390
0	0	17065	13691	5	5591	1	985	1320	400
0	0	17065	13691	5	5596	1	985	1320	400
0	0	17065	13691	5	5601	1	985	1320	400
0	0	17065	13691	5	5606	1	985	1320	400
0	0	17065	13691	5	5611	1	985	1320	400
0	0	17065	13691	5	5616	1	985	1320	400
0	0	17065	13691	5	5621	1	985	1320	400
0	0	17065	13691	5	5626	1	985	1320	400
0	0	17065	13691	5	5631	1	985	1320	400
0	0	17065	13691	5	5636	1	985	1320	400
0	0	17069	13691	5	5641	1	986	1320	400
0	0	17069	13691	5	5646	1	986	1320	400
0	0	17069	13691	5	5651	1	986	1320	400
0	0	17069	13691	5	5656	1	986	1320	400
0	0	17069	13691	5	5661	1	986	1320	400
0	0	17073	13691	5	5666	1	985	1320	400
0	0	17073	13691	5	5671	1	986	1320	400
0	0	17079	13691	5	5676	1	986	1320	400
0	0	17085	13691	5	5681	1	989	1320	400
0	0	17093	13695	5	5686	1	989	1320	400
0	0	17103	13702	5	5691	1	989	1320	400
0	0	17113	13710	5	5696	1	989	1320	400
0	0	17119	13718	5	5701	1	989	1320	400
0	0	17123	13723	5	5706	1	989	1320	400
0	0	17123	13723	5	5711	1	989	1320	400
0	0	17127	13723	5	5716	1	990	1320	400
0	0	17127	13727	5	5721	1	991	1320	400
0	0	17127	13727	5	5726	1	992	1320	400
0	0	17127	13727	5	5731	1	993	1320	400
0	0	17131	13731	5	5736	1	994	1340	410
0	0	17131	13731	5	5741	1	994	1340	410
0	0	17131	13731	5	5746	1	995	1350	410
0	0	17136	13737	5	5751	1	995	1350	410
0	0	17136	13737	5	5756	1	996	1350	410
0	0	17140	13742	5	5761	1	996	1350	410
0	0	17145	13742	5	5766	1	997	1350	410
0	0	17151	13747	5	5771	1	997	1350	410
0	0	17158	13751	5	5776	1	997	1360	410
0	0	17167	13756	5	5781	1	997	1360	410
0	0	17176	13764	5	5786	1	997	1360	410
0	0	17184	13773	5	5791	1	997	1360	410
0	0	17191	13780	5	5796	1	997	1360	410
0	0	17196	13786	5	5801	1	997	1360	410
0	0	17196	13790	5	5806	1	997	1360	410
0	0	17201	13790	5	5811	1	997	1360	410
0	0	17201	13794	5	5816	1	997	1360	410
0	0	17206	13794	5	5821	1	997	1360	410
0	0	17206	13799	5	5826	1	997	1360	410
0	0	17213	13803	5	5831	1	997	1380	400
0	0	17217	13808	5	5836	1	997	1380	400
0	0	17221	13813	5	5841	1	998	1380	400
0	0	17221	13818	5	5846	1	998	1380	400
0	0	17227	13822	5	5851	1	998	1380	400
0	0	17227	13822	5	5856	1	998	1380	400
0	0	17227	13827	5	5861	1	998	1380	400
0	0	17227	13827	5	5866	1	999	1380	400
0	0	17227	13827	5	5871	1	999	1380	400
0	0	17227	13831	5	5876	1	999	1380	400
0	0	17227	13831	5	5881	1	999	1380	400
0	0	17227	13834	5	5886	1	999	1380	400
0	0	17227	13834	5	5891	1	999	1380	400
0	0	17227	13840	5	5896	1	999	1380	400
0	0	17227	13844	5	5901	1	998	1380	400
0	0	17227	13849	5	5906	1	998	1380	400
0	0	17227	13856	5	5911	1	998	1380	400
0	0	17227	13863	5	5916	1	998	1380	400
0	0	17227	13872	5	5921	1	997	1380	400
0	0	17227	13882	5	5926	1	997	1380	400
0	0	17227	13891	5	5931	1	997	1380	400
0	0	17227	13902	5	5936	1	997	1380	400
0	0	17227	13909	5	5941	1	997	1380	400
0	0	17227	13915	5	5946	1	997	1360	410
0	0	17227	13920	5	5951	1	996	1360	410
0	0	17227	13924	5	5956	1	996	1350	410
0	0	17227	13929	5	5961	1	996	1330	420
0	0	17227	13934	5	5966	1	995	1320	430
0	0	17227	13940	5	5971	1	995	1300	430
0	0	17227	13944	5	5976	1	995	1290	440
0	0	17227	13948	5	5981	1	995	1270	450
0	0	17227	13948	5	5986	1	994	1250	450
0	0	17227	13953	5	5991	1	994	1230	460
0	0	17231	13953	5	5996	1	992	1220	460
0	0	17231	13953	5	6001	1	990	1200	470
0	0	17231	13953	5	6006	1	987	1190	470
0	0	17231	13953	5	6011	1	984	1170	480
0	0	17231	13953	5	6016	1	980	1150	480
0	0	17231	13953	5	6021	1	976	1150	480
0	0	17234	13953	5	6026	1	971	1150	480
0	0	17234	13956	5	6031	1	967	1150	480
0	0	17234	13956	5	6036	1	963	1150	480
0	0	17234	13956	5	6041	1	959	1150	480
0	0	17234	13956	5	6046	1	955	1150	480
0	0	17231	13956	5	6051	1	952	1150	480
0	0	17231	13953	5	6056	1	948	1150	480
0	0	17231	13949	5	6061	1	947	1150	480
0	0	17231	13944	5	6066	1	948	1150	480
0	0	17231	13936	5	6071	1	949	1150	480
0	0	17231	13926	5	6076	1	949	1150	480
0	0	17231	13914	5	6081	1	950	1150	480
0	0	17231	13900	5	6086	1	950	1150	480
0	0	17227	13888	5	6091	1	949	1170	480
0	0	17227	13877	5	6096	1	950	1190	470
0	0	17227	13866	5	6101	1	951	1200	470
0	0	17230	13856	5	6106	1	951	1220	460
0	0	17230	13843	5	6111	1	951	1230	460
0	0	17230	13829	5	6116	1	951	1250	450
0	0	17230	13817	5	6121	1	951	1270	450
0	0	17227	13807	5	6126	1	951	1270	450
0	0	17227	13799	5	6131	1	951	1290	440
0	0	17227	13793	5	6136	1	951	1300	430
0	0	17231	13789	5	6141	1	950	1320	430
0	0	17231	13789	5	6146	1	950	1330	420
0	0	17237	13784	5	6151	1	951	1350	410
0	0	17240	13784	5	6156	1	952	1350	410
0	0	17244	13781	5	6161	1	952	1360	410
0	0	17244	13781	5	6166	1	951	1360	410
0	0	17249	13775	5	6171	1	951	1380	400
0	0	17249	13775	5	6176	1	951	1380	400
0	0	17249	13771	5	6181	1	951	1380	400
0	0	17254	13771	5	6186	1	951	1380	400
0	0	17254	13767	5	6191	1	952	1380	400
0	0	17254	13767	5	6196	1	952	1380	400
0	0	17259	13763	5	6201	1	952	1380	400
0	0	17259	13763	5	6206	1	952	1380	400
0	0	17263	13763	5	6211	1	952	1380	400
0	0	17263	13763	5	6216	1	953	1380	400
0	0	17268	13759	5	6221	1	953	1380	400
0	0	17268	13759	5	6226	1	954	1380	400
0	0	17274	13759	5	6231	1	954	1380	400
0	0	17274	13759	5	6236	1	955	1380	400
0	0	17281	13759	5	6241	1	955	1380	400
0	0	17285	13759	5	6246	1	956	1380	400
0	0	17289	13759	5	6251	1	956	1380	400
0	0	17293	13759	5	6256	1	956	1380	400
0	0	17297	13764	5	6261	1	956	1380	400
0	0	17297	13764	5	6266	1	957	1380	400
0	0	17303	13764	5	6271	1	958	1380	400
0	0	17307	13768	5	6276	1	959	1380	400
0	0	17307	13768	5	6281	1	959	1360	410
0	0	17312	13768	5	6286	1	960	1360	410
0	0	17312	13768	5	6291	1	961	1360	410
0	0	17316	13768	5	6296	1	961	1360	410
0	0	17316	13771	5	6301	1	962	1360	410
0	0	17323	13771	5	6306	1	963	1360	410
0	0	17327	13775	5	6311	1	964	1360	410
0	0	17333	13775	5	6316	1	966	1360	410
0	0	17341	13783	5	6321	1	966	1360	410
0	0	17349	13789	5	6326	1	966	1360	410
0	0	17357	13797	5	6331	1	966	1360	410
0	0	17364	13805	5	6336	1	966	1360	410
0	0	17370	13811	5	6341	1	966	1360	410
0	0	17375	13816	5	6346	1	966	1360	410
0	0	17379	13816	5	6351	1	966	1360	410
0	0	17379	13821	5	6356	1	966	1360	410
0	0	17384	13821	5	6361	1	967	1360	410
0	0	17384	13821	5	6366	1	968	1360	410
0	0	17384	13825	5	6371	1	968	1360	410
0	0	17384	13825	5	6376	1	969	1360	410
0	0	17384	13825	5	6381	1	969	1360	410
0	0	17384	13825	5	6386	1	970	1360	410
0	0	17388	13825	5	6391	1	970	1360	410
0	0	17388	13825	5	6396	1	971	1360	410
0	0	17394	13825	5	6401	1	971	1360	410
0	0	17394	13825	5	6406	1	971	1360	410
0	0	17398	13825	5	6411	1	971	1360	410
0	0	17398	13825	5	6416	1	971	1360	410
0	0	17398	13825	5	6421	1	971	1360	410
0	0	17403	13825	5	6426	1	971	1360	410
0	0	17403	13829	5	6431	1	971	1360	410
0	0	17409	13829	5	6436	1	971	1360	410
0	0	17409	13829	5	6441	1	972	1360	410
0	0	17414	13832	5	6446	1	972	1360	410
0	0	17414	13832	5	6451	1	972	1360	410
0	0	17420	13836	5	6456	1	974	1360	410
0	0	17425	13836	5	6461	1	974	1360	410
0	0	17429	13843	5	6466	1	974	1360	410
0	0	17435	13848	5	6471	1	973	1360	410
0	0	17440	13853	5	6476	1	974	1360	410
0	0	17444	13858	5	6481	1	974	1360	410
0	0	17447	13858	5	6486	1	974	1360	410
0	0	17447	13862	5	6491	1	974	1360	410
0	0	17447	13862	5	6496	1	975	1360	410
0	0	17451	13862	5	6501	1	975	1360	410
0	0	17451	13862	5	6506	1	976	1360	410
0	0	17451	13865	5	6511	1	976	1360	410
0	0	17454	13865	5	6516	1	979	1380	400
0	0	17454	13865	5	6521	1	982	1380	400
0	0	17454	13871	5	6526	1	982	1380	400
0	0	17454	13871	5	6531	1	983	1380	400
0	0	17458	13876	5	6536	1	983	1380	400
0	0	17458	13876	5	6541	1	983	1380	400
0	0	17462	13880	5	6546	1	983	1380	400
0	0	17462	13880	5	6551	1	984	1380	400
0	0	17465	13883	5	6556	1	984	1380	400
0	0	17465	13887	5	6561	1	983	1380	400
0	0	17470	13893	5	6566	1	983	1360	410
0	0	17470	13898	5	6571	1	983	1360	410
0	0	17475	13904	5	6576	1	983	1350	410
0	0	17475	13908	5	6581	1	982	1330	420
0	0	17475	13908	5	6586	1	982	1320	430
0	0	17478	13912	5	6591	1	982	1300	430
0	0	17478	13912	5	6596	1	982	1290	440
0	0	17482	13912	5	6601	1	982	1270	450
0	0	17482	13917	5	6606	1	982	1250	450
0	0	17482	13917	5	6611	1	982	1230	460
0	0	17487	13921	5	6616	1	982	1220	460
0	0	17487	13921	5	6621	1	982	1200	470
0	0	17491	13928	5	6626	1	982	1190	470
0	0	17495	13933	5	6631	1	981	1170	480
0	0	17499	13941	5	6636	1	981	1150	480
0	0	17504	13948	5	6641	1	980	1130	490
0	0	17510	13954	5	6646	1	980	1120	490
0	0	17515	13960	5	6651	1	980	1090	490
0	0	17521	13966	5	6656	1	980	1090	490
0	0	17527	13970	5	6661	1	979	1090	490
0	0	17532	13973	5	6666	1	979	1090	490
0	0	17535	13973	5	6671	1	978	1090	490
0	0	17535	13977	5	6676	1	979	1090	490
0	0	17541	13977	5	6681	1	979	1110	510
0	0	17544	13977	5	6686	1	979	1110	510
0	0	17548	13977	5	6691	1	979	1120	520
0	0	17552	13977	5	6696	1	980	1120	520
0	0	17557	13977	5	6701	1	980	1120	520
0	0	17562	13981	5	6706	1	980	1120	520
0	0	17568	13981	5	6711	1	981	1120	520
0	0	17576	13981	5	6716	1	982	1120	520
0	0	17583	13986	5	6721	1	980	1120	520
0	0	17592	13986	5	6726	1	980	1120	520
0	0	17600	13991	5	6731	1	980	1120	520
0	0	17605	13991	5	6736	1	980	1120	520
0	0	17611	13991	5	6741	1	981	1120	520
0	0	17617	13991	5	6746	1	981	1120	520
0	0	17625	13991	5	6751	1	981	1120	520
0	0	17633	13991	5	6756	1	981	1120	520
0	0	17640	13991	5	6761	1	982	1120	520
0	0	17645	13985	5	6766	1	982	1120	520
0	0	17651	13981	5	6771	1	982	1120	520
0	0	17657	13976	5	6776	1	982	1120	520
0	0	17661	13972	5	6781	1	982	1120	520
0	0	17666	13968	5	6786	1	982	1120	520
0	0	17670	13963	5	6791	1	983	1120	520
0	0	17674	13957	5	6796	1	983	1120	520
0	0	17678	13951	5	6801	1	983	1120	520
0	0	17678	13945	5	6806	1	983	1120	520
0	0	17678	13941	5	6811	1	983	1120	520
0	0	17682	13937	5	6816	1	983	1120	520
0	0	17682	13932	5	6821	1	983	1130	540
0	0	17682	13925	5	6826	1	983	1130	540
0	0	17682	13918	5	6831	1	982	1140	550
0	0	17682	13908	5	6836	1	983	1140	550
0	0	17678	13896	5	6841	1	984	1140	550
0	0	17678	13882	5	6846	1	984	1170	540
0	0	17673	13865	5	6851	1	985	1180	540
0	0	17673	13849	5	6856	1	985	1210	530
0	0	17668	13833	5	6861	1	986	1220	530
0	0	17668	13822	5	6866	1	985	1240	520
0	0	17668	13811	5	6871	1	984	1240	520
0	0	17665	13803	5	6876	1	984	1260	510
0	0	17665	13796	5	6881	1	984	1280	500
0	0	17665	13790	5	6886	1	984	1290	500
0	0	17665	13787	5	6891	1	984	1340	500
0	0	17661	13787	5	6896	1	983	1350	500
0	0	17661	13787	5	6901	1	983	1380	490
0	0	17661	13787	5	6906	1	984	1390	480
0	0	17661	13787	5	6911	1	983	1420	470
0	0	17661	13787	5	6916	1	983	1430	460
0	0	17661	13787	5	6921	1	983	1430	460
0	0	17661	13787	5	6926	1	983	1450	450
0	0	17661	13787	5	6931	1	983	1450	450
0	0	17661	13787	5	6936	1	983	1450	450
0	0	17661	13791	5	6941	1	983	1450	450
0	0	17661	13791	5	6946	1	983	1450	450
0	0	17661	13791	5	6951	1	983	1430	460
0	0	17661	13791	5	6956	1	983	1430	460
0	0	17661	13795	5	6961	1	983	1430	460
0	0	17661	13795	5	6966	1	983	1430	460
0	0	17661	13802	5	6971	1	984	1430	460
0	0	17666	13808	5	6976	1	984	1430	460
0	0	17671	13817	5	6981	1	984	1430	460
0	0	17676	13829	5	6986	1	983	1430	460
0	0	17683	13844	5	6991	1	983	1430	460
0	0	17690	13862	5	6996	1	983	1430	460
0	0	17698	13881	5	7001	1	983	1430	460
0	0	17707	13900	5	7006	1	983	1430	460
0	0	17718	13918	5	7011	1	983	1420	470
0	0	17731	13937	5	7016	1	983	1380	480
0	0	17747	13959	5	7021	1	983	1370	480
0	0	17763	13981	5	7026	1	982	1330	480
0	0	17778	14003	5	7031	1	983	1320	490
0	0	17793	14020	5	7036	1	983	1290	500
0	0	17807	14036	5	7041	1	983	1280	500
0	0	17821	14048	5	7046	1	983	1260	510
0	0	17833	14058	5	7051	1	983	1270	530
0	0	17843	14066	5	7056	1	983	1240	540
0	0	17851	14071	5	7061	1	984	1240	550
0	0	17857	14071	5	7066	1	984	1210	560
0	0	17861	14074	5	7071	1	983	1190	560
0	0	17865	14074	5	7076	1	983	1150	580
0	0	17865	14071	5	7081	1	983	1120	580
0	0	17869	14071	5	7086	1	983	1100	580
0	0	17872	14065	5	7091	1	983	1100	580
0	0	17872	14065	5	7096	1	983	1100	580
0	0	17878	14061	5	7101	1	983	1100	580
0	0	17882	14061	5	7106	1	983	1100	580
0	0	17886	14054	5	7111	1	983	1100	580
0	0	17890	14050	5	7116	1	983	1100	580
0	0	17895	14045	5	7121	1	984	1120	580
0	0	17901	14039	5	7126	1	985	1120	580
0	0	17908	14031	5	7131	1	985	1110	570
0	0	17917	14023	5	7136	1	985	1140	570
0	0	17925	14015	5	7141	1	985	1120	550
0	0	17933	14008	5	7146	1	985	1120	550
0	0	17940	14001	5	7151	1	988	1120	550
0	0	17947	13993	5	7156	1	989	1140	550
0	0	17953	13984	5	7161	1	988	1140	550
0	0	17959	13974	5	7166	1	989	1140	550
0	0	17963	13963	5	7171	1	991	1170	540
0	0	17968	13951	5	7176	1	991	1170	540
0	0	17971	13940	5	7181	1	991	1170	540
0	0	17971	13928	5	7186	1	993	1170	540
0	0	17977	13916	5	7191	1	994	1170	540
0	0	17977	13904	5	7196	1	995	1170	540
0	0	17984	13892	5	7201	1	995	1180	540
0	0	17988	13883	5	7206	1	996	1210	530
0	0	17993	13876	5	7211	1	996	1210	520
0	0	17998	13871	5	7216	1	996	1230	510
0	0	18002	13866	5	7221	1	995	1220	500
0	0	18006	13866	5	7226	1	995	1230	490
0	0	18006	13860	5	7231	1	995	1250	480
0	0	18012	13857	5	7236	1	995	1260	480
0	0	18012	13852	5	7241	1	996	1280	470
0	0	18020	13848	5	7246	1	997	1300	470
0	0	18026	13843	5	7251	1	998	1300	470
0	0	18031	13840	5	7256	1	998	1320	460
0	0	18037	13840	5	7261	1	997	1330	450
0	0	18042	13840	5	7266	1	997	1350	440
0	0	18046	13836	5	7271	1	997	1350	440
0	0	18051	13836	5	7276	1	997	1360	440
0	0	18058	13836	5	7281	1	997	1360	440
0	0	18063	13832	5	7286	1	996	1360	440
0	0	18071	13832	5	7291	1	996	1360	440
0	0	18077	13832	5	7296	1	995	1350	440
0	0	18084	13836	5	7301	1	995	1350	440
0	0	18093	13836	5	7306	1	993	1350	440
0	0	18102	13842	5	7311	1	987	1350	440
0	0	18112	13842	5	7316	1	970	1350	440
0	0	18123	13842	5	7321	1	951	1350	440
0	0	18132	13846	5	7326	1	929	1350	440
0	0	18139	13846	5	7331	1	887	1350	440
0	0	18145	13846	5	7336	1	806	1350	440
0	0	18145	13846	5	7341	1	451	1370	450
0	0	18145	13846	5	7346	0	0	1370	450
0	0	18146	13850	5	7351	0	0	1370	450
0	0	18138	13850	5	7356	0	0	1370	450
0	0	18125	13859	5	7361	0	0	1370	450
0	0	18107	13869	5	7366	0	0	1350	440
0	0	18086	13884	5	7371	0	0	1350	440
0	0	18063	13906	5	7376	0	0	1350	440
0	0	18040	13933	5	7381	0	0	1350	440
0	0	18016	13965	5	7386	0	0	1330	450
0	0	17994	14002	5	7391	0	0	1320	450
0	0	17972	14042	5	7396	0	0	1290	440
0	0	17950	14083	5	7401	0	0	1280	430
0	0	17927	14123	5	7406	0	0	1240	430
0	0	17904	14162	5	7411	0	0	1220	420
0	0	17880	14197	5	7416	0	0	1200	410
0	0	17854	14229	5	7421	0	0	1170	410
0	0	17830	14256	5	7426	0	0	1160	410
0	0	17803	14279	5	7431	0	0	1130	400
0	0	17774	14296	5	7436	0	0	1130	420
0	0	17744	14311	5	7441	0	0	1110	420
0	0	17711	14324	5	7446	0	0	1110	430
0	0	17676	14334	5	7451	0	0	1090	430
0	0	17640	14344	5	7456	0	0	1090	430
0	0	17603	14352	5	7461	0	0	1080	440
0	0	17567	14359	5	7466	0	0	1080	440
0	0	17532	14366	5	7471	0	0	1090	450
0	0	17497	14372	5	7476	0	0	1090	450
0	0	17462	14379	5	7481	0	0	1100	460
0	0	17427	14385	5	7486	0	0	1100	460
0	0	17396	14389	5	7491	0	0	1110	480
0	0	17368	14389	5	7496	0	0	1110	480
0	0	17342	14389	5	7501	0	0	1110	480
0	0	17319	14389	5	7506	0	0	1110	480
0	0	17297	14385	5	7511	0	0	1100	460
0	0	17277	14382	5	7516	0	0	1100	450
0	0	17261	14378	5	7521	0	0	1090	430
0	0	17246	14378	5	7526	0	0	1070	410
0	0	17234	14371	5	7531	0	0	1070	400
0	0	17223	14371	5	7536	0	0	1070	380
0	0	17213	14366	5	7541	0	0	1070	370
0	0	17205	14366	5	7546	0	0	1070	370
0	0	17197	14366	5	7551	0	0	1060	350
0	0	17191	14366	5	7556	0	0	1050	340
0	0	17184	14369	5	7561	0	0	1050	340
0	0	17180	14373	5	7566	0	0	1040	320
0	0	17177	14373	5	7571	0	0	1040	320
0	0	17172	14376	5	7576	0	0	1040	320
0	0	17167	14376	5	7581	0	0	1050	320
0	0	17162	14371	5	7586	0	0	1040	320
0	0	17155	14365	5	7591	0	0	1040	320
0	0	17146	14360	5	7596	0	0	1040	320
0	0	17138	14353	5	7601	0	0	1040	320
0	0	17127	14347	5	7606	0	0	1040	320
0	0	17116	14341	5	7611	0	0	1040	320
0	0	17105	14334	5	7616	0	0	1040	320
0	0	17093	14328	5	7621	0	0	1040	320
0	0	17082	14322	5	7626	0	0	1040	320
0	0	17074	14317	5	7631	0	0	1040	320
0	0	17066	14314	5	7636	0	0	1040	320
0	0	17059	14314	5	7641	0	0	1030	310
0	0	17054	14308	5	7646	0	0	1030	310
0	0	17049	14308	5	7651	0	0	1020	290
0	0	17045	14305	5	7656	0	0	1020	290
0	0	17045	14305	5	7661	0	0	1020	290
0	0	17045	14305	5	7666	0	0	1020	290
0	0	17045	14305	5	7671	0	0	1020	290
0	0	17045	14301	5	7676	0	0	1020	290
0	0	17045	14301	5	7681	0	0	1020	290
0	0	17049	14301	5	7686	0	0	1030	310
0	0	17053	14296	5	7691	0	0	1030	310
0	0	17058	14293	5	7696	0	0	1040	320
0	0	17065	14289	5	7701	0	0	1040	320
0	0	17073	14283	5	7706	0	0	1040	320
0	0	17082	14277	5	7711	0	0	1050	340
0	0	17093	14271	5	7716	0	0	1050	340
0	0	17099	14266	5	7721	0	0	1060	350
0	0	17099	14266	5	7726	1	757	1070	370
0	0	17107	14276	5	7731	1	791	1080	370
0	0	17112	14283	5	7736	1	800	1080	380
0	0	17120	14291	5	7741	1	852	1110	390
0	0	17130	14297	5	7746	1	905	1120	400
0	0	17138	14302	5	7751	1	939	1140	410
0	0	17142	14308	5	7756	1	960	1140	410
0	0	17146	14313	5	7761	1	977	1170	420
0	0	17146	14313	5	7766	1	992	1190	430
0	0	17146	14313	5	7771	1	1005	1200	430
0	0	17146	14309	5	7776	1	1019	1210	440
0	0	17146	14309	5	7781	1	1023	1230	430
0	0	17146	14303	5	7786	1	1023	1230	430
0	0	17142	14303	5	7791	1	1023	1250	440
0	0	17142	14298	5	7796	1	1023	1260	440
0	0	17137	14298	5	7801	1	1023	1270	450
0	0	17137	14298	5	7806	1	1023	1270	450
0	0	17137	14298	5	7811	1	1023	1270	450
0	0	17134	14298	5	7816	1	1023	1270	450
0	0	17134	14298	5	7821	1	1023	1270	450
0	0	17134	14298	5	7826	1	1023	1270	450
0	0	17134	14298	5	7831	1	1023	1270	450
0	0	17134	14298	5	7836	1	1023	1270	450
0	0	17134	14298	5	7841	1	1023	1270	450
0	0	17134	14298	5	7846	1	1023	1270	450
0	0	17134	14298	5	7851	1	1023	1270	450
0	0	17134	14298	10	7861	1	1023	1270	450
0	0	17134	14298	5	7866	1	1023	1270	450
0	0	17134	14298	5	7871	1	1014	1270	450
0	0	17134	14298	5	7876	1	982	1270	450
0	0	17134	14298	5	7881	1	941	1270	450
0	0	17134	14298	5	7886	1	861	1270	450
0	0	17134	14298	5	7891	1	575	1270	450
0	0	17134	14298	5	7896	0	0	1270	450
0	0	17123	14292	5	7901	0	0	1250	450
0	0	17111	14288	5	7906	0	0	1250	450
0	0	17098	14288	5	7911	0	0	1250	450
0	0	17085	14295	5	7916	0	0	1250	450
0	0	17075	14308	5	7921	0	0	1220	450
0	0	17069	14325	5	7926	0	0	1220	450
0	0	17065	14343	5	7931	0	0	1210	440
0	0	17065	14361	5	7936	0	0	1190	430
0	0	17061	14378	5	7941	0	0	1170	420
0	0	17061	14395	5	7946	0	0	1160	410
0	0	17066	14411	5	7951	0	0	1130	400
0	0	17071	14429	5	7956	0	0	1110	370
0	0	17079	14448	5	7961	0	0	1090	360
0	0	17087	14467	5	7966	0	0	1060	340
0	0	17099	14482	5	7971	0	0	1040	310
0	0	17113	14495	5	7976	0	0	1020	290
0	0	17126	14507	5	7981	0	0	1010	300
0	0	17137	14516	5	7986	0	0	1010	300
0	0	17146	14527	5	7991	0	0	990	300
0	0	17153	14542	5	7996	0	0	990	300
0	0	17159	14555	5	8001	0	0	980	300
0	0	17168	14571	5	8006	0	0	970	300
0	0	17176	14596	5	8011	0	0	960	300
0	0	17184	14622	5	8016	0	0	950	300
0	0	17191	14649	5	8021	0	0	940	300
0	0	17194	14682	5	8026	0	0	920	300
0	0	17194	14715	5	8031	0	0	920	300
0	0	17201	14753	5	8036	0	0	910	300
0	0	17205	14804	5	8041	0	0	900	300
0	0	17213	14858	5	8046	0	0	890	300
0	0	17223	14905	5	8051	0	0	870	300
0	0	17229	14959	5	8056	0	0	850	300
0	0	17240	15008	5	8061	0	0	850	300
0	0	17253	15050	5	8066	0	0	830	300
0	0	17265	15099	5	8071	0	0	810	300
0	0	17265	15099	5	8076	0	0	810	300
