# Supplementary material for: “Let Me Hear Your Handwriting!” Evaluating the Movement Fluency from Its Sonification
Source: PLoS One. 2015 Jun 17;10(6):e0128388. doi: 10.1371/journal.pone.0128388 (PMC4470513; doi:10.1371/journal.pone.0128388)
Supplement: S1 Dataset — (ZIP) [file pone.0128388.s004.zip › S4_Dataset_Experiment1/FL5.txt]

Identification :	florian
2008-10-17	10:18:30
Fichier origine :	C:\Documents and Settings\schon\Bureau\Ecriture\florian lapin5.txt
Nb segments :	1
Seg	Num	X /100 mm	Y /100 mm	Interv ms	Time ms	Tip	P	Az	Al
0	0	1923	12310	20	20	0	0	1150	280
0	0	1912	12320	5	25	0	0	1150	280
0	0	1895	12340	5	30	0	0	1150	280
0	0	1875	12368	5	35	0	0	1150	280
0	0	1854	12399	5	40	0	0	1150	280
0	0	1846	12423	5	45	0	0	1150	280
0	0	1846	12436	5	50	0	0	1160	270
0	0	1846	12440	5	55	0	0	1160	270
0	0	1858	12433	5	60	0	0	1160	270
0	0	1869	12416	5	65	0	0	1170	270
0	0	1883	12386	5	70	0	0	1170	270
0	0	1895	12348	5	75	0	0	1170	270
0	0	1903	12307	5	80	0	0	1170	270
0	0	1909	12266	5	85	0	0	1170	270
0	0	1909	12232	5	90	0	0	1170	270
0	0	1909	12202	5	95	0	0	1160	270
0	0	1909	12181	5	100	0	0	1160	270
0	0	1895	12164	5	105	0	0	1160	270
0	0	1879	12151	5	110	0	0	1150	280
0	0	1856	12140	5	115	0	0	1140	280
0	0	1829	12130	5	120	0	0	1130	280
0	0	1800	12117	5	125	0	0	1110	280
0	0	1770	12101	5	130	0	0	1110	280
0	0	1741	12084	5	135	0	0	1090	290
0	0	1712	12064	5	140	0	0	1080	290
0	0	1683	12044	5	145	0	0	1070	290
0	0	1656	12024	5	150	0	0	1060	290
0	0	1629	12003	5	155	0	0	1050	290
0	0	1601	11984	5	160	0	0	1040	290
0	0	1576	11969	5	165	0	0	1030	290
0	0	1550	11958	5	170	0	0	1030	290
0	0	1522	11953	5	175	0	0	1020	290
0	0	1494	11953	5	180	0	0	1020	290
0	0	1465	11958	5	185	0	0	1020	290
0	0	1437	11964	5	190	0	0	1010	300
0	0	1412	11971	5	195	0	0	1010	300
0	0	1390	11977	5	200	0	0	1010	300
0	0	1367	11984	5	205	0	0	1010	300
0	0	1348	11988	5	210	0	0	1010	300
0	0	1329	11992	5	215	0	0	1010	300
0	0	1311	11992	5	220	0	0	1010	300
0	0	1296	11992	5	225	0	0	1010	300
0	0	1282	11996	5	230	0	0	1010	300
0	0	1270	11996	5	235	0	0	1010	300
0	0	1260	11996	5	240	0	0	1010	300
0	0	1250	11991	5	245	0	0	1020	290
0	0	1242	11991	5	250	0	0	1020	290
0	0	1235	11991	5	255	0	0	1020	290
0	0	1230	11987	5	260	0	0	1020	290
0	0	1225	11987	5	265	0	0	1030	290
0	0	1222	11983	5	270	0	0	1030	290
0	0	1217	11979	5	275	0	0	1030	290
0	0	1212	11971	5	280	0	0	1030	290
0	0	1207	11959	5	285	0	0	1030	290
0	0	1200	11945	5	290	0	0	1030	290
0	0	1193	11928	5	295	0	0	1030	290
0	0	1185	11908	5	300	0	0	1030	290
0	0	1177	11886	5	305	0	0	1030	290
0	0	1168	11863	5	310	0	0	1020	290
0	0	1161	11841	5	315	0	0	1020	290
0	0	1152	11820	5	320	0	0	1020	290
0	0	1144	11801	5	325	0	0	1020	290
0	0	1137	11784	5	330	0	0	1020	290
0	0	1131	11770	5	335	0	0	1030	290
0	0	1125	11759	5	340	0	0	1030	290
0	0	1121	11748	5	345	0	0	1030	290
0	0	1116	11737	5	350	0	0	1030	290
0	0	1110	11725	5	355	0	0	1030	290
0	0	1104	11712	5	360	0	0	1040	290
0	0	1097	11699	5	365	0	0	1060	310
0	0	1091	11683	5	370	0	0	1070	340
0	0	1084	11668	5	375	0	0	1100	360
0	0	1077	11650	5	380	0	0	1120	390
0	0	1071	11631	5	385	0	0	1130	400
0	0	1064	11612	5	390	0	0	1150	390
0	0	1056	11591	5	395	0	0	1150	390
0	0	1048	11570	5	400	0	0	1150	390
0	0	1040	11548	5	405	0	0	1150	390
0	0	1033	11525	5	410	0	0	1150	390
0	0	1027	11501	5	415	0	0	1150	390
0	0	1021	11476	5	420	0	0	1150	390
0	0	1016	11451	5	425	0	0	1140	380
0	0	1012	11425	6	431	0	0	1120	390
0	0	1005	11401	5	436	0	0	1110	370
0	0	1000	11380	5	441	0	0	1110	370
0	0	995	11360	5	446	0	0	1100	370
0	0	991	11342	5	451	0	0	1100	370
0	0	991	11328	5	456	0	0	1100	370
0	0	991	11319	5	461	0	0	1090	360
0	0	991	11315	5	466	0	0	1090	360
0	0	996	11315	5	471	0	0	1080	350
0	0	1000	11323	5	476	0	0	1080	350
0	0	1000	11336	4	480	1	188	1060	350
0	0	1000	11342	5	485	1	195	1060	350
0	0	995	11346	5	490	1	256	1060	350
0	0	995	11351	5	495	1	333	1060	350
0	0	995	11356	5	500	1	416	1060	350
0	0	995	11360	5	505	1	462	1060	350
0	0	998	11365	5	510	1	482	1060	350
0	0	998	11369	5	515	1	485	1060	350
0	0	1002	11369	5	520	1	488	1060	350
0	0	1006	11374	5	525	1	517	1060	350
0	0	1011	11374	5	530	1	594	1060	350
0	0	1016	11381	5	535	1	592	1060	350
0	0	1022	11386	5	540	1	601	1060	350
0	0	1029	11391	5	545	1	633	1060	350
0	0	1035	11397	5	550	1	657	1060	350
0	0	1043	11403	5	555	1	657	1060	350
0	0	1050	11410	5	560	1	707	1060	350
0	0	1060	11417	5	565	1	745	1060	350
0	0	1071	11426	5	570	1	775	1060	350
0	0	1081	11436	5	575	1	776	1060	350
0	0	1091	11447	5	580	1	775	1060	350
0	0	1099	11458	5	585	1	775	1060	350
0	0	1107	11467	5	590	1	774	1060	350
0	0	1114	11475	5	595	1	773	1060	350
0	0	1123	11482	5	600	1	774	1060	350
0	0	1134	11490	5	605	1	784	1060	350
0	0	1147	11499	5	610	1	800	1060	350
0	0	1162	11510	5	615	1	800	1060	350
0	0	1179	11521	5	620	1	800	1060	350
0	0	1197	11532	5	625	1	806	1060	350
0	0	1215	11541	5	630	1	807	1060	350
0	0	1233	11550	5	635	1	809	1060	340
0	0	1251	11558	5	640	1	811	1050	320
0	0	1265	11567	5	645	1	811	1040	310
0	0	1279	11576	5	650	1	811	1030	290
0	0	1292	11585	5	655	1	812	1030	290
0	0	1304	11593	5	660	1	813	1030	290
0	0	1316	11602	5	665	1	818	1030	290
0	0	1328	11611	5	670	1	817	1030	290
0	0	1340	11621	5	675	1	817	1030	290
0	0	1352	11632	5	680	1	819	1030	290
0	0	1365	11643	5	685	1	840	1030	290
0	0	1377	11655	5	690	1	839	1030	290
0	0	1390	11668	5	695	1	841	1040	290
0	0	1403	11681	5	700	1	851	1040	290
0	0	1417	11695	5	705	1	854	1040	290
0	0	1433	11711	5	710	1	859	1040	290
0	0	1448	11726	5	715	1	864	1040	290
0	0	1464	11742	5	720	1	870	1040	290
0	0	1480	11758	5	725	1	874	1040	290
0	0	1495	11775	5	730	1	879	1040	290
0	0	1511	11796	5	735	1	878	1040	290
0	0	1526	11819	5	740	1	876	1040	290
0	0	1539	11845	5	745	1	878	1040	290
0	0	1552	11870	5	750	1	878	1050	290
0	0	1565	11893	5	755	1	879	1050	290
0	0	1577	11917	5	760	1	880	1050	290
0	0	1590	11942	5	765	1	880	1050	290
0	0	1604	11967	5	770	1	881	1050	290
0	0	1618	11991	5	775	1	886	1050	290
0	0	1632	12016	5	780	1	892	1050	290
0	0	1646	12039	5	785	1	892	1060	290
0	0	1660	12063	5	790	1	892	1060	290
0	0	1675	12088	5	795	1	891	1060	290
0	0	1687	12112	5	800	1	893	1060	290
0	0	1701	12134	5	805	1	893	1070	290
0	0	1713	12155	5	810	1	893	1070	290
0	0	1724	12177	5	815	1	894	1070	290
0	0	1736	12201	5	820	1	893	1070	290
0	0	1747	12225	5	825	1	892	1070	290
0	0	1755	12248	5	830	1	892	1070	290
0	0	1764	12268	5	835	1	891	1080	290
0	0	1771	12288	5	840	1	893	1080	290
0	0	1778	12309	5	845	1	893	1080	290
0	0	1784	12333	5	850	1	894	1090	290
0	0	1791	12358	5	855	1	894	1090	290
0	0	1797	12383	5	860	1	892	1090	290
0	0	1801	12408	5	865	1	892	1090	290
0	0	1801	12432	5	870	1	893	1090	290
0	0	1801	12456	5	875	1	893	1090	290
0	0	1801	12479	5	880	1	893	1110	280
0	0	1801	12500	5	885	1	893	1110	280
0	0	1796	12520	5	890	1	893	1110	280
0	0	1792	12537	5	895	1	893	1110	280
0	0	1788	12554	5	900	1	895	1110	280
0	0	1782	12569	5	905	1	895	1110	280
0	0	1776	12583	5	910	1	896	1110	280
0	0	1770	12595	5	915	1	897	1110	280
0	0	1763	12605	5	920	1	896	1110	280
0	0	1755	12614	5	925	1	896	1110	280
0	0	1747	12621	5	930	1	894	1110	280
0	0	1740	12629	5	935	1	894	1110	280
0	0	1734	12635	5	940	1	895	1110	280
0	0	1728	12641	5	945	1	894	1110	280
0	0	1723	12647	5	950	1	894	1110	280
0	0	1717	12652	5	955	1	895	1110	280
0	0	1710	12657	5	960	1	895	1110	280
0	0	1704	12661	5	965	1	895	1110	280
0	0	1697	12664	5	970	1	895	1110	280
0	0	1691	12664	5	975	1	894	1110	280
0	0	1685	12670	5	980	1	894	1110	280
0	0	1678	12670	5	985	1	893	1110	280
0	0	1673	12674	5	990	1	893	1110	280
0	0	1666	12674	5	995	1	892	1110	280
0	0	1659	12674	5	1000	1	892	1110	280
0	0	1654	12670	5	1005	1	893	1110	280
0	0	1649	12666	5	1010	1	893	1110	280
0	0	1645	12662	5	1015	1	892	1110	280
0	0	1640	12656	5	1020	1	890	1110	280
0	0	1634	12648	5	1025	1	890	1110	280
0	0	1627	12639	5	1030	1	891	1110	280
0	0	1618	12628	5	1035	1	890	1110	280
0	0	1610	12616	5	1040	1	889	1110	280
0	0	1602	12604	5	1045	1	889	1110	280
0	0	1595	12591	5	1050	1	890	1110	280
0	0	1589	12578	5	1055	1	890	1110	280
0	0	1584	12564	5	1060	1	889	1110	280
0	0	1578	12550	5	1065	1	890	1110	280
0	0	1572	12534	5	1070	1	888	1110	280
0	0	1567	12517	5	1075	1	889	1110	280
0	0	1561	12497	5	1080	1	889	1110	280
0	0	1556	12475	5	1085	1	888	1110	280
0	0	1550	12454	5	1090	1	888	1110	280
0	0	1545	12432	5	1095	1	889	1110	280
0	0	1540	12411	5	1100	1	891	1110	280
0	0	1540	12390	5	1105	1	891	1110	280
0	0	1534	12367	5	1110	1	889	1110	280
0	0	1530	12343	5	1115	1	890	1110	280
0	0	1526	12320	5	1120	1	891	1110	280
0	0	1526	12297	5	1125	1	891	1110	280
0	0	1521	12277	5	1130	1	891	1110	280
0	0	1521	12259	5	1135	1	890	1110	280
0	0	1521	12240	5	1140	1	891	1110	280
0	0	1521	12220	5	1145	1	891	1110	280
0	0	1521	12200	5	1150	1	892	1110	280
0	0	1517	12179	5	1155	1	891	1110	280
0	0	1517	12160	5	1160	1	891	1110	280
0	0	1517	12143	5	1165	1	891	1110	280
0	0	1517	12126	5	1170	1	892	1110	280
0	0	1517	12109	5	1175	1	891	1110	280
0	0	1517	12090	5	1180	1	891	1110	280
0	0	1513	12070	5	1185	1	892	1110	280
0	0	1513	12049	5	1190	1	893	1090	290
0	0	1513	12028	5	1195	1	893	1090	290
0	0	1513	12010	5	1200	1	892	1090	290
0	0	1513	11993	5	1205	1	892	1090	290
0	0	1509	11976	5	1210	1	893	1080	290
0	0	1509	11960	5	1215	1	893	1080	290
0	0	1509	11943	5	1220	1	892	1080	290
0	0	1509	11924	5	1225	1	893	1080	290
0	0	1504	11904	5	1230	1	892	1070	290
0	0	1504	11884	5	1235	1	893	1070	290
0	0	1500	11863	5	1240	1	893	1070	290
0	0	1500	11844	5	1245	1	893	1070	290
0	0	1500	11829	5	1250	1	894	1070	290
0	0	1500	11814	5	1255	1	894	1060	290
0	0	1500	11800	5	1260	1	894	1060	290
0	0	1500	11786	5	1265	1	892	1060	290
0	0	1500	11772	5	1270	1	892	1060	290
0	0	1495	11760	5	1275	1	892	1060	290
0	0	1495	11749	5	1280	1	893	1060	290
0	0	1492	11739	5	1285	1	893	1050	290
0	0	1492	11729	5	1290	1	893	1050	290
0	0	1492	11718	5	1295	1	893	1050	290
0	0	1492	11705	5	1300	1	893	1050	290
0	0	1492	11692	5	1305	1	893	1050	290
0	0	1492	11678	5	1310	1	893	1050	290
0	0	1492	11663	5	1315	1	892	1050	290
0	0	1492	11649	5	1320	1	892	1040	290
0	0	1492	11637	5	1325	1	891	1040	290
0	0	1492	11627	5	1330	1	891	1040	290
0	0	1492	11620	5	1335	1	890	1040	290
0	0	1496	11615	5	1340	1	889	1040	290
0	0	1496	11611	5	1345	1	889	1040	290
0	0	1496	11611	5	1350	1	887	1040	290
0	0	1499	11607	5	1355	1	886	1040	290
0	0	1499	11607	5	1360	1	886	1030	290
0	0	1503	11607	5	1365	1	886	1030	290
0	0	1503	11607	5	1370	1	886	1030	290
0	0	1510	11603	5	1375	1	886	1030	290
0	0	1514	11603	5	1380	1	886	1030	290
0	0	1520	11603	5	1385	1	886	1030	290
0	0	1526	11603	5	1390	1	885	1030	290
0	0	1532	11608	5	1395	1	886	1030	290
0	0	1540	11613	5	1400	1	886	1030	290
0	0	1550	11620	5	1405	1	887	1030	290
0	0	1563	11630	5	1410	1	887	1030	290
0	0	1576	11641	5	1415	1	886	1030	290
0	0	1592	11655	5	1420	1	886	1030	290
0	0	1608	11671	5	1425	1	887	1030	290
0	0	1624	11688	5	1430	1	887	1030	290
0	0	1643	11709	5	1435	1	886	1030	290
0	0	1664	11730	5	1440	1	886	1030	290
0	0	1686	11752	5	1445	1	886	1030	290
0	0	1708	11775	5	1450	1	887	1030	290
0	0	1733	11798	5	1455	1	887	1030	290
0	0	1755	11821	5	1460	1	885	1030	290
0	0	1778	11843	5	1465	1	883	1040	290
0	0	1799	11860	5	1470	1	885	1040	290
0	0	1817	11875	5	1475	1	884	1040	290
0	0	1835	11885	5	1480	1	883	1040	290
0	0	1853	11891	5	1485	1	886	1040	290
0	0	1870	11896	5	1490	1	884	1040	290
0	0	1887	11896	5	1495	1	884	1040	290
0	0	1902	11900	5	1500	1	885	1040	290
0	0	1916	11900	5	1505	1	883	1040	290
0	0	1929	11900	5	1510	1	884	1040	290
0	0	1941	11900	5	1515	1	884	1050	290
0	0	1952	11900	5	1520	1	886	1050	290
0	0	1963	11895	5	1525	1	883	1050	290
0	0	1973	11891	5	1530	1	883	1050	290
0	0	1981	11887	5	1535	1	883	1040	290
0	0	1989	11881	5	1540	1	884	1040	290
0	0	1995	11873	5	1545	1	886	1040	290
0	0	2001	11864	5	1550	1	885	1040	290
0	0	2007	11855	5	1555	1	884	1040	290
0	0	2011	11846	5	1560	1	884	1040	290
0	0	2015	11838	5	1565	1	885	1050	290
0	0	2019	11828	5	1570	1	885	1050	290
0	0	2023	11816	5	1575	1	887	1050	290
0	0	2023	11803	5	1580	1	886	1050	290
0	0	2027	11789	5	1585	1	887	1040	290
0	0	2027	11774	5	1590	1	888	1040	290
0	0	2027	11760	5	1595	1	887	1040	290
0	0	2027	11745	5	1600	1	887	1040	290
0	0	2027	11730	5	1605	1	888	1040	290
0	0	2027	11714	5	1610	1	888	1040	290
0	0	2022	11700	5	1615	1	889	1040	290
0	0	2017	11687	5	1620	1	888	1040	290
0	0	2011	11674	5	1625	1	889	1030	290
0	0	2005	11663	5	1630	1	888	1030	290
0	0	1997	11651	5	1635	1	888	1030	290
0	0	1988	11638	5	1640	1	887	1030	290
0	0	1976	11624	5	1645	1	888	1030	290
0	0	1962	11611	5	1650	1	888	1020	290
0	0	1947	11598	6	1656	1	887	1020	290
0	0	1931	11586	5	1661	1	888	1020	290
0	0	1915	11576	5	1666	1	889	1020	290
0	0	1899	11567	5	1671	1	888	1020	290
0	0	1883	11562	5	1676	1	889	1020	290
0	0	1866	11562	5	1681	1	887	1020	290
0	0	1849	11562	5	1686	1	886	1020	290
0	0	1829	11562	5	1691	1	886	1020	290
0	0	1808	11571	5	1696	1	886	1020	290
0	0	1786	11580	5	1701	1	883	1020	290
0	0	1764	11594	5	1706	1	861	1020	290
0	0	1742	11612	5	1711	1	852	1020	290
0	0	1721	11635	5	1716	1	829	1020	290
0	0	1702	11660	5	1721	1	767	1020	290
0	0	1687	11685	5	1726	1	568	1020	290
0	0	1679	11709	5	1731	1	241	1020	290
0	0	1679	11732	5	1736	1	125	1020	290
0	0	1679	11732	5	1741	0	0	1020	290
0	0	1693	11770	5	1746	0	0	1020	290
0	0	1702	11784	5	1751	0	0	1020	290
0	0	1709	11795	5	1756	0	0	1020	290
0	0	1714	11805	5	1761	0	0	1020	290
0	0	1720	11816	5	1766	0	0	1020	290
0	0	1727	11827	5	1771	0	0	1020	290
0	0	1737	11840	5	1776	0	0	1020	290
0	0	1751	11854	5	1781	0	0	1020	290
0	0	1766	11868	5	1786	0	0	1020	290
0	0	1784	11879	5	1791	0	0	1010	300
0	0	1801	11891	5	1796	0	0	1010	300
0	0	1819	11901	5	1801	0	0	1010	300
0	0	1837	11913	5	1806	0	0	1010	300
0	0	1857	11925	5	1811	0	0	1010	300
0	0	1877	11937	5	1816	0	0	1010	300
0	0	1898	11949	5	1821	0	0	990	300
0	0	1920	11959	5	1826	0	0	990	300
0	0	1944	11965	5	1831	0	0	990	300
0	0	1968	11965	5	1836	0	0	990	300
0	0	1991	11960	5	1841	0	0	990	300
0	0	2010	11947	5	1846	0	0	980	300
0	0	2024	11928	5	1851	0	0	980	300
0	0	2036	11904	5	1856	0	0	970	300
0	0	2044	11882	5	1861	0	0	970	300
0	0	2052	11863	5	1866	0	0	970	300
0	0	2057	11847	5	1871	0	0	970	300
0	0	2062	11834	5	1876	0	0	970	300
0	0	2067	11824	5	1881	0	0	970	300
0	0	2071	11813	5	1886	0	0	970	300
0	0	2071	11802	5	1891	0	0	980	300
0	0	2077	11793	5	1896	0	0	980	300
0	0	2077	11785	5	1901	0	0	990	300
0	0	2083	11777	5	1906	0	0	990	300
0	0	2087	11773	5	1911	0	0	990	300
0	0	2087	11769	5	1916	0	0	1010	300
0	0	2095	11769	5	1921	0	0	1010	300
0	0	2099	11769	5	1926	0	0	1010	300
0	0	2102	11769	5	1931	0	0	1010	300
0	0	2102	11769	5	1936	0	0	1020	290
0	0	2106	11769	5	1941	0	0	1020	290
0	0	2106	11769	5	1946	0	0	1020	290
0	0	2106	11774	5	1951	0	0	1030	290
0	0	2106	11777	5	1956	0	0	1030	290
0	0	2101	11777	5	1961	0	0	1030	290
0	0	2101	11777	2	1963	1	166	1030	290
0	0	2085	11781	5	1968	1	177	1030	290
0	0	2076	11781	5	1973	1	177	1030	290
0	0	2070	11781	5	1978	1	202	1020	290
0	0	2064	11781	5	1983	1	270	1020	290
0	0	2060	11781	5	1988	1	333	1010	300
0	0	2054	11781	5	1993	1	340	1010	300
0	0	2048	11781	5	1998	1	336	1010	300
0	0	2043	11781	5	2003	1	407	1010	300
0	0	2038	11781	5	2008	1	494	1010	300
0	0	2038	11781	5	2013	1	540	1010	300
0	0	2033	11786	5	2018	1	573	1010	300
0	0	2033	11786	5	2023	1	601	1010	300
0	0	2033	11786	5	2028	1	633	1010	300
0	0	2033	11789	5	2033	1	652	1010	300
0	0	2033	11789	5	2038	1	674	1010	300
0	0	2029	11789	5	2043	1	697	1010	300
0	0	2029	11789	5	2048	1	726	1010	300
0	0	2029	11789	5	2053	1	750	1010	300
0	0	2029	11789	5	2058	1	766	1010	300
0	0	2029	11789	5	2063	1	778	1010	300
0	0	2025	11784	5	2068	1	784	1010	300
0	0	2025	11784	5	2073	1	785	1010	300
0	0	2025	11777	5	2078	1	783	1010	300
0	0	2021	11772	5	2083	1	783	1010	300
0	0	2021	11767	5	2088	1	783	1010	300
0	0	2021	11761	5	2093	1	782	1010	300
0	0	2021	11756	5	2098	1	783	1010	300
0	0	2021	11750	5	2103	1	785	1010	300
0	0	2021	11743	5	2108	1	785	1010	300
0	0	2021	11735	5	2113	1	784	1010	300
0	0	2021	11726	5	2118	1	784	1010	300
0	0	2021	11716	5	2123	1	785	1010	300
0	0	2025	11705	5	2128	1	787	1010	300
0	0	2025	11693	5	2133	1	784	1010	300
0	0	2029	11681	5	2138	1	783	1010	300
0	0	2029	11670	5	2143	1	783	990	300
0	0	2035	11659	5	2148	1	785	990	300
0	0	2035	11646	5	2153	1	785	990	300
0	0	2042	11633	5	2158	1	786	990	300
0	0	2042	11622	5	2163	1	785	990	300
0	0	2048	11614	5	2168	1	783	990	300
0	0	2048	11609	5	2173	1	783	990	300
0	0	2054	11609	5	2178	1	785	990	300
0	0	2060	11602	5	2183	1	785	990	300
0	0	2064	11597	5	2188	1	785	990	300
0	0	2070	11593	5	2193	1	786	990	300
0	0	2076	11589	5	2198	1	785	990	300
0	0	2082	11589	5	2203	1	784	990	300
0	0	2087	11582	5	2208	1	782	990	300
0	0	2093	11579	5	2213	1	783	990	300
0	0	2098	11574	5	2218	1	783	990	300
0	0	2104	11571	5	2223	1	785	990	300
0	0	2111	11571	5	2228	1	786	990	300
0	0	2119	11565	5	2233	1	788	990	300
0	0	2127	11565	5	2238	1	788	990	300
0	0	2135	11562	5	2243	1	792	990	300
0	0	2143	11562	5	2248	1	812	990	300
0	0	2151	11562	5	2253	1	838	980	300
0	0	2160	11562	5	2258	1	844	980	300
0	0	2169	11562	5	2263	1	851	980	300
0	0	2178	11565	5	2268	1	865	980	320
0	0	2187	11569	5	2273	1	876	980	320
0	0	2196	11573	5	2278	1	875	990	330
0	0	2203	11576	5	2283	1	873	990	330
0	0	2210	11576	5	2288	1	872	990	330
0	0	2217	11581	5	2293	1	875	990	330
0	0	2226	11585	5	2298	1	892	990	330
0	0	2237	11589	5	2303	1	891	990	330
0	0	2248	11593	5	2308	1	892	990	330
0	0	2262	11597	5	2313	1	891	990	350
0	0	2273	11597	5	2318	1	891	990	350
0	0	2284	11604	5	2323	1	891	990	350
0	0	2294	11609	5	2328	1	891	990	350
0	0	2302	11616	5	2333	1	890	990	330
0	0	2312	11624	5	2338	1	891	990	330
0	0	2322	11632	5	2343	1	893	990	330
0	0	2331	11640	5	2348	1	897	990	330
0	0	2340	11646	5	2353	1	900	1000	330
0	0	2347	11651	5	2358	1	901	1000	330
0	0	2352	11656	5	2363	1	902	1000	330
0	0	2357	11662	5	2368	1	908	1000	320
0	0	2362	11669	5	2373	1	922	1000	320
0	0	2368	11678	5	2378	1	920	990	300
0	0	2374	11690	5	2383	1	920	990	300
0	0	2381	11702	5	2388	1	920	990	300
0	0	2387	11715	5	2393	1	920	990	300
0	0	2393	11726	5	2398	1	920	990	300
0	0	2400	11735	5	2403	1	920	990	300
0	0	2406	11744	5	2408	1	922	1010	300
0	0	2413	11750	5	2413	1	924	1010	300
0	0	2419	11758	5	2418	1	923	1010	300
0	0	2425	11765	5	2423	1	924	1010	300
0	0	2430	11772	5	2428	1	924	1010	300
0	0	2435	11778	5	2433	1	924	1010	300
0	0	2440	11783	5	2438	1	923	1010	300
0	0	2445	11790	5	2443	1	923	1010	300
0	0	2451	11797	5	2448	1	923	1010	300
0	0	2457	11804	5	2453	1	923	1010	300
0	0	2465	11812	5	2458	1	922	1020	290
0	0	2472	11821	5	2463	1	924	1020	290
0	0	2479	11829	5	2468	1	924	1020	290
0	0	2486	11838	5	2473	1	924	1020	290
0	0	2492	11849	5	2478	1	924	1020	290
0	0	2499	11860	5	2483	1	925	1020	290
0	0	2506	11873	5	2488	1	925	1020	290
0	0	2513	11885	5	2493	1	924	1030	310
0	0	2519	11895	5	2498	1	925	1030	310
0	0	2523	11903	5	2503	1	925	1040	320
0	0	2527	11910	5	2508	1	926	1040	320
0	0	2527	11917	5	2513	1	926	1030	320
0	0	2532	11923	5	2518	1	926	1030	320
0	0	2532	11929	5	2523	1	926	1030	320
0	0	2535	11932	5	2528	1	927	1030	320
0	0	2535	11932	5	2533	1	927	1030	320
0	0	2535	11932	5	2538	1	927	1030	320
0	0	2535	11936	5	2543	1	927	1030	320
0	0	2535	11936	5	2548	1	927	1030	320
0	0	2540	11936	5	2553	1	927	1030	320
0	0	2540	11941	5	2558	1	928	1030	320
0	0	2540	11941	5	2563	1	928	1030	320
0	0	2543	11948	5	2568	1	928	1030	320
0	0	2543	11952	5	2573	1	928	1040	320
0	0	2543	11957	5	2578	1	928	1040	320
0	0	2547	11963	5	2583	1	928	1040	320
0	0	2547	11969	5	2588	1	928	1040	320
0	0	2547	11974	5	2593	1	928	1040	320
0	0	2547	11980	5	2598	1	927	1040	320
0	0	2547	11986	5	2603	1	927	1040	320
0	0	2547	11994	5	2608	1	927	1040	320
0	0	2547	12001	5	2613	1	926	1040	320
0	0	2547	12009	5	2618	1	926	1040	320
0	0	2547	12017	5	2623	1	926	1040	320
0	0	2547	12025	5	2628	1	926	1050	320
0	0	2547	12033	5	2633	1	925	1050	320
0	0	2547	12039	5	2638	1	925	1050	320
0	0	2547	12043	5	2643	1	925	1050	320
0	0	2547	12043	6	2649	1	925	1050	320
0	0	2547	12048	5	2654	1	924	1050	320
0	0	2547	12048	5	2659	1	924	1050	320
0	0	2547	12052	5	2664	1	924	1060	320
0	0	2547	12052	5	2669	1	924	1060	320
0	0	2551	12058	5	2674	1	924	1060	320
0	0	2551	12063	5	2679	1	924	1060	320
0	0	2551	12068	5	2684	1	923	1060	320
0	0	2555	12072	5	2689	1	923	1060	320
0	0	2555	12078	5	2694	1	924	1060	320
0	0	2555	12081	5	2699	1	924	1060	320
0	0	2555	12086	5	2704	1	924	1060	320
0	0	2555	12092	5	2709	1	924	1060	320
0	0	2555	12098	5	2714	1	923	1070	320
0	0	2555	12105	5	2719	1	923	1070	320
0	0	2559	12112	5	2724	1	922	1070	320
0	0	2559	12116	5	2729	1	922	1070	320
0	0	2559	12121	5	2734	1	922	1070	320
0	0	2559	12121	5	2739	1	922	1070	320
0	0	2559	12126	5	2744	1	922	1060	310
0	0	2559	12126	5	2749	1	922	1060	310
0	0	2559	12126	5	2754	1	922	1050	290
0	0	2559	12126	5	2759	1	922	1050	290
0	0	2559	12126	5	2764	1	921	1050	290
0	0	2559	12126	5	2769	1	920	1050	290
0	0	2559	12126	5	2774	1	920	1050	290
0	0	2559	12126	5	2779	1	920	1050	290
0	0	2559	12126	5	2784	1	919	1050	290
0	0	2559	12126	5	2789	1	919	1050	290
0	0	2559	12126	5	2794	1	918	1050	290
0	0	2559	12123	5	2799	1	918	1050	290
0	0	2559	12119	5	2804	1	918	1050	290
0	0	2559	12115	5	2809	1	918	1050	290
0	0	2559	12109	5	2814	1	918	1050	290
0	0	2559	12102	5	2819	1	918	1050	290
0	0	2559	12095	5	2824	1	918	1050	290
0	0	2559	12084	5	2829	1	917	1050	290
0	0	2559	12071	5	2834	1	917	1050	290
0	0	2559	12055	5	2839	1	918	1050	290
0	0	2559	12039	5	2844	1	917	1050	290
0	0	2559	12022	5	2849	1	917	1050	290
0	0	2559	12006	5	2854	1	917	1040	290
0	0	2559	11987	5	2859	1	918	1040	290
0	0	2559	11967	5	2864	1	918	1040	290
0	0	2559	11946	5	2869	1	918	1040	290
0	0	2559	11925	5	2874	1	918	1040	290
0	0	2559	11903	5	2879	1	919	1040	290
0	0	2563	11880	5	2884	1	919	1040	310
0	0	2563	11856	5	2889	1	919	1040	310
0	0	2569	11829	5	2894	1	920	1050	320
0	0	2569	11800	5	2899	1	920	1040	320
0	0	2574	11768	5	2904	1	920	1040	320
0	0	2574	11735	5	2909	1	918	1040	320
0	0	2574	11703	5	2914	1	919	1040	320
0	0	2574	11670	5	2919	1	917	1040	320
0	0	2574	11636	5	2924	1	918	1030	320
0	0	2574	11599	5	2929	1	919	1030	320
0	0	2574	11560	5	2934	1	917	1030	320
0	0	2574	11519	5	2939	1	916	1030	320
0	0	2570	11479	5	2944	1	916	1030	320
0	0	2570	11440	5	2949	1	917	1020	320
0	0	2570	11404	5	2954	1	916	1020	320
0	0	2566	11371	5	2959	1	916	1020	320
0	0	2566	11341	5	2964	1	916	1020	320
0	0	2566	11316	5	2969	1	916	1020	320
0	0	2566	11294	5	2974	1	916	1020	320
0	0	2566	11275	5	2979	1	914	1020	320
0	0	2561	11260	5	2984	1	911	1010	330
0	0	2561	11247	5	2989	1	911	1010	330
0	0	2558	11236	5	2994	1	911	1010	330
0	0	2558	11227	5	2999	1	910	1010	330
0	0	2554	11218	5	3004	1	910	1010	330
0	0	2554	11211	5	3009	1	910	1010	330
0	0	2554	11205	5	3014	1	909	1010	330
0	0	2554	11201	5	3019	1	909	1010	330
0	0	2551	11197	5	3024	1	907	1010	330
0	0	2551	11193	5	3029	1	905	1010	330
0	0	2551	11189	5	3034	1	901	1010	330
0	0	2551	11189	5	3039	1	898	1010	330
0	0	2551	11184	5	3044	1	896	1010	330
0	0	2551	11184	5	3049	1	895	1010	330
0	0	2551	11184	5	3054	1	894	1010	330
0	0	2551	11184	5	3059	1	893	1010	330
0	0	2551	11184	5	3064	1	894	1010	330
0	0	2551	11184	5	3069	1	895	1010	330
0	0	2551	11184	5	3074	1	896	1010	330
0	0	2551	11190	5	3079	1	896	1010	330
0	0	2551	11197	5	3084	1	896	1010	330
0	0	2546	11205	5	3089	1	896	1010	330
0	0	2546	11214	5	3094	1	896	1010	330
0	0	2540	11225	5	3099	1	896	1010	330
0	0	2540	11238	5	3104	1	897	1010	330
0	0	2534	11255	5	3109	1	896	1010	330
0	0	2534	11277	5	3114	1	896	1010	330
0	0	2530	11300	5	3119	1	896	1010	330
0	0	2530	11328	5	3124	1	896	1010	330
0	0	2530	11356	5	3129	1	896	1010	330
0	0	2530	11386	5	3134	1	896	1010	330
0	0	2530	11417	5	3139	1	896	1010	330
0	0	2530	11449	5	3144	1	897	1010	330
0	0	2530	11480	5	3149	1	898	1010	330
0	0	2534	11511	5	3154	1	897	1010	330
0	0	2534	11542	5	3159	1	896	1010	330
0	0	2534	11574	5	3164	1	897	1010	330
0	0	2534	11605	5	3169	1	898	1010	330
0	0	2534	11636	5	3174	1	898	1010	330
0	0	2534	11665	5	3179	1	898	1010	330
0	0	2534	11695	5	3184	1	897	1020	320
0	0	2534	11725	5	3189	1	898	1020	320
0	0	2539	11752	5	3194	1	898	1020	320
0	0	2539	11779	5	3199	1	898	1020	320
0	0	2547	11804	5	3204	1	899	1030	320
0	0	2552	11828	5	3209	1	900	1030	320
0	0	2559	11855	5	3214	1	898	1030	320
0	0	2566	11881	5	3219	1	898	1040	320
0	0	2573	11904	5	3224	1	898	1040	320
0	0	2579	11923	5	3229	1	898	1040	320
0	0	2585	11936	5	3234	1	898	1040	320
0	0	2591	11946	5	3239	1	899	1040	320
0	0	2597	11955	5	3244	1	899	1050	320
0	0	2606	11964	5	3249	1	900	1050	320
0	0	2615	11973	5	3254	1	899	1050	320
0	0	2625	11983	5	3259	1	899	1050	320
0	0	2636	11991	5	3264	1	899	1050	320
0	0	2645	11996	5	3269	1	898	1050	320
0	0	2652	11996	5	3274	1	897	1060	320
0	0	2658	11996	5	3279	1	896	1060	320
0	0	2658	11996	5	3284	1	897	1060	320
0	0	2665	11991	5	3289	1	897	1060	320
0	0	2665	11987	5	3294	1	897	1060	320
0	0	2671	11982	5	3299	1	898	1060	320
0	0	2675	11976	5	3304	1	899	1060	320
0	0	2680	11971	5	3309	1	899	1060	320
0	0	2685	11964	5	3314	1	899	1060	320
0	0	2689	11957	5	3319	1	898	1060	320
0	0	2689	11951	5	3324	1	898	1070	320
0	0	2695	11943	5	3329	1	899	1070	320
0	0	2698	11934	5	3334	1	899	1060	320
0	0	2702	11924	5	3339	1	900	1060	320
0	0	2706	11913	5	3344	1	900	1060	320
0	0	2710	11902	5	3349	1	900	1060	320
0	0	2714	11889	5	3354	1	900	1060	320
0	0	2718	11874	5	3359	1	900	1060	320
0	0	2718	11856	5	3364	1	900	1050	320
0	0	2722	11838	5	3369	1	900	1050	320
0	0	2722	11822	5	3374	1	901	1050	320
0	0	2727	11807	5	3379	1	900	1050	320
0	0	2730	11794	5	3384	1	901	1050	320
0	0	2735	11781	5	3389	1	902	1050	320
0	0	2738	11769	5	3394	1	901	1050	320
0	0	2738	11759	5	3399	1	901	1050	320
0	0	2743	11751	5	3404	1	900	1060	340
0	0	2743	11744	5	3409	1	901	1060	340
0	0	2748	11736	5	3414	1	902	1060	340
0	0	2748	11726	5	3419	1	902	1060	340
0	0	2748	11717	5	3424	1	903	1060	340
0	0	2748	11708	5	3429	1	903	1050	320
0	0	2748	11699	5	3434	1	902	1050	320
0	0	2748	11693	5	3439	1	902	1050	320
0	0	2753	11687	5	3444	1	901	1050	320
0	0	2753	11681	5	3449	1	900	1050	320
0	0	2753	11677	5	3454	1	900	1050	320
0	0	2757	11674	5	3459	1	900	1050	320
0	0	2757	11674	5	3464	1	900	1050	320
0	0	2764	11667	5	3469	1	900	1050	320
0	0	2769	11663	5	3474	1	900	1040	320
0	0	2774	11659	5	3479	1	900	1040	320
0	0	2778	11653	5	3484	1	900	1040	320
0	0	2782	11649	5	3489	1	901	1040	320
0	0	2785	11645	5	3494	1	899	1040	320
0	0	2789	11641	5	3499	1	899	1040	320
0	0	2792	11641	5	3504	1	899	1040	320
0	0	2796	11634	5	3509	1	899	1040	320
0	0	2799	11629	5	3514	1	899	1040	320
0	0	2803	11625	5	3519	1	899	1040	320
0	0	2807	11621	5	3524	1	899	1040	320
0	0	2810	11621	5	3529	1	899	1040	320
0	0	2815	11614	5	3534	1	899	1030	320
0	0	2819	11614	5	3539	1	898	1030	320
0	0	2823	11609	5	3544	1	898	1030	320
0	0	2829	11609	5	3549	1	898	1030	320
0	0	2834	11609	5	3554	1	897	1030	320
0	0	2839	11609	5	3559	1	896	1030	320
0	0	2844	11609	5	3564	1	896	1030	320
0	0	2844	11609	5	3569	1	897	1020	320
0	0	2849	11609	5	3574	1	897	1020	320
0	0	2849	11609	5	3579	1	898	1020	320
0	0	2854	11609	5	3584	1	899	1020	320
0	0	2854	11609	5	3589	1	901	1020	320
0	0	2854	11609	5	3594	1	903	1020	320
0	0	2854	11609	5	3599	1	904	1010	330
0	0	2854	11609	5	3604	1	905	1010	330
0	0	2854	11609	5	3609	1	905	1010	330
0	0	2854	11609	5	3614	1	905	1010	330
0	0	2858	11609	5	3619	1	904	1010	330
0	0	2858	11609	5	3624	1	904	1010	330
0	0	2863	11609	5	3629	1	905	1000	330
0	0	2866	11613	5	3634	1	908	1000	330
0	0	2870	11616	5	3639	1	911	1000	330
0	0	2874	11620	5	3644	1	914	1000	330
0	0	2880	11620	5	3649	1	918	1000	330
0	0	2885	11626	5	3654	1	925	1000	330
0	0	2891	11626	5	3659	1	930	1000	330
0	0	2896	11632	5	3664	1	932	1000	330
0	0	2900	11635	5	3669	1	934	1000	330
0	0	2903	11635	5	3674	1	938	1000	330
0	0	2903	11641	5	3679	1	941	1000	330
0	0	2911	11641	5	3684	1	941	990	330
0	0	2916	11646	5	3689	1	943	990	330
0	0	2922	11646	5	3694	1	951	990	330
0	0	2928	11649	5	3699	1	953	990	330
0	0	2933	11649	5	3704	1	952	990	330
0	0	2937	11655	5	3709	1	951	990	330
0	0	2941	11655	5	3714	1	950	990	330
0	0	2944	11658	5	3719	1	950	990	330
0	0	2944	11658	5	3724	1	951	990	330
0	0	2950	11658	5	3729	1	952	990	330
0	0	2955	11665	5	3734	1	953	990	330
0	0	2961	11670	5	3739	1	953	990	330
0	0	2967	11677	5	3744	1	953	990	350
0	0	2972	11684	5	3749	1	953	990	350
0	0	2976	11689	5	3754	1	954	1010	350
0	0	2976	11693	5	3759	1	955	1010	350
0	0	2981	11693	5	3764	1	959	1010	350
0	0	2981	11699	5	3769	1	964	1010	350
0	0	2981	11699	5	3774	1	965	1010	350
0	0	2984	11704	5	3779	1	966	1010	350
0	0	2984	11704	5	3784	1	966	1010	350
0	0	2984	11704	5	3789	1	966	1010	350
0	0	2984	11704	5	3794	1	965	1020	350
0	0	2984	11704	5	3799	1	965	1020	350
0	0	2984	11704	5	3804	1	964	1020	350
0	0	2984	11707	5	3809	1	964	1020	350
0	0	2984	11707	5	3814	1	963	1030	350
0	0	2984	11707	5	3819	1	963	1030	350
0	0	2984	11707	5	3824	1	963	1030	350
0	0	2988	11707	5	3829	1	962	1030	350
0	0	2988	11707	5	3834	1	962	1040	350
0	0	2993	11712	5	3839	1	962	1040	350
0	0	2993	11712	5	3844	1	962	1040	350
0	0	2998	11717	5	3849	1	962	1040	350
0	0	2998	11720	5	3854	1	962	1040	350
0	0	2998	11724	5	3859	1	961	1060	350
0	0	2998	11727	5	3864	1	961	1060	350
0	0	3003	11731	5	3869	1	961	1060	350
0	0	3003	11736	5	3874	1	961	1060	350
0	0	3003	11741	5	3879	1	961	1060	350
0	0	3006	11746	5	3884	1	961	1060	350
0	0	3006	11751	5	3889	1	961	1060	350
0	0	3006	11756	5	3894	1	961	1060	350
0	0	3010	11760	5	3899	1	961	1060	350
0	0	3010	11764	5	3904	1	961	1060	350
0	0	3014	11769	5	3909	1	961	1060	350
0	0	3014	11775	5	3914	1	960	1060	350
0	0	3019	11780	5	3919	1	960	1060	350
0	0	3019	11786	5	3924	1	960	1060	350
0	0	3025	11790	5	3929	1	959	1060	350
0	0	3025	11790	5	3934	1	959	1070	370
0	0	3029	11797	5	3939	1	959	1070	370
0	0	3033	11804	5	3944	1	958	1070	380
0	0	3036	11814	5	3949	1	957	1070	380
0	0	3041	11826	5	3954	1	958	1070	380
0	0	3045	11837	5	3959	1	958	1070	380
0	0	3049	11848	5	3964	1	957	1070	380
0	0	3052	11858	5	3969	1	958	1070	380
0	0	3056	11869	5	3974	1	957	1070	380
0	0	3060	11882	5	3979	1	956	1070	380
0	0	3064	11896	5	3984	1	956	1070	380
0	0	3064	11908	5	3989	1	956	1070	380
0	0	3068	11917	5	3994	1	956	1070	380
0	0	3068	11923	5	3999	1	956	1070	380
0	0	3068	11927	5	4004	1	956	1070	380
0	0	3068	11932	5	4009	1	956	1070	380
0	0	3068	11939	5	4014	1	955	1070	380
0	0	3072	11947	5	4019	1	955	1060	380
0	0	3072	11953	5	4024	1	954	1060	380
0	0	3075	11957	5	4029	1	954	1060	380
0	0	3075	11957	5	4034	1	953	1060	380
0	0	3075	11957	5	4039	1	953	1060	380
0	0	3075	11957	5	4044	1	952	1060	380
0	0	3075	11957	5	4049	1	950	1070	380
0	0	3075	11957	5	4054	1	948	1070	380
0	0	3075	11957	5	4059	1	946	1070	380
0	0	3075	11953	5	4064	1	945	1070	370
0	0	3075	11953	5	4069	1	944	1070	370
0	0	3075	11946	5	4074	1	944	1060	350
0	0	3075	11941	5	4079	1	943	1060	350
0	0	3075	11934	5	4084	1	943	1060	350
0	0	3079	11925	5	4089	1	943	1060	350
0	0	3079	11915	5	4094	1	942	1060	350
0	0	3079	11903	5	4099	1	943	1060	350
0	0	3079	11891	5	4104	1	943	1060	350
0	0	3079	11879	5	4109	1	944	1060	350
0	0	3079	11866	5	4114	1	943	1060	350
0	0	3079	11852	5	4119	1	944	1040	350
0	0	3079	11836	5	4124	1	944	1050	370
0	0	3084	11819	5	4129	1	946	1050	370
0	0	3084	11802	5	4134	1	944	1060	380
0	0	3091	11786	5	4139	1	944	1060	380
0	0	3095	11770	5	4144	1	944	1060	380
0	0	3098	11755	5	4149	1	944	1050	380
0	0	3102	11740	5	4154	1	944	1050	380
0	0	3106	11729	5	4159	1	942	1050	380
0	0	3112	11719	5	4164	1	943	1050	380
0	0	3118	11713	5	4169	1	942	1050	380
0	0	3124	11708	5	4174	1	942	1050	380
0	0	3131	11702	5	4179	1	943	1050	380
0	0	3137	11698	5	4184	1	941	1050	380
0	0	3141	11698	5	4189	1	940	1050	380
0	0	3147	11693	5	4194	1	939	1050	380
0	0	3152	11693	5	4199	1	940	1050	380
0	0	3158	11693	5	4204	1	940	1050	380
0	0	3165	11693	5	4209	1	939	1050	380
0	0	3171	11693	5	4214	1	940	1050	380
0	0	3177	11693	5	4219	1	940	1050	380
0	0	3184	11693	5	4224	1	941	1050	380
0	0	3191	11693	5	4229	1	940	1050	380
0	0	3200	11688	5	4234	1	941	1050	380
0	0	3209	11688	5	4239	1	941	1030	380
0	0	3218	11684	5	4244	1	941	1030	380
0	0	3228	11684	5	4249	1	941	1030	380
0	0	3238	11684	5	4254	1	942	1030	380
0	0	3248	11684	5	4259	1	942	1040	400
0	0	3259	11690	5	4264	1	942	1040	400
0	0	3268	11695	5	4269	1	942	1040	410
0	0	3277	11700	5	4274	1	942	1040	410
0	0	3286	11706	5	4279	1	942	1040	410
0	0	3294	11713	5	4284	1	942	1040	410
0	0	3303	11720	5	4289	1	942	1040	410
0	0	3312	11728	5	4294	1	942	1040	410
0	0	3320	11737	5	4299	1	943	1040	410
0	0	3328	11745	5	4304	1	941	1040	410
0	0	3336	11751	5	4309	1	941	1040	410
0	0	3342	11755	5	4314	1	941	1040	410
0	0	3346	11755	5	4319	1	941	1060	400
0	0	3352	11761	5	4324	1	942	1060	400
0	0	3357	11765	5	4329	1	943	1050	380
0	0	3364	11771	5	4334	1	942	1050	380
0	0	3372	11779	5	4339	1	943	1050	380
0	0	3379	11789	5	4344	1	942	1050	380
0	0	3386	11798	5	4349	1	943	1050	370
0	0	3392	11807	5	4354	1	943	1050	370
0	0	3396	11818	5	4359	1	942	1040	350
0	0	3400	11827	5	4364	1	942	1040	350
0	0	3404	11838	5	4369	1	943	1040	350
0	0	3410	11850	5	4374	1	944	1040	350
0	0	3418	11862	5	4379	1	944	1040	350
0	0	3425	11877	5	4384	1	943	1040	350
0	0	3433	11893	5	4389	1	942	1030	350
0	0	3441	11908	5	4394	1	943	1030	350
0	0	3448	11921	5	4399	1	943	1030	350
0	0	3454	11932	5	4404	1	942	1040	370
0	0	3459	11941	5	4409	1	943	1040	370
0	0	3463	11949	5	4414	1	943	1050	380
0	0	3463	11957	5	4419	1	943	1050	380
0	0	3467	11965	5	4424	1	943	1030	380
0	0	3467	11971	5	4429	1	942	1030	380
0	0	3467	11978	5	4434	1	943	1030	380
0	0	3467	11984	5	4439	1	942	1030	380
0	0	3467	11989	5	4444	1	942	1030	380
0	0	3467	11995	5	4449	1	943	1030	380
0	0	3467	12000	5	4454	1	943	1030	380
0	0	3462	12005	5	4459	1	943	1050	380
0	0	3462	12010	5	4464	1	943	1050	380
0	0	3462	12015	5	4469	1	942	1050	380
0	0	3459	12021	5	4474	1	942	1050	380
0	0	3459	12026	5	4479	1	942	1050	380
0	0	3459	12030	5	4484	1	942	1050	380
0	0	3459	12030	5	4489	1	941	1060	380
0	0	3459	12030	5	4494	1	941	1060	380
0	0	3459	12030	5	4499	1	940	1060	380
0	0	3459	12030	5	4504	1	939	1060	380
0	0	3463	12030	5	4509	1	939	1060	380
0	0	3463	12030	5	4514	1	938	1060	380
0	0	3463	12030	5	4519	1	938	1060	380
0	0	3468	12024	5	4524	1	938	1060	380
0	0	3468	12020	5	4529	1	938	1060	380
0	0	3468	12014	5	4534	1	939	1060	380
0	0	3473	12008	5	4539	1	939	1060	380
0	0	3473	12002	5	4544	1	939	1060	380
0	0	3481	11995	5	4549	1	939	1060	380
0	0	3485	11987	5	4554	1	939	1060	380
0	0	3489	11977	5	4559	1	940	1060	380
0	0	3493	11964	5	4564	1	940	1060	380
0	0	3496	11951	5	4569	1	940	1060	380
0	0	3500	11940	5	4574	1	940	1060	380
0	0	3508	11929	5	4579	1	942	1060	380
0	0	3516	11918	5	4584	1	941	1050	380
0	0	3525	11904	5	4589	1	942	1050	380
0	0	3534	11887	5	4594	1	942	1050	380
0	0	3541	11867	5	4599	1	942	1050	380
0	0	3547	11847	5	4604	1	942	1030	380
0	0	3554	11826	5	4609	1	943	1030	380
0	0	3563	11808	5	4614	1	943	1030	380
0	0	3571	11792	5	4619	1	942	1030	380
0	0	3581	11777	5	4624	1	942	1030	380
0	0	3589	11765	5	4629	1	942	1030	380
0	0	3595	11753	5	4634	1	943	1030	380
0	0	3601	11742	5	4639	1	944	1030	380
0	0	3605	11730	5	4644	1	945	1030	380
0	0	3605	11717	5	4649	1	946	1030	380
0	0	3609	11704	5	4654	1	946	1030	380
0	0	3609	11690	5	4659	1	946	1030	380
0	0	3609	11676	5	4664	1	946	1030	380
0	0	3609	11661	5	4669	1	946	1030	380
0	0	3606	11647	5	4674	1	946	1030	380
0	0	3606	11635	5	4679	1	946	1030	380
0	0	3601	11625	5	4684	1	945	1030	380
0	0	3601	11615	5	4689	1	946	1030	380
0	0	3601	11608	5	4694	1	945	1030	380
0	0	3597	11601	5	4699	1	945	1030	380
0	0	3597	11596	5	4704	1	944	1030	380
0	0	3592	11591	5	4709	1	944	1030	380
0	0	3592	11587	5	4714	1	944	1030	380
0	0	3587	11582	5	4719	1	944	1020	380
0	0	3587	11576	5	4724	1	944	1020	380
0	0	3581	11571	5	4729	1	944	1020	380
0	0	3581	11566	5	4734	1	945	1020	380
0	0	3576	11563	5	4739	1	945	1020	380
0	0	3576	11563	5	4744	1	945	1020	380
0	0	3571	11563	5	4749	1	946	1020	380
0	0	3571	11563	5	4754	1	946	1020	380
0	0	3571	11563	5	4759	1	945	1020	380
0	0	3571	11563	5	4764	1	945	1020	380
0	0	3571	11563	5	4769	1	944	1020	380
0	0	3567	11567	5	4774	1	944	1020	380
0	0	3567	11567	5	4779	1	943	1020	380
0	0	3567	11574	5	4784	1	940	1020	380
0	0	3567	11578	5	4789	1	937	1020	380
0	0	3567	11585	5	4794	1	936	1020	380
0	0	3567	11595	5	4799	1	935	1020	380
0	0	3567	11608	5	4804	1	934	1020	380
0	0	3573	11624	5	4809	1	932	1020	380
0	0	3578	11640	5	4814	1	933	1020	380
0	0	3583	11655	5	4819	1	933	1020	380
0	0	3588	11670	5	4824	1	932	1020	380
0	0	3594	11686	5	4829	1	933	1020	380
0	0	3600	11704	5	4834	1	926	1020	380
0	0	3608	11725	5	4839	1	918	1020	380
0	0	3616	11747	5	4844	1	918	1020	380
0	0	3624	11768	5	4849	1	917	1020	380
0	0	3633	11787	5	4854	1	916	1020	380
0	0	3639	11805	5	4859	1	912	1020	380
0	0	3644	11820	5	4864	1	912	1020	380
0	0	3649	11832	5	4869	1	912	1030	380
0	0	3654	11841	5	4874	1	914	1030	380
0	0	3659	11847	5	4879	1	914	1030	380
0	0	3666	11850	5	4884	1	913	1040	400
0	0	3672	11850	5	4889	1	914	1040	400
0	0	3677	11855	5	4894	1	914	1040	410
0	0	3682	11855	5	4899	1	914	1040	410
0	0	3687	11855	5	4904	1	914	1040	410
0	0	3691	11855	5	4909	1	913	1040	410
0	0	3696	11850	5	4914	1	913	1040	410
0	0	3702	11847	5	4919	1	914	1040	410
0	0	3707	11841	5	4924	1	914	1040	410
0	0	3712	11835	5	4929	1	915	1020	410
0	0	3717	11827	5	4934	1	916	1020	410
0	0	3722	11818	5	4939	1	917	1020	410
0	0	3727	11807	5	4944	1	918	1020	410
0	0	3732	11794	5	4949	1	918	1020	410
0	0	3737	11779	5	4954	1	919	1020	410
0	0	3741	11764	5	4959	1	920	1020	410
0	0	3745	11749	5	4964	1	919	1020	410
0	0	3745	11736	5	4969	1	919	1040	410
0	0	3750	11724	5	4974	1	920	1040	410
0	0	3753	11713	5	4979	1	921	1040	410
0	0	3759	11704	5	4984	1	921	1040	410
0	0	3765	11695	5	4989	1	921	1040	410
0	0	3772	11686	5	4994	1	922	1040	410
0	0	3777	11677	5	4999	1	924	1040	410
0	0	3782	11667	5	5004	1	924	1040	410
0	0	3786	11657	5	5009	1	924	1040	410
0	0	3789	11646	5	5014	1	924	1040	410
0	0	3794	11635	5	5019	1	924	1040	410
0	0	3798	11624	5	5024	1	924	1040	410
0	0	3803	11614	5	5029	1	923	1040	410
0	0	3808	11605	5	5034	1	923	1040	410
0	0	3813	11597	5	5039	1	923	1040	410
0	0	3820	11589	5	5044	1	923	1040	410
0	0	3828	11581	5	5049	1	923	1040	410
0	0	3837	11573	5	5054	1	923	1040	410
0	0	3846	11565	5	5059	1	923	1040	410
0	0	3854	11559	5	5064	1	920	1040	410
0	0	3862	11555	5	5069	1	917	1040	410
0	0	3867	11551	5	5074	1	916	1040	410
0	0	3871	11551	5	5079	1	886	1020	410
0	0	3874	11546	5	5084	1	820	1020	410
0	0	3874	11546	5	5089	1	621	1020	410
0	0	3874	11546	5	5094	1	206	1020	410
0	0	3874	11546	5	5099	0	0	1020	410
0	0	3871	11554	5	5104	0	0	1020	410
0	0	3866	11566	5	5109	0	0	1020	410
0	0	3859	11583	5	5114	0	0	1020	410
0	0	3851	11604	5	5119	0	0	1020	410
0	0	3842	11629	5	5124	0	0	1020	410
0	0	3831	11658	5	5129	0	0	1020	410
0	0	3824	11689	5	5134	0	0	1020	410
0	0	3824	11723	5	5139	0	0	1040	410
0	0	3824	11759	5	5144	0	0	1030	400
0	0	3824	11800	6	5150	0	0	1030	400
0	0	3824	11840	5	5155	0	0	1020	380
0	0	3817	11879	5	5160	0	0	1020	380
0	0	3810	11917	5	5165	0	0	1010	390
0	0	3802	11949	5	5170	0	0	1010	390
0	0	3792	11982	5	5175	0	0	1010	390
0	0	3777	12013	5	5180	0	0	1010	390
0	0	3761	12042	5	5185	0	0	990	380
0	0	3742	12069	5	5190	0	0	990	380
0	0	3720	12093	5	5195	0	0	990	360
0	0	3696	12114	5	5200	0	0	980	350
0	0	3669	12131	5	5205	0	0	980	330
0	0	3640	12146	5	5210	0	0	960	320
0	0	3609	12157	5	5215	0	0	960	300
0	0	3577	12167	5	5220	0	0	960	300
0	0	3545	12175	5	5225	0	0	950	300
0	0	3511	12183	5	5230	0	0	950	300
0	0	3476	12190	5	5235	0	0	950	300
0	0	3441	12197	5	5240	0	0	960	300
0	0	3404	12203	5	5245	0	0	960	300
0	0	3365	12210	5	5250	0	0	970	300
0	0	3326	12218	5	5255	0	0	980	300
0	0	3285	12226	5	5260	0	0	980	300
0	0	3244	12236	5	5265	0	0	990	300
0	0	3205	12247	5	5270	0	0	990	300
0	0	3169	12260	5	5275	0	0	990	300
0	0	3135	12275	5	5280	0	0	990	300
0	0	3104	12289	5	5285	0	0	1010	300
0	0	3077	12304	5	5290	0	0	1010	300
0	0	3054	12319	5	5295	0	0	1010	300
0	0	3034	12332	5	5300	0	0	1010	300
0	0	3016	12345	5	5305	0	0	1010	300
0	0	3000	12359	5	5310	0	0	1020	290
0	0	2986	12371	5	5315	0	0	1020	290
0	0	2971	12385	5	5320	0	0	1030	290
0	0	2958	12403	5	5325	0	0	1030	290
0	0	2944	12423	5	5330	0	0	1040	290
0	0	2931	12444	5	5335	0	0	1040	290
0	0	2918	12467	5	5340	0	0	1060	310
0	0	2906	12489	5	5345	0	0	1060	310
0	0	2894	12509	5	5350	0	0	1080	310
0	0	2884	12526	5	5355	0	0	1060	290
0	0	2876	12540	5	5360	0	0	1070	290
0	0	2869	12550	5	5365	0	0	1080	290
0	0	2864	12559	5	5370	0	0	1080	290
0	0	2858	12567	5	5375	0	0	1090	290
0	0	2853	12576	5	5380	0	0	1090	290
0	0	2848	12587	5	5385	0	0	1110	280
0	0	2841	12597	5	5390	0	0	1110	280
0	0	2834	12608	5	5395	0	0	1110	280
0	0	2828	12618	5	5400	0	0	1130	280
0	0	2820	12626	5	5405	0	0	1140	280
0	0	2813	12633	5	5410	0	0	1150	280
0	0	2804	12638	5	5415	0	0	1160	270
0	0	2793	12638	5	5420	0	0	1160	270
0	0	2780	12638	5	5425	0	0	1170	270
0	0	2770	12638	5	5430	0	0	1180	270
0	0	2762	12638	5	5435	0	0	1200	270
0	0	2755	12632	5	5440	0	0	1200	270
0	0	2751	12628	5	5445	0	0	1210	260
0	0	2746	12628	5	5450	0	0	1230	260
0	0	2746	12628	5	5455	0	0	1240	260
0	0	2746	12628	5	5460	0	0	1240	260
0	0	2754	12628	5	5465	0	0	1250	250
0	0	2765	12628	5	5470	0	0	1260	250
0	0	2778	12628	5	5475	0	0	1260	250
0	0	2792	12628	5	5480	0	0	1260	250
0	0	2805	12628	5	5485	0	0	1280	240
0	0	2818	12623	5	5490	0	0	1280	240
0	0	2830	12614	5	5495	0	0	1280	240
0	0	2838	12600	5	5500	0	0	1280	240
0	0	2845	12582	5	5505	0	0	1280	240
0	0	2851	12561	5	5510	0	0	1260	250
0	0	2856	12540	5	5515	0	0	1260	250
0	0	2862	12516	5	5520	0	0	1260	250
0	0	2872	12492	5	5525	0	0	1250	250
0	0	2886	12466	5	5530	0	0	1240	260
0	0	2906	12438	5	5535	0	0	1230	260
0	0	2922	12418	5	5540	0	0	1210	260
0	0	2922	12418	7	5547	1	907	1200	270
0	0	2940	12391	5	5552	1	911	1180	270
0	0	2940	12385	5	5557	1	909	1170	270
0	0	2940	12377	5	5562	1	914	1160	270
0	0	2940	12370	5	5567	1	938	1150	280
0	0	2940	12370	5	5572	1	958	1140	280
0	0	2940	12365	5	5577	1	970	1150	290
0	0	2940	12365	5	5582	1	976	1150	300
0	0	2940	12361	5	5587	1	976	1150	300
0	0	2940	12361	5	5592	1	976	1150	320
0	0	2940	12361	5	5597	1	975	1150	320
0	0	2940	12361	5	5602	1	974	1160	330
0	0	2940	12361	5	5607	1	972	1160	330
0	0	2944	12361	5	5612	1	970	1160	330
0	0	2944	12361	5	5617	1	967	1160	330
0	0	2944	12361	5	5622	1	959	1160	330
0	0	2949	12357	5	5627	1	913	1180	330
0	0	2953	12352	5	5632	1	829	1180	330
0	0	2958	12344	5	5637	1	419	1200	340
0	0	2958	12344	5	5642	0	0	1200	340
0	0	2963	12325	5	5647	0	0	1200	350
0	0	2955	12321	5	5652	0	0	1200	350
0	0	2937	12328	5	5657	0	0	1200	340
0	0	2911	12346	5	5662	0	0	1200	340
0	0	2880	12373	5	5667	0	0	1180	330
0	0	2852	12410	5	5672	0	0	1180	330
0	0	2828	12458	5	5677	0	0	1180	330
0	0	2810	12517	5	5682	0	0	1170	320
0	0	2797	12585	5	5687	0	0	1160	300
0	0	2790	12660	5	5692	0	0	1170	290
0	0	2790	12660	5	5697	0	0	1170	290
