# Supplementary material for: “Let Me Hear Your Handwriting!” Evaluating the Movement Fluency from Its Sonification
Source: PLoS One. 2015 Jun 17;10(6):e0128388. doi: 10.1371/journal.pone.0128388 (PMC4470513; doi:10.1371/journal.pone.0128388)
Supplement: S1 Dataset — (ZIP) [file pone.0128388.s004.zip › S4_Dataset_Experiment1/FL6.txt]

Identification :	florian
2008-10-17	10:18:39
Fichier origine :	C:\Documents and Settings\schon\Bureau\Ecriture\florian lapin6.txt
Nb segments :	1
Seg	Num	X /100 mm	Y /100 mm	Interv ms	Time ms	Tip	P	Az	Al
0	0	5764	11318	5	5	0	0	1080	290
0	0	5760	11323	5	10	0	0	1080	290
0	0	5760	11329	5	15	0	0	1080	290
0	0	5760	11335	5	20	0	0	1080	290
0	0	5760	11342	5	25	0	0	1080	290
0	0	5760	11349	5	30	0	0	1080	290
0	0	5760	11356	5	35	0	0	1080	290
0	0	5760	11362	5	40	0	0	1080	290
0	0	5760	11368	5	45	0	0	1080	290
0	0	5760	11372	5	50	0	0	1080	290
0	0	5760	11372	5	55	0	0	1080	290
0	0	5760	11377	5	60	0	0	1080	290
0	0	5760	11377	5	65	0	0	1080	290
0	0	5760	11377	5	70	0	0	1080	290
0	0	5760	11381	5	75	0	0	1080	290
0	0	5760	11381	5	80	0	0	1080	290
0	0	5760	11381	5	85	0	0	1080	290
0	0	5760	11381	5	90	0	0	1080	290
0	0	5760	11381	5	95	0	0	1080	290
0	0	5760	11381	5	100	0	0	1080	290
0	0	5760	11381	5	105	0	0	1080	290
0	0	5760	11381	5	110	0	0	1080	290
0	0	5760	11381	5	115	0	0	1080	290
0	0	5760	11381	5	120	0	0	1080	290
0	0	5760	11385	5	125	0	0	1080	290
0	0	5765	11385	5	130	0	0	1080	290
0	0	5765	11380	5	135	0	0	1080	290
0	0	5769	11377	5	140	0	0	1080	290
0	0	5769	11372	5	145	0	0	1080	290
0	0	5773	11367	5	150	0	0	1080	290
0	0	5773	11363	5	155	0	0	1080	290
0	0	5773	11357	5	160	0	0	1080	290
0	0	5773	11348	5	165	1	195	1080	290
0	0	5769	11345	5	170	1	245	1080	290
0	0	5769	11341	5	175	1	317	1080	290
0	0	5769	11337	5	180	1	413	1080	290
0	0	5769	11337	5	185	1	499	1080	290
0	0	5769	11330	5	190	1	559	1080	290
0	0	5769	11326	5	195	1	597	1080	290
0	0	5769	11323	5	200	1	625	1080	290
0	0	5773	11323	5	205	1	662	1080	290
0	0	5773	11318	5	210	1	706	1080	290
0	0	5778	11318	5	215	1	737	1080	290
0	0	5778	11318	5	220	1	756	1080	290
0	0	5784	11313	5	225	1	772	1080	290
0	0	5784	11313	5	230	1	787	1080	290
0	0	5791	11313	5	235	1	792	1080	290
0	0	5795	11309	5	240	1	796	1080	290
0	0	5800	11309	5	245	1	798	1080	290
0	0	5804	11309	5	250	1	798	1080	290
0	0	5809	11309	5	255	1	797	1090	290
0	0	5813	11309	5	260	1	796	1090	290
0	0	5816	11309	5	265	1	799	1090	290
0	0	5821	11309	5	270	1	801	1090	290
0	0	5828	11309	5	275	1	809	1090	290
0	0	5838	11309	5	280	1	815	1090	290
0	0	5852	11316	5	285	1	855	1090	290
0	0	5867	11322	5	290	1	858	1090	290
0	0	5882	11331	5	295	1	858	1090	290
0	0	5898	11341	5	300	1	859	1090	290
0	0	5913	11353	5	305	1	858	1090	290
0	0	5928	11366	5	310	1	859	1090	290
0	0	5946	11380	5	315	1	860	1090	290
0	0	5962	11398	5	320	1	862	1090	290
0	0	5980	11418	5	325	1	868	1090	290
0	0	5997	11441	5	330	1	874	1090	290
0	0	6013	11464	5	335	1	879	1090	290
0	0	6030	11488	5	340	1	876	1090	290
0	0	6045	11511	5	345	1	880	1090	290
0	0	6060	11535	5	350	1	881	1090	290
0	0	6076	11561	5	355	1	880	1090	290
0	0	6091	11587	5	360	1	881	1080	290
0	0	6105	11615	5	365	1	880	1080	290
0	0	6120	11644	5	370	1	879	1080	290
0	0	6133	11672	5	375	1	877	1080	290
0	0	6146	11700	5	380	1	880	1080	290
0	0	6159	11726	5	385	1	879	1080	290
0	0	6171	11753	5	390	1	881	1090	290
0	0	6182	11780	5	395	1	879	1090	290
0	0	6192	11806	5	400	1	880	1090	290
0	0	6199	11830	5	405	1	877	1110	280
0	0	6205	11852	5	410	1	880	1110	280
0	0	6210	11873	5	415	1	881	1110	280
0	0	6215	11895	5	420	1	883	1110	280
0	0	6221	11919	5	425	1	886	1110	280
0	0	6229	11946	5	430	1	886	1110	280
0	0	6237	11974	5	435	1	886	1110	280
0	0	6245	12003	5	440	1	886	1110	280
0	0	6254	12033	5	445	1	887	1130	280
0	0	6262	12061	5	450	1	888	1130	280
0	0	6270	12090	5	455	1	890	1130	280
0	0	6278	12118	5	460	1	889	1140	280
0	0	6287	12146	5	465	1	889	1140	280
0	0	6295	12175	5	470	1	889	1140	280
0	0	6303	12204	5	475	1	889	1140	280
0	0	6310	12236	5	480	1	888	1150	280
0	0	6318	12266	5	485	1	889	1170	290
0	0	6325	12298	5	490	1	889	1170	290
0	0	6330	12327	5	495	1	889	1180	300
0	0	6335	12354	5	500	1	889	1180	300
0	0	6339	12384	5	505	1	889	1190	300
0	0	6339	12413	5	510	1	891	1190	300
0	0	6344	12443	5	515	1	890	1190	300
0	0	6344	12474	5	520	1	891	1190	300
0	0	6344	12502	5	525	1	892	1190	300
0	0	6344	12527	5	530	1	891	1200	290
0	0	6344	12550	5	535	1	891	1200	290
0	0	6337	12570	5	540	1	891	1200	290
0	0	6332	12585	5	545	1	891	1200	290
0	0	6327	12598	5	550	1	892	1200	290
0	0	6320	12607	5	555	1	895	1200	290
0	0	6314	12614	5	560	1	900	1200	290
0	0	6308	12620	5	565	1	901	1200	290
0	0	6302	12623	5	570	1	900	1200	290
0	0	6294	12623	5	575	1	900	1200	290
0	0	6286	12628	5	580	1	900	1200	290
0	0	6277	12628	5	585	1	900	1200	290
0	0	6267	12628	5	590	1	899	1200	290
0	0	6255	12623	5	595	1	898	1200	290
0	0	6242	12617	5	600	1	898	1200	290
0	0	6230	12610	5	605	1	897	1200	290
0	0	6217	12602	5	610	1	897	1200	290
0	0	6205	12592	5	615	1	897	1190	290
0	0	6193	12581	5	620	1	897	1190	290
0	0	6182	12570	5	625	1	896	1170	270
0	0	6174	12558	5	630	1	896	1170	270
0	0	6166	12547	5	635	1	895	1170	270
0	0	6158	12537	5	640	1	894	1170	270
0	0	6152	12523	5	645	1	894	1170	270
0	0	6146	12508	5	650	1	894	1170	270
0	0	6139	12491	5	655	1	893	1170	270
0	0	6133	12473	5	660	1	893	1170	270
0	0	6126	12454	5	665	1	893	1170	270
0	0	6121	12435	5	670	1	893	1170	270
0	0	6116	12414	5	675	1	893	1160	270
0	0	6112	12393	5	680	1	894	1160	270
0	0	6108	12372	5	685	1	893	1160	270
0	0	6108	12351	5	690	1	893	1160	270
0	0	6104	12331	5	695	1	894	1170	270
0	0	6104	12310	5	700	1	894	1170	270
0	0	6104	12288	5	705	1	894	1170	270
0	0	6104	12268	5	710	1	893	1170	270
0	0	6110	12249	5	715	1	894	1170	270
0	0	6110	12232	5	720	1	893	1170	270
0	0	6115	12218	5	725	1	893	1170	270
0	0	6120	12202	5	730	1	893	1170	270
0	0	6124	12185	5	735	1	893	1170	270
0	0	6128	12168	5	740	1	894	1170	270
0	0	6133	12149	5	745	1	893	1170	270
0	0	6137	12129	5	750	1	894	1160	270
0	0	6140	12108	5	755	1	894	1160	270
0	0	6140	12089	5	760	1	893	1160	270
0	0	6146	12071	5	765	1	894	1160	270
0	0	6150	12055	5	770	1	894	1160	270
0	0	6154	12038	5	775	1	894	1150	280
0	0	6157	12019	5	780	1	895	1150	280
0	0	6161	12002	5	785	1	895	1150	280
0	0	6165	11984	5	790	1	896	1150	280
0	0	6165	11967	5	795	1	895	1140	280
0	0	6171	11950	5	800	1	895	1140	280
0	0	6171	11932	5	805	1	896	1140	280
0	0	6176	11916	5	810	1	896	1140	280
0	0	6176	11897	5	815	1	896	1130	280
0	0	6180	11878	5	820	1	897	1130	280
0	0	6180	11860	5	825	1	897	1130	280
0	0	6184	11840	5	830	1	898	1110	280
0	0	6184	11821	5	835	1	898	1110	280
0	0	6188	11804	5	840	1	897	1110	280
0	0	6188	11789	5	845	1	897	1110	280
0	0	6188	11777	5	850	1	896	1110	280
0	0	6188	11766	5	855	1	895	1110	280
0	0	6192	11756	5	860	1	895	1110	280
0	0	6192	11745	5	865	1	895	1110	280
0	0	6192	11734	5	870	1	896	1110	280
0	0	6192	11721	5	875	1	896	1110	280
0	0	6196	11708	5	880	1	896	1110	280
0	0	6196	11696	5	885	1	896	1110	280
0	0	6201	11686	5	890	1	896	1110	280
0	0	6201	11678	5	895	1	896	1110	280
0	0	6201	11673	5	900	1	894	1110	280
0	0	6205	11673	5	905	1	894	1110	280
0	0	6205	11668	5	910	1	894	1110	280
0	0	6205	11668	5	915	1	893	1090	290
0	0	6205	11668	5	920	1	893	1090	290
0	0	6210	11664	5	925	1	892	1090	290
0	0	6210	11664	5	930	1	892	1080	290
0	0	6215	11660	5	935	1	893	1080	290
0	0	6215	11660	5	940	1	892	1080	290
0	0	6223	11653	5	945	1	893	1080	290
0	0	6229	11649	5	950	1	892	1080	290
0	0	6235	11645	5	955	1	892	1080	290
0	0	6243	11645	5	960	1	892	1080	290
0	0	6250	11641	5	965	1	894	1080	290
0	0	6259	11641	5	970	1	894	1080	290
0	0	6269	11645	5	975	1	893	1080	290
0	0	6278	11651	5	980	1	893	1080	290
0	0	6289	11660	5	985	1	893	1080	290
0	0	6301	11671	5	990	1	893	1080	290
0	0	6314	11684	5	995	1	893	1080	290
0	0	6328	11699	5	1000	1	894	1080	290
0	0	6344	11716	5	1005	1	893	1080	290
0	0	6361	11733	5	1010	1	894	1090	290
0	0	6379	11751	5	1015	1	895	1090	290
0	0	6397	11768	5	1020	1	892	1090	290
0	0	6416	11787	5	1025	1	893	1090	290
0	0	6437	11807	5	1030	1	894	1110	280
0	0	6456	11826	5	1035	1	891	1110	280
0	0	6478	11847	5	1040	1	893	1110	280
0	0	6499	11865	5	1045	1	893	1110	280
0	0	6519	11881	5	1050	1	891	1110	280
0	0	6538	11894	5	1055	1	891	1110	280
0	0	6554	11903	5	1060	1	891	1110	280
0	0	6569	11908	5	1065	1	892	1110	280
0	0	6582	11911	5	1070	1	892	1110	280
0	0	6594	11911	5	1075	1	891	1130	280
0	0	6603	11911	5	1080	1	891	1130	280
0	0	6611	11905	5	1085	1	891	1130	280
0	0	6617	11901	5	1090	1	891	1130	280
0	0	6624	11896	5	1095	1	890	1130	280
0	0	6630	11892	5	1100	1	889	1130	280
0	0	6636	11886	5	1105	1	889	1110	280
0	0	6643	11879	5	1110	1	891	1110	280
0	0	6649	11869	5	1115	1	891	1130	300
0	0	6657	11857	5	1120	1	891	1130	300
0	0	6663	11844	5	1125	1	891	1140	310
0	0	6669	11829	5	1130	1	893	1140	310
0	0	6675	11813	5	1135	1	893	1140	310
0	0	6679	11796	5	1140	1	892	1140	310
0	0	6683	11778	5	1145	1	893	1140	310
0	0	6683	11760	5	1150	1	893	1140	310
0	0	6683	11743	5	1155	1	893	1140	310
0	0	6683	11726	5	1160	1	893	1140	310
0	0	6683	11710	5	1165	1	894	1130	310
0	0	6683	11695	5	1170	1	893	1130	310
0	0	6683	11681	5	1175	1	894	1130	310
0	0	6678	11668	5	1180	1	895	1120	300
0	0	6678	11656	5	1185	1	895	1120	300
0	0	6673	11645	5	1190	1	895	1110	280
0	0	6669	11635	5	1195	1	895	1110	280
0	0	6665	11626	5	1200	1	895	1110	280
0	0	6658	11616	5	1205	1	894	1090	290
0	0	6650	11606	5	1210	1	894	1090	290
0	0	6638	11594	5	1215	1	895	1090	290
0	0	6625	11583	5	1220	1	895	1090	290
0	0	6611	11572	5	1225	1	896	1080	290
0	0	6597	11562	5	1230	1	896	1080	290
0	0	6582	11553	5	1235	1	895	1080	290
0	0	6567	11544	5	1240	1	895	1080	290
0	0	6551	11538	5	1245	1	896	1080	290
0	0	6535	11533	5	1250	1	896	1080	290
0	0	6517	11533	5	1255	1	896	1080	290
0	0	6497	11530	5	1260	1	897	1080	290
0	0	6478	11530	5	1265	1	896	1080	290
0	0	6458	11538	5	1270	1	896	1080	290
0	0	6440	11548	5	1275	1	894	1080	290
0	0	6426	11560	5	1280	1	895	1080	290
0	0	6415	11573	5	1285	1	894	1080	290
0	0	6408	11584	5	1290	1	891	1080	290
0	0	6405	11594	5	1295	1	891	1080	290
0	0	6405	11605	5	1300	1	889	1080	290
0	0	6401	11614	5	1305	1	880	1080	290
0	0	6401	11624	5	1310	1	864	1080	290
0	0	6401	11634	5	1315	1	844	1080	290
0	0	6401	11644	5	1320	1	813	1080	290
0	0	6401	11655	5	1325	1	753	1080	290
0	0	6407	11666	5	1330	1	661	1080	290
0	0	6411	11675	5	1335	1	499	1080	290
0	0	6416	11684	5	1340	1	313	1100	300
0	0	6422	11693	5	1345	1	131	1100	300
0	0	6422	11693	5	1350	0	0	1110	310
0	0	6439	11717	5	1355	0	0	1110	310
0	0	6449	11731	5	1360	0	0	1110	310
0	0	6461	11745	5	1365	0	0	1110	310
0	0	6472	11760	5	1370	0	0	1110	310
0	0	6484	11776	5	1375	0	0	1110	310
0	0	6496	11792	5	1380	0	0	1110	300
0	0	6510	11807	5	1385	0	0	1110	300
0	0	6524	11819	5	1390	0	0	1090	290
0	0	6540	11828	5	1395	0	0	1110	280
0	0	6554	11835	5	1400	0	0	1110	280
0	0	6569	11839	5	1405	0	0	1110	280
0	0	6585	11839	5	1410	0	0	1110	280
0	0	6599	11843	5	1415	0	0	1130	280
0	0	6614	11843	5	1420	0	0	1130	280
0	0	6630	11843	5	1425	0	0	1130	280
0	0	6644	11843	5	1430	0	0	1130	280
0	0	6657	11843	5	1435	0	0	1130	280
0	0	6668	11837	5	1440	0	0	1130	280
0	0	6676	11831	5	1445	0	0	1130	280
0	0	6682	11823	5	1450	0	0	1130	280
0	0	6687	11815	5	1455	0	0	1130	280
0	0	6687	11804	5	1460	0	0	1130	280
0	0	6687	11793	5	1465	0	0	1130	280
0	0	6687	11783	5	1470	0	0	1130	280
0	0	6687	11774	5	1475	0	0	1130	280
0	0	6687	11765	5	1480	0	0	1130	280
0	0	6683	11756	5	1485	0	0	1130	280
0	0	6683	11748	5	1490	0	0	1110	280
0	0	6683	11741	5	1495	0	0	1110	280
0	0	6683	11737	5	1500	0	0	1110	280
0	0	6683	11733	5	1505	0	0	1110	280
0	0	6683	11733	5	1510	0	0	1110	280
0	0	6687	11733	5	1515	0	0	1130	280
0	0	6687	11733	5	1520	0	0	1130	280
0	0	6692	11733	5	1525	0	0	1130	280
0	0	6692	11733	5	1530	0	0	1110	280
0	0	6697	11730	5	1535	0	0	1110	280
0	0	6697	11730	5	1540	0	0	1110	280
0	0	6697	11726	5	1545	0	0	1110	280
0	0	6697	11726	7	1552	1	62	1110	280
0	0	6691	11719	5	1557	1	202	1110	280
0	0	6686	11713	5	1562	1	290	1090	290
0	0	6686	11708	5	1567	1	388	1090	290
0	0	6682	11701	5	1572	1	462	1090	290
0	0	6682	11694	5	1577	1	519	1080	290
0	0	6682	11687	5	1582	1	552	1080	290
0	0	6682	11679	5	1587	1	573	1080	290
0	0	6682	11671	5	1592	1	611	1080	290
0	0	6682	11664	5	1597	1	613	1080	310
0	0	6682	11657	5	1602	1	623	1080	310
0	0	6682	11652	5	1607	1	616	1090	320
0	0	6682	11647	5	1612	1	616	1090	320
0	0	6682	11642	5	1617	1	616	1090	320
0	0	6686	11639	5	1622	1	613	1090	320
0	0	6686	11635	5	1627	1	611	1090	320
0	0	6691	11635	5	1632	1	616	1090	320
0	0	6691	11629	5	1637	1	619	1090	320
0	0	6698	11623	5	1642	1	631	1090	320
0	0	6701	11617	5	1647	1	629	1090	320
0	0	6701	11611	5	1652	1	637	1090	320
0	0	6708	11605	5	1657	1	637	1090	320
0	0	6712	11600	5	1662	1	639	1090	320
0	0	6717	11595	5	1667	1	649	1090	320
0	0	6721	11590	5	1672	1	661	1090	320
0	0	6726	11585	5	1677	1	667	1090	320
0	0	6732	11581	5	1682	1	667	1090	320
0	0	6738	11577	5	1687	1	669	1090	320
0	0	6745	11574	5	1692	1	674	1090	320
0	0	6751	11570	5	1697	1	679	1090	320
0	0	6758	11566	5	1702	1	683	1090	320
0	0	6766	11566	5	1707	1	684	1090	320
0	0	6775	11566	5	1712	1	685	1090	320
0	0	6783	11566	5	1717	1	688	1090	320
0	0	6791	11566	5	1722	1	701	1080	320
0	0	6800	11566	5	1727	1	749	1080	320
0	0	6808	11566	5	1732	1	772	1080	320
0	0	6817	11572	5	1737	1	772	1080	320
0	0	6826	11577	5	1742	1	771	1080	320
0	0	6833	11582	5	1747	1	774	1080	320
0	0	6840	11587	5	1752	1	809	1080	320
0	0	6847	11591	5	1757	1	812	1080	320
0	0	6855	11595	5	1762	1	811	1080	320
0	0	6862	11600	5	1767	1	813	1080	320
0	0	6870	11605	5	1772	1	820	1080	320
0	0	6878	11613	5	1777	1	828	1080	320
0	0	6887	11622	5	1782	1	828	1080	320
0	0	6897	11632	5	1787	1	831	1090	320
0	0	6905	11641	5	1792	1	849	1090	320
0	0	6913	11649	5	1797	1	849	1090	320
0	0	6921	11654	5	1802	1	849	1090	320
0	0	6928	11659	5	1807	1	857	1090	320
0	0	6936	11664	5	1812	1	871	1090	320
0	0	6944	11669	5	1817	1	872	1090	320
0	0	6952	11676	5	1822	1	871	1090	320
0	0	6962	11683	5	1827	1	871	1090	320
0	0	6971	11691	5	1832	1	873	1090	320
0	0	6979	11699	5	1837	1	872	1090	320
0	0	6987	11705	5	1842	1	871	1090	320
0	0	6993	11711	5	1847	1	871	1090	320
0	0	7001	11716	5	1852	1	874	1090	320
0	0	7008	11723	5	1857	1	878	1090	320
0	0	7016	11732	5	1862	1	880	1090	320
0	0	7024	11741	5	1867	1	883	1090	320
0	0	7031	11752	5	1872	1	883	1090	320
0	0	7038	11763	5	1877	1	883	1090	320
0	0	7044	11773	5	1882	1	883	1090	320
0	0	7050	11784	5	1887	1	884	1110	310
0	0	7054	11794	5	1892	1	884	1110	310
0	0	7058	11806	5	1897	1	885	1110	310
0	0	7062	11819	5	1902	1	883	1110	310
0	0	7062	11833	5	1907	1	883	1110	310
0	0	7068	11847	5	1912	1	883	1110	310
0	0	7068	11862	5	1917	1	883	1110	310
0	0	7074	11876	5	1922	1	884	1110	310
0	0	7078	11891	5	1927	1	886	1130	330
0	0	7083	11907	5	1932	1	884	1130	330
0	0	7088	11923	5	1937	1	884	1140	340
0	0	7093	11938	5	1942	1	885	1140	340
0	0	7097	11952	5	1947	1	885	1140	340
0	0	7100	11964	5	1952	1	885	1140	340
0	0	7104	11977	5	1957	1	884	1140	340
0	0	7104	11988	5	1962	1	884	1140	340
0	0	7110	11999	5	1967	1	885	1150	330
0	0	7110	12011	5	1972	1	883	1150	330
0	0	7110	12022	5	1977	1	883	1150	330
0	0	7114	12034	5	1982	1	883	1150	330
0	0	7114	12044	5	1987	1	883	1150	330
0	0	7114	12051	5	1992	1	884	1150	330
0	0	7114	12057	5	1997	1	885	1150	330
0	0	7114	12064	5	2002	1	884	1150	330
0	0	7110	12070	5	2007	1	885	1150	330
0	0	7110	12077	5	2012	1	886	1160	330
0	0	7106	12082	5	2017	1	886	1160	330
0	0	7106	12086	5	2022	1	887	1160	330
0	0	7102	12086	5	2027	1	887	1160	330
0	0	7102	12089	5	2032	1	887	1180	330
0	0	7102	12089	5	2037	1	887	1180	330
0	0	7098	12089	5	2042	1	886	1180	330
0	0	7098	12089	5	2047	1	886	1180	330
0	0	7098	12093	5	2052	1	886	1180	330
0	0	7098	12093	5	2057	1	886	1180	330
0	0	7098	12093	5	2062	1	885	1180	330
0	0	7098	12093	5	2067	1	884	1190	330
0	0	7098	12093	5	2072	1	883	1190	330
0	0	7098	12089	5	2077	1	883	1190	330
0	0	7098	12089	5	2082	1	883	1190	330
0	0	7098	12081	5	2087	1	882	1190	330
0	0	7098	12073	5	2092	1	882	1190	330
0	0	7098	12062	5	2097	1	881	1180	330
0	0	7098	12048	5	2102	1	881	1180	330
0	0	7098	12029	5	2107	1	880	1180	330
0	0	7098	12006	5	2112	1	882	1180	330
0	0	7098	11980	5	2117	1	882	1180	330
0	0	7091	11951	5	2122	1	881	1180	330
0	0	7086	11918	5	2127	1	880	1160	330
0	0	7080	11886	5	2132	1	878	1160	330
0	0	7074	11854	5	2137	1	879	1160	330
0	0	7069	11823	5	2142	1	881	1150	330
0	0	7069	11794	5	2147	1	882	1150	330
0	0	7065	11765	5	2152	1	883	1150	330
0	0	7065	11737	5	2157	1	884	1150	330
0	0	7065	11711	5	2162	1	881	1140	340
0	0	7065	11683	5	2167	1	883	1140	340
0	0	7065	11655	5	2172	1	883	1140	340
0	0	7065	11626	5	2177	1	883	1130	340
0	0	7065	11597	5	2182	1	884	1130	340
0	0	7069	11569	5	2187	1	883	1130	340
0	0	7069	11542	5	2192	1	883	1110	340
0	0	7073	11517	5	2197	1	883	1110	340
0	0	7073	11494	5	2202	1	883	1110	340
0	0	7079	11472	5	2207	1	883	1110	340
0	0	7084	11450	5	2212	1	884	1110	340
0	0	7089	11427	5	2217	1	884	1100	340
0	0	7092	11404	5	2222	1	883	1100	340
0	0	7092	11381	5	2227	1	882	1100	340
0	0	7092	11358	5	2232	1	883	1100	340
0	0	7096	11338	5	2237	1	884	1100	340
0	0	7096	11317	5	2242	1	884	1100	340
0	0	7099	11298	5	2247	1	883	1090	350
0	0	7099	11281	5	2252	1	883	1090	350
0	0	7104	11268	5	2257	1	882	1090	350
0	0	7104	11257	5	2262	1	883	1090	350
0	0	7110	11247	5	2267	1	883	1090	350
0	0	7110	11237	5	2272	1	883	1090	350
0	0	7110	11229	5	2277	1	883	1090	350
0	0	7110	11223	5	2282	1	882	1090	350
0	0	7114	11223	5	2287	1	881	1090	350
0	0	7114	11218	5	2292	1	881	1090	350
0	0	7114	11218	5	2297	1	881	1090	350
0	0	7114	11218	5	2302	1	882	1090	350
0	0	7114	11218	5	2307	1	883	1090	350
0	0	7114	11218	5	2312	1	883	1090	350
0	0	7114	11218	5	2317	1	883	1090	350
0	0	7114	11218	5	2322	1	884	1090	350
0	0	7114	11218	5	2327	1	886	1090	350
0	0	7114	11218	5	2332	1	887	1090	350
0	0	7114	11218	5	2337	1	887	1090	350
0	0	7110	11218	5	2342	1	888	1090	350
0	0	7110	11218	5	2347	1	889	1090	350
0	0	7105	11218	5	2352	1	889	1090	350
0	0	7105	11224	5	2357	1	888	1090	350
0	0	7099	11229	5	2362	1	887	1080	350
0	0	7099	11237	5	2367	1	886	1080	350
0	0	7094	11248	5	2372	1	886	1080	350
0	0	7094	11264	5	2377	1	887	1080	350
0	0	7094	11284	5	2382	1	888	1080	350
0	0	7094	11307	5	2387	1	887	1080	350
0	0	7094	11332	5	2392	1	886	1080	350
0	0	7094	11358	5	2397	1	887	1080	350
0	0	7094	11385	5	2402	1	887	1080	350
0	0	7094	11408	5	2407	1	886	1080	350
0	0	7094	11431	5	2412	1	886	1080	350
0	0	7098	11452	5	2417	1	886	1080	350
0	0	7098	11473	5	2422	1	887	1080	350
0	0	7098	11496	5	2427	1	888	1080	350
0	0	7104	11520	5	2432	1	887	1080	350
0	0	7109	11545	5	2437	1	887	1080	350
0	0	7115	11574	5	2442	1	887	1080	350
0	0	7121	11604	5	2447	1	887	1080	350
0	0	7126	11633	5	2452	1	886	1080	350
0	0	7133	11662	5	2457	1	885	1080	350
0	0	7138	11689	5	2462	1	885	1080	350
0	0	7144	11715	5	2467	1	886	1080	350
0	0	7151	11739	5	2472	1	886	1080	350
0	0	7158	11763	5	2477	1	886	1080	350
0	0	7165	11785	5	2482	1	884	1090	350
0	0	7170	11806	5	2487	1	885	1090	350
0	0	7174	11824	5	2492	1	884	1090	350
0	0	7174	11839	5	2497	1	883	1100	340
0	0	7179	11851	5	2502	1	883	1100	340
0	0	7179	11861	5	2507	1	884	1100	340
0	0	7184	11868	5	2512	1	884	1100	340
0	0	7184	11873	5	2517	1	883	1100	340
0	0	7188	11876	5	2522	1	883	1100	340
0	0	7188	11876	5	2527	1	883	1110	340
0	0	7188	11881	5	2532	1	883	1110	340
0	0	7192	11884	5	2537	1	883	1110	340
0	0	7196	11889	5	2542	1	883	1110	340
0	0	7201	11896	5	2547	1	882	1110	340
0	0	7207	11904	5	2552	1	881	1110	340
0	0	7213	11911	5	2557	1	881	1110	340
0	0	7221	11917	5	2562	1	881	1110	340
0	0	7228	11923	5	2567	1	881	1100	340
0	0	7236	11927	5	2572	1	881	1100	340
0	0	7245	11930	5	2577	1	880	1100	340
0	0	7254	11930	5	2582	1	880	1100	340
0	0	7263	11930	5	2587	1	879	1110	340
0	0	7272	11930	5	2592	1	877	1130	360
0	0	7279	11925	5	2597	1	877	1130	360
0	0	7288	11918	5	2602	1	878	1130	370
0	0	7296	11909	5	2607	1	879	1130	370
0	0	7306	11899	5	2612	1	880	1130	370
0	0	7316	11887	5	2617	1	879	1130	370
0	0	7327	11874	5	2622	1	879	1130	370
0	0	7338	11859	5	2627	1	881	1130	370
0	0	7350	11843	5	2632	1	881	1130	370
0	0	7361	11825	5	2637	1	882	1130	370
0	0	7372	11806	5	2642	1	882	1130	370
0	0	7383	11786	5	2647	1	882	1120	370
0	0	7393	11765	5	2652	1	882	1120	370
0	0	7403	11744	5	2657	1	883	1120	370
0	0	7412	11724	5	2662	1	883	1120	370
0	0	7421	11704	5	2667	1	883	1120	370
0	0	7428	11684	5	2672	1	883	1120	370
0	0	7434	11665	5	2677	1	883	1120	390
0	0	7440	11645	5	2682	1	885	1120	390
0	0	7446	11623	5	2687	1	885	1130	400
0	0	7452	11602	5	2692	1	887	1130	400
0	0	7457	11583	5	2697	1	886	1130	400
0	0	7462	11565	5	2702	1	886	1130	400
0	0	7468	11548	5	2707	1	886	1130	400
0	0	7473	11532	5	2712	1	886	1130	400
0	0	7478	11517	5	2717	1	887	1130	400
0	0	7478	11504	5	2722	1	886	1120	400
0	0	7485	11495	5	2727	1	885	1120	400
0	0	7489	11489	5	2732	1	886	1120	400
0	0	7495	11485	5	2737	1	887	1120	400
0	0	7501	11481	5	2742	1	886	1110	390
0	0	7506	11476	5	2747	1	886	1110	390
0	0	7511	11472	5	2752	1	886	1100	370
0	0	7515	11472	5	2757	1	887	1100	370
0	0	7515	11467	5	2762	1	886	1100	370
0	0	7522	11467	5	2767	1	886	1100	370
0	0	7522	11462	5	2772	1	886	1090	360
0	0	7527	11462	5	2777	1	886	1090	360
0	0	7527	11462	5	2782	1	886	1080	350
0	0	7533	11462	5	2787	1	887	1080	350
0	0	7538	11462	5	2792	1	889	1080	350
0	0	7544	11462	5	2797	1	890	1080	350
0	0	7550	11462	5	2802	1	889	1080	350
0	0	7556	11467	5	2807	1	889	1080	350
0	0	7561	11467	5	2812	1	890	1080	350
0	0	7567	11474	5	2817	1	891	1080	350
0	0	7573	11478	5	2822	1	891	1080	350
0	0	7579	11483	5	2827	1	891	1080	350
0	0	7585	11488	5	2832	1	891	1080	350
0	0	7590	11493	5	2837	1	892	1080	350
0	0	7595	11500	5	2842	1	893	1080	350
0	0	7602	11508	5	2847	1	895	1080	350
0	0	7609	11516	5	2852	1	898	1080	350
0	0	7617	11524	5	2857	1	899	1080	350
0	0	7625	11532	5	2862	1	902	1080	350
0	0	7634	11540	5	2867	1	909	1080	350
0	0	7643	11548	5	2872	1	909	1080	350
0	0	7650	11557	5	2877	1	909	1080	350
0	0	7658	11565	5	2882	1	909	1080	350
0	0	7665	11574	5	2887	1	910	1080	350
0	0	7671	11585	5	2892	1	909	1080	350
0	0	7679	11596	5	2897	1	909	1080	350
0	0	7686	11607	5	2902	1	910	1080	350
0	0	7692	11617	5	2907	1	911	1080	350
0	0	7699	11627	5	2912	1	913	1080	350
0	0	7706	11637	5	2917	1	915	1090	350
0	0	7712	11648	5	2922	1	915	1090	350
0	0	7720	11663	5	2927	1	915	1090	350
0	0	7728	11679	5	2932	1	914	1100	360
0	0	7736	11695	5	2937	1	915	1100	360
0	0	7743	11709	5	2942	1	915	1110	370
0	0	7750	11722	5	2947	1	915	1110	370
0	0	7756	11735	5	2952	1	915	1110	370
0	0	7761	11749	5	2957	1	914	1110	370
0	0	7766	11765	5	2962	1	914	1120	370
0	0	7772	11779	5	2967	1	915	1120	370
0	0	7776	11791	5	2972	1	915	1120	370
0	0	7776	11801	5	2977	1	915	1120	370
0	0	7780	11809	5	2982	1	916	1120	370
0	0	7780	11818	5	2987	1	915	1130	370
0	0	7780	11828	5	2992	1	916	1130	370
0	0	7780	11840	5	2997	1	916	1130	370
0	0	7780	11852	5	3002	1	915	1130	370
0	0	7780	11866	5	3007	1	914	1130	370
0	0	7780	11879	5	3012	1	915	1130	370
0	0	7780	11892	5	3017	1	914	1130	370
0	0	7780	11903	5	3022	1	915	1130	370
0	0	7780	11915	5	3027	1	915	1130	370
0	0	7784	11927	5	3032	1	915	1130	370
0	0	7784	11942	5	3037	1	914	1130	370
0	0	7784	11958	5	3042	1	914	1130	370
0	0	7784	11971	5	3047	1	914	1130	370
0	0	7784	11982	5	3052	1	914	1130	370
0	0	7787	11990	5	3057	1	913	1130	370
0	0	7787	11995	5	3062	1	912	1130	370
0	0	7787	11998	5	3067	1	911	1130	370
0	0	7787	11998	5	3072	1	911	1130	370
0	0	7787	12002	5	3077	1	911	1130	370
0	0	7787	12002	5	3082	1	909	1130	370
0	0	7787	12002	5	3087	1	909	1130	370
0	0	7787	12002	5	3092	1	908	1150	360
0	0	7787	12002	5	3097	1	908	1150	360
0	0	7791	11996	5	3102	1	908	1150	360
0	0	7791	11992	5	3107	1	907	1150	360
0	0	7791	11987	5	3112	1	907	1150	360
0	0	7797	11980	5	3117	1	907	1150	360
0	0	7797	11972	5	3122	1	907	1150	360
0	0	7802	11961	5	3127	1	907	1150	360
0	0	7802	11947	5	3132	1	907	1150	360
0	0	7806	11930	5	3137	1	908	1150	360
0	0	7806	11911	5	3142	1	909	1150	360
0	0	7806	11892	6	3148	1	909	1150	360
0	0	7809	11873	5	3153	1	909	1130	370
0	0	7809	11854	5	3158	1	909	1130	370
0	0	7815	11835	5	3163	1	909	1130	370
0	0	7815	11816	5	3168	1	910	1130	370
0	0	7815	11798	5	3173	1	911	1130	370
0	0	7820	11783	5	3178	1	912	1130	370
0	0	7820	11769	5	3183	1	912	1120	370
0	0	7827	11756	5	3188	1	911	1120	370
0	0	7830	11743	5	3193	1	910	1120	370
0	0	7830	11729	5	3198	1	910	1120	370
0	0	7830	11716	5	3203	1	911	1120	370
0	0	7834	11701	5	3208	1	911	1120	370
0	0	7834	11687	5	3213	1	911	1120	370
0	0	7834	11673	5	3218	1	911	1120	370
0	0	7838	11660	5	3223	1	914	1120	370
0	0	7838	11651	5	3228	1	912	1120	370
0	0	7843	11644	5	3233	1	912	1120	370
0	0	7843	11638	5	3238	1	913	1120	370
0	0	7847	11634	5	3243	1	914	1120	370
0	0	7847	11630	5	3248	1	914	1120	370
0	0	7854	11630	5	3253	1	915	1120	370
0	0	7858	11626	5	3258	1	916	1120	370
0	0	7864	11626	5	3263	1	916	1120	370
0	0	7870	11626	5	3268	1	916	1120	370
0	0	7876	11626	5	3273	1	915	1120	370
0	0	7881	11630	5	3278	1	915	1120	370
0	0	7887	11630	5	3283	1	916	1120	370
0	0	7895	11635	5	3288	1	918	1120	370
0	0	7905	11639	5	3293	1	919	1140	380
0	0	7918	11644	5	3298	1	920	1140	380
0	0	7930	11647	5	3303	1	921	1130	400
0	0	7942	11647	5	3308	1	921	1130	400
0	0	7952	11653	5	3313	1	922	1130	400
0	0	7962	11653	5	3318	1	921	1130	400
0	0	7970	11658	5	3323	1	920	1130	400
0	0	7977	11658	5	3328	1	920	1130	400
0	0	7983	11661	5	3333	1	921	1130	400
0	0	7989	11661	5	3338	1	922	1130	400
0	0	7996	11661	5	3343	1	923	1130	400
0	0	8002	11666	5	3348	1	923	1130	400
0	0	8009	11669	5	3353	1	924	1130	400
0	0	8016	11673	5	3358	1	924	1130	400
0	0	8022	11678	5	3363	1	925	1130	400
0	0	8028	11682	5	3368	1	926	1130	400
0	0	8034	11686	5	3373	1	928	1130	400
0	0	8041	11691	5	3378	1	935	1130	400
0	0	8049	11699	5	3383	1	934	1130	400
0	0	8057	11708	5	3388	1	934	1130	400
0	0	8065	11718	5	3393	1	934	1130	400
0	0	8070	11725	5	3398	1	934	1130	400
0	0	8075	11730	5	3403	1	934	1130	400
0	0	8079	11733	5	3408	1	934	1130	400
0	0	8082	11737	5	3413	1	935	1130	400
0	0	8087	11741	5	3418	1	935	1130	400
0	0	8091	11744	5	3423	1	935	1130	400
0	0	8095	11749	5	3428	1	935	1150	390
0	0	8098	11749	5	3433	1	935	1150	390
0	0	8098	11756	5	3438	1	936	1150	390
0	0	8105	11761	5	3443	1	936	1150	390
0	0	8110	11768	5	3448	1	936	1150	390
0	0	8115	11775	5	3453	1	937	1150	390
0	0	8120	11781	5	3458	1	941	1150	390
0	0	8120	11790	5	3463	1	945	1150	390
0	0	8126	11800	5	3468	1	945	1150	390
0	0	8130	11813	5	3473	1	944	1150	390
0	0	8130	11827	5	3478	1	943	1150	390
0	0	8136	11839	5	3483	1	944	1150	390
0	0	8136	11850	5	3488	1	944	1150	390
0	0	8136	11858	5	3493	1	944	1150	390
0	0	8136	11864	5	3498	1	944	1150	390
0	0	8140	11871	5	3503	1	944	1150	390
0	0	8140	11876	5	3508	1	944	1150	390
0	0	8140	11882	5	3513	1	944	1150	390
0	0	8144	11888	5	3518	1	943	1150	390
0	0	8144	11895	5	3523	1	943	1150	390
0	0	8144	11903	5	3528	1	942	1150	390
0	0	8149	11911	5	3533	1	943	1150	390
0	0	8149	11919	5	3538	1	942	1150	390
0	0	8154	11927	5	3543	1	942	1150	390
0	0	8159	11936	5	3548	1	942	1130	400
0	0	8163	11946	5	3553	1	942	1130	400
0	0	8168	11957	5	3558	1	942	1130	400
0	0	8173	11968	5	3563	1	941	1130	400
0	0	8178	11979	5	3568	1	941	1130	400
0	0	8182	11987	5	3573	1	941	1150	390
0	0	8185	11993	5	3578	1	941	1150	390
0	0	8185	11998	5	3583	1	941	1150	390
0	0	8185	12003	5	3588	1	941	1150	390
0	0	8190	12010	5	3593	1	940	1150	390
0	0	8190	12019	5	3598	1	939	1150	390
0	0	8196	12029	5	3603	1	939	1160	390
0	0	8199	12041	5	3608	1	939	1160	390
0	0	8199	12050	5	3613	1	939	1160	390
0	0	8203	12058	5	3618	1	939	1160	390
0	0	8203	12062	5	3623	1	939	1160	390
0	0	8203	12062	5	3628	1	939	1170	390
0	0	8203	12062	5	3633	1	939	1170	390
0	0	8203	12062	5	3638	1	939	1170	390
0	0	8203	12062	5	3643	1	938	1170	390
0	0	8203	12066	5	3648	1	938	1170	390
0	0	8203	12066	5	3653	1	938	1170	390
0	0	8203	12066	5	3658	1	937	1170	390
0	0	8203	12070	5	3663	1	937	1170	390
0	0	8208	12070	5	3668	1	937	1170	390
0	0	8208	12070	5	3673	1	936	1170	390
0	0	8212	12070	5	3678	1	936	1170	390
0	0	8212	12070	5	3683	1	936	1170	390
0	0	8216	12074	5	3688	1	936	1170	390
0	0	8216	12074	5	3693	1	936	1180	380
0	0	8221	12074	5	3698	1	936	1180	380
0	0	8221	12074	5	3703	1	935	1180	380
0	0	8227	12074	5	3708	1	935	1180	380
0	0	8227	12074	5	3713	1	935	1180	380
0	0	8232	12074	5	3718	1	934	1180	380
0	0	8236	12074	5	3723	1	935	1180	380
0	0	8241	12070	5	3728	1	936	1170	390
0	0	8248	12070	5	3733	1	936	1190	400
0	0	8257	12064	5	3738	1	936	1190	400
0	0	8265	12061	5	3743	1	935	1200	410
0	0	8274	12057	5	3748	1	936	1200	410
0	0	8282	12051	5	3753	1	936	1200	410
0	0	8290	12044	5	3758	1	936	1200	410
0	0	8297	12035	5	3763	1	936	1200	410
0	0	8303	12026	5	3768	1	936	1200	410
0	0	8309	12018	5	3773	1	936	1200	410
0	0	8316	12007	5	3778	1	936	1200	410
0	0	8322	11996	5	3783	1	936	1200	410
0	0	8327	11981	5	3788	1	935	1200	410
0	0	8331	11963	5	3793	1	936	1200	410
0	0	8331	11944	5	3798	1	936	1200	410
0	0	8331	11924	5	3803	1	936	1180	410
0	0	8331	11902	5	3808	1	935	1180	410
0	0	8331	11882	5	3813	1	935	1180	410
0	0	8327	11860	5	3818	1	936	1180	410
0	0	8327	11839	5	3823	1	936	1180	410
0	0	8323	11818	5	3828	1	937	1170	420
0	0	8323	11798	5	3833	1	937	1170	420
0	0	8323	11779	5	3838	1	936	1170	420
0	0	8318	11762	5	3843	1	936	1170	420
0	0	8318	11745	5	3848	1	933	1170	420
0	0	8312	11728	5	3853	1	935	1150	420
0	0	8308	11712	5	3858	1	935	1150	420
0	0	8308	11697	5	3863	1	934	1150	420
0	0	8303	11683	5	3868	1	932	1150	420
0	0	8303	11671	5	3873	1	932	1150	420
0	0	8303	11658	5	3878	1	930	1140	420
0	0	8303	11648	5	3883	1	928	1140	420
0	0	8300	11641	5	3888	1	923	1140	420
0	0	8300	11638	5	3893	1	916	1140	420
0	0	8300	11638	5	3898	1	909	1140	420
0	0	8300	11638	5	3903	1	905	1140	420
0	0	8300	11643	5	3908	1	902	1140	420
0	0	8300	11648	5	3913	1	899	1120	430
0	0	8300	11657	5	3918	1	897	1120	430
0	0	8300	11668	5	3923	1	895	1120	430
0	0	8300	11683	5	3928	1	894	1120	430
0	0	8304	11700	5	3933	1	895	1120	430
0	0	8304	11717	5	3938	1	891	1120	430
0	0	8308	11732	5	3943	1	890	1120	430
0	0	8308	11746	5	3948	1	890	1120	430
0	0	8308	11758	5	3953	1	889	1120	430
0	0	8312	11769	5	3958	1	889	1120	430
0	0	8316	11785	5	3963	1	889	1120	430
0	0	8322	11803	5	3968	1	887	1120	430
0	0	8329	11824	5	3973	1	868	1120	430
0	0	8338	11845	5	3978	1	869	1120	430
0	0	8346	11865	5	3983	1	871	1140	420
0	0	8356	11886	5	3988	1	872	1140	420
0	0	8370	11905	5	3993	1	872	1140	420
0	0	8384	11925	5	3998	1	872	1140	420
0	0	8399	11944	5	4003	1	873	1140	420
0	0	8414	11961	5	4008	1	873	1140	420
0	0	8427	11975	5	4013	1	874	1140	420
0	0	8440	11987	5	4018	1	874	1150	420
0	0	8451	11997	5	4023	1	874	1170	440
0	0	8461	12003	5	4028	1	874	1170	440
0	0	8468	12008	5	4033	1	874	1170	450
0	0	8474	12008	5	4038	1	874	1170	450
0	0	8480	12008	5	4043	1	875	1170	450
0	0	8487	12008	5	4048	1	875	1200	440
0	0	8494	12008	5	4053	1	876	1200	440
0	0	8501	12001	5	4058	1	875	1200	440
0	0	8508	11995	5	4063	1	875	1200	440
0	0	8514	11985	5	4068	1	876	1210	460
0	0	8518	11972	5	4073	1	878	1210	460
0	0	8523	11957	5	4078	1	880	1220	460
0	0	8528	11938	5	4083	1	880	1220	460
0	0	8531	11918	5	4088	1	883	1220	460
0	0	8535	11898	5	4093	1	888	1220	460
0	0	8535	11878	5	4098	1	890	1190	460
0	0	8541	11858	5	4103	1	894	1190	460
0	0	8541	11837	5	4108	1	896	1170	450
0	0	8547	11817	5	4113	1	903	1170	450
0	0	8547	11795	5	4118	1	903	1170	450
0	0	8554	11776	5	4123	1	903	1170	440
0	0	8559	11760	5	4128	1	903	1160	440
0	0	8564	11745	5	4133	1	902	1140	420
0	0	8571	11734	5	4138	1	900	1140	420
0	0	8579	11723	5	4143	1	902	1140	420
0	0	8589	11712	5	4148	1	901	1130	420
0	0	8599	11702	5	4153	1	899	1130	420
0	0	8608	11692	5	4158	1	898	1120	400
0	0	8618	11684	5	4163	1	898	1120	400
0	0	8627	11677	5	4168	1	897	1120	400
0	0	8638	11672	5	4173	1	895	1100	400
0	0	8649	11668	5	4178	1	894	1100	400
0	0	8659	11668	5	4183	1	869	1100	400
0	0	8668	11668	5	4188	1	796	1100	400
0	0	8676	11675	5	4193	1	547	1100	400
0	0	8687	11687	5	4198	1	159	1100	400
0	0	8687	11687	5	4203	0	0	1100	400
0	0	8710	11730	5	4208	0	0	1100	400
0	0	8719	11760	5	4213	0	0	1100	400
0	0	8719	11794	5	4218	0	0	1100	400
0	0	8719	11833	5	4223	0	0	1100	400
0	0	8713	11877	5	4228	0	0	1090	400
0	0	8705	11927	5	4233	0	0	1090	400
0	0	8696	11984	5	4238	0	0	1090	400
0	0	8688	12043	5	4243	0	0	1080	400
0	0	8678	12104	5	4248	0	0	1070	380
0	0	8667	12163	5	4253	0	0	1070	370
0	0	8657	12216	5	4258	0	0	1060	350
0	0	8647	12261	5	4263	0	0	1050	340
0	0	8639	12299	5	4268	0	0	1040	310
0	0	8631	12330	5	4273	0	0	1030	290
0	0	8626	12357	5	4278	0	0	1030	290
0	0	8618	12383	5	4283	0	0	1040	290
0	0	8609	12406	5	4288	0	0	1040	290
0	0	8596	12425	5	4293	0	0	1040	290
0	0	8576	12441	5	4298	0	0	1050	290
0	0	8550	12450	5	4303	0	0	1050	290
0	0	8518	12457	5	4308	0	0	1060	290
0	0	8479	12460	5	4313	0	0	1060	290
0	0	8435	12460	5	4318	0	0	1070	290
0	0	8386	12460	5	4323	0	0	1080	290
0	0	8334	12456	5	4328	0	0	1080	290
0	0	8281	12451	5	4333	0	0	1090	290
0	0	8231	12442	5	4338	0	0	1090	290
0	0	8185	12430	5	4343	0	0	1090	290
0	0	8146	12413	5	4348	0	0	1110	280
0	0	8112	12392	5	4353	0	0	1110	280
0	0	8079	12370	5	4358	0	0	1110	280
0	0	8049	12349	5	4363	0	0	1110	280
0	0	8020	12332	5	4368	0	0	1110	280
0	0	7994	12317	5	4373	0	0	1110	280
0	0	7969	12307	5	4378	0	0	1110	280
0	0	7947	12297	5	4383	0	0	1110	280
0	0	7924	12290	5	4388	0	0	1090	290
0	0	7898	12284	5	4393	0	0	1110	300
0	0	7873	12279	5	4398	0	0	1090	290
0	0	7847	12275	5	4403	0	0	1090	290
0	0	7821	12275	5	4408	0	0	1090	290
0	0	7796	12275	5	4413	0	0	1080	290
0	0	7773	12275	5	4418	0	0	1080	290
0	0	7752	12275	5	4423	0	0	1080	290
0	0	7735	12281	5	4428	0	0	1080	290
0	0	7719	12281	5	4433	0	0	1080	290
0	0	7706	12286	5	4438	0	0	1080	290
0	0	7696	12286	5	4443	0	0	1080	290
0	0	7687	12286	5	4448	0	0	1080	290
0	0	7680	12281	5	4453	0	0	1080	290
0	0	7674	12277	5	4458	0	0	1080	290
0	0	7669	12273	5	4463	0	0	1080	290
0	0	7663	12273	5	4468	0	0	1080	290
0	0	7658	12273	5	4473	0	0	1080	290
0	0	7653	12273	5	4478	0	0	1080	290
0	0	7648	12277	5	4483	0	0	1090	290
0	0	7644	12281	5	4488	0	0	1090	290
0	0	7644	12288	5	4493	0	0	1090	290
0	0	7638	12296	5	4498	0	0	1090	290
0	0	7638	12304	5	4503	0	0	1090	290
0	0	7634	12312	5	4508	0	0	1090	290
0	0	7634	12318	5	4513	0	0	1090	290
0	0	7634	12323	5	4518	0	0	1090	290
0	0	7634	12323	5	4523	0	0	1110	280
0	0	7634	12328	5	4528	0	0	1110	280
0	0	7634	12328	5	4533	0	0	1110	280
0	0	7634	12334	5	4538	0	0	1110	280
0	0	7639	12340	5	4543	0	0	1110	280
0	0	7643	12347	5	4548	0	0	1110	280
0	0	7647	12355	5	4553	0	0	1110	280
0	0	7653	12363	5	4558	0	0	1110	280
0	0	7660	12370	5	4563	0	0	1110	280
0	0	7667	12374	5	4568	0	0	1110	280
0	0	7676	12374	5	4573	0	0	1110	280
0	0	7687	12378	5	4578	0	0	1110	280
0	0	7700	12378	5	4583	0	0	1110	280
0	0	7716	12373	5	4588	0	0	1110	280
0	0	7733	12367	5	4593	0	0	1110	280
0	0	7752	12359	5	4598	0	0	1110	280
0	0	7770	12349	5	4603	0	0	1110	280
0	0	7787	12338	5	4608	0	0	1110	280
0	0	7799	12331	5	4613	0	0	1110	280
0	0	7799	12331	7	4620	1	848	1110	280
0	0	7799	12326	5	4625	1	852	1110	280
0	0	7790	12326	5	4630	1	852	1110	280
0	0	7785	12326	5	4635	1	888	1110	280
0	0	7785	12331	5	4640	1	918	1110	280
0	0	7785	12331	5	4645	1	941	1110	280
0	0	7785	12336	5	4650	1	954	1110	280
0	0	7789	12336	5	4655	1	962	1110	300
0	0	7789	12336	5	4660	1	969	1110	310
0	0	7789	12333	5	4665	1	978	1130	330
0	0	7789	12333	5	4670	1	987	1130	330
0	0	7792	12333	5	4675	1	995	1140	340
0	0	7792	12329	5	4680	1	1004	1140	340
0	0	7792	12329	5	4685	1	1011	1140	340
0	0	7792	12329	5	4690	1	1020	1140	340
0	0	7792	12329	5	4695	1	1023	1140	340
0	0	7789	12329	5	4700	1	1023	1140	340
0	0	7789	12326	5	4705	1	1023	1150	330
0	0	7789	12326	5	4710	1	1023	1170	350
0	0	7789	12326	5	4715	1	1023	1170	350
0	0	7789	12326	5	4720	1	1023	1180	360
0	0	7789	12326	5	4725	1	1023	1180	360
0	0	7789	12326	5	4730	1	1023	1190	350
0	0	7789	12326	5	4735	1	1023	1190	350
0	0	7789	12326	5	4740	1	1020	1190	350
0	0	7796	12326	5	4745	1	1016	1190	350
0	0	7804	12326	5	4750	1	992	1190	350
0	0	7814	12321	5	4755	1	958	1190	350
0	0	7829	12321	5	4760	1	900	1190	350
0	0	7847	12321	5	4765	1	710	1190	350
0	0	7847	12321	5	4770	0	0	1190	350
0	0	7883	12341	5	4775	0	0	1180	360
0	0	7889	12360	5	4780	0	0	1180	360
0	0	7882	12387	5	4785	0	0	1180	360
0	0	7862	12420	5	4790	0	0	1180	360
0	0	7833	12460	5	4795	0	0	1170	350
0	0	7800	12507	5	4800	0	0	1150	330
0	0	7767	12560	5	4805	0	0	1140	330
0	0	7736	12622	5	4810	0	0	1130	300
0	0	7714	12688	5	4815	0	0	1130	280
0	0	7714	12688	5	4820	0	0	1130	280
0	0	10911	11882	5	4825	0	0	1350	220
0	0	10911	11874	5	4830	0	0	1350	220
0	0	10906	11863	5	4835	0	0	1350	220
0	0	10902	11850	5	4840	0	0	1350	220
0	0	10902	11833	5	4845	0	0	1350	220
0	0	10896	11823	5	4850	0	0	1350	220
0	0	10896	11813	5	4855	0	0	1350	220
0	0	10896	11801	5	4860	0	0	1350	220
0	0	10896	11792	5	4865	0	0	1350	220
0	0	10890	11782	5	4870	0	0	1350	220
0	0	10890	11774	5	4875	0	0	1350	220
0	0	10883	11767	5	4880	0	0	1350	220
0	0	10876	11761	5	4885	0	0	1350	220
0	0	10871	11756	5	4890	0	0	1350	220
0	0	10867	11750	5	4895	0	0	1350	220
0	0	10867	11740	5	4900	0	0	1350	220
0	0	10871	11728	5	4905	0	0	1350	220
0	0	10871	11721	5	4910	0	0	1350	220
0	0	10871	11721	5	4915	0	0	1350	220
0	0	10868	11717	5	4920	0	0	1350	220
0	0	10861	11717	5	4925	0	0	1350	220
0	0	10857	11717	5	4930	0	0	1350	220
0	0	10852	11717	5	4935	0	0	1350	220
0	0	10846	11717	5	4940	0	0	1350	220
0	0	10840	11717	5	4945	0	0	1350	220
0	0	10831	11717	5	4950	0	0	1350	220
0	0	10821	11708	5	4955	0	0	1350	220
0	0	10812	11697	5	4960	0	0	1350	220
0	0	10800	11689	5	4965	0	0	1350	220
0	0	10789	11683	5	4970	0	0	1350	220
0	0	10777	11678	5	4975	0	0	1350	220
0	0	10763	11674	5	4980	0	0	1350	220
0	0	10750	11670	5	4985	0	0	1350	220
0	0	10738	11666	5	4990	0	0	1350	220
0	0	10727	11666	5	4995	0	0	1350	220
0	0	10720	11661	5	5000	0	0	1330	230
0	0	10715	11661	5	5005	0	0	1330	230
0	0	10715	11666	5	5010	0	0	1320	230
0	0	10715	11673	5	5015	0	0	1300	240
0	0	10715	11680	5	5020	0	0	1280	240
0	0	10719	11690	5	5025	0	0	1280	240
0	0	10723	11700	5	5030	0	0	1260	250
0	0	10728	11709	5	5035	0	0	1260	250
0	0	10732	11717	5	5040	0	0	1250	250
0	0	10735	11722	5	5045	0	0	1250	250
0	0	10735	11722	5	5050	0	0	1250	250
0	0	10735	11727	5	5055	0	0	1250	250
0	0	10735	11727	5	5060	0	0	1240	260
0	0	10735	11727	5	5065	0	0	1240	260
0	0	10732	11722	5	5070	0	0	1240	260
0	0	10728	11718	5	5075	0	0	1230	260
0	0	10722	11712	5	5080	0	0	1230	260
0	0	10716	11706	5	5085	0	0	1230	260
0	0	10709	11700	6	5091	0	0	1230	260
0	0	10702	11695	5	5096	0	0	1210	260
0	0	10696	11690	5	5101	0	0	1210	260
0	0	10690	11687	5	5106	0	0	1210	260
0	0	10684	11687	5	5111	0	0	1200	270
0	0	10679	11687	5	5116	0	0	1200	270
0	0	10674	11687	5	5121	0	0	1200	270
0	0	10670	11690	5	5126	0	0	1180	270
0	0	10667	11695	5	5131	0	0	1180	270
0	0	10667	11699	5	5136	0	0	1180	270
0	0	10660	11704	5	5141	0	0	1170	270
0	0	10660	11704	5	5146	0	0	1170	270
0	0	10653	11709	5	5151	0	0	1170	270
0	0	10650	11709	5	5156	0	0	1170	270
0	0	10646	11714	5	5161	0	0	1170	270
0	0	10642	11717	5	5166	0	0	1170	270
0	0	10642	11721	5	5171	0	0	1160	270
0	0	10636	11725	5	5176	0	0	1160	270
0	0	10636	11730	5	5181	0	0	1160	270
0	0	10631	11734	5	5186	0	0	1160	270
0	0	10631	11734	5	5191	0	0	1160	270
0	0	10626	11739	5	5196	0	0	1160	270
0	0	10626	11739	5	5201	0	0	1160	270
0	0	10620	11739	5	5206	0	0	1160	270
0	0	10616	11739	5	5211	0	0	1160	270
0	0	10612	11739	5	5216	0	0	1160	270
0	0	10612	11735	5	5221	0	0	1160	270
0	0	10607	11735	5	5226	0	0	1160	270
0	0	10607	11731	5	5231	0	0	1160	270
0	0	10602	11731	5	5236	0	0	1160	270
0	0	10602	11731	5	5241	0	0	1160	270
0	0	10598	11731	5	5246	0	0	1160	270
0	0	10598	11731	5	5251	0	0	1160	270
0	0	10595	11731	5	5256	0	0	1160	270
0	0	10595	11731	5	5261	0	0	1160	270
0	0	10595	11731	5	5266	0	0	1160	270
0	0	10595	11727	5	5271	0	0	1160	270
0	0	10595	11727	5	5276	0	0	1160	270
0	0	10591	11723	5	5281	0	0	1160	270
0	0	10591	11723	5	5286	0	0	1160	270
0	0	10591	11716	5	5291	0	0	1150	280
0	0	10591	11713	5	5296	0	0	1150	280
0	0	10591	11709	5	5301	0	0	1150	280
0	0	10591	11704	5	5306	0	0	1150	280
0	0	10591	11700	5	5311	0	0	1150	280
0	0	10591	11696	5	5316	0	0	1150	280
0	0	10591	11691	5	5321	0	0	1150	280
0	0	10588	11686	5	5326	0	0	1150	280
0	0	10588	11682	5	5331	0	0	1150	280
0	0	10588	11677	5	5336	0	0	1150	280
0	0	10588	11673	5	5341	0	0	1150	280
0	0	10588	11669	5	5346	0	0	1150	280
0	0	10588	11663	5	5351	0	0	1150	280
0	0	10588	11658	5	5356	0	0	1150	280
0	0	10588	11652	5	5361	0	0	1140	280
0	0	10588	11644	5	5366	0	0	1140	280
0	0	10588	11638	5	5371	0	0	1140	280
0	0	10584	11631	5	5376	0	0	1140	280
0	0	10584	11625	5	5381	0	0	1140	280
0	0	10584	11620	5	5386	0	0	1140	280
0	0	10584	11614	5	5391	0	0	1140	280
0	0	10584	11609	5	5396	0	0	1140	280
0	0	10584	11603	5	5401	0	0	1140	280
0	0	10588	11598	5	5406	0	0	1140	280
0	0	10588	11594	5	5411	0	0	1140	280
0	0	10588	11590	5	5416	0	0	1140	280
0	0	10588	11590	5	5421	0	0	1140	280
0	0	10588	11585	5	5426	0	0	1130	280
0	0	10588	11585	5	5431	0	0	1130	280
0	0	10588	11585	5	5436	0	0	1130	280
0	0	10588	11582	5	5441	0	0	1130	280
0	0	10588	11582	5	5446	0	0	1130	280
0	0	10588	11582	5	5451	0	0	1130	280
