# Supplementary material for: “Let Me Hear Your Handwriting!” Evaluating the Movement Fluency from Its Sonification
Source: PLoS One. 2015 Jun 17;10(6):e0128388. doi: 10.1371/journal.pone.0128388 (PMC4470513; doi:10.1371/journal.pone.0128388)
Supplement: S1 Dataset — (ZIP) [file pone.0128388.s004.zip › S4_Dataset_Experiment1/FL7.txt]

Identification :	florian
2008-10-17	10:18:49
Fichier origine :	C:\Documents and Settings\schon\Bureau\Ecriture\florian lapin7.txt
Nb segments :	1
Seg	Num	X /100 mm	Y /100 mm	Interv ms	Time ms	Tip	P	Az	Al
0	0	10633	11474	20	20	0	0	1110	280
0	0	10633	11470	5	25	0	0	1110	280
0	0	10633	11470	5	30	0	0	1110	280
0	0	10636	11470	5	35	0	0	1110	280
0	0	10636	11465	5	40	0	0	1110	280
0	0	10636	11465	5	45	0	0	1110	280
0	0	10636	11460	5	50	0	0	1110	280
0	0	10636	11460	5	55	0	0	1110	280
0	0	10636	11456	5	60	0	0	1110	280
0	0	10636	11456	5	65	0	0	1110	280
0	0	10636	11452	5	70	0	0	1110	280
0	0	10636	11452	5	75	0	0	1110	280
0	0	10633	11447	5	80	0	0	1110	280
0	0	10633	11447	5	85	0	0	1110	280
0	0	10633	11442	5	90	0	0	1110	280
0	0	10633	11442	5	95	0	0	1110	280
0	0	10633	11438	5	100	0	0	1110	280
0	0	10633	11438	5	105	0	0	1110	280
0	0	10633	11433	5	110	0	0	1110	280
0	0	10633	11433	5	115	0	0	1110	280
0	0	10633	11427	5	120	0	0	1110	280
0	0	10633	11427	5	125	0	0	1110	280
0	0	10636	11422	5	130	0	0	1110	280
0	0	10636	11422	5	135	0	0	1110	280
0	0	10636	11417	5	140	0	0	1110	280
0	0	10636	11417	5	145	0	0	1110	280
0	0	10636	11413	5	150	0	0	1110	280
0	0	10640	11413	5	155	0	0	1110	280
0	0	10640	11413	5	160	0	0	1110	280
0	0	10640	11413	5	165	0	0	1110	280
0	0	10640	11409	5	170	0	0	1110	280
0	0	10640	11409	5	175	0	0	1110	280
0	0	10640	11409	5	180	0	0	1110	280
0	0	10640	11409	5	185	0	0	1110	280
0	0	10640	11409	5	190	0	0	1110	280
0	0	10640	11405	5	195	0	0	1110	280
0	0	10640	11405	5	200	0	0	1110	280
0	0	10640	11405	5	205	0	0	1110	280
0	0	10640	11405	5	210	0	0	1110	280
0	0	10640	11401	5	215	0	0	1110	280
0	0	10640	11401	5	220	0	0	1110	280
0	0	10640	11401	5	225	0	0	1110	280
0	0	10644	11401	5	230	0	0	1110	280
0	0	10644	11401	5	235	0	0	1110	280
0	0	10644	11401	5	240	0	0	1110	280
0	0	10648	11401	5	245	0	0	1110	280
0	0	10648	11401	5	250	0	0	1110	280
0	0	10648	11401	5	255	0	0	1110	280
0	0	10648	11401	5	260	0	0	1110	280
0	0	10652	11401	5	265	0	0	1110	280
0	0	10652	11398	5	270	0	0	1110	280
0	0	10652	11398	5	275	0	0	1110	280
0	0	10652	11398	5	280	0	0	1110	280
0	0	10656	11392	5	285	0	0	1110	280
0	0	10656	11392	5	290	0	0	1110	280
0	0	10656	11392	5	295	0	0	1110	280
0	0	10656	11392	5	300	0	0	1110	280
0	0	10656	11392	5	305	0	0	1110	280
0	0	10656	11392	5	310	0	0	1110	280
0	0	10656	11392	5	315	0	0	1110	280
0	0	10656	11392	5	320	0	0	1090	290
0	0	10659	11392	5	325	0	0	1090	290
0	0	10659	11392	5	330	0	0	1090	290
0	0	10659	11392	5	335	0	0	1090	290
0	0	10659	11392	5	340	0	0	1090	290
0	0	10663	11392	5	345	0	0	1090	290
0	0	10663	11392	5	350	0	0	1090	290
0	0	10663	11392	5	355	0	0	1090	290
0	0	10663	11396	5	360	0	0	1090	290
0	0	10663	11396	5	365	0	0	1090	290
0	0	10663	11396	5	370	0	0	1090	290
0	0	10663	11396	5	375	0	0	1090	290
0	0	10663	11396	5	380	0	0	1090	290
0	0	10667	11396	5	385	0	0	1090	290
0	0	10667	11396	5	390	0	0	1090	290
0	0	10667	11396	5	395	0	0	1090	290
0	0	10667	11396	5	400	0	0	1090	290
0	0	10667	11396	5	405	0	0	1090	290
0	0	10667	11400	5	410	0	0	1090	290
0	0	10667	11400	5	415	0	0	1090	290
0	0	10667	11400	5	420	0	0	1090	290
0	0	10667	11400	5	425	0	0	1090	290
0	0	10667	11400	5	430	0	0	1090	290
0	0	10667	11400	5	435	0	0	1090	290
0	0	10667	11400	5	440	0	0	1090	290
0	0	10667	11400	5	445	0	0	1090	290
0	0	10667	11400	5	450	0	0	1090	290
0	0	10667	11400	5	455	0	0	1090	290
0	0	10667	11400	5	460	0	0	1090	290
0	0	10667	11400	5	465	0	0	1090	290
0	0	10667	11400	5	470	0	0	1090	290
0	0	10667	11400	5	475	0	0	1090	290
0	0	10667	11400	5	480	0	0	1090	290
0	0	10667	11400	5	485	0	0	1090	290
0	0	10667	11396	5	490	0	0	1090	290
0	0	10667	11396	5	495	0	0	1090	290
0	0	10667	11396	5	500	0	0	1090	290
0	0	10667	11396	5	505	0	0	1090	290
0	0	10663	11396	5	510	0	0	1090	290
0	0	10663	11396	5	515	0	0	1090	290
0	0	10663	11396	5	520	0	0	1090	290
0	0	10663	11396	5	525	0	0	1090	290
0	0	10663	11392	5	530	0	0	1090	290
0	0	10663	11392	5	535	0	0	1090	290
0	0	10663	11392	5	540	0	0	1090	290
0	0	10663	11388	5	545	0	0	1090	290
0	0	10659	11388	5	550	0	0	1090	290
0	0	10659	11388	5	555	0	0	1090	290
0	0	10659	11384	5	560	0	0	1090	290
0	0	10659	11384	5	565	0	0	1090	290
0	0	10659	11384	5	570	0	0	1080	290
0	0	10656	11384	5	575	0	0	1080	290
0	0	10656	11381	5	580	0	0	1080	290
0	0	10656	11381	5	585	0	0	1080	290
0	0	10656	11381	5	590	0	0	1080	290
0	0	10656	11381	5	595	0	0	1080	290
0	0	10656	11381	5	600	0	0	1080	290
0	0	10656	11381	5	605	0	0	1080	290
0	0	10656	11381	5	610	0	0	1080	290
0	0	10656	11386	5	615	0	0	1080	290
0	0	10656	11386	5	620	0	0	1080	290
0	0	10656	11386	5	625	0	0	1080	290
0	0	10660	11386	5	630	0	0	1080	290
0	0	10660	11386	5	635	0	0	1080	290
0	0	10664	11382	5	640	0	0	1080	290
0	0	10664	11382	5	645	0	0	1080	290
0	0	10664	11378	4	649	1	224	1080	290
0	0	10664	11371	5	654	1	294	1100	300
0	0	10667	11368	5	659	1	336	1100	300
0	0	10667	11364	5	664	1	385	1110	310
0	0	10671	11364	5	669	1	448	1110	310
0	0	10671	11358	5	674	1	509	1110	310
0	0	10671	11358	5	679	1	566	1110	310
0	0	10671	11354	5	684	1	617	1110	310
0	0	10675	11354	5	689	1	664	1110	310
0	0	10675	11354	5	694	1	701	1110	310
0	0	10675	11354	5	699	1	737	1110	310
0	0	10678	11350	5	704	1	772	1110	310
0	0	10678	11350	5	709	1	798	1110	310
0	0	10678	11350	5	714	1	817	1110	310
0	0	10683	11350	5	719	1	833	1110	310
0	0	10683	11350	5	724	1	849	1110	310
0	0	10683	11350	5	729	1	861	1110	310
0	0	10683	11350	5	734	1	873	1110	310
0	0	10683	11350	5	739	1	885	1110	310
0	0	10683	11350	5	744	1	896	1110	310
0	0	10683	11350	5	749	1	905	1110	310
0	0	10683	11350	5	754	1	913	1110	310
0	0	10683	11350	5	759	1	920	1110	310
0	0	10683	11350	5	764	1	926	1110	310
0	0	10683	11354	5	769	1	930	1110	310
0	0	10683	11354	5	774	1	932	1110	310
0	0	10683	11354	5	779	1	935	1110	310
0	0	10683	11354	5	784	1	937	1110	310
0	0	10686	11357	5	789	1	939	1110	310
0	0	10686	11357	5	794	1	940	1110	310
0	0	10686	11357	5	799	1	941	1110	310
0	0	10686	11361	5	804	1	943	1110	310
0	0	10691	11364	5	809	1	946	1110	310
0	0	10695	11369	5	814	1	953	1110	310
0	0	10699	11374	5	819	1	955	1110	310
0	0	10699	11379	5	824	1	956	1110	310
0	0	10705	11383	5	829	1	958	1110	310
0	0	10705	11387	5	834	1	959	1110	310
0	0	10709	11392	5	839	1	960	1110	310
0	0	10713	11398	5	844	1	961	1110	310
0	0	10717	11405	5	849	1	964	1110	310
0	0	10722	11414	6	855	1	964	1110	310
0	0	10728	11424	5	860	1	965	1110	310
0	0	10734	11434	5	865	1	965	1120	330
0	0	10740	11443	5	870	1	966	1120	330
0	0	10745	11451	5	875	1	965	1130	340
0	0	10750	11456	5	880	1	965	1130	340
0	0	10753	11460	5	885	1	965	1130	340
0	0	10757	11465	5	890	1	965	1130	340
0	0	10761	11470	5	895	1	965	1130	340
0	0	10767	11478	5	900	1	965	1130	340
0	0	10773	11488	5	905	1	965	1130	340
0	0	10780	11501	5	910	1	967	1130	340
0	0	10787	11516	5	915	1	968	1130	340
0	0	10793	11530	5	920	1	969	1130	340
0	0	10798	11545	5	925	1	969	1130	340
0	0	10803	11558	5	930	1	975	1130	340
0	0	10803	11567	5	935	1	978	1130	340
0	0	10809	11573	5	940	1	979	1130	340
0	0	10809	11573	5	945	1	979	1130	340
0	0	10813	11577	5	950	1	979	1130	340
0	0	10813	11577	5	955	1	979	1130	340
0	0	10820	11585	5	960	1	979	1140	340
0	0	10824	11594	5	965	1	979	1140	340
0	0	10829	11603	5	970	1	979	1140	340
0	0	10835	11614	5	975	1	979	1140	340
0	0	10842	11627	5	980	1	979	1140	340
0	0	10850	11642	5	985	1	979	1140	340
0	0	10861	11658	5	990	1	979	1140	340
0	0	10871	11674	5	995	1	978	1140	340
0	0	10880	11689	5	1000	1	979	1140	340
0	0	10890	11706	5	1005	1	979	1140	340
0	0	10899	11720	5	1010	1	979	1140	340
0	0	10906	11733	5	1015	1	979	1140	340
0	0	10913	11745	5	1020	1	979	1140	340
0	0	10921	11756	5	1025	1	983	1140	340
0	0	10927	11768	5	1030	1	988	1140	340
0	0	10934	11782	5	1035	1	988	1150	330
0	0	10940	11794	5	1040	1	988	1150	330
0	0	10945	11808	5	1045	1	989	1150	330
0	0	10952	11823	5	1050	1	986	1150	330
0	0	10957	11837	5	1055	1	987	1150	330
0	0	10961	11852	5	1060	1	988	1160	330
0	0	10966	11865	5	1065	1	989	1160	330
0	0	10970	11878	5	1070	1	989	1160	330
0	0	10976	11892	5	1075	1	989	1160	330
0	0	10981	11906	5	1080	1	989	1160	330
0	0	10985	11919	5	1085	1	990	1160	330
0	0	10985	11929	5	1090	1	990	1160	330
0	0	10990	11939	5	1095	1	990	1160	330
0	0	10994	11950	5	1100	1	990	1180	330
0	0	10997	11961	5	1105	1	989	1180	330
0	0	11002	11977	5	1110	1	989	1180	330
0	0	11007	11993	5	1115	1	989	1180	330
0	0	11011	12008	5	1120	1	989	1180	330
0	0	11015	12018	5	1125	1	989	1200	340
0	0	11015	12025	5	1130	1	989	1200	340
0	0	11020	12030	5	1135	1	989	1200	350
0	0	11020	12036	5	1140	1	989	1200	350
0	0	11025	12042	5	1145	1	989	1200	350
0	0	11025	12050	5	1150	1	989	1200	350
0	0	11031	12060	5	1155	1	989	1200	350
0	0	11036	12073	5	1160	1	989	1210	350
0	0	11040	12086	5	1165	1	989	1210	350
0	0	11044	12095	5	1170	1	989	1210	350
0	0	11044	12101	5	1175	1	989	1210	350
0	0	11044	12106	5	1180	1	989	1230	340
0	0	11044	12112	5	1185	1	989	1230	340
0	0	11047	12121	5	1190	1	990	1230	340
0	0	11047	12129	5	1195	1	990	1230	340
0	0	11052	12133	5	1200	1	990	1230	340
0	0	11052	12137	5	1205	1	990	1230	340
0	0	11052	12137	5	1210	1	991	1230	340
0	0	11052	12137	5	1215	1	992	1230	340
0	0	11052	12142	5	1220	1	996	1240	340
0	0	11052	12145	5	1225	1	998	1240	340
0	0	11048	12150	5	1230	1	997	1240	340
0	0	11048	12159	5	1235	1	996	1240	340
0	0	11044	12170	5	1240	1	996	1240	340
0	0	11044	12182	5	1245	1	997	1240	340
0	0	11039	12194	5	1250	1	996	1240	340
0	0	11039	12204	5	1255	1	996	1240	340
0	0	11033	12212	5	1260	1	996	1240	340
0	0	11033	12220	5	1265	1	997	1260	330
0	0	11028	12226	5	1270	1	996	1260	330
0	0	11028	12234	5	1275	1	996	1260	330
0	0	11028	12242	5	1280	1	996	1260	330
0	0	11028	12248	5	1285	1	995	1260	330
0	0	11024	12253	5	1290	1	995	1260	330
0	0	11024	12257	5	1295	1	995	1260	330
0	0	11020	12257	5	1300	1	995	1260	330
0	0	11020	12262	5	1305	1	995	1260	330
0	0	11020	12262	5	1310	1	995	1260	330
0	0	11015	12267	5	1315	1	995	1270	330
0	0	11015	12271	5	1320	1	995	1270	330
0	0	11010	12276	5	1325	1	995	1270	330
0	0	11010	12280	5	1330	1	995	1270	330
0	0	11005	12284	5	1335	1	995	1270	330
0	0	11005	12284	5	1340	1	995	1270	330
0	0	10999	12290	5	1345	1	995	1270	330
0	0	10999	12290	5	1350	1	995	1270	330
0	0	10993	12294	5	1355	1	995	1270	330
0	0	10990	12294	5	1360	1	995	1270	330
0	0	10990	12299	5	1365	1	994	1270	330
0	0	10984	12299	5	1370	1	994	1270	330
0	0	10984	12299	5	1375	1	994	1260	320
0	0	10980	12302	5	1380	1	994	1260	320
0	0	10980	12302	5	1385	1	994	1240	310
0	0	10980	12302	5	1390	1	994	1240	310
0	0	10974	12307	5	1395	1	993	1260	300
0	0	10971	12307	5	1400	1	993	1260	300
0	0	10966	12311	5	1405	1	992	1260	300
0	0	10961	12311	5	1410	1	992	1260	300
0	0	10957	12316	5	1415	1	990	1260	300
0	0	10951	12316	5	1420	1	990	1260	300
0	0	10947	12316	5	1425	1	989	1260	300
0	0	10942	12316	5	1430	1	988	1240	310
0	0	10937	12316	5	1435	1	987	1240	310
0	0	10933	12316	5	1440	1	986	1240	310
0	0	10930	12313	5	1445	1	985	1240	310
0	0	10930	12309	5	1450	1	985	1240	310
0	0	10924	12303	5	1455	1	984	1240	310
0	0	10924	12298	5	1460	1	984	1240	310
0	0	10917	12292	5	1465	1	983	1240	310
0	0	10917	12287	5	1470	1	982	1240	310
0	0	10912	12283	5	1475	1	982	1240	310
0	0	10912	12283	5	1480	1	982	1240	310
0	0	10909	12278	5	1485	1	982	1240	310
0	0	10909	12274	5	1490	1	982	1230	310
0	0	10905	12270	5	1495	1	982	1230	310
0	0	10905	12264	5	1500	1	982	1230	310
0	0	10900	12259	5	1505	1	982	1230	310
0	0	10900	12254	5	1510	1	982	1230	310
0	0	10896	12249	5	1515	1	982	1230	310
0	0	10896	12244	5	1520	1	982	1230	310
0	0	10891	12237	5	1525	1	982	1210	320
0	0	10887	12229	5	1530	1	982	1210	320
0	0	10882	12220	5	1535	1	982	1210	320
0	0	10878	12211	5	1540	1	982	1210	320
0	0	10874	12204	5	1545	1	982	1210	320
0	0	10870	12197	5	1550	1	982	1210	320
0	0	10870	12193	5	1555	1	982	1210	320
0	0	10865	12189	5	1560	1	981	1210	320
0	0	10865	12185	5	1565	1	981	1210	320
0	0	10865	12180	5	1570	1	982	1210	320
0	0	10860	12173	5	1575	1	981	1200	320
0	0	10860	12167	5	1580	1	981	1200	320
0	0	10860	12163	5	1585	1	981	1200	320
0	0	10860	12163	5	1590	1	981	1200	320
0	0	10860	12157	5	1595	1	982	1200	320
0	0	10860	12153	5	1600	1	982	1200	320
0	0	10860	12148	5	1605	1	983	1200	320
0	0	10860	12143	5	1610	1	983	1200	320
0	0	10860	12138	5	1615	1	983	1200	320
0	0	10860	12134	5	1620	1	983	1200	320
0	0	10860	12129	5	1625	1	983	1190	330
0	0	10864	12123	5	1630	1	983	1190	330
0	0	10864	12115	5	1635	1	984	1190	330
0	0	10864	12105	5	1640	1	984	1190	330
0	0	10864	12097	5	1645	1	984	1190	330
0	0	10864	12089	5	1650	1	983	1190	330
0	0	10864	12082	5	1655	1	984	1190	330
0	0	10864	12075	5	1660	1	984	1190	330
0	0	10864	12067	5	1665	1	985	1190	330
0	0	10864	12060	5	1670	1	985	1190	330
0	0	10864	12054	5	1675	1	985	1190	330
0	0	10864	12050	5	1680	1	984	1180	330
0	0	10864	12050	5	1685	1	984	1180	330
0	0	10864	12050	5	1690	1	984	1180	330
0	0	10864	12046	5	1695	1	984	1180	330
0	0	10864	12046	5	1700	1	984	1180	330
0	0	10864	12039	5	1705	1	985	1180	330
0	0	10864	12032	5	1710	1	985	1180	330
0	0	10867	12025	5	1715	1	985	1180	330
0	0	10867	12017	5	1720	1	985	1180	330
0	0	10867	12009	5	1725	1	985	1180	330
0	0	10871	12003	5	1730	1	986	1180	330
0	0	10871	11998	5	1735	1	986	1160	330
0	0	10871	11992	5	1740	1	986	1160	330
0	0	10871	11986	5	1745	1	986	1160	330
0	0	10871	11980	5	1750	1	986	1160	330
0	0	10871	11974	5	1755	1	986	1160	330
0	0	10871	11969	5	1760	1	986	1160	330
0	0	10871	11964	5	1765	1	986	1160	330
0	0	10871	11958	5	1770	1	986	1160	330
0	0	10871	11951	5	1775	1	986	1160	330
0	0	10871	11943	5	1780	1	986	1150	330
0	0	10871	11935	5	1785	1	986	1150	330
0	0	10871	11928	5	1790	1	986	1150	330
0	0	10871	11923	5	1795	1	986	1150	330
0	0	10871	11919	5	1800	1	986	1150	330
0	0	10871	11915	5	1805	1	986	1150	330
0	0	10871	11911	5	1810	1	987	1150	330
0	0	10871	11907	5	1815	1	987	1150	330
0	0	10875	11901	5	1820	1	987	1150	330
0	0	10875	11895	5	1825	1	988	1150	330
0	0	10875	11890	5	1830	1	987	1140	340
0	0	10875	11886	5	1835	1	987	1140	340
0	0	10879	11883	5	1840	1	987	1140	340
0	0	10879	11879	5	1845	1	987	1140	340
0	0	10879	11873	5	1850	1	987	1140	340
0	0	10879	11867	5	1855	1	987	1140	340
0	0	10879	11861	5	1860	1	987	1140	340
0	0	10879	11856	5	1865	1	987	1140	340
0	0	10879	11851	5	1870	1	987	1140	340
0	0	10879	11847	5	1875	1	987	1130	340
0	0	10879	11843	5	1880	1	987	1130	340
0	0	10879	11838	5	1885	1	988	1130	340
0	0	10879	11833	5	1890	1	987	1130	340
0	0	10879	11828	5	1895	1	987	1130	340
0	0	10879	11824	5	1900	1	988	1130	340
0	0	10879	11821	5	1905	1	987	1130	340
0	0	10879	11815	5	1910	1	988	1130	340
0	0	10883	11806	5	1915	1	988	1130	340
0	0	10883	11796	5	1920	1	988	1130	340
0	0	10883	11786	5	1925	1	988	1140	340
0	0	10883	11778	5	1930	1	988	1140	340
0	0	10883	11772	5	1935	1	988	1140	340
0	0	10889	11766	5	1940	1	988	1140	340
0	0	10889	11759	5	1945	1	988	1140	340
0	0	10889	11754	5	1950	1	987	1140	340
0	0	10892	11750	5	1955	1	987	1140	340
0	0	10892	11750	5	1960	1	987	1140	340
0	0	10896	11745	5	1965	1	987	1140	340
0	0	10896	11745	5	1970	1	987	1140	340
0	0	10900	11735	5	1975	1	989	1140	340
0	0	10900	11728	5	1980	1	988	1140	340
0	0	10900	11722	5	1985	1	988	1140	340
0	0	10900	11716	5	1990	1	988	1140	340
0	0	10900	11711	5	1995	1	987	1130	340
0	0	10900	11711	5	2000	1	988	1130	340
0	0	10900	11705	5	2005	1	988	1130	340
0	0	10897	11701	5	2010	1	987	1130	340
0	0	10897	11701	5	2015	1	987	1130	340
0	0	10897	11695	5	2020	1	986	1130	340
0	0	10897	11695	5	2025	1	986	1130	340
0	0	10897	11691	5	2030	1	986	1110	340
0	0	10897	11691	5	2035	1	986	1110	340
0	0	10897	11691	5	2040	1	985	1110	340
0	0	10897	11691	5	2045	1	985	1110	340
0	0	10897	11691	5	2050	1	985	1110	340
0	0	10897	11691	5	2055	1	985	1110	340
0	0	10897	11687	5	2060	1	985	1110	340
0	0	10897	11687	5	2065	1	985	1110	340
0	0	10897	11687	5	2070	1	985	1110	340
0	0	10902	11681	5	2075	1	986	1110	340
0	0	10902	11676	5	2080	1	986	1110	340
0	0	10907	11670	5	2085	1	986	1110	340
0	0	10907	11664	5	2090	1	986	1110	340
0	0	10907	11659	5	2095	1	985	1110	340
0	0	10911	11654	5	2100	1	985	1110	340
0	0	10911	11651	5	2105	1	985	1110	340
0	0	10911	11647	5	2110	1	984	1110	340
0	0	10915	11643	5	2115	1	985	1110	340
0	0	10915	11638	5	2120	1	984	1110	340
0	0	10915	11633	5	2125	1	985	1110	340
0	0	10919	11627	5	2130	1	985	1110	340
0	0	10919	11620	5	2135	1	985	1110	340
0	0	10919	11613	5	2140	1	985	1110	340
0	0	10919	11606	5	2145	1	985	1110	340
0	0	10919	11606	5	2150	1	984	1110	340
0	0	10919	11601	5	2155	1	984	1110	340
0	0	10919	11601	5	2160	1	984	1110	340
0	0	10922	11601	5	2165	1	985	1100	340
0	0	10922	11597	5	2170	1	985	1100	340
0	0	10922	11597	5	2175	1	985	1100	340
0	0	10922	11592	5	2180	1	985	1100	340
0	0	10922	11592	5	2185	1	985	1100	340
0	0	10926	11586	5	2190	1	985	1100	340
0	0	10926	11582	5	2195	1	985	1100	340
0	0	10926	11576	5	2200	1	985	1100	340
0	0	10926	11569	5	2205	1	985	1100	340
0	0	10926	11562	5	2210	1	985	1100	340
0	0	10926	11555	5	2215	1	985	1100	340
0	0	10926	11547	5	2220	1	985	1100	340
0	0	10926	11539	5	2225	1	985	1100	340
0	0	10926	11532	5	2230	1	985	1100	340
0	0	10929	11526	5	2235	1	985	1100	340
0	0	10929	11521	5	2240	1	985	1100	340
0	0	10929	11517	5	2245	1	985	1100	340
0	0	10929	11512	5	2250	1	985	1100	340
0	0	10933	11509	5	2255	1	984	1090	350
0	0	10933	11509	5	2260	1	985	1090	350
0	0	10933	11503	5	2265	1	985	1090	350
0	0	10933	11499	5	2270	1	985	1090	350
0	0	10933	11494	5	2275	1	985	1090	350
0	0	10933	11487	5	2280	1	985	1090	350
0	0	10933	11480	5	2285	1	985	1090	350
0	0	10933	11475	5	2290	1	985	1090	350
0	0	10937	11471	5	2295	1	985	1090	350
0	0	10937	11471	5	2300	1	985	1090	350
0	0	10941	11466	5	2305	1	985	1090	350
0	0	10941	11462	5	2310	1	985	1090	350
0	0	10941	11459	5	2315	1	985	1090	350
0	0	10945	11459	5	2320	1	985	1090	350
0	0	10945	11453	5	2325	1	984	1090	350
0	0	10945	11453	5	2330	1	984	1080	350
0	0	10945	11453	5	2335	1	984	1080	350
0	0	10945	11450	5	2340	1	984	1080	350
0	0	10945	11450	5	2345	1	983	1080	350
0	0	10945	11450	5	2350	1	983	1080	350
0	0	10945	11450	5	2355	1	983	1080	350
0	0	10945	11450	5	2360	1	983	1080	350
0	0	10945	11450	5	2365	1	982	1080	350
0	0	10945	11450	5	2370	1	982	1080	350
0	0	10945	11450	5	2375	1	982	1080	350
0	0	10945	11450	5	2380	1	982	1080	350
0	0	10945	11450	5	2385	1	981	1080	350
0	0	10945	11450	5	2390	1	981	1080	350
0	0	10945	11450	5	2395	1	980	1080	350
0	0	10945	11450	5	2400	1	980	1080	350
0	0	10948	11450	5	2405	1	980	1080	350
0	0	10948	11450	5	2410	1	980	1080	350
0	0	10948	11450	5	2415	1	979	1080	350
0	0	10952	11450	5	2420	1	979	1080	350
0	0	10952	11450	5	2425	1	979	1080	350
0	0	10952	11450	5	2430	1	979	1080	350
0	0	10956	11450	5	2435	1	979	1080	350
0	0	10956	11450	5	2440	1	979	1080	350
0	0	10956	11450	5	2445	1	979	1080	350
0	0	10960	11446	5	2450	1	980	1080	350
0	0	10960	11446	5	2455	1	980	1080	350
0	0	10966	11446	5	2460	1	980	1080	350
0	0	10970	11446	5	2465	1	981	1080	350
0	0	10974	11446	5	2470	1	981	1080	350
0	0	10977	11446	5	2475	1	980	1080	350
0	0	10981	11451	5	2480	1	980	1080	350
0	0	10981	11451	5	2485	1	980	1080	350
0	0	10988	11451	5	2490	1	980	1080	350
0	0	10993	11455	5	2495	1	980	1080	350
0	0	10997	11455	5	2500	1	981	1080	350
0	0	11002	11459	5	2505	1	981	1080	350
0	0	11008	11459	5	2510	1	981	1080	350
0	0	11012	11463	5	2515	1	980	1080	350
0	0	11017	11463	5	2520	1	980	1080	350
0	0	11020	11463	5	2525	1	980	1080	350
0	0	11020	11463	5	2530	1	981	1080	350
0	0	11028	11468	5	2535	1	981	1080	350
0	0	11028	11468	5	2540	1	980	1080	350
0	0	11034	11473	5	2545	1	980	1080	350
0	0	11034	11473	5	2550	1	980	1080	350
0	0	11038	11473	5	2555	1	980	1080	350
0	0	11038	11477	5	2560	1	980	1080	350
0	0	11038	11477	5	2565	1	980	1080	350
0	0	11043	11477	5	2570	1	981	1080	350
0	0	11043	11482	5	2575	1	981	1080	350
0	0	11046	11486	5	2580	1	981	1080	350
0	0	11046	11489	5	2585	1	981	1080	350
0	0	11046	11489	5	2590	1	981	1080	350
0	0	11046	11495	5	2595	1	981	1080	350
0	0	11051	11495	5	2600	1	981	1080	350
0	0	11051	11501	5	2605	1	981	1080	350
0	0	11055	11506	5	2610	1	981	1080	350
0	0	11055	11510	5	2615	1	981	1080	350
0	0	11060	11514	5	2620	1	981	1080	350
0	0	11060	11518	5	2625	1	981	1080	350
0	0	11060	11518	5	2630	1	981	1080	350
0	0	11064	11524	5	2635	1	981	1080	350
0	0	11064	11527	5	2640	1	981	1080	350
0	0	11064	11527	5	2645	1	982	1080	350
0	0	11070	11536	5	2650	1	982	1080	350
0	0	11070	11542	5	2655	1	981	1080	350
0	0	11074	11547	5	2660	1	981	1080	350
0	0	11074	11552	5	2665	1	981	1080	350
0	0	11074	11552	5	2670	1	981	1080	350
0	0	11074	11552	5	2675	1	981	1080	350
0	0	11074	11556	5	2680	1	981	1080	350
0	0	11077	11556	5	2685	1	981	1080	350
0	0	11077	11564	5	2690	1	981	1090	350
0	0	11081	11569	5	2695	1	981	1090	350
0	0	11081	11575	5	2700	1	982	1090	350
0	0	11087	11581	5	2705	1	982	1090	350
0	0	11091	11586	5	2710	1	982	1090	350
0	0	11095	11592	5	2715	1	981	1090	350
0	0	11099	11592	5	2720	1	981	1090	350
0	0	11099	11598	5	2725	1	981	1090	350
0	0	11105	11602	5	2730	1	982	1090	350
0	0	11105	11607	5	2735	1	982	1090	350
0	0	11111	11613	5	2740	1	982	1090	350
0	0	11115	11618	5	2745	1	982	1090	350
0	0	11119	11624	5	2750	1	982	1090	350
0	0	11124	11631	5	2755	1	982	1090	350
0	0	11129	11637	5	2760	1	981	1090	350
0	0	11133	11642	5	2765	1	981	1090	350
0	0	11133	11646	5	2770	1	981	1090	350
0	0	11138	11646	5	2775	1	981	1090	350
0	0	11138	11649	5	2780	1	982	1090	350
0	0	11143	11649	5	2785	1	982	1090	350
0	0	11148	11657	5	2790	1	982	1090	350
0	0	11153	11663	5	2795	1	982	1090	350
0	0	11159	11670	5	2800	1	982	1090	350
0	0	11164	11677	5	2805	1	982	1090	350
0	0	11168	11682	5	2810	1	982	1090	350
0	0	11172	11686	5	2815	1	981	1090	350
0	0	11176	11686	5	2820	1	981	1100	340
0	0	11181	11692	5	2825	1	982	1100	340
0	0	11186	11692	5	2830	1	982	1100	340
0	0	11192	11697	5	2835	1	982	1100	340
0	0	11198	11697	5	2840	1	981	1100	340
0	0	11202	11697	5	2845	1	981	1100	340
0	0	11206	11697	5	2850	1	981	1100	340
0	0	11211	11697	5	2855	1	982	1100	340
0	0	11215	11697	5	2860	1	982	1100	340
0	0	11220	11692	5	2865	1	982	1100	340
0	0	11226	11692	5	2870	1	982	1100	340
0	0	11231	11687	5	2875	1	982	1100	340
0	0	11236	11687	5	2880	1	982	1100	340
0	0	11240	11683	5	2885	1	982	1100	340
0	0	11245	11683	5	2890	1	982	1100	340
0	0	11250	11680	5	2895	1	982	1100	340
0	0	11255	11680	5	2900	1	983	1100	340
0	0	11260	11674	5	2905	1	983	1100	340
0	0	11265	11670	5	2910	1	985	1100	340
0	0	11270	11666	5	2915	1	984	1100	340
0	0	11274	11666	5	2920	1	983	1100	340
0	0	11274	11660	5	2925	1	982	1100	340
0	0	11278	11660	5	2930	1	982	1100	340
0	0	11278	11656	5	2935	1	982	1100	340
0	0	11278	11652	5	2940	1	983	1100	340
0	0	11283	11647	5	2945	1	984	1100	340
0	0	11283	11641	5	2950	1	983	1100	340
0	0	11283	11637	5	2955	1	983	1090	350
0	0	11286	11633	5	2960	1	983	1090	350
0	0	11286	11633	5	2965	1	982	1100	360
0	0	11286	11627	5	2970	1	982	1100	360
0	0	11286	11623	5	2975	1	982	1110	370
0	0	11290	11619	5	2980	1	982	1110	370
0	0	11290	11615	5	2985	1	982	1110	370
0	0	11290	11610	5	2990	1	983	1110	370
0	0	11294	11602	5	2995	1	983	1110	370
0	0	11294	11593	5	3000	1	984	1110	370
0	0	11298	11584	5	3005	1	983	1110	370
0	0	11298	11576	5	3010	1	983	1110	370
0	0	11298	11571	5	3015	1	982	1110	370
0	0	11298	11571	5	3020	1	982	1110	370
0	0	11298	11564	5	3025	1	983	1110	370
0	0	11302	11559	5	3030	1	983	1110	370
0	0	11302	11550	5	3035	1	983	1110	370
0	0	11302	11540	5	3040	1	983	1110	370
0	0	11302	11530	5	3045	1	983	1110	370
0	0	11297	11521	5	3050	1	983	1100	360
0	0	11297	11515	5	3055	1	983	1100	360
0	0	11297	11511	5	3060	1	983	1090	350
0	0	11297	11505	5	3065	1	983	1080	350
0	0	11297	11499	5	3070	1	983	1080	350
0	0	11292	11492	5	3075	1	983	1080	350
0	0	11292	11488	5	3080	1	982	1090	360
0	0	11292	11488	5	3085	1	982	1090	360
0	0	11292	11483	5	3090	1	982	1100	370
0	0	11292	11483	5	3095	1	982	1100	370
0	0	11292	11479	5	3100	1	982	1100	370
0	0	11292	11479	5	3105	1	983	1100	370
0	0	11292	11473	5	3110	1	983	1100	370
0	0	11287	11468	5	3115	1	982	1100	370
0	0	11287	11462	5	3120	1	983	1100	370
0	0	11283	11455	5	3125	1	982	1100	370
0	0	11279	11447	5	3130	1	982	1080	380
0	0	11275	11441	5	3135	1	983	1080	380
0	0	11272	11436	5	3140	1	983	1080	380
0	0	11272	11432	5	3145	1	983	1080	380
0	0	11266	11428	5	3150	1	983	1080	380
0	0	11266	11425	5	3155	1	984	1080	380
0	0	11259	11421	5	3160	1	984	1100	370
0	0	11254	11418	5	3165	1	984	1090	360
0	0	11250	11418	5	3170	1	984	1090	360
0	0	11245	11413	5	3175	1	983	1080	350
0	0	11241	11410	5	3180	1	983	1080	350
0	0	11236	11406	5	3185	1	983	1080	350
0	0	11230	11402	5	3190	1	983	1080	350
0	0	11225	11402	5	3195	1	983	1080	350
0	0	11220	11397	5	3200	1	983	1060	350
0	0	11215	11397	5	3205	1	983	1060	350
0	0	11212	11397	5	3210	1	983	1060	350
0	0	11212	11393	5	3215	1	984	1060	350
0	0	11207	11393	5	3220	1	984	1060	350
0	0	11207	11393	5	3225	1	985	1060	350
0	0	11203	11390	5	3230	1	984	1060	350
0	0	11203	11390	5	3235	1	984	1060	350
0	0	11196	11386	5	3240	1	983	1060	350
0	0	11191	11386	5	3245	1	983	1060	350
0	0	11186	11380	5	3250	1	983	1060	350
0	0	11181	11380	5	3255	1	983	1060	350
0	0	11177	11376	5	3260	1	983	1060	350
0	0	11174	11376	5	3265	1	983	1060	350
0	0	11170	11376	5	3270	1	984	1060	350
0	0	11170	11376	5	3275	1	984	1060	350
0	0	11165	11376	5	3280	1	985	1060	350
0	0	11165	11376	5	3285	1	985	1060	350
0	0	11160	11376	5	3290	1	985	1060	350
0	0	11160	11376	5	3295	1	985	1060	350
0	0	11156	11379	5	3300	1	985	1060	350
0	0	11156	11379	5	3305	1	985	1060	350
0	0	11151	11379	5	3310	1	985	1060	350
0	0	11147	11384	5	3315	1	985	1060	350
0	0	11143	11384	5	3320	1	985	1060	350
0	0	11139	11384	5	3325	1	985	1060	350
0	0	11135	11388	5	3330	1	985	1060	350
0	0	11130	11388	5	3335	1	985	1060	350
0	0	11125	11391	5	3340	1	984	1060	350
0	0	11121	11391	5	3345	1	985	1060	350
0	0	11117	11391	5	3350	1	985	1060	350
0	0	11113	11395	6	3356	1	985	1060	350
0	0	11113	11395	5	3361	1	985	1060	350
0	0	11107	11395	5	3366	1	985	1060	350
0	0	11107	11401	5	3371	1	985	1060	350
0	0	11101	11404	5	3376	1	985	1060	350
0	0	11097	11408	5	3381	1	985	1060	350
0	0	11093	11412	5	3386	1	985	1060	350
0	0	11089	11416	5	3391	1	985	1080	350
0	0	11089	11416	5	3396	1	986	1080	350
0	0	11085	11422	5	3401	1	986	1080	350
0	0	11085	11422	5	3406	1	986	1080	350
0	0	11081	11422	5	3411	1	986	1080	350
0	0	11081	11427	5	3416	1	986	1080	350
0	0	11077	11427	5	3421	1	986	1080	350
0	0	11077	11433	5	3426	1	985	1080	350
0	0	11072	11437	5	3431	1	986	1080	350
0	0	11072	11437	5	3436	1	986	1080	350
0	0	11067	11443	5	3441	1	986	1080	350
0	0	11067	11443	5	3446	1	986	1080	350
0	0	11064	11448	5	3451	1	987	1080	350
0	0	11064	11452	5	3456	1	987	1080	350
0	0	11058	11457	5	3461	1	986	1080	350
0	0	11058	11463	5	3466	1	985	1080	350
0	0	11051	11469	5	3471	1	985	1080	350
0	0	11047	11476	5	3476	1	985	1080	350
0	0	11047	11482	5	3481	1	985	1080	350
0	0	11041	11487	5	3486	1	985	1080	350
0	0	11041	11491	5	3491	1	986	1080	350
0	0	11041	11491	5	3496	1	986	1080	350
0	0	11037	11498	5	3501	1	986	1080	350
0	0	11037	11498	5	3506	1	986	1080	350
0	0	11037	11503	5	3511	1	986	1080	350
0	0	11037	11503	5	3516	1	986	1080	350
0	0	11037	11507	5	3521	1	986	1090	350
0	0	11037	11507	5	3526	1	986	1090	350
0	0	11037	11507	5	3531	1	986	1090	350
0	0	11037	11507	5	3536	1	986	1090	350
0	0	11037	11510	5	3541	1	985	1090	350
0	0	11037	11510	5	3546	1	985	1090	350
0	0	11037	11510	5	3551	1	985	1090	350
0	0	11037	11510	5	3556	1	984	1090	350
0	0	11037	11510	5	3561	1	983	1090	350
0	0	11037	11510	5	3566	1	982	1090	350
0	0	11037	11510	5	3571	1	982	1090	350
0	0	11040	11510	5	3576	1	980	1090	350
0	0	11040	11510	5	3581	1	979	1090	350
0	0	11040	11510	5	3586	1	966	1090	350
0	0	11040	11510	5	3591	1	948	1090	350
0	0	11040	11510	5	3596	1	923	1090	350
0	0	11040	11510	5	3601	1	888	1090	350
0	0	11040	11510	5	3606	1	841	1090	350
0	0	11040	11510	5	3611	1	737	1090	350
0	0	11046	11510	5	3616	1	474	1090	350
0	0	11046	11510	5	3621	1	121	1090	350
0	0	11046	11510	5	3626	0	0	1090	350
0	0	11059	11526	5	3631	0	0	1090	350
0	0	11063	11535	5	3636	0	0	1090	350
0	0	11063	11546	5	3641	0	0	1090	350
0	0	11068	11557	5	3646	0	0	1090	350
0	0	11068	11567	5	3651	0	0	1090	350
0	0	11068	11575	5	3656	0	0	1090	350
0	0	11075	11582	5	3661	0	0	1090	350
0	0	11081	11590	5	3666	0	0	1090	350
0	0	11090	11598	5	3671	0	0	1090	350
0	0	11101	11607	5	3676	0	0	1080	340
0	0	11112	11615	5	3681	0	0	1080	340
0	0	11124	11624	5	3686	0	0	1070	320
0	0	11135	11632	5	3691	0	0	1070	320
0	0	11146	11642	5	3696	0	0	1070	320
0	0	11157	11651	5	3701	0	0	1080	320
0	0	11168	11659	5	3706	0	0	1080	310
0	0	11179	11664	5	3711	0	0	1080	310
0	0	11189	11664	5	3716	0	0	1060	290
0	0	11198	11664	5	3721	0	0	1070	290
0	0	11207	11654	5	3726	0	0	1070	290
0	0	11214	11647	5	3731	0	0	1070	290
0	0	11219	11638	5	3736	0	0	1080	290
0	0	11225	11628	5	3741	0	0	1080	290
0	0	11229	11620	5	3746	0	0	1080	290
0	0	11233	11612	5	3751	0	0	1080	290
0	0	11237	11607	5	3756	0	0	1080	290
0	0	11241	11603	5	3761	0	0	1080	290
0	0	11241	11603	5	3766	0	0	1080	290
0	0	11247	11603	5	3771	0	0	1100	300
0	0	11252	11603	5	3776	0	0	1100	300
0	0	11256	11603	5	3781	0	0	1090	320
0	0	11263	11607	5	3786	0	0	1090	320
0	0	11270	11607	5	3791	0	0	1090	320
0	0	11277	11607	5	3796	0	0	1090	320
0	0	11284	11607	5	3801	0	0	1090	320
0	0	11290	11607	5	3806	0	0	1080	320
0	0	11296	11607	5	3811	0	0	1100	330
0	0	11301	11607	5	3816	0	0	1100	330
0	0	11305	11601	5	3821	0	0	1100	340
0	0	11305	11597	5	3826	0	0	1100	340
0	0	11309	11594	5	3831	0	0	1100	340
0	0	11309	11590	5	3836	0	0	1100	340
0	0	11309	11587	5	3841	0	0	1100	340
0	0	11309	11587	5	3846	0	0	1090	350
0	0	11309	11582	5	3851	0	0	1090	350
0	0	11309	11582	5	3856	0	0	1090	350
0	0	11305	11582	5	3861	0	0	1090	350
0	0	11305	11582	5	3866	0	0	1090	350
0	0	11305	11582	5	3871	0	0	1090	350
0	0	11305	11582	5	3876	0	0	1090	350
0	0	11305	11587	5	3881	0	0	1080	350
0	0	11305	11587	5	3886	0	0	1080	350
0	0	11305	11587	5	3891	0	0	1080	350
0	0	11305	11591	5	3896	0	0	1080	350
0	0	11305	11591	5	3901	0	0	1080	350
0	0	11305	11591	5	3906	0	0	1080	350
0	0	11305	11591	5	3911	0	0	1080	350
0	0	11305	11591	5	3916	0	0	1080	350
0	0	11305	11591	5	3921	0	0	1080	350
0	0	11305	11586	5	3926	0	0	1080	350
0	0	11305	11586	5	3931	0	0	1080	350
0	0	11305	11586	5	3936	0	0	1080	350
0	0	11305	11586	5	3941	0	0	1080	350
0	0	11305	11586	5	3946	0	0	1080	350
0	0	11305	11586	5	3951	0	0	1080	350
0	0	11305	11586	5	3956	0	0	1080	350
0	0	11305	11586	5	3961	0	0	1080	350
0	0	11305	11586	5	3966	0	0	1080	350
0	0	11305	11583	5	3971	0	0	1060	350
0	0	11305	11583	5	3976	0	0	1060	350
0	0	11305	11583	5	3981	0	0	1060	350
0	0	11305	11583	5	3986	0	0	1060	350
0	0	11305	11583	5	3991	0	0	1060	350
0	0	11305	11588	5	3996	0	0	1060	350
0	0	11305	11588	5	4001	0	0	1060	350
0	0	11305	11588	7	4008	1	177	1060	350
0	0	11309	11592	5	4013	1	356	1060	350
0	0	11309	11596	5	4018	1	525	1060	350
0	0	11309	11596	5	4023	1	676	1060	350
0	0	11314	11603	5	4028	1	778	1060	350
0	0	11314	11607	5	4033	1	828	1060	350
0	0	11318	11611	5	4038	1	860	1060	350
0	0	11318	11615	5	4043	1	886	1090	360
0	0	11322	11618	5	4048	1	907	1090	360
0	0	11322	11618	5	4053	1	924	1100	370
0	0	11322	11622	5	4058	1	938	1100	370
0	0	11326	11622	5	4063	1	949	1100	370
0	0	11326	11622	5	4068	1	957	1100	370
0	0	11326	11622	5	4073	1	964	1100	370
0	0	11326	11626	5	4078	1	970	1110	370
0	0	11326	11626	5	4083	1	976	1110	370
0	0	11326	11626	5	4088	1	980	1110	370
0	0	11326	11626	5	4093	1	985	1110	370
0	0	11326	11626	5	4098	1	989	1110	370
0	0	11326	11626	5	4103	1	991	1110	370
0	0	11326	11626	5	4108	1	993	1110	370
0	0	11326	11626	5	4113	1	995	1110	370
0	0	11326	11622	5	4118	1	995	1110	370
0	0	11326	11622	5	4123	1	996	1120	370
0	0	11326	11622	5	4128	1	996	1120	370
0	0	11326	11622	5	4133	1	996	1120	370
0	0	11326	11622	5	4138	1	996	1120	370
0	0	11326	11618	5	4143	1	997	1120	370
0	0	11326	11618	5	4148	1	997	1120	370
0	0	11326	11613	5	4153	1	996	1120	370
0	0	11329	11613	5	4158	1	996	1120	370
0	0	11329	11607	5	4163	1	997	1120	370
0	0	11329	11603	5	4168	1	996	1120	370
0	0	11329	11596	5	4173	1	997	1120	370
0	0	11329	11588	5	4178	1	997	1110	370
0	0	11329	11579	5	4183	1	997	1110	370
0	0	11329	11569	5	4188	1	998	1110	370
0	0	11329	11560	5	4193	1	998	1110	370
0	0	11333	11552	5	4198	1	998	1110	370
0	0	11333	11543	5	4203	1	997	1110	370
0	0	11333	11534	5	4208	1	998	1110	370
0	0	11333	11527	5	4213	1	998	1110	370
0	0	11333	11521	5	4218	1	997	1110	370
0	0	11333	11517	5	4223	1	997	1110	370
0	0	11333	11517	5	4228	1	997	1110	370
0	0	11333	11512	5	4233	1	997	1100	370
0	0	11336	11512	5	4238	1	996	1100	370
0	0	11336	11507	5	4243	1	996	1100	370
0	0	11336	11502	5	4248	1	997	1100	370
0	0	11336	11496	5	4253	1	997	1100	370
0	0	11341	11490	5	4258	1	997	1100	370
0	0	11341	11484	5	4263	1	996	1100	370
0	0	11341	11479	5	4268	1	996	1100	370
0	0	11341	11475	5	4273	1	996	1100	370
0	0	11345	11471	5	4278	1	996	1100	370
0	0	11345	11466	5	4283	1	996	1100	370
0	0	11345	11461	5	4288	1	996	1100	370
0	0	11345	11455	5	4293	1	996	1100	370
0	0	11345	11450	5	4298	1	996	1100	370
0	0	11345	11445	5	4303	1	995	1100	370
0	0	11345	11441	5	4308	1	995	1100	370
0	0	11345	11441	5	4313	1	995	1100	370
0	0	11349	11436	5	4318	1	995	1100	370
0	0	11349	11436	5	4323	1	995	1100	370
0	0	11349	11430	5	4328	1	994	1100	370
0	0	11353	11427	5	4333	1	994	1080	380
0	0	11353	11423	5	4338	1	994	1080	380
0	0	11358	11419	5	4343	1	993	1080	380
0	0	11358	11419	5	4348	1	994	1080	380
0	0	11364	11413	5	4353	1	994	1080	380
0	0	11369	11409	5	4358	1	995	1080	380
0	0	11374	11405	5	4363	1	995	1080	380
0	0	11379	11401	5	4368	1	994	1080	380
0	0	11382	11401	5	4373	1	993	1080	380
0	0	11382	11397	5	4378	1	993	1080	380
0	0	11386	11397	5	4383	1	993	1080	380
0	0	11386	11397	5	4388	1	993	1080	380
0	0	11390	11397	5	4393	1	993	1080	380
0	0	11393	11397	5	4398	1	994	1080	380
0	0	11398	11394	5	4403	1	995	1080	380
0	0	11403	11394	5	4408	1	995	1080	380
0	0	11410	11394	5	4413	1	995	1080	380
0	0	11415	11394	5	4418	1	995	1080	380
0	0	11421	11394	5	4423	1	995	1080	380
0	0	11425	11394	5	4428	1	994	1080	380
0	0	11430	11394	5	4433	1	994	1080	400
0	0	11434	11394	5	4438	1	994	1080	400
0	0	11440	11394	5	4443	1	995	1090	400
0	0	11447	11394	5	4448	1	996	1090	400
0	0	11454	11394	5	4453	1	996	1090	400
0	0	11461	11399	5	4458	1	996	1090	400
0	0	11467	11399	5	4463	1	996	1090	400
0	0	11473	11402	5	4468	1	996	1090	400
0	0	11479	11402	5	4473	1	996	1090	400
0	0	11484	11402	5	4478	1	997	1090	400
0	0	11488	11407	5	4483	1	996	1090	400
0	0	11492	11407	5	4488	1	997	1090	400
0	0	11492	11411	5	4493	1	997	1090	400
0	0	11498	11411	5	4498	1	997	1090	400
0	0	11498	11411	5	4503	1	997	1090	400
0	0	11503	11411	5	4508	1	997	1090	400
0	0	11503	11411	5	4513	1	997	1090	400
0	0	11508	11411	5	4518	1	996	1090	400
0	0	11508	11411	5	4523	1	997	1090	400
0	0	11512	11416	5	4528	1	997	1090	400
0	0	11512	11416	5	4533	1	997	1090	400
0	0	11512	11416	5	4538	1	997	1090	400
0	0	11512	11416	5	4543	1	998	1090	400
0	0	11512	11416	5	4548	1	998	1090	400
0	0	11512	11416	5	4553	1	999	1100	400
0	0	11512	11416	5	4558	1	1001	1100	400
0	0	11512	11416	5	4563	1	1005	1100	400
0	0	11512	11419	5	4568	1	1007	1100	400
0	0	11512	11419	5	4573	1	1010	1110	420
0	0	11512	11419	5	4578	1	1013	1110	420
0	0	11512	11419	5	4583	1	1016	1120	430
0	0	11512	11419	5	4588	1	1019	1120	430
0	0	11512	11415	5	4593	1	1022	1120	430
0	0	11512	11415	5	4598	1	1023	1120	430
0	0	11512	11415	5	4603	1	1023	1120	430
0	0	11512	11415	5	4608	1	1023	1120	430
0	0	11512	11415	5	4613	1	1023	1120	430
0	0	11512	11415	5	4618	1	1023	1120	430
0	0	11512	11415	5	4623	1	1023	1140	420
0	0	11508	11415	5	4628	1	1023	1140	420
0	0	11508	11412	5	4633	1	1023	1140	420
0	0	11508	11412	5	4638	1	1023	1140	420
0	0	11503	11412	5	4643	1	1023	1140	420
0	0	11503	11412	5	4648	1	1023	1140	420
0	0	11499	11412	6	4654	1	1023	1150	420
0	0	11499	11412	5	4659	1	1023	1150	420
0	0	11495	11412	5	4664	1	1023	1150	420
0	0	11495	11408	5	4669	1	1023	1150	420
0	0	11495	11408	5	4674	1	1023	1150	420
0	0	11495	11408	5	4679	1	1023	1170	420
0	0	11492	11408	5	4684	1	1023	1170	420
0	0	11492	11408	5	4689	1	1023	1170	420
0	0	11492	11408	5	4694	1	1023	1170	420
0	0	11492	11408	5	4699	1	1023	1180	410
0	0	11492	11405	5	4704	1	1023	1180	410
0	0	11492	11405	5	4709	1	1023	1180	410
0	0	11492	11405	5	4714	1	1023	1180	410
0	0	11492	11405	5	4719	1	1023	1180	410
0	0	11492	11405	5	4724	1	1023	1200	410
0	0	11492	11405	5	4729	1	1023	1200	410
0	0	11492	11405	5	4734	1	1023	1200	410
0	0	11492	11405	5	4739	1	1023	1200	410
0	0	11492	11405	5	4744	1	1023	1200	410
0	0	11495	11405	5	4749	1	1023	1200	410
0	0	11495	11409	5	4754	1	1023	1200	410
0	0	11495	11409	5	4759	1	1023	1200	410
0	0	11495	11409	5	4764	1	1023	1200	410
0	0	11495	11409	5	4769	1	1023	1200	410
0	0	11495	11409	5	4774	1	1023	1200	410
0	0	11495	11409	5	4779	1	1023	1200	410
0	0	11495	11412	5	4784	1	1023	1200	410
0	0	11499	11412	5	4789	1	1023	1200	410
0	0	11499	11412	5	4794	1	1023	1200	410
0	0	11499	11412	5	4799	1	1023	1200	410
0	0	11499	11416	5	4804	1	1023	1200	410
0	0	11504	11416	5	4809	1	1023	1200	410
0	0	11504	11416	5	4814	1	1023	1200	410
0	0	11509	11416	5	4819	1	1023	1180	410
0	0	11509	11416	5	4824	1	1023	1180	410
0	0	11514	11416	5	4829	1	1023	1180	410
0	0	11514	11419	5	4834	1	1023	1180	410
0	0	11520	11419	5	4839	1	1023	1180	410
0	0	11520	11419	5	4844	1	1023	1180	410
0	0	11525	11419	5	4849	1	1023	1170	420
0	0	11525	11419	5	4854	1	1023	1170	420
0	0	11529	11419	5	4859	1	1023	1170	420
0	0	11529	11419	5	4864	1	1023	1170	420
0	0	11534	11419	5	4869	1	1023	1170	420
0	0	11534	11423	5	4874	1	1023	1170	420
0	0	11542	11423	5	4879	1	1023	1170	420
0	0	11546	11423	5	4884	1	1023	1170	420
0	0	11551	11426	5	4889	1	1023	1170	420
0	0	11555	11426	5	4894	1	1023	1170	420
0	0	11555	11426	5	4899	1	1023	1170	420
0	0	11560	11430	5	4904	1	1023	1170	420
0	0	11560	11430	5	4909	1	1023	1170	420
0	0	11566	11430	5	4914	1	1023	1170	420
0	0	11569	11434	5	4919	1	1023	1170	420
0	0	11573	11434	5	4924	1	1023	1170	420
0	0	11577	11437	5	4929	1	1023	1170	420
0	0	11584	11442	5	4934	1	1023	1150	420
0	0	11592	11448	5	4939	1	1023	1150	420
0	0	11600	11455	5	4944	1	1023	1150	420
0	0	11608	11461	5	4949	1	1023	1150	420
0	0	11614	11465	5	4954	1	1023	1150	420
0	0	11619	11465	5	4959	1	1023	1170	440
0	0	11624	11472	5	4964	1	1023	1170	440
0	0	11628	11476	5	4969	1	1023	1170	450
0	0	11632	11479	5	4974	1	1023	1170	450
0	0	11632	11479	5	4979	1	1023	1170	450
0	0	11637	11483	5	4984	1	1023	1170	440
0	0	11637	11483	5	4989	1	1023	1170	440
0	0	11637	11483	5	4994	1	1023	1150	420
0	0	11637	11483	5	4999	1	1023	1150	420
0	0	11641	11483	5	5004	1	1023	1150	420
0	0	11644	11489	5	5009	1	1023	1140	410
0	0	11648	11494	5	5014	1	1023	1140	410
0	0	11654	11500	5	5019	1	1023	1130	400
0	0	11661	11507	5	5024	1	1023	1130	400
0	0	11667	11513	5	5029	1	1023	1130	400
0	0	11671	11518	5	5034	1	1023	1120	390
0	0	11671	11518	5	5039	1	1023	1120	390
0	0	11671	11524	5	5044	1	1023	1110	370
0	0	11676	11524	5	5049	1	1023	1110	370
0	0	11679	11529	5	5054	1	1023	1100	360
0	0	11684	11536	5	5059	1	1023	1100	360
0	0	11691	11545	5	5064	1	1023	1090	350
0	0	11697	11556	5	5069	1	1023	1090	350
0	0	11702	11565	5	5074	1	1023	1090	350
0	0	11702	11572	5	5079	1	1023	1100	360
0	0	11706	11576	5	5084	1	1023	1100	360
0	0	11706	11579	5	5089	1	1023	1110	370
0	0	11706	11579	5	5094	1	1023	1110	370
0	0	11711	11587	5	5099	1	1023	1110	370
0	0	11711	11594	5	5104	1	1023	1110	370
0	0	11716	11602	5	5109	1	1023	1110	370
0	0	11716	11608	5	5114	1	1023	1110	370
0	0	11721	11613	5	5119	1	1023	1110	370
0	0	11721	11613	5	5124	1	1023	1110	370
0	0	11721	11617	5	5129	1	1023	1110	370
0	0	11721	11617	5	5134	1	1023	1110	370
0	0	11721	11617	5	5139	1	1023	1110	370
0	0	11721	11617	5	5144	1	1023	1120	390
0	0	11724	11617	5	5149	1	1023	1120	390
0	0	11724	11621	5	5154	1	1023	1130	400
0	0	11724	11621	5	5159	1	1023	1130	400
0	0	11724	11625	5	5164	1	1023	1120	400
0	0	11728	11630	5	5169	1	1023	1120	400
0	0	11728	11637	5	5174	1	1022	1120	400
0	0	11734	11647	5	5179	1	1021	1120	400
0	0	11740	11660	5	5184	1	1020	1120	400
0	0	11747	11675	5	5189	1	1019	1120	400
0	0	11754	11690	5	5194	1	1016	1110	390
0	0	11759	11704	5	5199	1	1015	1110	390
0	0	11763	11716	5	5204	1	1015	1100	370
0	0	11763	11725	5	5209	1	1015	1100	370
0	0	11768	11731	5	5214	1	1015	1100	370
0	0	11768	11736	5	5219	1	1015	1110	370
0	0	11768	11740	5	5224	1	1015	1110	370
0	0	11772	11745	5	5229	1	1015	1110	370
0	0	11772	11751	5	5234	1	1014	1110	370
0	0	11772	11758	5	5239	1	1012	1110	370
0	0	11776	11765	5	5244	1	1010	1110	370
0	0	11776	11769	5	5249	1	1009	1110	370
0	0	11776	11773	5	5254	1	1007	1110	370
0	0	11779	11773	5	5259	1	1006	1120	370
0	0	11779	11778	5	5264	1	1004	1120	370
0	0	11779	11782	5	5269	1	1002	1120	370
0	0	11779	11787	5	5274	1	999	1120	370
0	0	11779	11794	5	5279	1	998	1120	370
0	0	11779	11799	5	5284	1	998	1120	370
0	0	11779	11804	5	5289	1	998	1130	370
0	0	11779	11804	5	5294	1	998	1130	370
0	0	11779	11809	5	5299	1	998	1130	370
0	0	11779	11809	5	5304	1	998	1130	370
0	0	11779	11814	5	5309	1	998	1130	370
0	0	11779	11814	5	5314	1	996	1130	370
0	0	11779	11820	5	5319	1	998	1130	370
0	0	11779	11820	5	5324	1	998	1150	360
0	0	11779	11824	5	5329	1	998	1150	360
0	0	11776	11824	5	5334	1	999	1150	360
0	0	11776	11828	5	5339	1	999	1150	360
0	0	11776	11828	5	5344	1	999	1150	360
0	0	11776	11831	5	5349	1	999	1150	360
0	0	11776	11831	5	5354	1	999	1150	360
0	0	11776	11831	5	5359	1	999	1130	370
0	0	11776	11831	5	5364	1	1000	1130	370
0	0	11776	11831	5	5369	1	1000	1130	370
0	0	11776	11835	5	5374	1	1000	1130	370
0	0	11772	11835	5	5379	1	1000	1120	370
0	0	11772	11835	5	5384	1	1000	1120	370
0	0	11772	11835	5	5389	1	999	1120	370
0	0	11772	11835	5	5394	1	999	1110	370
0	0	11772	11831	5	5399	1	999	1110	370
0	0	11772	11831	5	5404	1	999	1110	370
0	0	11772	11831	5	5409	1	999	1110	370
0	0	11772	11828	5	5414	1	999	1110	370
0	0	11772	11828	5	5419	1	999	1110	370
0	0	11772	11824	5	5424	1	1000	1110	370
0	0	11772	11824	5	5429	1	998	1110	370
0	0	11772	11820	5	5434	1	998	1110	370
0	0	11772	11816	5	5439	1	1000	1110	370
0	0	11772	11812	5	5444	1	1000	1110	370
0	0	11772	11807	5	5449	1	1000	1110	370
0	0	11772	11802	5	5454	1	999	1120	370
0	0	11772	11798	5	5459	1	998	1120	370
0	0	11772	11795	5	5464	1	998	1120	370
0	0	11772	11791	5	5469	1	998	1120	370
0	0	11772	11787	5	5474	1	998	1120	370
0	0	11772	11780	5	5479	1	999	1120	370
0	0	11772	11768	5	5484	1	999	1130	370
0	0	11772	11753	5	5489	1	999	1130	370
0	0	11766	11734	5	5494	1	999	1130	370
0	0	11762	11718	5	5499	1	998	1130	370
0	0	11759	11705	5	5504	1	998	1130	370
0	0	11759	11693	5	5509	1	998	1120	370
0	0	11759	11683	5	5514	1	998	1120	370
0	0	11759	11675	5	5519	1	998	1120	370
0	0	11759	11665	5	5524	1	998	1120	370
0	0	11759	11657	5	5529	1	999	1110	370
0	0	11759	11649	5	5534	1	1000	1110	370
0	0	11759	11639	5	5539	1	1000	1110	370
0	0	11759	11628	5	5544	1	1000	1110	370
0	0	11759	11615	5	5549	1	1000	1110	370
0	0	11759	11603	5	5554	1	1001	1110	370
0	0	11759	11590	5	5559	1	1001	1100	370
0	0	11759	11578	5	5564	1	1001	1100	370
0	0	11759	11567	5	5569	1	1001	1100	370
0	0	11759	11556	5	5574	1	1000	1100	370
0	0	11755	11545	5	5579	1	1001	1100	370
0	0	11755	11536	5	5584	1	1001	1100	370
0	0	11755	11527	5	5589	1	1001	1100	370
0	0	11755	11519	5	5594	1	1001	1100	370
0	0	11755	11512	5	5599	1	1001	1100	370
0	0	11755	11502	5	5604	1	1000	1080	380
0	0	11755	11489	5	5609	1	1001	1080	380
0	0	11752	11472	5	5614	1	1001	1080	380
0	0	11752	11450	5	5619	1	1001	1080	380
0	0	11747	11431	5	5624	1	1001	1080	380
0	0	11747	11414	5	5629	1	1000	1080	380
0	0	11747	11402	5	5634	1	1000	1070	380
0	0	11747	11394	5	5639	1	1000	1070	380
0	0	11747	11387	5	5644	1	1001	1070	380
0	0	11747	11375	5	5649	1	1000	1070	380
0	0	11747	11359	5	5654	1	1000	1070	380
0	0	11742	11340	5	5659	1	1000	1070	380
0	0	11742	11323	5	5664	1	999	1070	380
0	0	11738	11310	5	5669	1	999	1070	380
0	0	11738	11301	5	5674	1	999	1070	380
0	0	11738	11293	5	5679	1	999	1070	380
0	0	11738	11284	5	5684	1	999	1070	380
0	0	11738	11274	5	5689	1	999	1070	380
0	0	11734	11266	5	5694	1	999	1070	380
0	0	11734	11260	5	5699	1	998	1070	380
0	0	11734	11260	5	5704	1	998	1070	380
0	0	11734	11260	5	5709	1	998	1070	380
0	0	11734	11260	5	5714	1	997	1070	380
0	0	11734	11264	5	5719	1	997	1070	380
0	0	11737	11264	5	5724	1	997	1070	380
0	0	11737	11264	5	5729	1	996	1070	380
0	0	11737	11261	5	5734	1	996	1070	380
0	0	11737	11261	5	5739	1	997	1070	380
0	0	11741	11254	5	5744	1	996	1070	380
0	0	11741	11251	5	5749	1	996	1070	380
0	0	11741	11251	5	5754	1	995	1070	380
0	0	11741	11245	5	5759	1	995	1070	380
0	0	11741	11245	5	5764	1	994	1070	380
0	0	11741	11245	5	5769	1	994	1070	380
0	0	11741	11245	5	5774	1	994	1070	380
0	0	11741	11245	5	5779	1	994	1070	380
0	0	11741	11245	5	5784	1	995	1070	380
0	0	11741	11245	5	5789	1	995	1070	380
0	0	11741	11245	5	5794	1	995	1070	380
0	0	11741	11245	5	5799	1	995	1070	380
0	0	11741	11245	5	5804	1	995	1070	380
0	0	11741	11245	5	5809	1	995	1070	380
0	0	11741	11245	5	5814	1	995	1070	380
0	0	11741	11245	5	5819	1	995	1070	380
0	0	11741	11245	5	5824	1	995	1070	380
0	0	11741	11245	5	5829	1	995	1070	380
0	0	11741	11249	5	5834	1	995	1070	380
0	0	11741	11249	5	5839	1	994	1070	380
0	0	11741	11249	5	5844	1	994	1070	380
0	0	11741	11253	5	5849	1	994	1070	380
0	0	11741	11256	5	5854	1	993	1070	380
0	0	11741	11261	5	5859	1	993	1070	380
0	0	11741	11267	5	5864	1	992	1070	380
0	0	11741	11273	5	5869	1	992	1070	380
0	0	11741	11279	5	5874	1	992	1070	380
0	0	11741	11286	5	5879	1	992	1070	380
0	0	11741	11298	5	5884	1	992	1070	380
0	0	11741	11315	5	5889	1	992	1070	380
0	0	11744	11337	5	5894	1	991	1070	380
0	0	11749	11360	5	5899	1	992	1070	380
0	0	11749	11381	5	5904	1	992	1070	380
0	0	11754	11395	5	5909	1	992	1070	380
0	0	11754	11407	5	5914	1	991	1060	380
0	0	11754	11418	5	5919	1	990	1060	380
0	0	11754	11431	5	5924	1	990	1060	380
0	0	11758	11445	5	5929	1	990	1060	380
0	0	11758	11460	5	5934	1	989	1060	380
0	0	11758	11473	5	5939	1	989	1060	380
0	0	11758	11487	5	5944	1	990	1060	380
0	0	11758	11506	5	5949	1	988	1060	380
0	0	11758	11528	5	5954	1	988	1060	380
0	0	11764	11548	5	5959	1	988	1060	380
0	0	11764	11564	5	5964	1	987	1060	380
0	0	11768	11573	5	5969	1	987	1070	380
0	0	11768	11578	5	5974	1	988	1070	380
0	0	11772	11582	5	5979	1	988	1070	380
0	0	11772	11588	5	5984	1	988	1070	380
0	0	11776	11592	5	5989	1	988	1070	380
0	0	11776	11597	5	5994	1	987	1070	380
0	0	11776	11602	5	5999	1	988	1070	380
0	0	11776	11607	5	6004	1	988	1070	380
0	0	11781	11613	5	6009	1	988	1080	380
0	0	11781	11620	5	6014	1	988	1080	380
0	0	11788	11628	5	6019	1	988	1080	380
0	0	11791	11636	5	6024	1	987	1080	380
0	0	11791	11644	5	6029	1	987	1100	370
0	0	11797	11651	5	6034	1	985	1100	370
0	0	11797	11655	5	6039	1	985	1100	370
0	0	11797	11655	5	6044	1	985	1100	370
0	0	11801	11655	5	6049	1	985	1100	370
0	0	11801	11655	5	6054	1	985	1100	370
0	0	11805	11655	5	6059	1	985	1100	370
0	0	11809	11660	5	6064	1	985	1100	370
0	0	11812	11660	5	6069	1	985	1100	370
0	0	11817	11666	5	6074	1	984	1100	370
0	0	11821	11666	5	6079	1	984	1100	370
0	0	11826	11670	5	6084	1	984	1100	370
0	0	11831	11670	5	6089	1	984	1100	370
0	0	11837	11670	5	6094	1	984	1100	370
0	0	11843	11675	5	6099	1	984	1100	370
0	0	11849	11675	5	6104	1	984	1100	370
0	0	11856	11678	5	6109	1	985	1100	370
0	0	11861	11678	5	6114	1	984	1100	370
0	0	11867	11682	5	6119	1	984	1100	370
0	0	11872	11682	5	6124	1	982	1100	370
0	0	11872	11685	5	6129	1	980	1100	370
0	0	11879	11685	5	6134	1	977	1100	370
0	0	11879	11685	5	6139	1	976	1100	370
0	0	11885	11685	5	6144	1	976	1100	370
0	0	11889	11680	5	6149	1	976	1100	370
0	0	11889	11680	5	6154	1	976	1100	370
0	0	11893	11676	5	6159	1	976	1100	370
0	0	11893	11676	5	6164	1	976	1100	370
0	0	11898	11672	5	6169	1	976	1100	370
0	0	11902	11672	5	6174	1	977	1100	370
0	0	11907	11665	5	6179	1	979	1100	370
0	0	11912	11659	5	6184	1	980	1100	370
0	0	11916	11651	5	6189	1	980	1100	370
0	0	11920	11642	5	6194	1	981	1100	370
0	0	11924	11634	5	6199	1	982	1100	370
0	0	11929	11625	5	6204	1	982	1100	370
0	0	11933	11613	5	6209	1	982	1100	370
0	0	11938	11599	5	6214	1	982	1110	390
0	0	11938	11583	5	6219	1	982	1090	390
0	0	11943	11564	5	6224	1	982	1100	400
0	0	11943	11549	5	6229	1	982	1100	400
0	0	11943	11533	5	6234	1	982	1100	400
0	0	11943	11519	5	6239	1	982	1100	400
0	0	11943	11507	5	6244	1	982	1100	400
0	0	11943	11496	5	6249	1	982	1100	400
0	0	11943	11487	5	6254	1	982	1100	400
0	0	11943	11482	5	6259	1	983	1090	400
0	0	11947	11477	5	6264	1	984	1090	400
0	0	11947	11474	5	6269	1	984	1090	400
0	0	11951	11470	5	6274	1	984	1090	400
0	0	11951	11466	5	6279	1	984	1090	400
0	0	11951	11466	5	6284	1	983	1090	400
0	0	11951	11466	5	6289	1	982	1090	400
0	0	11951	11462	5	6294	1	982	1090	400
0	0	11954	11462	5	6299	1	982	1090	400
0	0	11954	11462	5	6304	1	982	1090	400
0	0	11954	11462	5	6309	1	981	1090	400
0	0	11958	11462	5	6314	1	982	1090	400
0	0	11958	11462	5	6319	1	982	1090	400
0	0	11962	11462	5	6324	1	982	1090	400
0	0	11962	11462	5	6329	1	982	1090	400
0	0	11967	11462	5	6334	1	982	1090	400
0	0	11967	11462	5	6339	1	983	1090	400
0	0	11974	11462	5	6344	1	983	1090	400
0	0	11978	11466	5	6349	1	983	1090	400
0	0	11984	11466	5	6354	1	984	1090	400
0	0	11991	11471	5	6359	1	985	1090	400
0	0	11999	11471	5	6364	1	986	1090	400
0	0	12006	11477	5	6369	1	986	1090	400
0	0	12014	11477	5	6374	1	986	1090	400
0	0	12022	11482	5	6379	1	986	1090	400
0	0	12030	11482	5	6384	1	987	1090	400
0	0	12040	11488	5	6389	1	988	1090	400
0	0	12050	11492	5	6394	1	989	1090	400
0	0	12060	11497	5	6399	1	991	1090	400
0	0	12069	11502	5	6404	1	992	1090	400
0	0	12077	11506	5	6409	1	993	1090	400
0	0	12082	11506	5	6414	1	993	1090	400
0	0	12087	11512	5	6419	1	993	1090	400
0	0	12091	11512	5	6424	1	994	1090	400
0	0	12095	11519	5	6429	1	995	1090	400
0	0	12100	11525	5	6434	1	995	1090	400
0	0	12105	11531	5	6439	1	995	1090	400
0	0	12111	11537	5	6444	1	996	1090	400
0	0	12116	11542	5	6449	1	997	1090	400
0	0	12122	11546	5	6454	1	997	1090	400
0	0	12128	11551	5	6459	1	997	1090	400
0	0	12135	11559	5	6464	1	998	1090	400
0	0	12141	11567	5	6469	1	997	1090	400
0	0	12146	11574	5	6474	1	997	1090	400
0	0	12149	11580	5	6479	1	997	1100	400
0	0	12149	11580	5	6484	1	997	1100	400
0	0	12149	11585	5	6489	1	997	1100	400
0	0	12154	11585	5	6494	1	998	1100	400
0	0	12154	11585	5	6499	1	998	1100	400
0	0	12154	11588	5	6504	1	998	1100	400
0	0	12154	11588	5	6509	1	998	1120	400
0	0	12154	11588	5	6514	1	998	1120	400
0	0	12154	11588	5	6519	1	998	1120	400
0	0	12158	11588	5	6524	1	998	1120	400
0	0	12158	11592	5	6529	1	998	1120	400
0	0	12161	11592	5	6534	1	998	1120	400
0	0	12161	11592	5	6539	1	998	1120	400
0	0	12161	11596	5	6544	1	998	1130	400
0	0	12165	11596	5	6549	1	998	1130	400
0	0	12165	11600	5	6554	1	998	1130	400
0	0	12170	11600	5	6559	1	998	1130	400
0	0	12170	11604	5	6564	1	998	1130	400
0	0	12170	11608	5	6569	1	999	1130	400
0	0	12174	11613	5	6574	1	1000	1130	400
0	0	12174	11621	5	6579	1	1000	1130	400
0	0	12178	11631	5	6584	1	999	1130	400
0	0	12181	11641	5	6589	1	999	1130	400
0	0	12181	11649	5	6594	1	999	1130	400
0	0	12186	11654	5	6599	1	1000	1130	400
0	0	12190	11661	5	6604	1	999	1130	400
0	0	12190	11671	5	6609	1	999	1130	400
0	0	12195	11681	5	6614	1	999	1130	400
0	0	12199	11690	5	6619	1	999	1130	400
0	0	12199	11693	5	6624	1	1000	1140	410
0	0	12204	11693	5	6629	1	999	1140	410
0	0	12204	11693	5	6634	1	1000	1150	420
0	0	12209	11699	5	6639	1	999	1150	420
0	0	12209	11703	5	6644	1	999	1150	420
0	0	12209	11708	5	6649	1	999	1170	420
0	0	12209	11713	5	6654	1	998	1170	420
0	0	12209	11717	5	6659	1	998	1170	420
0	0	12213	11721	5	6664	1	998	1170	420
0	0	12213	11721	5	6669	1	998	1170	420
0	0	12213	11724	5	6674	1	998	1170	420
0	0	12218	11724	5	6679	1	998	1170	420
0	0	12218	11724	5	6684	1	997	1170	420
0	0	12218	11729	5	6689	1	997	1170	420
0	0	12222	11729	5	6694	1	996	1170	420
0	0	12222	11729	5	6699	1	996	1170	420
0	0	12222	11734	5	6704	1	996	1170	420
0	0	12222	11734	5	6709	1	995	1160	410
0	0	12222	11734	5	6714	1	995	1160	410
0	0	12222	11734	5	6719	1	995	1150	390
0	0	12222	11734	5	6724	1	995	1150	390
0	0	12222	11734	5	6729	1	995	1150	390
0	0	12222	11734	5	6734	1	995	1150	390
0	0	12222	11734	5	6739	1	995	1160	410
0	0	12222	11734	5	6744	1	994	1160	410
0	0	12222	11730	5	6749	1	994	1180	410
0	0	12222	11730	5	6754	1	993	1180	410
0	0	12217	11723	5	6759	1	992	1180	410
0	0	12217	11718	5	6764	1	991	1180	410
0	0	12217	11712	5	6769	1	990	1180	410
0	0	12213	11705	5	6774	1	987	1180	410
0	0	12213	11697	5	6779	1	983	1180	410
0	0	12209	11690	5	6784	1	980	1170	410
0	0	12209	11684	5	6789	1	978	1160	410
0	0	12205	11678	5	6794	1	977	1150	390
0	0	12205	11673	5	6799	1	976	1150	390
0	0	12205	11668	5	6804	1	976	1150	390
0	0	12205	11665	5	6809	1	976	1150	390
0	0	12201	11665	5	6814	1	976	1150	390
0	0	12201	11665	5	6819	1	976	1150	390
0	0	12201	11661	5	6824	1	976	1150	390
0	0	12201	11661	5	6829	1	976	1150	390
0	0	12201	11657	5	6834	1	976	1130	400
0	0	12198	11657	5	6839	1	976	1130	400
0	0	12198	11650	5	6844	1	976	1130	400
0	0	12198	11645	5	6849	1	975	1130	400
0	0	12198	11640	5	6854	1	974	1130	400
0	0	12198	11635	5	6859	1	974	1130	400
0	0	12198	11629	5	6864	1	974	1130	400
0	0	12198	11626	5	6869	1	974	1130	400
0	0	12198	11626	5	6874	1	974	1130	400
0	0	12198	11621	5	6879	1	974	1130	400
0	0	12198	11621	5	6884	1	974	1130	400
0	0	12198	11615	5	6889	1	974	1130	400
0	0	12198	11610	5	6894	1	974	1130	400
0	0	12198	11606	5	6899	1	974	1130	400
0	0	12198	11602	5	6904	1	975	1130	400
0	0	12198	11597	5	6909	1	976	1130	400
0	0	12198	11592	5	6914	1	977	1130	400
0	0	12202	11585	5	6919	1	977	1130	400
0	0	12202	11580	5	6924	1	976	1130	400
0	0	12202	11576	5	6929	1	976	1130	400
0	0	12206	11576	5	6934	1	976	1130	400
0	0	12206	11571	5	6939	1	976	1130	400
0	0	12206	11571	5	6944	1	976	1120	400
0	0	12206	11563	5	6949	1	976	1120	400
0	0	12206	11559	5	6954	1	976	1120	400
0	0	12206	11555	5	6959	1	976	1120	400
0	0	12209	11551	5	6964	1	976	1120	400
0	0	12209	11551	5	6969	1	976	1120	400
0	0	12209	11547	5	6974	1	976	1120	400
0	0	12209	11547	5	6979	1	976	1120	400
0	0	12214	11541	5	6984	1	977	1120	400
0	0	12214	11537	5	6989	1	977	1120	400
0	0	12214	11532	5	6994	1	977	1100	400
0	0	12218	11527	5	6999	1	977	1100	400
0	0	12218	11524	5	7004	1	977	1100	400
0	0	12222	11519	5	7009	1	978	1100	400
0	0	12222	11515	5	7014	1	979	1100	400
0	0	12228	11510	5	7019	1	979	1100	400
0	0	12228	11506	5	7024	1	979	1100	400
0	0	12233	11503	5	7029	1	979	1100	400
0	0	12233	11503	5	7034	1	979	1100	400
0	0	12239	11497	5	7039	1	979	1100	400
0	0	12239	11497	5	7044	1	979	1100	400
0	0	12242	11497	5	7049	1	979	1100	400
0	0	12242	11497	5	7054	1	979	1100	400
0	0	12242	11497	5	7059	1	979	1100	400
0	0	12247	11497	5	7064	1	980	1100	400
0	0	12251	11497	5	7069	1	980	1110	420
0	0	12256	11493	5	7074	1	980	1110	420
0	0	12261	11493	5	7079	1	980	1120	430
0	0	12266	11493	5	7084	1	980	1120	430
0	0	12271	11493	5	7089	1	980	1120	430
0	0	12275	11493	5	7094	1	981	1120	430
0	0	12281	11493	5	7099	1	982	1120	430
0	0	12286	11490	5	7104	1	982	1120	430
0	0	12292	11490	5	7109	1	982	1120	430
0	0	12297	11490	5	7114	1	983	1120	430
0	0	12301	11490	5	7119	1	983	1120	430
0	0	12305	11490	5	7124	1	985	1120	430
0	0	12308	11490	5	7129	1	985	1120	430
0	0	12313	11494	5	7134	1	987	1120	430
0	0	12318	11494	5	7139	1	991	1120	430
0	0	12323	11499	5	7144	1	992	1120	430
0	0	12329	11499	5	7149	1	993	1120	430
0	0	12334	11505	6	7155	1	994	1120	430
0	0	12340	11505	5	7160	1	994	1120	430
0	0	12344	11511	5	7165	1	994	1120	430
0	0	12348	11511	5	7170	1	994	1120	430
0	0	12348	11516	5	7175	1	995	1120	430
0	0	12354	11516	5	7180	1	995	1120	430
0	0	12358	11521	5	7185	1	996	1120	430
0	0	12362	11525	5	7190	1	997	1120	430
0	0	12367	11530	5	7195	1	997	1120	430
0	0	12372	11535	5	7200	1	997	1120	430
0	0	12375	11539	5	7205	1	997	1120	430
0	0	12379	11543	5	7210	1	997	1120	430
0	0	12382	11547	5	7215	1	998	1120	430
0	0	12386	11551	5	7220	1	998	1130	450
0	0	12392	11557	5	7225	1	999	1130	450
0	0	12397	11564	5	7230	1	999	1140	450
0	0	12401	11571	5	7235	1	998	1140	450
0	0	12401	11576	5	7240	1	998	1140	450
0	0	12405	11576	5	7245	1	998	1140	450
0	0	12405	11576	5	7250	1	998	1140	450
0	0	12405	11576	5	7255	1	998	1140	450
0	0	12405	11576	5	7260	1	999	1140	450
0	0	12405	11576	5	7265	1	999	1140	450
0	0	12405	11576	5	7270	1	1000	1140	450
0	0	12405	11581	5	7275	1	1001	1140	450
0	0	12405	11581	5	7280	1	1001	1140	450
0	0	12405	11586	5	7285	1	1001	1140	450
0	0	12405	11586	5	7290	1	1001	1140	450
0	0	12405	11594	5	7295	1	1001	1160	450
0	0	12409	11600	5	7300	1	1001	1160	450
0	0	12409	11606	5	7305	1	1002	1160	450
0	0	12414	11613	5	7310	1	1002	1160	450
0	0	12419	11619	5	7315	1	1003	1160	450
0	0	12423	11627	5	7320	1	1003	1160	450
0	0	12427	11635	5	7325	1	1002	1160	450
0	0	12431	11643	5	7330	1	1002	1160	450
0	0	12431	11650	5	7335	1	1002	1160	450
0	0	12436	11656	5	7340	1	1002	1160	450
0	0	12436	11660	5	7345	1	1002	1160	450
0	0	12442	11665	5	7350	1	1002	1160	450
0	0	12447	11672	5	7355	1	1001	1160	450
0	0	12450	11678	5	7360	1	1001	1160	450
0	0	12454	11683	5	7365	1	1001	1160	450
0	0	12454	11687	5	7370	1	1001	1160	450
0	0	12458	11687	5	7375	1	1001	1160	450
0	0	12458	11692	5	7380	1	1001	1160	450
0	0	12462	11692	5	7385	1	1001	1160	450
0	0	12462	11696	5	7390	1	1001	1160	450
0	0	12466	11696	5	7395	1	1001	1170	450
0	0	12466	11700	5	7400	1	1001	1170	450
0	0	12469	11700	5	7405	1	1000	1170	450
0	0	12469	11707	5	7410	1	1001	1170	450
0	0	12477	11711	5	7415	1	1002	1170	450
0	0	12484	11715	5	7420	1	1001	1170	450
0	0	12492	11720	5	7425	1	1000	1190	460
0	0	12499	11725	5	7430	1	999	1190	460
0	0	12506	11729	5	7435	1	999	1200	470
0	0	12511	11734	5	7440	1	1000	1200	470
0	0	12518	11734	5	7445	1	1000	1220	460
0	0	12526	11738	5	7450	1	1000	1220	460
0	0	12536	11738	5	7455	1	1001	1220	460
0	0	12546	11738	5	7460	1	1001	1220	460
0	0	12553	11741	5	7465	1	1000	1220	460
0	0	12559	11741	5	7470	1	999	1220	460
0	0	12563	11741	5	7475	1	999	1220	460
0	0	12568	11741	5	7480	1	999	1220	460
0	0	12574	11738	5	7485	1	1000	1220	460
0	0	12580	11738	5	7490	1	1001	1220	460
0	0	12586	11732	5	7495	1	1001	1220	460
0	0	12592	11732	5	7500	1	1001	1220	460
0	0	12596	11726	5	7505	1	1000	1220	460
0	0	12596	11726	5	7510	1	1000	1220	460
0	0	12602	11719	5	7515	1	1001	1220	460
0	0	12602	11714	5	7520	1	1001	1220	460
0	0	12607	11707	5	7525	1	1002	1220	460
0	0	12611	11698	5	7530	1	1002	1240	480
0	0	12611	11687	5	7535	1	1002	1240	480
0	0	12615	11677	5	7540	1	1002	1250	480
0	0	12615	11665	5	7545	1	1002	1250	480
0	0	12615	11650	5	7550	1	1002	1250	480
0	0	12615	11632	5	7555	1	1003	1250	480
0	0	12615	11612	5	7560	1	1002	1230	490
0	0	12611	11593	5	7565	1	1002	1230	490
0	0	12611	11578	5	7570	1	1003	1230	490
0	0	12611	11565	5	7575	1	1002	1230	490
0	0	12616	11554	5	7580	1	1002	1230	490
0	0	12616	11543	5	7585	1	1003	1230	490
0	0	12616	11533	5	7590	1	1002	1220	500
0	0	12616	11523	5	7595	1	1002	1220	500
0	0	12616	11516	5	7600	1	1002	1220	500
0	0	12616	11509	5	7605	1	1001	1220	500
0	0	12616	11503	5	7610	1	1001	1220	500
0	0	12616	11497	5	7615	1	1001	1220	500
0	0	12612	11491	5	7620	1	1001	1190	500
0	0	12612	11486	5	7625	1	1001	1190	500
0	0	12609	11480	5	7630	1	1001	1190	500
0	0	12609	11476	5	7635	1	1000	1190	500
0	0	12609	11476	5	7640	1	1000	1190	500
0	0	12609	11472	5	7645	1	999	1190	500
0	0	12609	11472	5	7650	1	999	1190	500
0	0	12609	11472	5	7655	1	1000	1190	500
0	0	12609	11472	5	7660	1	999	1190	500
0	0	12609	11472	5	7665	1	999	1190	500
0	0	12609	11472	5	7670	1	999	1190	500
0	0	12609	11475	5	7675	1	999	1190	500
0	0	12609	11475	5	7680	1	1000	1190	500
0	0	12609	11475	5	7685	1	1000	1190	500
0	0	12609	11480	5	7690	1	999	1190	500
0	0	12609	11484	5	7695	1	998	1180	510
0	0	12609	11489	5	7700	1	999	1180	510
0	0	12609	11498	5	7705	1	999	1180	510
0	0	12609	11511	5	7710	1	998	1180	510
0	0	12617	11528	5	7715	1	996	1180	510
0	0	12621	11547	5	7720	1	995	1180	510
0	0	12625	11563	5	7725	1	995	1180	510
0	0	12629	11576	5	7730	1	995	1190	500
0	0	12629	11585	5	7735	1	995	1190	500
0	0	12635	11592	5	7740	1	995	1190	500
0	0	12640	11601	5	7745	1	995	1190	500
0	0	12646	11612	5	7750	1	996	1190	500
0	0	12653	11622	5	7755	1	997	1190	500
0	0	12663	11632	5	7760	1	996	1190	500
0	0	12672	11644	5	7765	1	996	1190	500
0	0	12682	11654	5	7770	1	996	1190	500
0	0	12692	11664	5	7775	1	996	1190	500
0	0	12702	11672	5	7780	1	996	1190	500
0	0	12710	11678	5	7785	1	996	1190	500
0	0	12718	11683	5	7790	1	996	1180	490
0	0	12726	11688	5	7795	1	997	1180	490
0	0	12733	11692	5	7800	1	998	1170	480
0	0	12740	11696	5	7805	1	998	1190	470
0	0	12745	11696	5	7810	1	998	1190	470
0	0	12745	11696	5	7815	1	998	1180	460
0	0	12751	11696	5	7820	1	998	1180	460
0	0	12751	11696	5	7825	1	998	1160	450
0	0	12755	11696	5	7830	1	998	1160	450
0	0	12759	11696	5	7835	1	998	1160	450
0	0	12762	11696	5	7840	1	998	1170	440
0	0	12768	11696	5	7845	1	999	1170	440
0	0	12774	11696	5	7850	1	1001	1150	420
0	0	12780	11692	5	7855	1	1001	1150	420
0	0	12785	11692	5	7860	1	1001	1150	420
0	0	12789	11686	5	7865	1	1002	1150	420
0	0	12793	11683	5	7870	1	1003	1150	420
0	0	12797	11679	5	7875	1	1003	1150	420
0	0	12800	11673	5	7880	1	1003	1150	420
0	0	12800	11668	5	7885	1	1003	1150	420
0	0	12807	11661	5	7890	1	1004	1150	420
0	0	12807	11653	5	7895	1	1003	1150	420
0	0	12814	11644	5	7900	1	1004	1150	420
0	0	12818	11629	5	7905	1	1006	1150	420
0	0	12818	11613	5	7910	1	1006	1150	420
0	0	12822	11596	5	7915	1	1006	1140	420
0	0	12822	11580	5	7920	1	1006	1140	420
0	0	12826	11567	5	7925	1	1007	1140	420
0	0	12831	11553	5	7930	1	1007	1140	420
0	0	12836	11540	5	7935	1	1006	1140	420
0	0	12840	11525	5	7940	1	1007	1140	420
0	0	12840	11512	5	7945	1	1007	1120	430
0	0	12840	11501	5	7950	1	1006	1120	430
0	0	12843	11493	5	7955	1	1006	1120	430
0	0	12843	11485	5	7960	1	1007	1120	430
0	0	12847	11478	5	7965	1	1007	1120	430
0	0	12847	11471	5	7970	1	1007	1120	430
0	0	12853	11463	5	7975	1	1007	1130	450
0	0	12853	11456	5	7980	1	1006	1130	450
0	0	12857	11450	5	7985	1	1005	1130	460
0	0	12857	11450	5	7990	1	1005	1130	460
0	0	12857	11445	5	7995	1	1004	1130	460
0	0	12862	11445	5	8000	1	1004	1130	460
0	0	12862	11445	5	8005	1	1003	1130	460
0	0	12867	11445	5	8010	1	1002	1130	460
0	0	12867	11445	5	8015	1	1000	1130	460
0	0	12870	11445	5	8020	1	997	1130	460
0	0	12870	11445	5	8025	1	985	1110	460
0	0	12874	11445	5	8030	1	968	1110	460
0	0	12874	11449	5	8035	1	942	1110	460
0	0	12877	11449	5	8040	1	901	1110	460
0	0	12877	11452	5	8045	1	828	1110	460
0	0	12877	11452	5	8050	1	491	1110	460
0	0	12877	11452	5	8055	0	0	1110	460
0	0	12877	11456	5	8060	0	0	1110	460
0	0	12877	11459	5	8065	0	0	1110	460
0	0	12877	11465	5	8070	0	0	1100	460
0	0	12871	11475	5	8075	0	0	1100	460
0	0	12866	11490	5	8080	0	0	1090	450
0	0	12859	11509	5	8085	0	0	1090	450
0	0	12852	11531	5	8090	0	0	1080	440
0	0	12844	11558	5	8095	0	0	1080	440
0	0	12834	11588	5	8100	0	0	1070	430
0	0	12823	11621	5	8105	0	0	1070	410
0	0	12810	11655	5	8110	0	0	1070	400
0	0	12795	11690	5	8115	0	0	1070	380
0	0	12778	11723	5	8120	0	0	1060	350
0	0	12759	11754	5	8125	0	0	1060	340
0	0	12741	11781	5	8130	0	0	1060	310
0	0	12720	11801	5	8135	0	0	1060	290
0	0	12699	11815	5	8140	0	0	1060	290
0	0	12675	11822	5	8145	0	0	1070	290
0	0	12648	11822	5	8150	0	0	1060	290
0	0	12622	11822	5	8155	0	0	1060	290
0	0	12597	11822	5	8160	0	0	1060	290
0	0	12574	11819	5	8165	0	0	1070	290
0	0	12556	11819	5	8170	0	0	1080	290
0	0	12537	11819	5	8175	0	0	1110	280
0	0	12517	11823	5	8180	0	0	1110	280
0	0	12498	11827	5	8185	0	0	1110	280
0	0	12477	11834	5	8190	0	0	1110	280
0	0	12457	11844	5	8195	0	0	1110	280
0	0	12437	11857	5	8200	0	0	1110	300
0	0	12419	11874	5	8205	0	0	1110	310
0	0	12403	11892	5	8210	0	0	1100	340
0	0	12390	11909	5	8215	0	0	1100	360
0	0	12380	11924	5	8220	0	0	1110	390
0	0	12374	11936	5	8225	0	0	1110	420
0	0	12371	11944	5	8230	0	0	1130	450
0	0	12371	11949	5	8235	0	0	1130	450
0	0	12367	11949	5	8240	0	0	1130	450
0	0	12367	11952	5	8245	0	0	1120	450
0	0	12364	11952	5	8250	0	0	1080	440
0	0	12364	11952	5	8255	0	0	1060	440
0	0	12360	11952	5	8260	0	0	1030	430
0	0	12360	11956	5	8265	0	0	1020	430
0	0	12357	11956	5	8270	0	0	1010	410
0	0	12357	11960	5	8275	0	0	1010	410
0	0	12357	11960	5	8280	0	0	1010	410
0	0	12357	11960	5	8285	0	0	1020	410
0	0	12357	11960	5	8290	0	0	1020	410
0	0	12357	11960	5	8295	0	0	1040	410
0	0	12363	11960	5	8300	0	0	1040	410
0	0	12368	11960	5	8305	0	0	1040	410
0	0	12374	11960	5	8310	0	0	1040	410
0	0	12381	11955	5	8315	0	0	1040	410
0	0	12388	11951	5	8320	0	0	1040	410
0	0	12393	11944	5	8325	0	0	1040	410
0	0	12399	11936	5	8330	0	0	1060	410
0	0	12405	11926	5	8335	0	0	1060	410
0	0	12412	11917	5	8340	0	0	1070	430
0	0	12420	11906	5	8345	0	0	1070	430
0	0	12420	11897	5	8350	0	0	1090	430
0	0	12420	11897	6	8356	1	828	1090	430
0	0	12410	11897	5	8361	1	883	1090	430
0	0	12404	11897	5	8366	1	924	1090	430
0	0	12404	11897	5	8371	1	963	1110	430
0	0	12404	11897	5	8376	1	989	1110	430
0	0	12399	11892	5	8381	1	1005	1110	430
0	0	12395	11892	5	8386	1	1016	1110	430
0	0	12395	11888	5	8391	1	1023	1120	430
0	0	12392	11888	5	8396	1	1023	1130	450
0	0	12392	11888	5	8401	1	1023	1130	450
0	0	12392	11888	5	8406	1	1023	1140	450
0	0	12392	11888	5	8411	1	1023	1160	450
0	0	12392	11892	5	8416	1	1023	1160	450
0	0	12392	11892	5	8421	1	1023	1160	450
0	0	12392	11892	5	8426	1	1023	1160	450
0	0	12392	11892	5	8431	1	1023	1170	450
0	0	12388	11892	5	8436	1	1023	1170	450
0	0	12388	11892	5	8441	1	1023	1170	450
0	0	12388	11892	5	8446	1	1023	1170	450
0	0	12388	11892	5	8451	1	1023	1210	460
0	0	12388	11892	5	8456	1	1023	1210	460
0	0	12388	11892	5	8461	1	1023	1220	460
0	0	12388	11892	5	8466	1	1023	1220	460
0	0	12388	11892	5	8471	1	1023	1220	460
0	0	12388	11892	5	8476	1	1023	1220	460
0	0	12388	11892	5	8481	1	1023	1220	460
0	0	12388	11892	5	8486	1	1023	1220	460
0	0	12388	11892	5	8491	1	1023	1230	460
0	0	12388	11892	5	8496	1	1023	1230	460
0	0	12388	11892	5	8501	1	1023	1230	460
0	0	12388	11892	5	8506	1	1023	1230	460
0	0	12388	11892	5	8511	1	1023	1230	460
0	0	12392	11892	5	8516	1	1023	1230	460
0	0	12392	11892	5	8521	1	1023	1230	460
0	0	12392	11896	5	8526	1	1023	1230	460
0	0	12392	11896	5	8531	1	1023	1230	460
0	0	12392	11896	5	8536	1	1023	1230	460
0	0	12396	11899	5	8541	1	1023	1230	460
0	0	12396	11899	5	8546	1	1011	1230	460
0	0	12396	11899	5	8551	1	993	1220	460
0	0	12396	11899	5	8556	1	971	1220	460
0	0	12396	11903	5	8561	1	939	1220	460
0	0	12399	11903	5	8566	1	884	1220	460
0	0	12399	11903	5	8571	1	737	1220	460
0	0	12403	11903	5	8576	1	184	1190	460
0	0	12403	11903	5	8581	0	0	1190	460
0	0	12403	11892	5	8586	0	0	1170	450
0	0	12403	11885	5	8591	0	0	1170	450
0	0	12397	11881	5	8596	0	0	1160	450
0	0	12389	11881	5	8601	0	0	1160	450
0	0	12382	11890	5	8606	0	0	1160	450
0	0	12377	11900	5	8611	0	0	1140	450
0	0	12377	11911	5	8616	0	0	1140	450
0	0	12377	11924	5	8621	0	0	1130	460
0	0	12377	11940	5	8626	0	0	1110	460
0	0	12386	11961	5	8631	0	0	1090	450
0	0	12397	11989	5	8636	0	0	1090	450
0	0	12409	12023	5	8641	0	0	1060	440
0	0	12426	12061	5	8646	0	0	1060	440
0	0	12446	12097	5	8651	0	0	1050	440
0	0	12465	12131	5	8656	0	0	1050	440
0	0	12488	12163	5	8661	0	0	1060	460
0	0	12512	12191	5	8666	0	0	1060	460
0	0	12512	12191	5	8671	0	0	1060	460
0	0	12479	12236	5	8676	0	0	1300	350
0	0	12475	12236	5	8681	0	0	1290	350
0	0	12468	12232	5	8686	0	0	1290	350
0	0	12457	12226	5	8691	0	0	1290	350
0	0	12443	12220	5	8696	0	0	1290	350
0	0	12430	12213	5	8701	0	0	1290	350
0	0	12419	12207	5	8706	0	0	1290	350
0	0	12408	12202	5	8711	0	0	1290	350
0	0	12399	12197	5	8716	0	0	1270	360
0	0	12393	12197	5	8721	0	0	1260	350
0	0	12388	12192	5	8726	0	0	1260	350
0	0	12388	12192	5	8731	0	0	1240	340
0	0	12384	12188	5	8736	0	0	1230	340
0	0	12384	12188	5	8741	0	0	1230	340
0	0	12384	12188	5	8746	0	0	1230	340
0	0	12380	12188	5	8751	0	0	1230	340
0	0	12380	12188	5	8756	0	0	1200	340
0	0	12380	12196	5	8761	0	0	1200	340
0	0	12380	12203	5	8766	0	0	1190	330
0	0	12386	12209	5	8771	0	0	1190	330
0	0	12393	12217	5	8776	0	0	1190	330
0	0	12401	12224	5	8781	0	0	1190	330
0	0	12408	12232	5	8786	0	0	1190	330
0	0	12416	12240	5	8791	0	0	1190	330
0	0	12424	12249	5	8796	0	0	1190	330
0	0	12434	12260	5	8801	0	0	1190	330
0	0	12447	12270	5	8806	0	0	1200	340
0	0	12460	12281	5	8811	0	0	1220	330
0	0	12476	12293	5	8816	0	0	1230	340
0	0	12492	12307	5	8821	0	0	1260	350
0	0	12510	12322	5	8826	0	0	1260	350
