# Supplementary material for: “Let Me Hear Your Handwriting!” Evaluating the Movement Fluency from Its Sonification
Source: PLoS One. 2015 Jun 17;10(6):e0128388. doi: 10.1371/journal.pone.0128388 (PMC4470513; doi:10.1371/journal.pone.0128388)
Supplement: S1 Dataset — (ZIP) [file pone.0128388.s004.zip › S4_Dataset_Experiment1/FL8.txt]

Identification :	florian
2008-10-17	10:19:01
Fichier origine :	C:\Documents and Settings\schon\Bureau\Ecriture\florian lapin8.txt
Nb segments :	1
Seg	Num	X /100 mm	Y /100 mm	Interv ms	Time ms	Tip	P	Az	Al
0	0	16071	12326	5	5	0	0	1210	260
0	0	16071	12326	5	10	0	0	1210	260
0	0	16068	12326	5	15	0	0	1210	260
0	0	16068	12326	5	20	0	0	1210	260
0	0	16068	12329	5	25	0	0	1210	260
0	0	16064	12329	5	30	0	0	1210	260
0	0	16064	12333	5	35	0	0	1210	260
0	0	16060	12333	5	40	0	0	1210	260
0	0	16060	12338	5	45	0	0	1210	260
0	0	16056	12338	5	50	0	0	1210	260
0	0	16056	12342	5	55	0	0	1210	260
0	0	16056	12342	5	60	0	0	1210	260
0	0	16051	12346	5	65	0	0	1210	260
0	0	16051	12346	5	70	0	0	1210	260
0	0	16051	12352	5	75	0	0	1210	260
0	0	16046	12355	5	80	0	0	1230	260
0	0	16046	12355	5	85	0	0	1230	260
0	0	16043	12361	5	90	0	0	1230	260
0	0	16043	12364	5	95	0	0	1230	260
0	0	16043	12364	5	100	0	0	1230	260
0	0	16039	12371	5	105	0	0	1230	260
0	0	16039	12376	5	110	0	0	1230	260
0	0	16035	12376	5	115	0	0	1230	260
0	0	16035	12381	5	120	0	0	1230	260
0	0	16031	12381	5	125	0	0	1230	260
0	0	16031	12381	5	130	0	0	1230	260
0	0	16027	12385	5	135	0	0	1230	260
0	0	16027	12385	5	140	0	0	1230	260
0	0	16021	12385	5	145	0	0	1240	260
0	0	16017	12389	5	150	0	0	1240	260
0	0	16017	12389	5	155	0	0	1240	260
0	0	16011	12389	5	160	0	0	1240	260
0	0	16011	12393	5	165	0	0	1240	260
0	0	16007	12393	5	170	0	0	1240	260
0	0	16007	12393	5	175	0	0	1240	260
0	0	16004	12396	5	180	0	0	1240	260
0	0	16004	12396	5	185	0	0	1240	260
0	0	16000	12400	5	190	0	0	1240	260
0	0	16000	12400	5	195	0	0	1240	260
0	0	16000	12404	5	200	0	0	1240	260
0	0	16000	12404	5	205	0	0	1240	260
0	0	15996	12404	5	210	0	0	1250	250
0	0	15996	12408	5	215	0	0	1250	250
0	0	15996	12408	5	220	0	0	1250	250
0	0	15996	12408	5	225	0	0	1250	250
0	0	15992	12408	5	230	0	0	1250	250
0	0	15992	12408	5	235	0	0	1250	250
0	0	15992	12408	5	240	0	0	1250	250
0	0	15992	12408	5	245	0	0	1250	250
0	0	15992	12408	5	250	0	0	1250	250
0	0	15992	12408	5	255	0	0	1250	250
0	0	15989	12411	5	260	0	0	1250	250
0	0	15989	12411	5	265	0	0	1250	250
0	0	15989	12415	5	270	0	0	1250	250
0	0	15989	12415	5	275	0	0	1250	250
0	0	15989	12415	5	280	0	0	1250	250
0	0	15989	12418	5	285	0	0	1250	250
0	0	15989	12418	5	290	0	0	1250	250
0	0	15984	12418	5	295	0	0	1250	250
0	0	15984	12418	5	300	0	0	1250	250
0	0	15984	12418	5	305	0	0	1250	250
0	0	15984	12418	5	310	0	0	1250	250
0	0	15984	12418	5	315	0	0	1250	250
0	0	15984	12418	5	320	0	0	1250	250
0	0	15984	12414	5	325	0	0	1250	250
0	0	15989	12414	5	330	0	0	1250	250
0	0	15989	12414	5	335	0	0	1250	250
0	0	15989	12414	5	340	0	0	1250	250
0	0	15989	12414	5	345	0	0	1250	250
0	0	15989	12414	5	350	0	0	1250	250
0	0	15989	12411	5	355	0	0	1250	250
0	0	15989	12411	5	360	0	0	1250	250
0	0	15989	12411	5	365	0	0	1250	250
0	0	15989	12407	5	370	0	0	1250	250
0	0	15989	12407	5	375	0	0	1250	250
0	0	15989	12403	5	380	0	0	1250	250
0	0	15989	12403	5	385	0	0	1250	250
0	0	15986	12403	5	390	0	0	1250	250
0	0	15986	12399	5	395	0	0	1250	250
0	0	15986	12399	5	400	0	0	1250	250
0	0	15986	12399	5	405	0	0	1250	250
0	0	15986	12399	5	410	0	0	1250	250
0	0	15986	12402	5	415	0	0	1250	250
0	0	15989	12402	5	420	0	0	1250	250
0	0	15989	12402	5	425	0	0	1250	250
0	0	15989	12402	5	430	0	0	1250	250
0	0	15993	12402	5	435	0	0	1250	250
0	0	15993	12402	5	440	0	0	1250	250
0	0	15993	12402	5	445	0	0	1250	250
0	0	15993	12396	5	450	0	0	1250	250
0	0	15993	12396	5	455	0	0	1250	250
0	0	15993	12396	5	460	0	0	1250	250
0	0	15993	12392	5	465	0	0	1250	250
0	0	15993	12392	5	470	0	0	1250	250
0	0	15989	12392	5	475	0	0	1250	250
0	0	15989	12392	5	480	0	0	1250	250
0	0	15989	12389	5	485	0	0	1250	250
0	0	15989	12389	5	490	0	0	1250	250
0	0	15989	12389	5	495	0	0	1250	250
0	0	15989	12389	5	500	0	0	1250	250
0	0	15989	12389	5	505	0	0	1250	250
0	0	15986	12389	5	510	0	0	1250	250
0	0	15986	12389	5	515	0	0	1250	250
0	0	15986	12392	5	520	0	0	1250	250
0	0	15986	12392	5	525	0	0	1240	260
0	0	15986	12392	5	530	0	0	1240	260
0	0	15986	12389	5	535	0	0	1240	260
0	0	15986	12389	5	540	0	0	1240	260
0	0	15986	12389	5	545	0	0	1240	260
0	0	15986	12384	5	550	0	0	1240	260
0	0	15981	12384	5	555	0	0	1240	260
0	0	15981	12378	5	560	0	0	1240	260
0	0	15976	12374	5	565	0	0	1240	260
0	0	15972	12369	5	570	0	0	1240	260
0	0	15967	12365	5	575	0	0	1240	260
0	0	15961	12359	5	580	0	0	1240	260
0	0	15953	12353	5	585	0	0	1240	260
0	0	15945	12348	5	590	0	0	1240	260
0	0	15937	12341	5	595	0	0	1240	260
0	0	15928	12336	5	600	0	0	1240	260
0	0	15919	12330	5	605	0	0	1240	260
0	0	15910	12325	5	610	0	0	1240	260
0	0	15902	12320	5	615	0	0	1240	260
0	0	15893	12316	5	620	0	0	1240	260
0	0	15885	12311	5	625	0	0	1240	260
0	0	15878	12305	5	630	0	0	1230	260
0	0	15872	12298	5	635	0	0	1230	260
0	0	15866	12290	5	640	0	0	1230	260
0	0	15860	12280	5	645	0	0	1230	260
0	0	15852	12268	5	650	0	0	1210	260
0	0	15844	12256	5	655	0	0	1210	260
0	0	15834	12242	5	660	0	0	1210	260
0	0	15824	12228	5	665	0	0	1210	260
0	0	15815	12216	5	670	0	0	1200	270
0	0	15807	12203	5	675	0	0	1200	270
0	0	15799	12191	5	680	0	0	1200	270
0	0	15795	12180	5	685	0	0	1180	270
0	0	15795	12169	5	690	0	0	1180	270
0	0	15790	12158	5	695	0	0	1180	270
0	0	15790	12146	5	700	0	0	1170	270
0	0	15790	12133	5	705	0	0	1170	270
0	0	15790	12119	5	710	0	0	1170	270
0	0	15785	12104	5	715	0	0	1160	270
0	0	15785	12088	5	720	0	0	1160	270
0	0	15785	12070	5	725	0	0	1160	270
0	0	15785	12052	5	730	0	0	1150	280
0	0	15785	12034	5	735	0	0	1150	280
0	0	15785	12016	5	740	0	0	1140	280
0	0	15785	11998	5	745	0	0	1140	280
0	0	15791	11982	5	750	0	0	1130	280
0	0	15795	11968	5	755	0	0	1110	280
0	0	15800	11955	5	760	0	0	1110	280
0	0	15805	11944	5	765	0	0	1110	280
0	0	15809	11934	5	770	0	0	1110	280
0	0	15813	11928	5	775	0	0	1090	290
0	0	15819	11924	5	780	0	0	1090	290
0	0	15825	11924	5	785	0	0	1080	290
0	0	15833	11924	5	790	0	0	1080	290
0	0	15841	11924	5	795	0	0	1070	290
0	0	15849	11930	5	800	0	0	1070	290
0	0	15856	11935	5	805	0	0	1060	290
0	0	15863	11940	5	810	0	0	1060	290
0	0	15869	11944	5	815	0	0	1060	290
0	0	15874	11944	5	820	0	0	1060	290
0	0	15880	11944	5	825	0	0	1060	290
0	0	15885	11935	5	830	0	0	1050	290
0	0	15885	11924	5	835	0	0	1050	290
0	0	15888	11907	5	840	0	0	1050	290
0	0	15888	11884	5	845	0	0	1050	290
0	0	15880	11860	5	850	0	0	1050	290
0	0	15869	11834	5	855	0	0	1050	290
0	0	15854	11811	5	860	0	0	1060	290
0	0	15839	11792	5	865	0	0	1070	290
0	0	15826	11771	5	870	0	0	1080	290
0	0	15817	11748	5	875	0	0	1090	290
0	0	15810	11723	5	880	0	0	1110	280
0	0	15804	11695	5	885	0	0	1110	280
0	0	15799	11670	5	890	0	0	1130	280
0	0	15793	11647	5	895	0	0	1140	280
0	0	15786	11628	5	900	0	0	1150	280
0	0	15781	11611	5	905	0	0	1150	280
0	0	15775	11597	5	910	0	0	1160	270
0	0	15769	11584	5	915	0	0	1170	270
0	0	15763	11573	5	920	0	0	1170	270
0	0	15758	11561	5	925	0	0	1180	270
0	0	15751	11550	5	930	0	0	1200	270
0	0	15745	11538	5	935	0	0	1200	270
0	0	15739	11525	5	940	0	0	1200	270
0	0	15733	11510	5	945	0	0	1180	270
0	0	15728	11493	5	950	0	0	1170	270
0	0	15724	11475	6	956	0	0	1170	270
0	0	15719	11458	5	961	0	0	1160	270
0	0	15716	11443	5	966	0	0	1150	280
0	0	15712	11430	5	971	0	0	1150	280
0	0	15712	11421	5	976	0	0	1140	280
0	0	15707	11415	5	981	0	0	1140	280
0	0	15707	11415	5	986	0	0	1130	280
0	0	15707	11415	5	991	0	0	1140	300
0	0	15707	11415	5	996	0	0	1150	320
0	0	15707	11424	5	1001	0	0	1180	350
0	0	15707	11433	5	1006	0	0	1190	350
0	0	15712	11445	5	1011	0	0	1210	380
0	0	15716	11458	5	1016	0	0	1230	390
0	0	15716	11470	5	1021	0	0	1240	400
0	0	15716	11480	5	1026	0	0	1240	400
0	0	15720	11489	5	1031	0	0	1240	400
0	0	15720	11496	5	1036	0	0	1240	400
0	0	15720	11500	5	1041	0	0	1240	400
0	0	15720	11504	5	1046	0	0	1240	400
0	0	15720	11504	5	1051	0	0	1240	400
0	0	15720	11504	5	1056	0	0	1240	400
0	0	15720	11507	5	1061	0	0	1240	400
0	0	15720	11507	5	1066	0	0	1240	400
0	0	15720	11507	5	1071	0	0	1240	400
0	0	15720	11507	5	1076	0	0	1240	400
0	0	15720	11507	5	1081	0	0	1240	400
0	0	15716	11507	5	1086	0	0	1240	400
0	0	15716	11511	5	1091	0	0	1240	400
0	0	15713	11511	5	1096	0	0	1240	400
0	0	15713	11511	5	1101	0	0	1240	400
0	0	15713	11517	5	1106	0	0	1240	400
0	0	15713	11521	5	1111	0	0	1240	400
0	0	15713	11526	5	1116	0	0	1240	400
0	0	15713	11530	5	1121	0	0	1240	400
0	0	15713	11535	5	1126	0	0	1240	400
0	0	15713	11541	5	1131	0	0	1240	400
0	0	15713	11548	5	1136	0	0	1240	400
0	0	15713	11557	5	1141	0	0	1240	400
0	0	15713	11566	5	1146	0	0	1230	390
0	0	15713	11574	5	1151	0	0	1230	390
0	0	15713	11579	5	1156	0	0	1210	380
0	0	15709	11583	5	1161	0	0	1230	370
0	0	15705	11583	5	1166	0	0	1230	370
0	0	15705	11583	5	1171	0	0	1230	370
0	0	15700	11583	5	1176	0	0	1230	370
0	0	15696	11579	5	1181	0	0	1230	370
0	0	15696	11579	5	1186	0	0	1230	370
0	0	15691	11574	5	1191	0	0	1230	370
0	0	15691	11570	5	1196	0	0	1230	370
0	0	15687	11566	5	1201	0	0	1230	370
0	0	15687	11560	5	1206	0	0	1230	370
0	0	15684	11553	5	1211	0	0	1230	370
0	0	15684	11547	5	1216	0	0	1230	370
0	0	15679	11539	5	1221	0	0	1230	370
0	0	15679	11532	5	1226	0	0	1230	370
0	0	15673	11524	5	1231	0	0	1210	380
0	0	15670	11515	5	1236	0	0	1210	380
0	0	15670	11507	5	1241	0	0	1210	380
0	0	15663	11498	5	1246	0	0	1210	380
0	0	15663	11489	5	1251	0	0	1210	380
0	0	15657	11478	5	1256	0	0	1200	380
0	0	15657	11468	5	1261	0	0	1200	380
0	0	15651	11457	5	1266	0	0	1200	380
0	0	15651	11446	5	1271	0	0	1200	380
0	0	15646	11435	5	1276	0	0	1200	380
0	0	15646	11424	5	1281	0	0	1180	380
0	0	15641	11415	5	1286	0	0	1180	380
0	0	15641	11408	5	1291	0	0	1180	380
0	0	15637	11403	5	1296	0	0	1170	390
0	0	15637	11399	5	1301	0	0	1170	390
0	0	15637	11395	5	1306	0	0	1170	390
0	0	15637	11391	5	1311	0	0	1170	390
0	0	15637	11388	5	1316	0	0	1170	390
0	0	15637	11388	5	1321	0	0	1160	390
0	0	15637	11382	5	1326	0	0	1160	390
0	0	15637	11382	5	1331	0	0	1150	380
0	0	15637	11382	5	1336	0	0	1150	380
0	0	15637	11378	5	1341	0	0	1130	370
0	0	15637	11378	5	1346	0	0	1130	370
0	0	15637	11378	5	1351	0	0	1130	370
0	0	15637	11378	2	1353	1	111	1130	370
0	0	15637	11373	5	1358	1	191	1130	370
0	0	15641	11373	5	1363	1	273	1130	370
0	0	15641	11368	5	1368	1	378	1130	370
0	0	15641	11368	5	1373	1	479	1130	370
0	0	15646	11364	5	1378	1	556	1130	370
0	0	15646	11364	5	1383	1	621	1130	370
0	0	15646	11361	5	1388	1	684	1130	370
0	0	15650	11361	5	1393	1	736	1130	370
0	0	15650	11355	5	1398	1	772	1130	370
0	0	15656	11351	5	1403	1	798	1130	370
0	0	15660	11346	5	1408	1	812	1130	370
0	0	15664	11341	5	1413	1	831	1130	370
0	0	15668	11337	5	1418	1	840	1130	370
0	0	15668	11337	5	1423	1	845	1130	370
0	0	15674	11334	5	1428	1	849	1130	370
0	0	15674	11334	5	1433	1	853	1130	370
0	0	15674	11334	5	1438	1	859	1130	370
0	0	15679	11334	5	1443	1	865	1130	370
0	0	15679	11337	5	1448	1	871	1130	370
0	0	15684	11337	5	1453	1	877	1130	370
0	0	15689	11337	5	1458	1	886	1130	370
0	0	15694	11343	5	1463	1	905	1130	370
0	0	15700	11347	5	1468	1	907	1150	380
0	0	15707	11351	5	1473	1	908	1150	380
0	0	15712	11357	5	1478	1	909	1160	390
0	0	15717	11364	5	1483	1	912	1160	390
0	0	15722	11369	5	1488	1	915	1160	390
0	0	15727	11375	5	1493	1	916	1170	390
0	0	15733	11380	5	1498	1	916	1170	390
0	0	15741	11385	5	1503	1	918	1170	390
0	0	15750	11391	5	1508	1	922	1170	390
0	0	15760	11398	5	1513	1	923	1170	390
0	0	15772	11407	5	1518	1	924	1170	390
0	0	15785	11416	5	1523	1	924	1170	390
0	0	15799	11426	5	1528	1	925	1170	390
0	0	15813	11433	5	1533	1	925	1170	390
0	0	15828	11439	5	1538	1	926	1170	390
0	0	15841	11443	5	1543	1	927	1170	390
0	0	15853	11449	5	1548	1	928	1170	380
0	0	15863	11455	5	1553	1	927	1170	380
0	0	15871	11461	5	1558	1	928	1150	360
0	0	15881	11468	5	1563	1	928	1150	360
0	0	15889	11475	5	1568	1	930	1150	360
0	0	15899	11484	5	1573	1	930	1150	360
0	0	15910	11494	5	1578	1	931	1140	350
0	0	15920	11504	5	1583	1	932	1140	350
0	0	15929	11516	5	1588	1	932	1130	340
0	0	15938	11527	5	1593	1	934	1130	340
0	0	15947	11537	5	1598	1	936	1130	340
0	0	15958	11546	5	1603	1	942	1140	340
0	0	15969	11556	5	1608	1	944	1140	340
0	0	15980	11568	5	1613	1	944	1140	340
0	0	15990	11581	5	1618	1	944	1140	340
0	0	16000	11595	5	1623	1	945	1140	340
0	0	16009	11609	5	1628	1	946	1140	340
0	0	16020	11620	5	1633	1	948	1140	340
0	0	16032	11631	5	1638	1	953	1140	340
0	0	16044	11642	5	1643	1	953	1140	340
0	0	16054	11654	5	1648	1	953	1140	340
0	0	16063	11664	5	1653	1	953	1150	330
0	0	16070	11674	5	1658	1	954	1150	330
0	0	16078	11684	5	1663	1	954	1150	330
0	0	16087	11695	5	1668	1	954	1150	330
0	0	16095	11707	5	1673	1	953	1150	330
0	0	16105	11721	5	1678	1	953	1150	330
0	0	16114	11736	5	1683	1	953	1150	330
0	0	16123	11751	5	1688	1	954	1150	330
0	0	16132	11764	5	1693	1	954	1160	330
0	0	16140	11778	5	1698	1	953	1160	330
0	0	16148	11791	5	1703	1	953	1180	350
0	0	16156	11804	5	1708	1	954	1180	350
0	0	16163	11817	5	1713	1	954	1190	350
0	0	16171	11829	5	1718	1	952	1190	350
0	0	16177	11842	5	1723	1	952	1190	350
0	0	16182	11854	5	1728	1	953	1190	350
0	0	16187	11865	5	1733	1	953	1190	350
0	0	16192	11875	5	1738	1	954	1190	350
0	0	16196	11881	5	1743	1	954	1190	350
0	0	16201	11886	5	1748	1	953	1180	360
0	0	16201	11890	5	1753	1	954	1180	360
0	0	16205	11894	5	1758	1	954	1180	360
0	0	16205	11900	5	1763	1	954	1180	360
0	0	16210	11910	5	1768	1	954	1160	360
0	0	16215	11922	5	1773	1	954	1160	360
0	0	16223	11936	5	1778	1	954	1160	360
0	0	16229	11950	5	1783	1	954	1160	360
0	0	16235	11964	5	1788	1	954	1160	360
0	0	16239	11978	5	1793	1	953	1150	360
0	0	16242	11991	5	1798	1	953	1150	360
0	0	16242	12002	5	1803	1	954	1150	360
0	0	16249	12012	5	1808	1	954	1150	360
0	0	16249	12019	5	1813	1	954	1160	360
0	0	16249	12025	5	1818	1	955	1160	360
0	0	16255	12033	5	1823	1	955	1160	360
0	0	16255	12044	5	1828	1	954	1160	360
0	0	16260	12056	5	1833	1	955	1180	360
0	0	16260	12064	5	1838	1	955	1180	360
0	0	16263	12069	5	1843	1	956	1180	360
0	0	16263	12073	5	1848	1	955	1180	360
0	0	16263	12079	5	1853	1	955	1190	350
0	0	16263	12088	5	1858	1	955	1190	350
0	0	16267	12100	5	1863	1	955	1190	350
0	0	16267	12112	5	1868	1	955	1190	350
0	0	16267	12122	5	1873	1	954	1190	350
0	0	16267	12132	5	1878	1	954	1200	350
0	0	16267	12142	5	1883	1	954	1200	350
0	0	16267	12154	5	1888	1	954	1200	350
0	0	16272	12167	5	1893	1	954	1200	350
0	0	16272	12180	5	1898	1	954	1200	350
0	0	16272	12192	5	1903	1	954	1200	350
0	0	16272	12201	5	1908	1	954	1200	350
0	0	16272	12208	5	1913	1	954	1210	350
0	0	16272	12215	5	1918	1	953	1210	350
0	0	16267	12223	5	1923	1	953	1210	350
0	0	16267	12233	5	1928	1	954	1210	350
0	0	16267	12244	5	1933	1	954	1210	350
0	0	16267	12253	5	1938	1	954	1210	350
0	0	16267	12261	5	1943	1	954	1230	340
0	0	16263	12268	5	1948	1	954	1230	340
0	0	16259	12274	5	1953	1	954	1230	340
0	0	16259	12281	5	1958	1	954	1230	340
0	0	16255	12290	5	1963	1	954	1230	340
0	0	16255	12299	5	1968	1	953	1240	340
0	0	16255	12309	5	1973	1	953	1240	340
0	0	16255	12318	5	1978	1	953	1240	340
0	0	16255	12328	5	1983	1	952	1240	340
0	0	16249	12336	5	1988	1	953	1240	340
0	0	16249	12346	5	1993	1	953	1240	340
0	0	16243	12355	5	1998	1	953	1240	340
0	0	16243	12365	5	2003	1	952	1240	340
0	0	16239	12373	5	2008	1	953	1240	340
0	0	16235	12381	5	2013	1	953	1240	340
0	0	16230	12388	5	2018	1	953	1260	330
0	0	16226	12395	5	2023	1	952	1260	330
0	0	16221	12402	5	2028	1	953	1260	330
0	0	16218	12408	5	2033	1	953	1260	330
0	0	16218	12414	5	2038	1	953	1260	330
0	0	16212	12420	5	2043	1	953	1260	330
0	0	16208	12427	5	2048	1	953	1260	330
0	0	16203	12436	5	2053	1	952	1260	330
0	0	16198	12447	5	2058	1	951	1260	330
0	0	16194	12459	5	2063	1	951	1260	330
0	0	16189	12470	5	2068	1	952	1260	330
0	0	16185	12479	5	2073	1	951	1260	330
0	0	16179	12487	5	2078	1	951	1260	330
0	0	16172	12493	5	2083	1	951	1260	330
0	0	16165	12500	5	2088	1	951	1260	330
0	0	16159	12507	5	2093	1	951	1260	330
0	0	16153	12512	5	2098	1	951	1260	330
0	0	16147	12516	5	2103	1	950	1260	330
0	0	16140	12520	5	2108	1	950	1260	330
0	0	16134	12520	5	2113	1	950	1260	330
0	0	16127	12524	5	2118	1	950	1260	330
0	0	16120	12524	5	2123	1	950	1270	330
0	0	16114	12524	5	2128	1	950	1270	330
0	0	16107	12524	5	2133	1	949	1270	330
0	0	16102	12524	5	2138	1	949	1260	320
0	0	16098	12524	5	2143	1	948	1260	320
0	0	16095	12524	5	2148	1	948	1240	310
0	0	16095	12524	5	2153	1	947	1240	310
0	0	16089	12520	5	2158	1	947	1240	310
0	0	16089	12520	5	2163	1	947	1240	310
0	0	16083	12516	5	2168	1	946	1240	310
0	0	16083	12516	5	2173	1	946	1240	310
0	0	16078	12510	5	2178	1	946	1240	310
0	0	16078	12507	5	2183	1	946	1240	310
0	0	16071	12503	5	2188	1	946	1240	310
0	0	16067	12498	5	2193	1	946	1240	310
0	0	16062	12493	5	2198	1	946	1240	310
0	0	16058	12488	5	2203	1	945	1240	310
0	0	16053	12483	5	2208	1	945	1240	310
0	0	16048	12478	5	2213	1	944	1240	310
0	0	16042	12470	5	2218	1	944	1240	310
0	0	16035	12461	5	2223	1	944	1260	300
0	0	16028	12451	5	2228	1	944	1240	310
0	0	16022	12441	5	2233	1	943	1240	310
0	0	16017	12433	5	2238	1	942	1240	310
0	0	16013	12424	5	2243	1	942	1240	310
0	0	16009	12416	5	2248	1	943	1240	310
0	0	16009	12406	5	2253	1	943	1240	310
0	0	16003	12397	5	2258	1	943	1240	310
0	0	16003	12389	5	2263	1	942	1240	310
0	0	16003	12381	5	2268	1	942	1240	310
0	0	16003	12373	5	2273	1	942	1240	310
0	0	15999	12364	5	2278	1	943	1240	310
0	0	15999	12354	5	2283	1	943	1240	310
0	0	15999	12343	5	2288	1	943	1240	310
0	0	15999	12332	5	2293	1	943	1240	310
0	0	15999	12322	5	2298	1	944	1240	310
0	0	16003	12312	5	2303	1	944	1240	310
0	0	16003	12301	5	2308	1	944	1240	310
0	0	16007	12291	5	2313	1	944	1240	310
0	0	16007	12280	5	2318	1	944	1240	310
0	0	16007	12270	5	2323	1	945	1240	310
0	0	16007	12259	5	2328	1	944	1240	310
0	0	16007	12248	5	2333	1	944	1240	310
0	0	16011	12236	5	2338	1	944	1230	310
0	0	16011	12225	5	2343	1	945	1230	310
0	0	16011	12215	5	2348	1	944	1230	310
0	0	16014	12205	5	2353	1	944	1230	310
0	0	16014	12194	5	2358	1	945	1230	310
0	0	16014	12181	5	2363	1	945	1230	310
0	0	16018	12165	5	2368	1	946	1230	310
0	0	16018	12148	5	2373	1	946	1230	310
0	0	16018	12131	5	2378	1	946	1210	320
0	0	16018	12112	5	2383	1	946	1210	320
0	0	16018	12096	5	2388	1	946	1210	320
0	0	16018	12081	5	2393	1	945	1210	320
0	0	16018	12067	5	2398	1	945	1200	320
0	0	16018	12055	5	2403	1	945	1200	320
0	0	16018	12044	5	2408	1	945	1200	320
0	0	16018	12033	5	2413	1	944	1200	320
0	0	16018	12023	5	2418	1	944	1200	320
0	0	16018	12015	5	2423	1	945	1190	330
0	0	16018	12007	5	2428	1	945	1190	330
0	0	16022	11997	5	2433	1	946	1190	330
0	0	16022	11985	5	2438	1	946	1190	330
0	0	16022	11973	5	2443	1	946	1180	330
0	0	16022	11961	5	2448	1	946	1180	330
0	0	16026	11950	5	2453	1	946	1180	330
0	0	16026	11940	5	2458	1	946	1180	330
0	0	16026	11931	5	2463	1	946	1180	330
0	0	16026	11922	5	2468	1	946	1160	330
0	0	16026	11914	5	2473	1	946	1160	330
0	0	16026	11909	5	2478	1	946	1160	330
0	0	16026	11904	5	2483	1	946	1150	330
0	0	16029	11904	5	2488	1	945	1150	330
0	0	16029	11900	5	2493	1	946	1150	330
0	0	16029	11900	5	2498	1	946	1150	330
0	0	16033	11893	5	2503	1	946	1150	330
0	0	16033	11888	5	2508	1	947	1140	340
0	0	16033	11879	5	2513	1	947	1140	340
0	0	16033	11867	5	2518	1	947	1140	340
0	0	16033	11854	5	2523	1	947	1140	340
0	0	16033	11840	5	2528	1	948	1140	340
0	0	16036	11830	5	2533	1	950	1140	340
0	0	16036	11821	5	2538	1	949	1140	340
0	0	16036	11814	5	2543	1	949	1140	340
0	0	16040	11807	5	2548	1	948	1140	340
0	0	16040	11800	5	2553	1	948	1140	340
0	0	16040	11793	5	2558	1	948	1140	340
0	0	16040	11787	5	2563	1	948	1150	330
0	0	16040	11781	5	2568	1	948	1150	330
0	0	16040	11777	5	2573	1	948	1150	330
0	0	16040	11772	5	2578	1	948	1150	330
0	0	16040	11767	5	2583	1	948	1150	330
0	0	16040	11762	5	2588	1	948	1160	330
0	0	16040	11755	5	2593	1	949	1160	330
0	0	16040	11748	5	2598	1	949	1160	330
0	0	16040	11740	5	2603	1	948	1160	330
0	0	16040	11732	5	2608	1	949	1160	330
0	0	16040	11724	5	2613	1	949	1180	330
0	0	16044	11717	5	2618	1	949	1180	330
0	0	16044	11708	5	2623	1	949	1160	330
0	0	16044	11700	5	2628	1	949	1160	330
0	0	16044	11693	5	2633	1	949	1160	330
0	0	16048	11687	5	2638	1	949	1160	330
0	0	16048	11683	5	2643	1	949	1160	330
0	0	16048	11679	5	2648	1	949	1160	330
0	0	16048	11675	5	2653	1	949	1160	330
0	0	16048	11669	5	2658	1	950	1160	330
0	0	16048	11662	5	2663	1	950	1160	330
0	0	16048	11651	5	2668	1	949	1150	330
0	0	16043	11641	5	2673	1	948	1150	330
0	0	16039	11632	5	2678	1	948	1150	330
0	0	16039	11627	5	2683	1	948	1150	330
0	0	16035	11627	5	2688	1	948	1150	330
0	0	16035	11627	5	2693	1	948	1150	330
0	0	16035	11627	5	2698	1	948	1150	330
0	0	16035	11622	5	2703	1	948	1150	330
0	0	16035	11616	5	2708	1	948	1150	330
0	0	16035	11608	5	2713	1	948	1150	330
0	0	16035	11600	5	2718	1	948	1150	330
0	0	16035	11591	5	2723	1	948	1140	340
0	0	16035	11582	5	2728	1	948	1140	340
0	0	16035	11573	5	2733	1	948	1140	340
0	0	16035	11564	5	2738	1	948	1140	340
0	0	16035	11559	5	2743	1	948	1140	340
0	0	16035	11559	5	2748	1	948	1140	340
0	0	16035	11554	5	2753	1	948	1140	340
0	0	16038	11550	5	2758	1	948	1140	340
0	0	16038	11545	5	2763	1	948	1140	340
0	0	16038	11539	5	2768	1	948	1140	340
0	0	16038	11533	5	2773	1	948	1140	340
0	0	16038	11527	5	2778	1	948	1140	340
0	0	16038	11521	5	2783	1	948	1140	340
0	0	16038	11514	5	2788	1	948	1140	340
0	0	16043	11507	5	2793	1	948	1140	340
0	0	16043	11500	5	2798	1	948	1140	340
0	0	16043	11494	5	2803	1	948	1140	340
0	0	16047	11490	5	2808	1	947	1140	340
0	0	16047	11484	5	2813	1	947	1130	340
0	0	16051	11478	5	2818	1	947	1130	340
0	0	16051	11472	5	2823	1	947	1130	340
0	0	16051	11466	5	2828	1	946	1130	340
0	0	16051	11463	5	2833	1	946	1130	340
0	0	16051	11463	5	2838	1	946	1130	340
0	0	16051	11458	5	2843	1	946	1130	340
0	0	16055	11458	5	2848	1	945	1130	340
0	0	16055	11458	5	2853	1	945	1130	340
0	0	16055	11454	5	2858	1	945	1130	340
0	0	16055	11454	5	2863	1	944	1130	340
0	0	16055	11454	5	2868	1	944	1130	340
0	0	16055	11454	5	2873	1	944	1130	340
0	0	16059	11449	5	2878	1	944	1130	340
0	0	16059	11449	5	2883	1	944	1130	340
0	0	16059	11449	5	2888	1	944	1130	340
0	0	16063	11449	5	2893	1	944	1130	340
0	0	16063	11445	5	2898	1	944	1130	340
0	0	16066	11445	5	2903	1	944	1130	340
0	0	16066	11445	5	2908	1	944	1130	340
0	0	16066	11445	5	2913	1	943	1130	340
0	0	16066	11442	5	2918	1	943	1130	340
0	0	16070	11442	5	2923	1	943	1130	340
0	0	16070	11442	5	2928	1	943	1130	340
0	0	16074	11442	5	2933	1	943	1130	340
0	0	16074	11442	5	2938	1	944	1130	340
0	0	16080	11437	5	2943	1	944	1130	340
0	0	16084	11437	5	2948	1	945	1130	340
0	0	16088	11433	5	2953	1	945	1130	340
0	0	16092	11429	5	2958	1	945	1130	340
0	0	16095	11425	5	2963	1	944	1130	340
0	0	16099	11422	5	2968	1	944	1130	340
0	0	16102	11422	5	2973	1	944	1130	340
0	0	16102	11418	5	2978	1	944	1130	340
0	0	16107	11418	5	2983	1	944	1130	340
0	0	16107	11418	5	2988	1	944	1130	340
0	0	16107	11418	5	2993	1	944	1130	340
0	0	16110	11418	5	2998	1	944	1130	340
0	0	16110	11418	5	3003	1	944	1130	340
0	0	16115	11418	5	3008	1	944	1110	340
0	0	16115	11418	5	3013	1	945	1110	340
0	0	16121	11418	5	3018	1	945	1110	340
0	0	16124	11418	5	3023	1	946	1110	340
0	0	16129	11418	5	3028	1	946	1110	340
0	0	16134	11418	5	3033	1	946	1110	340
0	0	16138	11421	5	3038	1	946	1110	340
0	0	16141	11421	5	3043	1	946	1110	340
0	0	16145	11421	5	3048	1	946	1110	340
0	0	16149	11426	5	3053	1	946	1110	340
0	0	16153	11426	5	3058	1	946	1110	340
0	0	16157	11430	5	3063	1	946	1130	360
0	0	16160	11430	5	3068	1	946	1130	360
0	0	16160	11430	5	3073	1	946	1130	370
0	0	16165	11430	5	3078	1	946	1130	370
0	0	16165	11434	6	3084	1	946	1130	370
0	0	16170	11434	5	3089	1	946	1130	370
0	0	16170	11434	5	3094	1	946	1130	370
0	0	16174	11439	5	3099	1	946	1130	370
0	0	16178	11439	5	3104	1	947	1130	370
0	0	16181	11444	5	3109	1	947	1130	370
0	0	16185	11448	5	3114	1	947	1130	370
0	0	16191	11452	5	3119	1	947	1130	370
0	0	16194	11456	5	3124	1	947	1130	370
0	0	16194	11460	5	3129	1	948	1130	370
0	0	16201	11465	5	3134	1	948	1130	370
0	0	16201	11469	5	3139	1	948	1130	370
0	0	16208	11473	5	3144	1	948	1130	370
0	0	16213	11478	5	3149	1	949	1130	370
0	0	16217	11482	5	3154	1	949	1130	370
0	0	16221	11487	5	3159	1	950	1130	370
0	0	16221	11494	5	3164	1	949	1130	370
0	0	16228	11501	5	3169	1	949	1130	370
0	0	16232	11510	5	3174	1	950	1130	370
0	0	16237	11518	5	3179	1	949	1130	370
0	0	16242	11528	5	3184	1	949	1130	370
0	0	16248	11537	5	3189	1	948	1130	370
0	0	16253	11547	5	3194	1	948	1130	370
0	0	16257	11558	5	3199	1	948	1130	370
0	0	16260	11568	5	3204	1	948	1130	370
0	0	16265	11577	5	3209	1	948	1130	370
0	0	16269	11588	5	3214	1	948	1130	370
0	0	16269	11598	5	3219	1	948	1130	370
0	0	16275	11607	5	3224	1	948	1130	370
0	0	16275	11615	5	3229	1	948	1130	370
0	0	16282	11621	5	3234	1	948	1150	360
0	0	16287	11627	5	3239	1	948	1150	360
0	0	16292	11636	5	3244	1	948	1150	360
0	0	16299	11646	5	3249	1	948	1150	360
0	0	16305	11656	5	3254	1	948	1150	360
0	0	16312	11666	5	3259	1	947	1150	360
0	0	16319	11673	5	3264	1	947	1160	360
0	0	16326	11678	5	3269	1	948	1160	360
0	0	16334	11683	5	3274	1	948	1160	360
0	0	16343	11687	5	3279	1	947	1160	360
0	0	16350	11692	5	3284	1	947	1160	360
0	0	16357	11692	5	3289	1	946	1160	360
0	0	16364	11692	5	3294	1	946	1160	360
0	0	16371	11692	5	3299	1	946	1160	360
0	0	16379	11692	5	3304	1	946	1160	360
0	0	16387	11688	5	3309	1	947	1160	360
0	0	16397	11688	5	3314	1	947	1160	360
0	0	16408	11681	5	3319	1	948	1160	360
0	0	16418	11677	5	3324	1	947	1160	360
0	0	16429	11673	5	3329	1	947	1160	360
0	0	16441	11669	5	3334	1	948	1160	360
0	0	16451	11664	5	3339	1	948	1160	360
0	0	16460	11659	5	3344	1	948	1180	380
0	0	16469	11652	5	3349	1	949	1180	380
0	0	16476	11646	5	3354	1	949	1180	380
0	0	16483	11638	5	3359	1	949	1180	380
0	0	16488	11630	5	3364	1	949	1180	380
0	0	16492	11623	5	3369	1	950	1180	380
0	0	16497	11614	5	3374	1	949	1180	380
0	0	16500	11607	5	3379	1	950	1180	380
0	0	16504	11599	5	3384	1	951	1180	380
0	0	16504	11590	5	3389	1	951	1180	380
0	0	16508	11579	5	3394	1	951	1180	380
0	0	16508	11567	5	3399	1	951	1170	390
0	0	16508	11554	5	3404	1	951	1170	390
0	0	16512	11543	5	3409	1	951	1170	390
0	0	16512	11533	5	3414	1	951	1170	390
0	0	16512	11526	5	3419	1	951	1170	390
0	0	16512	11519	5	3424	1	951	1160	390
0	0	16512	11514	5	3429	1	952	1160	390
0	0	16507	11508	5	3434	1	952	1160	390
0	0	16507	11498	5	3439	1	952	1160	390
0	0	16501	11487	5	3444	1	952	1160	390
0	0	16496	11476	5	3449	1	952	1160	390
0	0	16490	11464	5	3454	1	951	1160	390
0	0	16484	11454	5	3459	1	952	1160	390
0	0	16478	11445	5	3464	1	952	1160	390
0	0	16473	11434	5	3469	1	952	1150	390
0	0	16468	11425	5	3474	1	952	1150	390
0	0	16463	11418	5	3479	1	952	1150	390
0	0	16457	11414	5	3484	1	952	1150	390
0	0	16452	11414	5	3489	1	953	1150	390
0	0	16448	11410	5	3494	1	953	1150	390
0	0	16443	11410	5	3499	1	953	1150	390
0	0	16435	11410	5	3504	1	951	1150	390
0	0	16425	11406	5	3509	1	951	1130	400
0	0	16413	11406	5	3514	1	951	1130	400
0	0	16400	11406	5	3519	1	951	1130	400
0	0	16386	11402	5	3524	1	951	1130	400
0	0	16370	11402	5	3529	1	948	1130	400
0	0	16353	11411	5	3534	1	948	1130	400
0	0	16337	11417	5	3539	1	948	1130	400
0	0	16321	11425	5	3544	1	946	1130	400
0	0	16309	11431	5	3549	1	941	1120	390
0	0	16299	11437	5	3554	1	930	1120	390
0	0	16290	11446	5	3559	1	918	1110	370
0	0	16284	11454	5	3564	1	896	1110	370
0	0	16279	11463	5	3569	1	859	1120	370
0	0	16279	11470	5	3574	1	800	1120	370
0	0	16274	11475	5	3579	1	652	1120	370
0	0	16274	11481	5	3584	1	356	1120	370
0	0	16274	11481	5	3589	0	0	1120	370
0	0	16278	11494	5	3594	0	0	1120	370
0	0	16283	11502	5	3599	0	0	1120	370
0	0	16289	11512	5	3604	0	0	1120	370
0	0	16293	11524	5	3609	0	0	1120	370
0	0	16297	11538	5	3614	0	0	1120	370
0	0	16301	11553	5	3619	0	0	1120	370
0	0	16307	11569	5	3624	0	0	1120	370
0	0	16316	11583	5	3629	0	0	1120	370
0	0	16325	11596	5	3634	0	0	1120	370
0	0	16335	11609	5	3639	0	0	1120	370
0	0	16344	11621	5	3644	0	0	1120	360
0	0	16354	11631	5	3649	0	0	1130	360
0	0	16363	11640	5	3654	0	0	1110	340
0	0	16371	11647	5	3659	0	0	1110	340
0	0	16379	11652	5	3664	0	0	1130	340
0	0	16383	11657	5	3669	0	0	1130	340
0	0	16389	11657	5	3674	0	0	1130	340
0	0	16393	11661	5	3679	0	0	1140	340
0	0	16398	11661	5	3684	0	0	1130	330
0	0	16403	11661	5	3689	0	0	1130	330
0	0	16408	11661	5	3694	0	0	1130	310
0	0	16414	11661	5	3699	0	0	1130	310
0	0	16419	11661	5	3704	0	0	1130	310
0	0	16425	11657	5	3709	0	0	1150	320
0	0	16430	11657	5	3714	0	0	1150	320
0	0	16435	11654	5	3719	0	0	1160	330
0	0	16439	11654	5	3724	0	0	1160	330
0	0	16444	11647	5	3729	0	0	1160	330
0	0	16449	11642	5	3734	0	0	1160	330
0	0	16455	11638	5	3739	0	0	1160	330
0	0	16460	11634	5	3744	0	0	1150	330
0	0	16463	11629	5	3749	0	0	1150	330
0	0	16467	11625	5	3754	0	0	1150	330
0	0	16467	11621	5	3759	0	0	1170	350
0	0	16473	11615	5	3764	0	0	1170	350
0	0	16476	11608	5	3769	0	0	1160	360
0	0	16480	11602	5	3774	0	0	1160	360
0	0	16480	11594	5	3779	0	0	1160	360
0	0	16485	11588	5	3784	0	0	1150	360
0	0	16485	11584	5	3789	0	0	1150	360
0	0	16485	11581	5	3794	0	0	1150	360
0	0	16485	11581	7	3801	1	107	1130	370
0	0	16481	11573	5	3806	1	238	1130	370
0	0	16481	11565	5	3811	1	372	1130	370
0	0	16481	11558	5	3816	1	474	1130	370
0	0	16481	11550	5	3821	1	545	1140	380
0	0	16481	11543	5	3826	1	616	1140	380
0	0	16481	11538	5	3831	1	669	1150	390
0	0	16481	11533	5	3836	1	713	1150	390
0	0	16481	11529	5	3841	1	745	1130	400
0	0	16481	11525	5	3846	1	773	1130	400
0	0	16481	11521	5	3851	1	794	1130	400
0	0	16481	11521	5	3856	1	809	1130	400
0	0	16481	11514	5	3861	1	819	1130	400
0	0	16481	11514	5	3866	1	828	1130	400
0	0	16481	11508	5	3871	1	836	1130	400
0	0	16481	11508	5	3876	1	844	1130	400
0	0	16481	11503	5	3881	1	849	1130	400
0	0	16481	11499	5	3886	1	859	1130	400
0	0	16486	11494	5	3891	1	875	1130	400
0	0	16486	11487	5	3896	1	877	1130	400
0	0	16491	11481	5	3901	1	878	1130	400
0	0	16491	11475	5	3906	1	878	1130	400
0	0	16495	11469	5	3911	1	877	1130	400
0	0	16498	11465	5	3916	1	877	1130	400
0	0	16498	11462	5	3921	1	878	1130	400
0	0	16507	11457	5	3926	1	880	1130	400
0	0	16513	11453	5	3931	1	883	1130	400
0	0	16520	11448	5	3936	1	883	1130	400
0	0	16526	11443	5	3941	1	883	1130	400
0	0	16532	11438	5	3946	1	887	1130	400
0	0	16538	11434	5	3951	1	900	1130	400
0	0	16545	11430	5	3956	1	907	1130	400
0	0	16551	11425	5	3961	1	907	1130	400
0	0	16557	11422	5	3966	1	908	1130	400
0	0	16562	11422	5	3971	1	909	1130	400
0	0	16566	11418	5	3976	1	911	1130	400
0	0	16572	11418	5	3981	1	916	1130	400
0	0	16579	11412	5	3986	1	920	1120	400
0	0	16587	11412	5	3991	1	924	1120	400
0	0	16594	11408	5	3996	1	924	1120	400
0	0	16601	11408	5	4001	1	923	1120	400
0	0	16608	11408	5	4006	1	924	1130	420
0	0	16615	11412	5	4011	1	928	1130	420
0	0	16624	11412	5	4016	1	929	1140	420
0	0	16634	11416	5	4021	1	930	1140	420
0	0	16644	11416	5	4026	1	932	1140	420
0	0	16654	11420	5	4031	1	938	1140	420
0	0	16663	11420	5	4036	1	939	1140	420
0	0	16670	11426	5	4041	1	940	1140	420
0	0	16676	11426	5	4046	1	942	1140	420
0	0	16680	11430	5	4051	1	950	1140	420
0	0	16685	11430	5	4056	1	955	1140	420
0	0	16690	11436	5	4061	1	960	1140	420
0	0	16694	11439	5	4066	1	966	1160	440
0	0	16699	11443	5	4071	1	971	1160	440
0	0	16703	11447	5	4076	1	975	1160	450
0	0	16703	11452	5	4081	1	978	1160	450
0	0	16708	11456	5	4086	1	980	1160	450
0	0	16708	11456	5	4091	1	982	1160	450
0	0	16708	11461	5	4096	1	985	1160	450
0	0	16708	11461	5	4101	1	987	1160	450
0	0	16708	11465	5	4106	1	989	1160	450
0	0	16708	11465	5	4111	1	992	1160	450
0	0	16708	11471	5	4116	1	995	1170	450
0	0	16712	11475	5	4121	1	999	1170	450
0	0	16712	11480	5	4126	1	1004	1170	450
0	0	16712	11484	5	4131	1	1007	1170	450
0	0	16715	11488	5	4136	1	1009	1170	450
0	0	16715	11492	5	4141	1	1012	1170	450
0	0	16719	11492	5	4146	1	1015	1170	450
0	0	16719	11498	5	4151	1	1017	1170	450
0	0	16719	11501	5	4156	1	1019	1170	450
0	0	16719	11501	5	4161	1	1021	1170	450
0	0	16719	11501	5	4166	1	1023	1200	440
0	0	16719	11505	5	4171	1	1023	1200	440
0	0	16719	11505	5	4176	1	1023	1200	440
0	0	16719	11505	5	4181	1	1023	1200	440
0	0	16719	11505	5	4186	1	1023	1200	440
0	0	16719	11505	5	4191	1	1023	1200	440
0	0	16719	11505	5	4196	1	1023	1200	440
0	0	16719	11505	5	4201	1	1023	1210	460
0	0	16719	11505	5	4206	1	1023	1220	450
0	0	16719	11505	5	4211	1	1023	1230	460
0	0	16719	11505	5	4216	1	1023	1230	460
0	0	16719	11505	5	4221	1	1023	1230	460
0	0	16719	11505	5	4226	1	1023	1230	460
0	0	16719	11505	5	4231	1	1023	1250	450
0	0	16719	11501	5	4236	1	1023	1250	450
0	0	16719	11501	5	4241	1	1023	1250	450
0	0	16719	11501	5	4246	1	1023	1250	450
0	0	16714	11501	5	4251	1	1023	1250	450
0	0	16714	11498	5	4256	1	1023	1270	450
0	0	16714	11498	5	4261	1	1023	1270	450
0	0	16714	11498	5	4266	1	1023	1270	450
0	0	16714	11498	5	4271	1	1023	1270	450
0	0	16714	11494	5	4276	1	1023	1270	450
0	0	16714	11494	5	4281	1	1023	1290	440
0	0	16714	11494	5	4286	1	1023	1290	440
0	0	16714	11494	5	4291	1	1023	1290	440
0	0	16714	11494	5	4296	1	1023	1290	440
0	0	16714	11494	5	4301	1	1023	1290	440
0	0	16714	11494	5	4306	1	1022	1300	430
0	0	16714	11494	5	4311	1	1022	1300	430
0	0	16714	11494	5	4316	1	1021	1300	430
0	0	16714	11494	5	4321	1	1021	1300	430
0	0	16719	11494	5	4326	1	1021	1300	430
0	0	16719	11498	5	4331	1	1021	1300	430
0	0	16719	11498	5	4336	1	1021	1300	430
0	0	16719	11498	5	4341	1	1021	1300	430
0	0	16719	11498	5	4346	1	1021	1300	430
0	0	16719	11502	5	4351	1	1021	1300	430
0	0	16719	11502	5	4356	1	1021	1290	440
0	0	16719	11502	5	4361	1	1021	1290	440
0	0	16719	11502	5	4366	1	1020	1290	440
0	0	16719	11502	5	4371	1	1020	1290	440
0	0	16719	11502	5	4376	1	1020	1290	440
0	0	16719	11502	5	4381	1	1020	1290	440
0	0	16719	11502	5	4386	1	1020	1290	440
0	0	16719	11502	5	4391	1	1020	1290	440
0	0	16719	11502	5	4396	1	1019	1290	440
0	0	16719	11502	5	4401	1	1018	1290	440
0	0	16719	11502	5	4406	1	1017	1290	440
0	0	16719	11502	5	4411	1	1017	1270	450
0	0	16719	11502	5	4416	1	1017	1270	450
0	0	16722	11502	5	4421	1	1016	1270	450
0	0	16722	11502	5	4426	1	1016	1270	450
0	0	16722	11502	5	4431	1	1015	1270	450
0	0	16722	11502	5	4436	1	1015	1270	450
0	0	16722	11505	5	4441	1	1014	1270	450
0	0	16722	11505	5	4446	1	1013	1270	450
0	0	16722	11505	5	4451	1	1011	1270	450
0	0	16722	11505	5	4456	1	1010	1270	450
0	0	16722	11505	5	4461	1	1008	1270	450
0	0	16722	11505	5	4466	1	1007	1270	450
0	0	16722	11505	5	4471	1	1006	1270	450
0	0	16722	11509	5	4476	1	1004	1270	450
0	0	16722	11509	5	4481	1	1003	1270	450
0	0	16722	11509	5	4486	1	1001	1270	450
0	0	16722	11509	5	4491	1	999	1250	450
0	0	16722	11509	5	4496	1	997	1250	450
0	0	16722	11509	5	4501	1	995	1250	450
0	0	16722	11509	5	4506	1	995	1250	450
0	0	16722	11509	5	4511	1	994	1250	450
0	0	16722	11509	5	4516	1	993	1250	450
0	0	16722	11509	5	4521	1	993	1250	450
0	0	16722	11509	5	4526	1	993	1250	450
0	0	16722	11509	5	4531	1	992	1250	450
0	0	16722	11509	5	4536	1	992	1250	450
0	0	16722	11509	5	4541	1	992	1250	450
0	0	16722	11509	5	4546	1	991	1250	450
0	0	16726	11509	5	4551	1	991	1250	450
0	0	16726	11509	5	4556	1	991	1250	450
0	0	16726	11509	5	4561	1	990	1250	450
0	0	16726	11509	5	4566	1	989	1250	450
0	0	16726	11509	5	4571	1	988	1250	450
0	0	16726	11509	5	4576	1	986	1250	450
0	0	16726	11509	5	4581	1	985	1230	460
0	0	16726	11509	5	4586	1	983	1230	460
0	0	16726	11509	5	4591	1	981	1230	460
0	0	16726	11509	5	4596	1	980	1230	460
0	0	16726	11513	5	4601	1	979	1230	460
0	0	16726	11513	5	4606	1	979	1230	460
0	0	16726	11513	5	4611	1	979	1230	460
0	0	16726	11513	5	4616	1	979	1230	460
0	0	16730	11519	5	4621	1	979	1230	460
0	0	16735	11527	5	4626	1	980	1230	460
0	0	16744	11540	5	4631	1	980	1230	460
0	0	16752	11559	5	4636	1	978	1230	460
0	0	16761	11580	5	4641	1	978	1230	460
0	0	16769	11598	5	4646	1	978	1230	460
0	0	16775	11612	5	4651	1	978	1230	460
0	0	16782	11621	5	4656	1	976	1230	460
0	0	16787	11631	5	4661	1	976	1250	450
0	0	16792	11641	5	4666	1	976	1250	450
0	0	16792	11650	5	4671	1	974	1250	450
0	0	16796	11659	5	4676	1	973	1250	450
0	0	16796	11667	5	4681	1	973	1250	450
0	0	16796	11674	5	4686	1	972	1250	450
0	0	16796	11681	5	4691	1	971	1250	450
0	0	16792	11688	5	4696	1	970	1250	450
0	0	16792	11694	5	4701	1	970	1250	450
0	0	16792	11699	5	4706	1	970	1270	450
0	0	16792	11704	5	4711	1	970	1270	450
0	0	16788	11709	5	4716	1	969	1270	450
0	0	16788	11715	5	4721	1	966	1270	450
0	0	16782	11724	5	4726	1	964	1270	450
0	0	16782	11733	5	4731	1	963	1270	450
0	0	16782	11744	5	4736	1	959	1270	450
0	0	16782	11755	5	4741	1	956	1270	450
0	0	16782	11765	5	4746	1	956	1270	450
0	0	16782	11774	5	4751	1	956	1270	450
0	0	16782	11782	5	4756	1	956	1270	450
0	0	16786	11789	5	4761	1	955	1290	440
0	0	16786	11795	5	4766	1	955	1290	440
0	0	16790	11801	5	4771	1	955	1290	440
0	0	16790	11806	5	4776	1	954	1290	440
0	0	16790	11810	5	4781	1	953	1290	440
0	0	16790	11810	5	4786	1	951	1290	440
0	0	16790	11814	5	4791	1	950	1290	440
0	0	16790	11814	5	4796	1	950	1300	430
0	0	16790	11814	5	4801	1	948	1300	430
0	0	16790	11814	5	4806	1	947	1300	430
0	0	16790	11814	5	4811	1	946	1300	430
0	0	16790	11814	5	4816	1	946	1300	430
0	0	16790	11810	5	4821	1	946	1300	430
0	0	16790	11810	5	4826	1	946	1300	430
0	0	16790	11810	5	4831	1	946	1300	430
0	0	16790	11805	5	4836	1	946	1300	430
0	0	16790	11805	5	4841	1	946	1300	430
0	0	16790	11797	5	4846	1	946	1300	430
0	0	16790	11792	5	4851	1	946	1300	430
0	0	16790	11784	5	4856	1	946	1300	430
0	0	16790	11776	5	4861	1	946	1300	430
0	0	16787	11768	5	4866	1	946	1300	430
0	0	16787	11759	5	4871	1	947	1300	430
0	0	16787	11750	5	4876	1	947	1300	430
0	0	16787	11738	5	4881	1	948	1300	430
0	0	16787	11724	5	4886	1	949	1290	440
0	0	16787	11708	5	4891	1	950	1290	440
0	0	16787	11694	5	4896	1	950	1290	440
0	0	16787	11683	5	4901	1	950	1290	440
0	0	16787	11674	5	4906	1	950	1290	440
0	0	16791	11667	5	4911	1	951	1290	440
0	0	16791	11658	5	4916	1	952	1290	440
0	0	16791	11648	5	4921	1	951	1270	450
0	0	16791	11637	5	4926	1	951	1270	450
0	0	16791	11626	5	4931	1	951	1270	450
0	0	16791	11614	5	4936	1	952	1270	450
0	0	16791	11603	5	4941	1	952	1270	450
0	0	16791	11592	5	4946	1	953	1290	460
0	0	16796	11581	5	4951	1	953	1270	460
0	0	16796	11569	5	4956	1	957	1280	470
0	0	16801	11555	5	4961	1	960	1280	470
0	0	16801	11540	5	4966	1	959	1280	470
0	0	16801	11526	5	4971	1	958	1260	480
0	0	16804	11512	5	4976	1	959	1260	480
0	0	16804	11498	5	4981	1	960	1260	480
0	0	16804	11485	5	4986	1	959	1260	480
0	0	16808	11470	5	4991	1	959	1260	480
0	0	16808	11454	5	4996	1	960	1260	480
0	0	16808	11438	5	5001	1	960	1250	480
0	0	16812	11421	5	5006	1	960	1250	480
0	0	16812	11408	5	5011	1	961	1250	480
0	0	16815	11395	5	5016	1	961	1250	480
0	0	16815	11383	5	5021	1	961	1250	480
0	0	16815	11369	5	5026	1	961	1230	490
0	0	16819	11353	5	5031	1	961	1230	490
0	0	16819	11336	5	5036	1	961	1230	490
0	0	16819	11321	5	5041	1	961	1230	490
0	0	16819	11305	5	5046	1	961	1230	490
0	0	16819	11291	5	5051	1	962	1220	500
0	0	16823	11277	5	5056	1	962	1220	500
0	0	16823	11263	5	5061	1	962	1220	500
0	0	16827	11248	5	5066	1	962	1220	500
0	0	16827	11233	5	5071	1	962	1220	500
0	0	16827	11220	5	5076	1	961	1220	500
0	0	16827	11206	5	5081	1	962	1220	500
0	0	16831	11192	5	5086	1	963	1220	500
0	0	16831	11179	5	5091	1	963	1190	500
0	0	16837	11168	5	5096	1	963	1180	490
0	0	16837	11156	5	5101	1	963	1180	490
0	0	16840	11144	5	5106	1	963	1170	480
0	0	16840	11133	5	5111	1	963	1160	470
0	0	16840	11121	5	5116	1	963	1160	470
0	0	16846	11109	5	5121	1	963	1130	460
0	0	16846	11099	5	5126	1	963	1130	460
0	0	16846	11090	5	5131	1	962	1120	450
0	0	16846	11081	5	5136	1	962	1120	450
0	0	16846	11074	5	5141	1	962	1110	430
0	0	16850	11069	5	5146	1	961	1080	430
0	0	16850	11065	5	5151	1	961	1080	430
0	0	16850	11065	5	5156	1	961	1070	410
0	0	16850	11065	5	5161	1	961	1070	410
0	0	16850	11065	5	5166	1	961	1070	400
0	0	16850	11065	5	5171	1	961	1060	400
0	0	16850	11065	5	5176	1	962	1050	380
0	0	16850	11065	5	5181	1	962	1050	380
0	0	16850	11065	5	5186	1	963	1050	380
0	0	16854	11065	5	5191	1	963	1050	380
0	0	16854	11065	5	5196	1	963	1050	380
0	0	16854	11065	5	5201	1	964	1050	380
0	0	16854	11070	5	5206	1	964	1050	380
0	0	16854	11074	5	5211	1	964	1050	380
0	0	16850	11079	5	5216	1	964	1050	380
0	0	16850	11085	5	5221	1	964	1050	380
0	0	16850	11093	5	5226	1	964	1050	380
0	0	16850	11101	5	5231	1	963	1050	380
0	0	16850	11112	5	5236	1	963	1050	380
0	0	16850	11123	5	5241	1	963	1050	380
0	0	16847	11135	5	5246	1	962	1050	380
0	0	16847	11149	5	5251	1	962	1050	380
0	0	16843	11162	5	5256	1	961	1050	380
0	0	16843	11175	5	5261	1	961	1050	380
0	0	16840	11189	5	5266	1	962	1050	380
0	0	16840	11203	5	5271	1	960	1050	380
0	0	16836	11219	5	5276	1	959	1060	380
0	0	16836	11239	5	5281	1	957	1060	380
0	0	16831	11262	5	5286	1	956	1060	380
0	0	16831	11286	5	5291	1	956	1060	380
0	0	16831	11311	5	5296	1	956	1060	380
0	0	16831	11334	5	5301	1	956	1060	380
0	0	16831	11356	5	5306	1	956	1060	380
0	0	16831	11378	5	5311	1	956	1070	380
0	0	16837	11397	5	5316	1	953	1070	380
0	0	16837	11419	5	5321	1	952	1070	380
0	0	16842	11440	5	5326	1	952	1070	380
0	0	16842	11459	5	5331	1	952	1070	380
0	0	16842	11478	5	5336	1	951	1080	380
0	0	16846	11495	5	5341	1	947	1080	380
0	0	16846	11513	5	5346	1	946	1080	380
0	0	16851	11531	5	5351	1	946	1100	370
0	0	16851	11549	5	5356	1	946	1100	370
0	0	16856	11564	5	5361	1	946	1100	370
0	0	16860	11578	5	5366	1	944	1100	370
0	0	16865	11594	5	5371	1	942	1110	370
0	0	16870	11611	5	5376	1	941	1110	370
0	0	16876	11630	5	5381	1	940	1110	370
0	0	16883	11649	5	5386	1	934	1110	370
0	0	16889	11666	5	5391	1	930	1120	370
0	0	16896	11681	5	5396	1	927	1120	370
0	0	16902	11692	5	5401	1	920	1120	370
0	0	16906	11700	5	5406	1	918	1120	370
0	0	16910	11705	5	5411	1	917	1130	370
0	0	16910	11705	5	5416	1	916	1130	370
0	0	16917	11710	5	5421	1	914	1130	370
0	0	16917	11710	5	5426	1	913	1150	360
0	0	16920	11710	5	5431	1	912	1150	360
0	0	16920	11710	5	5436	1	912	1150	360
0	0	16920	11710	5	5441	1	912	1160	360
0	0	16920	11710	5	5446	1	911	1160	360
0	0	16920	11706	5	5451	1	912	1160	360
0	0	16920	11706	5	5456	1	913	1160	360
0	0	16926	11698	5	5461	1	913	1160	360
0	0	16929	11691	5	5466	1	914	1180	360
0	0	16933	11682	5	5471	1	915	1180	360
0	0	16938	11671	5	5476	1	915	1160	360
0	0	16942	11661	5	5481	1	915	1160	360
0	0	16946	11652	5	5486	1	915	1180	380
0	0	16951	11641	5	5491	1	916	1180	380
0	0	16955	11629	5	5496	1	917	1180	380
0	0	16960	11615	5	5501	1	917	1170	390
0	0	16965	11599	5	5506	1	917	1170	390
0	0	16968	11585	5	5511	1	919	1170	390
0	0	16972	11570	5	5516	1	919	1170	390
0	0	16976	11554	5	5521	1	918	1160	390
0	0	16976	11537	5	5526	1	918	1160	390
0	0	16982	11520	5	5531	1	920	1160	390
0	0	16982	11506	5	5536	1	919	1150	390
0	0	16987	11494	5	5541	1	920	1150	390
0	0	16987	11481	5	5546	1	920	1150	390
0	0	16993	11470	5	5551	1	921	1150	390
0	0	16997	11459	5	5556	1	920	1150	390
0	0	17000	11449	5	5561	1	921	1130	400
0	0	17005	11441	5	5566	1	921	1130	400
0	0	17009	11434	5	5571	1	921	1130	400
0	0	17013	11426	5	5576	1	921	1130	400
0	0	17017	11418	5	5581	1	922	1130	400
0	0	17017	11409	5	5586	1	922	1120	400
0	0	17024	11402	5	5591	1	922	1120	400
0	0	17027	11396	5	5596	1	922	1120	400
0	0	17027	11393	5	5601	1	921	1120	400
0	0	17032	11393	5	5606	1	921	1120	400
0	0	17036	11389	5	5611	1	922	1100	400
0	0	17036	11389	5	5616	1	922	1100	400
0	0	17044	11389	5	5621	1	924	1100	400
0	0	17048	11386	5	5626	1	926	1100	400
0	0	17053	11386	5	5631	1	928	1100	400
0	0	17058	11386	5	5636	1	931	1100	400
0	0	17063	11386	5	5641	1	933	1100	400
0	0	17067	11386	5	5646	1	934	1090	400
0	0	17072	11386	5	5651	1	936	1090	400
0	0	17076	11386	5	5656	1	938	1090	400
0	0	17080	11386	5	5661	1	941	1090	400
0	0	17085	11386	5	5666	1	942	1090	400
0	0	17089	11391	5	5671	1	943	1090	400
0	0	17095	11391	5	5676	1	943	1090	400
0	0	17100	11397	5	5681	1	945	1090	400
0	0	17104	11402	5	5686	1	948	1090	400
0	0	17110	11406	5	5691	1	951	1100	420
0	0	17115	11406	5	5696	1	955	1100	420
0	0	17120	11412	5	5701	1	959	1110	430
0	0	17127	11412	5	5706	1	962	1110	430
0	0	17132	11418	5	5711	1	964	1110	430
0	0	17137	11422	5	5716	1	966	1110	430
0	0	17142	11422	5	5721	1	970	1110	430
0	0	17147	11427	5	5726	1	974	1110	430
0	0	17151	11427	5	5731	1	976	1110	430
0	0	17155	11433	5	5736	1	976	1110	430
0	0	17159	11433	5	5741	1	977	1120	430
0	0	17159	11439	5	5746	1	978	1120	430
0	0	17162	11439	5	5751	1	979	1120	430
0	0	17162	11444	5	5756	1	982	1120	430
0	0	17162	11444	5	5761	1	984	1120	430
0	0	17166	11444	5	5766	1	987	1120	430
0	0	17166	11444	5	5771	1	991	1120	430
0	0	17166	11448	5	5776	1	995	1120	430
0	0	17166	11448	5	5781	1	998	1120	430
0	0	17166	11452	5	5786	1	999	1120	430
0	0	17166	11457	5	5791	1	1002	1120	430
0	0	17166	11461	5	5796	1	1004	1120	430
0	0	17166	11467	5	5801	1	1008	1140	420
0	0	17166	11471	5	5806	1	1010	1140	420
0	0	17166	11475	5	5811	1	1012	1140	420
0	0	17166	11475	5	5816	1	1017	1140	420
0	0	17166	11479	6	5822	1	1023	1140	420
0	0	17166	11479	5	5827	1	1023	1160	440
0	0	17166	11479	5	5832	1	1023	1160	440
0	0	17162	11482	5	5837	1	1023	1160	450
0	0	17162	11482	5	5842	1	1023	1160	450
0	0	17158	11482	5	5847	1	1023	1170	450
0	0	17158	11482	5	5852	1	1023	1170	450
0	0	17155	11486	5	5857	1	1023	1170	450
0	0	17155	11486	5	5862	1	1023	1170	450
0	0	17151	11486	5	5867	1	1023	1170	450
0	0	17151	11491	5	5872	1	1023	1170	450
0	0	17148	11491	5	5877	1	1023	1200	440
0	0	17144	11496	5	5882	1	1023	1210	460
0	0	17139	11503	5	5887	1	1023	1210	460
0	0	17132	11510	5	5892	1	1023	1220	460
0	0	17125	11518	5	5897	1	1023	1220	460
0	0	17120	11525	5	5902	1	1023	1230	460
0	0	17115	11529	5	5907	1	1023	1230	460
0	0	17111	11529	5	5912	1	1023	1230	460
0	0	17108	11534	5	5917	1	1023	1230	460
0	0	17108	11534	5	5922	1	1023	1230	460
0	0	17103	11540	5	5927	1	1023	1250	450
0	0	17103	11540	5	5932	1	1023	1250	450
0	0	17103	11545	5	5937	1	1023	1250	450
0	0	17098	11545	5	5942	1	1023	1250	450
0	0	17098	11545	5	5947	1	1023	1250	450
0	0	17098	11545	5	5952	1	1023	1250	450
0	0	17098	11545	5	5957	1	1023	1250	450
0	0	17098	11549	5	5962	1	1023	1250	450
0	0	17098	11549	5	5967	1	1023	1250	450
0	0	17098	11549	5	5972	1	1023	1250	450
0	0	17094	11549	5	5977	1	1023	1250	450
0	0	17094	11552	5	5982	1	1023	1250	450
0	0	17094	11552	5	5987	1	1023	1250	450
0	0	17091	11559	5	5992	1	1023	1250	450
0	0	17091	11564	5	5997	1	1023	1250	450
0	0	17091	11569	5	6002	1	1023	1250	450
0	0	17091	11574	5	6007	1	1023	1270	450
0	0	17091	11574	5	6012	1	1023	1270	450
0	0	17091	11579	5	6017	1	1023	1270	450
0	0	17091	11579	5	6022	1	1023	1270	450
0	0	17091	11579	5	6027	1	1023	1270	450
0	0	17091	11583	5	6032	1	1023	1270	450
0	0	17091	11583	5	6037	1	1023	1270	450
0	0	17091	11583	5	6042	1	1023	1270	450
0	0	17091	11583	5	6047	1	1023	1270	450
0	0	17091	11583	5	6052	1	1023	1270	450
0	0	17091	11583	5	6057	1	1023	1270	450
0	0	17091	11583	5	6062	1	1023	1270	450
0	0	17091	11583	5	6067	1	1023	1290	440
0	0	17091	11583	5	6072	1	1023	1290	440
0	0	17095	11583	5	6077	1	1023	1290	440
0	0	17095	11583	5	6082	1	1023	1290	440
0	0	17095	11583	5	6087	1	1023	1290	440
0	0	17098	11583	5	6092	1	1023	1270	450
0	0	17098	11583	5	6097	1	1023	1270	450
0	0	17098	11583	5	6102	1	1023	1270	450
0	0	17098	11583	5	6107	1	1023	1270	450
0	0	17098	11583	5	6112	1	1023	1270	450
0	0	17098	11583	5	6117	1	1023	1270	450
0	0	17098	11583	5	6122	1	1023	1270	450
0	0	17098	11583	5	6127	1	1023	1270	450
0	0	17098	11583	5	6132	1	1023	1270	450
0	0	17098	11587	5	6137	1	1023	1270	450
0	0	17098	11587	5	6142	1	1023	1260	440
0	0	17098	11587	5	6147	1	1023	1250	440
0	0	17098	11587	5	6152	1	1023	1230	430
0	0	17098	11587	5	6157	1	1023	1230	430
0	0	17098	11587	5	6162	1	1023	1230	430
0	0	17098	11587	5	6167	1	1023	1230	430
0	0	17098	11587	5	6172	1	1023	1230	430
0	0	17098	11587	5	6177	1	1023	1230	430
0	0	17098	11587	5	6182	1	1023	1230	430
0	0	17102	11587	5	6187	1	1023	1230	430
0	0	17102	11587	5	6192	1	1023	1230	430
0	0	17102	11587	5	6197	1	1023	1230	430
0	0	17102	11587	5	6202	1	1023	1210	440
0	0	17102	11587	5	6207	1	1023	1210	440
0	0	17102	11587	5	6212	1	1023	1210	440
0	0	17102	11587	5	6217	1	1023	1210	440
0	0	17102	11587	5	6222	1	1023	1210	440
0	0	17102	11590	5	6227	1	1023	1210	440
0	0	17102	11590	5	6232	1	1023	1210	440
0	0	17102	11590	5	6237	1	1023	1210	440
0	0	17102	11590	5	6242	1	1023	1210	440
0	0	17102	11590	5	6247	1	1023	1210	440
0	0	17102	11594	5	6252	1	1023	1210	440
0	0	17102	11594	5	6257	1	1023	1210	440
0	0	17102	11594	5	6262	1	1023	1210	440
0	0	17102	11594	5	6267	1	1023	1210	440
0	0	17102	11594	5	6272	1	1023	1200	440
0	0	17102	11594	5	6277	1	1023	1200	440
0	0	17102	11594	5	6282	1	1023	1190	430
0	0	17102	11594	5	6287	1	1023	1190	430
0	0	17102	11594	5	6292	1	1023	1170	420
0	0	17102	11594	5	6297	1	1023	1170	420
0	0	17102	11594	5	6302	1	1023	1170	420
0	0	17102	11594	5	6307	1	1023	1170	420
0	0	17102	11594	5	6312	1	1023	1170	420
0	0	17102	11594	5	6317	1	1023	1170	420
0	0	17102	11594	5	6322	1	1023	1170	420
0	0	17102	11594	5	6327	1	1023	1170	420
0	0	17102	11594	5	6332	1	1023	1170	420
0	0	17102	11594	5	6337	1	1023	1170	420
0	0	17102	11594	5	6342	1	1023	1170	420
0	0	17102	11594	5	6347	1	1023	1170	420
0	0	17102	11594	5	6352	1	1023	1170	420
0	0	17102	11594	5	6357	1	1023	1170	420
0	0	17102	11594	5	6362	1	1023	1170	420
0	0	17102	11597	5	6367	1	1023	1170	420
0	0	17102	11597	5	6372	1	1023	1170	420
0	0	17102	11597	5	6377	1	1023	1170	420
0	0	17102	11597	5	6382	1	1023	1180	410
0	0	17102	11597	5	6387	1	1023	1180	410
0	0	17102	11597	5	6392	1	1023	1180	410
0	0	17102	11601	5	6397	1	1023	1180	410
0	0	17102	11601	5	6402	1	1023	1180	410
0	0	17105	11604	5	6407	1	1023	1180	410
0	0	17105	11608	5	6412	1	1023	1180	410
0	0	17110	11615	5	6417	1	1023	1180	410
0	0	17110	11624	5	6422	1	1023	1180	410
0	0	17115	11632	5	6427	1	1023	1180	410
0	0	17115	11640	5	6432	1	1023	1180	410
0	0	17115	11645	5	6437	1	1023	1180	410
0	0	17115	11650	5	6442	1	1023	1180	410
0	0	17115	11655	5	6447	1	1023	1180	410
0	0	17115	11661	5	6452	1	1023	1180	410
0	0	17115	11667	5	6457	1	1023	1180	410
0	0	17118	11673	5	6462	1	1023	1180	410
0	0	17118	11679	5	6467	1	1023	1180	410
0	0	17122	11685	5	6472	1	1023	1180	410
0	0	17122	11691	5	6477	1	1020	1180	410
0	0	17122	11698	5	6482	1	1019	1180	410
0	0	17125	11703	5	6487	1	1017	1180	410
0	0	17125	11709	5	6492	1	1016	1180	410
0	0	17125	11715	5	6497	1	1014	1200	430
0	0	17125	11721	5	6502	1	1011	1220	420
0	0	17125	11726	5	6507	1	1008	1230	430
0	0	17129	11730	5	6512	1	1006	1230	430
0	0	17129	11733	5	6517	1	1004	1230	430
0	0	17129	11737	5	6522	1	1001	1230	430
0	0	17129	11740	5	6527	1	999	1230	430
0	0	17132	11740	5	6532	1	998	1230	430
0	0	17132	11745	5	6537	1	998	1230	430
0	0	17132	11745	5	6542	1	997	1220	420
0	0	17132	11745	5	6547	1	997	1230	420
0	0	17132	11745	5	6552	1	996	1210	410
0	0	17132	11745	5	6557	1	995	1210	410
0	0	17132	11745	5	6562	1	993	1210	410
0	0	17129	11745	5	6567	1	990	1210	410
0	0	17129	11745	5	6572	1	987	1210	410
0	0	17129	11745	5	6577	1	985	1210	410
0	0	17129	11745	5	6582	1	982	1210	410
0	0	17129	11745	5	6587	1	979	1210	410
0	0	17129	11745	5	6592	1	978	1210	410
0	0	17129	11745	5	6597	1	977	1210	410
0	0	17129	11745	5	6602	1	976	1210	410
0	0	17129	11745	5	6607	1	977	1210	410
0	0	17129	11745	5	6612	1	977	1210	410
0	0	17129	11740	5	6617	1	978	1210	410
0	0	17129	11735	5	6622	1	978	1210	410
0	0	17129	11728	5	6627	1	979	1210	410
0	0	17129	11720	5	6632	1	979	1210	410
0	0	17129	11710	5	6637	1	980	1210	410
0	0	17129	11700	5	6642	1	979	1210	410
0	0	17129	11690	5	6647	1	979	1210	410
0	0	17125	11679	5	6652	1	979	1200	410
0	0	17125	11667	5	6657	1	979	1200	410
0	0	17119	11654	5	6662	1	979	1200	410
0	0	17119	11641	5	6667	1	979	1200	410
0	0	17119	11627	5	6672	1	979	1200	410
0	0	17116	11614	5	6677	1	979	1200	410
0	0	17116	11604	5	6682	1	978	1200	410
0	0	17116	11595	5	6687	1	978	1200	410
0	0	17116	11588	5	6692	1	978	1180	410
0	0	17116	11578	5	6697	1	979	1180	410
0	0	17116	11566	5	6702	1	978	1180	410
0	0	17116	11555	5	6707	1	980	1180	410
0	0	17116	11545	5	6712	1	979	1180	410
0	0	17119	11538	5	6717	1	979	1170	420
0	0	17119	11538	5	6722	1	979	1170	420
0	0	17119	11535	5	6727	1	979	1170	420
0	0	17119	11535	5	6732	1	979	1170	420
0	0	17123	11535	5	6737	1	979	1170	420
0	0	17123	11528	5	6742	1	979	1150	420
0	0	17128	11524	5	6747	1	979	1150	420
0	0	17128	11519	5	6752	1	979	1150	420
0	0	17134	11514	5	6757	1	979	1150	420
0	0	17134	11511	5	6762	1	979	1150	420
0	0	17138	11507	5	6767	1	979	1150	420
0	0	17138	11503	5	6772	1	979	1150	420
0	0	17142	11498	5	6777	1	979	1150	420
0	0	17142	11493	5	6782	1	980	1150	420
0	0	17148	11487	5	6787	1	980	1150	420
0	0	17148	11483	5	6792	1	980	1150	420
0	0	17155	11477	5	6797	1	980	1140	420
0	0	17158	11473	5	6802	1	981	1140	420
0	0	17158	11469	5	6807	1	980	1140	420
0	0	17164	11469	5	6812	1	979	1140	420
0	0	17164	11465	5	6817	1	979	1140	420
0	0	17164	11465	5	6822	1	979	1140	420
0	0	17164	11465	5	6827	1	979	1140	420
0	0	17169	11465	5	6832	1	979	1140	420
0	0	17169	11462	5	6837	1	979	1140	420
0	0	17173	11462	5	6842	1	979	1140	420
0	0	17177	11462	5	6847	1	979	1140	420
0	0	17182	11462	5	6852	1	979	1140	420
0	0	17186	11462	5	6857	1	980	1140	420
0	0	17192	11462	5	6862	1	980	1140	420
0	0	17197	11462	5	6867	1	980	1140	420
0	0	17201	11462	5	6872	1	980	1140	420
0	0	17205	11462	5	6877	1	980	1140	420
0	0	17209	11462	5	6882	1	980	1140	420
0	0	17213	11465	5	6887	1	980	1140	420
0	0	17218	11465	5	6892	1	980	1140	420
0	0	17224	11465	5	6897	1	980	1140	420
0	0	17229	11465	5	6902	1	981	1140	420
0	0	17233	11465	5	6907	1	981	1140	420
0	0	17237	11469	5	6912	1	982	1140	420
0	0	17241	11469	5	6917	1	981	1140	420
0	0	17244	11472	5	6922	1	982	1140	420
0	0	17244	11472	5	6927	1	982	1120	430
0	0	17250	11472	5	6932	1	982	1120	430
0	0	17250	11472	5	6937	1	982	1120	430
0	0	17257	11476	5	6942	1	982	1120	430
0	0	17257	11476	5	6947	1	982	1120	430
0	0	17262	11480	5	6952	1	982	1120	430
0	0	17262	11480	5	6957	1	982	1120	430
0	0	17268	11485	5	6962	1	982	1130	450
0	0	17273	11489	5	6967	1	982	1130	450
0	0	17279	11494	5	6972	1	983	1140	450
0	0	17286	11499	5	6977	1	982	1140	450
0	0	17292	11504	5	6982	1	982	1140	450
0	0	17298	11509	5	6987	1	982	1140	450
0	0	17304	11512	5	6992	1	982	1140	450
0	0	17309	11517	5	6997	1	983	1140	450
0	0	17314	11522	5	7002	1	983	1140	450
0	0	17320	11525	5	7007	1	983	1140	450
0	0	17324	11529	5	7012	1	983	1140	450
0	0	17328	11529	5	7017	1	983	1140	450
0	0	17328	11536	5	7022	1	984	1140	450
0	0	17334	11542	5	7027	1	984	1140	450
0	0	17334	11549	5	7032	1	984	1140	450
0	0	17341	11557	5	7037	1	984	1140	450
0	0	17345	11565	5	7042	1	983	1160	450
0	0	17350	11573	5	7047	1	983	1160	450
0	0	17354	11582	5	7052	1	983	1160	450
0	0	17358	11591	5	7057	1	983	1160	450
0	0	17362	11600	5	7062	1	983	1160	440
0	0	17365	11608	5	7067	1	983	1160	440
0	0	17369	11616	5	7072	1	983	1140	420
0	0	17374	11623	5	7077	1	983	1140	420
0	0	17379	11631	5	7082	1	983	1140	420
0	0	17384	11638	5	7087	1	983	1140	420
0	0	17388	11642	5	7092	1	983	1150	420
0	0	17388	11646	5	7097	1	983	1150	420
0	0	17395	11646	5	7102	1	983	1150	420
0	0	17399	11651	5	7107	1	983	1150	420
0	0	17403	11655	5	7112	1	982	1150	420
0	0	17407	11658	5	7117	1	982	1150	420
0	0	17411	11662	5	7122	1	982	1150	420
0	0	17415	11662	5	7127	1	982	1150	420
0	0	17415	11667	5	7132	1	982	1150	420
0	0	17421	11667	5	7137	1	981	1150	420
0	0	17424	11667	5	7142	1	981	1150	420
0	0	17424	11671	5	7147	1	981	1170	420
0	0	17432	11671	5	7152	1	982	1170	420
0	0	17437	11671	5	7157	1	982	1170	420
0	0	17443	11666	5	7162	1	982	1170	420
0	0	17448	11666	5	7167	1	981	1170	420
0	0	17452	11666	5	7172	1	980	1170	420
0	0	17452	11662	5	7177	1	980	1170	420
0	0	17459	11662	5	7182	1	979	1170	420
0	0	17463	11657	5	7187	1	979	1170	420
0	0	17469	11653	5	7192	1	980	1170	420
0	0	17474	11648	5	7197	1	980	1170	420
0	0	17480	11642	5	7202	1	980	1170	420
0	0	17484	11636	5	7207	1	980	1170	420
0	0	17488	11628	5	7212	1	981	1170	420
0	0	17492	11620	5	7217	1	981	1190	430
0	0	17492	11611	5	7222	1	981	1190	430
0	0	17497	11602	5	7227	1	981	1200	440
0	0	17497	11591	5	7232	1	981	1200	440
0	0	17497	11580	5	7237	1	981	1200	440
0	0	17497	11566	5	7242	1	982	1170	450
0	0	17497	11551	5	7247	1	982	1170	450
0	0	17497	11535	5	7252	1	982	1170	450
0	0	17493	11518	5	7257	1	982	1170	450
0	0	17489	11500	5	7262	1	982	1170	450
0	0	17484	11481	5	7267	1	982	1170	450
0	0	17479	11464	5	7272	1	982	1170	450
0	0	17474	11448	5	7277	1	982	1160	450
0	0	17474	11437	5	7282	1	982	1160	450
0	0	17470	11431	5	7287	1	982	1160	450
0	0	17470	11428	5	7292	1	982	1160	450
0	0	17470	11428	5	7297	1	982	1160	450
0	0	17470	11428	5	7302	1	982	1140	450
0	0	17470	11422	5	7307	1	981	1140	450
0	0	17474	11422	5	7312	1	980	1140	450
0	0	17474	11422	5	7317	1	980	1140	450
0	0	17474	11422	5	7322	1	980	1140	450
0	0	17474	11422	5	7327	1	979	1140	450
0	0	17474	11427	5	7332	1	978	1130	460
0	0	17474	11431	5	7337	1	976	1130	460
0	0	17477	11437	5	7342	1	975	1130	460
0	0	17477	11443	5	7347	1	975	1130	460
0	0	17477	11451	5	7352	1	975	1130	460
0	0	17481	11459	5	7357	1	975	1130	460
0	0	17481	11467	5	7362	1	976	1130	460
0	0	17488	11476	5	7367	1	976	1140	450
0	0	17493	11488	5	7372	1	976	1140	450
0	0	17500	11500	5	7377	1	976	1140	450
0	0	17506	11514	5	7382	1	976	1140	450
0	0	17513	11527	5	7387	1	976	1140	450
0	0	17522	11539	5	7392	1	976	1140	450
0	0	17532	11553	5	7397	1	976	1140	450
0	0	17544	11567	5	7402	1	976	1140	450
0	0	17555	11581	5	7407	1	976	1140	450
0	0	17567	11594	5	7412	1	975	1160	450
0	0	17578	11605	5	7417	1	976	1160	450
0	0	17589	11614	5	7422	1	976	1160	450
0	0	17600	11622	5	7427	1	976	1160	450
0	0	17611	11630	5	7432	1	976	1160	450
0	0	17622	11636	5	7437	1	977	1180	460
0	0	17632	11640	5	7442	1	977	1180	460
0	0	17641	11640	5	7447	1	977	1190	470
0	0	17650	11640	5	7452	1	976	1200	470
0	0	17656	11640	5	7457	1	976	1200	470
0	0	17660	11640	5	7462	1	976	1200	470
0	0	17665	11634	5	7467	1	977	1200	470
0	0	17669	11628	5	7472	1	977	1200	470
0	0	17673	11622	5	7477	1	976	1200	470
0	0	17677	11615	5	7482	1	976	1200	470
0	0	17680	11606	5	7487	1	977	1200	470
0	0	17684	11596	5	7492	1	977	1200	470
0	0	17688	11584	5	7497	1	977	1220	480
0	0	17691	11571	5	7502	1	977	1220	480
0	0	17695	11561	5	7507	1	978	1230	490
0	0	17700	11550	5	7512	1	979	1230	490
0	0	17704	11540	5	7517	1	979	1230	490
0	0	17707	11528	5	7522	1	979	1220	500
0	0	17711	11514	5	7527	1	979	1220	500
0	0	17711	11502	5	7532	1	979	1220	500
0	0	17718	11490	5	7537	1	979	1220	500
0	0	17721	11481	5	7542	1	979	1220	500
0	0	17725	11473	5	7547	1	979	1190	500
0	0	17729	11466	5	7552	1	979	1190	500
0	0	17733	11460	5	7557	1	979	1190	500
0	0	17739	11454	5	7562	1	978	1190	500
0	0	17743	11450	5	7567	1	978	1180	510
0	0	17748	11450	5	7572	1	977	1180	510
0	0	17753	11445	5	7577	1	974	1180	510
0	0	17753	11445	5	7582	1	955	1150	510
0	0	17758	11445	5	7587	1	929	1150	510
0	0	17758	11445	5	7592	1	894	1150	510
0	0	17764	11449	5	7597	1	848	1150	510
0	0	17768	11454	5	7602	1	738	1150	510
0	0	17772	11463	5	7607	1	416	1150	510
0	0	17772	11463	5	7612	0	0	1150	510
0	0	17777	11494	5	7617	0	0	1140	510
0	0	17783	11512	5	7622	0	0	1140	510
0	0	17783	11533	5	7627	0	0	1160	530
0	0	17778	11558	5	7632	0	0	1160	530
0	0	17772	11587	5	7637	0	0	1170	540
0	0	17761	11623	5	7642	0	0	1170	540
0	0	17749	11665	5	7647	0	0	1180	540
0	0	17735	11710	5	7652	0	0	1180	540
0	0	17722	11763	5	7657	0	0	1210	530
0	0	17710	11827	5	7662	0	0	1210	530
0	0	17697	11893	5	7667	0	0	1220	530
0	0	17685	11958	5	7672	0	0	1220	530
0	0	17672	12014	5	7677	0	0	1210	520
0	0	17659	12057	5	7682	0	0	1210	520
0	0	17647	12091	5	7687	0	0	1190	500
0	0	17633	12120	5	7692	0	0	1190	500
0	0	17619	12141	5	7697	0	0	1190	500
0	0	17603	12157	5	7702	0	0	1190	500
0	0	17585	12166	5	7707	0	0	1180	490
0	0	17565	12166	5	7712	0	0	1180	490
0	0	17543	12166	5	7717	0	0	1190	470
0	0	17519	12158	5	7722	0	0	1190	470
0	0	17493	12144	5	7727	0	0	1160	470
0	0	17465	12126	5	7732	0	0	1140	450
0	0	17437	12106	5	7737	0	0	1120	450
0	0	17408	12084	5	7742	0	0	1120	450
0	0	17380	12063	5	7747	0	0	1110	430
0	0	17352	12042	5	7752	0	0	1100	420
0	0	17325	12021	5	7757	0	0	1090	400
0	0	17299	12002	5	7762	0	0	1080	400
0	0	17273	11986	5	7767	0	0	1080	400
0	0	17249	11971	5	7772	0	0	1070	380
0	0	17228	11961	5	7777	0	0	1050	370
0	0	17209	11954	5	7782	0	0	1050	370
0	0	17194	11954	5	7787	0	0	1040	350
0	0	17183	11954	5	7792	0	0	1030	340
0	0	17173	11954	5	7797	0	0	1030	340
0	0	17166	11962	5	7802	0	0	1010	330
0	0	17158	11970	5	7807	0	0	1010	330
0	0	17151	11979	5	7812	0	0	1010	330
0	0	17144	11986	5	7817	0	0	1010	330
0	0	17139	11991	5	7822	0	0	1000	320
0	0	17134	11991	5	7827	0	0	1000	320
0	0	17130	11991	5	7832	0	0	990	300
0	0	17126	11991	5	7837	0	0	990	300
0	0	17121	11991	5	7842	0	0	990	300
0	0	17118	11984	5	7847	0	0	990	300
0	0	17118	11979	5	7852	0	0	990	300
0	0	17113	11975	5	7857	0	0	990	300
0	0	17113	11970	5	7862	0	0	990	300
0	0	17109	11970	5	7867	0	0	990	300
0	0	17109	11965	5	7872	0	0	1010	300
0	0	17105	11965	5	7877	0	0	1010	300
0	0	17105	11965	5	7882	0	0	1010	300
0	0	17101	11969	5	7887	0	0	1010	300
0	0	17101	11974	5	7892	0	0	1010	310
0	0	17101	11978	5	7897	0	0	1010	310
0	0	17101	11984	5	7902	0	0	1030	320
0	0	17101	11989	5	7907	0	0	1030	320
0	0	17106	11995	5	7912	0	0	1030	320
0	0	17110	12000	5	7917	0	0	1030	320
0	0	17116	12006	5	7922	0	0	1030	320
0	0	17123	12011	5	7927	0	0	1030	320
0	0	17129	12011	5	7932	0	0	1030	320
0	0	17135	12015	5	7937	0	0	1030	320
0	0	17140	12015	5	7942	0	0	1050	340
0	0	17145	12015	5	7947	0	0	1050	340
0	0	17149	12015	5	7952	0	0	1060	350
0	0	17149	12015	5	7957	0	0	1060	350
0	0	17154	12010	5	7962	0	0	1060	350
0	0	17154	12010	5	7967	0	0	1060	350
0	0	17154	12010	5	7972	0	0	1080	370
0	0	17154	12016	5	7977	0	0	1080	370
0	0	17148	12028	5	7982	0	0	1080	380
0	0	17148	12028	6	7988	1	385	1100	370
0	0	17148	12053	5	7993	1	652	1100	370
0	0	17148	12061	5	7998	1	781	1110	390
0	0	17148	12065	5	8003	1	838	1120	390
0	0	17154	12069	5	8008	1	876	1130	400
0	0	17154	12069	5	8013	1	905	1130	400
0	0	17160	12074	5	8018	1	927	1160	410
0	0	17160	12078	5	8023	1	944	1160	410
0	0	17166	12078	6	8029	1	958	1170	420
0	0	17166	12083	5	8034	1	969	1180	410
0	0	17171	12083	5	8039	1	979	1180	410
0	0	17171	12087	5	8044	1	985	1180	410
0	0	17176	12087	5	8049	1	990	1200	410
0	0	17176	12087	5	8054	1	995	1200	410
0	0	17176	12087	5	8059	1	999	1220	420
0	0	17176	12090	5	8064	1	1001	1220	420
0	0	17180	12090	5	8069	1	1002	1240	430
0	0	17180	12090	5	8074	1	1002	1240	430
0	0	17180	12090	5	8079	1	1001	1240	430
0	0	17180	12090	5	8084	1	1001	1240	430
0	0	17180	12090	5	8089	1	1000	1260	420
0	0	17180	12090	5	8094	1	999	1260	420
0	0	17180	12090	5	8099	1	998	1260	420
0	0	17180	12090	5	8104	1	996	1260	420
0	0	17180	12090	5	8109	1	989	1260	420
0	0	17180	12090	5	8114	1	972	1260	420
0	0	17180	12086	5	8119	1	942	1260	420
0	0	17174	12082	5	8124	1	889	1260	420
0	0	17169	12074	5	8129	1	737	1260	420
0	0	17162	12063	5	8134	1	195	1260	420
0	0	17162	12063	5	8139	0	0	1260	420
0	0	17138	12039	5	8144	0	0	1240	430
0	0	17121	12035	5	8149	0	0	1240	430
0	0	17101	12044	5	8154	0	0	1230	420
0	0	17080	12063	5	8159	0	0	1220	420
0	0	17062	12088	5	8164	0	0	1200	410
0	0	17047	12116	5	8169	0	0	1170	410
0	0	17037	12143	5	8174	0	0	1160	390
0	0	17032	12170	5	8179	0	0	1150	380
0	0	17032	12197	5	8184	0	0	1130	360
0	0	17040	12226	5	8189	0	0	1100	330
0	0	17052	12254	5	8194	0	0	1070	290
0	0	17065	12286	5	8199	0	0	1070	290
0	0	17081	12320	5	8204	0	0	1070	290
0	0	17102	12352	5	8209	0	0	1080	290
0	0	17125	12389	5	8214	0	0	1090	290
0	0	17149	12426	5	8219	0	0	1110	280
0	0	17177	12467	5	8224	0	0	1130	280
0	0	17177	12467	5	8229	0	0	1130	280
