# Supplementary material for: “Let Me Hear Your Handwriting!” Evaluating the Movement Fluency from Its Sonification
Source: PLoS One. 2015 Jun 17;10(6):e0128388. doi: 10.1371/journal.pone.0128388 (PMC4470513; doi:10.1371/journal.pone.0128388)
Supplement: S1 Dataset — (ZIP) [file pone.0128388.s004.zip › S4_Dataset_Experiment1/JC1.txt]

Identification :	julie	Operateur :	viet	Id tablette :	109052287	Id Curseur :	R
2011-10-04	13-12-34
Fichier origine :	C:\Documents and Settings\paz\Mes documents\Adulte Lapin\julie
Nb segments :	1
Seg	Num	X /100 mm	Y /100 mm	Interv ms	Time ms	Tip	P	Az	Al
0	0	8053	14678	5	5	0	0	138	39
0	1	8043	14670	5	10	0	0	138	39
0	2	8035	14661	5	15	0	0	137	39
0	3	8029	14653	5	20	0	0	137	39
0	4	8022	14650	5	25	0	0	137	39
0	5	8018	14646	5	30	0	0	137	39
0	6	8015	14646	5	35	0	0	137	39
0	7	8015	14646	5	40	0	0	137	39
0	8	8015	14646	5	45	0	0	136	40
0	9	8010	14651	5	50	0	0	136	40
0	10	8010	14651	5	55	0	0	136	40
0	11	8010	14655	5	60	0	0	136	40
0	12	8010	14660	5	65	0	0	136	40
0	13	8010	14664	5	70	0	0	136	40
0	14	8016	14672	5	75	0	0	136	40
0	15	8023	14680	5	80	0	0	136	40
0	16	8029	14687	5	85	0	0	136	40
0	17	8036	14695	5	90	0	0	137	39
0	18	8044	14701	5	95	0	0	137	39
0	19	8051	14708	5	100	0	0	137	39
0	20	8058	14712	5	105	0	0	137	39
0	21	8064	14712	5	110	0	0	137	39
0	22	8067	14712	5	115	0	0	138	39
0	23	8071	14712	5	120	0	0	138	39
0	24	8071	14712	5	125	0	0	138	39
0	25	8074	14708	5	130	0	0	138	39
0	26	8074	14708	5	135	0	0	139	38
0	27	8074	14708	5	140	0	0	139	38
0	28	8078	14708	5	145	0	0	139	38
0	29	8078	14708	5	150	0	0	140	38
0	30	8078	14704	5	155	0	0	140	38
0	31	8082	14704	5	160	0	0	141	39
0	32	8082	14704	5	165	0	0	141	39
0	33	8082	14704	5	170	0	0	141	39
0	34	8086	14704	5	175	0	0	141	39
0	35	8086	14704	5	180	0	0	141	39
0	36	8089	14704	5	185	0	0	141	39
0	37	8089	14704	5	190	0	0	141	39
0	38	8089	14704	5	195	0	0	141	39
0	39	8089	14708	5	200	0	0	141	39
0	40	8089	14708	5	205	0	0	141	39
0	41	8083	14713	5	210	0	0	141	39
0	42	8083	14718	5	215	0	0	141	39
0	43	8079	14724	5	220	0	0	141	39
0	44	8079	14733	5	225	0	0	141	39
0	45	8079	14741	5	230	0	0	141	39
0	46	8079	14751	5	235	0	0	141	39
0	47	8076	14762	5	240	0	0	141	39
0	48	8076	14773	5	245	0	0	141	39
0	49	8072	14786	5	250	0	0	141	39
0	50	8072	14797	5	255	0	0	141	39
0	51	8065	14808	5	260	0	0	141	39
0	52	8060	14818	5	265	0	0	142	38
0	53	8055	14825	5	270	0	0	142	38
0	54	8047	14831	5	275	0	0	142	38
0	55	8040	14836	5	280	0	0	142	38
0	56	8032	14841	5	285	0	0	142	38
0	57	8025	14845	5	290	0	0	142	38
0	58	8020	14850	5	295	0	0	142	38
0	59	8013	14857	5	300	0	0	142	38
0	60	8009	14865	5	305	0	0	142	38
0	61	8004	14874	5	310	0	0	142	38
0	62	7999	14883	5	315	0	0	143	38
0	63	7995	14890	5	320	0	0	142	37
0	64	7988	14899	5	325	0	0	142	37
0	65	7981	14905	5	330	0	0	141	37
0	66	7972	14910	5	335	0	0	141	37
0	67	7965	14914	5	340	0	0	141	37
0	68	7956	14914	5	345	0	0	142	36
0	69	7946	14914	5	350	0	0	141	36
0	70	7937	14914	5	355	0	0	141	36
0	71	7926	14914	5	360	0	0	140	36
0	72	7914	14910	5	365	0	0	140	36
0	73	7900	14906	5	370	0	0	140	36
0	74	7881	14902	5	375	0	0	140	36
0	75	7859	14893	5	380	0	0	141	35
0	76	7836	14880	5	385	0	0	142	35
0	77	7810	14863	5	390	0	0	143	36
0	78	7788	14842	5	395	0	0	144	36
0	79	7769	14820	5	400	0	0	145	36
0	80	7753	14794	5	405	0	0	146	38
0	81	7741	14768	5	410	0	0	147	38
0	82	7731	14744	5	415	0	0	148	38
0	83	7722	14720	5	420	0	0	148	39
0	84	7715	14699	5	425	0	0	149	40
0	85	7710	14679	5	430	0	0	149	41
0	86	7706	14661	5	435	0	0	150	41
0	87	7701	14645	5	440	0	0	151	42
0	88	7701	14629	5	445	0	0	151	43
0	89	7695	14617	5	450	0	0	152	44
0	90	7695	14605	5	455	0	0	153	45
0	91	7695	14595	5	460	0	0	153	46
0	92	7699	14590	5	465	0	0	153	46
0	93	7704	14585	5	470	0	0	151	46
0	94	7708	14585	5	475	0	0	150	47
0	95	7713	14585	5	480	0	0	149	47
0	96	7719	14585	5	485	0	0	148	47
0	97	7724	14585	5	490	0	0	148	47
0	98	7728	14585	5	495	0	0	148	47
0	99	7728	14589	5	500	0	0	148	47
0	100	7732	14589	5	505	0	0	148	47
0	101	7732	14589	5	510	0	0	148	47
0	102	7732	14589	5	515	0	0	148	47
0	103	7726	14589	5	520	0	0	147	48
0	104	7722	14589	5	525	0	0	147	48
0	105	7717	14589	5	530	0	0	147	48
0	106	7712	14585	5	535	0	0	147	48
0	107	7707	14585	5	540	0	0	147	48
0	108	7702	14585	5	545	0	0	147	48
0	109	7694	14585	5	550	0	0	147	48
0	110	7685	14581	5	555	0	0	147	48
0	111	7677	14581	5	560	0	0	147	48
0	112	7669	14578	5	565	0	0	147	48
0	113	7664	14578	5	570	0	0	147	48
0	114	7658	14578	5	575	0	0	147	48
0	115	7658	14578	5	580	0	0	147	48
0	116	7653	14578	5	585	0	0	147	48
0	117	7653	14578	5	590	0	0	147	48
0	118	7649	14578	5	595	0	0	146	48
0	119	7649	14578	5	600	0	0	146	48
0	120	7645	14578	5	605	0	0	145	47
0	121	7645	14583	5	610	0	0	145	47
0	122	7645	14583	5	615	0	0	145	47
0	123	7641	14583	5	620	0	0	145	47
0	124	7641	14583	5	625	0	0	145	47
0	125	7641	14583	5	630	0	0	145	47
0	126	7641	14583	5	635	0	0	145	47
0	127	7637	14577	5	640	0	0	145	47
0	128	7637	14571	5	645	0	0	145	47
0	129	7637	14566	5	650	0	0	145	47
0	130	7637	14558	5	655	0	0	145	47
0	131	7634	14549	5	660	0	0	145	47
0	132	7634	14540	5	665	0	0	144	48
0	133	7634	14529	5	670	0	0	144	48
0	134	7634	14521	5	675	0	0	144	48
0	135	7638	14512	5	680	0	0	144	48
0	136	7638	14502	5	685	0	0	144	48
0	137	7642	14491	5	690	0	0	144	48
0	138	7642	14480	5	695	0	0	144	48
0	139	7642	14470	5	700	0	0	144	48
0	140	7642	14457	5	705	1	53	143	49
0	141	7642	14452	5	710	1	95	143	49
0	142	7642	14452	5	715	1	144	143	49
0	143	7642	14452	5	720	1	185	143	49
0	144	7642	14452	5	725	1	224	143	49
0	145	7642	14452	5	730	1	255	143	49
0	146	7649	14452	5	735	1	285	143	49
0	147	7652	14452	5	740	1	320	143	49
0	148	7660	14458	5	745	1	353	142	49
0	149	7669	14465	5	750	1	373	142	49
0	150	7681	14477	5	755	1	394	142	49
0	151	7699	14494	5	760	1	408	142	49
0	152	7717	14518	5	765	1	420	142	49
0	153	7741	14547	5	770	1	430	142	49
0	154	7766	14580	5	775	1	431	142	49
0	155	7790	14618	5	780	1	443	142	49
0	156	7816	14659	5	785	1	436	144	49
0	157	7838	14703	5	790	1	440	144	49
0	158	7859	14749	5	795	1	424	145	50
0	159	7879	14797	5	800	1	398	145	50
0	160	7896	14847	5	805	1	394	145	50
0	161	7910	14894	5	810	1	380	145	50
0	162	7921	14941	5	815	1	377	145	50
0	163	7928	14983	5	820	1	344	145	50
0	164	7928	15020	5	825	1	335	145	50
0	165	7932	15053	5	830	1	324	145	50
0	166	7932	15081	5	835	1	323	145	50
0	167	7927	15108	5	840	1	309	145	50
0	168	7927	15130	5	845	1	306	145	50
0	169	7921	15150	5	850	1	294	145	50
0	170	7917	15166	5	855	1	291	145	50
0	171	7917	15177	5	860	1	284	146	49
0	172	7910	15186	5	865	1	282	146	49
0	173	7906	15186	5	870	1	280	146	49
0	174	7901	15186	5	875	1	275	146	49
0	175	7895	15186	5	880	1	266	146	49
0	176	7888	15176	5	885	1	262	146	49
0	177	7880	15160	5	890	1	264	146	49
0	178	7868	15139	5	895	1	263	146	49
0	179	7858	15111	5	900	1	261	146	49
0	180	7846	15083	5	905	1	260	146	49
0	181	7838	15053	5	910	1	263	146	49
0	182	7832	15023	5	915	1	258	146	49
0	183	7826	14990	5	920	1	252	145	50
0	184	7823	14956	5	925	1	253	145	50
0	185	7819	14922	5	930	1	255	145	50
0	186	7819	14887	5	935	1	250	145	50
0	187	7819	14854	5	940	1	247	145	50
0	188	7826	14822	5	945	1	247	145	50
0	189	7835	14787	5	950	1	262	145	50
0	190	7843	14754	5	955	1	258	145	50
0	191	7855	14719	5	960	1	262	145	50
0	192	7867	14688	5	965	1	255	145	50
0	193	7879	14659	5	970	1	258	145	50
0	194	7894	14633	5	975	1	255	145	50
0	195	7907	14612	5	980	1	255	145	50
0	196	7922	14592	5	985	1	259	145	50
0	197	7937	14578	5	990	1	252	145	50
0	198	7952	14565	5	995	1	258	145	50
0	199	7968	14555	5	1000	1	259	145	50
0	200	7981	14550	5	1005	1	260	145	50
0	201	7996	14546	5	1010	1	265	145	50
0	202	8008	14546	5	1015	1	274	145	50
0	203	8021	14551	5	1020	1	289	145	50
0	204	8033	14558	5	1025	1	299	145	50
0	205	8046	14572	5	1030	1	300	145	50
0	206	8060	14588	5	1035	1	309	145	50
0	207	8072	14611	5	1040	1	296	145	50
0	208	8083	14635	5	1045	1	306	145	50
0	209	8092	14658	5	1050	1	309	145	50
0	210	8097	14680	5	1055	1	308	145	50
0	211	8103	14697	5	1060	1	302	145	50
0	212	8103	14712	5	1065	1	301	145	50
0	213	8107	14721	5	1070	1	299	145	50
0	214	8107	14725	5	1075	1	296	145	50
0	215	8107	14725	5	1080	1	286	145	50
0	216	8107	14725	5	1085	1	274	145	50
0	217	8107	14725	5	1090	1	265	145	50
0	218	8107	14719	5	1095	1	259	145	50
0	219	8107	14710	5	1100	1	258	145	50
0	220	8104	14699	5	1105	1	254	145	50
0	221	8104	14685	5	1110	1	243	145	50
0	222	8099	14670	5	1115	1	230	145	50
0	223	8099	14654	5	1120	1	220	145	50
0	224	8099	14638	5	1125	1	214	145	50
0	225	8099	14624	5	1130	1	214	145	50
0	226	8104	14609	5	1135	1	213	145	50
0	227	8109	14598	5	1140	1	211	145	50
0	228	8116	14586	5	1145	1	216	145	50
0	229	8125	14575	5	1150	1	214	145	50
0	230	8136	14568	5	1155	1	211	145	50
0	231	8150	14561	5	1160	1	215	145	50
0	232	8164	14561	5	1165	1	219	145	50
0	233	8181	14557	5	1170	1	222	145	50
0	234	8199	14557	5	1175	1	226	145	50
0	235	8217	14560	5	1180	1	230	145	50
0	236	8236	14564	5	1185	1	242	145	50
0	237	8254	14572	5	1190	1	250	145	50
0	238	8272	14581	5	1195	1	262	145	50
0	239	8288	14591	5	1200	1	283	145	50
0	240	8300	14605	5	1205	1	307	145	50
0	241	8312	14619	5	1210	1	324	145	50
0	242	8320	14637	5	1215	1	327	145	50
0	243	8328	14657	5	1220	1	335	145	50
0	244	8333	14680	5	1225	1	336	145	50
0	245	8333	14706	5	1230	1	340	145	50
0	246	8337	14731	5	1235	1	340	145	50
0	247	8334	14757	5	1240	1	335	145	50
0	248	8330	14779	5	1245	1	340	145	50
0	249	8322	14801	5	1250	1	333	145	50
0	250	8312	14819	5	1255	1	334	145	50
0	251	8303	14832	5	1260	1	347	145	50
0	252	8289	14844	5	1265	1	347	145	50
0	253	8277	14850	5	1270	1	340	145	50
0	254	8265	14850	5	1275	1	341	145	50
0	255	8252	14855	5	1280	1	341	145	50
0	256	8242	14855	5	1285	1	336	145	50
0	257	8229	14850	5	1290	1	329	145	50
0	258	8217	14842	5	1295	1	324	145	50
0	259	8205	14832	5	1300	1	317	145	50
0	260	8193	14821	5	1305	1	311	145	50
0	261	8184	14806	5	1310	1	302	145	50
0	262	8175	14791	5	1315	1	297	145	50
0	263	8168	14774	5	1320	1	290	145	50
0	264	8162	14757	5	1325	1	282	145	50
0	265	8158	14740	5	1330	1	275	145	50
0	266	8158	14722	5	1335	1	275	145	50
0	267	8158	14704	5	1340	1	268	145	50
0	268	8158	14685	5	1345	1	255	145	50
0	269	8158	14665	5	1350	1	247	145	50
0	270	8158	14650	5	1355	1	232	145	50
0	271	8162	14634	5	1360	1	218	145	50
0	272	8162	14622	5	1365	1	199	145	50
0	273	8170	14611	5	1370	1	183	145	50
0	274	8177	14601	5	1375	1	171	145	50
0	275	8183	14595	5	1380	1	157	145	50
0	276	8191	14588	5	1385	1	150	145	50
0	277	8197	14588	5	1390	1	149	145	50
0	278	8205	14583	5	1395	1	154	145	50
0	279	8213	14583	5	1400	1	157	145	50
0	280	8220	14583	5	1405	1	160	145	50
0	281	8230	14590	5	1410	1	161	145	50
0	282	8239	14599	5	1415	1	160	145	50
0	283	8250	14611	5	1420	1	160	145	50
0	284	8261	14627	5	1425	1	160	145	50
0	285	8272	14646	5	1430	1	167	145	50
0	286	8283	14665	5	1435	1	167	145	50
0	287	8294	14684	5	1440	1	167	145	50
0	288	8305	14701	5	1445	1	173	145	50
0	289	8317	14716	5	1450	1	172	145	50
0	290	8328	14728	5	1455	1	175	145	50
0	291	8337	14736	5	1460	1	182	145	50
0	292	8343	14742	5	1465	1	184	145	50
0	293	8347	14742	5	1470	1	180	145	50
0	294	8347	14742	5	1475	1	176	145	50
0	295	8351	14742	5	1480	1	172	145	50
0	296	8351	14735	5	1485	1	174	145	50
0	297	8351	14730	5	1490	1	178	145	50
0	298	8356	14720	5	1495	1	199	145	50
0	299	8356	14707	5	1500	1	203	145	50
0	300	8356	14693	5	1505	1	206	145	50
0	301	8361	14676	5	1510	1	206	145	50
0	302	8361	14661	5	1515	1	202	145	50
0	303	8368	14644	5	1520	1	207	145	50
0	304	8375	14628	5	1525	1	211	145	50
0	305	8382	14615	5	1530	1	204	145	50
0	306	8392	14602	5	1535	1	203	145	50
0	307	8403	14594	5	1540	1	204	145	50
0	308	8415	14586	5	1545	1	208	145	50
0	309	8429	14580	5	1550	1	216	145	50
0	310	8442	14580	5	1555	1	220	145	50
0	311	8458	14580	5	1560	1	230	145	50
0	312	8473	14580	5	1565	1	237	145	50
0	313	8490	14587	5	1570	1	245	145	50
0	314	8506	14594	5	1575	1	251	145	50
0	315	8521	14605	5	1580	1	255	145	50
0	316	8537	14619	5	1585	1	255	145	50
0	317	8550	14637	5	1590	1	267	145	50
0	318	8564	14658	5	1595	1	274	144	50
0	319	8577	14682	5	1600	1	274	144	50
0	320	8587	14710	5	1605	1	268	144	50
0	321	8600	14737	5	1610	1	280	144	50
0	322	8609	14767	5	1615	1	284	145	50
0	323	8617	14794	5	1620	1	285	145	50
0	324	8624	14820	5	1625	1	284	145	50
0	325	8624	14846	5	1630	1	286	145	50
0	326	8630	14867	5	1635	1	291	145	50
0	327	8630	14888	5	1640	1	298	145	50
0	328	8630	14903	5	1645	1	305	145	50
0	329	8630	14914	5	1650	1	319	145	50
0	330	8624	14922	5	1655	1	326	145	50
0	331	8624	14926	5	1660	1	333	145	50
0	332	8618	14926	5	1665	1	336	145	50
0	333	8618	14926	5	1670	1	338	145	50
0	334	8614	14926	5	1675	1	334	145	50
0	335	8614	14926	5	1680	1	327	145	50
0	336	8614	14918	5	1685	1	324	145	50
0	337	8614	14910	5	1690	1	323	145	50
0	338	8611	14896	5	1695	1	323	145	50
0	339	8611	14877	5	1700	1	319	145	50
0	340	8611	14857	5	1705	1	321	145	50
0	341	8611	14833	5	1710	1	317	145	50
0	342	8611	14807	5	1715	1	326	145	50
0	343	8611	14777	5	1720	1	325	145	50
0	344	8611	14745	5	1725	1	327	145	50
0	345	8616	14714	5	1730	1	317	145	50
0	346	8616	14681	5	1735	1	331	145	50
0	347	8619	14650	5	1740	1	324	145	50
0	348	8619	14619	5	1745	1	322	145	50
0	349	8623	14590	5	1750	1	322	145	50
0	350	8623	14565	5	1755	1	314	145	50
0	351	8627	14541	5	1760	1	308	145	50
0	352	8627	14520	5	1765	1	304	145	50
0	353	8627	14501	5	1770	1	293	144	50
0	354	8633	14483	5	1775	1	281	144	50
0	355	8633	14471	5	1780	1	270	144	50
0	356	8633	14460	5	1785	1	265	144	50
0	357	8633	14456	5	1790	1	262	144	50
0	358	8633	14456	5	1795	1	270	144	50
0	359	8633	14456	5	1800	1	279	144	50
0	360	8633	14456	5	1805	1	282	144	50
0	361	8629	14465	5	1810	1	267	144	50
0	362	8625	14477	5	1815	1	259	144	50
0	363	8619	14493	5	1820	1	248	144	50
0	364	8613	14512	5	1825	1	223	144	50
0	365	8607	14535	5	1830	1	206	144	50
0	366	8607	14555	5	1835	1	206	144	50
0	367	8602	14575	5	1840	1	199	144	50
0	368	8602	14589	5	1845	1	204	144	50
0	369	8602	14597	5	1850	1	223	144	50
0	370	8602	14603	5	1855	1	230	144	50
0	371	8602	14603	5	1860	1	226	144	50
0	372	8602	14603	5	1865	1	221	144	50
0	373	8602	14603	5	1870	1	216	144	50
0	374	8606	14598	5	1875	1	211	144	50
0	375	8606	14593	5	1880	1	211	144	50
0	376	8616	14586	5	1885	1	213	144	50
0	377	8622	14579	5	1890	1	213	144	50
0	378	8629	14574	5	1895	1	208	144	50
0	379	8637	14569	5	1900	1	208	144	50
0	380	8644	14569	5	1905	1	211	144	50
0	381	8652	14565	5	1910	1	219	144	50
0	382	8661	14565	5	1915	1	245	144	50
0	383	8671	14565	5	1920	1	270	144	50
0	384	8683	14571	5	1925	1	289	145	51
0	385	8695	14577	5	1930	1	306	145	51
0	386	8707	14584	5	1935	1	314	147	51
0	387	8720	14595	5	1940	1	333	147	51
0	388	8733	14607	5	1945	1	339	147	51
0	389	8746	14621	5	1950	1	350	147	51
0	390	8758	14638	5	1955	1	352	147	51
0	391	8771	14656	5	1960	1	366	147	51
0	392	8784	14677	5	1965	1	366	147	51
0	393	8797	14699	5	1970	1	366	147	51
0	394	8810	14721	5	1975	1	361	147	51
0	395	8820	14744	5	1980	1	362	147	51
0	396	8829	14762	5	1985	1	361	147	51
0	397	8836	14779	5	1990	1	366	147	51
0	398	8840	14791	5	1995	1	376	148	51
0	399	8840	14801	5	2000	1	377	148	51
0	400	8840	14811	5	2005	1	372	149	52
0	401	8840	14820	5	2010	1	377	149	52
0	402	8840	14829	5	2015	1	377	149	52
0	403	8834	14836	5	2020	1	382	149	52
0	404	8834	14840	5	2025	1	386	149	52
0	405	8830	14840	5	2030	1	389	149	52
0	406	8830	14840	5	2035	1	385	149	52
0	407	8830	14840	5	2040	1	379	149	52
0	408	8830	14840	5	2045	1	371	149	52
0	409	8830	14835	5	2050	1	367	149	52
0	410	8830	14829	5	2055	1	365	149	52
0	411	8830	14819	5	2060	1	367	149	52
0	412	8830	14808	5	2065	1	377	149	52
0	413	8834	14796	5	2070	1	376	149	52
0	414	8834	14782	5	2075	1	375	149	52
0	415	8834	14769	5	2080	1	370	149	52
0	416	8834	14756	5	2085	1	368	149	52
0	417	8834	14743	5	2090	1	371	149	52
0	418	8840	14728	5	2095	1	372	149	52
0	419	8846	14713	5	2100	1	370	149	52
0	420	8851	14698	5	2105	1	366	149	52
0	421	8859	14683	5	2110	1	367	149	52
0	422	8865	14671	5	2115	1	353	149	52
0	423	8873	14658	5	2120	1	338	149	52
0	424	8882	14647	5	2125	1	339	149	52
0	425	8891	14639	5	2130	1	341	149	52
0	426	8902	14631	5	2135	1	337	149	52
0	427	8913	14627	5	2140	1	337	149	52
0	428	8923	14627	5	2145	1	341	149	52
0	429	8932	14623	5	2150	1	344	149	52
0	430	8940	14623	5	2155	1	347	149	52
0	431	8949	14629	5	2160	1	351	149	52
0	432	8958	14638	5	2165	1	359	149	52
0	433	8968	14650	5	2170	1	368	149	52
0	434	8979	14665	5	2175	1	361	149	52
0	435	8989	14684	5	2180	1	358	149	52
0	436	8998	14703	5	2185	1	371	149	52
0	437	9007	14725	5	2190	1	352	149	52
0	438	9017	14745	5	2195	1	351	149	52
0	439	9026	14763	5	2200	1	353	149	52
0	440	9036	14781	5	2205	1	354	149	52
0	441	9045	14793	5	2210	1	357	149	52
0	442	9050	14802	5	2215	1	362	149	52
0	443	9055	14807	5	2220	1	363	149	52
0	444	9055	14807	5	2225	1	364	149	52
0	445	9055	14807	5	2230	1	362	149	52
0	446	9055	14807	5	2235	1	358	149	52
0	447	9055	14802	5	2240	1	353	148	51
0	448	9055	14796	5	2245	1	347	148	51
0	449	9059	14787	5	2250	1	350	147	51
0	450	9059	14776	5	2255	1	357	147	51
0	451	9063	14762	5	2260	1	358	147	51
0	452	9063	14749	5	2265	1	358	147	51
0	453	9068	14734	5	2270	1	358	147	51
0	454	9068	14718	5	2275	1	368	147	51
0	455	9074	14705	5	2280	1	365	147	51
0	456	9079	14689	5	2285	1	367	147	51
0	457	9082	14676	5	2290	1	370	147	51
0	458	9088	14661	5	2295	1	373	147	51
0	459	9094	14648	5	2300	1	379	147	51
0	460	9100	14636	5	2305	1	379	147	51
0	461	9107	14626	5	2310	1	379	147	51
0	462	9112	14619	5	2315	1	382	147	51
0	463	9119	14613	5	2320	1	390	147	51
0	464	9125	14608	5	2325	1	392	147	51
0	465	9129	14608	5	2330	1	397	147	51
0	466	9135	14608	5	2335	1	408	147	51
0	467	9135	14608	5	2340	1	430	147	51
0	468	9143	14615	5	2345	1	452	147	51
0	469	9151	14623	5	2350	1	467	147	51
0	470	9160	14639	5	2355	1	461	147	51
0	471	9172	14657	5	2360	1	461	147	51
0	472	9183	14681	5	2365	1	452	147	51
0	473	9195	14705	5	2370	1	450	148	51
0	474	9206	14726	5	2375	1	448	148	51
0	475	9214	14748	5	2380	1	449	149	52
0	476	9223	14764	5	2385	1	447	149	52
0	477	9229	14779	5	2390	1	445	149	52
0	478	9235	14789	5	2395	1	447	149	52
0	479	9239	14795	5	2400	1	447	149	52
0	480	9239	14795	5	2405	1	447	149	52
0	481	9239	14795	5	2410	1	444	149	52
0	482	9239	14795	5	2415	1	439	149	52
0	483	9239	14795	5	2420	1	429	149	52
0	484	9239	14795	5	2425	1	422	149	52
0	485	9239	14789	5	2430	1	418	149	52
0	486	9244	14783	5	2435	1	416	149	52
0	487	9244	14776	5	2440	1	416	149	52
0	488	9251	14767	5	2445	1	419	149	52
0	489	9255	14755	5	2450	1	419	149	52
0	490	9255	14745	5	2455	1	419	149	52
0	491	9262	14733	5	2460	1	421	149	52
0	492	9265	14722	5	2465	1	432	149	52
0	493	9269	14711	5	2470	1	429	149	52
0	494	9273	14699	5	2475	1	430	149	52
0	495	9277	14687	5	2480	1	447	149	52
0	496	9281	14673	5	2485	1	454	149	52
0	497	9286	14662	5	2490	1	450	149	52
0	498	9292	14650	5	2495	1	450	149	52
0	499	9298	14640	5	2500	1	454	149	52
0	500	9305	14634	5	2505	1	451	149	52
0	501	9315	14628	5	2510	1	453	149	52
0	502	9323	14628	5	2515	1	452	149	52
0	503	9333	14622	5	2520	1	452	149	52
0	504	9345	14622	5	2525	1	450	149	52
0	505	9356	14627	5	2530	1	429	149	52
0	506	9370	14635	5	2535	1	394	149	52
0	507	9383	14651	5	2540	1	339	148	53
0	508	9398	14671	5	2545	1	194	148	53
0	509	9414	14697	5	2550	1	72	148	53
0	510	9414	14697	5	2555	0	0	148	53
0	511	9442	14760	5	2560	0	0	148	53
0	512	9449	14795	5	2565	0	0	148	53
0	513	9449	14830	5	2570	0	0	148	53
0	514	9449	14865	5	2575	0	0	148	53
0	515	9440	14900	5	2580	0	0	148	53
0	516	9430	14931	5	2585	0	0	149	52
0	517	9415	14957	5	2590	0	0	149	52
0	518	9397	14978	5	2595	0	0	149	52
0	519	9375	14993	5	2600	0	0	149	52
0	520	9349	15004	5	2605	0	0	149	52
0	521	9320	15012	6	2611	0	0	149	52
0	522	9290	15018	5	2616	0	0	150	51
0	523	9259	15021	5	2621	0	0	150	51
0	524	9229	15025	5	2626	0	0	150	51
0	525	9199	15029	5	2631	0	0	150	51
0	526	9170	15029	5	2636	0	0	151	50
0	527	9142	15038	5	2641	0	0	150	50
0	528	9114	15046	5	2646	0	0	151	49
0	529	9088	15056	5	2651	0	0	149	49
0	530	9062	15070	5	2656	0	0	150	48
0	531	9039	15083	5	2661	0	0	149	48
0	532	9015	15101	5	2666	0	0	150	47
0	533	8993	15118	5	2671	0	0	149	47
0	534	8969	15133	5	2676	0	0	149	46
0	535	8946	15146	5	2681	0	0	149	46
0	536	8926	15154	5	2686	0	0	149	44
0	537	8905	15158	5	2691	0	0	149	44
0	538	8888	15158	5	2696	0	0	150	45
0	539	8874	15152	5	2701	0	0	150	44
0	540	8860	15143	5	2706	0	0	152	44
0	541	8851	15129	5	2711	0	0	152	44
0	542	8841	15112	5	2716	0	0	152	44
0	543	8831	15092	5	2721	0	0	151	45
0	544	8819	15075	5	2726	0	0	151	45
0	545	8819	15075	9	2735	1	218	152	45
0	546	8797	15058	5	2740	1	286	151	46
0	547	8790	15058	5	2745	1	361	152	46
0	548	8790	15058	5	2750	1	479	151	47
0	549	8790	15058	5	2755	1	565	151	48
0	550	8795	15062	5	2760	1	617	151	48
0	551	8795	15062	5	2765	1	653	152	49
0	552	8795	15062	5	2770	1	669	151	50
0	553	8798	15066	5	2775	1	670	151	50
0	554	8798	15066	5	2780	1	666	150	51
0	555	8798	15070	5	2785	1	650	150	51
0	556	8804	15070	5	2790	1	566	149	52
0	557	8808	15077	5	2795	1	402	148	51
0	558	8815	15077	5	2800	1	97	148	51
0	559	8815	15077	5	2805	0	0	147	51
0	560	8839	15096	5	2810	0	0	147	51
0	561	8849	15111	5	2815	0	0	147	51
0	562	8853	15134	5	2820	0	0	148	51
0	563	8853	15162	5	2825	0	0	148	51
0	564	8844	15193	5	2830	0	0	149	52
0	565	8840	15230	5	2835	0	0	149	52
0	566	8844	15268	5	2840	0	0	148	53
0	567	8853	15315	5	2845	0	0	148	53
0	568	8874	15364	5	2850	0	0	149	53
0	569	8909	15412	5	2855	0	0	149	53
0	570	8961	15466	5	2860	0	0	149	53
0	571	9030	15517	5	2865	0	0	147	52
0	572	9108	15571	5	2870	0	0	145	51
0	573	9201	15628	5	2875	0	0	142	48
0	574	9201	15628	5	2880	0	0	142	48
