# Supplementary material for: “Let Me Hear Your Handwriting!” Evaluating the Movement Fluency from Its Sonification
Source: PLoS One. 2015 Jun 17;10(6):e0128388. doi: 10.1371/journal.pone.0128388 (PMC4470513; doi:10.1371/journal.pone.0128388)
Supplement: S1 Dataset — (ZIP) [file pone.0128388.s004.zip › S4_Dataset_Experiment1/JC2.txt]

Identification :	julie	Operateur :	viet	Id tablette :	109052287	Id Curseur :	R
2011-10-04	13-12-38
Fichier origine :	C:\Documents and Settings\paz\Mes documents\Adulte Lapin\julie
Nb segments :	1
Seg	Num	X /100 mm	Y /100 mm	Interv ms	Time ms	Tip	P	Az	Al
0	0	13032	14588	5	5	0	0	161	45
0	1	13024	14579	5	10	0	0	161	45
0	2	13014	14573	5	15	0	0	161	45
0	3	13000	14565	5	20	0	0	161	45
0	4	12985	14561	5	25	0	0	161	45
0	5	12968	14561	5	30	0	0	161	45
0	6	12952	14555	5	35	0	0	161	45
0	7	12934	14555	5	40	0	0	161	45
0	8	12916	14551	5	45	0	0	160	46
0	9	12899	14551	5	50	0	0	160	46
0	10	12883	14551	5	55	0	0	160	46
0	11	12870	14551	5	60	0	0	160	46
0	12	12857	14551	5	65	0	0	159	46
0	13	12843	14558	5	70	0	0	159	46
0	14	12828	14564	5	75	0	0	157	47
0	15	12813	14570	5	80	0	0	157	47
0	16	12798	14575	5	85	0	0	156	46
0	17	12781	14580	5	90	0	0	156	46
0	18	12764	14584	5	95	0	0	155	46
0	19	12745	14588	5	100	0	0	155	46
0	20	12724	14588	5	105	0	0	154	46
0	21	12704	14591	5	110	0	0	154	46
0	22	12683	14591	5	115	0	0	152	46
0	23	12663	14591	5	120	0	0	152	46
0	24	12645	14591	5	125	0	0	152	46
0	25	12627	14596	5	130	0	0	151	46
0	26	12612	14596	5	135	0	0	151	46
0	27	12598	14604	5	140	0	0	150	46
0	28	12584	14608	5	145	0	0	150	46
0	29	12570	14613	5	150	0	0	150	46
0	30	12557	14617	5	155	0	0	150	46
0	31	12547	14617	5	160	0	0	150	46
0	32	12535	14625	5	165	0	0	150	46
0	33	12526	14625	5	170	0	0	150	46
0	34	12518	14625	5	175	0	0	150	46
0	35	12511	14625	5	180	0	0	150	46
0	36	12507	14625	5	185	0	0	150	46
0	37	12502	14617	5	190	0	0	150	46
0	38	12502	14607	5	195	0	0	149	47
0	39	12496	14593	5	200	0	0	149	47
0	40	12492	14574	5	205	0	0	149	47
0	41	12487	14550	5	210	0	0	149	47
0	42	12478	14528	5	215	0	0	149	47
0	43	12469	14508	5	220	0	0	148	47
0	44	12461	14493	5	225	0	0	148	47
0	45	12455	14484	5	230	0	0	148	47
0	46	12455	14484	1	231	1	14	148	47
0	47	12455	14476	5	236	1	56	148	47
0	48	12460	14473	5	241	1	110	147	48
0	49	12464	14473	5	246	1	177	147	48
0	50	12467	14473	5	251	1	232	147	48
0	51	12471	14480	5	256	1	259	147	48
0	52	12478	14492	5	261	1	289	147	48
0	53	12493	14509	5	266	1	291	148	48
0	54	12514	14533	5	271	1	287	148	48
0	55	12541	14563	5	276	1	313	149	49
0	56	12569	14595	5	281	1	302	149	49
0	57	12592	14632	5	286	1	312	149	49
0	58	12613	14671	5	291	1	299	149	49
0	59	12631	14714	5	296	1	304	149	49
0	60	12647	14760	5	301	1	299	149	49
0	61	12662	14806	5	306	1	286	149	49
0	62	12672	14853	5	311	1	277	149	49
0	63	12679	14896	5	316	1	273	149	49
0	64	12683	14934	5	321	1	267	149	49
0	65	12683	14966	5	326	1	273	149	49
0	66	12683	14989	5	331	1	270	149	49
0	67	12677	15007	5	336	1	273	149	49
0	68	12670	15016	5	341	1	279	149	49
0	69	12662	15023	5	346	1	276	149	49
0	70	12654	15023	5	351	1	270	149	49
0	71	12646	15023	5	356	1	265	149	49
0	72	12635	15023	5	361	1	259	148	48
0	73	12624	15017	5	366	1	254	148	48
0	74	12612	15008	5	371	1	251	147	48
0	75	12598	14995	5	376	1	250	147	48
0	76	12585	14976	5	381	1	246	147	48
0	77	12571	14957	5	386	1	245	147	48
0	78	12560	14932	5	391	1	246	147	48
0	79	12549	14907	5	396	1	241	147	48
0	80	12540	14882	5	401	1	242	147	48
0	81	12535	14853	5	406	1	242	147	48
0	82	12531	14827	5	411	1	243	147	48
0	83	12531	14798	5	416	1	237	147	48
0	84	12531	14769	6	422	1	241	147	48
0	85	12531	14740	5	427	1	237	147	48
0	86	12537	14712	5	432	1	237	147	48
0	87	12543	14686	5	437	1	237	147	48
0	88	12551	14660	5	442	1	242	147	48
0	89	12564	14637	5	447	1	242	147	48
0	90	12575	14616	5	452	1	239	147	48
0	91	12588	14597	5	457	1	243	147	48
0	92	12600	14584	5	462	1	238	147	48
0	93	12611	14572	5	467	1	239	147	48
0	94	12624	14562	5	472	1	239	147	48
0	95	12637	14556	5	477	1	243	147	48
0	96	12652	14550	5	482	1	244	147	48
0	97	12666	14550	5	487	1	251	147	48
0	98	12679	14550	5	492	1	257	147	48
0	99	12693	14550	5	497	1	259	147	48
0	100	12708	14556	5	502	1	262	147	48
0	101	12726	14566	5	507	1	263	147	48
0	102	12745	14583	5	512	1	262	147	48
0	103	12765	14603	5	517	1	265	147	48
0	104	12784	14626	5	522	1	264	147	48
0	105	12800	14651	5	527	1	257	147	48
0	106	12816	14673	5	532	1	259	147	48
0	107	12827	14697	5	537	1	250	148	48
0	108	12838	14714	5	542	1	245	148	48
0	109	12845	14727	5	547	1	247	149	49
0	110	12850	14735	5	552	1	247	149	49
0	111	12853	14735	5	557	1	244	149	49
0	112	12853	14739	5	562	1	234	149	49
0	113	12853	14739	5	567	1	223	149	49
0	114	12853	14734	5	572	1	215	149	49
0	115	12849	14729	5	577	1	211	149	49
0	116	12849	14720	5	582	1	211	149	49
0	117	12849	14710	5	587	1	213	149	49
0	118	12845	14697	5	592	1	212	149	49
0	119	12845	14683	5	597	1	214	149	49
0	120	12845	14670	5	602	1	213	149	49
0	121	12845	14655	5	607	1	215	149	49
0	122	12849	14643	5	612	1	214	149	49
0	123	12849	14630	5	617	1	213	149	49
0	124	12854	14618	5	622	1	218	149	49
0	125	12858	14607	5	627	1	219	149	49
0	126	12865	14595	5	632	1	220	149	49
0	127	12872	14586	5	637	1	216	149	49
0	128	12880	14577	5	642	1	215	149	49
0	129	12891	14570	5	647	1	214	149	49
0	130	12901	14566	5	652	1	212	149	49
0	131	12914	14563	5	657	1	214	149	49
0	132	12926	14563	5	662	1	216	149	49
0	133	12941	14563	5	667	1	221	149	49
0	134	12957	14567	5	672	1	224	149	49
0	135	12974	14573	5	677	1	226	149	49
0	136	12991	14580	5	682	1	224	149	49
0	137	13007	14590	5	687	1	228	151	49
0	138	13020	14600	5	692	1	235	151	49
0	139	13031	14612	5	697	1	252	152	49
0	140	13039	14626	5	702	1	262	152	49
0	141	13044	14641	5	707	1	280	152	49
0	142	13044	14660	5	712	1	284	152	49
0	143	13049	14679	5	717	1	285	151	50
0	144	13049	14700	5	722	1	294	151	50
0	145	13049	14723	5	727	1	298	151	50
0	146	13049	14743	5	732	1	298	151	50
0	147	13049	14764	5	737	1	299	152	49
0	148	13041	14779	5	742	1	309	152	49
0	149	13035	14792	5	747	1	314	152	49
0	150	13024	14803	5	752	1	316	152	49
0	151	13015	14810	5	757	1	315	152	49
0	152	13003	14817	5	762	1	315	152	49
0	153	12991	14817	5	767	1	312	152	49
0	154	12980	14820	5	772	1	305	152	49
0	155	12966	14820	5	777	1	291	152	49
0	156	12953	14811	5	782	1	280	152	49
0	157	12938	14804	5	787	1	266	152	49
0	158	12925	14793	5	792	1	264	152	49
0	159	12914	14782	5	797	1	263	152	49
0	160	12903	14768	5	802	1	260	152	49
0	161	12894	14749	5	807	1	255	152	49
0	162	12884	14729	5	812	1	250	152	49
0	163	12874	14705	5	817	1	252	151	49
0	164	12866	14679	5	822	1	243	151	49
0	165	12859	14655	5	827	1	247	149	49
0	166	12859	14632	5	832	1	241	149	49
0	167	12859	14613	5	837	1	238	149	49
0	168	12863	14597	5	842	1	235	149	49
0	169	12871	14584	5	847	1	218	149	49
0	170	12879	14575	5	852	1	192	149	49
0	171	12890	14568	5	857	1	170	149	49
0	172	12900	14564	5	862	1	161	149	49
0	173	12912	14564	5	867	1	161	149	49
0	174	12927	14564	5	872	1	166	149	49
0	175	12943	14570	5	877	1	166	149	49
0	176	12962	14579	5	882	1	150	149	49
0	177	12982	14593	5	887	1	154	149	49
0	178	13001	14610	5	892	1	157	149	49
0	179	13020	14628	5	897	1	158	149	49
0	180	13035	14648	5	902	1	158	151	49
0	181	13049	14666	5	907	1	157	151	49
0	182	13060	14684	5	912	1	160	152	49
0	183	13069	14698	5	917	1	161	151	50
0	184	13075	14707	5	922	1	163	151	50
0	185	13079	14714	5	927	1	164	151	50
0	186	13079	14718	5	932	1	161	151	50
0	187	13079	14718	5	937	1	157	151	50
0	188	13083	14718	5	942	1	155	151	50
0	189	13083	14712	5	947	1	158	153	50
0	190	13083	14705	5	952	1	158	153	50
0	191	13086	14693	5	957	1	161	154	50
0	192	13086	14680	5	962	1	160	154	50
0	193	13090	14665	5	967	1	163	154	50
0	194	13094	14650	5	972	1	160	154	50
0	195	13094	14638	5	977	1	159	154	50
0	196	13100	14625	5	982	1	160	154	50
0	197	13104	14616	5	987	1	159	154	50
0	198	13110	14607	5	992	1	162	154	50
0	199	13117	14598	5	997	1	166	154	50
0	200	13123	14593	5	1002	1	163	154	50
0	201	13130	14586	5	1007	1	165	154	50
0	202	13135	14586	5	1012	1	168	154	50
0	203	13142	14581	5	1017	1	176	154	50
0	204	13148	14581	5	1022	1	183	153	50
0	205	13156	14581	5	1027	1	194	153	50
0	206	13167	14581	5	1032	1	211	152	49
0	207	13178	14589	5	1037	1	213	152	49
0	208	13192	14597	5	1042	1	221	152	49
0	209	13206	14607	5	1047	1	230	152	49
0	210	13219	14621	5	1052	1	241	152	49
0	211	13234	14636	5	1057	1	251	152	49
0	212	13248	14656	5	1062	1	246	151	50
0	213	13263	14679	5	1067	1	250	151	50
0	214	13277	14704	5	1072	1	253	151	50
0	215	13291	14733	5	1077	1	257	151	50
0	216	13303	14760	5	1082	1	262	151	50
0	217	13311	14788	5	1087	1	264	151	50
0	218	13317	14813	5	1092	1	270	151	50
0	219	13317	14837	5	1097	1	297	151	50
0	220	13321	14860	5	1102	1	300	151	50
0	221	13321	14878	5	1107	1	301	151	50
0	222	13321	14896	5	1112	1	309	151	50
0	223	13321	14910	5	1117	1	325	151	50
0	224	13318	14921	5	1122	1	351	151	50
0	225	13318	14931	5	1127	1	359	151	50
0	226	13313	14937	5	1132	1	361	151	50
0	227	13313	14942	5	1137	1	365	151	50
0	228	13313	14942	5	1142	1	369	151	50
0	229	13310	14946	5	1147	1	367	151	50
0	230	13310	14946	5	1152	1	358	151	50
0	231	13310	14946	5	1157	1	350	151	50
0	232	13310	14939	5	1162	1	347	151	50
0	233	13310	14932	5	1167	1	344	151	50
0	234	13310	14921	5	1172	1	340	151	50
0	235	13310	14906	5	1177	1	341	151	50
0	236	13310	14885	5	1182	1	343	151	50
0	237	13310	14862	5	1187	1	338	151	50
0	238	13310	14835	5	1192	1	340	151	50
0	239	13306	14806	5	1197	1	338	151	50
0	240	13306	14778	5	1202	1	337	151	50
0	241	13306	14746	5	1207	1	335	151	50
0	242	13306	14715	5	1212	1	336	151	50
0	243	13311	14683	5	1217	1	335	151	50
0	244	13314	14653	5	1222	1	333	151	50
0	245	13318	14626	5	1227	1	317	151	50
0	246	13323	14599	5	1232	1	311	151	50
0	247	13328	14577	5	1237	1	296	151	50
0	248	13332	14556	5	1242	1	280	151	50
0	249	13332	14537	5	1247	1	276	151	50
0	250	13336	14521	5	1252	1	276	151	50
0	251	13336	14507	5	1257	1	269	151	50
0	252	13340	14498	5	1262	1	251	151	50
0	253	13340	14492	5	1267	1	232	151	50
0	254	13340	14488	5	1272	1	222	151	50
0	255	13340	14488	5	1277	1	234	151	50
0	256	13340	14488	5	1282	1	241	151	50
0	257	13340	14496	5	1287	1	246	151	50
0	258	13340	14504	5	1292	1	247	151	50
0	259	13335	14515	5	1297	1	220	151	50
0	260	13335	14531	5	1302	1	208	151	50
0	261	13335	14547	5	1307	1	199	151	50
0	262	13335	14563	5	1312	1	194	151	50
0	263	13331	14576	5	1317	1	195	151	50
0	264	13331	14587	5	1322	1	194	151	50
0	265	13328	14597	5	1327	1	190	151	50
0	266	13328	14604	5	1332	1	190	151	50
0	267	13328	14610	5	1337	1	192	151	50
0	268	13324	14614	5	1342	1	202	151	50
0	269	13324	14614	5	1347	1	212	151	50
0	270	13324	14619	5	1352	1	225	151	50
0	271	13324	14619	5	1357	1	230	151	50
0	272	13324	14619	5	1362	1	223	151	50
0	273	13324	14623	5	1367	1	209	151	50
0	274	13324	14623	5	1372	1	185	151	50
0	275	13324	14619	5	1377	1	172	152	49
0	276	13324	14614	5	1382	1	170	152	49
0	277	13331	14608	5	1387	1	166	152	49
0	278	13337	14602	5	1392	1	170	152	49
0	279	13345	14595	5	1397	1	172	152	49
0	280	13353	14591	5	1402	1	175	152	49
0	281	13363	14588	5	1407	1	179	152	49
0	282	13371	14588	5	1412	1	189	152	49
0	283	13380	14584	5	1417	1	212	151	50
0	284	13389	14584	5	1422	1	245	151	50
0	285	13397	14584	5	1427	1	257	151	50
0	286	13407	14584	5	1432	1	261	151	50
0	287	13417	14593	5	1437	1	274	151	50
0	288	13428	14602	5	1442	1	287	151	50
0	289	13440	14612	5	1447	1	308	151	50
0	290	13449	14625	5	1452	1	325	151	50
0	291	13458	14638	5	1457	1	335	151	50
0	292	13466	14654	5	1462	1	340	151	50
0	293	13473	14673	5	1467	1	335	151	50
0	294	13482	14694	5	1472	1	338	151	50
0	295	13490	14717	5	1477	1	335	151	50
0	296	13497	14738	5	1482	1	330	151	50
0	297	13503	14757	5	1487	1	333	151	50
0	298	13507	14773	5	1492	1	327	151	50
0	299	13507	14784	5	1497	1	325	151	50
0	300	13510	14793	5	1502	1	326	151	50
0	301	13510	14797	5	1507	1	331	151	50
0	302	13510	14797	5	1512	1	338	151	50
0	303	13510	14797	5	1517	1	342	151	50
0	304	13510	14797	5	1522	1	344	151	50
0	305	13510	14797	5	1527	1	343	151	50
0	306	13510	14797	5	1532	1	338	151	50
0	307	13510	14797	5	1537	1	334	151	50
0	308	13510	14793	5	1542	1	329	151	50
0	309	13510	14787	5	1547	1	329	151	50
0	310	13505	14779	5	1552	1	334	151	50
0	311	13505	14767	5	1557	1	334	151	50
0	312	13500	14754	5	1562	1	336	151	50
0	313	13500	14739	5	1567	1	336	151	50
0	314	13500	14724	5	1572	1	330	151	50
0	315	13500	14712	5	1577	1	327	151	50
0	316	13500	14696	5	1582	1	333	151	50
0	317	13500	14683	5	1587	1	326	151	50
0	318	13508	14670	5	1592	1	324	151	50
0	319	13514	14657	5	1597	1	322	151	50
0	320	13520	14648	5	1602	1	323	151	50
0	321	13529	14638	5	1607	1	323	151	50
0	322	13538	14630	5	1612	1	320	151	50
0	323	13547	14623	5	1617	1	322	151	50
0	324	13558	14617	5	1622	1	324	151	50
0	325	13567	14617	5	1627	1	326	151	50
0	326	13580	14617	5	1632	1	330	151	50
0	327	13592	14617	5	1637	1	335	151	50
0	328	13605	14622	5	1642	1	338	151	50
0	329	13618	14628	5	1647	1	342	151	50
0	330	13630	14640	5	1652	1	343	151	50
0	331	13642	14653	5	1657	1	343	151	50
0	332	13652	14670	5	1662	1	342	151	50
0	333	13663	14690	5	1667	1	338	151	50
0	334	13674	14710	5	1672	1	344	151	50
0	335	13683	14733	5	1677	1	345	151	50
0	336	13693	14753	5	1682	1	341	152	51
0	337	13702	14770	5	1687	1	342	152	51
0	338	13708	14784	5	1692	1	348	152	51
0	339	13714	14792	5	1697	1	351	152	51
0	340	13714	14799	5	1702	1	358	151	50
0	341	13717	14799	5	1707	1	362	151	50
0	342	13717	14799	5	1712	1	356	151	50
0	343	13717	14799	5	1717	1	348	151	50
0	344	13721	14799	5	1722	1	341	151	50
0	345	13721	14792	5	1727	1	342	151	50
0	346	13725	14783	5	1732	1	339	151	50
0	347	13729	14773	5	1737	1	338	151	50
0	348	13733	14760	5	1742	1	345	151	50
0	349	13738	14745	5	1747	1	342	151	50
0	350	13742	14732	5	1752	1	341	151	50
0	351	13745	14717	5	1757	1	340	151	50
0	352	13745	14703	5	1762	1	347	152	51
0	353	13752	14689	5	1767	1	348	152	51
0	354	13758	14674	5	1772	1	348	153	51
0	355	13763	14662	5	1777	1	350	153	51
0	356	13768	14650	5	1782	1	354	153	51
0	357	13773	14640	5	1787	1	356	153	51
0	358	13777	14632	5	1792	1	359	153	51
0	359	13783	14625	5	1797	1	366	153	51
0	360	13787	14625	5	1802	1	368	153	51
0	361	13792	14620	5	1807	1	369	153	51
0	362	13797	14620	5	1812	1	375	153	51
0	363	13802	14620	5	1817	1	383	153	51
0	364	13809	14626	5	1822	1	390	153	51
0	365	13817	14636	5	1827	1	389	153	51
0	366	13828	14648	5	1832	1	392	153	51
0	367	13839	14663	5	1837	1	384	153	51
0	368	13851	14679	5	1842	1	385	153	51
0	369	13864	14696	5	1847	1	382	153	51
0	370	13875	14714	5	1852	1	383	153	51
0	371	13886	14729	5	1857	1	379	153	51
0	372	13895	14743	5	1862	1	373	153	51
0	373	13903	14754	5	1867	1	370	153	51
0	374	13911	14762	5	1872	1	369	153	51
0	375	13916	14768	5	1877	1	368	153	51
0	376	13920	14768	5	1882	1	368	153	51
0	377	13920	14773	5	1887	1	368	153	51
0	378	13920	14773	5	1892	1	368	153	51
0	379	13923	14773	5	1897	1	365	153	51
0	380	13923	14773	5	1902	1	359	153	51
0	381	13923	14773	5	1907	1	353	153	51
0	382	13923	14768	5	1912	1	352	153	51
0	383	13923	14762	5	1917	1	353	153	51
0	384	13923	14755	5	1922	1	353	153	51
0	385	13923	14745	5	1927	1	358	153	51
0	386	13927	14734	5	1932	1	361	153	51
0	387	13927	14721	5	1937	1	368	153	51
0	388	13927	14708	5	1942	1	377	153	51
0	389	13935	14692	5	1947	1	409	153	51
0	390	13939	14679	5	1952	1	418	153	51
0	391	13947	14664	5	1957	1	430	153	51
0	392	13956	14650	5	1962	1	427	153	51
0	393	13965	14640	5	1967	1	429	153	51
0	394	13976	14630	5	1972	1	434	153	51
0	395	13986	14622	5	1977	1	436	155	51
0	396	13997	14616	5	1982	1	431	155	51
0	397	14008	14610	5	1987	1	420	156	51
0	398	14018	14610	5	1992	1	395	156	51
0	399	14028	14606	5	1997	1	368	156	51
0	400	14037	14606	5	2002	1	317	156	51
0	401	14047	14614	5	2007	1	223	156	51
0	402	14057	14624	5	2012	1	122	156	51
0	403	14065	14638	5	2017	1	3	156	51
0	404	14065	14638	5	2022	0	0	156	51
0	405	14079	14676	5	2027	0	0	155	52
0	406	14079	14699	5	2032	0	0	155	52
0	407	14074	14727	5	2037	0	0	155	52
0	408	14064	14759	5	2042	0	0	155	52
0	409	14052	14796	5	2047	0	0	156	53
0	410	14038	14836	5	2052	0	0	157	52
0	411	14024	14874	5	2057	0	0	158	52
0	412	14010	14911	5	2062	0	0	158	52
0	413	13995	14943	5	2067	0	0	158	52
0	414	13980	14970	5	2072	0	0	158	52
0	415	13904	15044	20	2092	0	0	160	50
0	416	13884	15054	5	2097	0	0	160	50
0	417	13862	15064	5	2102	0	0	159	49
0	418	13840	15071	5	2107	0	0	160	48
0	419	13819	15080	5	2112	0	0	159	48
0	420	13798	15088	5	2117	0	0	160	47
0	421	13778	15096	5	2122	0	0	160	46
0	422	13760	15108	5	2127	0	0	160	46
0	423	13743	15119	5	2132	0	0	160	45
0	424	13728	15131	5	2137	0	0	160	45
0	425	13712	15143	5	2142	0	0	159	44
0	426	13698	15153	5	2147	0	0	159	44
0	427	13682	15164	5	2152	0	0	159	44
0	428	13666	15171	5	2157	0	0	159	43
0	429	13653	15176	5	2162	0	0	159	43
0	430	13638	15180	5	2167	0	0	159	42
0	431	13625	15180	5	2172	0	0	159	42
0	432	13611	15180	5	2177	0	0	159	42
0	433	13598	15180	5	2182	0	0	159	41
0	434	13587	15180	5	2187	0	0	158	41
0	435	13575	15180	5	2192	0	0	158	41
0	436	13566	15180	5	2197	0	0	158	40
0	437	13556	15180	5	2202	0	0	158	40
0	438	13549	15174	5	2207	0	0	158	40
0	439	13541	15168	5	2212	0	0	158	40
0	440	13536	15160	5	2217	0	0	157	41
0	441	13536	15146	5	2222	0	0	157	41
0	442	13536	15130	5	2227	0	0	157	41
0	443	13536	15108	5	2232	0	0	157	42
0	444	13536	15090	5	2237	0	0	157	42
0	445	13532	15067	5	2242	1	277	155	43
0	446	13527	15067	5	2247	1	300	154	44
0	447	13527	15067	5	2252	1	380	154	45
0	448	13533	15067	5	2257	1	461	153	46
0	449	13533	15067	5	2262	1	520	152	46
0	450	13533	15063	5	2267	1	567	152	46
0	451	13533	15063	5	2272	1	598	151	47
0	452	13533	15063	5	2277	1	615	151	48
0	453	13538	15063	5	2282	1	625	151	49
0	454	13538	15063	5	2287	1	625	152	49
0	455	13538	15063	5	2292	1	623	151	50
0	456	13538	15063	5	2297	1	616	151	50
0	457	13542	15063	5	2302	1	573	150	51
0	458	13542	15067	5	2307	1	453	150	51
0	459	13547	15067	5	2312	1	284	150	51
0	460	13553	15067	5	2317	1	15	150	51
0	461	13553	15067	5	2322	0	0	150	51
0	462	13565	15081	5	2327	0	0	150	51
0	463	13565	15103	5	2332	0	0	150	51
0	464	13553	15137	5	2337	0	0	150	51
0	465	13538	15182	5	2342	0	0	150	51
0	466	13521	15233	5	2347	0	0	151	50
0	467	13511	15288	5	2352	0	0	150	50
0	468	13511	15349	5	2357	0	0	148	50
0	469	13520	15419	6	2363	0	0	147	49
0	470	13548	15493	5	2368	0	0	146	49
0	471	13588	15571	5	2373	0	0	145	48
0	472	13649	15654	5	2378	0	0	145	47
0	473	13649	15654	5	2383	0	0	145	47
