# Supplementary material for: “Let Me Hear Your Handwriting!” Evaluating the Movement Fluency from Its Sonification
Source: PLoS One. 2015 Jun 17;10(6):e0128388. doi: 10.1371/journal.pone.0128388 (PMC4470513; doi:10.1371/journal.pone.0128388)
Supplement: S1 Dataset — (ZIP) [file pone.0128388.s004.zip › S4_Dataset_Experiment1/JC3.txt]

Identification :	julie	Operateur :	viet	Id tablette :	109052287	Id Curseur :	R
2011-10-04	13-12-42
Fichier origine :	C:\Documents and Settings\paz\Mes documents\Adulte Lapin\julie
Nb segments :	1
Seg	Num	X /100 mm	Y /100 mm	Interv ms	Time ms	Tip	P	Az	Al
0	0	17471	14610	5	5	0	0	149	44
0	1	17471	14604	5	10	0	0	149	44
0	2	17471	14598	5	15	0	0	149	44
0	3	17471	14595	5	20	0	0	149	44
0	4	17468	14590	5	25	0	0	149	44
0	5	17468	14584	5	30	0	0	148	45
0	6	17468	14580	5	35	0	0	149	46
0	7	17468	14575	5	40	0	0	149	46
0	8	17468	14575	5	45	0	0	150	46
0	9	17468	14575	5	50	0	0	150	46
0	10	17471	14571	5	55	0	0	150	46
0	11	17476	14568	5	60	0	0	149	47
0	12	17481	14561	5	65	0	0	150	47
0	13	17488	14553	5	70	0	0	150	47
0	14	17496	14541	5	75	0	0	151	47
0	15	17500	14531	5	80	0	0	151	47
0	16	17504	14524	5	85	0	0	152	48
0	17	17504	14518	5	90	0	0	151	48
0	18	17504	14518	5	95	0	0	153	49
0	19	17508	14513	2	97	1	63	153	49
0	20	17512	14508	5	102	1	102	154	49
0	21	17512	14508	5	107	1	145	154	49
0	22	17512	14508	5	112	1	190	155	49
0	23	17517	14508	5	117	1	237	154	50
0	24	17517	14508	5	122	1	287	154	50
0	25	17523	14508	5	127	1	337	154	50
0	26	17529	14514	5	132	1	370	154	50
0	27	17537	14524	5	137	1	382	154	50
0	28	17552	14537	5	142	1	415	154	50
0	29	17569	14556	5	147	1	422	154	50
0	30	17590	14579	5	152	1	424	154	50
0	31	17614	14605	5	157	1	439	154	50
0	32	17633	14635	5	162	1	452	154	50
0	33	17650	14666	5	167	1	451	154	50
0	34	17664	14701	5	172	1	452	154	50
0	35	17676	14737	5	177	1	443	154	50
0	36	17688	14776	5	182	1	420	154	50
0	37	17701	14820	5	187	1	406	154	50
0	38	17713	14863	5	192	1	395	154	50
0	39	17723	14904	5	197	1	383	154	50
0	40	17730	14940	5	202	1	376	154	50
0	41	17730	14970	5	207	1	369	154	50
0	42	17730	14997	5	212	1	354	154	50
0	43	17730	15018	5	217	1	345	154	50
0	44	17730	15036	5	222	1	327	154	50
0	45	17726	15051	5	227	1	329	154	50
0	46	17726	15061	5	232	1	325	154	50
0	47	17718	15070	5	237	1	324	154	50
0	48	17715	15075	5	242	1	317	154	50
0	49	17715	15079	5	247	1	309	154	50
0	50	17709	15079	5	252	1	299	154	50
0	51	17709	15079	5	257	1	289	154	50
0	52	17709	15079	5	262	1	274	154	50
0	53	17705	15074	5	267	1	259	154	50
0	54	17705	15074	5	272	1	249	154	50
0	55	17700	15064	5	277	1	249	154	50
0	56	17696	15055	5	282	1	250	154	50
0	57	17689	15044	5	287	1	250	154	50
0	58	17683	15030	5	292	1	251	154	50
0	59	17675	15016	5	297	1	245	154	50
0	60	17669	15001	5	302	1	245	154	50
0	61	17665	14985	5	307	1	248	154	50
0	62	17659	14970	5	312	1	246	154	50
0	63	17655	14951	5	317	1	249	154	50
0	64	17652	14932	5	322	1	244	154	50
0	65	17652	14911	5	327	1	249	154	50
0	66	17652	14888	5	332	1	249	154	50
0	67	17652	14867	5	337	1	253	154	50
0	68	17656	14843	5	342	1	246	154	50
0	69	17659	14819	5	347	1	251	154	50
0	70	17663	14794	5	352	1	255	155	49
0	71	17668	14767	5	357	1	264	155	49
0	72	17672	14743	5	362	1	258	155	49
0	73	17675	14718	5	367	1	262	155	49
0	74	17679	14696	5	372	1	260	155	49
0	75	17684	14675	5	377	1	265	155	49
0	76	17692	14655	5	382	1	263	155	49
0	77	17699	14638	5	387	1	265	155	49
0	78	17709	14621	5	392	1	264	155	49
0	79	17718	14608	5	397	1	266	154	50
0	80	17728	14596	5	402	1	263	154	50
0	81	17740	14586	5	407	1	265	154	50
0	82	17750	14581	5	412	1	265	154	50
0	83	17761	14581	5	417	1	266	154	50
0	84	17772	14576	5	422	1	271	154	50
0	85	17782	14576	5	427	1	277	154	50
0	86	17795	14582	5	432	1	282	154	50
0	87	17806	14592	6	438	1	285	154	50
0	88	17819	14604	5	443	1	290	154	50
0	89	17831	14620	5	448	1	289	154	50
0	90	17843	14639	5	453	1	282	154	50
0	91	17855	14659	5	458	1	280	154	50
0	92	17864	14682	5	463	1	282	154	50
0	93	17872	14701	5	468	1	279	154	50
0	94	17878	14717	5	473	1	276	154	50
0	95	17881	14729	5	478	1	275	154	50
0	96	17881	14737	5	483	1	276	154	50
0	97	17885	14743	5	488	1	277	154	50
0	98	17885	14743	5	493	1	274	154	50
0	99	17885	14743	5	498	1	265	154	50
0	100	17885	14743	5	503	1	255	154	50
0	101	17885	14743	5	508	1	243	154	50
0	102	17885	14736	5	513	1	233	154	50
0	103	17880	14728	5	518	1	233	154	50
0	104	17880	14718	5	523	1	234	154	50
0	105	17877	14706	5	528	1	225	154	50
0	106	17877	14692	5	533	1	223	154	50
0	107	17873	14679	5	538	1	219	154	50
0	108	17873	14664	5	543	1	216	154	50
0	109	17873	14649	5	548	1	211	154	50
0	110	17878	14636	5	553	1	207	154	50
0	111	17884	14622	5	558	1	204	154	50
0	112	17889	14612	5	563	1	196	154	50
0	113	17896	14602	5	568	1	182	154	50
0	114	17904	14594	5	573	1	183	154	50
0	115	17914	14588	5	578	1	189	154	50
0	116	17928	14583	5	583	1	191	154	50
0	117	17942	14583	5	588	1	199	154	50
0	118	17959	14583	5	593	1	211	154	50
0	119	17978	14587	5	598	1	218	154	50
0	120	17995	14594	5	603	1	238	154	50
0	121	18013	14603	5	608	1	245	154	50
0	122	18027	14616	5	613	1	267	154	50
0	123	18040	14629	5	618	1	277	154	50
0	124	18052	14645	5	623	1	298	155	50
0	125	18062	14661	5	628	1	316	155	50
0	126	18069	14677	5	633	1	325	157	51
0	127	18074	14697	5	638	1	327	157	51
0	128	18074	14718	5	643	1	323	157	51
0	129	18074	14739	5	648	1	340	157	51
0	130	18074	14760	5	653	1	333	157	51
0	131	18071	14779	5	658	1	335	157	51
0	132	18064	14796	5	663	1	339	157	51
0	133	18058	14810	5	668	1	336	157	51
0	134	18050	14821	5	673	1	329	157	51
0	135	18041	14828	5	678	1	324	157	51
0	136	18032	14832	5	683	1	308	157	51
0	137	18020	14832	5	688	1	294	157	51
0	138	18009	14832	5	693	1	279	157	51
0	139	17995	14825	5	698	1	270	157	51
0	140	17979	14818	5	703	1	265	157	51
0	141	17964	14807	5	708	1	257	157	51
0	142	17948	14794	5	713	1	253	157	50
0	143	17934	14776	5	718	1	251	157	50
0	144	17922	14758	5	723	1	250	157	50
0	145	17913	14740	5	728	1	248	157	50
0	146	17906	14719	5	733	1	246	157	50
0	147	17901	14702	5	738	1	241	157	50
0	148	17901	14681	5	743	1	242	157	50
0	149	17901	14663	5	748	1	232	156	50
0	150	17901	14645	5	753	1	215	156	50
0	151	17908	14628	5	758	1	203	155	49
0	152	17915	14616	5	763	1	190	155	49
0	153	17924	14604	5	768	1	173	155	49
0	154	17935	14595	5	773	1	168	155	49
0	155	17947	14590	5	778	1	172	154	50
0	156	17962	14586	5	783	1	168	154	50
0	157	17978	14586	5	788	1	148	154	50
0	158	17994	14592	5	793	1	139	154	50
0	159	18010	14600	5	798	1	127	154	50
0	160	18026	14612	5	803	1	134	154	50
0	161	18041	14626	5	808	1	134	154	50
0	162	18054	14643	5	813	1	141	155	50
0	163	18066	14658	5	818	1	166	155	50
0	164	18074	14673	5	823	1	182	157	51
0	165	18080	14687	5	828	1	179	157	51
0	166	18085	14697	5	833	1	210	157	51
0	167	18085	14706	5	838	1	232	157	51
0	168	18091	14711	5	843	1	237	157	51
0	169	18091	14711	5	848	1	242	157	51
0	170	18091	14711	5	853	1	246	157	51
0	171	18091	14711	5	858	1	245	157	51
0	172	18091	14711	5	863	1	239	157	51
0	173	18091	14705	5	868	1	232	157	51
0	174	18091	14697	5	873	1	230	157	51
0	175	18091	14687	5	878	1	232	157	51
0	176	18091	14675	5	883	1	232	157	51
0	177	18091	14663	5	888	1	230	157	51
0	178	18091	14651	5	893	1	230	157	51
0	179	18091	14640	5	898	1	228	157	51
0	180	18098	14631	5	903	1	230	157	51
0	181	18105	14620	5	908	1	228	157	51
0	182	18112	14613	5	913	1	235	157	51
0	183	18119	14607	5	918	1	231	157	51
0	184	18128	14601	5	923	1	232	157	51
0	185	18137	14598	5	928	1	242	157	51
0	186	18149	14598	5	933	1	244	157	51
0	187	18162	14598	5	938	1	244	157	51
0	188	18176	14598	5	943	1	247	157	51
0	189	18191	14598	5	948	1	258	157	51
0	190	18204	14603	5	953	1	269	158	51
0	191	18221	14608	5	958	1	269	158	51
0	192	18236	14617	5	963	1	275	159	51
0	193	18251	14627	5	968	1	285	159	51
0	194	18266	14641	5	973	1	282	159	51
0	195	18279	14658	5	978	1	284	159	51
0	196	18294	14677	5	983	1	289	159	51
0	197	18308	14702	5	988	1	297	159	51
0	198	18322	14727	5	993	1	289	159	51
0	199	18335	14755	5	998	1	279	159	51
0	200	18343	14784	5	1003	1	281	159	51
0	201	18351	14813	5	1008	1	262	159	51
0	202	18355	14842	5	1013	1	266	159	51
0	203	18355	14870	5	1018	1	266	159	51
0	204	18355	14895	5	1023	1	265	159	51
0	205	18355	14917	5	1028	1	276	159	51
0	206	18355	14935	5	1033	1	280	159	51
0	207	18347	14949	5	1038	1	289	159	51
0	208	18343	14959	5	1043	1	302	159	51
0	209	18338	14965	5	1048	1	307	159	51
0	210	18333	14969	5	1053	1	314	159	51
0	211	18333	14969	5	1058	1	323	159	51
0	212	18328	14969	5	1063	1	323	159	51
0	213	18328	14969	5	1068	1	314	159	51
0	214	18328	14964	5	1073	1	310	159	51
0	215	18328	14958	5	1078	1	307	159	51
0	216	18328	14945	5	1083	1	302	159	51
0	217	18328	14929	5	1088	1	305	159	51
0	218	18328	14907	5	1093	1	302	159	51
0	219	18328	14882	5	1098	1	304	159	51
0	220	18332	14855	5	1103	1	300	159	51
0	221	18338	14823	5	1108	1	308	159	51
0	222	18343	14791	5	1113	1	314	160	50
0	223	18348	14755	5	1118	1	308	159	51
0	224	18354	14717	5	1123	1	309	159	51
0	225	18359	14681	5	1128	1	308	159	51
0	226	18364	14645	5	1133	1	312	159	51
0	227	18368	14613	5	1138	1	311	159	51
0	228	18372	14581	5	1143	1	309	159	51
0	229	18372	14550	5	1148	1	312	159	51
0	230	18377	14521	5	1153	1	312	159	51
0	231	18377	14493	5	1158	1	310	159	51
0	232	18377	14469	5	1163	1	310	159	51
0	233	18373	14447	5	1168	1	307	159	51
0	234	18368	14428	5	1173	1	307	159	51
0	235	18363	14414	5	1178	1	313	159	51
0	236	18360	14402	5	1183	1	310	159	51
0	237	18360	14396	5	1188	1	302	159	51
0	238	18356	14393	5	1193	1	310	158	52
0	239	18356	14393	5	1198	1	317	158	52
0	240	18352	14393	5	1203	1	323	158	52
0	241	18352	14402	5	1208	1	315	158	52
0	242	18345	14413	5	1213	1	304	158	52
0	243	18345	14428	5	1218	1	278	158	52
0	244	18338	14445	5	1223	1	264	158	52
0	245	18338	14467	5	1228	1	201	158	52
0	246	18334	14487	5	1233	1	196	158	52
0	247	18334	14507	5	1238	1	195	158	52
0	248	18334	14526	5	1243	1	190	158	52
0	249	18334	14540	5	1248	1	189	158	52
0	250	18334	14554	5	1253	1	190	158	52
0	251	18334	14563	5	1258	1	192	158	52
0	252	18339	14571	5	1263	1	194	158	52
0	253	18342	14577	5	1268	1	201	158	52
0	254	18342	14581	5	1273	1	211	158	52
0	255	18349	14584	5	1278	1	216	158	52
0	256	18353	14584	5	1283	1	215	158	52
0	257	18357	14584	5	1288	1	216	158	52
0	258	18362	14584	5	1293	1	227	158	52
0	259	18367	14580	5	1298	1	237	158	52
0	260	18372	14580	5	1303	1	236	158	52
0	261	18378	14572	5	1308	1	236	158	52
0	262	18382	14572	5	1313	1	244	159	51
0	263	18388	14566	5	1318	1	255	158	51
0	264	18396	14566	5	1323	1	274	158	51
0	265	18405	14566	5	1328	1	289	157	51
0	266	18418	14566	5	1333	1	296	157	51
0	267	18431	14569	5	1338	1	305	157	51
0	268	18446	14574	5	1343	1	325	157	51
0	269	18461	14581	5	1348	1	349	158	51
0	270	18474	14591	5	1353	1	348	158	51
0	271	18487	14601	5	1358	1	358	159	51
0	272	18497	14614	5	1363	1	362	159	51
0	273	18508	14629	5	1368	1	362	159	51
0	274	18517	14646	5	1373	1	368	159	51
0	275	18526	14666	5	1378	1	371	159	51
0	276	18535	14686	5	1383	1	365	159	51
0	277	18541	14706	5	1388	1	372	159	51
0	278	18546	14724	5	1393	1	367	159	51
0	279	18549	14740	5	1398	1	365	159	51
0	280	18549	14753	5	1403	1	366	159	51
0	281	18549	14763	5	1408	1	368	159	51
0	282	18549	14769	5	1413	1	373	159	51
0	283	18549	14772	5	1418	1	383	159	51
0	284	18549	14772	5	1423	1	389	159	51
0	285	18545	14772	5	1428	1	385	159	51
0	286	18545	14772	5	1433	1	381	159	51
0	287	18545	14772	5	1438	1	372	159	51
0	288	18545	14772	5	1443	1	362	159	51
0	289	18545	14768	5	1448	1	347	159	51
0	290	18545	14768	5	1453	1	338	159	51
0	291	18545	14760	5	1458	1	337	159	51
0	292	18545	14753	5	1463	1	335	159	51
0	293	18545	14743	5	1468	1	341	159	51
0	294	18545	14729	5	1473	1	347	159	51
0	295	18545	14718	5	1478	1	341	159	51
0	296	18545	14704	5	1483	1	339	159	51
0	297	18545	14693	5	1488	1	339	159	51
0	298	18545	14684	5	1493	1	338	159	51
0	299	18553	14673	5	1498	1	329	159	51
0	300	18558	14666	5	1503	1	325	159	51
0	301	18565	14658	5	1508	1	325	159	51
0	302	18573	14651	5	1513	1	327	159	51
0	303	18581	14645	5	1518	1	326	159	51
0	304	18590	14639	5	1523	1	326	159	51
0	305	18598	14639	5	1528	1	328	159	51
0	306	18607	14635	5	1533	1	331	159	51
0	307	18615	14635	5	1538	1	333	159	51
0	308	18623	14635	5	1543	1	335	159	51
0	309	18631	14635	5	1548	1	340	159	51
0	310	18639	14644	5	1553	1	344	159	51
0	311	18648	14653	5	1558	1	344	159	51
0	312	18656	14665	5	1563	1	348	159	51
0	313	18665	14679	5	1568	1	348	159	51
0	314	18674	14696	5	1573	1	347	159	51
0	315	18683	14715	5	1578	1	344	159	51
0	316	18692	14734	5	1583	1	326	159	51
0	317	18701	14753	5	1588	1	335	159	51
0	318	18709	14768	5	1593	1	333	159	51
0	319	18714	14778	5	1598	1	329	159	51
0	320	18714	14786	5	1603	1	326	160	52
0	321	18714	14790	5	1608	1	329	160	52
0	322	18718	14790	5	1613	1	335	161	52
0	323	18718	14790	5	1618	1	334	161	52
0	324	18718	14790	5	1623	1	327	161	52
0	325	18718	14787	5	1628	1	327	161	52
0	326	18718	14779	5	1633	1	326	161	52
0	327	18718	14768	5	1638	1	323	161	52
0	328	18713	14756	5	1643	1	326	162	52
0	329	18713	14740	5	1648	1	329	162	52
0	330	18713	14726	5	1653	1	327	162	52
0	331	18713	14708	5	1658	1	333	162	52
0	332	18717	14692	5	1663	1	333	162	52
0	333	18720	14677	5	1668	1	336	162	52
0	334	18726	14661	5	1673	1	336	162	52
0	335	18726	14650	5	1678	1	338	162	52
0	336	18734	14638	5	1683	1	347	162	52
0	337	18739	14629	5	1688	1	349	162	52
0	338	18743	14623	5	1693	1	347	162	52
0	339	18749	14617	5	1698	1	350	162	52
0	340	18754	14617	5	1703	1	357	162	52
0	341	18760	14617	5	1708	1	365	162	52
0	342	18768	14617	5	1713	1	375	162	52
0	343	18777	14625	5	1718	1	382	162	52
0	344	18788	14634	5	1723	1	382	162	52
0	345	18799	14647	5	1728	1	392	162	52
0	346	18811	14660	5	1733	1	385	162	52
0	347	18822	14675	5	1738	1	392	161	52
0	348	18833	14692	5	1743	1	379	161	52
0	349	18845	14707	5	1748	1	377	161	52
0	350	18853	14725	5	1753	1	380	161	52
0	351	18862	14739	5	1758	1	379	161	52
0	352	18868	14750	5	1763	1	383	162	52
0	353	18872	14759	5	1768	1	389	162	52
0	354	18872	14764	5	1773	1	392	162	52
0	355	18876	14769	5	1778	1	397	162	52
0	356	18876	14769	5	1783	1	402	162	52
0	357	18876	14769	5	1788	1	401	162	52
0	358	18876	14769	5	1793	1	397	162	52
0	359	18876	14769	5	1798	1	393	162	52
0	360	18876	14769	5	1803	1	389	162	52
0	361	18876	14761	5	1808	1	388	162	52
0	362	18876	14755	5	1813	1	390	162	52
0	363	18880	14749	5	1818	1	385	162	52
0	364	18885	14741	5	1823	1	383	162	52
0	365	18890	14735	5	1828	1	394	162	52
0	366	18897	14725	5	1833	1	397	162	52
0	367	18904	14716	5	1838	1	396	162	52
0	368	18913	14704	5	1843	1	427	162	52
0	369	18925	14690	5	1848	1	447	162	52
0	370	18935	14680	5	1853	1	446	162	52
0	371	18947	14667	5	1858	1	448	162	52
0	372	18959	14656	5	1863	1	452	162	52
0	373	18969	14649	5	1868	1	447	162	52
0	374	18980	14640	5	1873	1	445	162	52
0	375	18988	14636	5	1878	1	435	161	52
0	376	18997	14633	5	1883	1	408	161	52
0	377	19005	14633	5	1888	1	365	161	52
0	378	19014	14633	5	1893	1	289	161	52
0	379	19022	14633	5	1898	1	176	161	52
0	380	19028	14641	5	1903	1	29	161	52
0	381	19028	14641	5	1908	0	0	161	52
0	382	19042	14666	5	1913	0	0	161	52
0	383	19042	14685	5	1918	0	0	161	52
0	384	19042	14707	5	1923	0	0	161	52
0	385	19038	14733	5	1928	0	0	161	52
0	386	19028	14763	5	1933	0	0	161	52
0	387	19015	14795	5	1938	0	0	161	52
0	388	19001	14831	5	1943	0	0	161	52
0	389	18985	14866	5	1948	0	0	161	52
0	390	18965	14904	5	1953	0	0	162	52
0	391	18947	14937	5	1958	0	0	162	52
0	392	18928	14966	5	1963	0	0	162	52
0	393	18908	14992	5	1968	0	0	162	51
0	394	18890	15010	5	1973	0	0	163	50
0	395	18868	15026	5	1978	0	0	163	50
0	396	18846	15037	5	1983	0	0	163	49
0	397	18822	15046	5	1988	0	0	163	49
0	398	18797	15055	5	1993	0	0	164	48
0	399	18773	15063	5	1998	0	0	165	47
0	400	18750	15072	5	2003	0	0	165	47
0	401	18730	15080	5	2008	0	0	164	46
0	402	18711	15090	5	2013	0	0	164	45
0	403	18695	15100	5	2018	0	0	163	45
0	404	18681	15107	5	2023	0	0	164	44
0	405	18665	15113	5	2028	0	0	164	44
0	406	18652	15113	5	2033	0	0	164	43
0	407	18636	15107	5	2038	0	0	164	43
0	408	18621	15097	5	2043	0	0	163	43
0	409	18606	15082	5	2048	0	0	163	43
0	410	18590	15067	5	2053	0	0	162	44
0	411	18574	15053	5	2058	0	0	162	44
0	412	18574	15053	12	2070	1	300	162	44
0	413	18547	15045	5	2075	1	347	161	44
0	414	18540	15045	5	2080	1	419	161	45
0	415	18540	15045	5	2085	1	543	161	45
0	416	18540	15045	5	2090	1	619	160	46
0	417	18540	15045	5	2095	1	672	160	47
0	418	18540	15045	5	2100	1	714	160	47
0	419	18540	15045	5	2105	1	734	159	48
0	420	18540	15045	5	2110	1	741	159	49
0	421	18543	15045	5	2115	1	739	159	50
0	422	18543	15045	5	2120	1	735	160	50
0	423	18543	15048	5	2125	1	724	159	51
0	424	18543	15048	5	2130	1	674	159	51
0	425	18543	15048	5	2135	1	581	159	51
0	426	18543	15048	5	2140	1	427	159	51
0	427	18547	15048	5	2145	1	175	159	51
0	428	18547	15048	5	2150	0	0	158	52
0	429	18566	15061	5	2155	0	0	158	52
0	430	18574	15080	5	2160	0	0	158	52
0	431	18582	15108	5	2165	0	0	158	52
0	432	18582	15148	5	2170	0	0	159	51
0	433	18582	15197	5	2175	0	0	158	51
0	434	18578	15247	5	2180	0	0	157	51
0	435	18578	15301	5	2185	0	0	155	50
0	436	18578	15353	5	2190	0	0	154	50
0	437	18587	15406	5	2195	0	0	153	50
0	438	18605	15461	5	2200	0	0	151	49
0	439	18634	15512	5	2205	0	0	148	48
0	440	18671	15568	5	2210	0	0	147	47
0	441	18719	15616	5	2215	0	0	146	46
0	442	18774	15670	5	2220	0	0	146	44
0	443	18774	15670	5	2225	0	0	146	44
