# Supplementary material for: “Let Me Hear Your Handwriting!” Evaluating the Movement Fluency from Its Sonification
Source: PLoS One. 2015 Jun 17;10(6):e0128388. doi: 10.1371/journal.pone.0128388 (PMC4470513; doi:10.1371/journal.pone.0128388)
Supplement: S1 Dataset — (ZIP) [file pone.0128388.s004.zip › S4_Dataset_Experiment1/JC4.txt]

Identification :	julie	Operateur :	viet	Id tablette :	109052287	Id Curseur :	R
2011-10-04	13-12-46
Fichier origine :	C:\Documents and Settings\paz\Mes documents\Adulte Lapin\julie
Nb segments :	1
Seg	Num	X /100 mm	Y /100 mm	Interv ms	Time ms	Tip	P	Az	Al
0	0	22583	14660	5	5	0	0	149	40
0	1	22588	14660	5	10	0	0	149	40
0	2	22588	14660	5	15	0	0	149	40
0	3	22593	14660	5	20	0	0	149	40
0	4	22593	14665	5	25	0	0	150	40
0	5	22599	14665	5	30	0	0	150	40
0	6	22599	14671	5	35	0	0	151	40
0	7	22603	14676	5	40	0	0	151	40
0	8	22603	14676	5	45	0	0	151	40
0	9	22603	14683	5	50	0	0	151	40
0	10	22609	14683	5	55	0	0	151	40
0	11	22609	14688	5	60	0	0	151	40
0	12	22613	14692	5	65	0	0	151	40
0	13	22617	14692	5	70	0	0	151	40
0	14	22617	14692	5	75	0	0	151	40
0	15	22617	14695	5	80	0	0	152	40
0	16	22617	14695	5	85	0	0	152	40
0	17	22617	14695	5	90	0	0	153	41
0	18	22617	14695	5	95	0	0	153	41
0	19	22617	14695	5	100	0	0	152	40
0	20	22612	14695	5	105	0	0	152	40
0	21	22612	14691	5	110	0	0	151	40
0	22	22607	14691	5	115	0	0	151	40
0	23	22607	14691	5	120	0	0	151	40
0	24	22607	14691	5	125	0	0	151	40
0	25	22607	14691	5	130	0	0	151	40
0	26	22607	14685	5	135	0	0	151	40
0	27	22607	14685	5	140	0	0	151	40
0	28	22607	14680	5	145	0	0	151	40
0	29	22607	14680	5	150	0	0	151	40
0	30	22607	14675	5	155	0	0	151	40
0	31	22607	14671	5	160	0	0	151	40
0	32	22607	14671	5	165	0	0	151	40
0	33	22607	14671	5	170	0	0	151	40
0	34	22607	14671	5	175	0	0	151	40
0	35	22610	14667	5	180	0	0	151	40
0	36	22610	14667	5	185	0	0	152	40
0	37	22610	14667	5	190	0	0	152	40
0	38	22610	14667	5	195	0	0	153	41
0	39	22610	14667	5	200	0	0	153	41
0	40	22610	14667	5	205	0	0	152	41
0	41	22610	14667	5	210	0	0	152	41
0	42	22610	14667	5	215	0	0	152	41
0	43	22610	14671	5	220	0	0	152	41
0	44	22610	14671	5	225	0	0	152	41
0	45	22610	14671	5	230	0	0	152	41
0	46	22610	14665	5	235	0	0	153	42
0	47	22610	14665	5	240	0	0	152	42
0	48	22610	14658	5	245	0	0	153	43
0	49	22610	14658	5	250	0	0	153	43
0	50	22607	14651	5	255	0	0	153	43
0	51	22607	14648	5	260	0	0	153	43
0	52	22607	14648	5	265	0	0	153	43
0	53	22613	14648	5	270	0	0	153	43
0	54	22618	14648	5	275	0	0	153	43
0	55	22625	14648	5	280	0	0	153	44
0	56	22632	14648	5	285	0	0	153	44
0	57	22639	14648	5	290	0	0	154	44
0	58	22648	14648	5	295	0	0	154	44
0	59	22655	14648	5	300	0	0	154	44
0	60	22661	14648	5	305	0	0	154	44
0	61	22665	14644	5	310	0	0	155	45
0	62	22665	14644	5	315	0	0	155	45
0	63	22665	14644	5	320	0	0	156	45
0	64	22665	14639	5	325	0	0	156	45
0	65	22665	14635	5	330	0	0	156	46
0	66	22660	14630	5	335	0	0	156	46
0	67	22654	14625	5	340	0	0	157	47
0	68	22650	14618	5	345	0	0	157	47
0	69	22646	14612	5	350	0	0	158	47
0	70	22646	14606	5	355	0	0	158	48
0	71	22640	14600	5	360	0	0	159	48
0	72	22640	14600	5	365	0	0	159	48
0	73	22636	14597	5	370	0	0	160	48
0	74	22636	14597	5	375	0	0	159	49
0	75	22636	14597	4	379	1	58	161	49
0	76	22639	14593	5	384	1	77	161	49
0	77	22639	14593	5	389	1	97	161	49
0	78	22639	14593	5	394	1	123	161	49
0	79	22639	14593	5	399	1	150	162	50
0	80	22639	14593	5	404	1	180	162	50
0	81	22645	14593	5	409	1	212	163	50
0	82	22645	14593	5	414	1	250	163	50
0	83	22649	14596	5	419	1	285	163	50
0	84	22653	14596	5	424	1	316	163	50
0	85	22657	14604	5	429	1	338	163	50
0	86	22666	14612	5	434	1	340	163	50
0	87	22677	14624	5	439	1	362	163	50
0	88	22691	14638	5	444	1	382	163	50
0	89	22708	14656	5	449	1	383	163	50
0	90	22726	14678	5	454	1	383	163	50
0	91	22746	14703	5	459	1	391	163	50
0	92	22764	14731	5	464	1	393	163	50
0	93	22781	14760	5	469	1	397	162	51
0	94	22797	14791	5	474	1	388	162	51
0	95	22810	14825	5	479	1	390	162	51
0	96	22823	14858	5	484	1	388	162	51
0	97	22833	14893	5	489	1	380	163	50
0	98	22840	14925	5	494	1	366	163	50
0	99	22846	14954	5	499	1	356	163	50
0	100	22846	14982	5	504	1	344	163	50
0	101	22853	15006	5	509	1	341	163	50
0	102	22853	15028	5	514	1	324	163	50
0	103	22853	15047	5	519	1	328	163	50
0	104	22853	15064	5	524	1	307	163	50
0	105	22844	15081	5	529	1	302	163	50
0	106	22839	15095	5	534	1	296	163	50
0	107	22831	15109	5	539	1	290	163	50
0	108	22824	15119	5	544	1	283	163	50
0	109	22819	15125	5	549	1	282	163	50
0	110	22814	15130	5	554	1	280	163	50
0	111	22814	15130	5	559	1	278	163	50
0	112	22808	15130	5	564	1	277	163	50
0	113	22808	15130	5	569	1	275	163	50
0	114	22802	15130	5	574	1	274	163	50
0	115	22798	15130	5	579	1	270	163	50
0	116	22798	15130	5	584	1	267	163	49
0	117	22793	15130	5	589	1	264	163	49
0	118	22793	15124	5	594	1	263	163	49
0	119	22789	15116	5	599	1	264	163	49
0	120	22785	15107	5	604	1	265	163	49
0	121	22785	15094	5	609	1	262	163	49
0	122	22780	15081	5	614	1	262	163	49
0	123	22780	15067	5	619	1	266	163	49
0	124	22776	15053	5	624	1	262	163	49
0	125	22776	15039	5	629	1	262	163	49
0	126	22776	15023	5	634	1	262	163	49
0	127	22776	15008	5	639	1	264	163	49
0	128	22776	14991	5	644	1	259	163	50
0	129	22782	14974	5	649	1	261	163	50
0	130	22782	14956	5	654	1	265	163	50
0	131	22788	14935	5	659	1	266	163	50
0	132	22788	14914	5	664	1	268	163	50
0	133	22794	14891	5	669	1	267	163	50
0	134	22799	14869	5	674	1	267	163	50
0	135	22802	14848	5	679	1	276	163	50
0	136	22807	14826	5	684	1	283	163	50
0	137	22811	14806	5	689	1	274	163	50
0	138	22817	14786	5	694	1	276	163	50
0	139	22823	14766	5	699	1	277	163	50
0	140	22829	14748	5	704	1	278	163	50
0	141	22837	14729	5	709	1	276	163	50
0	142	22845	14712	5	714	1	278	163	50
0	143	22853	14698	5	719	1	276	163	50
0	144	22861	14685	5	724	1	273	163	50
0	145	22868	14675	5	729	1	276	163	50
0	146	22875	14666	5	734	1	277	163	50
0	147	22883	14660	5	739	1	279	163	50
0	148	22890	14655	5	744	1	280	163	50
0	149	22900	14655	5	749	1	284	163	50
0	150	22910	14655	5	754	1	289	163	50
0	151	22922	14655	5	759	1	294	163	50
0	152	22935	14664	5	764	1	297	163	50
0	153	22949	14672	5	769	1	297	163	50
0	154	22962	14683	5	774	1	296	162	51
0	155	22973	14699	5	779	1	300	162	51
0	156	22986	14714	5	784	1	294	162	51
0	157	22997	14732	5	789	1	293	162	51
0	158	23005	14749	5	794	1	290	162	51
0	159	23013	14764	5	799	1	290	162	51
0	160	23017	14780	5	804	1	285	162	51
0	161	23020	14790	5	809	1	290	162	51
0	162	23020	14798	5	814	1	291	162	51
0	163	23020	14803	5	819	1	293	162	51
0	164	23020	14803	5	824	1	294	162	51
0	165	23020	14803	5	829	1	289	162	51
0	166	23020	14803	5	834	1	281	162	51
0	167	23020	14803	5	839	1	268	162	51
0	168	23020	14798	5	844	1	250	162	51
0	169	23020	14793	5	849	1	238	162	51
0	170	23020	14788	5	854	1	239	162	51
0	171	23020	14779	5	859	1	236	162	51
0	172	23020	14770	5	864	1	232	162	51
0	173	23016	14760	5	869	1	226	162	51
0	174	23016	14749	5	874	1	226	162	51
0	175	23020	14739	5	879	1	226	162	51
0	176	23024	14727	5	884	1	226	162	51
0	177	23029	14715	5	889	1	223	162	51
0	178	23034	14704	5	894	1	223	162	51
0	179	23043	14693	5	899	1	221	162	51
0	180	23051	14685	5	904	1	222	162	51
0	181	23062	14679	5	909	1	223	162	51
0	182	23073	14673	5	914	1	223	162	51
0	183	23085	14673	5	919	1	226	162	51
0	184	23099	14670	5	924	1	233	162	51
0	185	23113	14670	5	929	1	235	162	51
0	186	23129	14677	5	934	1	238	162	51
0	187	23144	14683	5	939	1	247	162	51
0	188	23159	14693	5	944	1	264	162	51
0	189	23175	14703	5	949	1	279	162	51
0	190	23187	14719	5	954	1	277	162	51
0	191	23198	14735	5	959	1	286	162	51
0	192	23207	14752	5	964	1	297	162	51
0	193	23214	14771	5	969	1	306	162	51
0	194	23219	14789	5	974	1	309	162	51
0	195	23219	14811	5	979	1	310	162	51
0	196	23219	14830	5	984	1	302	162	51
0	197	23219	14849	5	989	1	311	162	51
0	198	23213	14866	5	994	1	322	162	51
0	199	23208	14880	5	999	1	323	162	51
0	200	23198	14894	5	1004	1	320	162	51
0	201	23188	14902	5	1009	1	315	162	51
0	202	23176	14909	5	1014	1	309	162	51
0	203	23162	14913	5	1019	1	300	162	51
0	204	23150	14913	5	1024	1	287	162	51
0	205	23136	14913	5	1029	1	276	163	50
0	206	23121	14904	5	1034	1	266	163	50
0	207	23105	14896	5	1039	1	257	163	50
0	208	23087	14886	5	1044	1	247	163	50
0	209	23072	14872	5	1049	1	242	163	50
0	210	23057	14860	5	1054	1	238	163	50
0	211	23045	14845	5	1059	1	235	163	50
0	212	23036	14829	5	1064	1	234	163	50
0	213	23028	14810	5	1069	1	230	163	50
0	214	23024	14789	5	1074	1	234	163	50
0	215	23020	14769	5	1079	1	231	163	50
0	216	23020	14749	5	1084	1	226	163	50
0	217	23024	14731	5	1089	1	216	163	50
0	218	23029	14716	5	1094	1	194	163	50
0	219	23038	14702	5	1099	1	178	163	50
0	220	23046	14693	5	1104	1	163	162	51
0	221	23058	14684	5	1109	1	154	161	50
0	222	23071	14678	5	1114	1	140	161	50
0	223	23085	14678	5	1119	1	132	160	50
0	224	23102	14678	5	1124	1	119	161	50
0	225	23119	14682	5	1129	1	106	161	50
0	226	23137	14689	5	1134	1	108	162	51
0	227	23154	14700	6	1140	1	110	162	51
0	228	23170	14715	5	1145	1	101	162	51
0	229	23185	14728	5	1150	1	104	162	51
0	230	23197	14745	5	1155	1	107	162	51
0	231	23207	14761	5	1160	1	106	162	51
0	232	23215	14778	5	1165	1	114	162	51
0	233	23220	14794	5	1170	1	116	162	51
0	234	23223	14806	5	1175	1	131	162	51
0	235	23223	14817	5	1180	1	146	162	51
0	236	23223	14823	5	1185	1	157	162	51
0	237	23223	14827	5	1190	1	177	162	51
0	238	23223	14827	5	1195	1	192	162	51
0	239	23223	14827	5	1200	1	196	162	51
0	240	23219	14823	5	1205	1	198	162	51
0	241	23219	14816	5	1210	1	194	162	51
0	242	23214	14806	5	1215	1	195	163	50
0	243	23214	14796	5	1220	1	196	163	50
0	244	23214	14783	5	1225	1	194	163	50
0	245	23210	14772	5	1230	1	196	163	50
0	246	23210	14759	5	1235	1	194	163	50
0	247	23210	14746	5	1240	1	192	163	50
0	248	23210	14733	5	1245	1	198	162	51
0	249	23210	14720	5	1250	1	196	162	51
0	250	23214	14709	5	1255	1	198	162	51
0	251	23220	14698	5	1260	1	201	162	51
0	252	23227	14689	5	1265	1	203	162	51
0	253	23236	14682	5	1270	1	211	162	51
0	254	23248	14676	5	1275	1	216	162	51
0	255	23260	14676	5	1280	1	222	162	51
0	256	23275	14676	5	1285	1	226	162	51
0	257	23292	14676	5	1290	1	227	162	51
0	258	23309	14680	5	1295	1	226	162	51
0	259	23329	14686	5	1300	1	227	162	51
0	260	23347	14697	5	1305	1	225	162	51
0	261	23365	14709	5	1310	1	233	162	51
0	262	23380	14722	5	1315	1	238	162	51
0	263	23394	14738	5	1320	1	235	164	51
0	264	23407	14755	5	1325	1	241	164	51
0	265	23418	14774	5	1330	1	237	165	51
0	266	23428	14795	5	1335	1	243	165	51
0	267	23435	14817	5	1340	1	238	165	51
0	268	23439	14842	5	1345	1	236	165	51
0	269	23443	14866	5	1350	1	238	165	51
0	270	23443	14889	5	1355	1	244	165	51
0	271	23443	14910	5	1360	1	249	165	51
0	272	23443	14928	5	1365	1	252	165	51
0	273	23443	14945	5	1370	1	260	165	51
0	274	23436	14959	5	1375	1	270	165	51
0	275	23432	14973	5	1380	1	275	165	51
0	276	23432	14982	5	1385	1	285	165	51
0	277	23428	14989	5	1390	1	286	165	51
0	278	23428	14994	5	1395	1	290	165	51
0	279	23428	14994	5	1400	1	297	165	51
0	280	23424	14997	5	1405	1	300	165	51
0	281	23424	14997	5	1410	1	295	165	51
0	282	23424	14994	5	1415	1	291	165	51
0	283	23424	14989	5	1420	1	285	165	51
0	284	23424	14979	5	1425	1	285	165	51
0	285	23424	14966	5	1430	1	287	165	51
0	286	23428	14949	5	1435	1	289	165	51
0	287	23428	14929	5	1440	1	286	165	51
0	288	23434	14907	5	1445	1	291	165	51
0	289	23437	14882	5	1450	1	293	165	51
0	290	23437	14854	5	1455	1	297	165	51
0	291	23443	14824	5	1460	1	294	165	51
0	292	23443	14793	5	1465	1	298	165	51
0	293	23448	14761	5	1470	1	300	165	51
0	294	23452	14729	5	1475	1	299	165	51
0	295	23455	14699	5	1480	1	302	165	51
0	296	23459	14669	5	1485	1	302	165	51
0	297	23464	14642	5	1490	1	300	165	51
0	298	23464	14619	5	1495	1	305	165	51
0	299	23472	14598	5	1500	1	306	165	51
0	300	23475	14581	5	1505	1	300	165	51
0	301	23475	14566	5	1510	1	301	166	51
0	302	23481	14555	5	1515	1	300	166	51
0	303	23481	14548	5	1520	1	299	167	51
0	304	23481	14544	5	1525	1	292	167	51
0	305	23485	14544	5	1530	1	296	167	51
0	306	23485	14544	5	1535	1	307	167	51
0	307	23485	14544	5	1540	1	313	167	51
0	308	23485	14550	5	1545	1	312	167	51
0	309	23485	14558	5	1550	1	300	167	51
0	310	23480	14571	5	1555	1	302	167	51
0	311	23476	14587	5	1560	1	266	167	51
0	312	23476	14605	5	1565	1	234	167	51
0	313	23471	14626	5	1570	1	223	167	51
0	314	23471	14644	5	1575	1	207	167	51
0	315	23467	14660	5	1580	1	207	167	51
0	316	23467	14671	5	1585	1	208	167	51
0	317	23463	14677	5	1590	1	203	167	51
0	318	23463	14684	5	1595	1	195	167	51
0	319	23463	14688	5	1600	1	192	167	51
0	320	23460	14691	5	1605	1	192	167	51
0	321	23460	14691	5	1610	1	196	167	51
0	322	23460	14691	5	1615	1	201	167	51
0	323	23460	14695	5	1620	1	199	167	51
0	324	23460	14695	5	1625	1	196	167	51
0	325	23464	14695	5	1630	1	192	167	51
0	326	23464	14690	5	1635	1	196	167	51
0	327	23473	14686	5	1640	1	197	167	51
0	328	23482	14686	5	1645	1	202	167	51
0	329	23493	14680	5	1650	1	204	167	51
0	330	23507	14680	5	1655	1	211	167	51
0	331	23522	14680	5	1660	1	223	167	51
0	332	23539	14680	5	1665	1	230	167	51
0	333	23556	14680	5	1670	1	234	167	51
0	334	23574	14685	5	1675	1	241	167	51
0	335	23589	14693	5	1680	1	246	167	51
0	336	23603	14701	5	1685	1	252	167	52
0	337	23615	14710	5	1690	1	269	166	52
0	338	23625	14723	5	1695	1	291	166	52
0	339	23635	14734	5	1700	1	291	164	52
0	340	23643	14748	5	1705	1	294	165	51
0	341	23649	14762	5	1710	1	300	165	51
0	342	23656	14776	5	1715	1	297	165	51
0	343	23659	14791	5	1720	1	297	165	51
0	344	23659	14804	5	1725	1	299	165	51
0	345	23659	14818	5	1730	1	299	165	51
0	346	23659	14829	5	1735	1	300	165	51
0	347	23659	14838	5	1740	1	300	165	51
0	348	23654	14847	5	1745	1	300	165	51
0	349	23654	14853	5	1750	1	304	165	51
0	350	23648	14857	5	1755	1	306	165	51
0	351	23648	14857	5	1760	1	309	165	51
0	352	23643	14857	5	1765	1	310	165	51
0	353	23643	14857	5	1770	1	310	165	51
0	354	23643	14857	5	1775	1	311	165	51
0	355	23643	14857	5	1780	1	310	165	51
0	356	23640	14857	5	1785	1	306	165	51
0	357	23640	14857	5	1790	1	299	165	51
0	358	23640	14857	5	1795	1	297	165	51
0	359	23640	14851	5	1800	1	294	165	51
0	360	23640	14846	5	1805	1	291	165	51
0	361	23640	14838	5	1810	1	290	165	51
0	362	23640	14829	5	1815	1	290	165	51
0	363	23640	14821	5	1820	1	289	165	51
0	364	23640	14810	5	1825	1	293	165	51
0	365	23640	14799	5	1830	1	297	165	51
0	366	23646	14787	5	1835	1	300	165	51
0	367	23650	14773	5	1840	1	300	165	51
0	368	23655	14762	5	1845	1	299	165	51
0	369	23661	14750	5	1850	1	298	165	51
0	370	23665	14740	5	1855	1	297	165	51
0	371	23671	14732	5	1860	1	297	165	51
0	372	23677	14723	5	1865	1	299	165	51
0	373	23682	14718	5	1870	1	302	165	51
0	374	23689	14713	5	1875	1	302	165	51
0	375	23694	14710	5	1880	1	302	165	51
0	376	23701	14710	5	1885	1	306	165	51
0	377	23708	14710	5	1890	1	311	165	51
0	378	23716	14710	5	1895	1	320	165	51
0	379	23728	14715	5	1900	1	322	165	51
0	380	23740	14723	5	1905	1	326	165	51
0	381	23752	14733	5	1910	1	324	165	51
0	382	23766	14744	5	1915	1	324	165	51
0	383	23777	14760	5	1920	1	321	165	51
0	384	23790	14775	5	1925	1	321	165	51
0	385	23802	14793	5	1930	1	301	165	51
0	386	23814	14810	5	1935	1	300	165	51
0	387	23824	14826	5	1940	1	301	165	51
0	388	23833	14842	5	1945	1	298	165	51
0	389	23841	14853	5	1950	1	301	165	51
0	390	23847	14863	5	1955	1	300	166	51
0	391	23853	14870	5	1960	1	299	166	51
0	392	23853	14874	5	1965	1	304	167	51
0	393	23857	14874	5	1970	1	312	167	51
0	394	23857	14877	5	1975	1	311	167	51
0	395	23857	14877	5	1980	1	305	167	51
0	396	23857	14877	5	1985	1	300	167	51
0	397	23852	14869	5	1990	1	299	167	51
0	398	23852	14863	5	1995	1	297	167	51
0	399	23852	14852	5	2000	1	295	167	51
0	400	23849	14842	5	2005	1	297	167	51
0	401	23849	14831	5	2010	1	291	167	51
0	402	23849	14818	5	2015	1	294	167	51
0	403	23849	14807	5	2020	1	294	167	51
0	404	23854	14794	5	2025	1	297	167	51
0	405	23859	14781	5	2030	1	304	167	51
0	406	23864	14768	5	2035	1	321	167	51
0	407	23870	14756	5	2040	1	321	167	51
0	408	23876	14747	5	2045	1	324	167	51
0	409	23882	14737	5	2050	1	325	167	51
0	410	23889	14730	5	2055	1	334	167	51
0	411	23894	14725	5	2060	1	337	167	51
0	412	23902	14721	5	2065	1	344	167	51
0	413	23906	14721	5	2070	1	356	167	51
0	414	23912	14721	5	2075	1	365	167	51
0	415	23916	14721	5	2080	1	383	167	51
0	416	23916	14721	5	2085	1	402	167	51
0	417	23924	14728	5	2090	1	406	167	51
0	418	23931	14736	5	2095	1	415	167	51
0	419	23941	14747	5	2100	1	409	167	51
0	420	23954	14760	5	2105	1	400	167	51
0	421	23967	14775	5	2110	1	403	167	51
0	422	23980	14790	5	2115	1	386	167	51
0	423	23992	14808	5	2120	1	356	167	51
0	424	24004	14823	5	2125	1	355	167	51
0	425	24012	14838	5	2130	1	353	167	51
0	426	24021	14851	5	2135	1	341	167	51
0	427	24027	14861	5	2140	1	345	167	51
0	428	24031	14870	5	2145	1	345	167	51
0	429	24036	14875	5	2150	1	348	167	51
0	430	24036	14878	5	2155	1	361	167	51
0	431	24036	14878	5	2160	1	370	167	51
0	432	24036	14878	5	2165	1	366	167	51
0	433	24036	14878	5	2170	1	362	167	51
0	434	24036	14873	5	2175	1	356	167	51
0	435	24036	14867	5	2180	1	350	167	51
0	436	24032	14859	5	2185	1	348	167	51
0	437	24032	14850	5	2190	1	350	167	51
0	438	24035	14839	5	2195	1	359	167	51
0	439	24040	14825	5	2200	1	368	167	51
0	440	24045	14812	5	2205	1	367	167	51
0	441	24051	14797	5	2210	1	365	167	51
0	442	24057	14782	5	2215	1	370	167	51
0	443	24062	14770	5	2220	1	381	167	51
0	444	24069	14755	5	2225	1	397	167	51
0	445	24077	14743	5	2230	1	398	167	51
0	446	24084	14733	5	2235	1	399	167	51
0	447	24094	14724	5	2240	1	400	167	51
0	448	24103	14719	5	2245	1	402	167	51
0	449	24114	14714	5	2250	1	403	167	51
0	450	24123	14714	5	2255	1	391	167	51
0	451	24131	14714	5	2260	1	358	167	51
0	452	24139	14714	5	2265	1	297	167	51
0	453	24145	14721	5	2270	1	184	167	51
0	454	24155	14731	5	2275	1	64	167	51
0	455	24155	14731	5	2280	0	0	167	51
0	456	24173	14761	5	2285	0	0	167	51
0	457	24181	14779	5	2290	0	0	169	51
0	458	24181	14802	5	2295	0	0	169	51
0	459	24181	14827	5	2300	0	0	170	52
0	460	24172	14857	5	2305	0	0	170	52
0	461	24163	14892	5	2310	0	0	170	52
0	462	24153	14928	5	2315	0	0	170	52
0	463	24140	14967	5	2320	0	0	170	52
0	464	24126	15003	5	2325	0	0	170	52
0	465	24110	15037	5	2330	0	0	170	51
0	466	24092	15069	5	2335	0	0	170	51
0	467	24072	15095	5	2340	0	0	170	50
0	468	24048	15121	5	2345	0	0	170	50
0	469	24022	15140	5	2350	0	0	171	49
0	470	23992	15158	5	2355	0	0	171	48
0	471	23959	15172	5	2360	0	0	171	47
0	472	23927	15183	5	2365	0	0	171	46
0	473	23894	15195	5	2370	0	0	171	45
0	474	23865	15204	5	2375	0	0	170	45
0	475	23837	15213	5	2380	0	0	170	44
0	476	23809	15221	5	2385	0	0	170	44
0	477	23785	15221	5	2390	0	0	169	44
0	478	23761	15225	5	2395	0	0	169	44
0	479	23741	15221	5	2400	0	0	168	44
0	480	23724	15211	5	2405	0	0	168	44
0	481	23706	15198	5	2410	0	0	168	45
0	482	23689	15178	5	2415	0	0	167	46
0	483	23689	15178	16	2431	1	10	166	46
0	484	23655	15155	5	2436	1	239	166	47
0	485	23644	15150	5	2441	1	311	164	48
0	486	23640	15150	5	2446	1	365	164	48
0	487	23640	15150	5	2451	1	451	163	49
0	488	23640	15150	5	2456	1	521	163	50
0	489	23643	15150	5	2461	1	568	162	51
0	490	23643	15150	5	2466	1	602	164	51
0	491	23643	15150	5	2471	1	619	163	52
0	492	23643	15150	5	2476	1	623	164	52
0	493	23643	15150	5	2481	1	621	165	51
0	494	23643	15150	5	2486	1	617	165	51
0	495	23643	15150	5	2491	1	611	165	51
0	496	23647	15150	5	2496	1	579	165	50
0	497	23647	15150	5	2501	1	486	165	50
0	498	23647	15150	5	2506	1	365	165	50
0	499	23651	15150	5	2511	1	157	166	49
0	500	23651	15150	5	2516	0	0	166	49
0	501	23664	15146	5	2521	0	0	166	49
0	502	23673	15150	5	2526	0	0	166	49
0	503	23678	15166	5	2531	0	0	166	49
0	504	23678	15192	5	2536	0	0	165	49
0	505	23678	15228	5	2541	0	0	165	49
0	506	23678	15269	5	2546	0	0	163	50
0	507	23678	15311	5	2551	0	0	162	50
0	508	23685	15356	5	2556	0	0	161	49
0	509	23701	15401	5	2561	0	0	159	49
0	510	23726	15448	5	2566	0	0	157	49
0	511	23763	15498	5	2571	0	0	155	48
0	512	23815	15544	5	2576	0	0	152	48
0	513	23875	15594	5	2581	0	0	152	46
0	514	23941	15636	5	2586	0	0	151	45
0	515	24020	15675	5	2591	0	0	151	43
0	516	24020	15675	5	2596	0	0	151	43
