# Supplementary material for: “Let Me Hear Your Handwriting!” Evaluating the Movement Fluency from Its Sonification
Source: PLoS One. 2015 Jun 17;10(6):e0128388. doi: 10.1371/journal.pone.0128388 (PMC4470513; doi:10.1371/journal.pone.0128388)
Supplement: S1 Dataset — (ZIP) [file pone.0128388.s004.zip › S4_Dataset_Experiment1/JC5.txt]

Identification :	julie	Operateur :	viet	Id tablette :	109052287	Id Curseur :	R
2011-10-04	13-12-49
Fichier origine :	C:\Documents and Settings\paz\Mes documents\Adulte Lapin\julie
Nb segments :	1
Seg	Num	X /100 mm	Y /100 mm	Interv ms	Time ms	Tip	P	Az	Al
0	0	7715	13207	5	5	0	0	145	53
0	1	7715	13211	5	10	0	0	145	53
0	2	7715	13211	5	15	0	0	145	53
0	3	7719	13211	5	20	0	0	145	53
0	4	7719	13215	5	25	0	0	145	53
0	5	7719	13215	5	30	0	0	145	53
0	6	7719	13215	5	35	0	0	145	53
0	7	7722	13215	5	40	0	0	145	53
0	8	7722	13215	5	45	0	0	145	53
0	9	7722	13215	5	50	0	0	145	53
0	10	7722	13215	5	55	0	0	145	53
0	11	7722	13215	5	60	0	0	145	53
0	12	7722	13215	5	65	0	0	145	53
0	13	7722	13215	5	70	0	0	145	53
0	14	7722	13221	5	75	0	0	145	53
0	15	7722	13221	5	80	0	0	145	53
0	16	7718	13224	5	85	0	0	145	53
0	17	7718	13224	5	90	0	0	145	53
0	18	7718	13224	5	95	0	0	145	53
0	19	7715	13228	5	100	0	0	145	53
0	20	7715	13228	5	105	0	0	145	53
0	21	7715	13228	5	110	0	0	145	53
0	22	7715	13228	5	115	0	0	145	53
0	23	7715	13223	5	120	0	0	144	51
0	24	7715	13223	5	125	0	0	144	51
0	25	7715	13223	5	130	0	0	143	51
0	26	7715	13223	5	135	0	0	143	51
0	27	7720	13223	5	140	0	0	143	51
0	28	7720	13223	5	145	0	0	143	51
0	29	7724	13223	5	150	0	0	143	51
0	30	7727	13223	5	155	0	0	143	51
0	31	7727	13223	5	160	0	0	143	51
0	32	7734	13223	5	165	0	0	144	51
0	33	7738	13223	5	170	0	0	144	51
0	34	7742	13223	5	175	0	0	146	52
0	35	7742	13223	5	180	0	0	146	52
0	36	7746	13223	5	185	0	0	146	52
0	37	7746	13223	5	190	0	0	145	53
0	38	7746	13219	5	195	0	0	145	53
0	39	7746	13219	5	200	0	0	145	53
0	40	7749	13219	5	205	0	0	145	53
0	41	7749	13219	5	210	0	0	145	53
0	42	7749	13213	5	215	0	0	145	53
0	43	7746	13209	5	220	0	0	145	53
0	44	7746	13209	5	225	0	0	145	53
0	45	7746	13200	5	230	0	0	145	53
0	46	7746	13196	5	235	0	0	145	53
0	47	7746	13192	5	240	0	0	145	53
0	48	7746	13186	5	245	0	0	145	53
0	49	7746	13186	5	250	0	0	145	53
0	50	7746	13179	5	255	0	0	145	53
0	51	7746	13176	5	260	0	0	145	53
0	52	7746	13172	5	265	0	0	145	53
0	53	7746	13168	5	270	0	0	145	53
0	54	7746	13168	5	275	0	0	145	53
0	55	7746	13164	5	280	0	0	145	53
0	56	7749	13164	5	285	0	0	145	53
0	57	7749	13164	5	290	0	0	145	53
0	58	7754	13161	5	295	0	0	145	53
0	59	7754	13161	5	300	0	0	145	53
0	60	7760	13157	5	305	0	0	145	53
0	61	7760	13157	5	310	0	0	145	53
0	62	7765	13152	5	315	0	0	145	53
0	63	7765	13147	5	320	0	0	145	53
0	64	7769	13147	5	325	0	0	145	53
0	65	7769	13141	5	330	0	0	145	53
0	66	7769	13137	5	335	0	0	145	53
0	67	7774	13133	5	340	0	0	145	53
0	68	7774	13127	5	345	0	0	145	53
0	69	7774	13120	5	350	0	0	145	53
0	70	7779	13110	5	355	0	0	143	53
0	71	7779	13101	5	360	0	0	143	53
0	72	7782	13090	5	365	0	0	143	53
0	73	7786	13078	5	370	0	0	143	53
0	74	7786	13068	5	375	0	0	143	53
0	75	7792	13058	5	380	0	0	143	53
0	76	7792	13050	5	385	0	0	143	53
0	77	7796	13042	5	390	0	0	145	53
0	78	7796	13038	5	395	0	0	145	53
0	79	7800	13038	5	400	0	0	146	52
0	80	7800	13038	5	405	0	0	146	52
0	81	7804	13038	2	407	1	51	147	51
0	82	7804	13038	5	412	1	81	147	51
0	83	7808	13042	5	417	1	113	148	50
0	84	7808	13042	5	422	1	145	148	50
0	85	7815	13051	5	427	1	166	148	50
0	86	7820	13059	5	432	1	187	148	50
0	87	7829	13071	5	437	1	199	148	50
0	88	7840	13088	5	442	1	235	149	49
0	89	7855	13108	5	447	1	247	149	49
0	90	7869	13129	5	452	1	262	149	49
0	91	7883	13152	5	457	1	268	149	49
0	92	7899	13176	5	462	1	279	148	50
0	93	7913	13201	5	467	1	289	148	50
0	94	7928	13226	5	472	1	293	148	50
0	95	7942	13252	5	477	1	300	148	50
0	96	7954	13278	5	482	1	298	148	50
0	97	7966	13305	5	487	1	294	146	50
0	98	7976	13335	5	492	1	294	146	50
0	99	7987	13366	5	497	1	295	146	50
0	100	7995	13398	5	502	1	289	146	50
0	101	8001	13429	5	507	1	287	148	50
0	102	8001	13457	5	512	1	276	148	50
0	103	8006	13485	5	517	1	270	148	50
0	104	8006	13509	5	522	1	267	148	50
0	105	8006	13531	5	527	1	270	148	50
0	106	8006	13548	5	532	1	274	148	50
0	107	8006	13561	5	537	1	274	148	50
0	108	8006	13572	5	542	1	271	149	49
0	109	8006	13578	5	547	1	270	149	49
0	110	8006	13583	5	552	1	270	149	49
0	111	8006	13583	5	557	1	270	149	49
0	112	8002	13583	5	562	1	268	150	48
0	113	8002	13588	5	567	1	266	150	48
0	114	8002	13588	5	572	1	263	150	48
0	115	8002	13588	5	577	1	259	150	48
0	116	8002	13588	5	582	1	252	150	48
0	117	8002	13583	5	587	1	250	150	48
0	118	7997	13583	5	592	1	247	150	48
0	119	7997	13577	5	597	1	244	150	48
0	120	7993	13572	5	602	1	243	150	48
0	121	7993	13564	5	607	1	244	150	48
0	122	7986	13553	5	612	1	243	150	48
0	123	7980	13541	5	617	1	243	150	48
0	124	7974	13528	5	622	1	237	149	48
0	125	7968	13515	5	627	1	237	149	48
0	126	7964	13501	5	632	1	239	148	47
0	127	7964	13484	5	637	1	238	148	47
0	128	7959	13467	5	642	1	239	148	47
0	129	7959	13448	5	647	1	235	148	47
0	130	7959	13427	5	652	1	237	148	47
0	131	7959	13406	5	657	1	238	148	47
0	132	7959	13382	5	662	1	242	148	47
0	133	7959	13358	5	667	1	246	148	47
0	134	7966	13334	5	672	1	247	148	47
0	135	7970	13311	5	677	1	245	148	47
0	136	7975	13289	5	682	1	243	147	48
0	137	7980	13266	5	687	1	247	147	48
0	138	7986	13246	5	692	1	244	147	48
0	139	7993	13226	5	697	1	244	147	48
0	140	8000	13206	5	702	1	247	146	49
0	141	8007	13189	5	707	1	244	146	49
0	142	8014	13172	5	712	1	238	146	49
0	143	8021	13160	5	717	1	239	146	49
0	144	8029	13149	5	722	1	244	145	50
0	145	8037	13140	5	727	1	244	145	50
0	146	8046	13134	5	732	1	247	146	50
0	147	8054	13127	5	737	1	247	146	50
0	148	8062	13127	5	742	1	247	147	51
0	149	8069	13127	5	747	1	252	147	51
0	150	8074	13127	5	752	1	259	147	51
0	151	8082	13127	5	757	1	264	147	51
0	152	8090	13134	5	762	1	274	147	51
0	153	8100	13145	5	767	1	277	147	51
0	154	8112	13158	5	772	1	273	146	52
0	155	8123	13175	5	777	1	276	146	52
0	156	8135	13194	5	782	1	274	146	52
0	157	8146	13212	5	787	1	266	146	52
0	158	8156	13231	5	792	1	243	146	52
0	159	8165	13246	5	797	1	241	146	52
0	160	8172	13257	5	802	1	244	147	51
0	161	8176	13265	5	807	1	241	147	51
0	162	8176	13265	5	812	1	238	147	51
0	163	8176	13270	5	817	1	237	147	51
0	164	8180	13270	5	822	1	226	147	51
0	165	8180	13270	5	827	1	210	147	51
0	166	8180	13270	5	832	1	201	147	51
0	167	8180	13267	5	837	1	192	148	50
0	168	8180	13263	5	842	1	185	148	50
0	169	8180	13256	5	847	1	185	148	50
0	170	8180	13248	5	852	1	187	148	50
0	171	8180	13238	5	857	1	187	148	50
0	172	8183	13226	5	862	1	185	148	50
0	173	8187	13214	5	867	1	189	148	50
0	174	8191	13202	5	872	1	186	148	50
0	175	8196	13190	5	877	1	184	148	50
0	176	8202	13179	5	882	1	190	148	50
0	177	8210	13168	5	887	1	188	148	50
0	178	8218	13160	5	892	1	184	148	50
0	179	8229	13153	5	897	1	186	148	50
0	180	8239	13148	5	902	1	190	147	51
0	181	8252	13148	5	907	1	192	147	51
0	182	8266	13148	5	912	1	200	147	51
0	183	8278	13148	5	917	1	204	147	51
0	184	8292	13152	5	922	1	211	147	51
0	185	8303	13157	5	927	1	220	147	51
0	186	8315	13166	5	932	1	228	147	51
0	187	8328	13174	5	937	1	253	147	51
0	188	8339	13186	5	942	1	267	147	51
0	189	8349	13199	5	947	1	271	147	51
0	190	8357	13214	5	952	1	274	147	51
0	191	8364	13233	5	957	1	274	147	51
0	192	8371	13254	5	962	1	259	147	51
0	193	8376	13276	5	967	1	262	147	51
0	194	8379	13299	5	972	1	262	147	51
0	195	8379	13321	5	977	1	255	147	51
0	196	8379	13341	5	982	1	252	147	51
0	197	8374	13358	5	987	1	253	147	51
0	198	8366	13372	5	992	1	254	148	50
0	199	8359	13382	5	997	1	259	148	50
0	200	8349	13388	5	1002	1	252	148	50
0	201	8337	13393	5	1007	1	247	148	50
0	202	8328	13393	5	1012	1	244	148	50
0	203	8315	13393	5	1017	1	236	148	50
0	204	8304	13387	5	1022	1	233	148	50
0	205	8292	13380	5	1027	1	230	148	50
0	206	8278	13372	5	1032	1	228	148	50
0	207	8266	13358	5	1037	1	226	149	49
0	208	8252	13343	5	1042	1	223	149	49
0	209	8242	13326	5	1047	1	221	149	49
0	210	8234	13310	5	1052	1	220	149	49
0	211	8228	13293	5	1057	1	216	149	49
0	212	8228	13276	5	1062	1	219	149	49
0	213	8223	13259	5	1067	1	218	149	49
0	214	8223	13240	5	1072	1	219	149	49
0	215	8228	13223	5	1077	1	215	148	50
0	216	8234	13209	5	1082	1	208	148	50
0	217	8242	13195	5	1087	1	208	148	50
0	218	8249	13185	5	1092	1	204	148	50
0	219	8258	13176	5	1097	1	192	148	50
0	220	8267	13169	5	1102	1	195	148	50
0	221	8275	13165	5	1107	1	197	148	50
0	222	8285	13165	5	1112	1	202	148	50
0	223	8294	13165	5	1117	1	203	147	51
0	224	8305	13165	5	1122	1	199	147	51
0	225	8318	13173	5	1127	1	202	147	51
0	226	8331	13185	5	1132	1	206	147	51
0	227	8346	13198	5	1137	1	187	147	51
0	228	8359	13215	5	1142	1	157	147	51
0	229	8371	13233	5	1147	1	154	147	51
0	230	8382	13251	5	1152	1	152	147	51
0	231	8391	13269	5	1157	1	151	147	51
0	232	8399	13283	5	1162	1	152	147	51
0	233	8406	13296	5	1167	1	151	147	51
0	234	8412	13304	5	1172	1	155	147	51
0	235	8415	13309	5	1177	1	154	147	51
0	236	8415	13312	5	1182	1	152	147	51
0	237	8419	13312	5	1187	1	150	147	51
0	238	8419	13308	5	1192	1	150	148	50
0	239	8419	13300	5	1197	1	167	148	50
0	240	8419	13288	5	1202	1	191	148	50
0	241	8419	13274	5	1207	1	191	148	50
0	242	8419	13257	5	1212	1	191	148	50
0	243	8419	13243	5	1217	1	194	148	50
0	244	8419	13229	5	1222	1	199	148	50
0	245	8419	13215	5	1227	1	199	148	50
0	246	8419	13203	5	1232	1	199	148	50
0	247	8426	13190	5	1237	1	210	148	50
0	248	8431	13180	5	1242	1	225	148	50
0	249	8436	13171	5	1247	1	232	148	50
0	250	8443	13161	5	1252	1	230	148	50
0	251	8449	13156	5	1257	1	232	147	51
0	252	8456	13151	5	1262	1	236	147	51
0	253	8462	13151	5	1267	1	247	147	51
0	254	8472	13151	5	1272	1	269	147	51
0	255	8485	13151	5	1277	1	274	147	51
0	256	8499	13155	5	1282	1	279	147	51
0	257	8514	13161	5	1287	1	285	147	51
0	258	8528	13170	5	1292	1	289	146	52
0	259	8542	13180	5	1297	1	300	146	52
0	260	8555	13193	5	1302	1	312	146	52
0	261	8568	13209	5	1307	1	309	146	52
0	262	8581	13226	5	1312	1	314	146	52
0	263	8591	13245	5	1317	1	322	146	52
0	264	8602	13266	5	1322	1	320	146	52
0	265	8614	13287	5	1327	1	311	147	51
0	266	8623	13314	5	1332	1	302	147	51
0	267	8633	13341	5	1337	1	300	147	51
0	268	8640	13370	5	1342	1	297	147	51
0	269	8645	13398	5	1347	1	285	147	51
0	270	8649	13421	5	1352	1	283	147	51
0	271	8649	13443	5	1357	1	280	148	50
0	272	8649	13457	5	1362	1	289	148	50
0	273	8649	13469	5	1367	1	291	148	50
0	274	8649	13476	5	1372	1	301	148	50
0	275	8649	13480	5	1377	1	314	148	50
0	276	8644	13480	5	1382	1	325	148	50
0	277	8644	13480	5	1387	1	329	148	50
0	278	8644	13480	5	1392	1	326	148	50
0	279	8641	13480	5	1397	1	323	149	49
0	280	8641	13473	5	1402	1	314	149	49
0	281	8641	13466	5	1407	1	312	149	49
0	282	8641	13452	5	1412	1	311	149	49
0	283	8641	13437	5	1417	1	314	149	49
0	284	8641	13416	5	1422	1	314	150	48
0	285	8641	13390	5	1427	1	317	150	48
0	286	8641	13364	5	1432	1	320	149	49
0	287	8641	13333	5	1437	1	329	149	49
0	288	8641	13303	5	1442	1	329	149	49
0	289	8646	13273	5	1447	1	326	149	49
0	290	8650	13241	5	1452	1	331	149	49
0	291	8650	13210	5	1457	1	330	148	50
0	292	8655	13180	5	1462	1	329	148	50
0	293	8655	13150	5	1467	1	333	148	50
0	294	8659	13122	5	1472	1	333	148	50
0	295	8663	13095	5	1477	1	327	148	50
0	296	8663	13070	5	1482	1	322	148	50
0	297	8667	13046	5	1487	1	310	147	51
0	298	8667	13027	5	1492	1	300	147	51
0	299	8667	13010	5	1497	1	291	148	51
0	300	8671	12998	5	1502	1	269	148	51
0	301	8671	12990	5	1507	1	245	149	52
0	302	8671	12985	5	1512	1	231	149	52
0	303	8671	12985	5	1517	1	239	149	52
0	304	8671	12985	5	1522	1	247	149	52
0	305	8671	12985	5	1527	1	251	149	52
0	306	8671	12994	5	1532	1	248	149	52
0	307	8671	13005	5	1537	1	199	149	52
0	308	8667	13023	5	1542	1	189	149	52
0	309	8667	13045	5	1547	1	154	150	51
0	310	8667	13069	5	1552	1	113	150	51
0	311	8667	13094	5	1557	1	88	150	51
0	312	8667	13116	5	1562	1	82	150	51
0	313	8667	13135	5	1567	1	80	150	51
0	314	8667	13152	5	1572	1	77	150	51
0	315	8667	13165	5	1577	1	80	150	51
0	316	8667	13178	5	1582	1	85	149	52
0	317	8667	13187	5	1587	1	107	149	52
0	318	8667	13196	5	1592	1	121	149	52
0	319	8670	13203	5	1597	1	138	149	52
0	320	8670	13206	5	1602	1	163	149	52
0	321	8670	13206	5	1607	1	177	149	52
0	322	8670	13206	5	1612	1	174	148	53
0	323	8670	13206	5	1617	1	171	148	53
0	324	8675	13201	5	1622	1	168	148	53
0	325	8678	13193	5	1627	1	168	148	53
0	326	8682	13185	5	1632	1	174	148	53
0	327	8689	13174	6	1638	1	184	148	53
0	328	8696	13164	5	1643	1	200	148	53
0	329	8704	13155	5	1648	1	211	148	53
0	330	8714	13147	5	1653	1	218	148	53
0	331	8723	13142	5	1658	1	226	148	53
0	332	8734	13138	5	1663	1	239	148	53
0	333	8745	13138	5	1668	1	266	148	53
0	334	8757	13138	5	1673	1	280	148	53
0	335	8770	13138	5	1678	1	289	148	53
0	336	8782	13148	5	1683	1	297	148	53
0	337	8794	13157	5	1688	1	299	148	53
0	338	8804	13169	5	1693	1	309	148	53
0	339	8815	13185	5	1698	1	320	148	53
0	340	8825	13201	5	1703	1	321	148	53
0	341	8835	13220	5	1708	1	321	148	53
0	342	8843	13240	5	1713	1	324	148	53
0	343	8848	13260	5	1718	1	321	148	53
0	344	8852	13280	5	1723	1	320	148	53
0	345	8852	13298	5	1728	1	314	149	53
0	346	8856	13315	5	1733	1	317	149	53
0	347	8856	13327	5	1738	1	321	151	53
0	348	8856	13336	5	1743	1	327	152	53
0	349	8856	13340	5	1748	1	338	152	53
0	350	8856	13340	5	1753	1	343	152	53
0	351	8856	13340	5	1758	1	338	152	53
0	352	8852	13340	5	1763	1	334	152	53
0	353	8852	13336	5	1768	1	330	152	53
0	354	8848	13331	5	1773	1	329	153	52
0	355	8848	13323	5	1778	1	326	153	52
0	356	8844	13315	5	1783	1	324	153	52
0	357	8844	13305	5	1788	1	326	153	52
0	358	8844	13295	5	1793	1	329	153	52
0	359	8841	13283	5	1798	1	325	153	52
0	360	8841	13269	5	1803	1	329	153	52
0	361	8841	13256	5	1808	1	325	153	52
0	362	8841	13243	5	1813	1	325	153	52
0	363	8841	13230	5	1818	1	325	153	52
0	364	8844	13219	5	1823	1	322	153	52
0	365	8848	13206	5	1828	1	320	153	52
0	366	8851	13196	5	1833	1	321	153	52
0	367	8856	13184	5	1838	1	317	152	53
0	368	8861	13174	5	1843	1	321	152	53
0	369	8866	13165	5	1848	1	320	152	53
0	370	8873	13156	5	1853	1	317	152	53
0	371	8881	13150	5	1858	1	316	152	53
0	372	8888	13144	5	1863	1	315	151	53
0	373	8896	13140	5	1868	1	314	151	53
0	374	8904	13140	5	1873	1	317	151	53
0	375	8912	13136	5	1878	1	323	151	53
0	376	8922	13136	5	1883	1	328	151	53
0	377	8931	13140	5	1888	1	335	151	53
0	378	8941	13146	5	1893	1	336	151	53
0	379	8950	13155	5	1898	1	340	151	53
0	380	8960	13166	5	1903	1	342	151	53
0	381	8969	13182	5	1908	1	334	151	53
0	382	8981	13200	5	1913	1	336	151	53
0	383	8991	13220	5	1918	1	333	151	53
0	384	8999	13240	5	1923	1	333	151	53
0	385	9008	13257	5	1928	1	333	151	53
0	386	9014	13275	5	1933	1	333	151	53
0	387	9020	13288	5	1938	1	333	151	53
0	388	9025	13299	5	1943	1	333	151	53
0	389	9028	13308	5	1948	1	333	151	53
0	390	9028	13311	5	1953	1	333	152	53
0	391	9032	13315	5	1958	1	334	152	53
0	392	9032	13315	5	1963	1	331	152	53
0	393	9032	13315	5	1968	1	328	152	53
0	394	9032	13312	5	1973	1	326	152	53
0	395	9032	13306	5	1978	1	323	152	53
0	396	9032	13302	5	1983	1	319	152	53
0	397	9032	13295	5	1988	1	322	152	53
0	398	9036	13287	5	1993	1	321	152	53
0	399	9036	13279	5	1998	1	321	152	53
0	400	9039	13268	5	2003	1	320	153	52
0	401	9039	13258	5	2008	1	321	153	52
0	402	9043	13247	5	2013	1	321	153	52
0	403	9043	13234	5	2018	1	324	152	53
0	404	9049	13223	5	2023	1	322	152	53
0	405	9052	13209	5	2028	1	334	152	53
0	406	9052	13198	5	2033	1	333	152	53
0	407	9059	13187	5	2038	1	334	152	53
0	408	9063	13177	5	2043	1	333	152	53
0	409	9068	13170	5	2048	1	335	152	53
0	410	9073	13163	5	2053	1	336	152	53
0	411	9078	13159	5	2058	1	342	151	53
0	412	9084	13159	5	2063	1	347	151	53
0	413	9090	13155	5	2068	1	347	151	53
0	414	9098	13155	5	2073	1	350	151	53
0	415	9106	13160	5	2078	1	352	151	53
0	416	9115	13169	5	2083	1	353	151	53
0	417	9125	13179	5	2088	1	354	151	53
0	418	9135	13192	5	2093	1	356	151	53
0	419	9144	13207	5	2098	1	359	151	53
0	420	9152	13222	5	2103	1	348	151	53
0	421	9160	13239	5	2108	1	341	151	53
0	422	9169	13257	5	2113	1	343	151	53
0	423	9179	13275	5	2118	1	338	151	53
0	424	9190	13292	5	2123	1	336	152	54
0	425	9199	13305	5	2128	1	338	152	54
0	426	9206	13315	5	2133	1	337	153	54
0	427	9212	13320	5	2138	1	333	153	54
0	428	9212	13320	5	2143	1	328	154	53
0	429	9212	13320	5	2148	1	324	154	53
0	430	9216	13311	5	2153	1	323	154	53
0	431	9216	13301	5	2158	1	333	154	53
0	432	9216	13288	5	2163	1	342	154	53
0	433	9216	13272	5	2168	1	350	154	53
0	434	9216	13256	5	2173	1	367	154	53
0	435	9216	13238	5	2178	1	380	154	53
0	436	9220	13222	5	2183	1	383	154	53
0	437	9225	13206	5	2188	1	394	154	53
0	438	9229	13191	5	2193	1	395	154	53
0	439	9235	13178	5	2198	1	399	154	53
0	440	9243	13166	5	2203	1	404	154	53
0	441	9247	13157	5	2208	1	400	154	53
0	442	9254	13148	5	2213	1	403	154	53
0	443	9259	13143	5	2218	1	402	153	54
0	444	9264	13143	5	2223	1	392	153	54
0	445	9270	13136	5	2228	1	370	153	54
0	446	9273	13136	5	2233	1	344	153	54
0	447	9279	13136	5	2238	1	301	153	54
0	448	9283	13143	5	2243	1	214	153	54
0	449	9289	13151	5	2248	1	109	153	54
0	450	9296	13161	5	2253	1	24	153	54
0	451	9296	13161	5	2258	0	0	153	54
0	452	9306	13191	5	2263	0	0	153	54
0	453	9306	13210	5	2268	0	0	153	54
0	454	9306	13233	5	2273	0	0	153	54
0	455	9301	13258	5	2278	0	0	153	54
0	456	9291	13288	5	2283	0	0	153	54
0	457	9277	13320	5	2288	0	0	153	54
0	458	9262	13353	5	2293	0	0	153	54
0	459	9244	13387	5	2298	0	0	153	54
0	460	9224	13420	5	2303	0	0	153	54
0	461	9201	13452	5	2308	0	0	152	54
0	462	9177	13482	5	2313	0	0	153	53
0	463	9152	13508	5	2318	0	0	152	53
0	464	9124	13531	5	2323	0	0	153	52
0	465	9095	13550	5	2328	0	0	153	52
0	466	9065	13567	5	2333	0	0	151	51
0	467	9038	13580	5	2338	0	0	152	51
0	468	9009	13589	5	2343	0	0	151	50
0	469	8984	13596	5	2348	0	0	151	50
0	470	8962	13601	5	2353	0	0	151	49
0	471	8940	13605	5	2358	0	0	151	49
0	472	8923	13605	5	2363	0	0	149	49
0	473	8907	13601	5	2368	0	0	151	48
0	474	8894	13594	5	2373	0	0	151	48
0	475	8886	13581	5	2378	0	0	153	49
0	476	8879	13572	5	2383	0	0	153	49
0	477	8879	13572	7	2390	1	142	153	48
0	478	8869	13557	5	2395	1	214	153	49
0	479	8865	13557	5	2400	1	265	153	49
0	480	8865	13553	5	2405	1	344	153	49
0	481	8865	13553	5	2410	1	428	153	49
0	482	8865	13553	5	2415	1	491	153	49
0	483	8865	13553	5	2420	1	537	154	49
0	484	8865	13557	5	2425	1	560	154	49
0	485	8869	13557	5	2430	1	564	155	49
0	486	8869	13557	5	2435	1	560	155	49
0	487	8869	13557	5	2440	1	545	154	50
0	488	8869	13557	5	2445	1	485	154	50
0	489	8869	13561	5	2450	1	373	154	50
0	490	8874	13561	5	2455	1	149	154	50
0	491	8874	13561	5	2460	0	0	154	50
0	492	8878	13561	5	2465	0	0	154	50
0	493	8882	13568	5	2470	0	0	154	50
0	494	8873	13581	5	2475	0	0	154	50
0	495	8858	13598	5	2480	0	0	154	50
0	496	8836	13623	5	2485	0	0	154	50
0	497	8814	13649	5	2490	0	0	154	50
0	498	8796	13676	5	2495	0	0	154	50
0	499	8780	13707	5	2500	0	0	155	49
0	500	8773	13739	5	2505	0	0	156	48
0	501	8773	13780	5	2510	0	0	158	48
0	502	8785	13824	5	2515	0	0	158	47
0	503	8812	13871	5	2520	0	0	161	45
0	504	8812	13871	5	2525	0	0	161	45
