# Supplementary material for: “Let Me Hear Your Handwriting!” Evaluating the Movement Fluency from Its Sonification
Source: PLoS One. 2015 Jun 17;10(6):e0128388. doi: 10.1371/journal.pone.0128388 (PMC4470513; doi:10.1371/journal.pone.0128388)
Supplement: S1 Dataset — (ZIP) [file pone.0128388.s004.zip › S4_Dataset_Experiment1/JC6.txt]

Identification :	julie	Operateur :	viet	Id tablette :	109052287	Id Curseur :	R
2011-10-04	13-12-53
Fichier origine :	C:\Documents and Settings\paz\Mes documents\Adulte Lapin\julie
Nb segments :	1
Seg	Num	X /100 mm	Y /100 mm	Interv ms	Time ms	Tip	P	Az	Al
0	0	12610	13183	5	5	0	0	135	52
0	1	12610	13183	5	10	0	0	135	52
0	2	12610	13180	5	15	0	0	136	52
0	3	12610	13180	5	20	0	0	136	52
0	4	12610	13175	5	25	0	0	137	52
0	5	12610	13175	5	30	0	0	137	52
0	6	12610	13175	5	35	0	0	137	52
0	7	12606	13175	5	40	0	0	137	52
0	8	12606	13170	5	45	0	0	137	52
0	9	12606	13170	5	50	0	0	137	52
0	10	12606	13170	5	55	0	0	137	52
0	11	12606	13165	5	60	0	0	137	52
0	12	12602	13165	5	65	0	0	137	52
0	13	12602	13165	5	70	0	0	137	52
0	14	12602	13165	5	75	0	0	137	52
0	15	12602	13165	5	80	0	0	137	52
0	16	12602	13165	5	85	0	0	137	52
0	17	12597	13170	5	90	0	0	137	52
0	18	12597	13170	5	95	0	0	138	51
0	19	12597	13170	5	100	0	0	138	51
0	20	12597	13174	5	105	0	0	138	51
0	21	12593	13174	5	110	0	0	138	51
0	22	12593	13174	5	115	0	0	138	51
0	23	12593	13179	5	120	0	0	138	51
0	24	12593	13179	5	125	0	0	138	51
0	25	12598	13185	5	130	0	0	138	51
0	26	12603	13185	5	135	0	0	138	51
0	27	12606	13189	5	140	0	0	138	51
0	28	12611	13189	5	145	0	0	138	51
0	29	12615	13189	5	150	0	0	138	51
0	30	12618	13189	5	155	0	0	138	51
0	31	12618	13189	5	160	0	0	138	51
0	32	12618	13189	5	165	0	0	138	51
0	33	12623	13189	5	170	0	0	138	51
0	34	12623	13184	5	175	0	0	138	51
0	35	12623	13184	5	180	0	0	138	51
0	36	12623	13179	5	185	0	0	138	51
0	37	12623	13179	5	190	0	0	138	51
0	38	12623	13173	5	195	0	0	138	51
0	39	12623	13169	5	200	0	0	138	51
0	40	12623	13169	5	205	0	0	138	51
0	41	12623	13164	5	210	0	0	138	51
0	42	12623	13164	5	215	0	0	138	51
0	43	12623	13164	5	220	0	0	138	51
0	44	12623	13159	5	225	0	0	138	51
0	45	12628	13159	5	230	0	0	138	51
0	46	12628	13159	5	235	0	0	138	51
0	47	12628	13159	5	240	0	0	138	51
0	48	12631	13159	5	245	0	0	138	51
0	49	12631	13159	5	250	0	0	138	51
0	50	12631	13159	5	255	0	0	140	52
0	51	12637	13164	5	260	0	0	140	52
0	52	12637	13164	5	265	0	0	141	52
0	53	12642	13169	5	270	0	0	141	52
0	54	12645	13169	5	275	0	0	141	52
0	55	12645	13169	5	280	0	0	141	52
0	56	12645	13169	5	285	0	0	141	52
0	57	12645	13169	5	290	0	0	141	52
0	58	12645	13162	5	295	0	0	141	52
0	59	12645	13157	5	300	0	0	141	52
0	60	12645	13152	5	305	0	0	141	52
0	61	12645	13147	5	310	0	0	141	52
0	62	12645	13143	5	315	0	0	142	52
0	63	12645	13138	5	320	0	0	142	52
0	64	12645	13131	5	325	0	0	142	52
0	65	12645	13125	5	330	0	0	142	52
0	66	12645	13116	5	335	0	0	142	52
0	67	12645	13107	5	340	0	0	142	52
0	68	12645	13098	5	345	0	0	142	52
0	69	12645	13086	5	350	0	0	143	52
0	70	12645	13076	5	355	0	0	143	52
0	71	12645	13066	5	360	0	0	145	53
0	72	12645	13059	5	365	0	0	145	53
0	73	12645	13059	5	370	0	0	145	53
0	74	12645	13059	3	373	1	15	145	53
0	75	12641	13055	5	378	1	38	146	52
0	76	12641	13055	5	383	1	77	146	52
0	77	12641	13055	5	388	1	118	147	51
0	78	12641	13055	5	393	1	151	147	51
0	79	12641	13055	5	398	1	177	148	50
0	80	12641	13055	5	403	1	199	148	50
0	81	12645	13055	5	408	1	225	148	50
0	82	12645	13059	5	413	1	250	148	50
0	83	12649	13059	5	418	1	270	149	49
0	84	12653	13059	5	423	1	285	149	49
0	85	12653	13064	5	428	1	299	149	49
0	86	12661	13064	5	433	1	317	150	48
0	87	12668	13075	5	438	1	329	150	48
0	88	12680	13087	5	443	1	338	150	48
0	89	12698	13101	5	448	1	349	149	49
0	90	12717	13123	5	453	1	358	149	49
0	91	12740	13146	5	458	1	371	149	49
0	92	12760	13171	5	463	1	377	148	50
0	93	12778	13196	5	468	1	381	148	50
0	94	12796	13222	5	473	1	377	148	50
0	95	12811	13251	5	478	1	378	148	50
0	96	12827	13281	5	483	1	380	148	50
0	97	12839	13313	5	488	1	371	148	50
0	98	12848	13345	5	493	1	357	148	50
0	99	12856	13378	5	498	1	335	148	50
0	100	12863	13413	5	503	1	309	149	51
0	101	12870	13449	5	508	1	312	149	51
0	102	12876	13485	5	513	1	281	150	51
0	103	12880	13517	5	518	1	274	150	51
0	104	12880	13546	5	523	1	271	151	50
0	105	12880	13572	5	528	1	270	151	50
0	106	12880	13591	5	533	1	260	151	50
0	107	12880	13608	5	538	1	264	152	49
0	108	12876	13620	5	543	1	265	152	49
0	109	12871	13628	5	548	1	264	152	49
0	110	12866	13634	5	553	1	264	152	49
0	111	12861	13634	5	558	1	261	153	49
0	112	12857	13634	5	563	1	258	153	49
0	113	12852	13634	5	568	1	253	153	49
0	114	12847	13634	5	573	1	250	153	49
0	115	12841	13628	5	578	1	244	153	49
0	116	12835	13621	5	583	1	239	153	49
0	117	12827	13610	5	588	1	237	153	49
0	118	12821	13597	5	593	1	236	153	49
0	119	12815	13580	5	598	1	237	153	49
0	120	12808	13564	5	603	1	235	153	49
0	121	12804	13545	5	608	1	241	153	49
0	122	12797	13525	5	613	1	238	153	49
0	123	12791	13505	5	618	1	237	153	49
0	124	12787	13481	5	623	1	246	151	48
0	125	12783	13459	5	628	1	247	151	48
0	126	12783	13434	5	633	1	253	150	48
0	127	12780	13409	5	638	1	262	150	48
0	128	12780	13384	5	643	1	262	150	48
0	129	12783	13358	5	648	1	276	150	48
0	130	12788	13333	5	653	1	274	150	48
0	131	12795	13308	5	658	1	273	150	48
0	132	12802	13283	5	663	1	277	150	48
0	133	12811	13262	5	668	1	269	149	49
0	134	12820	13241	5	673	1	270	149	49
0	135	12828	13223	5	678	1	274	149	49
0	136	12838	13205	5	683	1	276	149	49
0	137	12848	13188	5	688	1	277	148	50
0	138	12858	13174	5	693	1	278	148	50
0	139	12871	13162	5	698	1	277	148	50
0	140	12882	13154	5	703	1	276	148	50
0	141	12894	13148	5	708	1	277	149	51
0	142	12904	13143	5	713	1	271	149	51
0	143	12912	13143	5	718	1	270	150	51
0	144	12920	13143	5	723	1	273	149	52
0	145	12927	13143	5	728	1	277	149	52
0	146	12936	13149	5	733	1	281	149	52
0	147	12946	13155	5	738	1	286	149	52
0	148	12958	13167	5	743	1	285	149	52
0	149	12973	13181	5	748	1	287	149	52
0	150	12986	13200	5	753	1	289	149	52
0	151	13001	13219	5	758	1	273	149	52
0	152	13014	13240	5	763	1	262	149	52
0	153	13024	13259	5	768	1	254	149	52
0	154	13034	13274	5	773	1	248	149	52
0	155	13042	13286	5	778	1	247	149	52
0	156	13046	13292	5	783	1	241	150	52
0	157	13046	13292	5	788	1	230	150	52
0	158	13046	13292	5	793	1	220	152	53
0	159	13046	13292	5	798	1	211	153	52
0	160	13046	13292	5	803	1	207	153	52
0	161	13046	13282	5	808	1	208	153	52
0	162	13046	13273	5	813	1	211	153	52
0	163	13043	13262	5	818	1	213	153	52
0	164	13043	13248	5	823	1	212	153	52
0	165	13043	13237	5	828	1	213	153	52
0	166	13043	13225	5	833	1	211	153	51
0	167	13043	13212	5	838	1	220	153	52
0	168	13043	13200	5	843	1	219	153	52
0	169	13049	13186	5	848	1	218	153	52
0	170	13053	13174	5	853	1	218	153	52
0	171	13058	13163	5	858	1	220	153	52
0	172	13066	13152	5	863	1	221	153	52
0	173	13073	13144	5	868	1	224	153	52
0	174	13083	13136	5	873	1	227	152	53
0	175	13093	13131	5	878	1	232	152	53
0	176	13106	13131	5	883	1	236	152	53
0	177	13118	13131	5	888	1	242	152	53
0	178	13131	13131	5	893	1	251	152	53
0	179	13145	13136	5	898	1	262	152	53
0	180	13158	13144	5	903	1	271	152	53
0	181	13171	13154	5	908	1	275	151	53
0	182	13182	13165	5	913	1	289	151	53
0	183	13193	13179	5	918	1	287	151	53
0	184	13201	13192	5	923	1	306	151	53
0	185	13206	13209	5	928	1	306	151	53
0	186	13212	13226	5	933	1	300	151	53
0	187	13212	13243	5	938	1	302	151	53
0	188	13216	13262	5	943	1	302	152	53
0	189	13216	13281	5	948	1	301	152	53
0	190	13216	13301	5	953	1	277	152	53
0	191	13216	13319	5	958	1	276	152	53
0	192	13210	13336	5	963	1	276	152	53
0	193	13205	13350	5	968	1	276	152	53
0	194	13198	13360	5	973	1	265	152	53
0	195	13190	13370	5	978	1	258	153	52
0	196	13182	13375	5	983	1	247	153	52
0	197	13172	13379	5	988	1	222	153	52
0	198	13162	13379	5	993	1	213	153	51
0	199	13151	13379	5	998	1	204	153	51
0	200	13138	13379	5	1003	1	201	152	51
0	201	13125	13372	5	1008	1	202	152	51
0	202	13113	13364	5	1013	1	202	151	50
0	203	13100	13355	5	1018	1	201	152	49
0	204	13089	13343	5	1023	1	199	152	49
0	205	13079	13332	5	1028	1	199	152	49
0	206	13071	13319	5	1033	1	197	152	49
0	207	13064	13304	5	1038	1	201	152	49
0	208	13058	13288	5	1043	1	197	152	49
0	209	13054	13268	5	1048	1	194	152	49
0	210	13054	13250	5	1053	1	190	152	49
0	211	13054	13231	5	1058	1	185	151	50
0	212	13054	13213	5	1063	1	179	152	51
0	213	13060	13198	5	1068	1	151	152	51
0	214	13069	13185	5	1073	1	146	153	51
0	215	13077	13176	5	1078	1	141	153	52
0	216	13086	13169	5	1083	1	141	153	52
0	217	13097	13164	5	1088	1	146	153	52
0	218	13107	13164	5	1093	1	151	153	52
0	219	13120	13164	5	1098	1	161	153	52
0	220	13133	13167	5	1103	1	171	152	53
0	221	13147	13175	5	1108	1	172	152	53
0	222	13161	13185	5	1113	1	173	152	53
0	223	13174	13198	5	1118	1	171	152	53
0	224	13187	13213	5	1123	1	178	152	53
0	225	13199	13230	5	1128	1	173	152	53
0	226	13210	13247	5	1133	1	174	152	53
0	227	13219	13262	5	1138	1	182	152	53
0	228	13226	13277	5	1143	1	180	152	53
0	229	13232	13288	5	1148	1	189	152	53
0	230	13232	13298	5	1153	1	201	152	53
0	231	13239	13304	5	1158	1	202	152	53
0	232	13239	13304	5	1163	1	201	152	53
0	233	13239	13304	5	1168	1	200	153	52
0	234	13239	13304	5	1173	1	199	153	52
0	235	13239	13298	5	1178	1	192	153	52
0	236	13239	13290	5	1183	1	195	153	52
0	237	13239	13278	5	1188	1	197	153	52
0	238	13234	13267	5	1193	1	201	153	52
0	239	13234	13252	5	1198	1	202	153	52
0	240	13234	13239	5	1203	1	206	153	52
0	241	13234	13226	5	1208	1	202	153	52
0	242	13240	13213	5	1213	1	206	153	52
0	243	13244	13201	5	1218	1	208	153	52
0	244	13250	13189	5	1223	1	208	153	52
0	245	13257	13180	5	1228	1	204	153	52
0	246	13265	13173	5	1233	1	206	153	52
0	247	13274	13166	5	1238	1	210	153	52
0	248	13284	13162	5	1243	1	214	152	53
0	249	13296	13162	5	1248	1	219	152	53
0	250	13309	13162	5	1253	1	226	152	53
0	251	13323	13162	5	1258	1	235	152	53
0	252	13338	13162	5	1263	1	242	152	53
0	253	13353	13171	5	1268	1	255	152	53
0	254	13367	13177	5	1273	1	259	152	53
0	255	13379	13186	5	1278	1	262	151	53
0	256	13391	13196	5	1283	1	267	151	53
0	257	13402	13207	5	1288	1	280	151	53
0	258	13411	13221	5	1293	1	291	151	53
0	259	13422	13235	5	1298	1	286	151	53
0	260	13430	13251	5	1303	1	293	152	53
0	261	13438	13269	5	1308	1	286	152	53
0	262	13446	13288	5	1313	1	293	152	53
0	263	13451	13310	5	1318	1	296	152	53
0	264	13458	13332	5	1323	1	289	152	53
0	265	13462	13354	5	1328	1	285	152	53
0	266	13462	13376	5	1333	1	284	152	53
0	267	13467	13397	5	1338	1	274	152	53
0	268	13467	13416	5	1343	1	274	153	52
0	269	13467	13433	5	1348	1	271	153	52
0	270	13467	13449	5	1353	1	270	153	52
0	271	13467	13461	5	1358	1	274	153	52
0	272	13467	13471	5	1363	1	277	153	51
0	273	13461	13479	5	1368	1	277	153	51
0	274	13461	13483	5	1373	1	271	153	51
0	275	13454	13487	5	1378	1	270	154	50
0	276	13454	13487	5	1383	1	274	154	50
0	277	13449	13487	5	1388	1	270	154	50
0	278	13449	13487	5	1393	1	264	154	50
0	279	13449	13487	5	1398	1	259	154	50
0	280	13449	13480	5	1403	1	259	155	49
0	281	13449	13472	5	1408	1	259	155	49
0	282	13449	13458	5	1413	1	264	155	49
0	283	13449	13443	5	1418	1	260	155	49
0	284	13449	13423	5	1423	1	265	155	49
0	285	13453	13401	5	1428	1	287	155	49
0	286	13458	13375	5	1433	1	298	155	49
0	287	13463	13346	5	1438	1	299	155	49
0	288	13466	13316	5	1443	1	298	154	50
0	289	13471	13286	5	1448	1	299	154	50
0	290	13471	13257	5	1453	1	300	154	50
0	291	13478	13228	5	1458	1	302	154	50
0	292	13483	13200	5	1463	1	297	153	51
0	293	13483	13175	5	1468	1	302	153	51
0	294	13490	13151	5	1473	1	300	153	51
0	295	13494	13130	5	1478	1	294	153	52
0	296	13494	13112	5	1483	1	294	153	52
0	297	13498	13093	5	1488	1	292	153	52
0	298	13498	13079	5	1493	1	287	152	53
0	299	13498	13067	5	1498	1	277	152	53
0	300	13498	13060	5	1503	1	259	152	53
0	301	13498	13060	5	1508	1	238	152	53
0	302	13498	13055	5	1513	1	236	152	53
0	303	13498	13055	5	1518	1	250	152	53
0	304	13498	13058	5	1523	1	262	152	53
0	305	13498	13062	5	1528	1	263	152	53
0	306	13498	13072	5	1533	1	260	152	53
0	307	13498	13083	5	1538	1	244	152	53
0	308	13498	13099	5	1543	1	194	152	53
0	309	13498	13117	5	1548	1	163	152	53
0	310	13498	13136	5	1553	1	168	152	53
0	311	13498	13154	5	1558	1	161	152	53
0	312	13502	13168	5	1563	1	160	152	53
0	313	13502	13180	5	1568	1	161	152	53
0	314	13502	13189	5	1573	1	162	152	53
0	315	13502	13196	5	1578	1	168	152	53
0	316	13502	13200	5	1583	1	184	152	53
0	317	13502	13200	5	1588	1	199	152	53
0	318	13502	13205	5	1593	1	213	152	53
0	319	13502	13205	5	1598	1	214	151	53
0	320	13502	13205	5	1603	1	207	151	53
0	321	13502	13205	5	1608	1	201	151	53
0	322	13506	13201	5	1613	1	195	151	53
0	323	13506	13201	5	1618	1	190	151	53
0	324	13510	13196	5	1623	1	192	151	53
0	325	13514	13196	5	1628	1	196	151	53
0	326	13521	13192	5	1633	1	202	151	53
0	327	13530	13192	5	1638	1	211	152	53
0	328	13540	13188	5	1643	1	235	152	53
0	329	13550	13188	5	1648	1	247	152	53
0	330	13562	13188	5	1653	1	259	152	53
0	331	13573	13192	5	1658	1	266	152	53
0	332	13587	13192	5	1663	1	268	152	53
0	333	13598	13201	5	1668	1	274	152	53
0	334	13611	13207	5	1673	1	278	152	53
0	335	13622	13215	5	1678	1	289	152	53
0	336	13632	13224	5	1683	1	299	152	53
0	337	13642	13233	5	1688	1	312	152	53
0	338	13649	13244	5	1693	1	312	152	53
0	339	13655	13256	5	1698	1	309	152	53
0	340	13662	13269	5	1703	1	311	152	53
0	341	13669	13285	5	1708	1	304	152	53
0	342	13675	13298	5	1713	1	309	152	53
0	343	13680	13312	5	1718	1	309	152	53
0	344	13680	13323	5	1723	1	302	152	53
0	345	13684	13331	5	1728	1	302	152	53
0	346	13684	13338	5	1733	1	307	152	53
0	347	13684	13338	5	1738	1	309	153	52
0	348	13684	13342	5	1743	1	310	153	52
0	349	13684	13342	5	1748	1	311	153	52
0	350	13680	13342	5	1753	1	311	153	52
0	351	13680	13342	5	1758	1	311	153	52
0	352	13680	13342	5	1763	1	306	153	52
0	353	13677	13337	5	1768	1	302	153	52
0	354	13677	13331	5	1773	1	302	153	52
0	355	13677	13323	5	1778	1	307	153	52
0	356	13673	13314	5	1783	1	304	153	52
0	357	13673	13302	5	1788	1	306	153	52
0	358	13673	13290	5	1793	1	312	153	52
0	359	13673	13277	5	1798	1	308	153	52
0	360	13673	13264	5	1803	1	308	153	52
0	361	13673	13251	5	1808	1	311	153	52
0	362	13679	13238	5	1813	1	311	153	52
0	363	13679	13227	5	1818	1	310	153	52
0	364	13685	13217	5	1823	1	308	153	52
0	365	13690	13207	5	1828	1	312	153	52
0	366	13695	13201	5	1833	1	315	153	52
0	367	13702	13195	5	1838	1	314	153	52
0	368	13707	13191	5	1843	1	312	152	53
0	369	13713	13187	5	1848	1	319	152	53
0	370	13719	13187	5	1853	1	326	152	53
0	371	13725	13187	5	1858	1	327	152	53
0	372	13732	13187	5	1863	1	336	152	53
0	373	13736	13195	5	1868	1	349	152	53
0	374	13742	13202	5	1873	1	350	152	53
0	375	13750	13212	5	1878	1	350	153	53
0	376	13759	13227	5	1883	1	351	153	53
0	377	13772	13243	5	1888	1	348	154	53
0	378	13784	13262	5	1893	1	344	154	53
0	379	13795	13280	5	1898	1	341	154	53
0	380	13806	13297	5	1903	1	338	154	53
0	381	13816	13313	5	1908	1	327	154	53
0	382	13826	13324	5	1913	1	330	154	53
0	383	13833	13334	5	1918	1	328	154	53
0	384	13838	13340	5	1923	1	327	154	53
0	385	13838	13340	5	1928	1	327	154	53
0	386	13843	13346	5	1933	1	324	154	53
0	387	13843	13346	5	1938	1	320	155	52
0	388	13843	13346	5	1943	1	316	155	52
0	389	13843	13339	5	1948	1	316	155	52
0	390	13843	13331	5	1953	1	312	155	52
0	391	13843	13322	5	1958	1	311	155	52
0	392	13843	13310	5	1963	1	314	155	52
0	393	13843	13298	5	1968	1	311	155	52
0	394	13843	13285	5	1973	1	314	155	52
0	395	13846	13271	5	1978	1	314	155	52
0	396	13846	13260	5	1983	1	323	155	52
0	397	13853	13247	5	1988	1	326	155	52
0	398	13857	13236	5	1993	1	333	155	52
0	399	13862	13225	5	1998	1	336	155	52
0	400	13868	13215	5	2003	1	344	155	52
0	401	13875	13208	5	2008	1	352	155	52
0	402	13883	13201	5	2013	1	356	155	52
0	403	13891	13196	5	2018	1	367	154	53
0	404	13898	13192	5	2023	1	376	154	53
0	405	13905	13192	5	2028	1	377	154	53
0	406	13910	13188	5	2033	1	380	154	53
0	407	13915	13188	5	2038	1	383	154	53
0	408	13918	13188	5	2043	1	394	154	53
0	409	13923	13192	5	2048	1	405	154	53
0	410	13930	13197	5	2053	1	406	154	53
0	411	13936	13205	5	2058	1	408	154	53
0	412	13944	13215	5	2063	1	405	154	53
0	413	13950	13226	5	2068	1	408	154	53
0	414	13957	13238	5	2073	1	408	154	53
0	415	13965	13252	5	2078	1	407	154	53
0	416	13973	13268	5	2083	1	395	154	53
0	417	13984	13286	5	2088	1	381	154	53
0	418	13993	13305	5	2093	1	368	154	53
0	419	14001	13322	5	2098	1	370	156	53
0	420	14009	13336	5	2103	1	368	156	53
0	421	14014	13347	5	2108	1	368	157	54
0	422	14019	13354	5	2113	1	367	157	54
0	423	14019	13359	5	2118	1	366	157	54
0	424	14023	13359	5	2123	1	365	157	54
0	425	14023	13359	5	2128	1	359	158	53
0	426	14023	13359	5	2133	1	354	158	53
0	427	14023	13353	5	2138	1	354	158	53
0	428	14023	13348	5	2143	1	353	158	53
0	429	14023	13341	5	2148	1	350	158	53
0	430	14028	13331	5	2153	1	352	158	53
0	431	14028	13319	5	2158	1	359	158	53
0	432	14034	13304	5	2163	1	377	158	52
0	433	14039	13288	5	2168	1	378	158	53
0	434	14046	13270	5	2173	1	405	158	53
0	435	14053	13251	5	2178	1	419	158	53
0	436	14061	13236	5	2183	1	429	158	53
0	437	14071	13221	5	2188	1	442	158	53
0	438	14080	13209	5	2193	1	450	158	53
0	439	14091	13199	5	2198	1	458	158	53
0	440	14101	13190	5	2203	1	459	158	53
0	441	14107	13185	5	2208	1	455	158	53
0	442	14114	13181	5	2213	1	453	157	54
0	443	14117	13181	5	2218	1	453	158	54
0	444	14117	13181	5	2223	1	452	158	54
0	445	14123	13181	5	2228	1	445	160	54
0	446	14126	13181	5	2233	1	422	160	54
0	447	14131	13188	5	2238	1	365	160	54
0	448	14137	13197	5	2243	1	299	160	54
0	449	14146	13211	5	2248	1	184	160	54
0	450	14156	13227	5	2253	1	39	160	54
0	451	14156	13227	5	2258	0	0	160	54
0	452	14172	13269	5	2263	0	0	160	54
0	453	14172	13294	5	2268	0	0	160	54
0	454	14172	13323	5	2273	0	0	160	54
0	455	14165	13351	5	2278	0	0	160	54
0	456	14155	13384	5	2283	0	0	160	54
0	457	14145	13415	5	2288	0	0	160	54
0	458	14135	13446	5	2293	0	0	161	55
0	459	14123	13475	5	2298	0	0	161	55
0	460	14113	13501	5	2303	0	0	163	54
0	461	14101	13526	5	2308	0	0	163	54
0	462	14088	13549	5	2313	0	0	163	54
0	463	14073	13572	5	2318	0	0	164	53
0	464	14058	13592	5	2323	0	0	164	53
0	465	14042	13610	5	2328	0	0	164	53
0	466	14025	13630	5	2333	0	0	164	52
0	467	14009	13647	5	2338	0	0	164	52
0	468	13991	13666	5	2343	0	0	165	51
0	469	13973	13683	5	2348	0	0	165	51
0	470	13956	13700	5	2353	0	0	165	50
0	471	13936	13717	5	2358	0	0	165	50
0	472	13918	13731	5	2363	0	0	164	50
0	473	13898	13746	5	2368	0	0	165	49
0	474	13878	13757	5	2373	0	0	163	49
0	475	13858	13766	5	2378	0	0	164	48
0	476	13838	13773	5	2383	0	0	164	48
0	477	13818	13773	5	2388	0	0	163	47
0	478	13798	13773	5	2393	0	0	163	47
0	479	13778	13767	5	2398	0	0	162	47
0	480	13759	13756	5	2403	0	0	163	46
0	481	13738	13746	5	2408	0	0	163	46
0	482	13720	13730	5	2413	0	0	162	46
0	483	13702	13714	5	2418	0	0	162	46
0	484	13685	13695	5	2423	0	0	161	44
0	485	13671	13671	5	2428	0	0	161	45
0	486	13656	13646	5	2433	0	0	161	45
0	487	13645	13617	5	2438	0	0	160	45
0	488	13634	13587	5	2443	0	0	159	46
0	489	13622	13564	5	2448	0	0	158	46
0	490	13622	13564	3	2451	1	182	158	46
0	491	13607	13541	5	2456	1	227	157	47
0	492	13603	13541	5	2461	1	287	157	47
0	493	13603	13541	5	2466	1	380	157	47
0	494	13608	13541	5	2471	1	439	157	48
0	495	13608	13541	5	2476	1	488	157	48
0	496	13612	13541	5	2481	1	523	156	48
0	497	13612	13541	5	2486	1	534	156	48
0	498	13616	13541	5	2491	1	532	156	48
0	499	13616	13541	5	2496	1	526	155	49
0	500	13622	13541	5	2501	1	512	155	49
0	501	13622	13541	5	2506	1	447	155	49
0	502	13622	13541	5	2511	1	344	155	49
0	503	13622	13541	5	2516	1	148	155	49
0	504	13622	13541	5	2521	0	0	155	49
0	505	13636	13533	5	2526	0	0	155	49
0	506	13640	13537	5	2531	0	0	155	49
0	507	13644	13547	5	2536	0	0	155	49
0	508	13644	13567	5	2541	0	0	155	49
0	509	13644	13593	5	2546	0	0	155	49
0	510	13644	13621	5	2551	0	0	155	49
0	511	13649	13652	5	2556	0	0	155	49
0	512	13659	13681	5	2561	0	0	154	49
0	513	13673	13714	5	2566	0	0	155	48
0	514	13691	13749	5	2571	0	0	154	47
0	515	13720	13788	5	2576	0	0	155	46
0	516	13753	13834	5	2581	0	0	156	44
0	517	13797	13881	5	2586	0	0	157	43
0	518	13848	13933	5	2591	0	0	157	41
0	519	13907	13993	5	2596	0	0	160	38
0	520	13907	13993	5	2601	0	0	160	38
