# Supplementary material for: “Let Me Hear Your Handwriting!” Evaluating the Movement Fluency from Its Sonification
Source: PLoS One. 2015 Jun 17;10(6):e0128388. doi: 10.1371/journal.pone.0128388 (PMC4470513; doi:10.1371/journal.pone.0128388)
Supplement: S1 Dataset — (ZIP) [file pone.0128388.s004.zip › S4_Dataset_Experiment1/JC7.txt]

Identification :	julie	Operateur :	viet	Id tablette :	109052287	Id Curseur :	R
2011-10-04	13-12-57
Fichier origine :	C:\Documents and Settings\paz\Mes documents\Adulte Lapin\julie
Nb segments :	1
Seg	Num	X /100 mm	Y /100 mm	Interv ms	Time ms	Tip	P	Az	Al
0	0	17885	13538	5	5	0	0	161	38
0	1	17885	13544	5	10	0	0	161	39
0	2	17880	13544	5	15	0	0	161	39
0	3	17880	13549	5	20	0	0	161	39
0	4	17877	13549	5	25	0	0	161	39
0	5	17877	13543	5	30	0	0	161	39
0	6	17877	13543	5	35	0	0	161	39
0	7	17877	13536	5	40	0	0	161	39
0	8	17877	13536	5	45	0	0	161	39
0	9	17877	13528	5	50	0	0	161	39
0	10	17877	13528	5	55	0	0	161	39
0	11	17882	13521	5	60	0	0	160	40
0	12	17886	13515	5	65	0	0	160	40
0	13	17886	13515	5	70	0	0	160	40
0	14	17891	13507	5	75	0	0	159	41
0	15	17891	13502	5	80	0	0	159	41
0	16	17891	13502	5	85	0	0	159	41
0	17	17891	13497	5	90	0	0	159	42
0	18	17887	13497	5	95	0	0	159	42
0	19	17887	13497	5	100	0	0	159	42
0	20	17887	13491	5	105	0	0	158	43
0	21	17887	13491	5	110	0	0	158	43
0	22	17887	13487	5	115	0	0	157	44
0	23	17881	13487	5	120	0	0	157	44
0	24	17881	13487	5	125	0	0	157	44
0	25	17873	13487	5	130	0	0	157	44
0	26	17868	13487	5	135	0	0	157	44
0	27	17868	13479	5	140	0	0	157	45
0	28	17860	13479	5	145	0	0	157	45
0	29	17854	13473	5	150	0	0	157	45
0	30	17847	13468	5	155	0	0	157	45
0	31	17837	13468	5	160	0	0	157	45
0	32	17832	13461	5	165	0	0	157	45
0	33	17826	13461	5	170	0	0	156	45
0	34	17822	13461	5	175	0	0	156	45
0	35	17818	13455	5	180	0	0	155	45
0	36	17813	13455	5	185	0	0	155	45
0	37	17808	13448	5	190	0	0	154	45
0	38	17802	13442	5	195	0	0	153	46
0	39	17798	13434	5	200	0	0	153	46
0	40	17795	13425	5	205	0	0	153	46
0	41	17789	13416	5	210	0	0	153	46
0	42	17784	13405	5	215	0	0	151	46
0	43	17778	13396	5	220	0	0	151	46
0	44	17772	13384	5	225	0	0	150	46
0	45	17769	13370	5	230	0	0	150	46
0	46	17764	13358	5	235	0	0	149	47
0	47	17764	13342	5	240	0	0	149	47
0	48	17755	13329	5	245	0	0	149	47
0	49	17751	13315	5	250	0	0	148	47
0	50	17747	13301	5	255	0	0	148	47
0	51	17747	13291	5	260	0	0	147	48
0	52	17747	13279	5	265	0	0	147	48
0	53	17743	13271	5	270	0	0	147	48
0	54	17743	13263	5	275	0	0	146	49
0	55	17748	13256	5	280	0	0	146	49
0	56	17748	13251	5	285	0	0	146	49
0	57	17752	13247	5	290	0	0	145	50
0	58	17752	13247	5	295	0	0	146	50
0	59	17752	13243	5	300	0	0	146	50
0	60	17752	13243	5	305	0	0	148	50
0	61	17752	13243	5	310	0	0	148	50
0	62	17752	13239	5	315	0	0	148	50
0	63	17747	13239	5	320	0	0	148	50
0	64	17744	13239	5	325	0	0	148	50
0	65	17740	13234	5	330	0	0	148	50
0	66	17734	13234	5	335	0	0	149	51
0	67	17729	13229	5	340	0	0	148	51
0	68	17721	13229	5	345	0	0	149	52
0	69	17717	13222	5	350	0	0	149	52
0	70	17712	13217	5	355	0	0	149	52
0	71	17708	13217	5	360	0	0	149	52
0	72	17708	13212	5	365	0	0	149	52
0	73	17704	13212	5	370	0	0	149	52
0	74	17704	13212	5	375	0	0	149	52
0	75	17704	13207	5	380	0	0	149	52
0	76	17699	13207	5	385	0	0	149	52
0	77	17699	13207	5	390	0	0	149	52
0	78	17692	13202	5	395	0	0	149	52
0	79	17687	13202	5	400	0	0	149	52
0	80	17683	13197	5	405	0	0	149	52
0	81	17678	13193	5	410	0	0	149	52
0	82	17673	13189	5	415	0	0	149	52
0	83	17665	13185	5	420	0	0	149	52
0	84	17658	13180	5	425	0	0	149	52
0	85	17651	13176	5	430	0	0	149	52
0	86	17644	13176	5	435	0	0	149	52
0	87	17640	13170	5	440	0	0	149	52
0	88	17636	13170	5	445	0	0	149	52
0	89	17636	13162	5	450	0	0	148	53
0	90	17636	13156	5	455	0	0	148	53
0	91	17636	13150	5	460	0	0	148	53
0	92	17636	13141	5	465	0	0	148	53
0	93	17636	13133	5	470	0	0	148	53
0	94	17640	13122	5	475	0	0	149	53
0	95	17640	13109	5	480	0	0	149	53
0	96	17640	13100	5	485	0	0	151	53
0	97	17640	13091	5	490	0	0	151	53
0	98	17640	13086	5	495	0	0	151	53
0	99	17637	13082	5	500	0	0	151	53
0	100	17637	13077	5	505	0	0	151	53
0	101	17637	13077	2	507	1	15	151	53
0	102	17637	13068	5	512	1	37	151	53
0	103	17637	13064	5	517	1	59	151	53
0	104	17637	13064	5	522	1	85	151	53
0	105	17641	13060	5	527	1	111	151	53
0	106	17641	13060	5	532	1	142	151	53
0	107	17647	13060	5	537	1	171	151	53
0	108	17647	13060	5	542	1	201	152	54
0	109	17655	13060	5	547	1	239	152	54
0	110	17662	13064	5	552	1	270	153	54
0	111	17672	13072	5	557	1	284	153	54
0	112	17686	13083	5	562	1	302	154	53
0	113	17703	13100	5	567	1	305	154	53
0	114	17723	13121	5	572	1	306	154	53
0	115	17743	13143	5	577	1	309	154	53
0	116	17763	13170	5	582	1	308	153	53
0	117	17783	13198	5	587	1	309	153	53
0	118	17800	13228	5	592	1	309	152	53
0	119	17819	13261	5	597	1	308	152	53
0	120	17838	13295	5	602	1	302	152	53
0	121	17854	13332	5	607	1	274	152	53
0	122	17869	13370	5	612	1	251	153	52
0	123	17881	13409	5	617	1	249	153	52
0	124	17892	13447	5	622	1	235	153	52
0	125	17900	13481	5	627	1	221	153	51
0	126	17904	13513	5	632	1	215	153	51
0	127	17904	13538	5	637	1	212	153	51
0	128	17904	13560	5	642	1	213	153	51
0	129	17904	13578	5	647	1	214	153	51
0	130	17899	13593	5	652	1	206	154	50
0	131	17893	13607	5	657	1	208	154	50
0	132	17886	13617	5	662	1	206	154	50
0	133	17879	13625	5	667	1	208	154	50
0	134	17873	13629	5	672	1	208	155	49
0	135	17868	13629	5	677	1	206	155	49
0	136	17862	13629	5	682	1	204	155	49
0	137	17856	13629	5	687	1	201	155	49
0	138	17851	13629	5	692	1	196	155	49
0	139	17845	13622	5	697	1	195	156	48
0	140	17840	13611	5	702	1	199	156	48
0	141	17832	13597	5	707	1	197	156	48
0	142	17825	13579	5	712	1	196	156	48
0	143	17818	13560	5	717	1	197	156	48
0	144	17813	13541	5	722	1	206	156	48
0	145	17809	13520	5	727	1	199	156	48
0	146	17805	13499	5	732	1	200	156	48
0	147	17801	13475	5	737	1	212	156	48
0	148	17797	13450	5	742	1	220	156	48
0	149	17797	13423	5	747	1	232	156	48
0	150	17797	13393	5	752	1	237	156	48
0	151	17797	13364	5	757	1	253	156	48
0	152	17797	13333	5	762	1	258	156	48
0	153	17797	13302	5	767	1	259	155	49
0	154	17797	13272	5	772	1	261	155	49
0	155	17797	13242	5	777	1	269	155	49
0	156	17803	13216	5	782	1	275	155	49
0	157	17811	13190	5	787	1	278	154	50
0	158	17819	13168	5	792	1	274	154	50
0	159	17829	13149	5	797	1	277	154	50
0	160	17841	13129	5	802	1	281	153	51
0	161	17850	13114	5	807	1	282	153	51
0	162	17861	13100	5	812	1	285	153	51
0	163	17872	13089	5	817	1	285	153	52
0	164	17883	13084	5	822	1	289	153	52
0	165	17895	13079	5	827	1	293	153	52
0	166	17905	13079	5	832	1	299	153	52
0	167	17916	13079	5	837	1	304	152	53
0	168	17927	13083	5	842	1	306	152	53
0	169	17940	13092	5	847	1	310	153	53
0	170	17954	13102	5	852	1	311	153	53
0	171	17967	13117	5	857	1	307	154	53
0	172	17983	13135	5	862	1	301	154	53
0	173	17995	13154	5	867	1	304	154	53
0	174	18005	13177	5	872	1	295	154	53
0	175	18014	13196	5	877	1	296	154	53
0	176	18019	13214	5	882	1	294	154	53
0	177	18024	13228	5	887	1	295	154	53
0	178	18028	13236	5	892	1	293	154	53
0	179	18028	13243	5	897	1	293	154	53
0	180	18032	13243	5	902	1	290	154	53
0	181	18032	13243	5	907	1	282	154	53
0	182	18032	13243	5	912	1	278	155	52
0	183	18032	13243	5	917	1	274	155	52
0	184	18029	13239	5	922	1	271	155	52
0	185	18029	13231	5	927	1	267	155	52
0	186	18029	13224	5	932	1	267	155	52
0	187	18029	13214	5	937	1	266	156	51
0	188	18029	13202	5	942	1	266	156	51
0	189	18029	13191	5	947	1	266	156	51
0	190	18029	13179	5	952	1	262	156	51
0	191	18029	13168	5	957	1	263	156	51
0	192	18035	13157	5	962	1	259	156	51
0	193	18041	13146	5	967	1	257	155	52
0	194	18047	13137	5	972	1	259	155	52
0	195	18054	13128	5	977	1	264	155	52
0	196	18061	13121	5	982	1	262	155	52
0	197	18068	13115	5	987	1	265	155	52
0	198	18076	13110	5	992	1	267	155	52
0	199	18085	13110	5	997	1	276	154	53
0	200	18095	13105	5	1002	1	289	154	53
0	201	18105	13105	5	1007	1	299	154	53
0	202	18115	13105	5	1012	1	311	154	53
0	203	18126	13111	5	1017	1	309	154	53
0	204	18136	13119	5	1022	1	317	154	53
0	205	18148	13129	5	1027	1	321	154	53
0	206	18160	13142	5	1032	1	324	154	53
0	207	18170	13156	5	1037	1	325	154	53
0	208	18182	13172	5	1042	1	324	154	53
0	209	18193	13192	5	1047	1	323	154	53
0	210	18203	13212	5	1052	1	317	154	53
0	211	18212	13236	5	1057	1	316	154	53
0	212	18221	13261	5	1062	1	304	156	53
0	213	18227	13284	5	1067	1	289	156	53
0	214	18227	13306	5	1072	1	286	157	54
0	215	18227	13323	5	1077	1	286	157	54
0	216	18227	13336	5	1082	1	277	158	53
0	217	18218	13345	5	1087	1	264	158	53
0	218	18211	13350	5	1092	1	262	158	53
0	219	18201	13354	5	1097	1	253	158	53
0	220	18190	13354	5	1102	1	220	158	52
0	221	18177	13354	5	1107	1	206	158	52
0	222	18162	13345	5	1112	1	199	158	52
0	223	18147	13336	5	1117	1	195	158	52
0	224	18131	13327	5	1122	1	192	158	52
0	225	18116	13315	5	1127	1	189	159	51
0	226	18101	13301	5	1132	1	189	159	51
0	227	18087	13284	5	1137	1	184	159	51
0	228	18075	13264	5	1142	1	184	158	51
0	229	18065	13245	5	1147	1	186	158	51
0	230	18060	13225	5	1152	1	186	157	51
0	231	18057	13206	5	1157	1	186	157	51
0	232	18057	13188	5	1162	1	184	156	51
0	233	18057	13170	5	1167	1	182	156	51
0	234	18061	13155	5	1172	1	185	156	51
0	235	18066	13142	5	1177	1	190	156	51
0	236	18071	13131	5	1182	1	195	156	51
0	237	18077	13123	5	1187	1	198	155	52
0	238	18087	13117	5	1192	1	203	155	52
0	239	18095	13117	5	1197	1	209	155	52
0	240	18107	13117	5	1202	1	212	155	52
0	241	18121	13121	5	1207	1	219	155	52
0	242	18136	13130	5	1212	1	218	155	52
0	243	18153	13142	5	1217	1	208	154	53
0	244	18169	13159	5	1222	1	191	154	53
0	245	18184	13176	5	1227	1	180	154	53
0	246	18197	13195	5	1232	1	172	154	53
0	247	18207	13214	5	1237	1	170	154	53
0	248	18217	13230	5	1242	1	159	154	53
0	249	18224	13245	5	1247	1	160	154	53
0	250	18230	13255	5	1252	1	159	154	53
0	251	18234	13261	5	1257	1	159	156	53
0	252	18234	13261	5	1262	1	158	156	53
0	253	18237	13261	5	1267	1	159	158	53
0	254	18237	13261	5	1272	1	161	158	53
0	255	18237	13252	5	1277	1	168	158	53
0	256	18237	13243	5	1282	1	180	158	53
0	257	18234	13230	5	1287	1	185	158	53
0	258	18234	13215	5	1292	1	190	158	53
0	259	18234	13201	5	1297	1	187	158	53
0	260	18239	13186	5	1302	1	196	158	53
0	261	18243	13173	5	1307	1	197	158	53
0	262	18248	13162	5	1312	1	200	158	53
0	263	18256	13150	5	1317	1	202	158	53
0	264	18262	13142	5	1322	1	208	158	53
0	265	18271	13135	5	1327	1	213	158	53
0	266	18279	13130	5	1332	1	223	158	53
0	267	18286	13130	5	1337	1	233	158	53
0	268	18296	13130	5	1342	1	245	157	54
0	269	18305	13130	5	1347	1	259	157	54
0	270	18317	13137	5	1352	1	262	157	54
0	271	18331	13144	5	1357	1	268	157	54
0	272	18345	13154	5	1362	1	279	157	54
0	273	18360	13166	5	1367	1	283	157	54
0	274	18373	13180	5	1372	1	292	157	54
0	275	18388	13194	5	1377	1	305	157	54
0	276	18399	13210	5	1382	1	300	157	54
0	277	18411	13228	5	1387	1	301	157	54
0	278	18423	13246	5	1392	1	300	157	54
0	279	18434	13269	5	1397	1	295	157	54
0	280	18446	13293	5	1402	1	282	157	54
0	281	18456	13316	5	1407	1	286	157	54
0	282	18465	13339	5	1412	1	281	157	54
0	283	18471	13360	5	1417	1	265	158	53
0	284	18475	13381	5	1422	1	262	158	53
0	285	18479	13398	5	1427	1	258	158	53
0	286	18479	13414	5	1432	1	264	158	53
0	287	18479	13428	5	1437	1	265	158	52
0	288	18479	13439	5	1442	1	254	158	52
0	289	18479	13450	5	1447	1	259	158	52
0	290	18474	13458	5	1452	1	276	158	52
0	291	18474	13463	5	1457	1	284	159	51
0	292	18469	13463	5	1462	1	290	159	51
0	293	18469	13463	5	1467	1	294	159	51
0	294	18469	13463	5	1472	1	293	159	51
0	295	18469	13463	5	1477	1	287	159	51
0	296	18465	13463	5	1482	1	280	159	51
0	297	18465	13456	5	1487	1	278	160	50
0	298	18465	13444	5	1492	1	282	160	50
0	299	18461	13429	5	1497	1	277	160	50
0	300	18461	13409	5	1502	1	282	160	50
0	301	18457	13385	5	1507	1	289	160	50
0	302	18457	13360	5	1512	1	311	160	50
0	303	18457	13333	5	1517	1	307	160	50
0	304	18457	13306	5	1522	1	307	159	51
0	305	18460	13277	5	1527	1	312	159	51
0	306	18460	13246	5	1532	1	316	159	51
0	307	18464	13215	5	1537	1	321	159	51
0	308	18467	13183	5	1542	1	319	159	51
0	309	18467	13153	5	1547	1	323	158	52
0	310	18473	13124	5	1552	1	324	158	52
0	311	18473	13097	5	1557	1	322	158	52
0	312	18473	13073	5	1562	1	321	158	53
0	313	18476	13049	5	1567	1	327	158	53
0	314	18476	13027	5	1572	1	326	158	53
0	315	18476	13007	5	1577	1	326	158	53
0	316	18476	12990	5	1582	1	326	158	53
0	317	18481	12976	5	1587	1	328	158	53
0	318	18481	12964	5	1592	1	324	158	53
0	319	18481	12956	5	1597	1	326	158	53
0	320	18481	12949	5	1602	1	325	158	53
0	321	18481	12945	5	1607	1	322	158	53
0	322	18481	12945	5	1612	1	317	158	53
0	323	18485	12945	5	1617	1	323	158	53
0	324	18485	12945	5	1622	1	329	158	53
0	325	18485	12945	5	1627	1	336	158	53
0	326	18485	12952	5	1632	1	321	158	52
0	327	18485	12960	5	1637	1	314	158	52
0	328	18485	12971	5	1642	1	297	158	52
0	329	18485	12989	5	1647	1	262	158	52
0	330	18485	13009	5	1652	1	241	158	52
0	331	18485	13036	5	1657	1	190	159	51
0	332	18485	13066	5	1662	1	148	159	51
0	333	18485	13094	5	1667	1	129	159	51
0	334	18485	13122	5	1672	1	132	159	51
0	335	18485	13145	5	1677	1	109	158	52
0	336	18485	13164	5	1682	1	114	158	52
0	337	18485	13181	5	1687	1	111	158	52
0	338	18485	13193	5	1692	1	100	158	52
0	339	18481	13203	5	1697	1	100	158	52
0	340	18481	13210	5	1702	1	104	158	52
0	341	18477	13214	5	1707	1	112	158	52
0	342	18477	13214	5	1712	1	124	158	52
0	343	18473	13214	5	1717	1	126	158	53
0	344	18473	13214	5	1722	1	121	158	53
0	345	18473	13214	5	1727	1	115	158	53
0	346	18473	13206	5	1732	1	114	158	53
0	347	18473	13199	5	1737	1	122	157	54
0	348	18480	13188	5	1742	1	124	157	54
0	349	18480	13179	5	1747	1	131	157	54
0	350	18487	13169	5	1752	1	131	157	54
0	351	18491	13159	5	1757	1	133	157	54
0	352	18495	13153	5	1762	1	146	158	53
0	353	18503	13146	5	1767	1	166	157	54
0	354	18511	13141	5	1772	1	172	157	54
0	355	18521	13137	5	1777	1	175	157	54
0	356	18532	13137	5	1782	1	183	157	54
0	357	18543	13137	5	1787	1	197	157	54
0	358	18555	13137	5	1792	1	202	157	54
0	359	18566	13145	5	1797	1	202	157	54
0	360	18579	13151	5	1802	1	204	157	54
0	361	18590	13158	5	1807	1	211	157	54
0	362	18600	13169	5	1812	1	222	158	54
0	363	18611	13179	5	1817	1	223	158	54
0	364	18621	13192	5	1822	1	232	160	54
0	365	18631	13205	5	1827	1	227	160	54
0	366	18641	13219	5	1832	1	227	160	54
0	367	18649	13235	5	1837	1	230	160	54
0	368	18657	13249	5	1842	1	234	160	54
0	369	18663	13263	5	1847	1	234	160	54
0	370	18667	13276	5	1852	1	241	160	54
0	371	18667	13285	5	1857	1	249	160	54
0	372	18673	13295	5	1862	1	253	160	53
0	373	18673	13301	5	1867	1	252	160	53
0	374	18673	13306	5	1872	1	250	160	53
0	375	18673	13310	5	1877	1	251	160	53
0	376	18673	13310	5	1882	1	255	160	53
0	377	18673	13310	5	1887	1	262	160	53
0	378	18673	13310	5	1892	1	262	160	53
0	379	18673	13310	5	1897	1	259	160	53
0	380	18673	13310	5	1902	1	253	160	53
0	381	18673	13310	5	1907	1	252	160	53
0	382	18673	13306	5	1912	1	255	160	53
0	383	18673	13300	5	1917	1	253	161	52
0	384	18673	13294	5	1922	1	253	161	52
0	385	18673	13286	5	1927	1	252	161	52
0	386	18673	13275	5	1932	1	253	161	52
0	387	18673	13264	5	1937	1	252	161	52
0	388	18673	13252	5	1942	1	252	161	52
0	389	18673	13239	5	1947	1	251	161	52
0	390	18673	13226	5	1952	1	255	160	53
0	391	18677	13211	5	1957	1	260	160	53
0	392	18681	13198	5	1962	1	261	160	53
0	393	18686	13185	5	1967	1	259	160	53
0	394	18691	13174	5	1972	1	261	160	53
0	395	18697	13166	5	1977	1	262	160	53
0	396	18704	13159	5	1982	1	263	160	53
0	397	18710	13154	5	1987	1	267	160	53
0	398	18718	13150	5	1992	1	274	160	53
0	399	18724	13150	5	1997	1	274	160	53
0	400	18730	13150	5	2002	1	274	160	53
0	401	18735	13147	5	2007	1	279	160	53
0	402	18739	13150	5	2012	1	300	160	54
0	403	18745	13155	5	2017	1	312	160	54
0	404	18752	13163	5	2022	1	315	160	54
0	405	18762	13176	5	2027	1	317	160	54
0	406	18776	13189	5	2032	1	311	160	54
0	407	18788	13207	5	2037	1	312	160	54
0	408	18803	13226	5	2042	1	309	160	54
0	409	18816	13245	5	2047	1	277	160	54
0	410	18828	13263	5	2052	1	282	160	54
0	411	18839	13277	5	2057	1	284	160	54
0	412	18846	13289	5	2062	1	282	160	53
0	413	18852	13296	5	2067	1	282	160	53
0	414	18855	13300	5	2072	1	282	160	53
0	415	18855	13304	5	2077	1	282	160	53
0	416	18860	13304	5	2082	1	283	160	53
0	417	18860	13304	5	2087	1	281	160	53
0	418	18860	13304	5	2092	1	277	160	53
0	419	18860	13297	5	2097	1	276	160	53
0	420	18860	13293	5	2102	1	274	160	53
0	421	18860	13283	5	2107	1	275	160	53
0	422	18860	13274	5	2112	1	278	160	53
0	423	18860	13262	5	2117	1	277	160	53
0	424	18864	13249	5	2122	1	283	160	53
0	425	18864	13237	5	2127	1	293	160	53
0	426	18868	13224	5	2132	1	300	160	53
0	427	18868	13212	5	2137	1	310	160	53
0	428	18877	13199	5	2142	1	326	160	53
0	429	18881	13189	5	2147	1	329	160	53
0	430	18885	13181	5	2152	1	328	160	53
0	431	18891	13172	5	2157	1	333	160	53
0	432	18895	13167	5	2162	1	339	160	53
0	433	18900	13163	5	2167	1	344	160	53
0	434	18906	13163	5	2172	1	348	160	53
0	435	18912	13163	5	2177	1	353	160	53
0	436	18919	13158	5	2182	1	362	160	54
0	437	18927	13158	5	2187	1	364	160	54
0	438	18937	13163	5	2192	1	365	160	54
0	439	18946	13167	5	2197	1	367	160	54
0	440	18955	13175	5	2202	1	369	160	54
0	441	18964	13183	5	2207	1	368	160	54
0	442	18972	13194	5	2212	1	362	160	54
0	443	18983	13207	5	2217	1	348	160	54
0	444	18995	13221	5	2222	1	348	160	54
0	445	19007	13238	5	2227	1	329	160	54
0	446	19020	13252	5	2232	1	333	160	54
0	447	19030	13267	5	2237	1	328	160	54
0	448	19040	13281	5	2242	1	314	160	54
0	449	19047	13292	5	2247	1	313	160	54
0	450	19051	13301	5	2252	1	317	160	54
0	451	19055	13306	5	2257	1	324	160	54
0	452	19055	13306	5	2262	1	334	160	54
0	453	19055	13310	5	2267	1	338	160	54
0	454	19055	13310	5	2272	1	338	160	53
0	455	19055	13310	5	2277	1	334	160	53
0	456	19052	13304	5	2282	1	328	160	53
0	457	19052	13300	5	2287	1	326	160	53
0	458	19048	13292	5	2292	1	330	160	53
0	459	19048	13280	5	2297	1	347	160	53
0	460	19044	13268	5	2302	1	347	160	53
0	461	19044	13253	5	2307	1	351	160	53
0	462	19044	13240	5	2312	1	353	160	53
0	463	19044	13228	5	2317	1	368	160	53
0	464	19044	13213	5	2322	1	397	160	53
0	465	19050	13199	5	2327	1	412	160	53
0	466	19055	13184	5	2332	1	414	160	53
0	467	19059	13173	5	2337	1	417	160	53
0	468	19065	13163	5	2342	1	421	160	53
0	469	19071	13155	5	2347	1	421	160	53
0	470	19076	13150	5	2352	1	429	160	53
0	471	19084	13145	5	2357	1	440	160	54
0	472	19091	13145	5	2362	1	442	160	54
0	473	19099	13141	5	2367	1	441	160	54
0	474	19109	13141	5	2372	1	439	160	54
0	475	19118	13146	5	2377	1	421	160	54
0	476	19128	13153	5	2382	1	381	160	54
0	477	19138	13164	5	2387	1	302	160	54
0	478	19150	13177	5	2392	1	241	160	54
0	479	19163	13193	5	2397	1	139	161	55
0	480	19163	13193	5	2402	0	0	161	55
0	481	19186	13232	5	2407	0	0	163	55
0	482	19194	13254	5	2412	0	0	163	55
0	483	19194	13278	5	2417	0	0	163	55
0	484	19194	13303	5	2422	0	0	163	55
0	485	19194	13333	5	2427	0	0	163	55
0	486	19182	13364	5	2432	0	0	163	55
0	487	19172	13397	5	2437	0	0	163	55
0	488	19161	13429	5	2442	0	0	163	55
0	489	19148	13460	5	2447	0	0	163	55
0	490	19132	13492	5	2452	0	0	163	54
0	491	19116	13520	5	2457	0	0	163	54
0	492	19096	13549	5	2462	0	0	164	53
0	493	19078	13573	5	2467	0	0	164	53
0	494	19059	13593	5	2472	0	0	164	52
0	495	19038	13610	5	2477	0	0	164	52
0	496	19018	13619	5	2482	0	0	165	51
0	497	18994	13627	5	2487	0	0	165	51
0	498	18971	13627	5	2492	0	0	165	50
0	499	18946	13627	5	2497	0	0	165	50
0	500	18920	13627	5	2502	0	0	165	50
0	501	18897	13627	5	2507	0	0	166	49
0	502	18875	13627	5	2512	0	0	165	49
0	503	18855	13627	5	2517	0	0	165	49
0	504	18838	13627	5	2522	0	0	164	48
0	505	18823	13633	5	2527	0	0	164	48
0	506	18812	13636	5	2532	0	0	164	48
0	507	18800	13642	5	2537	0	0	163	48
0	508	18792	13646	5	2542	0	0	163	48
0	509	18783	13646	5	2547	0	0	162	48
0	510	18775	13646	5	2552	0	0	162	48
0	511	18769	13638	5	2557	0	0	162	48
0	512	18761	13627	5	2562	0	0	162	48
0	513	18756	13610	5	2567	0	0	162	48
0	514	18749	13595	5	2572	0	0	161	48
0	515	18749	13595	1	2573	1	238	161	48
0	516	18733	13581	5	2578	1	277	161	48
0	517	18726	13581	5	2583	1	331	161	48
0	518	18726	13581	5	2588	1	420	161	49
0	519	18722	13581	5	2593	1	497	161	49
0	520	18722	13581	5	2598	1	554	161	49
0	521	18722	13581	5	2603	1	594	161	49
0	522	18722	13581	5	2608	1	613	161	49
0	523	18726	13581	5	2613	1	616	160	50
0	524	18726	13581	5	2618	1	614	160	50
0	525	18726	13581	5	2623	1	603	160	50
0	526	18729	13581	5	2628	1	551	160	50
0	527	18729	13581	5	2633	1	453	160	50
0	528	18729	13581	5	2638	1	311	160	50
0	529	18733	13581	5	2643	1	48	160	50
0	530	18733	13581	5	2648	0	0	160	50
0	531	18742	13581	5	2653	0	0	160	50
0	532	18742	13591	5	2658	0	0	160	50
0	533	18742	13611	5	2663	0	0	160	50
0	534	18742	13644	5	2668	0	0	160	50
0	535	18736	13685	5	2673	0	0	159	50
0	536	18736	13726	5	2678	0	0	159	50
0	537	18736	13774	5	2683	0	0	158	49
0	538	18751	13823	5	2688	0	0	158	48
0	539	18777	13876	5	2693	0	0	158	46
0	540	18811	13943	5	2698	0	0	158	44
0	541	18862	14003	5	2703	0	0	159	41
0	542	18922	14074	5	2708	0	0	161	38
0	543	18922	14074	5	2713	0	0	161	38
