# Supplementary material for: “Let Me Hear Your Handwriting!” Evaluating the Movement Fluency from Its Sonification
Source: PLoS One. 2015 Jun 17;10(6):e0128388. doi: 10.1371/journal.pone.0128388 (PMC4470513; doi:10.1371/journal.pone.0128388)
Supplement: S1 Dataset — (ZIP) [file pone.0128388.s004.zip › S4_Dataset_Experiment1/JC8.txt]

Identification :	julie	Operateur :	viet	Id tablette :	109052287	Id Curseur :	R
2011-10-04	13-13-01
Fichier origine :	C:\Documents and Settings\paz\Mes documents\Adulte Lapin\julie
Nb segments :	1
Seg	Num	X /100 mm	Y /100 mm	Interv ms	Time ms	Tip	P	Az	Al
0	0	22653	13286	5	5	0	0	122	41
0	1	22647	13281	5	10	0	0	122	41
0	2	22647	13274	5	15	0	0	122	41
0	3	22647	13267	5	20	0	0	122	41
0	4	22647	13263	5	25	0	0	122	42
0	5	22647	13257	5	30	0	0	122	42
0	6	22651	13257	5	35	0	0	123	43
0	7	22657	13257	5	40	0	0	123	43
0	8	22662	13257	5	45	0	0	123	43
0	9	22669	13257	5	50	0	0	124	43
0	10	22678	13251	5	55	0	0	125	43
0	11	22684	13251	5	60	0	0	125	43
0	12	22692	13246	5	65	0	0	126	44
0	13	22697	13246	5	70	0	0	127	45
0	14	22701	13241	5	75	0	0	127	45
0	15	22701	13236	5	80	0	0	128	45
0	16	22701	13236	5	85	0	0	129	46
0	17	22701	13231	5	90	0	0	129	46
0	18	22694	13231	5	95	0	0	130	47
0	19	22694	13231	5	100	0	0	131	47
0	20	22694	13226	5	105	0	0	131	47
0	21	22687	13226	5	110	0	0	132	48
0	22	22687	13221	5	115	0	0	132	48
0	23	22687	13221	5	120	0	0	132	48
0	24	22687	13221	5	125	0	0	133	48
0	25	22693	13216	5	130	0	0	133	48
0	26	22693	13216	5	135	0	0	134	49
0	27	22700	13211	5	140	0	0	134	49
0	28	22700	13207	5	145	0	0	134	49
0	29	22706	13203	5	150	0	0	134	49
0	30	22706	13198	5	155	0	0	133	50
0	31	22710	13198	5	160	0	0	133	50
0	32	22710	13191	5	165	0	0	134	50
0	33	22710	13188	5	170	0	0	134	50
0	34	22710	13188	5	175	0	0	135	51
0	35	22710	13181	5	180	0	0	135	51
0	36	22704	13181	5	185	0	0	135	51
0	37	22704	13181	5	190	0	0	135	51
0	38	22698	13176	5	195	0	0	136	51
0	39	22694	13176	5	200	0	0	136	51
0	40	22694	13168	5	205	0	0	137	52
0	41	22689	13164	5	210	0	0	137	52
0	42	22689	13159	5	215	0	0	137	52
0	43	22684	13153	5	220	0	0	137	52
0	44	22684	13148	5	225	0	0	137	52
0	45	22679	13141	5	230	0	0	137	52
0	46	22679	13135	5	235	0	0	139	52
0	47	22679	13129	5	240	0	0	139	52
0	48	22679	13122	5	245	0	0	140	53
0	49	22679	13118	5	250	0	0	140	53
0	50	22685	13111	5	255	0	0	140	53
0	51	22691	13107	5	260	0	0	140	53
0	52	22701	13107	5	265	0	0	140	53
0	53	22710	13101	5	270	0	0	140	53
0	54	22720	13101	5	275	0	0	141	53
0	55	22730	13101	5	280	0	0	141	53
0	56	22736	13108	5	285	0	0	142	54
0	57	22741	13111	5	290	0	0	142	54
0	58	22741	13111	5	295	0	0	142	54
0	59	22745	13116	5	300	0	0	144	54
0	60	22745	13116	5	305	0	0	144	54
0	61	22740	13113	5	310	0	0	145	55
0	62	22735	13108	5	315	0	0	145	55
0	63	22728	13102	5	320	0	0	145	55
0	64	22722	13096	5	325	0	0	145	55
0	65	22715	13088	5	330	0	0	145	55
0	66	22708	13080	5	335	0	0	145	55
0	67	22702	13071	5	340	0	0	146	54
0	68	22695	13062	5	345	0	0	147	55
0	69	22691	13054	5	350	0	0	148	54
0	70	22691	13043	5	355	0	0	151	53
0	71	22683	13032	5	360	0	0	151	53
0	72	22683	13017	5	365	0	0	152	53
0	73	22683	13003	5	370	0	0	153	52
0	74	22683	12991	5	375	0	0	153	52
0	75	22683	12979	5	380	0	0	153	52
0	76	22677	12974	5	385	0	0	153	51
0	77	22677	12969	5	390	0	0	155	51
0	78	22677	12969	6	396	1	5	155	51
0	79	22672	12969	5	401	1	19	157	51
0	80	22672	12966	5	406	1	47	157	51
0	81	22672	12966	5	411	1	83	157	51
0	82	22672	12966	5	416	1	131	157	50
0	83	22676	12966	5	421	1	173	157	50
0	84	22676	12966	5	426	1	209	159	50
0	85	22681	12966	5	431	1	244	159	50
0	86	22681	12971	5	436	1	268	160	50
0	87	22692	12975	5	441	1	295	159	51
0	88	22703	12983	5	446	1	310	159	51
0	89	22718	12995	5	451	1	340	159	51
0	90	22738	13011	5	456	1	341	159	51
0	91	22759	13033	5	461	1	347	159	51
0	92	22782	13057	5	466	1	351	159	51
0	93	22806	13083	5	471	1	350	160	50
0	94	22828	13111	5	476	1	354	159	51
0	95	22851	13138	5	481	1	358	159	51
0	96	22871	13169	5	486	1	356	159	51
0	97	22891	13201	5	491	1	368	159	51
0	98	22910	13236	5	496	1	363	159	51
0	99	22927	13275	5	501	1	345	159	51
0	100	22942	13312	5	506	1	334	159	51
0	101	22953	13351	5	511	1	329	159	51
0	102	22964	13387	5	516	1	317	160	51
0	103	22969	13418	5	521	1	306	160	51
0	104	22973	13448	5	526	1	301	162	52
0	105	22973	13473	5	531	1	298	162	52
0	106	22973	13496	5	536	1	277	162	52
0	107	22973	13515	5	541	1	261	162	52
0	108	22969	13530	5	546	1	266	162	52
0	109	22964	13545	5	551	1	262	162	52
0	110	22959	13555	5	556	1	241	162	52
0	111	22951	13565	5	561	1	224	162	51
0	112	22945	13572	5	566	1	220	162	51
0	113	22939	13576	5	571	1	216	162	51
0	114	22934	13580	5	576	1	216	163	50
0	115	22934	13580	5	581	1	211	163	50
0	116	22929	13580	5	586	1	206	163	50
0	117	22929	13580	5	591	1	201	163	50
0	118	22924	13575	5	596	1	199	163	50
0	119	22918	13568	5	601	1	202	163	50
0	120	22910	13554	5	606	1	204	163	49
0	121	22899	13538	5	611	1	208	163	49
0	122	22890	13519	5	616	1	208	163	49
0	123	22882	13499	5	621	1	202	163	49
0	124	22875	13480	5	626	1	204	163	49
0	125	22871	13459	5	631	1	206	163	49
0	126	22867	13438	5	636	1	211	163	49
0	127	22867	13415	5	641	1	213	163	49
0	128	22867	13390	5	646	1	209	163	50
0	129	22867	13367	5	651	1	219	163	50
0	130	22867	13343	5	656	1	216	163	50
0	131	22871	13321	5	661	1	227	163	50
0	132	22875	13296	5	666	1	231	163	50
0	133	22879	13271	5	671	1	235	163	50
0	134	22884	13247	5	676	1	245	162	51
0	135	22890	13222	5	681	1	250	161	50
0	136	22895	13199	5	686	1	259	161	50
0	137	22901	13177	5	691	1	250	160	51
0	138	22907	13156	5	696	1	257	160	51
0	139	22912	13137	5	701	1	261	162	52
0	140	22917	13119	5	706	1	264	161	52
0	141	22922	13104	5	711	1	266	161	52
0	142	22929	13091	5	716	1	271	161	52
0	143	22937	13080	5	721	1	277	160	53
0	144	22946	13073	5	726	1	285	160	53
0	145	22955	13067	5	731	1	287	160	53
0	146	22964	13067	5	736	1	294	160	53
0	147	22973	13067	5	741	1	301	160	53
0	148	22984	13067	5	746	1	308	160	53
0	149	22995	13072	5	751	1	314	160	53
0	150	23008	13079	5	756	1	321	160	53
0	151	23021	13091	5	761	1	320	160	53
0	152	23033	13105	5	766	1	323	160	53
0	153	23046	13120	5	771	1	321	160	53
0	154	23058	13140	5	776	1	317	160	53
0	155	23069	13157	5	781	1	309	160	53
0	156	23078	13175	5	786	1	307	160	53
0	157	23085	13189	5	791	1	306	160	53
0	158	23089	13198	5	796	1	308	160	53
0	159	23089	13206	5	801	1	309	160	53
0	160	23089	13206	5	806	1	309	161	52
0	161	23089	13211	5	811	1	305	161	52
0	162	23089	13211	5	816	1	297	161	52
0	163	23089	13211	5	821	1	289	160	53
0	164	23089	13211	5	826	1	277	160	53
0	165	23089	13204	5	831	1	255	160	53
0	166	23089	13199	5	836	1	248	160	53
0	167	23089	13191	5	841	1	247	160	53
0	168	23086	13180	5	846	1	243	159	53
0	169	23086	13168	5	851	1	241	159	53
0	170	23086	13154	5	856	1	241	158	53
0	171	23086	13140	5	861	1	247	158	53
0	172	23086	13125	5	866	1	247	158	53
0	173	23093	13110	5	871	1	245	158	53
0	174	23096	13098	5	876	1	243	158	53
0	175	23101	13085	5	881	1	244	158	53
0	176	23105	13074	5	886	1	247	158	53
0	177	23111	13065	5	891	1	252	159	53
0	178	23119	13056	5	896	1	263	159	53
0	179	23129	13049	5	901	1	273	160	53
0	180	23141	13045	5	906	1	276	160	53
0	181	23153	13045	5	911	1	277	160	53
0	182	23167	13045	5	916	1	291	161	52
0	183	23181	13051	5	921	1	299	161	52
0	184	23196	13059	6	927	1	316	162	52
0	185	23212	13068	5	932	1	329	162	52
0	186	23226	13081	5	937	1	330	162	52
0	187	23240	13097	5	942	1	328	162	52
0	188	23254	13113	5	947	1	329	162	52
0	189	23266	13134	5	952	1	328	162	52
0	190	23279	13155	5	957	1	333	162	52
0	191	23289	13178	5	962	1	333	162	52
0	192	23296	13201	5	967	1	333	162	51
0	193	23302	13223	5	972	1	327	162	51
0	194	23302	13246	5	977	1	322	162	52
0	195	23302	13265	5	982	1	321	162	52
0	196	23298	13283	5	987	1	312	162	52
0	197	23292	13297	5	992	1	313	162	52
0	198	23284	13307	5	997	1	309	162	52
0	199	23274	13317	5	1002	1	302	161	52
0	200	23264	13323	5	1007	1	295	161	52
0	201	23253	13327	5	1012	1	281	161	52
0	202	23242	13327	5	1017	1	255	161	52
0	203	23230	13327	5	1022	1	242	161	52
0	204	23215	13323	5	1027	1	228	161	52
0	205	23200	13316	5	1032	1	218	162	52
0	206	23184	13308	5	1037	1	212	162	52
0	207	23170	13298	5	1042	1	206	162	52
0	208	23158	13286	5	1047	1	206	162	52
0	209	23145	13272	5	1052	1	208	162	52
0	210	23135	13254	5	1057	1	206	162	52
0	211	23123	13235	5	1062	1	210	162	52
0	212	23116	13215	5	1067	1	207	162	52
0	213	23112	13196	5	1072	1	207	162	52
0	214	23112	13178	5	1077	1	206	162	52
0	215	23112	13160	5	1082	1	202	161	52
0	216	23112	13143	5	1087	1	204	161	52
0	217	23117	13128	5	1092	1	194	161	52
0	218	23123	13115	5	1097	1	192	161	52
0	219	23129	13105	5	1102	1	192	161	52
0	220	23138	13098	5	1107	1	192	160	53
0	221	23148	13094	5	1112	1	196	159	53
0	222	23160	13094	5	1117	1	198	159	53
0	223	23173	13094	5	1122	1	198	159	53
0	224	23187	13094	5	1127	1	196	159	53
0	225	23203	13104	5	1132	1	189	158	54
0	226	23218	13114	5	1137	1	188	160	54
0	227	23234	13127	5	1142	1	180	160	54
0	228	23249	13140	5	1147	1	174	160	54
0	229	23262	13155	5	1152	1	177	160	54
0	230	23275	13169	5	1157	1	174	160	54
0	231	23286	13181	5	1162	1	164	160	54
0	232	23295	13191	5	1167	1	163	160	54
0	233	23301	13197	5	1172	1	163	160	54
0	234	23301	13201	5	1177	1	164	160	53
0	235	23305	13201	5	1182	1	168	160	53
0	236	23305	13201	5	1187	1	170	160	53
0	237	23305	13201	5	1192	1	170	160	53
0	238	23305	13192	5	1197	1	168	160	53
0	239	23305	13185	5	1202	1	182	160	53
0	240	23305	13175	5	1207	1	197	160	53
0	241	23305	13164	5	1212	1	198	160	53
0	242	23305	13153	5	1217	1	206	160	53
0	243	23305	13141	5	1222	1	214	160	53
0	244	23310	13132	5	1227	1	219	160	53
0	245	23315	13123	5	1232	1	224	160	53
0	246	23320	13116	5	1237	1	226	160	53
0	247	23327	13112	5	1242	1	232	160	53
0	248	23336	13106	5	1247	1	247	160	53
0	249	23348	13106	5	1252	1	262	160	53
0	250	23362	13106	5	1257	1	270	160	54
0	251	23376	13106	5	1262	1	287	160	54
0	252	23390	13112	5	1267	1	297	160	54
0	253	23406	13118	5	1272	1	304	160	54
0	254	23421	13127	5	1277	1	311	160	54
0	255	23437	13139	5	1282	1	314	160	54
0	256	23453	13153	5	1287	1	315	160	54
0	257	23470	13169	5	1292	1	317	161	55
0	258	23486	13185	5	1297	1	315	161	55
0	259	23500	13205	5	1302	1	316	163	55
0	260	23515	13227	5	1307	1	314	163	55
0	261	23528	13251	5	1312	1	308	163	55
0	262	23539	13277	5	1317	1	299	163	54
0	263	23551	13303	5	1322	1	286	163	54
0	264	23559	13331	5	1327	1	280	163	54
0	265	23567	13355	5	1332	1	269	163	54
0	266	23570	13377	5	1337	1	270	163	54
0	267	23570	13396	5	1342	1	270	164	53
0	268	23570	13408	5	1347	1	268	164	53
0	269	23570	13418	5	1352	1	279	164	53
0	270	23565	13423	5	1357	1	286	164	52
0	271	23562	13423	5	1362	1	291	164	52
0	272	23562	13427	5	1367	1	293	164	52
0	273	23562	13427	5	1372	1	291	164	52
0	274	23556	13427	5	1377	1	284	164	52
0	275	23556	13422	5	1382	1	276	165	51
0	276	23551	13415	5	1387	1	277	165	51
0	277	23551	13404	5	1392	1	276	165	51
0	278	23546	13386	5	1397	1	274	164	51
0	279	23546	13366	5	1402	1	278	164	51
0	280	23541	13339	5	1407	1	300	162	51
0	281	23537	13310	5	1412	1	311	162	51
0	282	23537	13280	5	1417	1	310	162	51
0	283	23533	13247	5	1422	1	313	162	51
0	284	23533	13217	5	1427	1	311	164	51
0	285	23533	13184	5	1432	1	324	163	52
0	286	23537	13151	5	1437	1	326	164	52
0	287	23537	13120	5	1442	1	329	164	52
0	288	23544	13087	5	1447	1	329	163	52
0	289	23544	13059	5	1452	1	330	163	52
0	290	23550	13031	5	1457	1	330	162	52
0	291	23550	13006	5	1462	1	335	161	52
0	292	23554	12987	5	1467	1	335	162	53
0	293	23554	12969	5	1472	1	336	162	53
0	294	23557	12958	5	1477	1	333	164	53
0	295	23557	12948	5	1482	1	327	164	53
0	296	23557	12943	5	1487	1	315	164	53
0	297	23557	12943	5	1492	1	309	164	53
0	298	23557	12939	5	1497	1	317	164	53
0	299	23561	12939	5	1502	1	326	164	53
0	300	23561	12945	5	1507	1	333	164	53
0	301	23561	12952	5	1512	1	321	164	52
0	302	23561	12964	5	1517	1	301	164	52
0	303	23561	12979	5	1522	1	279	164	52
0	304	23561	13003	5	1527	1	226	164	52
0	305	23561	13029	5	1532	1	183	164	52
0	306	23557	13058	5	1537	1	112	165	51
0	307	23553	13086	5	1542	1	124	165	51
0	308	23553	13107	5	1547	1	126	164	52
0	309	23546	13124	5	1552	1	136	164	52
0	310	23542	13133	5	1557	1	142	164	52
0	311	23542	13137	5	1562	1	150	163	52
0	312	23537	13137	5	1567	1	159	162	53
0	313	23537	13137	5	1572	1	164	161	52
0	314	23537	13137	5	1577	1	164	161	52
0	315	23537	13137	5	1582	1	162	161	52
0	316	23537	13137	5	1587	1	161	161	52
0	317	23537	13132	5	1592	1	161	160	53
0	318	23537	13126	5	1597	1	160	160	53
0	319	23537	13122	5	1602	1	157	160	53
0	320	23542	13117	5	1607	1	154	160	54
0	321	23542	13111	5	1612	1	155	160	54
0	322	23549	13106	5	1617	1	161	160	54
0	323	23555	13100	5	1622	1	172	160	54
0	324	23561	13097	5	1627	1	186	160	54
0	325	23571	13097	5	1632	1	198	161	55
0	326	23582	13093	5	1637	1	202	161	55
0	327	23596	13093	5	1642	1	211	163	55
0	328	23611	13098	5	1647	1	221	163	55
0	329	23623	13102	5	1652	1	239	162	56
0	330	23636	13107	5	1657	1	252	162	56
0	331	23647	13113	5	1662	1	274	162	56
0	332	23658	13122	5	1667	1	278	162	56
0	333	23670	13132	5	1672	1	278	162	56
0	334	23679	13144	5	1677	1	291	162	56
0	335	23689	13158	5	1682	1	290	162	56
0	336	23699	13172	5	1687	1	291	163	55
0	337	23711	13188	5	1692	1	291	163	55
0	338	23722	13203	5	1697	1	291	163	55
0	339	23731	13217	5	1702	1	291	163	55
0	340	23738	13228	5	1707	1	294	163	55
0	341	23741	13238	5	1712	1	299	163	55
0	342	23741	13247	5	1717	1	298	164	55
0	343	23746	13255	5	1722	1	298	164	54
0	344	23746	13262	5	1727	1	300	164	54
0	345	23746	13268	5	1732	1	300	166	54
0	346	23746	13272	5	1737	1	302	166	54
0	347	23741	13275	5	1742	1	305	166	54
0	348	23741	13275	5	1747	1	306	166	54
0	349	23741	13275	5	1752	1	306	166	53
0	350	23737	13275	5	1757	1	305	165	53
0	351	23737	13275	5	1762	1	300	165	53
0	352	23737	13275	5	1767	1	295	164	53
0	353	23737	13271	5	1772	1	291	164	53
0	354	23733	13265	5	1777	1	287	164	53
0	355	23733	13256	5	1782	1	293	164	53
0	356	23733	13244	5	1787	1	300	164	53
0	357	23733	13232	5	1792	1	302	164	53
0	358	23733	13217	5	1797	1	307	164	53
0	359	23729	13204	5	1802	1	306	164	53
0	360	23729	13190	5	1807	1	302	164	53
0	361	23729	13175	5	1812	1	309	164	53
0	362	23735	13163	5	1817	1	312	165	53
0	363	23741	13148	5	1822	1	309	165	53
0	364	23746	13135	5	1827	1	312	166	54
0	365	23752	13124	5	1832	1	313	166	54
0	366	23758	13112	5	1837	1	313	166	54
0	367	23763	13104	5	1842	1	315	166	54
0	368	23770	13097	5	1847	1	317	166	54
0	369	23775	13093	5	1852	1	321	166	54
0	370	23782	13093	5	1857	1	324	165	55
0	371	23788	13089	5	1862	1	323	165	55
0	372	23792	13089	5	1867	1	333	165	55
0	373	23798	13093	5	1872	1	339	165	55
0	374	23802	13100	5	1877	1	347	165	55
0	375	23811	13110	5	1882	1	343	165	55
0	376	23821	13123	5	1887	1	345	165	55
0	377	23831	13139	5	1892	1	341	165	55
0	378	23842	13156	5	1897	1	342	165	55
0	379	23851	13174	5	1902	1	338	165	55
0	380	23862	13193	5	1907	1	325	165	55
0	381	23871	13208	5	1912	1	326	165	55
0	382	23879	13222	5	1917	1	328	165	55
0	383	23886	13232	5	1922	1	324	165	55
0	384	23886	13240	5	1927	1	323	165	55
0	385	23891	13246	5	1932	1	323	165	55
0	386	23891	13246	5	1937	1	324	166	54
0	387	23891	13251	5	1942	1	325	166	54
0	388	23891	13251	5	1947	1	322	166	54
0	389	23891	13251	5	1952	1	316	166	54
0	390	23891	13244	5	1957	1	317	166	54
0	391	23891	13237	5	1962	1	316	166	54
0	392	23891	13230	5	1967	1	314	166	54
0	393	23891	13220	5	1972	1	310	166	53
0	394	23891	13211	5	1977	1	312	166	53
0	395	23891	13201	5	1982	1	317	166	53
0	396	23897	13189	5	1987	1	320	166	53
0	397	23901	13177	5	1992	1	325	166	53
0	398	23906	13165	5	1997	1	324	166	53
0	399	23911	13152	5	2002	1	329	166	54
0	400	23917	13139	5	2007	1	338	166	54
0	401	23924	13126	5	2012	1	347	166	54
0	402	23930	13114	5	2017	1	348	166	54
0	403	23936	13103	5	2022	1	348	166	54
0	404	23940	13095	5	2027	1	350	166	54
0	405	23946	13089	5	2032	1	357	165	55
0	406	23951	13083	5	2037	1	365	165	55
0	407	23956	13083	5	2042	1	371	165	55
0	408	23963	13077	5	2047	1	373	165	55
0	409	23966	13077	5	2052	1	381	165	55
0	410	23972	13077	5	2057	1	386	165	55
0	411	23980	13082	5	2062	1	389	165	56
0	412	23991	13090	5	2067	1	385	165	56
0	413	24006	13100	5	2072	1	386	165	56
0	414	24021	13113	5	2077	1	373	165	56
0	415	24036	13128	5	2082	1	365	165	56
0	416	24049	13143	5	2087	1	367	165	56
0	417	24061	13161	5	2092	1	357	165	56
0	418	24074	13178	5	2097	1	347	165	56
0	419	24086	13195	5	2102	1	339	165	56
0	420	24096	13211	5	2107	1	335	165	56
0	421	24104	13222	5	2112	1	340	165	56
0	422	24109	13232	5	2117	1	343	165	55
0	423	24109	13237	5	2122	1	349	165	55
0	424	24112	13241	5	2127	1	358	165	55
0	425	24112	13241	5	2132	1	362	165	55
0	426	24112	13241	5	2137	1	359	165	55
0	427	24112	13241	5	2142	1	356	165	55
0	428	24112	13241	5	2147	1	353	166	54
0	429	24107	13236	5	2152	1	352	166	54
0	430	24107	13232	5	2157	1	350	166	54
0	431	24107	13225	5	2162	1	348	166	54
0	432	24107	13218	5	2167	1	347	166	54
0	433	24107	13208	5	2172	1	356	166	54
0	434	24107	13196	5	2177	1	364	166	54
0	435	24107	13182	5	2182	1	382	166	54
0	436	24107	13165	5	2187	1	410	166	54
0	437	24112	13151	5	2192	1	417	166	54
0	438	24118	13136	5	2197	1	423	166	54
0	439	24125	13123	5	2202	1	425	166	54
0	440	24133	13113	5	2207	1	430	166	54
0	441	24143	13101	5	2212	1	432	165	55
0	442	24153	13094	5	2217	1	437	165	55
0	443	24163	13088	5	2222	1	437	165	55
0	444	24173	13084	5	2227	1	437	165	55
0	445	24183	13084	5	2232	1	420	165	55
0	446	24193	13084	5	2237	1	385	165	56
0	447	24202	13084	5	2242	1	323	165	56
0	448	24213	13093	5	2247	1	241	165	56
0	449	24223	13102	5	2252	1	97	165	56
0	450	24232	13115	5	2257	1	1	165	56
0	451	24232	13115	5	2262	0	0	165	56
0	452	24240	13146	5	2267	0	0	166	56
0	453	24240	13167	5	2272	0	0	166	56
0	454	24236	13192	5	2277	0	0	168	56
0	455	24227	13224	5	2282	0	0	168	56
0	456	24217	13259	5	2287	0	0	168	56
0	457	24204	13298	5	2292	0	0	168	56
0	458	24193	13336	5	2297	0	0	168	56
0	459	24181	13370	5	2302	0	0	168	56
0	460	24166	13401	5	2307	0	0	168	55
0	461	24151	13425	5	2312	0	0	168	55
0	462	24132	13446	5	2317	0	0	169	54
0	463	24113	13464	5	2322	0	0	169	54
0	464	24094	13479	5	2327	0	0	169	53
0	465	24075	13492	5	2332	0	0	169	53
0	466	24056	13504	5	2337	0	0	169	53
0	467	24036	13518	5	2342	0	0	168	52
0	468	24015	13529	5	2347	0	0	169	51
0	469	23994	13542	5	2352	0	0	167	51
0	470	23973	13554	5	2357	0	0	168	50
0	471	23952	13564	5	2362	0	0	168	50
0	472	23930	13577	5	2367	0	0	168	49
0	473	23910	13587	5	2372	0	0	167	49
0	474	23890	13597	5	2377	0	0	167	49
0	475	23872	13604	5	2382	0	0	166	48
0	476	23855	13604	5	2387	0	0	166	48
0	477	23837	13604	5	2392	0	0	166	48
0	478	23819	13598	5	2397	0	0	166	47
0	479	23799	13587	5	2402	0	0	166	47
0	480	23779	13573	5	2407	0	0	165	47
0	481	23779	13573	3	2410	1	112	165	47
0	482	23739	13555	5	2415	1	269	164	48
0	483	23727	13555	5	2420	1	310	164	48
0	484	23720	13555	5	2425	1	368	164	48
0	485	23720	13555	5	2430	1	458	164	48
0	486	23725	13552	5	2435	1	522	164	48
0	487	23725	13552	5	2440	1	569	163	49
0	488	23731	13552	5	2445	1	602	165	49
0	489	23731	13552	5	2450	1	616	165	49
0	490	23731	13552	5	2455	1	614	166	49
0	491	23735	13547	5	2460	1	610	166	49
0	492	23735	13547	5	2465	1	603	166	49
0	493	23741	13547	5	2470	1	577	165	50
0	494	23748	13543	5	2475	1	502	165	50
0	495	23755	13543	5	2480	1	389	165	50
0	496	23767	13537	5	2485	1	211	165	50
0	497	23782	13537	5	2490	1	1	165	50
0	498	23782	13537	5	2495	0	0	165	50
0	499	23820	13529	5	2500	0	0	165	50
0	500	23836	13538	5	2505	0	0	165	50
0	501	23846	13552	5	2510	0	0	165	50
0	502	23846	13578	5	2515	0	0	165	50
0	503	23846	13603	5	2520	0	0	164	50
0	504	23842	13631	5	2525	0	0	164	50
0	505	23842	13662	5	2530	0	0	163	49
0	506	23842	13691	5	2535	0	0	162	49
0	507	23851	13726	5	2540	0	0	162	48
0	508	23869	13759	5	2545	0	0	162	46
0	509	23893	13796	5	2550	0	0	161	44
0	510	23924	13833	5	2555	0	0	162	43
0	511	23965	13868	5	2560	0	0	162	41
0	512	23999	13908	5	2565	0	0	162	39
0	513	24039	13940	5	2570	0	0	163	36
0	514	24080	13978	5	2575	0	0	164	33
0	515	24117	14010	5	2580	0	0	166	30
0	516	24117	14010	5	2585	0	0	166	30
