# Supplementary material for: “Let Me Hear Your Handwriting!” Evaluating the Movement Fluency from Its Sonification
Source: PLoS One. 2015 Jun 17;10(6):e0128388. doi: 10.1371/journal.pone.0128388 (PMC4470513; doi:10.1371/journal.pone.0128388)
Supplement: S1 Dataset — (ZIP) [file pone.0128388.s004.zip › S4_Dataset_Experiment1/JE1.txt]

Identification :	jeremy
2008-10-09	14:28:57
Fichier origine :	C:\Documents and Settings\schon\Bureau\Ecriture\jeremy1.txt
Nb segments :	1
Seg	Num	X /100 mm	Y /100 mm	Interv ms	Time ms	Tip	P	Az	Al
0	0	907	13443	5	5	0	0	990	300
0	0	911	13433	5	10	0	0	990	300
0	0	919	13421	5	15	0	0	990	300
0	0	928	13407	5	20	0	0	990	300
0	0	938	13397	5	25	0	0	1000	320
0	0	951	13390	5	30	0	0	1000	320
0	0	965	13386	5	35	0	0	1000	330
0	0	981	13386	5	40	0	0	1000	330
0	0	997	13386	5	45	0	0	990	330
0	0	1011	13386	5	50	0	0	990	350
0	0	1021	13393	5	55	0	0	990	350
0	0	1029	13397	5	60	0	0	990	360
0	0	1029	13402	5	65	0	0	990	360
0	0	1029	13405	5	70	0	0	990	380
0	0	1029	13405	5	75	0	0	980	380
0	0	1019	13409	5	80	0	0	980	390
0	0	1012	13409	5	85	0	0	990	410
0	0	1003	13409	5	90	0	0	990	410
0	0	993	13404	5	95	0	0	990	420
0	0	984	13400	5	100	0	0	990	420
0	0	974	13395	5	105	0	0	990	440
0	0	965	13387	5	110	0	0	990	440
0	0	958	13378	5	115	0	0	990	450
0	0	951	13368	5	120	0	0	990	450
0	0	946	13359	5	125	0	0	990	450
0	0	942	13351	5	130	0	0	1000	470
0	0	942	13345	5	135	0	0	1000	470
0	0	937	13339	5	140	0	0	1000	480
0	0	937	13335	5	145	0	0	1000	480
0	0	933	13331	5	150	0	0	1000	480
0	0	933	13331	5	155	0	0	1000	480
0	0	928	13331	5	160	0	0	1000	480
0	0	928	13331	5	165	0	0	1000	480
0	0	924	13331	5	170	0	0	1000	480
0	0	924	13340	5	175	0	0	1000	480
0	0	924	13347	5	180	0	0	1000	480
0	0	924	13356	5	185	0	0	1000	480
0	0	924	13364	5	190	0	0	1000	480
0	0	924	13372	5	195	0	0	1000	480
0	0	924	13380	5	200	0	0	1000	480
0	0	924	13387	5	205	0	0	1000	480
0	0	924	13393	5	210	0	0	1000	480
0	0	924	13399	5	215	0	0	1000	480
0	0	928	13403	5	220	0	0	1000	480
0	0	933	13407	5	225	0	0	1000	480
0	0	938	13407	5	230	0	0	1000	480
0	0	946	13412	5	235	0	0	1000	480
0	0	954	13412	5	240	0	0	1000	480
0	0	962	13416	5	245	0	0	1000	480
0	0	971	13416	5	250	0	0	1000	480
0	0	981	13423	5	255	0	0	1000	480
0	0	993	13427	5	260	0	0	1000	480
0	0	1005	13431	5	265	0	0	1000	480
0	0	1019	13435	5	270	0	0	1000	480
0	0	1033	13440	5	275	0	0	1000	480
0	0	1048	13444	5	280	0	0	1000	480
0	0	1063	13444	5	285	0	0	1000	470
0	0	1077	13448	5	290	0	0	1000	470
0	0	1091	13448	5	295	0	0	990	450
0	0	1103	13448	5	300	0	0	990	450
0	0	1114	13445	5	305	0	0	990	450
0	0	1121	13440	5	310	0	0	990	450
0	0	1126	13434	5	315	0	0	990	450
0	0	1126	13425	5	320	0	0	990	440
0	0	1126	13416	5	325	0	0	990	440
0	0	1120	13407	5	330	0	0	980	420
0	0	1114	13398	5	335	0	0	980	420
0	0	1107	13389	5	340	0	0	980	420
0	0	1098	13379	5	345	0	0	980	420
0	0	1090	13369	5	350	0	0	990	440
0	0	1079	13358	5	355	0	0	990	440
0	0	1068	13348	5	360	0	0	990	450
0	0	1057	13338	5	365	0	0	990	450
0	0	1045	13330	5	370	0	0	990	450
0	0	1035	13325	5	375	0	0	990	450
0	0	1025	13325	5	380	0	0	1000	470
0	0	1017	13325	5	385	0	0	1000	470
0	0	1009	13325	5	390	0	0	1000	480
0	0	1002	13330	5	395	0	0	1000	480
0	0	995	13336	5	400	0	0	1000	480
0	0	989	13342	5	405	0	0	1000	480
0	0	984	13348	5	410	0	0	1000	480
0	0	984	13354	5	415	0	0	1000	480
0	0	979	13359	5	420	0	0	1000	480
0	0	979	13363	5	425	0	0	1000	480
0	0	979	13367	5	430	0	0	1000	480
0	0	979	13367	5	435	0	0	1000	480
0	0	982	13371	5	440	0	0	1000	480
0	0	982	13371	6	446	0	0	1000	480
0	0	987	13371	5	451	0	0	1000	480
0	0	987	13371	5	456	0	0	1000	480
0	0	992	13371	5	461	0	0	1000	480
0	0	992	13371	5	466	0	0	1000	480
0	0	992	13371	5	471	0	0	980	480
0	0	992	13367	5	476	0	0	980	480
0	0	992	13367	5	481	0	0	980	480
0	0	988	13367	5	486	0	0	980	480
0	0	988	13363	5	491	0	0	980	480
0	0	983	13363	5	496	0	0	980	470
0	0	983	13359	5	501	0	0	980	470
0	0	978	13355	5	506	0	0	970	450
0	0	978	13351	5	511	0	0	970	450
0	0	978	13347	5	516	0	0	970	450
0	0	974	13342	5	521	0	0	970	450
0	0	974	13339	5	526	0	0	970	450
0	0	974	13335	5	531	0	0	970	450
0	0	970	13335	5	536	0	0	970	450
0	0	970	13330	5	541	0	0	970	450
0	0	970	13330	5	546	0	0	970	450
0	0	966	13326	5	551	0	0	970	450
0	0	966	13326	5	556	0	0	970	450
0	0	962	13322	5	561	0	0	970	450
0	0	962	13322	5	566	0	0	970	450
0	0	958	13322	5	571	0	0	970	450
0	0	958	13322	5	576	0	0	970	450
0	0	958	13318	5	581	0	0	970	450
0	0	953	13318	5	586	0	0	990	440
0	0	953	13318	5	591	0	0	990	440
0	0	953	13318	5	596	0	0	980	420
0	0	953	13318	5	601	0	0	980	420
0	0	953	13318	5	606	0	0	990	440
0	0	953	13318	5	611	0	0	990	440
0	0	953	13318	5	616	0	0	990	450
0	0	953	13318	5	621	0	0	990	450
0	0	953	13315	5	626	0	0	990	450
0	0	953	13315	5	631	0	0	990	450
0	0	953	13308	5	636	0	0	990	450
0	0	957	13302	5	641	0	0	990	450
0	0	957	13297	5	646	0	0	990	450
0	0	957	13291	5	651	0	0	990	450
0	0	961	13283	5	656	0	0	990	450
0	0	961	13277	5	661	0	0	990	450
0	0	961	13270	5	666	0	0	970	450
0	0	965	13262	5	671	0	0	970	450
0	0	965	13256	5	676	0	0	970	450
0	0	965	13250	5	681	0	0	970	450
0	0	965	13244	5	686	0	0	970	450
0	0	969	13237	5	691	0	0	970	450
0	0	969	13231	5	696	0	0	970	450
0	0	969	13225	5	701	0	0	970	450
0	0	974	13220	5	706	0	0	970	450
0	0	974	13216	5	711	0	0	970	450
0	0	980	13212	5	716	0	0	960	450
0	0	985	13212	5	721	0	0	960	450
0	0	989	13207	5	726	0	0	960	450
0	0	993	13207	5	731	0	0	960	450
0	0	997	13202	5	736	0	0	960	450
0	0	1001	13202	5	741	0	0	960	450
0	0	1005	13197	5	746	0	0	960	450
0	0	1009	13197	5	751	0	0	960	450
0	0	1009	13197	5	756	0	0	960	450
0	0	1009	13193	5	761	0	0	960	440
0	0	1013	13193	5	766	0	0	940	440
0	0	1013	13189	5	771	0	0	940	420
0	0	1013	13189	5	776	0	0	940	420
0	0	1013	13183	5	781	0	0	940	420
0	0	1013	13183	5	786	0	0	940	420
0	0	1013	13179	5	791	0	0	940	420
0	0	1013	13179	5	796	0	0	940	420
0	0	1013	13174	5	801	0	0	940	420
0	0	1013	13174	5	806	0	0	940	420
0	0	1013	13170	5	811	0	0	940	420
0	0	1013	13170	5	816	0	0	940	420
0	0	1013	13170	5	821	0	0	940	420
0	0	1013	13170	5	826	0	0	940	420
0	0	1013	13170	5	831	0	0	940	420
0	0	1018	13170	5	836	0	0	940	420
0	0	1022	13170	5	841	0	0	940	420
0	0	1022	13170	5	846	0	0	940	420
0	0	1028	13170	5	851	0	0	940	420
0	0	1028	13170	5	856	0	0	940	420
0	0	1033	13165	5	861	0	0	930	420
0	0	1033	13165	5	866	0	0	930	420
0	0	1039	13160	5	871	0	0	930	420
0	0	1039	13160	5	876	0	0	930	420
0	0	1043	13154	5	881	0	0	930	420
0	0	1043	13154	5	886	0	0	930	410
0	0	1043	13151	5	891	0	0	930	410
0	0	1046	13151	5	896	0	0	920	390
0	0	1046	13151	5	901	0	0	920	390
0	0	1052	13146	5	906	0	0	920	390
0	0	1052	13146	5	911	0	0	920	390
0	0	1057	13142	5	916	0	0	920	390
0	0	1057	13142	5	921	0	0	920	390
0	0	1061	13137	5	926	0	0	920	390
0	0	1061	13137	5	931	0	0	920	390
0	0	1061	13137	5	936	0	0	920	390
0	0	1065	13134	5	941	0	0	920	390
0	0	1065	13134	5	946	0	0	920	390
0	0	1068	13134	5	951	0	0	920	390
0	0	1068	13134	5	956	0	0	920	390
0	0	1068	13134	5	961	0	0	920	390
0	0	1068	13134	5	966	0	0	920	390
0	0	1072	13134	5	971	0	0	920	390
0	0	1072	13134	5	976	0	0	920	390
0	0	1072	13137	5	981	0	0	920	390
0	0	1076	13141	5	986	0	0	920	390
0	0	1076	13141	5	991	0	0	920	390
0	0	1076	13148	5	996	0	0	920	390
0	0	1076	13152	5	1001	0	0	920	390
0	0	1076	13152	5	1006	0	0	920	390
0	0	1079	13158	5	1011	0	0	920	390
0	0	1079	13158	5	1016	0	0	920	390
0	0	1079	13161	5	1021	0	0	920	390
0	0	1079	13161	5	1026	0	0	920	390
0	0	1083	13161	5	1031	0	0	920	390
0	0	1083	13165	5	1036	0	0	920	390
0	0	1083	13165	5	1041	0	0	920	390
0	0	1083	13165	5	1046	0	0	920	390
0	0	1083	13165	5	1051	0	0	920	390
0	0	1079	13159	5	1056	0	0	920	390
0	0	1075	13159	5	1061	0	0	920	390
0	0	1069	13153	5	1066	0	0	920	390
0	0	1062	13147	5	1071	0	0	930	390
0	0	1052	13140	5	1076	0	0	930	390
0	0	1042	13132	5	1081	0	0	930	390
0	0	1029	13123	5	1086	0	0	930	390
0	0	1014	13114	5	1091	0	0	930	390
0	0	999	13105	5	1096	0	0	930	390
0	0	982	13097	5	1101	0	0	920	390
0	0	966	13090	5	1106	0	0	920	390
0	0	949	13085	5	1111	0	0	920	390
0	0	933	13081	5	1116	0	0	930	410
0	0	918	13081	5	1121	0	0	930	410
0	0	904	13076	5	1126	0	0	930	420
0	0	891	13076	5	1131	0	0	930	420
0	0	879	13072	5	1136	0	0	930	420
0	0	867	13072	5	1141	0	0	930	420
0	0	855	13068	5	1146	0	0	910	420
0	0	843	13068	5	1151	0	0	910	420
0	0	831	13068	5	1156	0	0	910	440
0	0	820	13068	5	1161	0	0	910	440
0	0	809	13068	5	1166	0	0	910	450
0	0	797	13068	5	1171	0	0	910	450
0	0	786	13068	5	1176	0	0	910	450
0	0	773	13068	5	1181	0	0	910	450
0	0	760	13068	5	1186	0	0	910	450
0	0	749	13068	5	1191	0	0	910	450
0	0	739	13068	5	1196	0	0	910	450
0	0	731	13068	5	1201	0	0	910	450
0	0	724	13065	5	1206	0	0	910	440
0	0	716	13054	5	1211	0	0	910	440
0	0	709	13039	5	1216	0	0	930	420
0	0	704	13023	5	1221	0	0	930	420
0	0	704	13007	5	1226	0	0	930	420
0	0	704	12992	5	1231	0	0	930	420
0	0	704	12978	5	1236	0	0	910	420
0	0	713	12966	5	1241	0	0	910	420
0	0	721	12955	5	1246	0	0	910	420
0	0	731	12946	5	1251	0	0	900	420
0	0	742	12939	5	1256	0	0	900	420
0	0	754	12934	5	1261	0	0	900	420
0	0	768	12930	5	1266	0	0	900	420
0	0	783	12930	5	1271	0	0	900	420
0	0	799	12925	5	1276	0	0	900	440
0	0	816	12925	5	1281	0	0	900	440
0	0	830	12925	5	1286	0	0	900	450
0	0	845	12925	5	1291	0	0	880	450
0	0	858	12921	5	1296	0	0	880	450
0	0	870	12921	5	1301	0	0	880	450
0	0	882	12913	5	1306	0	0	870	450
0	0	892	12907	5	1311	0	0	870	450
0	0	902	12899	5	1316	0	0	870	450
0	0	910	12888	5	1321	0	0	870	450
0	0	917	12875	5	1326	0	0	850	450
0	0	922	12860	5	1331	0	0	850	450
0	0	927	12842	5	1336	0	0	870	450
0	0	932	12821	5	1341	0	0	870	450
0	0	938	12794	5	1346	0	0	880	450
0	0	946	12761	5	1351	0	0	900	450
0	0	952	12722	5	1356	0	0	900	450
0	0	958	12672	5	1361	0	0	900	450
0	0	958	12616	5	1366	0	0	910	450
0	0	962	12552	5	1371	0	0	930	450
0	0	962	12482	5	1376	0	0	940	450
0	0	958	12405	5	1381	0	0	940	470
0	0	954	12323	5	1386	0	0	940	470
0	0	954	12235	5	1391	0	0	970	480
0	0	948	12141	5	1396	0	0	970	480
0	0	948	12044	5	1401	0	0	940	480
0	0	942	11948	5	1406	0	0	940	480
0	0	942	11859	5	1411	0	0	940	480
0	0	938	11777	5	1416	0	0	940	480
0	0	938	11706	5	1421	0	0	950	500
0	0	942	11644	5	1426	0	0	940	500
0	0	942	11587	5	1431	0	0	910	510
0	0	946	11537	5	1436	0	0	900	510
0	0	946	11493	5	1441	0	0	900	510
0	0	946	11455	5	1446	0	0	900	510
0	0	940	11423	5	1451	0	0	870	530
0	0	936	11397	5	1456	0	0	870	530
0	0	930	11376	5	1461	0	0	860	540
0	0	927	11361	5	1466	0	0	860	540
0	0	923	11352	5	1471	0	0	830	560
0	0	919	11347	5	1476	0	0	830	560
0	0	916	11347	5	1481	0	0	850	570
0	0	912	11351	5	1486	0	0	850	590
0	0	907	11360	5	1491	0	0	850	590
0	0	903	11372	5	1496	0	0	850	600
0	0	897	11387	5	1501	0	0	850	600
0	0	890	11404	5	1506	0	0	850	600
0	0	882	11423	5	1511	0	0	810	600
0	0	871	11444	5	1516	0	0	810	600
0	0	860	11465	5	1521	0	0	810	600
0	0	848	11488	5	1526	0	0	850	600
0	0	836	11510	5	1531	0	0	850	600
0	0	822	11531	5	1536	0	0	850	600
0	0	808	11551	5	1541	0	0	870	600
0	0	794	11571	5	1546	0	0	860	620
0	0	780	11589	5	1551	0	0	900	620
0	0	765	11608	5	1556	0	0	900	630
0	0	749	11626	5	1561	0	0	900	630
0	0	732	11642	5	1566	0	0	900	630
0	0	712	11658	5	1571	0	0	920	630
0	0	693	11672	5	1576	0	0	920	630
0	0	674	11684	5	1581	0	0	960	630
0	0	655	11696	5	1586	0	0	980	630
0	0	637	11706	5	1591	0	0	980	630
0	0	621	11714	5	1596	0	0	1020	630
0	0	605	11722	5	1601	0	0	1040	620
0	0	588	11730	5	1606	0	0	1040	620
0	0	573	11738	5	1611	0	0	1070	610
0	0	556	11747	5	1616	0	0	1070	610
0	0	541	11755	5	1621	0	0	1070	590
0	0	528	11765	5	1626	0	0	1070	590
0	0	517	11776	5	1631	0	0	1100	580
0	0	507	11786	5	1636	0	0	1100	580
0	0	498	11796	5	1641	0	0	1090	570
0	0	488	11804	5	1646	0	0	1060	580
0	0	477	11807	5	1651	0	0	1040	560
0	0	465	11807	5	1656	0	0	1030	550
0	0	452	11803	5	1661	0	0	1000	560
0	0	437	11795	5	1666	0	0	980	540
0	0	423	11784	5	1671	0	0	980	540
0	0	409	11773	5	1676	0	0	980	540
0	0	397	11761	5	1681	0	0	980	540
0	0	388	11751	5	1686	0	0	980	540
0	0	380	11746	5	1691	0	0	980	540
0	0	375	11746	5	1696	0	0	980	540
0	0	375	11746	5	1701	0	0	980	540
0	0	375	11754	5	1706	0	0	980	540
0	0	375	11763	5	1711	0	0	980	540
0	0	381	11774	5	1716	0	0	980	540
0	0	387	11787	5	1721	0	0	980	540
0	0	394	11800	5	1726	0	0	1000	540
0	0	402	11813	5	1731	0	0	1020	530
0	0	409	11823	5	1736	0	0	1020	530
0	0	415	11830	5	1741	0	0	1020	530
0	0	421	11834	5	1746	0	0	1040	530
0	0	424	11834	5	1751	0	0	1020	530
0	0	424	11829	5	1756	0	0	1020	520
0	0	429	11818	5	1761	0	0	990	530
0	0	429	11803	5	1766	0	0	990	510
0	0	429	11785	5	1771	0	0	970	510
0	0	429	11766	5	1776	0	0	970	500
0	0	433	11745	5	1781	0	0	970	500
0	0	433	11724	5	1786	0	0	970	480
0	0	433	11700	5	1791	0	0	970	480
0	0	428	11673	5	1796	0	0	970	480
0	0	422	11644	5	1801	0	0	940	480
0	0	415	11612	5	1806	0	0	940	480
0	0	409	11577	5	1811	0	0	950	500
0	0	402	11542	5	1816	0	0	950	500
0	0	393	11506	5	1821	0	0	970	510
0	0	385	11470	5	1826	0	0	980	530
0	0	376	11436	5	1831	0	0	980	530
0	0	367	11404	5	1836	0	0	980	540
0	0	360	11372	5	1841	0	0	990	560
0	0	354	11342	5	1846	0	0	990	560
0	0	349	11311	5	1851	0	0	990	570
0	0	349	11280	5	1856	0	0	960	570
0	0	345	11249	5	1861	0	0	960	570
0	0	345	11220	5	1866	0	0	950	570
0	0	345	11192	5	1871	0	0	950	570
0	0	345	11164	5	1876	0	0	920	570
0	0	345	11139	5	1881	0	0	920	570
0	0	345	11115	5	1886	0	0	900	570
0	0	350	11092	5	1891	0	0	900	570
0	0	354	11072	5	1896	0	0	900	570
0	0	359	11054	5	1901	0	0	900	570
0	0	363	11037	5	1906	0	0	900	560
0	0	369	11022	5	1911	0	0	900	560
0	0	374	11008	5	1916	0	0	870	540
0	0	379	10996	5	1921	0	0	870	540
0	0	384	10982	5	1926	0	0	870	540
0	0	384	10968	5	1931	0	0	860	540
0	0	389	10953	5	1936	0	0	860	540
0	0	389	10938	5	1941	0	0	860	540
0	0	395	10926	5	1946	0	0	830	540
0	0	395	10917	5	1951	0	0	830	540
0	0	401	10909	5	1956	0	0	830	540
0	0	401	10903	5	1961	0	0	820	540
0	0	401	10897	5	1966	0	0	820	540
0	0	405	10891	5	1971	0	0	820	540
0	0	405	10886	5	1976	0	0	790	530
0	0	409	10880	5	1981	0	0	790	530
0	0	412	10876	5	1986	0	0	790	530
0	0	416	10872	5	1991	0	0	780	550
0	0	416	10868	5	1996	0	0	780	550
0	0	421	10868	5	2001	0	0	780	560
0	0	421	10864	5	2006	0	0	780	560
0	0	421	10864	5	2011	0	0	780	560
0	0	421	10864	5	2016	0	0	780	560
0	0	421	10864	5	2021	0	0	780	560
0	0	421	10864	5	2026	0	0	780	560
0	0	421	10864	5	2031	0	0	780	560
0	0	417	10869	5	2036	0	0	810	570
0	0	417	10869	5	2041	0	0	810	570
0	0	417	10875	5	2046	0	0	810	570
0	0	413	10879	5	2051	0	0	810	570
0	0	413	10883	5	2056	0	0	810	570
0	0	413	10888	5	2061	0	0	810	570
0	0	413	10892	5	2066	0	0	810	570
0	0	409	10895	5	2071	0	0	810	570
0	0	409	10899	5	2076	0	0	810	570
0	0	403	10903	5	2081	0	0	810	570
0	0	399	10903	5	2086	0	0	810	570
0	0	395	10908	5	2091	0	0	810	570
0	0	392	10908	5	2096	0	0	810	570
0	0	388	10908	5	2101	0	0	810	570
0	0	383	10908	5	2106	0	0	810	570
0	0	377	10908	5	2111	0	0	810	570
0	0	370	10908	5	2116	0	0	810	570
0	0	363	10903	5	2121	0	0	810	570
0	0	356	10903	5	2126	0	0	810	570
0	0	351	10897	5	2131	0	0	810	570
0	0	345	10893	5	2136	0	0	820	570
0	0	342	10889	5	2141	0	0	820	570
0	0	342	10886	5	2146	0	0	820	570
0	0	334	10886	5	2151	0	0	820	570
0	0	334	10880	5	2156	0	0	820	570
0	0	328	10880	5	2161	0	0	820	570
0	0	324	10880	5	2166	0	0	820	570
0	0	321	10876	5	2171	0	0	820	570
0	0	317	10876	5	2176	0	0	820	590
0	0	317	10876	5	2181	0	0	820	590
0	0	312	10872	5	2186	0	0	810	600
0	0	312	10872	5	2191	0	0	810	600
0	0	308	10872	5	2196	0	0	810	600
0	0	308	10872	5	2201	0	0	810	600
0	0	308	10876	5	2206	0	0	810	600
0	0	308	10876	5	2211	0	0	810	600
0	0	308	10876	5	2216	0	0	810	600
0	0	313	10876	5	2221	0	0	810	600
0	0	313	10876	5	2226	0	0	810	600
0	0	313	10876	5	2231	1	87	810	600
0	0	301	10872	5	2236	1	156	810	600
0	0	296	10869	5	2241	1	199	810	600
0	0	296	10869	5	2246	1	284	850	600
0	0	296	10864	5	2251	1	385	840	620
0	0	296	10864	5	2256	1	471	840	620
0	0	296	10864	5	2261	1	545	840	630
0	0	300	10868	5	2266	1	601	840	630
0	0	300	10868	5	2271	1	645	860	630
0	0	300	10868	5	2276	1	683	860	630
0	0	304	10868	5	2281	1	713	860	630
0	0	304	10868	5	2286	1	737	860	630
0	0	309	10868	5	2291	1	765	860	630
0	0	314	10868	5	2296	1	785	860	630
0	0	314	10868	5	2301	1	794	860	630
0	0	321	10868	5	2306	1	801	860	630
0	0	326	10868	5	2311	1	810	860	630
0	0	331	10868	5	2316	1	825	860	630
0	0	338	10868	5	2321	1	843	860	630
0	0	346	10868	5	2326	1	850	860	630
0	0	353	10868	5	2331	1	852	860	630
0	0	359	10872	5	2336	1	852	860	630
0	0	365	10876	5	2341	1	855	860	630
0	0	371	10879	5	2346	1	862	860	630
0	0	378	10884	5	2351	1	867	860	630
0	0	387	10889	5	2356	1	867	860	630
0	0	396	10895	5	2361	1	868	860	630
0	0	407	10906	5	2366	1	883	860	630
0	0	422	10919	5	2371	1	890	860	620
0	0	438	10935	5	2376	1	893	860	620
0	0	458	10953	5	2381	1	894	870	600
0	0	477	10973	5	2386	1	896	870	600
0	0	496	10994	5	2391	1	905	870	600
0	0	515	11017	5	2396	1	905	870	600
0	0	534	11045	5	2401	1	906	900	600
0	0	554	11076	5	2406	1	907	900	600
0	0	573	11110	5	2411	1	909	900	600
0	0	591	11144	5	2416	1	910	900	600
0	0	611	11175	5	2421	1	911	900	590
0	0	631	11204	5	2426	1	912	900	590
0	0	649	11233	5	2431	1	914	900	570
0	0	667	11264	5	2436	1	914	900	570
0	0	685	11294	5	2441	1	917	900	570
0	0	701	11324	5	2446	1	919	900	570
0	0	715	11353	5	2451	1	919	900	560
0	0	729	11379	5	2456	1	920	900	560
0	0	739	11405	5	2461	1	920	900	540
0	0	750	11434	5	2466	1	922	900	540
0	0	764	11466	5	2471	1	923	910	540
0	0	776	11500	5	2476	1	924	910	540
0	0	787	11535	5	2481	1	923	910	540
0	0	795	11568	5	2486	1	924	910	540
0	0	801	11597	5	2491	1	925	910	530
0	0	807	11625	5	2496	1	925	910	530
0	0	811	11648	5	2501	1	926	910	510
0	0	818	11672	5	2506	1	928	940	510
0	0	823	11698	5	2511	1	932	940	510
0	0	827	11724	5	2516	1	932	940	510
0	0	831	11751	5	2521	1	932	940	510
0	0	831	11778	5	2526	1	931	940	510
0	0	831	11804	5	2531	1	931	940	510
0	0	831	11831	5	2536	1	931	950	510
0	0	831	11859	5	2541	1	932	950	510
0	0	827	11884	5	2546	1	933	950	510
0	0	827	11907	5	2551	1	932	950	500
0	0	827	11925	5	2556	1	933	950	500
0	0	820	11940	5	2561	1	932	940	480
0	0	814	11954	5	2566	1	933	940	480
0	0	807	11967	5	2571	1	933	940	480
0	0	800	11981	5	2576	1	933	940	470
0	0	794	11993	5	2581	1	933	940	470
0	0	788	12005	5	2586	1	932	940	450
0	0	780	12016	5	2591	1	929	940	450
0	0	770	12027	5	2596	1	930	940	450
0	0	762	12039	5	2601	1	930	940	440
0	0	755	12050	5	2606	1	931	940	440
0	0	750	12058	5	2611	1	930	940	420
0	0	745	12063	5	2616	1	926	940	420
0	0	741	12063	5	2621	1	926	940	420
0	0	735	12069	5	2626	1	924	950	420
0	0	731	12072	5	2631	1	925	950	420
0	0	727	12072	5	2636	1	925	950	420
0	0	721	12077	5	2641	1	922	950	420
0	0	714	12077	5	2646	1	918	950	420
0	0	707	12077	5	2651	1	916	950	420
0	0	698	12077	5	2656	1	916	960	420
0	0	689	12077	5	2661	1	916	960	420
0	0	683	12077	5	2666	1	916	960	420
0	0	677	12077	5	2671	1	916	960	420
0	0	671	12073	5	2676	1	916	960	410
0	0	666	12073	5	2681	1	914	960	410
0	0	661	12073	5	2686	1	912	960	390
0	0	654	12069	5	2691	1	909	960	390
0	0	647	12069	5	2696	1	908	960	390
0	0	639	12060	5	2701	1	907	960	390
0	0	631	12052	5	2706	1	907	960	390
0	0	624	12041	5	2711	1	907	960	390
0	0	618	12029	5	2716	1	905	960	390
0	0	613	12017	5	2721	1	904	960	390
0	0	607	12007	5	2726	1	903	960	390
0	0	602	11997	5	2731	1	904	960	390
0	0	597	11985	5	2736	1	903	960	390
0	0	594	11970	5	2741	1	904	950	390
0	0	594	11953	5	2746	1	904	950	390
0	0	589	11935	5	2751	1	904	950	390
0	0	589	11914	5	2756	1	903	950	390
0	0	583	11891	5	2761	1	904	930	390
0	0	583	11865	5	2766	1	904	930	390
0	0	578	11834	5	2771	1	905	930	390
0	0	578	11800	5	2776	1	905	930	410
0	0	578	11764	5	2781	1	906	930	410
0	0	578	11728	5	2786	1	908	940	420
0	0	578	11693	5	2791	1	910	940	420
0	0	578	11660	5	2796	1	911	940	440
0	0	578	11624	5	2801	1	912	940	440
0	0	578	11586	5	2806	1	911	930	450
0	0	578	11545	5	2811	1	911	930	450
0	0	578	11503	5	2816	1	915	930	470
0	0	578	11463	5	2821	1	918	930	470
0	0	578	11424	5	2826	1	918	930	480
0	0	582	11387	5	2831	1	920	940	500
0	0	588	11350	5	2836	1	923	940	500
0	0	594	11314	5	2841	1	925	910	510
0	0	600	11276	5	2846	1	926	910	510
0	0	600	11239	5	2851	1	928	910	510
0	0	607	11200	5	2856	1	932	910	510
0	0	610	11163	5	2861	1	932	910	510
0	0	616	11128	5	2866	1	932	910	510
0	0	625	11094	5	2871	1	932	900	510
0	0	633	11064	5	2876	1	933	900	510
0	0	644	11036	5	2881	1	934	900	510
0	0	654	11010	5	2886	1	935	900	510
0	0	665	10987	5	2891	1	935	900	510
0	0	676	10963	5	2896	1	934	900	510
0	0	686	10938	5	2901	1	935	900	510
0	0	698	10913	5	2906	1	933	900	510
0	0	709	10890	5	2911	1	933	900	510
0	0	720	10872	5	2916	1	932	900	510
0	0	732	10857	5	2921	1	932	900	510
0	0	742	10845	5	2926	1	929	900	510
0	0	751	10835	5	2931	1	920	900	510
0	0	760	10826	5	2936	1	906	900	510
0	0	770	10826	5	2941	1	866	900	530
0	0	782	10826	5	2946	1	858	870	530
0	0	798	10833	5	2951	1	817	870	540
0	0	813	10848	5	2956	1	714	870	540
0	0	831	10869	5	2961	1	616	870	540
0	0	852	10895	5	2966	1	313	870	540
0	0	872	10926	5	2971	1	97	860	540
0	0	872	10926	5	2976	0	0	860	540
0	0	913	10998	5	2981	0	0	860	540
0	0	931	11036	5	2986	0	0	860	540
0	0	945	11075	5	2991	0	0	870	540
0	0	956	11112	5	2996	0	0	870	540
0	0	967	11147	6	3002	0	0	870	560
0	0	975	11184	5	3007	0	0	870	560
0	0	985	11218	5	3012	0	0	870	570
0	0	997	11254	5	3017	0	0	870	570
0	0	1010	11291	5	3022	0	0	870	570
0	0	1025	11327	5	3027	0	0	870	570
0	0	1040	11363	5	3032	0	0	870	570
0	0	1055	11396	5	3037	0	0	900	570
0	0	1069	11425	5	3042	0	0	900	590
0	0	1081	11451	5	3047	0	0	900	590
0	0	1092	11471	5	3052	0	0	900	600
0	0	1099	11488	5	3057	0	0	900	600
0	0	1105	11500	5	3062	0	0	900	600
0	0	1108	11508	5	3067	0	0	900	600
0	0	1108	11513	5	3072	0	0	900	600
0	0	1108	11513	5	3077	0	0	900	600
0	0	1108	11513	5	3082	0	0	900	600
0	0	1102	11509	5	3087	0	0	900	600
0	0	1098	11504	5	3092	0	0	900	600
0	0	1092	11498	5	3097	0	0	900	600
0	0	1088	11492	5	3102	0	0	900	600
0	0	1083	11487	5	3107	0	0	900	600
0	0	1080	11482	5	3112	0	0	900	600
0	0	1076	11475	5	3117	0	0	900	600
0	0	1072	11470	5	3122	0	0	900	600
0	0	1069	11463	5	3127	0	0	900	600
0	0	1064	11456	5	3132	0	0	900	600
0	0	1064	11456	3	3135	1	224	900	600
0	0	1048	11445	5	3140	1	256	900	600
0	0	1042	11439	5	3145	1	245	900	620
0	0	1038	11436	5	3150	1	320	900	620
0	0	1038	11432	5	3155	1	413	900	630
0	0	1038	11432	5	3160	1	474	900	630
0	0	1038	11432	5	3165	1	525	900	630
0	0	1038	11432	5	3170	1	575	900	630
0	0	1038	11432	5	3175	1	625	900	630
0	0	1033	11432	5	3180	1	669	900	630
0	0	1030	11432	5	3185	1	701	900	630
0	0	1026	11432	5	3190	1	727	900	620
0	0	1020	11427	5	3195	1	755	900	620
0	0	1014	11422	5	3200	1	784	900	600
0	0	1008	11414	5	3205	1	796	900	600
0	0	1002	11406	5	3210	1	805	900	600
0	0	995	11395	5	3215	1	823	900	600
0	0	988	11384	5	3220	1	837	900	600
0	0	980	11371	5	3225	1	850	900	600
0	0	972	11355	5	3230	1	851	900	600
0	0	963	11337	5	3235	1	862	900	600
0	0	954	11316	5	3240	1	868	900	600
0	0	943	11295	5	3245	1	873	900	600
0	0	934	11272	5	3250	1	880	900	600
0	0	926	11246	5	3255	1	883	900	600
0	0	918	11218	5	3260	1	886	900	600
0	0	911	11188	5	3265	1	887	900	600
0	0	903	11157	5	3270	1	896	900	600
0	0	896	11126	5	3275	1	898	900	590
0	0	891	11094	5	3280	1	900	900	590
0	0	891	11061	5	3285	1	903	900	570
0	0	891	11027	5	3290	1	904	900	570
0	0	891	10994	5	3295	1	905	870	570
0	0	896	10961	5	3300	1	905	870	570
0	0	896	10931	5	3305	1	907	870	570
0	0	904	10902	5	3310	1	910	870	570
0	0	910	10874	5	3315	1	911	870	570
0	0	921	10848	5	3320	1	911	870	570
0	0	933	10824	5	3325	1	911	850	570
0	0	947	10803	5	3330	1	912	850	570
0	0	960	10787	5	3335	1	911	850	570
0	0	971	10777	5	3340	1	911	820	570
0	0	983	10773	5	3345	1	911	820	570
0	0	996	10773	5	3350	1	909	820	590
0	0	1010	10778	5	3355	1	908	800	590
0	0	1028	10787	5	3360	1	907	800	600
0	0	1045	10802	5	3365	1	906	800	600
0	0	1063	10823	5	3370	1	904	760	590
0	0	1082	10851	5	3375	1	903	760	590
0	0	1098	10885	5	3380	1	903	760	590
0	0	1114	10924	5	3385	1	906	750	610
0	0	1128	10966	5	3390	1	906	790	620
0	0	1140	11008	5	3395	1	904	780	630
0	0	1153	11048	5	3400	1	901	780	630
0	0	1164	11086	5	3405	1	896	780	630
0	0	1175	11123	5	3410	1	895	790	650
0	0	1183	11158	5	3415	1	897	790	650
0	0	1188	11193	5	3420	1	898	790	660
0	0	1188	11227	5	3425	1	898	830	660
0	0	1188	11260	5	3430	1	898	830	660
0	0	1188	11290	5	3435	1	898	850	680
0	0	1181	11317	5	3440	1	898	850	680
0	0	1175	11338	5	3445	1	898	850	690
0	0	1166	11356	5	3450	1	900	850	690
0	0	1156	11372	5	3455	1	903	900	690
0	0	1146	11383	5	3460	1	906	900	690
0	0	1134	11393	5	3465	1	907	900	690
0	0	1120	11398	5	3470	1	911	900	690
0	0	1105	11398	5	3475	1	908	900	690
0	0	1088	11403	5	3480	1	912	900	680
0	0	1071	11403	5	3485	1	911	900	680
0	0	1055	11403	5	3490	1	909	900	660
0	0	1040	11406	5	3495	1	904	900	660
0	0	1028	11406	5	3500	1	894	900	660
0	0	1017	11400	5	3505	1	876	900	660
0	0	1006	11393	5	3510	1	853	900	650
0	0	996	11383	5	3515	1	831	900	650
0	0	986	11371	5	3520	1	800	900	630
0	0	979	11358	5	3525	1	728	900	630
0	0	973	11345	5	3530	1	623	900	630
0	0	968	11330	5	3535	1	519	900	620
0	0	968	11316	5	3540	1	333	900	620
0	0	964	11301	5	3545	1	121	900	600
0	0	964	11301	5	3550	0	0	870	600
0	0	969	11269	5	3555	0	0	870	600
0	0	972	11253	5	3560	0	0	870	600
0	0	977	11236	5	3565	0	0	870	600
0	0	982	11220	5	3570	0	0	870	600
0	0	986	11206	5	3575	0	0	870	600
0	0	991	11195	5	3580	0	0	870	600
0	0	998	11187	5	3585	0	0	870	600
0	0	1007	11187	5	3590	0	0	870	600
0	0	1020	11187	5	3595	0	0	870	600
0	0	1035	11190	5	3600	0	0	870	600
0	0	1052	11197	5	3605	0	0	870	600
0	0	1070	11206	5	3610	0	0	850	600
0	0	1090	11215	5	3615	0	0	850	600
0	0	1111	11224	5	3620	0	0	850	600
0	0	1130	11233	5	3625	0	0	850	600
0	0	1150	11242	5	3630	0	0	810	600
0	0	1168	11251	5	3635	0	0	810	600
0	0	1184	11258	5	3640	0	0	810	600
0	0	1199	11264	5	3645	0	0	810	600
0	0	1211	11268	5	3650	0	0	810	600
0	0	1219	11272	5	3655	0	0	800	600
0	0	1227	11276	5	3660	0	0	800	590
0	0	1231	11280	5	3665	0	0	810	560
0	0	1231	11285	5	3670	0	0	820	530
0	0	1237	11290	5	3675	0	0	830	480
0	0	1237	11295	5	3680	0	0	840	440
0	0	1237	11301	5	3685	0	0	850	390
0	0	1241	11306	5	3690	0	0	860	360
0	0	1241	11310	5	3695	0	0	860	320
0	0	1241	11314	5	3700	0	0	870	300
0	0	1241	11318	5	3705	0	0	870	300
0	0	1241	11322	5	3710	0	0	870	300
0	0	1236	11326	5	3715	0	0	870	300
0	0	1236	11331	5	3720	0	0	870	300
0	0	1229	11336	5	3725	0	0	870	300
0	0	1229	11341	5	3730	0	0	870	300
0	0	1224	11347	5	3735	0	0	870	300
0	0	1224	11353	5	3740	0	0	870	300
0	0	1224	11358	5	3745	0	0	870	300
0	0	1224	11363	5	3750	0	0	870	300
0	0	1224	11368	5	3755	0	0	880	300
0	0	1224	11368	5	3760	0	0	880	300
0	0	1224	11372	5	3765	0	0	880	300
0	0	1224	11372	5	3770	0	0	880	300
0	0	1224	11372	5	3775	0	0	880	300
0	0	1224	11368	5	3780	0	0	880	300
0	0	1224	11368	5	3785	0	0	890	300
0	0	1224	11368	6	3791	1	142	890	300
0	0	1216	11364	5	3796	1	181	890	300
0	0	1210	11360	5	3801	1	199	890	300
0	0	1210	11360	5	3806	1	270	890	300
0	0	1210	11357	5	3811	1	349	890	300
0	0	1214	11357	5	3816	1	428	890	350
0	0	1214	11357	5	3821	1	485	880	390
0	0	1219	11362	5	3826	1	522	880	420
0	0	1219	11366	5	3831	1	549	880	440
0	0	1219	11370	5	3836	1	584	880	470
0	0	1219	11370	5	3841	1	625	860	500
0	0	1216	11375	5	3846	1	664	860	530
0	0	1216	11375	5	3851	1	694	850	570
0	0	1216	11375	5	3856	1	718	850	600
0	0	1216	11368	5	3861	1	738	840	630
0	0	1216	11361	5	3866	1	751	840	650
0	0	1212	11352	5	3871	1	766	830	660
0	0	1212	11340	5	3876	1	793	830	660
0	0	1205	11323	5	3881	1	798	830	660
0	0	1201	11302	5	3886	1	821	830	660
0	0	1197	11275	5	3891	1	830	830	660
0	0	1197	11244	5	3896	1	844	830	660
0	0	1193	11210	5	3901	1	852	830	660
0	0	1193	11174	5	3906	1	855	830	660
0	0	1193	11138	5	3911	1	861	830	660
0	0	1193	11102	5	3916	1	872	830	660
0	0	1193	11065	5	3921	1	880	830	660
0	0	1201	11029	5	3926	1	883	830	660
0	0	1211	10989	5	3931	1	887	830	660
0	0	1225	10948	5	3936	1	893	830	660
0	0	1237	10904	5	3941	1	899	840	650
0	0	1248	10861	5	3946	1	901	800	630
0	0	1257	10824	5	3951	1	902	810	600
0	0	1267	10790	5	3956	1	905	800	590
0	0	1277	10762	5	3961	1	912	780	550
0	0	1293	10738	5	3966	1	913	790	530
0	0	1310	10716	5	3971	1	916	800	510
0	0	1326	10699	5	3976	1	917	790	500
0	0	1341	10685	5	3981	1	920	800	480
0	0	1353	10675	5	3986	1	921	810	450
0	0	1362	10669	5	3991	1	921	790	440
0	0	1371	10669	5	3996	1	920	800	420
0	0	1378	10669	5	4001	1	920	810	390
0	0	1386	10679	5	4006	1	920	810	380
0	0	1393	10694	5	4011	1	918	820	360
0	0	1399	10714	5	4016	1	914	820	350
0	0	1405	10742	5	4021	1	912	830	330
0	0	1411	10781	5	4026	1	907	820	350
0	0	1417	10824	5	4031	1	905	840	350
0	0	1423	10873	5	4036	1	903	830	360
0	0	1429	10925	5	4041	1	903	830	360
0	0	1435	10978	5	4046	1	901	840	360
0	0	1439	11032	5	4051	1	897	840	360
0	0	1439	11086	5	4056	1	890	840	380
0	0	1445	11137	5	4061	1	888	830	380
0	0	1445	11185	5	4066	1	878	840	390
0	0	1450	11227	5	4071	1	877	840	390
0	0	1456	11265	5	4076	1	872	840	390
0	0	1461	11299	5	4081	1	871	840	390
0	0	1466	11330	5	4086	1	870	840	390
0	0	1471	11358	5	4091	1	869	840	390
0	0	1475	11381	5	4096	1	870	840	390
0	0	1479	11400	5	4101	1	871	840	390
0	0	1479	11416	5	4106	1	871	850	390
0	0	1485	11426	5	4111	1	872	850	390
0	0	1485	11435	5	4116	1	872	850	390
0	0	1485	11441	5	4121	1	874	860	390
0	0	1489	11441	5	4126	1	878	860	390
0	0	1489	11445	5	4131	1	882	880	390
0	0	1489	11445	5	4136	1	885	880	390
0	0	1492	11445	5	4141	1	889	880	390
0	0	1492	11440	5	4146	1	891	880	390
0	0	1497	11440	5	4151	1	894	880	390
0	0	1497	11432	5	4156	1	894	880	390
0	0	1503	11426	5	4161	1	893	880	390
0	0	1503	11418	5	4166	1	896	880	390
0	0	1508	11408	5	4171	1	898	880	390
0	0	1508	11396	5	4176	1	899	880	390
0	0	1513	11382	5	4181	1	899	880	390
0	0	1513	11365	5	4186	1	905	880	390
0	0	1519	11345	5	4191	1	909	870	410
0	0	1524	11321	5	4196	1	914	870	410
0	0	1530	11294	5	4201	1	918	870	420
0	0	1536	11265	5	4206	1	923	870	420
0	0	1539	11232	5	4211	1	924	870	420
0	0	1539	11196	5	4216	1	928	870	420
0	0	1539	11156	5	4221	1	929	870	420
0	0	1543	11112	5	4226	1	935	850	420
0	0	1543	11066	5	4231	1	940	850	420
0	0	1543	11019	5	4236	1	943	850	420
0	0	1543	10974	5	4241	1	943	850	420
0	0	1543	10931	5	4246	1	948	850	420
0	0	1539	10891	5	4251	1	949	850	420
0	0	1539	10851	5	4256	1	949	830	420
0	0	1534	10810	5	4261	1	948	830	420
0	0	1534	10769	5	4266	1	946	830	420
0	0	1534	10730	5	4271	1	947	820	420
0	0	1528	10693	5	4276	1	947	820	420
0	0	1528	10661	5	4281	1	946	820	420
0	0	1525	10632	5	4286	1	944	820	420
0	0	1525	10605	5	4291	1	939	820	420
0	0	1525	10582	5	4296	1	933	800	420
0	0	1525	10560	5	4301	1	930	800	420
0	0	1525	10539	5	4306	1	920	800	420
0	0	1519	10516	5	4311	1	917	800	420
0	0	1515	10496	5	4316	1	907	800	420
0	0	1511	10480	5	4321	1	887	800	420
0	0	1511	10469	5	4326	1	865	800	420
0	0	1505	10464	5	4331	1	837	800	410
0	0	1505	10464	5	4336	1	791	800	410
0	0	1498	10464	5	4341	1	720	810	390
0	0	1494	10471	5	4346	1	580	810	390
0	0	1488	10474	5	4351	1	346	810	390
0	0	1482	10474	5	4356	1	73	810	390
0	0	1482	10474	5	4361	0	0	810	390
0	0	1477	10485	5	4366	0	0	810	390
0	0	1473	10496	5	4371	0	0	800	390
0	0	1473	10515	5	4376	0	0	800	390
0	0	1473	10540	5	4381	0	0	800	390
0	0	1473	10572	5	4386	0	0	800	390
0	0	1473	10609	5	4391	0	0	810	380
0	0	1473	10651	5	4396	0	0	820	360
0	0	1480	10699	5	4401	0	0	820	350
0	0	1491	10752	5	4406	0	0	840	330
0	0	1511	10807	5	4411	0	0	840	320
0	0	1540	10861	5	4416	0	0	840	300
0	0	1580	10914	5	4421	0	0	840	300
0	0	1625	10968	5	4426	0	0	830	300
0	0	1669	11024	5	4431	0	0	830	300
0	0	1708	11083	5	4436	0	0	820	300
0	0	1744	11141	5	4441	0	0	820	300
0	0	1775	11192	5	4446	0	0	820	300
0	0	1805	11237	5	4451	0	0	820	300
0	0	1832	11274	5	4456	0	0	820	300
0	0	1853	11303	5	4461	0	0	820	300
0	0	1870	11327	5	4466	0	0	820	300
0	0	1881	11345	5	4471	0	0	820	300
0	0	1887	11356	5	4476	0	0	820	300
0	0	1887	11360	5	4481	0	0	820	300
0	0	1882	11357	5	4486	0	0	820	300
0	0	1874	11348	5	4491	0	0	820	300
0	0	1861	11334	5	4496	0	0	830	300
0	0	1845	11314	5	4501	0	0	840	300
0	0	1826	11291	5	4506	0	0	840	300
0	0	1806	11262	5	4511	0	0	850	300
0	0	1784	11229	5	4516	0	0	850	300
0	0	1762	11194	5	4521	0	0	850	300
0	0	1741	11157	5	4526	0	0	850	300
0	0	1719	11120	5	4531	0	0	850	300
0	0	1699	11086	5	4536	0	0	850	300
0	0	1680	11061	5	4541	0	0	850	300
0	0	1663	11043	5	4546	0	0	850	300
0	0	1648	11034	5	4551	0	0	840	300
0	0	1638	11034	5	4556	0	0	840	300
0	0	1631	11030	5	4561	0	0	830	300
0	0	1631	11030	5	4566	0	0	830	300
0	0	1631	11024	5	4571	0	0	820	300
0	0	1631	11018	5	4576	0	0	820	300
0	0	1631	11012	5	4581	0	0	810	300
0	0	1635	11006	5	4586	0	0	810	300
0	0	1635	11003	5	4591	0	0	810	300
0	0	1635	10998	5	4596	0	0	800	300
0	0	1635	10998	5	4601	0	0	800	300
0	0	1639	10992	5	4606	0	0	800	300
0	0	1639	10992	5	4611	0	0	790	300
0	0	1639	10992	5	4616	0	0	790	300
0	0	1634	10988	5	4621	0	0	790	300
0	0	1634	10988	5	4626	0	0	790	300
0	0	1629	10984	5	4631	0	0	790	300
0	0	1625	10984	5	4636	0	0	790	300
0	0	1622	10979	5	4641	0	0	790	320
0	0	1618	10979	5	4646	0	0	790	320
0	0	1614	10979	5	4651	0	0	790	320
0	0	1610	10976	5	4656	0	0	790	320
0	0	1605	10976	5	4661	0	0	790	320
0	0	1600	10976	5	4666	0	0	790	320
0	0	1596	10976	5	4671	0	0	790	320
0	0	1591	10976	5	4676	0	0	790	320
0	0	1587	10980	5	4681	0	0	790	320
0	0	1587	10980	5	4686	0	0	800	330
0	0	1580	10985	6	4692	0	0	800	330
0	0	1580	10985	5	4697	0	0	800	330
0	0	1580	10990	5	4702	0	0	800	330
0	0	1575	10990	5	4707	0	0	800	330
0	0	1575	10995	5	4712	0	0	800	330
0	0	1570	10995	5	4717	0	0	800	330
0	0	1570	11000	5	4722	0	0	800	330
0	0	1566	11000	5	4727	0	0	800	330
0	0	1566	11003	5	4732	0	0	800	330
0	0	1559	11003	5	4737	0	0	800	330
0	0	1556	11003	5	4742	0	0	800	330
0	0	1552	11003	5	4747	0	0	800	330
0	0	1548	11003	5	4752	0	0	800	330
0	0	1544	11003	5	4757	0	0	810	330
0	0	1540	11003	5	4762	0	0	810	330
0	0	1536	11003	5	4767	0	0	810	330
0	0	1533	11003	5	4772	0	0	810	330
0	0	1533	11003	5	4777	0	0	810	330
0	0	1529	11000	5	4782	0	0	810	330
0	0	1529	11000	5	4787	0	0	810	330
0	0	1529	11000	5	4792	0	0	810	330
0	0	1525	11000	5	4797	0	0	810	330
0	0	1525	11000	5	4802	0	0	810	330
0	0	1525	11000	5	4807	0	0	810	330
0	0	1521	11000	5	4812	0	0	810	330
0	0	1521	11000	5	4817	0	0	810	330
0	0	1521	10995	5	4822	0	0	810	330
0	0	1521	10995	5	4827	1	62	810	330
0	0	1518	10984	5	4832	1	138	810	330
0	0	1513	10979	5	4837	1	177	800	350
0	0	1513	10979	5	4842	1	249	820	350
0	0	1513	10979	5	4847	1	343	810	360
0	0	1513	10987	5	4852	1	437	810	360
0	0	1509	10994	5	4857	1	506	810	360
0	0	1509	11002	5	4862	1	542	810	360
0	0	1504	11009	5	4867	1	566	810	360
0	0	1504	11016	5	4872	1	592	820	360
0	0	1504	11023	5	4877	1	616	820	360
0	0	1504	11031	5	4882	1	656	820	360
0	0	1508	11039	5	4887	1	691	820	360
0	0	1508	11050	5	4892	1	713	820	360
0	0	1514	11063	5	4897	1	729	820	360
0	0	1518	11079	5	4902	1	754	820	360
0	0	1522	11101	5	4907	1	780	820	360
0	0	1528	11126	5	4912	1	790	830	360
0	0	1537	11154	5	4917	1	798	830	360
0	0	1545	11181	5	4922	1	800	830	360
0	0	1554	11206	5	4927	1	809	830	360
0	0	1563	11229	5	4932	1	817	830	360
0	0	1572	11248	5	4937	1	828	830	380
0	0	1583	11267	5	4942	1	831	840	380
0	0	1595	11284	5	4947	1	833	840	390
0	0	1607	11297	5	4952	1	833	840	390
0	0	1616	11309	5	4957	1	833	840	390
0	0	1625	11316	5	4962	1	833	840	390
0	0	1632	11321	5	4967	1	835	840	390
0	0	1640	11325	5	4972	1	838	840	390
0	0	1647	11325	5	4977	1	841	840	390
0	0	1655	11325	5	4982	1	842	840	390
0	0	1661	11325	5	4987	1	842	840	390
0	0	1666	11325	5	4992	1	841	840	390
0	0	1671	11319	5	4997	1	843	830	410
0	0	1677	11314	5	5002	1	844	830	410
0	0	1682	11307	5	5007	1	845	830	420
0	0	1688	11296	5	5012	1	845	830	420
0	0	1694	11283	5	5017	1	846	830	420
0	0	1701	11269	5	5022	1	849	830	420
0	0	1708	11252	5	5027	1	849	830	420
0	0	1712	11233	5	5032	1	852	830	420
0	0	1716	11211	5	5037	1	854	830	420
0	0	1716	11183	5	5042	1	865	830	420
0	0	1721	11152	5	5047	1	880	830	420
0	0	1721	11119	5	5052	1	891	830	420
0	0	1721	11084	5	5057	1	907	830	420
0	0	1721	11049	5	5062	1	914	820	420
0	0	1717	11015	5	5067	1	919	820	420
0	0	1717	10983	5	5072	1	926	820	420
0	0	1717	10952	5	5077	1	932	820	420
0	0	1721	10920	5	5082	1	934	810	440
0	0	1721	10888	5	5087	1	936	790	440
0	0	1727	10856	5	5092	1	939	790	440
0	0	1731	10829	5	5097	1	941	790	440
0	0	1737	10808	5	5102	1	942	780	440
0	0	1744	10793	5	5107	1	942	780	440
0	0	1752	10784	5	5112	1	943	780	440
0	0	1758	10776	5	5117	1	942	760	440
0	0	1765	10769	5	5122	1	944	760	440
0	0	1771	10761	5	5127	1	944	750	430
0	0	1778	10755	5	5132	1	943	750	430
0	0	1784	10755	5	5137	1	942	760	410
0	0	1788	10755	5	5142	1	942	750	410
0	0	1788	10760	5	5147	1	942	750	410
0	0	1788	10768	5	5152	1	941	750	410
0	0	1788	10777	5	5157	1	939	740	410
0	0	1793	10787	5	5162	1	939	740	410
0	0	1797	10798	5	5167	1	941	740	410
0	0	1806	10815	5	5172	1	939	740	410
0	0	1816	10839	5	5177	1	938	740	410
0	0	1826	10872	5	5182	1	937	740	410
0	0	1834	10911	5	5187	1	936	740	410
0	0	1839	10957	5	5192	1	935	740	410
0	0	1845	11003	5	5197	1	933	750	410
0	0	1852	11051	5	5202	1	928	750	410
0	0	1859	11098	5	5207	1	925	750	410
0	0	1868	11141	5	5212	1	924	760	410
0	0	1874	11182	5	5217	1	921	760	410
0	0	1878	11218	5	5222	1	919	770	410
0	0	1882	11249	5	5227	1	919	770	410
0	0	1886	11276	5	5232	1	919	790	410
0	0	1886	11298	5	5237	1	919	790	410
0	0	1892	11318	5	5242	1	918	790	410
0	0	1892	11334	5	5247	1	917	800	420
0	0	1897	11346	5	5252	1	918	800	420
0	0	1897	11354	5	5257	1	918	800	420
0	0	1897	11359	5	5262	1	918	820	420
0	0	1897	11359	5	5267	1	920	820	420
0	0	1897	11359	5	5272	1	920	820	420
0	0	1897	11359	5	5277	1	922	820	420
0	0	1901	11359	5	5282	1	923	820	420
0	0	1901	11351	5	5287	1	923	820	420
0	0	1901	11345	5	5292	1	924	820	420
0	0	1901	11336	5	5297	1	925	810	440
0	0	1901	11324	5	5302	1	926	810	440
0	0	1901	11309	5	5307	1	926	810	450
0	0	1905	11290	5	5312	1	927	810	450
0	0	1905	11269	5	5317	1	930	810	450
0	0	1905	11246	5	5322	1	931	810	450
0	0	1910	11221	5	5327	1	933	810	450
0	0	1914	11196	5	5332	1	934	810	450
0	0	1918	11169	5	5337	1	933	810	450
0	0	1923	11139	5	5342	1	936	810	450
0	0	1927	11107	5	5347	1	941	810	450
0	0	1933	11077	5	5352	1	940	810	450
0	0	1940	11044	5	5357	1	946	810	450
0	0	1951	11012	5	5362	1	948	810	450
0	0	1962	10981	5	5367	1	947	810	450
0	0	1972	10950	5	5372	1	948	790	440
0	0	1980	10922	5	5377	1	948	790	440
0	0	1986	10898	5	5382	1	947	790	440
0	0	1991	10878	5	5387	1	947	780	460
0	0	1998	10861	5	5392	1	947	770	460
0	0	2005	10847	5	5397	1	947	770	470
0	0	2013	10837	5	5402	1	946	750	470
0	0	2022	10830	5	5407	1	941	750	470
0	0	2029	10830	5	5412	1	935	750	470
0	0	2033	10830	5	5417	1	927	730	470
0	0	2033	10838	5	5422	1	913	730	470
0	0	2033	10849	5	5427	1	903	730	470
0	0	2029	10863	5	5432	1	888	710	460
0	0	2029	10879	5	5437	1	869	710	460
0	0	2029	10898	5	5442	1	844	710	460
0	0	2033	10923	5	5447	1	803	710	460
0	0	2039	10953	5	5452	1	674	710	460
0	0	2045	10989	5	5457	1	509	710	460
0	0	2050	11030	5	5462	1	234	710	460
0	0	2050	11030	5	5467	0	0	730	470
0	0	2050	11118	5	5472	0	0	730	470
0	0	2044	11162	5	5477	0	0	730	470
0	0	2035	11203	5	5482	0	0	750	470
0	0	2027	11242	5	5487	0	0	750	470
0	0	2021	11280	5	5492	0	0	770	470
0	0	2017	11316	5	5497	0	0	770	470
0	0	2014	11353	5	5502	0	0	770	470
0	0	2014	11389	5	5507	0	0	780	470
0	0	2006	11424	5	5512	0	0	780	470
0	0	2000	11460	5	5517	0	0	800	480
0	0	1994	11493	5	5522	0	0	800	480
0	0	1988	11525	5	5527	0	0	810	480
0	0	1982	11555	5	5532	0	0	810	480
0	0	1977	11581	5	5537	0	0	830	480
0	0	1971	11605	5	5542	0	0	840	470
0	0	1965	11625	5	5547	0	0	850	470
0	0	1957	11640	5	5552	0	0	850	450
0	0	1950	11651	5	5557	0	0	850	450
0	0	1943	11657	5	5562	0	0	870	450
0	0	1937	11657	5	5567	0	0	870	450
0	0	1937	11657	4	5571	1	44	870	450
0	0	1918	11651	5	5576	1	419	880	450
0	0	1911	11646	5	5581	1	451	880	450
0	0	1904	11641	5	5586	1	519	880	450
0	0	1904	11641	5	5591	1	619	880	450
0	0	1900	11641	5	5596	1	703	880	440
0	0	1900	11641	5	5601	1	759	880	440
0	0	1900	11646	5	5606	1	790	880	420
0	0	1900	11650	5	5611	1	809	880	420
0	0	1900	11654	5	5616	1	823	880	420
0	0	1900	11654	5	5621	1	836	880	420
0	0	1904	11654	5	5626	1	849	880	420
0	0	1904	11654	5	5631	1	853	880	420
0	0	1904	11654	5	5636	1	853	880	420
0	0	1904	11654	5	5641	1	852	880	440
0	0	1904	11654	5	5646	1	852	880	440
0	0	1904	11654	5	5651	1	844	880	440
0	0	1904	11654	5	5656	1	821	880	440
0	0	1904	11654	5	5661	1	783	880	420
0	0	1904	11654	5	5666	1	715	880	440
0	0	1904	11654	5	5671	1	599	880	440
0	0	1904	11649	5	5676	1	416	880	450
0	0	1904	11644	5	5681	1	152	880	450
0	0	1904	11644	5	5686	0	0	880	450
0	0	1909	11626	5	5691	0	0	880	450
0	0	1909	11614	5	5696	0	0	880	450
0	0	1909	11600	5	5701	0	0	880	450
0	0	1909	11587	5	5706	0	0	880	450
0	0	1909	11574	5	5711	0	0	880	450
0	0	1915	11560	5	5716	0	0	880	450
0	0	1923	11545	5	5721	0	0	880	450
0	0	1936	11530	5	5726	0	0	880	440
0	0	1953	11515	5	5731	0	0	880	440
0	0	1977	11498	5	5736	0	0	880	420
0	0	2009	11483	5	5741	0	0	880	420
0	0	2047	11473	5	5746	0	0	880	420
0	0	2089	11467	5	5751	0	0	880	440
0	0	2128	11467	5	5756	0	0	880	440
0	0	2164	11467	5	5761	0	0	880	450
0	0	2196	11467	5	5766	0	0	880	450
0	0	2223	11460	5	5771	0	0	880	450
0	0	2247	11448	5	5776	0	0	880	470
0	0	2267	11433	5	5781	0	0	880	470
0	0	2284	11415	5	5786	0	0	870	470
0	0	2296	11394	5	5791	0	0	870	470
0	0	2304	11371	5	5796	0	0	870	450
0	0	2309	11346	5	5801	0	0	850	440
0	0	2309	11319	5	5806	0	0	850	420
0	0	2309	11292	5	5811	0	0	860	410
0	0	2303	11266	5	5816	0	0	850	410
0	0	2296	11240	5	5821	0	0	850	390
0	0	2290	11216	5	5826	0	0	840	380
0	0	2281	11193	5	5831	0	0	840	380
0	0	2272	11171	5	5836	0	0	830	360
0	0	2263	11149	5	5841	0	0	830	360
0	0	2254	11126	5	5846	0	0	830	360
0	0	2247	11103	5	5851	0	0	820	360
0	0	2242	11081	5	5856	0	0	820	360
0	0	2237	11060	5	5861	0	0	810	360
0	0	2233	11041	5	5866	0	0	810	380
0	0	2229	11024	5	5871	0	0	800	390
0	0	2229	11009	5	5876	0	0	780	400
0	0	2226	10994	5	5881	0	0	760	430
0	0	2226	10980	5	5886	0	0	760	440
0	0	2222	10967	5	5891	0	0	750	470
0	0	2222	10956	5	5896	0	0	720	490
0	0	2218	10947	5	5901	0	0	720	500
0	0	2215	10940	5	5906	0	0	700	510
0	0	2211	10935	5	5911	0	0	700	520
0	0	2207	10931	5	5916	0	0	670	520
0	0	2202	10926	5	5921	0	0	670	520
0	0	2197	10923	5	5926	0	0	670	520
0	0	2193	10919	5	5931	0	0	670	520
0	0	2187	10915	5	5936	0	0	660	510
0	0	2182	10911	5	5941	0	0	660	510
0	0	2177	10907	5	5946	0	0	660	510
0	0	2170	10901	5	5951	0	0	670	510
0	0	2164	10896	5	5956	0	0	670	510
0	0	2156	10890	5	5961	0	0	660	480
0	0	2148	10886	5	5966	0	0	660	480
0	0	2139	10882	5	5971	0	0	660	480
0	0	2131	10882	5	5976	0	0	660	480
0	0	2124	10878	5	5981	0	0	660	480
0	0	2117	10878	5	5986	0	0	660	480
0	0	2111	10878	5	5991	0	0	660	480
0	0	2105	10878	5	5996	0	0	660	480
0	0	2100	10878	5	6001	0	0	660	480
0	0	2094	10878	5	6006	0	0	660	480
0	0	2089	10878	5	6011	0	0	660	480
0	0	2084	10878	5	6016	0	0	670	480
0	0	2080	10878	5	6021	0	0	670	480
0	0	2076	10878	5	6026	0	0	680	460
0	0	2076	10878	5	6031	0	0	680	460
0	0	2070	10878	5	6036	0	0	680	460
0	0	2070	10878	5	6041	0	0	680	460
0	0	2063	10878	5	6046	0	0	680	460
0	0	2059	10878	5	6051	0	0	680	460
0	0	2056	10878	5	6056	0	0	680	460
0	0	2051	10881	5	6061	0	0	680	460
0	0	2051	10881	5	6066	0	0	680	460
0	0	2046	10881	5	6071	0	0	680	460
0	0	2046	10881	5	6076	0	0	700	460
0	0	2041	10881	5	6081	0	0	710	450
0	0	2041	10881	5	6086	0	0	710	450
0	0	2038	10876	5	6091	0	0	720	440
0	0	2038	10876	5	6096	0	0	720	440
0	0	2038	10870	5	6101	0	0	720	440
0	0	2038	10870	6	6107	1	227	720	440
0	0	2031	10862	5	6112	1	287	730	440
0	0	2024	10862	5	6117	1	313	730	440
0	0	2024	10862	5	6122	1	398	730	440
0	0	2024	10862	5	6127	1	479	730	440
0	0	2028	10866	5	6132	1	542	730	440
0	0	2028	10870	5	6137	1	582	730	440
0	0	2033	10873	5	6142	1	611	730	440
0	0	2033	10877	5	6147	1	633	730	440
0	0	2033	10883	5	6152	1	671	730	440
0	0	2033	10889	5	6157	1	712	730	440
0	0	2033	10899	5	6162	1	740	740	460
0	0	2036	10909	5	6167	1	758	740	460
0	0	2040	10921	5	6172	1	774	730	470
0	0	2044	10933	5	6177	1	791	730	470
0	0	2044	10946	5	6182	1	800	740	460
0	0	2049	10961	5	6187	1	815	740	460
0	0	2049	10976	5	6192	1	824	750	440
0	0	2052	10995	5	6197	1	829	750	460
0	0	2052	11016	5	6202	1	833	750	460
0	0	2058	11038	5	6207	1	841	750	470
0	0	2062	11063	5	6212	1	841	750	470
0	0	2067	11088	5	6217	1	841	770	470
0	0	2074	11113	5	6222	1	845	770	470
0	0	2083	11138	5	6227	1	851	770	470
0	0	2094	11163	5	6232	1	853	770	470
0	0	2106	11187	5	6237	1	853	780	470
0	0	2118	11213	5	6242	1	855	780	470
0	0	2129	11240	5	6247	1	854	780	470
0	0	2140	11265	5	6252	1	854	780	470
0	0	2153	11290	5	6257	1	854	780	470
0	0	2169	11314	5	6262	1	855	790	500
0	0	2186	11340	5	6267	1	853	790	500
0	0	2202	11365	5	6272	1	852	790	500
0	0	2215	11389	5	6277	1	852	790	500
0	0	2227	11408	5	6282	1	849	790	500
0	0	2236	11423	5	6287	1	848	800	510
0	0	2245	11435	5	6292	1	849	800	510
0	0	2254	11443	5	6297	1	849	800	510
0	0	2260	11450	5	6302	1	851	790	530
0	0	2266	11453	5	6307	1	854	790	530
0	0	2272	11453	5	6312	1	858	790	530
0	0	2275	11453	5	6317	1	861	790	530
0	0	2279	11453	5	6322	1	865	820	540
0	0	2283	11448	5	6327	1	873	810	560
0	0	2288	11444	5	6332	1	880	810	560
0	0	2293	11439	5	6337	1	881	810	570
0	0	2297	11433	5	6342	1	882	810	570
0	0	2302	11424	5	6347	1	887	810	570
0	0	2307	11415	5	6352	1	892	810	570
0	0	2311	11404	5	6357	1	894	810	570
0	0	2316	11390	5	6362	1	894	810	560
0	0	2316	11374	5	6367	1	894	810	560
0	0	2320	11358	5	6372	1	898	820	540
0	0	2320	11340	5	6377	1	899	820	540
0	0	2320	11321	5	6382	1	901	820	530
0	0	2320	11300	5	6387	1	903	820	530
0	0	2320	11280	5	6392	1	904	830	510
0	0	2320	11257	5	6397	1	905	800	510
0	0	2320	11235	5	6402	1	912	800	500
0	0	2324	11212	5	6407	1	916	800	500
0	0	2329	11188	5	6412	1	920	810	480
0	0	2329	11163	5	6417	1	920	810	470
0	0	2334	11136	5	6422	1	922	810	470
0	0	2334	11107	5	6427	1	923	820	450
0	0	2334	11077	5	6432	1	927	820	450
0	0	2334	11048	5	6437	1	927	820	450
0	0	2334	11019	5	6442	1	930	820	450
0	0	2334	10990	5	6447	1	930	810	450
0	0	2334	10960	5	6452	1	930	810	450
0	0	2334	10928	5	6457	1	930	810	450
0	0	2329	10898	5	6462	1	930	790	440
0	0	2329	10873	5	6467	1	932	790	440
0	0	2323	10856	5	6472	1	932	790	440
0	0	2323	10846	5	6477	1	932	780	440
0	0	2323	10846	5	6482	1	932	780	440
0	0	2323	10846	5	6487	1	932	760	440
0	0	2323	10846	5	6492	1	932	760	440
0	0	2323	10846	5	6497	1	929	750	440
0	0	2323	10850	5	6502	1	924	750	440
0	0	2323	10850	5	6507	1	923	750	440
0	0	2319	10857	5	6512	1	919	730	440
0	0	2319	10865	5	6517	1	914	730	440
0	0	2314	10879	5	6522	1	909	730	440
0	0	2314	10897	5	6527	1	907	720	440
0	0	2314	10919	5	6532	1	904	720	440
0	0	2314	10944	5	6537	1	900	720	440
0	0	2319	10971	5	6542	1	895	730	440
0	0	2322	10999	5	6547	1	883	730	440
0	0	2322	11032	5	6552	1	880	730	440
0	0	2322	11069	5	6557	1	875	750	440
0	0	2327	11107	5	6562	1	865	750	440
0	0	2327	11145	5	6567	1	852	750	440
0	0	2337	11179	5	6572	1	855	760	440
0	0	2344	11207	5	6577	1	855	760	440
0	0	2352	11236	5	6582	1	855	780	440
0	0	2361	11263	5	6587	1	855	780	440
0	0	2368	11289	5	6592	1	854	790	440
0	0	2377	11314	5	6597	1	855	790	440
0	0	2385	11336	5	6602	1	852	810	450
0	0	2391	11353	5	6607	1	852	810	450
0	0	2397	11367	5	6612	1	852	810	450
0	0	2401	11378	5	6617	1	854	810	450
0	0	2405	11388	5	6622	1	854	810	450
0	0	2410	11396	5	6627	1	854	820	450
0	0	2414	11402	5	6632	1	853	820	450
0	0	2417	11406	5	6637	1	855	820	450
0	0	2417	11406	5	6642	1	859	820	450
0	0	2423	11406	5	6647	1	861	820	450
0	0	2423	11406	5	6652	1	862	820	450
0	0	2427	11406	5	6657	1	865	810	470
0	0	2427	11406	5	6662	1	866	810	470
0	0	2432	11406	5	6667	1	868	810	480
0	0	2436	11401	5	6672	1	870	810	480
0	0	2441	11395	5	6677	1	872	810	480
0	0	2448	11388	5	6682	1	874	810	480
0	0	2454	11377	5	6687	1	876	810	480
0	0	2460	11364	5	6692	1	881	810	480
0	0	2464	11350	5	6697	1	886	810	480
0	0	2468	11334	5	6702	1	888	810	480
0	0	2468	11317	5	6707	1	893	810	480
0	0	2474	11298	5	6712	1	899	810	480
0	0	2479	11277	5	6717	1	904	810	480
0	0	2483	11256	5	6722	1	910	810	480
0	0	2486	11233	5	6727	1	913	800	480
0	0	2490	11208	5	6732	1	918	800	480
0	0	2494	11181	5	6737	1	927	800	480
0	0	2498	11151	5	6742	1	932	790	500
0	0	2502	11121	5	6747	1	940	790	500
0	0	2507	11089	5	6752	1	946	790	500
0	0	2512	11058	5	6757	1	950	790	500
0	0	2518	11030	5	6762	1	955	790	500
0	0	2525	11002	5	6767	1	960	770	500
0	0	2532	10978	5	6772	1	960	770	500
0	0	2540	10956	5	6777	1	966	770	500
0	0	2552	10935	5	6782	1	968	760	520
0	0	2564	10915	5	6787	1	968	740	520
0	0	2577	10898	5	6792	1	970	740	530
0	0	2586	10886	5	6797	1	969	740	530
0	0	2594	10881	5	6802	1	970	710	520
0	0	2601	10881	5	6807	1	971	710	520
0	0	2608	10889	5	6812	1	971	710	520
0	0	2617	10895	5	6817	1	970	700	520
0	0	2626	10899	5	6822	1	968	700	520
0	0	2632	10904	5	6827	1	962	680	540
0	0	2640	10908	5	6832	1	956	660	530
0	0	2647	10914	5	6837	1	953	650	540
0	0	2656	10921	5	6842	1	949	650	540
0	0	2668	10932	5	6847	1	939	650	540
0	0	2680	10947	5	6852	1	926	650	540
0	0	2694	10969	5	6857	1	911	650	540
0	0	2707	10994	5	6862	1	892	680	550
0	0	2718	11021	5	6867	1	857	680	550
0	0	2729	11049	5	6872	1	792	680	550
0	0	2739	11076	5	6877	1	659	690	550
0	0	2750	11105	5	6882	1	303	670	570
0	0	2750	11105	5	6887	0	0	670	570
0	0	2771	11169	5	6892	0	0	700	580
0	0	2782	11204	5	6897	0	0	700	580
0	0	2792	11238	5	6902	0	0	710	590
0	0	2800	11270	5	6907	0	0	710	590
0	0	2806	11299	5	6912	0	0	710	590
0	0	2810	11322	5	6917	0	0	710	590
0	0	2815	11347	5	6922	0	0	750	590
0	0	2827	11372	5	6927	0	0	750	580
0	0	2844	11400	5	6932	0	0	750	580
0	0	2866	11434	5	6937	0	0	780	560
0	0	2890	11473	5	6942	0	0	780	560
0	0	2916	11517	5	6947	0	0	780	560
0	0	2943	11561	5	6952	0	0	810	560
0	0	2972	11604	5	6957	0	0	810	560
0	0	3001	11645	5	6962	0	0	830	540
0	0	3031	11684	5	6967	0	0	860	540
0	0	3061	11722	5	6972	0	0	870	540
0	0	3091	11760	5	6977	0	0	870	540
0	0	3121	11799	5	6982	0	0	870	540
0	0	3150	11836	5	6987	0	0	870	560
0	0	3181	11869	5	6992	0	0	860	560
0	0	3211	11900	5	6997	0	0	820	570
0	0	3211	11900	5	7002	0	0	820	570
