# Supplementary material for: “Let Me Hear Your Handwriting!” Evaluating the Movement Fluency from Its Sonification
Source: PLoS One. 2015 Jun 17;10(6):e0128388. doi: 10.1371/journal.pone.0128388 (PMC4470513; doi:10.1371/journal.pone.0128388)
Supplement: S1 Dataset — (ZIP) [file pone.0128388.s004.zip › S4_Dataset_Experiment1/JE2.txt]

Identification :	jeremy
2008-10-09	14:29:21
Fichier origine :	C:\Documents and Settings\schon\Bureau\Ecriture\jeremy2.txt
Nb segments :	1
Seg	Num	X /100 mm	Y /100 mm	Interv ms	Time ms	Tip	P	Az	Al
0	0	5898	11514	20	20	0	0	960	300
0	0	5890	11518	5	25	0	0	960	300
0	0	5873	11529	5	30	0	0	960	300
0	0	5848	11547	5	35	0	0	960	300
0	0	5813	11575	5	40	0	0	960	300
0	0	5777	11610	5	45	0	0	960	300
0	0	5740	11650	5	50	0	0	970	300
0	0	5700	11685	5	55	0	0	970	300
0	0	5665	11701	5	60	0	0	980	300
0	0	5641	11701	5	65	0	0	990	300
0	0	5625	11684	5	70	0	0	990	300
0	0	5621	11659	5	75	0	0	1010	300
0	0	5621	11638	5	80	0	0	1010	300
0	0	5621	11618	5	85	0	0	1010	300
0	0	5615	11600	5	90	0	0	1010	300
0	0	5611	11583	5	95	0	0	1020	290
0	0	5608	11568	5	100	0	0	1020	290
0	0	5608	11551	5	105	0	0	1020	290
0	0	5608	11532	5	110	0	0	1030	290
0	0	5611	11509	5	115	0	0	1030	290
0	0	5618	11484	5	120	0	0	1030	290
0	0	5628	11460	5	125	0	0	1020	290
0	0	5641	11437	5	130	0	0	1020	290
0	0	5655	11414	5	135	0	0	1020	290
0	0	5671	11393	5	140	0	0	1010	300
0	0	5686	11373	5	145	0	0	1010	300
0	0	5701	11356	5	150	0	0	990	300
0	0	5715	11344	5	155	0	0	990	300
0	0	5729	11334	5	160	0	0	990	300
0	0	5741	11326	5	165	0	0	980	300
0	0	5751	11318	5	170	0	0	970	300
0	0	5757	11304	5	175	0	0	970	300
0	0	5761	11284	5	180	0	0	960	300
0	0	5761	11257	5	185	0	0	960	300
0	0	5761	11222	5	190	0	0	950	300
0	0	5761	11184	5	195	0	0	940	300
0	0	5756	11150	5	200	0	0	930	300
0	0	5756	11118	5	205	0	0	930	300
0	0	5753	11095	5	210	0	0	920	300
0	0	5753	11077	5	215	0	0	920	300
0	0	5753	11062	5	220	0	0	910	300
0	0	5753	11050	5	225	0	0	910	300
0	0	5753	11038	5	230	0	0	900	300
0	0	5753	11027	5	235	0	0	900	300
0	0	5753	11017	5	240	0	0	900	300
0	0	5753	11009	5	245	0	0	900	300
0	0	5753	11002	5	250	0	0	900	300
0	0	5753	10996	5	255	0	0	890	300
0	0	5753	10990	5	260	0	0	890	300
0	0	5753	10986	5	265	0	0	890	300
0	0	5756	10982	5	270	0	0	880	300
0	0	5756	10982	5	275	0	0	880	300
0	0	5756	10978	5	280	0	0	880	300
0	0	5756	10978	5	285	0	0	870	300
0	0	5756	10978	5	290	0	0	870	300
0	0	5761	10978	5	295	0	0	870	300
0	0	5761	10978	5	300	0	0	870	300
0	0	5765	10978	5	305	0	0	870	300
0	0	5769	10984	5	310	0	0	870	300
0	0	5769	10988	5	315	0	0	870	300
0	0	5774	10993	5	320	0	0	870	300
0	0	5774	10993	5	325	0	0	870	300
0	0	5774	10997	5	330	0	0	870	300
0	0	5774	10997	5	335	0	0	870	300
0	0	5774	10997	5	340	0	0	870	300
0	0	5774	10997	5	345	0	0	880	300
0	0	5774	10997	5	350	0	0	880	300
0	0	5774	10994	5	355	0	0	880	300
0	0	5769	10994	5	360	0	0	880	300
0	0	5769	10994	5	365	0	0	880	300
0	0	5764	10994	5	370	0	0	880	300
0	0	5764	10994	5	375	0	0	880	300
0	0	5757	10994	5	380	0	0	880	300
0	0	5753	10994	5	385	0	0	880	300
0	0	5749	10994	5	390	0	0	890	300
0	0	5745	10994	5	395	0	0	890	300
0	0	5740	10998	5	400	0	0	890	300
0	0	5735	10998	5	405	0	0	890	300
0	0	5731	11004	5	410	0	0	890	300
0	0	5727	11004	5	415	0	0	890	300
0	0	5723	11010	5	420	0	0	890	300
0	0	5723	11010	5	425	0	0	890	300
0	0	5718	11016	5	430	0	0	890	300
0	0	5718	11020	5	435	0	0	890	300
0	0	5718	11020	5	440	0	0	900	300
0	0	5714	11023	5	445	0	0	900	300
0	0	5714	11023	5	450	0	0	900	300
0	0	5714	11023	5	455	0	0	900	300
0	0	5714	11023	5	460	0	0	900	300
0	0	5714	11019	5	465	0	0	900	300
0	0	5714	11019	2	467	1	107	900	300
0	0	5709	11013	5	472	1	111	900	300
0	0	5705	11013	5	477	1	138	900	320
0	0	5701	11009	5	482	1	199	900	320
0	0	5701	11009	5	487	1	307	900	330
0	0	5701	11009	5	492	1	416	900	330
0	0	5701	11009	5	497	1	491	910	330
0	0	5701	11009	5	502	1	556	910	330
0	0	5707	11009	5	507	1	631	910	330
0	0	5713	11009	5	512	1	700	910	330
0	0	5721	11005	5	517	1	733	910	350
0	0	5731	11005	5	522	1	741	910	350
0	0	5741	11005	5	527	1	748	920	360
0	0	5751	11001	5	532	1	772	920	360
0	0	5762	11001	5	537	1	790	920	360
0	0	5774	11001	5	542	1	804	910	360
0	0	5787	11001	5	547	1	816	910	360
0	0	5801	11001	5	552	1	819	910	360
0	0	5815	11001	5	557	1	831	910	360
0	0	5830	11008	5	562	1	833	920	360
0	0	5845	11015	5	567	1	841	920	360
0	0	5862	11026	5	572	1	858	920	360
0	0	5879	11040	5	577	1	861	920	360
0	0	5897	11057	5	582	1	861	920	360
0	0	5917	11076	5	587	1	874	920	360
0	0	5936	11099	5	592	1	880	920	360
0	0	5958	11126	5	597	1	883	920	360
0	0	5983	11157	5	602	1	886	920	360
0	0	6008	11193	5	607	1	886	920	360
0	0	6035	11235	5	612	1	890	920	360
0	0	6060	11277	5	617	1	894	920	360
0	0	6086	11320	5	622	1	894	920	360
0	0	6111	11362	5	627	1	896	920	360
0	0	6136	11404	5	632	1	901	920	360
0	0	6162	11446	5	637	1	901	920	360
0	0	6186	11489	5	642	1	901	920	380
0	0	6208	11532	5	647	1	900	920	380
0	0	6228	11573	5	652	1	906	920	390
0	0	6246	11614	5	657	1	909	920	390
0	0	6263	11654	5	662	1	909	920	390
0	0	6278	11692	5	667	1	910	920	390
0	0	6291	11731	5	672	1	908	930	390
0	0	6301	11770	5	677	1	909	930	390
0	0	6310	11809	5	682	1	908	930	390
0	0	6316	11847	5	687	1	909	930	390
0	0	6320	11884	5	692	1	909	930	390
0	0	6324	11917	5	697	1	908	930	410
0	0	6324	11948	5	702	1	908	950	410
0	0	6329	11979	5	707	1	909	950	420
0	0	6332	12006	5	712	1	908	950	420
0	0	6332	12033	5	717	1	908	960	420
0	0	6339	12058	5	722	1	909	960	420
0	0	6339	12080	5	727	1	908	980	420
0	0	6339	12099	5	732	1	907	980	420
0	0	6339	12114	5	737	1	907	980	420
0	0	6339	12127	5	742	1	907	990	420
0	0	6336	12136	5	747	1	907	990	420
0	0	6331	12146	5	752	1	907	990	420
0	0	6325	12156	5	757	1	899	1010	410
0	0	6319	12167	5	762	1	899	1010	410
0	0	6311	12179	5	767	1	893	1010	410
0	0	6304	12190	5	772	1	892	1020	410
0	0	6296	12201	5	777	1	885	1020	410
0	0	6289	12210	5	782	1	886	1020	410
0	0	6282	12219	5	787	1	883	1020	410
0	0	6274	12226	5	792	1	883	1040	410
0	0	6266	12232	5	797	1	880	1040	410
0	0	6257	12238	5	802	1	866	1040	410
0	0	6248	12242	5	807	1	868	1040	410
0	0	6239	12246	5	812	1	868	1040	410
0	0	6231	12246	5	817	1	868	1040	410
0	0	6223	12251	5	822	1	858	1040	400
0	0	6215	12251	5	827	1	855	1040	400
0	0	6206	12251	5	832	1	855	1030	380
0	0	6199	12251	5	837	1	855	1030	380
0	0	6191	12251	5	842	1	853	1030	380
0	0	6184	12251	5	847	1	848	1030	380
0	0	6178	12251	5	852	1	845	1050	380
0	0	6171	12246	5	857	1	845	1050	380
0	0	6165	12242	5	862	1	846	1050	380
0	0	6160	12238	5	867	1	845	1050	380
0	0	6154	12232	5	872	1	843	1050	380
0	0	6148	12225	5	877	1	841	1050	380
0	0	6141	12216	5	882	1	842	1050	380
0	0	6133	12206	5	887	1	843	1050	380
0	0	6126	12194	5	892	1	842	1040	370
0	0	6120	12181	5	897	1	842	1040	370
0	0	6114	12167	5	902	1	843	1030	350
0	0	6110	12153	5	907	1	845	1030	350
0	0	6106	12139	5	912	1	851	1020	350
0	0	6102	12125	5	917	1	852	1020	350
0	0	6102	12109	5	922	1	851	1020	350
0	0	6095	12092	5	927	1	851	1020	350
0	0	6090	12073	5	932	1	855	1020	350
0	0	6085	12054	5	937	1	865	1020	350
0	0	6082	12033	5	942	1	866	1010	350
0	0	6082	12012	5	947	1	868	1010	350
0	0	6077	11992	5	952	1	872	1010	350
0	0	6077	11969	5	957	1	872	1010	350
0	0	6069	11945	5	962	1	872	1010	350
0	0	6065	11918	5	967	1	874	1000	360
0	0	6061	11890	5	972	1	883	1000	360
0	0	6061	11862	5	977	1	886	1000	360
0	0	6057	11833	5	982	1	889	1000	360
0	0	6057	11806	5	987	1	889	990	360
0	0	6057	11777	5	992	1	889	990	360
0	0	6053	11747	5	997	1	893	990	360
0	0	6053	11716	5	1002	1	899	990	360
0	0	6046	11684	5	1007	1	901	970	360
0	0	6046	11652	5	1012	1	901	970	360
0	0	6041	11620	5	1017	1	903	970	360
0	0	6041	11588	5	1022	1	904	970	360
0	0	6041	11558	5	1027	1	903	970	360
0	0	6041	11526	5	1032	1	904	950	360
0	0	6041	11490	5	1037	1	906	950	360
0	0	6041	11454	5	1042	1	911	950	360
0	0	6041	11417	5	1047	1	911	940	360
0	0	6041	11382	5	1052	1	911	940	360
0	0	6049	11351	5	1057	1	911	940	360
0	0	6055	11319	5	1062	1	916	930	360
0	0	6059	11285	5	1067	1	918	930	360
0	0	6064	11251	5	1072	1	918	930	360
0	0	6068	11217	5	1077	1	918	930	360
0	0	6073	11186	5	1082	1	920	930	360
0	0	6079	11159	5	1087	1	923	920	360
0	0	6087	11134	5	1092	1	923	920	360
0	0	6095	11113	5	1097	1	924	920	360
0	0	6103	11095	5	1102	1	925	920	360
0	0	6112	11079	5	1107	1	927	920	360
0	0	6121	11063	5	1112	1	927	920	360
0	0	6132	11051	5	1117	1	928	910	360
0	0	6142	11042	5	1122	1	926	910	360
0	0	6152	11036	5	1127	1	926	910	360
0	0	6163	11032	5	1132	1	927	910	360
0	0	6175	11032	5	1137	1	928	910	380
0	0	6190	11028	5	1142	1	928	910	380
0	0	6206	11028	5	1147	1	928	910	390
0	0	6224	11037	5	1152	1	922	910	390
0	0	6243	11048	5	1157	1	916	910	390
0	0	6263	11063	5	1162	1	905	910	390
0	0	6285	11081	5	1167	1	891	910	390
0	0	6307	11103	5	1172	1	866	910	390
0	0	6330	11130	5	1177	1	824	910	390
0	0	6355	11160	5	1182	1	753	910	390
0	0	6380	11192	5	1187	1	575	910	410
0	0	6406	11226	5	1192	1	323	910	410
0	0	6431	11260	5	1197	1	104	910	420
0	0	6431	11260	5	1202	0	0	910	420
0	0	6474	11331	5	1207	0	0	910	420
0	0	6492	11366	5	1212	0	0	910	420
0	0	6504	11399	5	1217	0	0	910	420
0	0	6513	11429	5	1222	0	0	910	420
0	0	6516	11456	5	1227	0	0	910	410
0	0	6516	11481	5	1232	0	0	910	410
0	0	6521	11504	5	1237	0	0	910	390
0	0	6525	11528	5	1242	0	0	920	380
0	0	6531	11551	5	1247	0	0	920	380
0	0	6538	11572	5	1252	0	0	920	360
0	0	6545	11592	5	1257	0	0	920	350
0	0	6551	11608	5	1262	0	0	920	330
0	0	6555	11622	5	1267	0	0	930	320
0	0	6559	11633	5	1272	0	0	920	300
0	0	6559	11642	5	1277	0	0	920	300
0	0	6563	11648	5	1282	0	0	930	300
0	0	6563	11652	5	1287	0	0	930	300
0	0	6563	11652	5	1292	0	0	940	300
0	0	6563	11652	5	1297	0	0	940	300
0	0	6563	11652	5	1302	0	0	940	300
0	0	6557	11649	5	1307	0	0	950	300
0	0	6553	11644	5	1312	0	0	950	300
0	0	6553	11637	5	1317	0	0	950	300
0	0	6547	11630	5	1322	0	0	950	300
0	0	6544	11625	5	1327	0	0	950	300
0	0	6544	11625	4	1331	1	145	950	300
0	0	6530	11613	5	1336	1	177	950	300
0	0	6522	11607	5	1341	1	184	940	300
0	0	6515	11600	5	1346	1	294	940	300
0	0	6509	11593	5	1351	1	425	940	300
0	0	6504	11587	5	1356	1	517	940	320
0	0	6501	11581	5	1361	1	607	940	320
0	0	6496	11573	5	1366	1	661	940	330
0	0	6492	11562	5	1371	1	685	930	350
0	0	6488	11551	5	1376	1	717	930	350
0	0	6483	11537	5	1381	1	753	930	360
0	0	6477	11520	5	1386	1	771	930	360
0	0	6472	11500	5	1391	1	801	920	360
0	0	6467	11477	5	1396	1	811	920	360
0	0	6461	11452	5	1401	1	815	920	360
0	0	6455	11424	5	1406	1	820	920	360
0	0	6449	11394	5	1411	1	832	920	360
0	0	6443	11362	5	1416	1	851	920	360
0	0	6439	11327	5	1421	1	854	920	360
0	0	6436	11290	5	1426	1	858	920	360
0	0	6436	11254	5	1431	1	865	920	360
0	0	6436	11220	5	1436	1	871	910	360
0	0	6436	11189	5	1441	1	877	910	380
0	0	6441	11161	5	1446	1	877	910	380
0	0	6448	11135	5	1451	1	879	910	390
0	0	6457	11112	5	1456	1	883	910	390
0	0	6469	11092	5	1461	1	889	910	390
0	0	6481	11076	5	1466	1	887	910	390
0	0	6495	11065	5	1471	1	886	900	390
0	0	6509	11057	5	1476	1	886	900	390
0	0	6524	11057	5	1481	1	887	900	390
0	0	6540	11057	5	1486	1	891	900	390
0	0	6555	11057	5	1491	1	891	900	390
0	0	6572	11064	5	1496	1	891	900	390
0	0	6588	11074	5	1501	1	892	900	390
0	0	6603	11089	5	1506	1	894	900	390
0	0	6619	11109	5	1511	1	899	900	390
0	0	6635	11136	5	1516	1	901	900	390
0	0	6652	11168	5	1521	1	903	900	390
0	0	6669	11203	5	1526	1	903	900	390
0	0	6684	11241	5	1531	1	904	900	390
0	0	6699	11279	5	1536	1	905	900	390
0	0	6711	11318	5	1541	1	906	900	390
0	0	6722	11359	5	1546	1	907	900	390
0	0	6729	11400	5	1551	1	907	900	390
0	0	6729	11444	5	1556	1	906	900	390
0	0	6729	11484	5	1561	1	906	900	390
0	0	6729	11522	5	1566	1	907	900	390
0	0	6719	11559	5	1571	1	905	900	390
0	0	6709	11590	5	1576	1	904	900	390
0	0	6697	11617	5	1581	1	905	900	390
0	0	6684	11638	5	1586	1	905	900	390
0	0	6668	11652	5	1591	1	903	910	390
0	0	6652	11661	5	1596	1	903	910	390
0	0	6635	11664	5	1601	1	903	910	390
0	0	6618	11664	5	1606	1	902	910	390
0	0	6602	11660	5	1611	1	898	910	390
0	0	6585	11654	5	1616	1	883	910	390
0	0	6568	11646	5	1621	1	878	910	390
0	0	6551	11635	5	1626	1	871	920	390
0	0	6537	11622	5	1631	1	851	920	390
0	0	6525	11608	5	1636	1	787	920	390
0	0	6516	11591	5	1641	1	731	920	390
0	0	6507	11572	5	1646	1	613	920	390
0	0	6499	11551	5	1651	1	398	920	390
0	0	6493	11530	5	1656	1	163	920	390
0	0	6493	11530	5	1661	0	0	920	380
0	0	6493	11484	5	1666	0	0	920	380
0	0	6498	11462	5	1671	0	0	920	360
0	0	6506	11442	5	1676	0	0	920	360
0	0	6513	11422	5	1681	0	0	920	360
0	0	6522	11405	5	1686	0	0	910	360
0	0	6530	11390	5	1691	0	0	910	360
0	0	6541	11378	5	1696	0	0	910	360
0	0	6555	11372	5	1701	0	0	910	350
0	0	6572	11368	5	1706	0	0	900	350
0	0	6592	11368	5	1711	0	0	900	330
0	0	6612	11368	5	1716	0	0	900	320
0	0	6635	11368	5	1721	0	0	900	320
0	0	6657	11372	5	1726	0	0	900	300
0	0	6680	11378	5	1731	0	0	900	300
0	0	6703	11385	5	1736	0	0	900	300
0	0	6726	11393	5	1741	0	0	900	300
0	0	6749	11399	5	1746	0	0	900	300
0	0	6771	11407	5	1751	0	0	900	300
0	0	6794	11416	5	1756	0	0	900	300
0	0	6815	11425	5	1761	0	0	900	300
0	0	6832	11435	5	1766	0	0	900	300
0	0	6846	11443	5	1771	0	0	900	300
0	0	6856	11450	5	1776	0	0	900	300
0	0	6862	11455	5	1781	0	0	900	300
0	0	6867	11459	5	1786	0	0	900	300
0	0	6871	11463	5	1791	0	0	900	300
0	0	6871	11468	5	1796	0	0	900	300
0	0	6876	11473	5	1801	0	0	900	300
0	0	6876	11480	5	1806	0	0	900	300
0	0	6876	11487	5	1811	0	0	900	300
0	0	6871	11494	5	1816	0	0	900	300
0	0	6871	11503	5	1821	0	0	910	300
0	0	6867	11511	5	1826	0	0	910	300
0	0	6867	11521	5	1831	0	0	910	300
0	0	6862	11530	5	1836	0	0	910	300
0	0	6862	11540	5	1841	0	0	910	320
0	0	6856	11550	5	1846	0	0	910	320
0	0	6856	11561	5	1851	0	0	910	330
0	0	6851	11573	5	1856	0	0	910	330
0	0	6851	11584	5	1861	0	0	910	330
0	0	6847	11596	5	1866	0	0	910	330
0	0	6847	11607	5	1871	0	0	910	330
0	0	6847	11618	5	1876	0	0	910	350
0	0	6847	11629	5	1881	0	0	910	350
0	0	6843	11637	5	1886	0	0	910	360
0	0	6843	11644	5	1891	0	0	920	360
0	0	6835	11648	5	1896	0	0	920	360
0	0	6835	11648	7	1903	1	51	920	360
0	0	6818	11648	5	1908	1	97	920	360
0	0	6809	11648	5	1913	1	156	920	360
0	0	6802	11641	5	1918	1	256	920	360
0	0	6797	11637	5	1923	1	356	920	360
0	0	6790	11632	5	1928	1	460	920	360
0	0	6782	11625	5	1933	1	506	920	360
0	0	6775	11617	5	1938	1	556	920	360
0	0	6769	11607	5	1943	1	601	920	360
0	0	6762	11594	5	1948	1	664	920	360
0	0	6757	11579	5	1953	1	724	920	360
0	0	6752	11560	5	1958	1	745	910	360
0	0	6747	11538	5	1963	1	755	910	360
0	0	6743	11513	5	1968	1	763	910	360
0	0	6743	11482	5	1973	1	802	910	360
0	0	6736	11445	5	1978	1	826	910	360
0	0	6732	11404	5	1983	1	829	910	360
0	0	6732	11363	5	1988	1	828	910	360
0	0	6728	11324	5	1993	1	841	900	360
0	0	6728	11288	5	1998	1	849	900	360
0	0	6734	11255	5	2003	1	858	900	360
0	0	6742	11225	5	2008	1	859	900	360
0	0	6753	11197	5	2013	1	868	900	360
0	0	6765	11174	5	2018	1	872	900	360
0	0	6776	11153	5	2023	1	871	900	380
0	0	6787	11137	5	2028	1	871	900	380
0	0	6799	11123	5	2033	1	873	900	390
0	0	6811	11114	5	2038	1	877	900	390
0	0	6824	11109	5	2043	1	875	900	390
0	0	6839	11109	5	2048	1	877	900	390
0	0	6855	11109	5	2053	1	881	900	390
0	0	6872	11118	5	2058	1	882	880	390
0	0	6889	11134	5	2063	1	883	880	390
0	0	6908	11154	5	2068	1	888	880	390
0	0	6925	11178	5	2073	1	889	880	390
0	0	6943	11208	5	2078	1	891	880	390
0	0	6961	11241	5	2083	1	889	880	390
0	0	6978	11278	5	2088	1	889	880	390
0	0	6995	11317	5	2093	1	889	880	390
0	0	7010	11357	5	2098	1	889	880	390
0	0	7025	11399	5	2103	1	889	880	390
0	0	7039	11443	5	2108	1	891	880	390
0	0	7052	11490	5	2113	1	889	880	390
0	0	7065	11537	5	2118	1	889	880	390
0	0	7076	11585	5	2123	1	877	900	390
0	0	7084	11629	5	2128	1	880	900	390
0	0	7091	11666	5	2133	1	879	900	390
0	0	7095	11695	5	2138	1	879	900	390
0	0	7099	11714	5	2143	1	880	900	390
0	0	7099	11728	5	2148	1	881	900	390
0	0	7102	11739	5	2153	1	881	900	390
0	0	7102	11747	5	2158	1	883	900	390
0	0	7102	11754	5	2163	1	883	900	390
0	0	7102	11758	5	2168	1	885	900	390
0	0	7102	11758	5	2173	1	888	910	390
0	0	7102	11758	5	2178	1	890	910	390
0	0	7102	11758	5	2183	1	891	910	390
0	0	7102	11758	5	2188	1	891	920	390
0	0	7102	11758	5	2193	1	891	920	390
0	0	7102	11752	5	2198	1	891	920	390
0	0	7102	11746	5	2203	1	891	920	390
0	0	7102	11737	5	2208	1	892	920	390
0	0	7099	11724	5	2213	1	891	920	390
0	0	7099	11708	5	2218	1	891	930	390
0	0	7099	11689	5	2223	1	891	920	390
0	0	7095	11665	5	2228	1	895	920	390
0	0	7095	11638	5	2233	1	897	920	390
0	0	7095	11608	5	2238	1	899	920	390
0	0	7090	11575	5	2243	1	910	920	390
0	0	7090	11543	5	2248	1	911	920	390
0	0	7090	11509	5	2253	1	916	910	390
0	0	7090	11475	5	2258	1	918	910	390
0	0	7095	11438	5	2263	1	926	910	390
0	0	7095	11395	5	2268	1	933	900	390
0	0	7095	11348	5	2273	1	939	900	390
0	0	7095	11295	5	2278	1	938	900	390
0	0	7095	11239	5	2283	1	939	900	390
0	0	7095	11181	5	2288	1	939	900	390
0	0	7102	11123	5	2293	1	941	900	390
0	0	7106	11060	5	2298	1	932	900	390
0	0	7109	10995	5	2303	1	938	900	410
0	0	7114	10932	5	2308	1	939	880	410
0	0	7114	10871	5	2313	1	939	880	420
0	0	7120	10818	5	2318	1	939	870	420
0	0	7124	10773	5	2323	1	936	850	420
0	0	7128	10738	5	2328	1	937	850	420
0	0	7134	10711	5	2333	1	936	850	420
0	0	7137	10690	5	2338	1	935	850	420
0	0	7141	10677	5	2343	1	930	850	420
0	0	7141	10668	5	2348	1	924	850	420
0	0	7145	10663	5	2353	1	919	830	420
0	0	7145	10663	5	2358	1	910	830	420
0	0	7145	10663	5	2363	1	900	820	440
0	0	7145	10668	5	2368	1	887	820	440
0	0	7145	10675	5	2373	1	862	810	450
0	0	7145	10686	5	2378	1	805	810	450
0	0	7140	10701	5	2383	1	659	810	450
0	0	7140	10720	5	2388	1	352	810	450
0	0	7136	10743	5	2393	1	44	810	450
0	0	7136	10743	5	2398	0	0	820	450
0	0	7136	10800	5	2403	0	0	820	450
0	0	7136	10833	5	2408	0	0	820	450
0	0	7136	10866	5	2413	0	0	820	450
0	0	7128	10900	5	2418	0	0	820	450
0	0	7123	10936	5	2423	0	0	820	450
0	0	7119	10973	5	2428	0	0	820	450
0	0	7119	11013	5	2433	0	0	810	450
0	0	7119	11056	5	2438	0	0	810	450
0	0	7128	11100	5	2443	0	0	810	440
0	0	7141	11143	5	2448	0	0	810	440
0	0	7161	11183	5	2453	0	0	820	420
0	0	7190	11221	5	2458	0	0	820	420
0	0	7221	11254	5	2463	0	0	820	420
0	0	7250	11284	5	2468	0	0	820	420
0	0	7277	11313	5	2473	0	0	830	420
0	0	7299	11340	5	2478	0	0	830	420
0	0	7317	11366	5	2483	0	0	830	420
0	0	7333	11389	5	2488	0	0	850	420
0	0	7346	11411	5	2493	0	0	850	420
0	0	7355	11430	5	2498	0	0	850	440
0	0	7361	11444	5	2503	0	0	850	440
0	0	7361	11456	5	2508	0	0	870	450
0	0	7361	11462	5	2513	0	0	880	450
0	0	7354	11462	5	2518	0	0	880	450
0	0	7344	11462	5	2523	0	0	900	450
0	0	7333	11458	5	2528	0	0	900	470
0	0	7321	11453	5	2533	0	0	900	470
0	0	7307	11446	5	2538	0	0	900	480
0	0	7294	11438	5	2543	0	0	900	480
0	0	7279	11432	5	2548	0	0	900	480
0	0	7265	11427	5	2553	0	0	910	480
0	0	7252	11423	5	2558	0	0	910	480
0	0	7239	11423	5	2563	0	0	910	480
0	0	7228	11419	5	2568	0	0	910	470
0	0	7221	11419	5	2573	0	0	910	470
0	0	7214	11419	5	2578	0	0	910	450
0	0	7207	11415	5	2583	0	0	910	450
0	0	7202	11415	5	2588	0	0	910	450
0	0	7196	11415	5	2593	0	0	910	440
0	0	7190	11410	5	2598	0	0	910	440
0	0	7184	11410	5	2603	0	0	910	420
0	0	7178	11404	5	2608	0	0	900	420
0	0	7173	11400	5	2613	0	0	900	420
0	0	7169	11395	5	2618	0	0	900	420
0	0	7163	11391	5	2623	0	0	900	420
0	0	7158	11387	5	2628	0	0	900	410
0	0	7152	11384	5	2633	0	0	900	410
0	0	7146	11380	5	2638	0	0	900	390
0	0	7140	11376	5	2643	0	0	900	390
0	0	7135	11372	5	2648	0	0	900	390
0	0	7131	11372	5	2653	0	0	900	390
0	0	7128	11366	5	2658	0	0	900	390
0	0	7128	11366	5	2663	0	0	900	390
0	0	7122	11361	5	2668	0	0	900	390
0	0	7122	11361	5	2673	0	0	900	390
0	0	7119	11361	5	2678	0	0	900	390
0	0	7119	11361	5	2683	0	0	900	390
0	0	7119	11361	5	2688	0	0	900	390
0	0	7119	11366	5	2693	0	0	880	390
0	0	7119	11372	5	2698	0	0	880	390
0	0	7113	11379	5	2703	0	0	880	390
0	0	7113	11379	4	2707	1	18	880	390
0	0	7099	11391	5	2712	1	107	880	390
0	0	7093	11396	5	2717	1	184	900	390
0	0	7090	11402	5	2722	1	270	900	390
0	0	7090	11408	5	2727	1	362	900	390
0	0	7090	11414	5	2732	1	468	900	390
0	0	7090	11420	5	2737	1	556	900	390
0	0	7090	11425	5	2742	1	594	900	390
0	0	7090	11431	5	2747	1	633	900	390
0	0	7090	11439	5	2752	1	687	900	390
0	0	7090	11449	5	2757	1	713	900	390
0	0	7090	11460	5	2762	1	738	900	390
0	0	7093	11474	5	2767	1	736	900	390
0	0	7097	11492	5	2772	1	736	900	390
0	0	7102	11510	5	2777	1	745	900	390
0	0	7108	11531	5	2782	1	753	900	390
0	0	7117	11552	5	2787	1	760	900	390
0	0	7127	11573	5	2792	1	776	900	390
0	0	7140	11595	5	2797	1	789	900	390
0	0	7156	11616	5	2802	1	800	900	390
0	0	7172	11636	5	2807	1	820	900	390
0	0	7189	11654	5	2812	1	824	900	390
0	0	7208	11669	5	2817	1	829	900	390
0	0	7225	11682	5	2822	1	841	900	390
0	0	7243	11691	5	2827	1	840	910	410
0	0	7260	11698	5	2832	1	842	910	410
0	0	7276	11702	5	2837	1	843	910	420
0	0	7291	11702	5	2842	1	851	910	420
0	0	7305	11702	5	2847	1	858	910	420
0	0	7316	11694	5	2852	1	859	930	420
0	0	7325	11683	5	2857	1	860	930	420
0	0	7333	11670	5	2862	1	868	930	420
0	0	7338	11654	5	2867	1	869	930	420
0	0	7342	11633	5	2872	1	871	930	420
0	0	7342	11609	5	2877	1	873	910	420
0	0	7342	11584	5	2882	1	878	910	440
0	0	7342	11558	5	2887	1	886	910	440
0	0	7342	11536	5	2892	1	890	910	450
0	0	7348	11517	5	2897	1	890	900	450
0	0	7352	11497	5	2902	1	894	900	450
0	0	7352	11474	5	2907	1	898	900	450
0	0	7352	11447	5	2912	1	902	900	450
0	0	7352	11417	5	2917	1	905	900	450
0	0	7352	11386	5	2922	1	907	900	450
0	0	7348	11356	5	2927	1	911	900	450
0	0	7348	11328	5	2932	1	917	900	450
0	0	7348	11302	5	2937	1	919	880	450
0	0	7355	11277	5	2942	1	919	880	450
0	0	7359	11255	5	2947	1	920	880	450
0	0	7364	11237	5	2952	1	923	870	450
0	0	7370	11220	5	2957	1	924	870	450
0	0	7376	11205	5	2962	1	923	870	450
0	0	7382	11193	5	2967	1	923	870	450
0	0	7387	11183	5	2972	1	923	850	450
0	0	7392	11174	5	2977	1	923	850	450
0	0	7399	11169	5	2982	1	923	850	450
0	0	7407	11169	5	2987	1	923	850	450
0	0	7413	11165	5	2992	1	921	850	450
0	0	7420	11165	5	2997	1	920	850	450
0	0	7425	11165	5	3002	1	920	850	450
0	0	7431	11173	5	3007	1	920	850	450
0	0	7438	11182	5	3012	1	922	850	470
0	0	7448	11197	5	3017	1	921	850	470
0	0	7460	11217	5	3022	1	920	840	480
0	0	7472	11241	5	3027	1	920	840	480
0	0	7485	11267	5	3032	1	921	840	480
0	0	7497	11296	5	3037	1	920	840	480
0	0	7510	11327	5	3042	1	920	840	470
0	0	7524	11361	5	3047	1	921	840	470
0	0	7537	11398	5	3052	1	920	840	450
0	0	7550	11437	5	3057	1	919	840	450
0	0	7562	11478	5	3062	1	919	850	450
0	0	7571	11519	5	3067	1	918	850	450
0	0	7579	11563	5	3072	1	915	850	450
0	0	7588	11605	5	3077	1	916	850	440
0	0	7596	11645	5	3082	1	913	850	440
0	0	7601	11683	5	3087	1	914	870	420
0	0	7607	11717	5	3092	1	912	870	420
0	0	7607	11749	5	3097	1	912	870	420
0	0	7611	11777	5	3102	1	912	880	420
0	0	7611	11800	5	3107	1	914	880	410
0	0	7611	11819	5	3112	1	914	900	410
0	0	7611	11834	5	3117	1	914	900	390
0	0	7611	11847	5	3122	1	915	900	390
0	0	7611	11857	5	3127	1	916	900	390
0	0	7608	11862	5	3132	1	916	900	390
0	0	7608	11862	5	3137	1	917	900	390
0	0	7603	11862	5	3142	1	918	900	390
0	0	7603	11862	5	3147	1	919	900	390
0	0	7603	11862	5	3152	1	920	900	390
0	0	7603	11862	5	3157	1	921	900	390
0	0	7603	11862	5	3162	1	922	910	390
0	0	7603	11858	5	3167	1	922	910	390
0	0	7603	11858	5	3172	1	923	900	390
0	0	7603	11854	5	3177	1	923	900	390
0	0	7603	11854	5	3182	1	923	900	390
0	0	7603	11849	5	3187	1	923	900	390
0	0	7603	11849	5	3192	1	923	900	390
0	0	7603	11841	5	3197	1	923	900	390
0	0	7608	11835	5	3202	1	923	900	390
0	0	7608	11823	5	3207	1	923	900	390
0	0	7608	11806	5	3212	1	924	900	390
0	0	7608	11786	5	3217	1	924	900	390
0	0	7608	11763	5	3222	1	924	900	390
0	0	7601	11742	5	3227	1	923	900	390
0	0	7601	11722	5	3232	1	924	900	390
0	0	7598	11699	5	3237	1	924	910	390
0	0	7598	11674	5	3242	1	927	900	390
0	0	7593	11646	5	3247	1	930	900	390
0	0	7589	11616	5	3252	1	929	900	390
0	0	7584	11586	5	3257	1	934	900	390
0	0	7581	11556	5	3262	1	934	900	390
0	0	7577	11525	5	3267	1	934	900	390
0	0	7572	11494	5	3272	1	935	900	390
0	0	7568	11462	5	3277	1	937	900	390
0	0	7564	11433	5	3282	1	938	900	390
0	0	7564	11406	5	3287	1	939	900	390
0	0	7564	11381	5	3292	1	942	900	390
0	0	7567	11356	5	3297	1	943	880	390
0	0	7572	11331	5	3302	1	943	880	410
0	0	7577	11307	5	3307	1	943	880	410
0	0	7582	11287	5	3312	1	943	870	420
0	0	7586	11270	5	3317	1	943	870	420
0	0	7592	11255	5	3322	1	944	870	420
0	0	7597	11244	5	3327	1	944	850	420
0	0	7602	11235	5	3332	1	943	850	420
0	0	7606	11229	5	3337	1	943	850	420
0	0	7610	11226	5	3342	1	943	850	420
0	0	7615	11226	5	3347	1	943	850	420
0	0	7621	11222	5	3352	1	943	850	420
0	0	7627	11222	5	3357	1	943	850	420
0	0	7635	11222	5	3362	1	943	850	420
0	0	7642	11230	5	3367	1	945	850	420
0	0	7649	11237	5	3372	1	944	850	420
0	0	7657	11249	5	3377	1	944	850	420
0	0	7666	11265	5	3382	1	945	850	420
0	0	7674	11286	5	3387	1	944	850	420
0	0	7685	11311	5	3392	1	944	850	420
0	0	7697	11340	5	3397	1	944	850	420
0	0	7707	11373	5	3402	1	941	850	420
0	0	7719	11410	5	3407	1	941	850	420
0	0	7731	11451	5	3412	1	941	850	420
0	0	7744	11495	5	3417	1	939	850	420
0	0	7759	11542	5	3422	1	938	850	420
0	0	7775	11589	5	3427	1	938	850	420
0	0	7791	11632	5	3432	1	938	850	420
0	0	7805	11672	5	3437	1	937	870	420
0	0	7817	11706	5	3442	1	937	870	420
0	0	7827	11736	5	3447	1	937	870	420
0	0	7837	11763	5	3452	1	936	880	420
0	0	7846	11788	5	3457	1	936	880	420
0	0	7855	11810	5	3462	1	934	900	420
0	0	7863	11829	5	3467	1	935	900	420
0	0	7869	11844	5	3472	1	935	900	420
0	0	7874	11857	5	3477	1	935	900	420
0	0	7879	11867	5	3482	1	935	900	420
0	0	7883	11876	5	3487	1	935	900	420
0	0	7887	11881	5	3492	1	934	900	440
0	0	7887	11881	5	3497	1	934	900	440
0	0	7892	11881	5	3502	1	934	900	450
0	0	7892	11881	5	3507	1	934	900	450
0	0	7892	11881	5	3512	1	933	900	450
0	0	7896	11876	5	3517	1	933	900	450
0	0	7896	11873	5	3522	1	933	900	450
0	0	7901	11869	5	3527	1	934	900	450
0	0	7901	11864	5	3532	1	934	900	450
0	0	7907	11857	5	3537	1	935	900	450
0	0	7912	11847	5	3542	1	937	900	450
0	0	7915	11832	5	3547	1	939	900	450
0	0	7919	11815	5	3552	1	939	900	450
0	0	7919	11795	5	3557	1	940	900	450
0	0	7919	11770	5	3562	1	944	900	450
0	0	7924	11740	5	3567	1	947	900	450
0	0	7924	11707	5	3572	1	948	900	450
0	0	7924	11670	5	3577	1	950	900	450
0	0	7924	11634	5	3582	1	952	900	450
0	0	7919	11597	5	3587	1	954	900	450
0	0	7919	11559	5	3592	1	956	900	450
0	0	7914	11520	5	3597	1	961	900	450
0	0	7914	11482	5	3602	1	967	900	450
0	0	7910	11446	5	3607	1	966	900	450
0	0	7910	11413	5	3612	1	967	880	450
0	0	7915	11387	5	3617	1	969	880	450
0	0	7919	11363	5	3622	1	970	880	450
0	0	7923	11345	5	3627	1	971	870	450
0	0	7923	11334	5	3632	1	971	870	450
0	0	7923	11325	5	3637	1	970	850	450
0	0	7926	11325	5	3642	1	969	850	450
0	0	7926	11325	5	3647	1	969	850	450
0	0	7926	11325	5	3652	1	967	840	450
0	0	7926	11325	5	3657	1	965	840	450
0	0	7926	11333	5	3662	1	963	840	450
0	0	7926	11342	5	3667	1	960	820	450
0	0	7926	11357	5	3672	1	956	820	450
0	0	7926	11377	5	3677	1	951	820	450
0	0	7926	11402	5	3682	1	949	810	450
0	0	7930	11433	5	3687	1	948	810	450
0	0	7934	11466	5	3692	1	944	810	450
0	0	7940	11505	5	3697	1	936	820	450
0	0	7950	11547	5	3702	1	933	820	450
0	0	7962	11591	5	3707	1	926	820	450
0	0	7975	11635	5	3712	1	922	840	450
0	0	7989	11677	5	3717	1	914	840	450
0	0	8002	11715	5	3722	1	911	840	450
0	0	8014	11751	5	3727	1	907	850	450
0	0	8025	11783	5	3732	1	903	850	450
0	0	8035	11808	5	3737	1	902	850	450
0	0	8045	11829	5	3742	1	903	870	450
0	0	8053	11844	5	3747	1	903	870	450
0	0	8059	11852	5	3752	1	903	870	450
0	0	8064	11857	5	3757	1	904	880	450
0	0	8064	11857	5	3762	1	905	880	450
0	0	8070	11857	5	3767	1	909	880	450
0	0	8074	11857	5	3772	1	914	880	450
0	0	8074	11851	5	3777	1	919	880	450
0	0	8080	11846	5	3782	1	924	880	450
0	0	8080	11838	5	3787	1	927	880	450
0	0	8080	11828	5	3792	1	928	880	450
0	0	8085	11815	5	3797	1	931	880	450
0	0	8085	11797	5	3802	1	934	880	450
0	0	8090	11775	5	3807	1	936	880	450
0	0	8090	11748	5	3812	1	940	880	450
0	0	8090	11719	5	3817	1	946	880	450
0	0	8090	11688	5	3822	1	946	880	450
0	0	8095	11660	5	3827	1	948	880	450
0	0	8101	11633	5	3832	1	937	880	450
0	0	8109	11605	5	3837	1	953	880	450
0	0	8117	11580	5	3842	1	953	880	450
0	0	8124	11553	5	3847	1	954	880	450
0	0	8131	11526	5	3852	1	953	880	450
0	0	8135	11501	5	3857	1	957	870	450
0	0	8139	11475	5	3862	1	956	870	450
0	0	8144	11449	5	3867	1	956	870	470
0	0	8150	11426	5	3872	1	956	870	470
0	0	8158	11404	5	3877	1	956	840	480
0	0	8166	11387	5	3882	1	954	840	480
0	0	8173	11373	5	3887	1	954	840	480
0	0	8179	11363	5	3892	1	954	830	480
0	0	8186	11356	5	3897	1	954	830	480
0	0	8193	11350	5	3902	1	949	810	480
0	0	8200	11350	5	3907	1	945	810	480
0	0	8204	11350	5	3912	1	940	800	480
0	0	8210	11350	5	3917	1	937	800	480
0	0	8214	11355	5	3922	1	930	800	480
0	0	8220	11366	5	3927	1	924	770	490
0	0	8228	11385	5	3932	1	912	770	490
0	0	8235	11409	5	3937	1	897	770	500
0	0	8242	11439	5	3942	1	862	770	500
0	0	8248	11474	5	3947	1	829	770	500
0	0	8252	11515	5	3952	1	727	770	500
0	0	8256	11562	5	3957	1	488	770	500
0	0	8256	11614	5	3962	1	138	790	500
0	0	8256	11614	5	3967	0	0	790	500
0	0	8256	11724	5	3972	0	0	790	500
0	0	8250	11776	5	3977	0	0	800	510
0	0	8241	11824	5	3982	0	0	800	510
0	0	8231	11865	5	3987	0	0	800	510
0	0	8220	11898	5	3992	0	0	830	510
0	0	8207	11928	5	3997	0	0	830	510
0	0	8195	11956	5	4002	0	0	840	510
0	0	8182	11986	5	4007	0	0	840	500
0	0	8169	12020	5	4012	0	0	840	500
0	0	8157	12054	5	4017	0	0	870	480
0	0	8144	12087	5	4022	0	0	870	480
0	0	8130	12118	5	4027	0	0	870	480
0	0	8117	12147	5	4032	0	0	880	480
0	0	8104	12172	5	4037	0	0	880	470
0	0	8092	12192	5	4042	0	0	880	470
0	0	8079	12206	5	4047	0	0	880	450
0	0	8065	12215	5	4052	0	0	900	450
0	0	8049	12219	5	4057	0	0	900	440
0	0	8032	12219	5	4062	0	0	900	440
0	0	8013	12219	5	4067	0	0	900	420
0	0	7994	12219	5	4072	0	0	900	410
0	0	7974	12219	5	4077	0	0	900	410
0	0	7953	12224	5	4082	0	0	900	390
0	0	7932	12229	5	4087	0	0	900	390
0	0	7909	12233	5	4092	0	0	900	380
0	0	7887	12239	5	4097	0	0	910	380
0	0	7867	12244	5	4102	0	0	910	360
0	0	7849	12249	5	4107	0	0	910	350
0	0	7834	12255	5	4112	0	0	910	350
0	0	7820	12259	5	4117	0	0	920	330
0	0	7807	12264	5	4122	0	0	920	330
0	0	7795	12264	5	4127	0	0	920	320
0	0	7784	12270	5	4132	0	0	920	320
0	0	7774	12270	5	4137	0	0	920	300
0	0	7765	12275	5	4142	0	0	920	300
0	0	7755	12275	5	4147	0	0	920	300
0	0	7746	12278	5	4152	0	0	920	300
0	0	7736	12278	5	4157	0	0	920	300
0	0	7727	12284	5	4162	0	0	920	300
0	0	7717	12284	5	4167	0	0	920	300
0	0	7710	12288	5	4172	0	0	930	300
0	0	7703	12288	5	4177	0	0	930	300
0	0	7698	12288	5	4182	0	0	930	300
0	0	7694	12288	5	4187	0	0	930	300
0	0	7690	12288	5	4192	0	0	930	300
0	0	7690	12288	5	4197	0	0	930	300
0	0	7684	12282	5	4202	0	0	930	300
0	0	7684	12275	5	4207	0	0	940	300
0	0	7684	12266	5	4212	0	0	940	300
0	0	7684	12256	5	4217	0	0	940	300
0	0	7681	12244	5	4222	0	0	940	300
0	0	7677	12235	5	4227	0	0	940	300
0	0	7677	12235	8	4235	1	786	940	300
0	0	7658	12214	5	4240	1	815	940	300
0	0	7650	12207	5	4245	1	825	940	300
0	0	7645	12201	5	4250	1	859	940	320
0	0	7645	12201	5	4255	1	885	940	320
0	0	7645	12201	5	4260	1	905	950	330
0	0	7645	12201	5	4265	1	915	950	350
0	0	7645	12201	5	4270	1	919	950	350
0	0	7645	12201	5	4275	1	920	950	360
0	0	7645	12201	5	4280	1	921	950	380
0	0	7645	12201	5	4285	1	922	950	380
0	0	7645	12201	5	4290	1	923	960	390
0	0	7645	12201	5	4295	1	922	960	390
0	0	7649	12201	5	4300	1	921	960	390
0	0	7649	12201	5	4305	1	919	960	390
0	0	7649	12201	5	4310	1	911	960	390
0	0	7649	12201	5	4315	1	898	960	390
0	0	7649	12201	5	4320	1	880	960	390
0	0	7649	12201	5	4325	1	849	960	390
0	0	7649	12201	5	4330	1	793	960	390
0	0	7653	12201	5	4335	1	657	960	390
0	0	7653	12201	5	4340	1	356	960	390
0	0	7653	12201	5	4345	1	62	960	390
0	0	7653	12201	5	4350	0	0	960	390
0	0	7658	12201	5	4355	0	0	960	390
0	0	7661	12201	5	4360	0	0	960	390
0	0	7661	12209	5	4365	0	0	960	390
0	0	7661	12214	5	4370	0	0	960	390
0	0	7657	12221	5	4375	0	0	960	390
0	0	7657	12228	5	4380	0	0	960	390
0	0	7657	12236	5	4385	0	0	960	390
0	0	7657	12243	5	4390	0	0	960	390
0	0	7661	12249	5	4395	0	0	950	380
0	0	7661	12254	5	4400	0	0	950	360
0	0	7665	12258	5	4405	0	0	950	350
0	0	7665	12258	5	4410	0	0	950	330
0	0	7665	12258	5	4415	0	0	940	320
0	0	7665	12264	5	4420	0	0	940	300
0	0	7665	12264	5	4425	0	0	940	300
0	0	7665	12269	5	4430	0	0	940	300
0	0	7665	12273	5	4435	0	0	940	300
0	0	7665	12273	5	4440	0	0	940	300
0	0	7665	12276	5	4445	0	0	940	300
0	0	7660	12276	5	4450	0	0	940	300
0	0	7660	12276	5	4455	0	0	940	300
0	0	7654	12271	5	4460	0	0	940	300
0	0	7649	12271	5	4465	0	0	940	300
0	0	7644	12264	5	4470	0	0	940	300
0	0	7637	12259	5	4475	0	0	950	300
0	0	7631	12251	5	4480	0	0	950	300
0	0	7624	12244	5	4485	0	0	950	300
0	0	7617	12238	5	4490	0	0	950	300
0	0	7610	12232	5	4495	0	0	950	300
0	0	7603	12226	5	4500	0	0	950	300
0	0	7594	12219	5	4505	0	0	950	300
0	0	7585	12210	5	4510	0	0	950	300
0	0	7576	12202	5	4515	0	0	950	300
0	0	7567	12195	5	4520	0	0	950	300
0	0	7561	12187	5	4525	0	0	950	300
0	0	7555	12182	5	4530	0	0	950	300
0	0	7548	12172	5	4535	0	0	940	300
0	0	7542	12166	5	4540	0	0	940	300
0	0	7533	12161	5	4545	0	0	940	300
0	0	7526	12161	5	4550	0	0	930	300
0	0	7522	12161	5	4555	0	0	930	300
0	0	7518	12161	5	4560	0	0	930	300
0	0	7518	12161	5	4565	0	0	930	300
