# Supplementary material for: “Let Me Hear Your Handwriting!” Evaluating the Movement Fluency from Its Sonification
Source: PLoS One. 2015 Jun 17;10(6):e0128388. doi: 10.1371/journal.pone.0128388 (PMC4470513; doi:10.1371/journal.pone.0128388)
Supplement: S1 Dataset — (ZIP) [file pone.0128388.s004.zip › S4_Dataset_Experiment1/JE3.txt]

Identification :	jeremy
2008-10-09	14:29:31
Fichier origine :	C:\Documents and Settings\schon\Bureau\Ecriture\jeremy3.txt
Nb segments :	1
Seg	Num	X /100 mm	Y /100 mm	Interv ms	Time ms	Tip	P	Az	Al
0	0	11256	11744	20	20	0	0	1350	220
0	0	11242	11741	5	25	0	0	1350	220
0	0	11209	11735	5	30	0	0	1350	220
0	0	11160	11727	5	35	0	0	1350	220
0	0	11098	11721	5	40	0	0	1350	220
0	0	11037	11721	5	45	0	0	1350	220
0	0	10982	11721	5	50	0	0	1350	220
0	0	10935	11729	5	55	0	0	1350	220
0	0	10891	11742	5	60	0	0	1350	220
0	0	10852	11768	5	65	0	0	1350	220
0	0	10818	11807	5	70	0	0	1350	220
0	0	10785	11868	5	75	0	0	1350	220
0	0	10755	11945	5	80	0	0	1350	220
0	0	10727	12036	5	85	0	0	1350	220
0	0	10698	12136	5	90	0	0	1350	220
0	0	10665	12238	5	95	0	0	1350	220
0	0	10632	12342	5	100	0	0	1350	220
0	0	10602	12453	6	106	0	0	1350	220
0	0	10576	12546	5	111	0	0	1350	220
0	0	10562	12611	5	116	0	0	1350	220
0	0	10562	12654	5	121	0	0	1350	220
0	0	10562	12660	5	126	0	0	1350	220
0	0	10569	12646	5	131	0	0	1350	220
0	0	10577	12621	5	136	0	0	1350	220
0	0	10581	12579	5	141	0	0	1350	220
0	0	10581	12527	5	146	0	0	1350	220
0	0	10581	12462	5	151	0	0	1350	220
0	0	10590	12381	5	156	0	0	1350	220
0	0	10602	12294	5	161	0	0	1350	220
0	0	10621	12208	5	166	0	0	1350	220
0	0	10642	12135	5	171	0	0	1350	220
0	0	10663	12074	5	176	0	0	1350	220
0	0	10684	12015	5	181	0	0	1350	220
0	0	10706	11952	5	186	0	0	1350	220
0	0	10724	11886	5	191	0	0	1350	220
0	0	10744	11819	5	196	0	0	1350	220
0	0	10765	11754	5	201	0	0	1350	220
0	0	10784	11690	5	206	0	0	1350	220
0	0	10805	11626	5	211	0	0	1330	230
0	0	10826	11561	5	216	0	0	1280	240
0	0	10845	11499	5	221	0	0	1240	260
0	0	10863	11442	5	226	0	0	1210	260
0	0	10876	11391	5	231	0	0	1170	270
0	0	10885	11343	5	236	0	0	1140	280
0	0	10889	11294	5	241	0	0	1110	280
0	0	10889	11245	5	246	0	0	1090	290
0	0	10889	11196	5	251	0	0	1070	290
0	0	10889	11148	5	256	0	0	1050	290
0	0	10889	11102	5	261	0	0	1040	290
0	0	10880	11062	5	266	0	0	1020	290
0	0	10873	11025	5	271	0	0	1010	300
0	0	10865	10995	5	276	0	0	990	300
0	0	10856	10971	5	281	0	0	960	300
0	0	10847	10953	5	286	0	0	940	300
0	0	10840	10941	5	291	0	0	920	300
0	0	10833	10933	5	296	0	0	910	300
0	0	10828	10926	5	301	0	0	900	300
0	0	10822	10922	5	306	0	0	880	300
0	0	10817	10922	5	311	0	0	870	300
0	0	10812	10922	5	316	0	0	870	300
0	0	10808	10926	5	321	0	0	850	300
0	0	10805	10931	5	326	0	0	850	300
0	0	10805	10938	5	331	0	0	850	300
0	0	10800	10945	5	336	0	0	850	300
0	0	10800	10956	5	341	0	0	850	300
0	0	10794	10965	5	346	0	0	850	300
0	0	10794	10974	5	351	0	0	850	300
0	0	10788	10983	5	356	0	0	850	300
0	0	10788	10990	5	361	0	0	850	300
0	0	10784	10997	5	366	0	0	850	300
0	0	10780	11002	5	371	0	0	870	300
0	0	10780	11002	5	376	0	0	870	300
0	0	10773	11007	5	381	0	0	870	300
0	0	10768	11007	5	386	0	0	870	300
0	0	10764	11007	5	391	0	0	870	300
0	0	10759	11007	5	396	0	0	880	300
0	0	10756	11007	5	401	0	0	880	300
0	0	10756	11007	5	406	0	0	880	300
0	0	10749	11007	5	411	0	0	890	300
0	0	10749	11007	5	416	0	0	890	300
0	0	10746	11007	5	421	0	0	890	300
0	0	10746	11007	5	426	0	0	890	300
0	0	10746	11007	5	431	0	0	890	300
0	0	10746	11011	5	436	0	0	890	300
0	0	10746	11015	5	441	0	0	890	300
0	0	10750	11021	5	446	0	0	890	300
0	0	10750	11029	5	451	0	0	900	300
0	0	10756	11037	5	456	0	0	900	300
0	0	10756	11047	5	461	0	0	900	300
0	0	10761	11055	5	466	0	0	900	300
0	0	10761	11063	5	471	0	0	900	300
0	0	10765	11071	5	476	0	0	900	300
0	0	10768	11079	5	481	0	0	900	300
0	0	10768	11086	5	486	0	0	900	300
0	0	10774	11093	5	491	0	0	900	300
0	0	10774	11100	5	496	0	0	900	300
0	0	10780	11106	5	501	0	0	900	300
0	0	10780	11111	5	506	0	0	910	300
0	0	10786	11116	5	511	0	0	910	300
0	0	10786	11116	5	516	0	0	910	300
0	0	10790	11120	5	521	0	0	920	300
0	0	10790	11124	3	524	1	174	920	300
0	0	10784	11124	5	529	1	202	920	300
0	0	10781	11124	5	534	1	273	920	300
0	0	10781	11128	5	539	1	401	930	320
0	0	10781	11128	5	544	1	494	930	320
0	0	10781	11128	5	549	1	561	930	330
0	0	10781	11128	5	554	1	605	940	330
0	0	10781	11128	5	559	1	637	940	330
0	0	10781	11132	5	564	1	664	940	350
0	0	10787	11132	5	569	1	698	940	350
0	0	10791	11132	5	574	1	726	940	360
0	0	10797	11132	5	579	1	747	940	360
0	0	10804	11132	5	584	1	772	940	360
0	0	10811	11136	5	589	1	792	940	360
0	0	10819	11136	5	594	1	805	940	360
0	0	10826	11143	5	599	1	813	950	360
0	0	10833	11147	5	604	1	824	950	360
0	0	10841	11153	5	609	1	838	950	360
0	0	10850	11159	5	614	1	844	950	360
0	0	10861	11166	5	619	1	847	950	360
0	0	10873	11176	5	624	1	855	950	360
0	0	10887	11188	5	629	1	862	950	360
0	0	10902	11205	5	634	1	870	950	360
0	0	10918	11226	5	639	1	871	950	360
0	0	10936	11249	5	644	1	872	950	360
0	0	10955	11274	5	649	1	876	950	360
0	0	10976	11299	5	654	1	879	950	360
0	0	10996	11325	5	659	1	889	940	360
0	0	11019	11352	5	664	1	894	940	360
0	0	11040	11380	5	669	1	896	940	360
0	0	11062	11410	5	674	1	902	940	360
0	0	11083	11439	5	679	1	909	940	360
0	0	11103	11469	5	684	1	909	940	360
0	0	11121	11496	5	689	1	910	940	360
0	0	11138	11524	5	694	1	912	940	360
0	0	11153	11552	5	699	1	912	940	360
0	0	11167	11580	5	704	1	912	940	360
0	0	11180	11610	5	709	1	913	940	360
0	0	11193	11640	5	714	1	916	940	360
0	0	11205	11670	5	719	1	916	940	360
0	0	11215	11699	5	724	1	916	940	360
0	0	11224	11728	5	729	1	916	940	360
0	0	11230	11757	6	735	1	916	940	360
0	0	11235	11788	5	740	1	916	940	360
0	0	11235	11819	5	745	1	915	950	360
0	0	11240	11853	5	750	1	915	950	360
0	0	11240	11886	5	755	1	915	970	360
0	0	11244	11918	5	760	1	914	970	360
0	0	11244	11950	5	765	1	914	970	360
0	0	11244	11980	5	770	1	914	970	360
0	0	11244	12011	5	775	1	910	970	360
0	0	11244	12043	5	780	1	903	990	360
0	0	11244	12072	5	785	1	903	990	360
0	0	11239	12100	5	790	1	904	1000	360
0	0	11239	12125	5	795	1	899	1000	360
0	0	11239	12145	5	800	1	899	1010	350
0	0	11235	12165	5	805	1	895	1010	350
0	0	11235	12183	5	810	1	885	1020	350
0	0	11229	12199	5	815	1	885	1020	350
0	0	11223	12214	5	820	1	878	1020	350
0	0	11218	12227	5	825	1	877	1030	350
0	0	11213	12237	5	830	1	878	1030	350
0	0	11207	12246	5	835	1	872	1040	350
0	0	11201	12255	5	840	1	861	1040	350
0	0	11194	12263	5	845	1	849	1040	350
0	0	11187	12270	5	850	1	852	1060	350
0	0	11179	12277	5	855	1	852	1060	350
0	0	11172	12282	5	860	1	845	1060	350
0	0	11165	12287	5	865	1	836	1060	350
0	0	11157	12291	5	870	1	836	1060	350
0	0	11149	12291	5	875	1	825	1060	350
0	0	11141	12295	5	880	1	814	1060	350
0	0	11133	12295	5	885	1	816	1060	350
0	0	11126	12295	5	890	1	820	1060	350
0	0	11120	12295	5	895	1	819	1070	340
0	0	11115	12295	5	900	1	820	1070	340
0	0	11112	12290	5	905	1	821	1060	320
0	0	11112	12290	5	910	1	821	1060	320
0	0	11108	12285	5	915	1	820	1060	320
0	0	11108	12281	5	920	1	820	1060	320
0	0	11102	12276	5	925	1	817	1060	320
0	0	11102	12269	5	930	1	816	1060	320
0	0	11095	12260	5	935	1	816	1060	320
0	0	11092	12249	5	940	1	817	1060	320
0	0	11092	12236	5	945	1	817	1060	320
0	0	11086	12221	5	950	1	819	1060	320
0	0	11086	12206	5	955	1	819	1060	320
0	0	11080	12191	5	960	1	819	1060	320
0	0	11080	12175	5	965	1	823	1060	320
0	0	11080	12158	5	970	1	823	1060	320
0	0	11076	12138	5	975	1	829	1070	340
0	0	11076	12115	5	980	1	833	1060	340
0	0	11076	12090	5	985	1	835	1060	350
0	0	11076	12064	5	990	1	845	1060	350
0	0	11072	12039	5	995	1	851	1060	350
0	0	11072	12013	5	1000	1	855	1060	350
0	0	11072	11987	5	1005	1	858	1060	350
0	0	11072	11961	5	1010	1	862	1060	350
0	0	11076	11932	5	1015	1	868	1040	350
0	0	11076	11902	5	1020	1	870	1040	350
0	0	11076	11870	5	1025	1	873	1040	350
0	0	11076	11835	5	1030	1	873	1030	350
0	0	11076	11800	5	1035	1	881	1030	350
0	0	11073	11763	5	1040	1	888	1020	350
0	0	11073	11726	5	1045	1	889	1020	350
0	0	11073	11687	5	1050	1	888	1020	350
0	0	11069	11646	5	1055	1	892	1010	350
0	0	11069	11602	5	1060	1	898	1010	350
0	0	11069	11557	5	1065	1	906	1000	360
0	0	11069	11513	5	1070	1	907	1000	360
0	0	11076	11467	5	1075	1	910	990	360
0	0	11081	11424	5	1080	1	910	990	360
0	0	11086	11384	5	1085	1	910	970	360
0	0	11092	11347	5	1090	1	910	970	360
0	0	11100	11315	5	1095	1	915	970	360
0	0	11109	11284	5	1100	1	915	970	360
0	0	11120	11256	5	1105	1	916	950	360
0	0	11131	11231	5	1110	1	918	950	360
0	0	11143	11208	5	1115	1	918	950	360
0	0	11156	11188	5	1120	1	920	940	360
0	0	11168	11172	5	1125	1	922	940	360
0	0	11181	11159	5	1130	1	922	940	360
0	0	11194	11148	5	1135	1	922	940	360
0	0	11207	11139	5	1140	1	922	940	360
0	0	11220	11132	5	1145	1	916	940	360
0	0	11233	11127	5	1150	1	911	930	360
0	0	11246	11127	5	1155	1	909	930	360
0	0	11259	11127	5	1160	1	895	930	360
0	0	11276	11135	5	1165	1	886	930	360
0	0	11293	11146	5	1170	1	871	930	360
0	0	11313	11161	5	1175	1	844	930	360
0	0	11335	11180	5	1180	1	800	930	360
0	0	11357	11205	5	1185	1	715	930	360
0	0	11382	11236	5	1190	1	554	930	360
0	0	11406	11271	5	1195	1	241	930	360
0	0	11406	11271	5	1200	0	0	930	360
0	0	11452	11354	5	1205	0	0	930	360
0	0	11471	11397	5	1210	0	0	930	380
0	0	11485	11439	5	1215	0	0	930	380
0	0	11495	11478	5	1220	0	0	930	390
0	0	11501	11514	5	1225	0	0	930	390
0	0	11505	11549	5	1230	0	0	930	390
0	0	11511	11584	5	1235	0	0	930	390
0	0	11518	11617	5	1240	0	0	930	390
0	0	11528	11650	5	1245	0	0	950	390
0	0	11539	11681	5	1250	0	0	950	390
0	0	11549	11708	5	1255	0	0	950	410
0	0	11558	11732	5	1260	0	0	960	410
0	0	11565	11751	5	1265	0	0	960	420
0	0	11569	11764	5	1270	0	0	980	420
0	0	11569	11773	5	1275	0	0	980	420
0	0	11573	11779	5	1280	0	0	990	420
0	0	11573	11782	5	1285	0	0	990	420
0	0	11569	11782	5	1290	0	0	1010	410
0	0	11569	11782	5	1295	0	0	1010	410
0	0	11562	11782	5	1300	0	0	1020	410
0	0	11557	11777	5	1305	0	0	1020	410
0	0	11553	11773	5	1310	0	0	1020	410
0	0	11549	11769	5	1315	0	0	1040	410
0	0	11546	11765	5	1320	0	0	1040	410
0	0	11546	11761	5	1325	0	0	1020	410
0	0	11546	11757	5	1330	0	0	1020	410
0	0	11541	11753	5	1335	0	0	1020	410
0	0	11541	11749	5	1340	0	0	1010	410
0	0	11535	11749	5	1345	0	0	1010	410
0	0	11535	11744	5	1350	0	0	1010	410
0	0	11535	11744	5	1355	1	80	990	420
0	0	11530	11740	5	1360	1	156	990	420
0	0	11526	11740	5	1365	1	241	990	420
0	0	11526	11737	5	1370	1	310	980	420
0	0	11521	11737	5	1375	1	362	980	410
0	0	11517	11730	5	1380	1	422	980	410
0	0	11513	11724	5	1385	1	482	970	390
0	0	11508	11718	5	1390	1	532	970	390
0	0	11502	11710	5	1395	1	592	970	390
0	0	11497	11701	5	1400	1	616	970	390
0	0	11491	11690	5	1405	1	641	970	390
0	0	11484	11678	5	1410	1	669	960	390
0	0	11477	11665	5	1415	1	684	960	390
0	0	11469	11651	5	1420	1	715	960	390
0	0	11462	11637	5	1425	1	731	960	390
0	0	11454	11620	5	1430	1	731	960	390
0	0	11446	11601	5	1435	1	745	960	390
0	0	11438	11580	5	1440	1	772	960	390
0	0	11430	11556	5	1445	1	785	960	390
0	0	11422	11530	5	1450	1	785	960	390
0	0	11414	11504	5	1455	1	800	950	390
0	0	11407	11476	5	1460	1	812	950	390
0	0	11400	11446	5	1465	1	828	950	390
0	0	11395	11414	5	1470	1	832	950	390
0	0	11391	11381	5	1475	1	835	950	390
0	0	11387	11347	5	1480	1	838	950	390
0	0	11387	11313	5	1485	1	852	930	390
0	0	11387	11281	5	1490	1	854	930	390
0	0	11387	11251	5	1495	1	858	930	390
0	0	11393	11225	5	1500	1	859	930	390
0	0	11400	11203	5	1505	1	860	930	390
0	0	11408	11183	5	1510	1	862	930	390
0	0	11419	11168	6	1516	1	865	930	390
0	0	11430	11154	5	1521	1	872	930	390
0	0	11443	11140	5	1526	1	872	920	390
0	0	11456	11132	5	1531	1	871	920	390
0	0	11470	11127	5	1536	1	872	920	390
0	0	11487	11127	5	1541	1	873	920	390
0	0	11504	11131	5	1546	1	872	920	390
0	0	11524	11141	5	1551	1	873	920	390
0	0	11545	11156	5	1556	1	874	920	390
0	0	11567	11176	5	1561	1	877	930	410
0	0	11590	11203	5	1566	1	878	930	410
0	0	11613	11234	5	1571	1	881	910	420
0	0	11634	11269	5	1576	1	883	910	420
0	0	11654	11306	5	1581	1	884	910	420
0	0	11673	11343	5	1586	1	883	910	420
0	0	11689	11381	5	1591	1	883	910	420
0	0	11703	11420	5	1596	1	883	910	420
0	0	11713	11458	5	1601	1	884	910	410
0	0	11720	11493	5	1606	1	883	910	410
0	0	11726	11527	5	1611	1	882	910	390
0	0	11729	11560	5	1616	1	884	910	390
0	0	11729	11592	5	1621	1	883	910	390
0	0	11729	11625	5	1626	1	885	910	390
0	0	11722	11657	5	1631	1	884	910	390
0	0	11715	11687	5	1636	1	887	910	390
0	0	11708	11712	5	1641	1	889	910	390
0	0	11697	11733	5	1646	1	889	920	390
0	0	11685	11747	5	1651	1	888	920	390
0	0	11672	11755	5	1656	1	893	920	380
0	0	11654	11759	5	1661	1	885	920	380
0	0	11634	11759	5	1666	1	886	930	360
0	0	11613	11759	5	1671	1	884	930	360
0	0	11591	11755	5	1676	1	880	930	360
0	0	11571	11750	5	1681	1	876	950	380
0	0	11551	11743	5	1686	1	860	950	380
0	0	11533	11734	5	1691	1	841	950	390
0	0	11515	11724	5	1696	1	838	960	390
0	0	11499	11711	5	1701	1	829	960	390
0	0	11484	11694	5	1706	1	765	960	390
0	0	11470	11675	5	1711	1	698	960	390
0	0	11457	11653	5	1716	1	611	960	390
0	0	11446	11633	5	1721	1	437	960	390
0	0	11437	11612	5	1726	1	263	960	390
0	0	11432	11592	5	1731	1	97	960	390
0	0	11432	11592	5	1736	0	0	960	390
0	0	11432	11551	5	1741	0	0	950	390
0	0	11432	11530	5	1746	0	0	950	390
0	0	11432	11511	5	1751	0	0	950	390
0	0	11437	11491	5	1756	0	0	950	390
0	0	11442	11474	5	1761	0	0	930	390
0	0	11448	11459	5	1766	0	0	930	390
0	0	11457	11448	5	1771	0	0	930	390
0	0	11471	11442	5	1776	0	0	930	390
0	0	11488	11442	5	1781	0	0	920	390
0	0	11505	11442	5	1786	0	0	920	390
0	0	11524	11442	5	1791	0	0	920	390
0	0	11543	11447	5	1796	0	0	920	390
0	0	11562	11456	5	1801	0	0	920	390
0	0	11581	11467	5	1806	0	0	930	410
0	0	11601	11480	5	1811	0	0	910	410
0	0	11620	11495	5	1816	0	0	910	410
0	0	11638	11510	5	1821	0	0	910	410
0	0	11654	11526	5	1826	0	0	910	390
0	0	11668	11541	5	1831	0	0	920	380
0	0	11681	11555	5	1836	0	0	920	380
0	0	11692	11570	5	1841	0	0	920	360
0	0	11701	11582	5	1846	0	0	920	350
0	0	11709	11596	5	1851	0	0	920	350
0	0	11715	11607	5	1856	0	0	920	330
0	0	11720	11620	5	1861	0	0	920	330
0	0	11723	11632	5	1866	0	0	920	320
0	0	11723	11644	5	1871	0	0	920	320
0	0	11727	11656	5	1876	0	0	920	300
0	0	11727	11666	5	1881	0	0	920	300
0	0	11731	11676	5	1886	0	0	920	300
0	0	11731	11685	5	1891	0	0	920	300
0	0	11731	11694	5	1896	0	0	920	300
0	0	11731	11701	5	1901	0	0	920	300
0	0	11731	11707	5	1906	0	0	920	300
0	0	11725	11713	5	1911	0	0	930	320
0	0	11725	11713	5	1916	0	0	930	320
0	0	11725	11713	7	1923	1	111	930	330
0	0	11718	11716	5	1928	1	245	930	330
0	0	11713	11716	5	1933	1	356	930	350
0	0	11713	11716	5	1938	1	416	930	350
0	0	11713	11716	5	1943	1	471	930	360
0	0	11709	11716	5	1948	1	538	930	360
0	0	11709	11716	5	1953	1	597	930	360
0	0	11709	11712	5	1958	1	643	930	360
0	0	11709	11708	5	1963	1	688	930	360
0	0	11709	11704	5	1968	1	731	930	360
0	0	11709	11698	5	1973	1	754	930	360
0	0	11709	11691	5	1978	1	768	930	360
0	0	11709	11682	5	1983	1	775	920	360
0	0	11709	11668	5	1988	1	778	920	360
0	0	11709	11649	5	1993	1	790	920	360
0	0	11709	11624	5	1998	1	809	920	360
0	0	11709	11594	5	2003	1	808	920	360
0	0	11709	11563	5	2008	1	817	920	360
0	0	11709	11529	5	2013	1	832	920	360
0	0	11709	11490	5	2018	1	845	920	360
0	0	11706	11450	5	2023	1	851	910	360
0	0	11706	11406	5	2028	1	859	910	360
0	0	11706	11360	5	2033	1	868	910	360
0	0	11706	11318	5	2038	1	871	910	360
0	0	11710	11276	5	2043	1	871	910	380
0	0	11714	11239	5	2048	1	873	900	380
0	0	11718	11207	5	2053	1	873	900	390
0	0	11725	11177	5	2058	1	875	900	390
0	0	11731	11152	5	2063	1	875	900	390
0	0	11739	11132	5	2068	1	874	900	390
0	0	11746	11115	5	2073	1	875	900	390
0	0	11752	11102	5	2078	1	874	900	390
0	0	11758	11093	5	2083	1	875	900	390
0	0	11762	11087	5	2088	1	877	900	390
0	0	11768	11087	5	2093	1	878	900	390
0	0	11774	11087	5	2098	1	879	880	390
0	0	11781	11087	5	2103	1	883	880	390
0	0	11790	11098	5	2108	1	889	880	390
0	0	11799	11111	5	2113	1	888	880	390
0	0	11808	11127	5	2118	1	889	880	390
0	0	11818	11148	5	2123	1	888	880	390
0	0	11828	11175	5	2128	1	889	880	390
0	0	11839	11206	5	2133	1	889	880	390
0	0	11851	11241	5	2138	1	889	880	390
0	0	11864	11278	5	2143	1	889	880	390
0	0	11877	11317	5	2148	1	889	880	390
0	0	11889	11359	5	2153	1	889	880	390
0	0	11901	11403	5	2158	1	888	880	390
0	0	11911	11451	5	2163	1	889	880	390
0	0	11921	11501	5	2168	1	888	880	390
0	0	11930	11552	5	2173	1	886	880	390
0	0	11938	11601	5	2178	1	886	900	390
0	0	11944	11649	5	2183	1	884	900	390
0	0	11948	11692	5	2188	1	886	900	390
0	0	11948	11731	5	2193	1	883	900	390
0	0	11954	11765	6	2199	1	885	900	390
0	0	11954	11794	5	2204	1	886	900	390
0	0	11954	11819	5	2209	1	886	900	390
0	0	11954	11840	5	2214	1	886	900	390
0	0	11954	11857	5	2219	1	886	910	390
0	0	11954	11871	5	2224	1	886	910	390
0	0	11954	11884	5	2229	1	886	920	390
0	0	11954	11893	5	2234	1	885	920	390
0	0	11954	11900	5	2239	1	886	930	390
0	0	11949	11905	5	2244	1	885	930	390
0	0	11949	11905	5	2249	1	885	930	390
0	0	11949	11910	5	2254	1	885	950	390
0	0	11949	11910	5	2259	1	885	950	390
0	0	11949	11910	5	2264	1	885	950	390
0	0	11949	11910	5	2269	1	886	960	390
0	0	11949	11910	5	2274	1	886	960	390
0	0	11949	11905	5	2279	1	887	960	390
0	0	11949	11900	5	2284	1	889	960	390
0	0	11955	11890	5	2289	1	891	960	390
0	0	11955	11878	5	2294	1	892	960	390
0	0	11959	11859	5	2299	1	896	960	390
0	0	11959	11834	5	2304	1	897	960	390
0	0	11959	11804	5	2309	1	898	960	390
0	0	11959	11769	5	2314	1	899	960	390
0	0	11955	11731	5	2319	1	903	960	390
0	0	11955	11692	5	2324	1	907	950	390
0	0	11949	11648	5	2329	1	910	950	390
0	0	11949	11599	5	2334	1	916	950	390
0	0	11945	11547	5	2339	1	921	950	390
0	0	11945	11490	5	2344	1	925	930	390
0	0	11939	11430	5	2349	1	932	930	390
0	0	11935	11367	5	2354	1	938	930	390
0	0	11931	11303	5	2359	1	942	920	390
0	0	11931	11239	5	2364	1	946	920	390
0	0	11927	11175	5	2369	1	949	910	390
0	0	11927	11112	5	2374	1	949	910	390
0	0	11927	11051	5	2379	1	954	900	390
0	0	11927	10991	5	2384	1	955	900	390
0	0	11930	10937	5	2389	1	958	900	410
0	0	11930	10889	5	2394	1	956	900	410
0	0	11930	10845	5	2399	1	955	880	420
0	0	11930	10808	5	2404	1	957	880	420
0	0	11930	10773	5	2409	1	957	870	420
0	0	11930	10744	5	2414	1	956	850	420
0	0	11930	10723	5	2419	1	954	850	420
0	0	11936	10705	5	2424	1	951	850	420
0	0	11936	10694	5	2429	1	944	850	420
0	0	11940	10686	5	2434	1	933	850	420
0	0	11940	10681	5	2439	1	922	830	420
0	0	11940	10681	5	2444	1	904	830	420
0	0	11940	10681	5	2449	1	882	830	420
0	0	11940	10684	5	2454	1	858	820	420
0	0	11940	10689	5	2459	1	828	820	420
0	0	11944	10696	5	2464	1	779	820	420
0	0	11944	10706	5	2469	1	690	820	420
0	0	11951	10720	5	2474	1	522	800	420
0	0	11956	10738	5	2479	1	256	800	420
0	0	11956	10738	5	2484	0	0	800	420
0	0	11966	10784	5	2489	0	0	800	420
0	0	11966	10811	5	2494	0	0	800	420
0	0	11966	10840	5	2499	0	0	800	420
0	0	11960	10874	5	2504	0	0	800	420
0	0	11953	10913	5	2509	0	0	800	420
0	0	11948	10956	5	2514	0	0	800	420
0	0	11948	11004	5	2519	0	0	800	420
0	0	11948	11052	5	2524	0	0	800	410
0	0	11954	11100	5	2529	0	0	800	410
0	0	11964	11145	5	2534	0	0	810	390
0	0	11980	11188	5	2539	0	0	830	380
0	0	12000	11231	5	2544	0	0	830	380
0	0	12022	11272	5	2549	0	0	830	360
0	0	12046	11314	5	2554	0	0	840	350
0	0	12066	11356	5	2559	0	0	840	350
0	0	12085	11396	5	2564	0	0	850	330
0	0	12102	11435	5	2569	0	0	860	320
0	0	12114	11472	5	2574	0	0	860	320
0	0	12123	11506	5	2579	0	0	870	300
0	0	12129	11536	5	2584	0	0	880	300
0	0	12134	11561	5	2589	0	0	890	300
0	0	12138	11579	5	2594	0	0	900	300
0	0	12138	11591	5	2599	0	0	900	300
0	0	12138	11595	5	2604	0	0	900	300
0	0	12138	11595	5	2609	0	0	910	300
0	0	12129	11586	5	2614	0	0	920	300
0	0	12122	11578	5	2619	0	0	920	300
0	0	12114	11571	5	2624	0	0	930	300
0	0	12106	11565	5	2629	0	0	930	300
0	0	12097	11558	5	2634	0	0	930	300
0	0	12088	11552	5	2639	0	0	940	300
0	0	12078	11546	5	2644	0	0	940	300
0	0	12070	11539	5	2649	0	0	940	300
0	0	12062	11533	5	2654	0	0	950	300
0	0	12055	11528	5	2659	0	0	950	300
0	0	12050	11522	5	2664	0	0	950	300
0	0	12046	11517	5	2669	0	0	940	300
0	0	12046	11512	5	2674	0	0	940	300
0	0	12043	11506	5	2679	0	0	940	300
0	0	12043	11501	5	2684	0	0	930	300
0	0	12043	11496	5	2689	0	0	940	320
0	0	12043	11491	5	2694	0	0	930	320
0	0	12043	11486	5	2699	0	0	930	330
0	0	12039	11479	5	2704	0	0	920	330
0	0	12039	11473	5	2709	0	0	920	330
0	0	12039	11467	5	2714	0	0	920	330
0	0	12035	11463	5	2719	0	0	920	330
0	0	12035	11463	5	2724	0	0	910	350
0	0	12032	11457	5	2729	0	0	910	350
0	0	12032	11457	5	2734	0	0	910	360
0	0	12032	11457	5	2739	1	398	910	360
0	0	12021	11457	5	2744	1	385	910	360
0	0	12015	11462	5	2749	1	378	910	360
0	0	12015	11467	5	2754	1	454	910	360
0	0	12012	11470	5	2759	1	525	910	360
0	0	12012	11476	5	2764	1	611	910	380
0	0	12012	11483	5	2769	1	664	910	380
0	0	12017	11492	5	2774	1	701	910	390
0	0	12021	11501	5	2779	1	749	910	390
0	0	12026	11511	5	2784	1	779	910	390
0	0	12031	11523	5	2789	1	803	910	390
0	0	12036	11534	5	2794	1	829	910	390
0	0	12041	11546	5	2799	1	841	910	390
0	0	12045	11560	5	2804	1	849	910	390
0	0	12049	11576	5	2809	1	850	910	390
0	0	12055	11595	5	2814	1	854	910	390
0	0	12061	11619	5	2819	1	858	910	390
0	0	12069	11646	5	2824	1	857	910	390
0	0	12079	11674	5	2829	1	858	910	390
0	0	12088	11704	5	2834	1	858	910	390
0	0	12099	11735	5	2839	1	858	910	390
0	0	12110	11765	5	2844	1	858	910	390
0	0	12121	11794	5	2849	1	855	910	390
0	0	12132	11819	5	2854	1	858	920	390
0	0	12142	11840	5	2859	1	859	920	390
0	0	12151	11857	5	2864	1	858	920	390
0	0	12160	11870	5	2869	1	862	920	390
0	0	12167	11880	5	2874	1	868	930	390
0	0	12174	11889	5	2879	1	869	930	390
0	0	12182	11898	5	2884	1	872	930	390
0	0	12190	11906	5	2889	1	875	930	390
0	0	12199	11914	5	2894	1	874	930	390
0	0	12207	11919	5	2899	1	874	950	390
0	0	12214	11919	5	2904	1	876	950	390
0	0	12221	11919	5	2909	1	880	950	390
0	0	12227	11919	5	2914	1	881	950	390
0	0	12234	11919	5	2919	1	887	950	390
0	0	12241	11911	5	2924	1	894	950	390
0	0	12249	11902	5	2929	1	895	950	390
0	0	12256	11889	5	2934	1	898	950	390
0	0	12261	11871	5	2939	1	902	950	390
0	0	12265	11850	5	2944	1	903	950	390
0	0	12265	11825	5	2949	1	905	950	390
0	0	12265	11798	5	2954	1	906	950	390
0	0	12269	11768	5	2959	1	910	950	390
0	0	12269	11738	5	2964	1	918	930	390
0	0	12269	11709	5	2969	1	917	930	390
0	0	12269	11678	5	2974	1	918	930	390
0	0	12269	11648	5	2979	1	920	930	390
0	0	12264	11616	5	2984	1	920	920	390
0	0	12260	11585	5	2989	1	920	920	390
0	0	12255	11552	6	2995	1	922	920	390
0	0	12255	11521	5	3000	1	928	910	390
0	0	12252	11490	5	3005	1	928	910	390
0	0	12252	11458	5	3010	1	928	900	390
0	0	12252	11427	5	3015	1	928	900	390
0	0	12252	11398	5	3020	1	928	900	390
0	0	12252	11373	5	3025	1	928	900	390
0	0	12252	11351	5	3030	1	928	900	390
0	0	12252	11332	5	3035	1	928	900	390
0	0	12256	11314	5	3040	1	928	880	390
0	0	12256	11297	5	3045	1	928	880	390
0	0	12263	11282	5	3050	1	929	880	390
0	0	12267	11269	5	3055	1	930	880	390
0	0	12272	11258	5	3060	1	929	870	410
0	0	12277	11248	5	3065	1	928	870	410
0	0	12281	11241	5	3070	1	927	870	420
0	0	12285	11237	5	3075	1	926	850	420
0	0	12289	11237	5	3080	1	925	850	420
0	0	12289	11233	5	3085	1	922	850	420
0	0	12295	11233	5	3090	1	920	850	420
0	0	12295	11233	5	3095	1	919	850	420
0	0	12302	11240	5	3100	1	920	850	420
0	0	12308	11248	5	3105	1	922	850	420
0	0	12316	11260	5	3110	1	922	850	420
0	0	12325	11278	5	3115	1	922	850	420
0	0	12336	11300	5	3120	1	921	850	420
0	0	12347	11325	5	3125	1	922	850	420
0	0	12357	11354	5	3130	1	921	850	420
0	0	12367	11384	5	3135	1	920	850	420
0	0	12377	11418	5	3140	1	917	850	420
0	0	12387	11454	5	3145	1	916	850	420
0	0	12397	11495	5	3150	1	914	850	420
0	0	12407	11540	5	3155	1	913	850	420
0	0	12418	11588	5	3160	1	911	850	420
0	0	12427	11636	5	3165	1	911	870	420
0	0	12436	11681	5	3170	1	911	870	420
0	0	12445	11722	5	3175	1	909	870	420
0	0	12452	11760	5	3180	1	910	880	440
0	0	12458	11792	5	3185	1	909	880	440
0	0	12462	11823	5	3190	1	909	880	450
0	0	12466	11851	5	3195	1	910	900	450
0	0	12466	11875	5	3200	1	909	900	450
0	0	12470	11896	5	3205	1	911	900	450
0	0	12470	11912	5	3210	1	911	900	450
0	0	12470	11925	5	3215	1	911	900	450
0	0	12470	11936	5	3220	1	911	910	450
0	0	12470	11943	5	3225	1	911	910	450
0	0	12473	11949	5	3230	1	911	930	450
0	0	12473	11953	5	3235	1	911	930	450
0	0	12473	11953	5	3240	1	911	930	450
0	0	12473	11958	5	3245	1	911	940	450
0	0	12470	11958	5	3250	1	911	940	450
0	0	12470	11958	5	3255	1	911	940	450
0	0	12470	11958	5	3260	1	911	940	450
0	0	12470	11958	5	3265	1	911	940	450
0	0	12470	11958	5	3270	1	911	960	450
0	0	12470	11958	5	3275	1	912	960	450
0	0	12470	11954	5	3280	1	913	960	450
0	0	12470	11949	5	3285	1	913	960	450
0	0	12470	11942	5	3290	1	914	960	450
0	0	12470	11935	5	3295	1	915	960	450
0	0	12470	11925	5	3300	1	917	960	450
0	0	12470	11913	5	3305	1	917	960	450
0	0	12470	11898	5	3310	1	916	960	450
0	0	12470	11880	5	3315	1	918	960	450
0	0	12470	11859	5	3320	1	918	960	450
0	0	12466	11833	5	3325	1	918	940	450
0	0	12466	11807	5	3330	1	918	940	450
0	0	12460	11778	5	3335	1	918	940	450
0	0	12456	11747	5	3340	1	920	940	450
0	0	12452	11717	5	3345	1	928	940	450
0	0	12446	11684	5	3350	1	926	930	450
0	0	12442	11649	5	3355	1	930	930	450
0	0	12436	11615	5	3360	1	930	930	450
0	0	12429	11576	5	3365	1	932	910	450
0	0	12423	11535	5	3370	1	933	910	450
0	0	12418	11493	5	3375	1	942	910	450
0	0	12418	11451	5	3380	1	944	900	450
0	0	12418	11409	5	3385	1	945	900	450
0	0	12418	11374	5	3390	1	945	900	450
0	0	12418	11341	5	3395	1	946	900	450
0	0	12422	11313	5	3400	1	944	900	450
0	0	12427	11288	5	3405	1	943	900	450
0	0	12434	11264	5	3410	1	943	880	450
0	0	12440	11244	5	3415	1	941	880	450
0	0	12447	11229	5	3420	1	941	870	450
0	0	12454	11218	5	3425	1	937	870	450
0	0	12461	11213	5	3430	1	930	870	450
0	0	12466	11213	5	3435	1	926	850	450
0	0	12471	11213	5	3440	1	926	850	450
0	0	12476	11213	5	3445	1	925	850	450
0	0	12482	11221	5	3450	1	920	840	450
0	0	12488	11231	5	3455	1	919	840	450
0	0	12495	11247	5	3460	1	920	840	450
0	0	12503	11267	5	3465	1	918	840	450
0	0	12512	11293	5	3470	1	913	840	470
0	0	12522	11326	5	3475	1	906	840	470
0	0	12535	11363	5	3480	1	903	830	480
0	0	12548	11406	5	3485	1	900	830	480
0	0	12562	11455	5	3490	1	897	830	480
0	0	12576	11511	5	3495	1	883	840	480
0	0	12591	11572	5	3500	1	874	840	480
0	0	12606	11632	5	3505	1	874	840	480
0	0	12622	11691	5	3510	1	874	870	480
0	0	12638	11741	5	3515	1	867	870	480
0	0	12654	11785	5	3520	1	866	870	480
0	0	12669	11823	5	3525	1	869	880	480
0	0	12682	11857	5	3530	1	868	880	480
0	0	12695	11886	5	3535	1	868	900	480
0	0	12708	11910	5	3540	1	871	900	480
0	0	12719	11931	5	3545	1	870	900	480
0	0	12730	11948	5	3550	1	872	900	480
0	0	12740	11961	5	3555	1	874	900	480
0	0	12748	11972	5	3560	1	875	910	480
0	0	12756	11981	5	3565	1	877	910	480
0	0	12763	11986	5	3570	1	878	910	470
0	0	12769	11989	5	3575	1	880	930	470
0	0	12774	11989	5	3580	1	882	930	450
0	0	12778	11989	5	3585	1	882	930	450
0	0	12778	11986	5	3590	1	880	940	450
0	0	12783	11982	5	3595	1	880	940	450
0	0	12783	11977	5	3600	1	880	940	440
0	0	12787	11972	5	3605	1	880	940	440
0	0	12787	11965	5	3610	1	878	940	420
0	0	12787	11956	5	3615	1	880	940	420
0	0	12787	11945	5	3620	1	884	940	420
0	0	12791	11931	5	3625	1	887	940	420
0	0	12791	11914	5	3630	1	887	940	420
0	0	12791	11894	5	3635	1	892	940	420
0	0	12791	11870	5	3640	1	902	930	420
0	0	12791	11844	5	3645	1	903	930	420
0	0	12787	11814	5	3650	1	903	930	420
0	0	12783	11781	5	3655	1	911	930	420
0	0	12778	11746	5	3660	1	916	910	420
0	0	12773	11710	5	3665	1	919	910	420
0	0	12768	11673	5	3670	1	924	910	420
0	0	12762	11634	5	3675	1	930	900	420
0	0	12755	11595	5	3680	1	935	900	420
0	0	12749	11555	5	3685	1	937	900	420
0	0	12744	11515	5	3690	1	937	900	420
0	0	12740	11477	5	3695	1	940	900	420
0	0	12740	11441	5	3700	1	940	900	420
0	0	12735	11408	5	3705	1	939	900	420
0	0	12735	11383	5	3710	1	939	880	420
0	0	12735	11364	5	3715	1	939	880	420
0	0	12735	11352	5	3720	1	939	870	420
0	0	12735	11344	5	3725	1	936	870	420
0	0	12735	11344	5	3730	1	931	870	420
0	0	12735	11340	5	3735	1	927	850	420
0	0	12735	11340	5	3740	1	923	850	420
0	0	12740	11347	5	3745	1	920	850	420
0	0	12745	11356	5	3750	1	918	850	420
0	0	12753	11371	5	3755	1	916	830	420
0	0	12763	11393	5	3760	1	914	830	420
0	0	12775	11424	5	3765	1	908	830	420
0	0	12788	11460	5	3770	1	904	820	420
0	0	12801	11501	5	3775	1	901	820	420
0	0	12815	11546	5	3780	1	893	830	420
0	0	12829	11592	5	3785	1	891	820	440
0	0	12842	11640	5	3790	1	887	820	440
0	0	12856	11689	5	3795	1	880	840	450
0	0	12869	11737	5	3800	1	875	840	450
0	0	12880	11784	5	3805	1	874	850	450
0	0	12890	11826	5	3810	1	874	850	450
0	0	12899	11861	5	3815	1	874	870	450
0	0	12909	11892	5	3820	1	872	870	450
0	0	12918	11918	5	3825	1	872	880	450
0	0	12925	11938	5	3830	1	871	880	450
0	0	12929	11953	5	3835	1	873	900	450
0	0	12929	11961	5	3840	1	876	900	450
0	0	12934	11965	5	3845	1	880	900	450
0	0	12934	11965	5	3850	1	883	900	450
0	0	12934	11965	5	3855	1	888	900	450
0	0	12934	11965	5	3860	1	893	900	450
0	0	12934	11959	5	3865	1	894	910	450
0	0	12934	11950	5	3870	1	898	910	450
0	0	12934	11937	5	3875	1	903	910	450
0	0	12930	11920	5	3880	1	906	910	450
0	0	12930	11899	5	3885	1	915	910	450
0	0	12925	11870	5	3890	1	914	910	450
0	0	12921	11835	5	3895	1	917	900	450
0	0	12917	11795	5	3900	1	922	900	450
0	0	12911	11750	5	3905	1	925	900	450
0	0	12906	11704	5	3910	1	930	900	450
0	0	12901	11656	5	3915	1	934	900	450
0	0	12897	11608	5	3920	1	938	900	450
0	0	12897	11561	5	3925	1	941	900	450
0	0	12897	11516	5	3930	1	940	900	450
0	0	12902	11475	5	3935	1	935	900	450
0	0	12907	11437	5	3940	1	940	880	450
0	0	12914	11402	5	3945	1	939	880	450
0	0	12920	11373	5	3950	1	939	870	450
0	0	12927	11350	5	3955	1	938	850	450
0	0	12935	11334	5	3960	1	936	850	450
0	0	12943	11323	5	3965	1	931	840	450
0	0	12955	11315	5	3970	1	926	840	450
0	0	12965	11312	5	3975	1	922	820	450
0	0	12976	11312	5	3980	1	915	820	450
0	0	12988	11312	5	3985	1	906	800	470
0	0	12998	11321	5	3990	1	904	800	470
0	0	13010	11335	5	3995	1	897	780	470
0	0	13023	11356	5	4000	1	877	780	470
0	0	13036	11384	5	4005	1	848	780	470
0	0	13050	11419	5	4010	1	807	770	470
0	0	13062	11457	5	4015	1	724	770	470
0	0	13073	11498	5	4020	1	570	780	470
0	0	13081	11542	5	4025	1	404	780	470
0	0	13087	11587	5	4030	1	1	780	470
0	0	13087	11587	5	4035	0	0	800	480
0	0	13090	11677	5	4040	0	0	800	480
0	0	13090	11716	5	4045	0	0	810	480
0	0	13084	11750	5	4050	0	0	810	480
0	0	13076	11779	5	4055	0	0	830	480
0	0	13067	11805	5	4060	0	0	830	480
0	0	13056	11830	5	4065	0	0	830	480
0	0	13046	11855	5	4070	0	0	840	480
0	0	13035	11880	5	4075	0	0	840	480
0	0	13022	11903	5	4080	0	0	840	480
0	0	13009	11926	5	4085	0	0	850	470
0	0	12994	11948	5	4090	0	0	850	470
0	0	12978	11969	5	4095	0	0	850	450
0	0	12962	11992	5	4100	0	0	850	450
0	0	12945	12015	5	4105	0	0	850	440
0	0	12928	12037	5	4110	0	0	850	420
0	0	12912	12056	5	4115	0	0	860	410
0	0	12895	12072	5	4120	0	0	860	390
0	0	12878	12083	5	4125	0	0	860	380
0	0	12863	12089	5	4130	0	0	860	360
0	0	12847	12089	5	4135	0	0	860	350
0	0	12832	12094	5	4140	0	0	860	350
0	0	12818	12094	5	4145	0	0	870	330
0	0	12804	12094	5	4150	0	0	880	320
0	0	12790	12100	5	4155	0	0	880	300
0	0	12776	12105	5	4160	0	0	880	300
0	0	12764	12111	5	4165	0	0	890	300
0	0	12751	12118	5	4170	0	0	890	300
0	0	12737	12127	5	4175	0	0	890	300
0	0	12723	12138	5	4180	0	0	900	300
0	0	12709	12148	5	4185	0	0	900	300
0	0	12695	12160	5	4190	0	0	900	300
0	0	12682	12171	5	4195	0	0	900	300
0	0	12672	12183	5	4200	0	0	900	300
0	0	12660	12196	5	4205	0	0	900	300
0	0	12651	12209	5	4210	0	0	900	300
0	0	12642	12222	5	4215	0	0	900	300
0	0	12632	12235	5	4220	0	0	910	300
0	0	12624	12246	5	4225	0	0	910	300
0	0	12614	12255	5	4230	0	0	920	300
0	0	12604	12263	5	4235	0	0	920	300
0	0	12594	12269	5	4240	0	0	920	300
0	0	12584	12274	5	4245	0	0	930	320
0	0	12574	12278	5	4250	0	0	930	330
0	0	12565	12282	5	4255	0	0	940	360
0	0	12556	12282	5	4260	0	0	950	380
0	0	12549	12288	5	4265	0	0	950	390
0	0	12541	12288	5	4270	0	0	960	420
0	0	12534	12293	5	4275	0	0	970	440
0	0	12527	12293	5	4280	0	0	970	450
0	0	12521	12293	5	4285	0	0	1000	480
0	0	12516	12293	5	4290	0	0	1010	500
0	0	12513	12297	5	4295	0	0	1010	500
0	0	12513	12297	5	4300	0	0	1010	500
0	0	12506	12297	5	4305	0	0	1020	490
0	0	12506	12297	5	4310	0	0	1020	490
0	0	12501	12297	5	4315	0	0	1010	470
0	0	12501	12302	5	4320	0	0	1010	470
0	0	12496	12302	5	4325	0	0	1010	470
0	0	12496	12308	5	4330	0	0	1010	470
0	0	12491	12313	5	4335	0	0	1010	470
0	0	12491	12317	5	4340	0	0	1010	470
0	0	12485	12322	5	4345	0	0	1030	470
0	0	12481	12325	5	4350	0	0	1030	470
0	0	12481	12325	5	4355	0	0	1030	470
0	0	12474	12325	5	4360	0	0	1030	470
0	0	12474	12325	5	4365	0	0	1030	470
0	0	12469	12325	5	4370	0	0	1030	470
0	0	12469	12325	5	4375	0	0	1030	460
0	0	12464	12322	5	4380	0	0	1030	460
0	0	12464	12322	5	4385	0	0	1020	440
0	0	12464	12322	5	4390	0	0	1020	440
0	0	12464	12317	5	4395	0	0	1020	440
0	0	12464	12317	5	4400	0	0	1020	440
0	0	12464	12317	5	4405	0	0	1020	440
0	0	12460	12317	5	4410	0	0	1020	440
0	0	12460	12317	5	4415	0	0	1030	440
0	0	12460	12317	5	4420	0	0	1030	440
0	0	12460	12317	3	4423	1	114	1030	440
0	0	12457	12317	5	4428	1	252	1030	440
0	0	12457	12317	5	4433	1	349	1030	440
0	0	12453	12317	5	4438	1	509	1030	440
0	0	12453	12317	5	4443	1	659	1030	440
0	0	12453	12317	5	4448	1	759	1030	440
0	0	12453	12317	5	4453	1	815	1030	440
0	0	12449	12317	5	4458	1	850	1030	440
0	0	12449	12317	5	4463	1	878	1030	440
0	0	12449	12317	5	4468	1	899	1030	440
0	0	12449	12317	5	4473	1	917	1030	440
0	0	12449	12317	5	4478	1	932	1030	440
0	0	12449	12317	5	4483	1	943	1030	440
0	0	12449	12317	5	4488	1	953	1030	440
0	0	12449	12317	5	4493	1	962	1030	440
0	0	12449	12317	5	4498	1	971	1030	440
0	0	12449	12317	5	4503	1	978	1030	440
0	0	12449	12317	5	4508	1	984	1030	440
0	0	12449	12314	5	4513	1	989	1030	440
0	0	12449	12314	5	4518	1	992	1030	440
0	0	12445	12314	5	4523	1	996	1030	440
0	0	12445	12310	5	4528	1	999	1030	440
0	0	12445	12310	5	4533	1	1002	1030	440
0	0	12441	12310	5	4538	1	1004	1030	440
0	0	12441	12310	5	4543	1	1006	1050	440
0	0	12441	12310	5	4548	1	1007	1050	440
0	0	12438	12310	5	4553	1	1007	1050	440
0	0	12438	12310	5	4558	1	1007	1050	440
0	0	12438	12310	5	4563	1	1007	1050	440
0	0	12438	12310	5	4568	1	1007	1050	440
0	0	12438	12310	5	4573	1	1007	1050	440
0	0	12438	12310	5	4578	1	1006	1050	440
0	0	12438	12310	5	4583	1	1004	1060	440
0	0	12438	12310	5	4588	1	996	1060	440
0	0	12438	12310	5	4593	1	986	1060	440
0	0	12438	12310	5	4598	1	974	1060	440
0	0	12438	12310	5	4603	1	955	1060	440
0	0	12438	12310	5	4608	1	933	1060	440
0	0	12438	12310	5	4613	1	901	1060	440
0	0	12442	12310	5	4618	1	843	1060	440
0	0	12442	12310	5	4623	1	688	1060	440
0	0	12449	12310	5	4628	1	294	1060	440
0	0	12449	12310	5	4633	0	0	1060	440
0	0	12460	12294	5	4638	0	0	1050	440
0	0	12460	12285	5	4643	0	0	1050	440
0	0	12453	12277	5	4648	0	0	1050	440
0	0	12438	12274	5	4653	0	0	1050	440
0	0	12420	12274	5	4658	0	0	1050	440
0	0	12400	12274	5	4663	0	0	1030	440
0	0	12382	12280	5	4668	0	0	1030	440
0	0	12368	12288	5	4673	0	0	1030	440
0	0	12357	12300	5	4678	0	0	1030	440
0	0	12349	12317	5	4683	0	0	1030	440
0	0	12349	12338	5	4688	0	0	1030	440
0	0	12349	12364	5	4693	0	0	1030	440
0	0	12349	12392	5	4698	0	0	1030	440
0	0	12355	12422	5	4703	0	0	1050	430
0	0	12360	12455	5	4708	0	0	1050	430
0	0	12368	12488	5	4713	0	0	1060	410
0	0	12377	12522	5	4718	0	0	1090	400
0	0	12382	12556	5	4723	0	0	1120	400
0	0	12386	12592	5	4728	0	0	1150	390
0	0	12386	12592	5	4733	0	0	1150	390
