# Supplementary material for: “Let Me Hear Your Handwriting!” Evaluating the Movement Fluency from Its Sonification
Source: PLoS One. 2015 Jun 17;10(6):e0128388. doi: 10.1371/journal.pone.0128388 (PMC4470513; doi:10.1371/journal.pone.0128388)
Supplement: S1 Dataset — (ZIP) [file pone.0128388.s004.zip › S4_Dataset_Experiment1/JE4.txt]

Identification :	jeremy
2008-10-09	14:29:41
Fichier origine :	C:\Documents and Settings\schon\Bureau\Ecriture\jeremy4.txt
Nb segments :	1
Seg	Num	X /100 mm	Y /100 mm	Interv ms	Time ms	Tip	P	Az	Al
0	0	15996	12015	20	20	0	0	1070	290
0	0	15996	12015	5	25	0	0	1070	290
0	0	16001	12021	5	30	0	0	1070	290
0	0	16006	12017	5	35	0	0	1070	290
0	0	16011	12006	5	40	0	0	1060	290
0	0	16017	11993	5	45	0	0	1060	290
0	0	16024	11975	5	50	0	0	1060	290
0	0	16030	11960	5	55	0	0	1050	290
0	0	16039	11947	5	60	0	0	1050	290
0	0	16045	11926	5	65	0	0	1050	290
0	0	16048	11904	5	70	0	0	1040	290
0	0	16052	11879	5	75	0	0	1040	290
0	0	16056	11855	5	80	0	0	1040	290
0	0	16060	11835	5	85	0	0	1040	290
0	0	16066	11818	5	90	0	0	1050	290
0	0	16071	11806	5	95	0	0	1070	290
0	0	16075	11794	5	100	0	0	1090	290
0	0	16086	11774	5	105	0	0	1110	280
0	0	16095	11747	5	110	0	0	1130	280
0	0	16106	11717	5	115	0	0	1140	280
0	0	16118	11688	5	120	0	0	1150	280
0	0	16125	11670	5	125	0	0	1170	270
0	0	16128	11662	5	130	0	0	1180	270
0	0	16132	11656	5	135	0	0	1210	260
0	0	16136	11645	5	140	0	0	1230	260
0	0	16139	11625	5	145	0	0	1250	250
0	0	16144	11598	5	150	0	0	1260	250
0	0	16144	11568	5	155	0	0	1280	240
0	0	16144	11539	5	160	0	0	1300	240
0	0	16144	11512	5	165	0	0	1300	240
0	0	16135	11487	5	170	0	0	1280	240
0	0	16129	11463	5	175	0	0	1260	250
0	0	16121	11438	5	180	0	0	1250	250
0	0	16111	11413	5	185	0	0	1230	260
0	0	16101	11387	5	190	0	0	1210	260
0	0	16089	11365	5	195	0	0	1200	270
0	0	16077	11346	5	200	0	0	1180	270
0	0	16065	11332	5	205	0	0	1170	270
0	0	16054	11322	5	210	0	0	1160	270
0	0	16043	11315	5	215	0	0	1140	280
0	0	16033	11310	5	220	0	0	1130	280
0	0	16027	11305	5	225	0	0	1110	280
0	0	16022	11300	5	230	0	0	1110	280
0	0	16018	11296	5	235	0	0	1110	280
0	0	16018	11289	5	240	0	0	1090	290
0	0	16018	11282	5	245	0	0	1080	290
0	0	16014	11273	5	250	0	0	1080	290
0	0	16014	11264	5	255	0	0	1070	290
0	0	16014	11255	5	260	0	0	1070	290
0	0	16018	11246	5	265	0	0	1060	290
0	0	16018	11239	5	270	0	0	1060	290
0	0	16018	11233	5	275	0	0	1060	290
0	0	16018	11230	5	280	0	0	1060	290
0	0	16018	11230	5	285	0	0	1050	290
0	0	16018	11225	5	290	0	0	1050	290
0	0	16018	11225	5	295	0	0	1050	290
0	0	16013	11220	5	300	0	0	1050	290
0	0	16010	11220	5	305	0	0	1050	290
0	0	16006	11215	5	310	0	0	1040	290
0	0	16002	11215	5	315	0	0	1040	290
0	0	15998	11210	5	320	0	0	1040	290
0	0	15994	11210	5	325	0	0	1040	290
0	0	15990	11204	5	330	0	0	1040	290
0	0	15985	11204	5	335	0	0	1040	290
0	0	15981	11198	5	340	0	0	1040	290
0	0	15977	11198	5	345	0	0	1040	290
0	0	15972	11193	5	350	0	0	1040	290
0	0	15969	11193	5	355	0	0	1040	290
0	0	15964	11190	5	360	0	0	1040	290
0	0	15960	11190	5	365	0	0	1040	290
0	0	15956	11190	5	370	0	0	1040	290
0	0	15956	11190	5	375	0	0	1040	290
0	0	15953	11190	5	380	0	0	1040	290
0	0	15953	11185	5	385	0	0	1040	290
0	0	15953	11185	5	390	0	0	1030	290
0	0	15953	11177	5	395	0	0	1030	290
0	0	15953	11171	5	400	0	0	1030	290
0	0	15953	11163	5	405	0	0	1030	290
0	0	15953	11154	5	410	0	0	1030	290
0	0	15953	11145	5	415	0	0	1030	290
0	0	15953	11137	5	420	0	0	1030	290
0	0	15946	11124	4	424	1	87	1030	290
0	0	15941	11118	5	429	1	156	1030	290
0	0	15938	11110	5	434	1	249	1030	290
0	0	15938	11101	5	439	1	317	1030	290
0	0	15934	11094	5	444	1	375	1030	290
0	0	15934	11087	5	449	1	419	1030	290
0	0	15934	11082	5	454	1	462	1030	290
0	0	15934	11082	5	459	1	506	1040	310
0	0	15934	11077	5	464	1	556	1040	310
0	0	15938	11077	5	469	1	613	1050	320
0	0	15942	11071	5	474	1	659	1050	320
0	0	15947	11071	5	479	1	694	1050	320
0	0	15952	11066	5	484	1	719	1050	320
0	0	15957	11062	5	489	1	727	1050	320
0	0	15963	11062	5	494	1	742	1050	320
0	0	15969	11058	5	499	1	761	1050	320
0	0	15976	11058	5	504	1	778	1050	320
0	0	15981	11058	5	509	1	782	1050	320
0	0	15987	11058	5	514	1	785	1050	320
0	0	15992	11058	5	519	1	796	1050	320
0	0	15998	11058	5	524	1	807	1040	320
0	0	16003	11058	5	529	1	816	1040	320
0	0	16010	11058	5	534	1	824	1040	320
0	0	16017	11063	5	539	1	829	1040	320
0	0	16026	11068	5	544	1	838	1040	320
0	0	16038	11074	5	549	1	851	1040	320
0	0	16051	11082	5	554	1	856	1040	320
0	0	16065	11091	5	559	1	859	1040	320
0	0	16079	11099	5	564	1	859	1050	320
0	0	16095	11108	5	569	1	871	1050	320
0	0	16109	11119	5	574	1	873	1050	320
0	0	16124	11131	5	579	1	874	1050	320
0	0	16140	11146	5	584	1	875	1050	320
0	0	16155	11163	5	589	1	878	1050	320
0	0	16173	11180	5	594	1	884	1050	320
0	0	16193	11199	5	599	1	893	1050	320
0	0	16215	11218	5	604	1	895	1050	320
0	0	16236	11239	5	609	1	895	1050	320
0	0	16256	11263	5	614	1	897	1050	320
0	0	16274	11288	5	619	1	899	1050	320
0	0	16292	11314	5	624	1	903	1060	320
0	0	16310	11343	5	629	1	905	1060	320
0	0	16327	11372	5	634	1	906	1060	320
0	0	16345	11402	5	639	1	907	1060	320
0	0	16362	11432	5	644	1	909	1070	340
0	0	16379	11463	5	649	1	912	1070	340
0	0	16397	11495	5	654	1	914	1080	350
0	0	16412	11527	5	659	1	916	1080	350
0	0	16426	11558	5	664	1	915	1080	350
0	0	16439	11589	5	669	1	917	1080	350
0	0	16451	11620	5	674	1	916	1080	350
0	0	16462	11650	5	679	1	916	1080	350
0	0	16473	11682	5	684	1	918	1090	350
0	0	16483	11713	5	689	1	918	1090	350
0	0	16494	11745	5	694	1	919	1090	350
0	0	16505	11779	5	699	1	920	1090	350
0	0	16514	11815	5	704	1	918	1090	350
0	0	16524	11853	5	709	1	920	1090	350
0	0	16531	11892	5	714	1	920	1090	350
0	0	16538	11930	5	719	1	919	1100	340
0	0	16544	11966	5	724	1	919	1100	340
0	0	16547	11999	5	729	1	918	1100	340
0	0	16547	12029	5	734	1	918	1100	340
0	0	16551	12057	5	739	1	918	1100	340
0	0	16551	12084	5	744	1	918	1100	340
0	0	16551	12109	5	749	1	917	1110	340
0	0	16551	12134	5	754	1	916	1110	340
0	0	16551	12158	5	759	1	916	1110	340
0	0	16545	12180	5	764	1	915	1110	340
0	0	16540	12200	5	769	1	912	1110	340
0	0	16535	12219	5	774	1	904	1130	340
0	0	16530	12237	5	779	1	905	1130	340
0	0	16524	12254	5	784	1	903	1130	340
0	0	16519	12270	5	789	1	897	1130	340
0	0	16513	12285	5	794	1	891	1140	340
0	0	16505	12298	5	799	1	886	1140	340
0	0	16497	12310	5	804	1	885	1140	340
0	0	16489	12319	5	809	1	880	1150	330
0	0	16481	12327	5	814	1	878	1150	330
0	0	16474	12335	5	819	1	870	1150	330
0	0	16466	12342	5	824	1	859	1150	330
0	0	16459	12349	5	829	1	856	1160	330
0	0	16452	12355	5	834	1	855	1160	330
0	0	16445	12360	5	839	1	851	1160	330
0	0	16439	12363	5	844	1	847	1160	330
0	0	16432	12363	5	849	1	840	1180	330
0	0	16425	12363	5	854	1	831	1180	330
0	0	16416	12363	5	859	1	829	1180	330
0	0	16408	12363	5	864	1	828	1180	330
0	0	16399	12363	5	869	1	822	1180	330
0	0	16389	12358	5	874	1	813	1170	320
0	0	16381	12358	5	879	1	813	1170	320
0	0	16373	12351	5	884	1	815	1150	300
0	0	16367	12347	5	889	1	816	1150	300
0	0	16363	12341	5	894	1	815	1150	300
0	0	16358	12335	5	899	1	815	1150	300
0	0	16354	12328	5	904	1	816	1150	300
0	0	16350	12319	5	909	1	815	1150	300
0	0	16345	12309	5	914	1	815	1150	300
0	0	16340	12298	5	919	1	815	1150	300
0	0	16335	12286	5	924	1	816	1150	300
0	0	16330	12273	5	929	1	816	1150	300
0	0	16330	12260	5	934	1	818	1150	300
0	0	16325	12246	5	939	1	821	1140	310
0	0	16325	12232	5	944	1	824	1140	310
0	0	16325	12217	5	949	1	828	1140	310
0	0	16325	12197	5	954	1	837	1140	310
0	0	16322	12176	5	959	1	845	1140	310
0	0	16322	12154	5	964	1	851	1140	310
0	0	16322	12133	5	969	1	852	1140	310
0	0	16322	12114	5	974	1	853	1130	310
0	0	16327	12093	5	979	1	857	1130	310
0	0	16327	12071	5	984	1	866	1130	310
0	0	16332	12046	5	989	1	871	1130	310
0	0	16332	12018	5	994	1	872	1110	310
0	0	16336	11987	5	999	1	877	1110	310
0	0	16336	11954	5	1004	1	883	1110	310
0	0	16336	11918	5	1009	1	888	1110	310
0	0	16336	11877	5	1014	1	889	1110	310
0	0	16336	11833	5	1019	1	893	1090	320
0	0	16336	11787	5	1024	1	901	1090	320
0	0	16336	11737	5	1029	1	904	1080	320
0	0	16341	11689	5	1034	1	910	1080	320
0	0	16345	11641	5	1039	1	910	1080	320
0	0	16350	11592	5	1044	1	913	1070	320
0	0	16355	11541	5	1049	1	912	1070	320
0	0	16360	11489	5	1054	1	918	1070	320
0	0	16363	11436	5	1059	1	917	1060	320
0	0	16370	11387	5	1064	1	920	1060	320
0	0	16378	11343	5	1069	1	920	1060	320
0	0	16387	11306	5	1074	1	920	1060	320
0	0	16399	11272	5	1079	1	918	1050	320
0	0	16410	11243	5	1084	1	919	1050	320
0	0	16424	11217	5	1089	1	920	1050	320
0	0	16439	11193	5	1094	1	918	1050	320
0	0	16455	11171	5	1099	1	917	1050	320
0	0	16471	11153	5	1104	1	916	1050	320
0	0	16487	11136	5	1109	1	915	1040	320
0	0	16502	11124	5	1114	1	914	1040	320
0	0	16518	11115	5	1119	1	909	1040	320
0	0	16534	11110	5	1124	1	907	1050	340
0	0	16549	11110	5	1129	1	898	1050	340
0	0	16565	11110	5	1134	1	890	1060	350
0	0	16580	11114	5	1139	1	889	1060	350
0	0	16596	11118	5	1144	1	876	1060	350
0	0	16613	11123	5	1149	1	859	1060	350
0	0	16630	11131	5	1154	1	838	1060	350
0	0	16646	11142	5	1159	1	808	1060	350
0	0	16663	11156	5	1164	1	755	1060	350
0	0	16680	11173	5	1169	1	605	1060	350
0	0	16696	11193	5	1174	1	422	1060	350
0	0	16713	11216	5	1179	1	184	1070	370
0	0	16713	11216	6	1185	0	0	1070	370
0	0	16745	11276	5	1190	0	0	1070	380
0	0	16758	11310	5	1195	0	0	1080	380
0	0	16768	11348	5	1200	0	0	1080	380
0	0	16775	11387	5	1205	0	0	1080	380
0	0	16781	11427	5	1210	0	0	1080	380
0	0	16788	11469	5	1215	0	0	1080	380
0	0	16795	11511	5	1220	0	0	1090	390
0	0	16802	11551	5	1225	0	0	1090	390
0	0	16809	11590	5	1230	0	0	1100	400
0	0	16814	11627	5	1235	0	0	1120	400
0	0	16819	11661	5	1240	0	0	1110	390
0	0	16824	11692	5	1245	0	0	1110	370
0	0	16829	11718	5	1250	0	0	1100	360
0	0	16829	11738	5	1255	0	0	1100	340
0	0	16829	11755	5	1260	0	0	1080	320
0	0	16829	11767	5	1265	0	0	1080	310
0	0	16825	11775	5	1270	0	0	1080	290
0	0	16821	11779	5	1275	0	0	1080	290
0	0	16821	11779	5	1280	0	0	1090	290
0	0	16815	11779	5	1285	0	0	1110	280
0	0	16815	11779	5	1290	0	0	1110	280
0	0	16811	11779	5	1295	0	0	1110	280
0	0	16811	11779	5	1300	0	0	1110	280
0	0	16811	11773	5	1305	0	0	1110	280
0	0	16811	11769	5	1310	0	0	1110	280
0	0	16811	11769	5	1315	0	0	1110	280
0	0	16811	11765	5	1320	0	0	1110	280
0	0	16815	11765	5	1325	0	0	1110	280
0	0	16815	11765	5	1330	0	0	1110	280
0	0	16815	11765	9	1339	1	58	1110	280
0	0	16815	11761	5	1344	1	135	1090	290
0	0	16811	11761	5	1349	1	206	1090	290
0	0	16811	11754	5	1354	1	273	1080	290
0	0	16807	11750	5	1359	1	326	1080	290
0	0	16807	11744	5	1364	1	378	1080	290
0	0	16800	11738	5	1369	1	416	1070	290
0	0	16795	11729	5	1374	1	465	1070	290
0	0	16791	11720	5	1379	1	554	1080	310
0	0	16785	11710	5	1384	1	613	1080	310
0	0	16778	11697	5	1389	1	664	1080	320
0	0	16769	11684	5	1394	1	685	1100	330
0	0	16759	11670	5	1399	1	707	1100	330
0	0	16747	11652	5	1404	1	738	1100	340
0	0	16734	11633	5	1409	1	747	1100	340
0	0	16722	11610	5	1414	1	779	1090	350
0	0	16709	11585	5	1419	1	791	1100	360
0	0	16697	11557	5	1424	1	811	1100	360
0	0	16686	11527	5	1429	1	828	1110	370
0	0	16677	11495	5	1434	1	836	1110	370
0	0	16670	11462	5	1439	1	851	1100	370
0	0	16664	11429	5	1444	1	857	1100	370
0	0	16660	11393	5	1449	1	856	1100	370
0	0	16660	11357	5	1454	1	859	1100	370
0	0	16656	11320	5	1459	1	868	1080	380
0	0	16656	11283	5	1464	1	869	1080	380
0	0	16661	11245	5	1469	1	873	1080	380
0	0	16665	11208	5	1474	1	877	1080	380
0	0	16672	11173	5	1479	1	879	1070	380
0	0	16680	11144	5	1484	1	878	1070	380
0	0	16692	11120	5	1489	1	880	1070	380
0	0	16707	11101	5	1494	1	885	1070	380
0	0	16723	11089	5	1499	1	886	1070	380
0	0	16740	11077	5	1504	1	884	1060	380
0	0	16755	11069	5	1509	1	884	1060	380
0	0	16773	11065	5	1514	1	887	1060	380
0	0	16793	11065	5	1519	1	890	1060	380
0	0	16813	11070	5	1524	1	893	1060	380
0	0	16835	11079	5	1529	1	897	1060	380
0	0	16856	11093	5	1534	1	901	1060	380
0	0	16876	11111	5	1539	1	906	1050	380
0	0	16897	11133	5	1544	1	909	1050	380
0	0	16914	11160	5	1549	1	907	1050	380
0	0	16932	11192	5	1554	1	911	1050	380
0	0	16949	11225	5	1559	1	912	1040	370
0	0	16964	11260	5	1564	1	912	1040	370
0	0	16979	11294	5	1569	1	913	1030	350
0	0	16992	11328	5	1574	1	914	1030	350
0	0	17003	11365	5	1579	1	912	1030	350
0	0	17014	11403	5	1584	1	912	1040	350
0	0	17021	11441	5	1589	1	912	1040	350
0	0	17026	11479	5	1594	1	912	1040	350
0	0	17026	11516	5	1599	1	911	1040	340
0	0	17026	11552	5	1604	1	910	1040	340
0	0	17021	11587	5	1609	1	907	1030	320
0	0	17012	11621	5	1614	1	900	1040	320
0	0	17000	11653	5	1619	1	900	1040	320
0	0	16985	11683	5	1624	1	891	1040	320
0	0	16969	11708	5	1629	1	893	1040	320
0	0	16952	11729	5	1634	1	889	1050	320
0	0	16936	11746	5	1639	1	883	1050	320
0	0	16918	11758	5	1644	1	881	1050	320
0	0	16898	11765	5	1649	1	877	1060	320
0	0	16879	11765	5	1654	1	877	1060	320
0	0	16858	11765	5	1659	1	873	1060	320
0	0	16838	11765	5	1664	1	863	1060	320
0	0	16818	11759	5	1669	1	860	1070	320
0	0	16801	11750	5	1674	1	849	1070	320
0	0	16788	11740	5	1679	1	845	1070	320
0	0	16778	11729	5	1684	1	829	1070	320
0	0	16770	11715	5	1689	1	780	1080	340
0	0	16763	11700	5	1694	1	748	1080	340
0	0	16756	11682	5	1699	1	694	1090	350
0	0	16752	11661	5	1704	1	590	1090	350
0	0	16748	11640	5	1709	1	440	1090	350
0	0	16748	11617	5	1714	1	333	1090	350
0	0	16748	11594	5	1719	1	227	1080	350
0	0	16748	11569	5	1724	1	83	1090	360
0	0	16748	11569	5	1729	0	0	1090	360
0	0	16763	11520	5	1734	0	0	1080	380
0	0	16772	11498	5	1739	0	0	1080	380
0	0	16781	11479	5	1744	0	0	1080	380
0	0	16791	11463	5	1749	0	0	1070	380
0	0	16801	11451	5	1754	0	0	1070	380
0	0	16814	11443	5	1759	0	0	1070	380
0	0	16828	11436	5	1764	0	0	1070	380
0	0	16843	11431	5	1769	0	0	1060	380
0	0	16860	11426	5	1774	0	0	1050	370
0	0	16877	11423	5	1779	0	0	1040	350
0	0	16893	11423	5	1784	0	0	1040	340
0	0	16910	11423	5	1789	0	0	1040	340
0	0	16924	11432	5	1794	0	0	1030	320
0	0	16937	11442	5	1799	0	0	1020	310
0	0	16950	11456	5	1804	0	0	1010	300
0	0	16960	11473	5	1809	0	0	1010	300
0	0	16970	11490	5	1814	0	0	1010	300
0	0	16979	11506	5	1819	0	0	1010	300
0	0	16987	11522	5	1824	0	0	1010	300
0	0	16993	11536	5	1829	0	0	1010	300
0	0	16998	11547	5	1834	0	0	1010	300
0	0	16998	11557	5	1839	0	0	1020	290
0	0	17003	11564	5	1844	0	0	1020	290
0	0	17003	11571	5	1849	0	0	1020	290
0	0	17007	11578	5	1854	0	0	1020	290
0	0	17007	11586	5	1859	0	0	1020	290
0	0	17012	11594	5	1864	0	0	1030	290
0	0	17012	11602	5	1869	0	0	1030	290
0	0	17016	11610	5	1874	0	0	1030	290
0	0	17016	11616	5	1879	0	0	1030	290
0	0	17016	11622	5	1884	0	0	1030	290
0	0	17016	11629	5	1889	0	0	1040	290
0	0	17016	11635	5	1894	0	0	1040	290
0	0	17016	11641	5	1899	0	0	1040	290
0	0	17016	11647	5	1904	0	0	1040	290
0	0	17011	11653	5	1909	0	0	1040	290
0	0	17011	11658	5	1914	0	0	1050	290
0	0	17007	11664	5	1919	0	0	1050	290
0	0	17007	11669	5	1924	0	0	1050	290
0	0	17007	11675	5	1929	0	0	1050	290
0	0	17007	11680	5	1934	0	0	1050	290
0	0	17003	11685	5	1939	0	0	1050	290
0	0	17003	11690	5	1944	0	0	1050	290
0	0	17003	11694	5	1949	0	0	1050	290
0	0	17003	11694	5	1954	0	0	1050	290
0	0	17007	11700	5	1959	0	0	1050	290
0	0	17007	11700	5	1964	0	0	1050	290
0	0	17007	11706	5	1969	0	0	1050	290
0	0	17007	11706	2	1971	1	18	1040	290
0	0	17007	11711	5	1976	1	107	1040	290
0	0	17007	11711	5	1981	1	213	1040	290
0	0	17007	11716	5	1986	1	310	1040	290
0	0	17007	11716	5	1991	1	385	1040	290
0	0	17011	11720	5	1996	1	440	1040	290
0	0	17011	11720	5	2001	1	491	1040	290
0	0	17015	11720	5	2006	1	527	1060	310
0	0	17015	11720	5	2011	1	573	1060	310
0	0	17019	11720	5	2016	1	613	1060	320
0	0	17019	11720	5	2021	1	652	1060	320
0	0	17019	11720	5	2026	1	681	1060	320
0	0	17023	11720	5	2031	1	701	1060	320
0	0	17023	11716	5	2036	1	720	1060	320
0	0	17023	11713	5	2041	1	742	1060	320
0	0	17028	11707	5	2046	1	761	1060	320
0	0	17028	11698	5	2051	1	778	1060	320
0	0	17028	11687	5	2056	1	794	1060	320
0	0	17032	11672	5	2061	1	801	1060	320
0	0	17032	11654	5	2066	1	803	1060	320
0	0	17032	11631	5	2071	1	812	1060	320
0	0	17029	11600	5	2076	1	835	1050	320
0	0	17029	11566	5	2081	1	846	1050	320
0	0	17024	11530	5	2086	1	856	1050	320
0	0	17024	11492	5	2091	1	869	1050	320
0	0	17024	11453	5	2096	1	872	1040	320
0	0	17018	11413	5	2101	1	871	1040	320
0	0	17018	11371	5	2106	1	874	1040	320
0	0	17013	11330	5	2111	1	883	1030	320
0	0	17013	11294	5	2116	1	885	1030	320
0	0	17013	11262	5	2121	1	886	1020	320
0	0	17020	11234	5	2126	1	888	1020	320
0	0	17025	11207	5	2131	1	891	1020	320
0	0	17031	11180	5	2136	1	902	1010	330
0	0	17039	11156	5	2141	1	904	1010	330
0	0	17049	11134	5	2146	1	906	1010	330
0	0	17061	11113	5	2151	1	907	1000	330
0	0	17072	11097	5	2156	1	907	1000	330
0	0	17083	11082	5	2161	1	907	1000	330
0	0	17095	11069	5	2166	1	909	1000	330
0	0	17107	11060	5	2171	1	910	990	330
0	0	17121	11053	5	2176	1	910	990	330
0	0	17138	11053	5	2181	1	917	990	350
0	0	17154	11053	5	2186	1	918	990	350
0	0	17171	11053	5	2191	1	916	990	360
0	0	17188	11063	5	2196	1	920	990	360
0	0	17203	11075	5	2201	1	920	990	360
0	0	17219	11093	5	2206	1	922	990	360
0	0	17234	11120	5	2211	1	923	990	360
0	0	17250	11150	5	2216	1	925	990	360
0	0	17266	11184	5	2221	1	926	990	360
0	0	17279	11219	5	2226	1	926	990	360
0	0	17292	11253	5	2231	1	927	990	360
0	0	17304	11292	5	2236	1	926	990	360
0	0	17316	11334	5	2241	1	927	990	360
0	0	17325	11378	5	2246	1	927	990	360
0	0	17334	11425	5	2251	1	926	990	360
0	0	17340	11472	5	2256	1	927	990	360
0	0	17344	11517	5	2261	1	924	1000	360
0	0	17344	11559	5	2266	1	920	1000	360
0	0	17344	11598	5	2271	1	920	1010	350
0	0	17344	11633	5	2276	1	920	1010	350
0	0	17344	11667	5	2281	1	918	1020	350
0	0	17344	11700	5	2286	1	910	1020	350
0	0	17344	11730	5	2291	1	912	1030	350
0	0	17344	11759	5	2296	1	908	1030	350
0	0	17344	11785	5	2301	1	907	1040	350
0	0	17344	11807	5	2306	1	906	1040	350
0	0	17344	11824	5	2311	1	907	1040	350
0	0	17344	11839	5	2316	1	907	1060	350
0	0	17344	11850	5	2321	1	906	1060	350
0	0	17340	11859	5	2326	1	905	1050	340
0	0	17340	11865	5	2331	1	906	1050	340
0	0	17340	11865	5	2336	1	906	1040	320
0	0	17340	11865	5	2341	1	905	1040	320
0	0	17337	11865	5	2346	1	904	1040	320
0	0	17337	11865	5	2351	1	902	1040	320
0	0	17337	11860	5	2356	1	900	1040	320
0	0	17337	11856	5	2361	1	900	1040	320
0	0	17337	11850	5	2366	1	900	1040	320
0	0	17337	11841	5	2371	1	900	1030	320
0	0	17337	11829	5	2376	1	900	1030	320
0	0	17337	11815	5	2381	1	901	1030	320
0	0	17340	11798	5	2386	1	902	1030	320
0	0	17340	11782	5	2391	1	903	1030	320
0	0	17344	11765	5	2396	1	904	1030	320
0	0	17344	11746	5	2401	1	903	1030	320
0	0	17344	11721	5	2406	1	905	1040	320
0	0	17344	11692	5	2411	1	910	1040	320
0	0	17344	11659	5	2416	1	912	1040	320
0	0	17344	11625	5	2421	1	914	1040	320
0	0	17339	11591	5	2426	1	916	1050	320
0	0	17339	11557	5	2431	1	924	1050	320
0	0	17339	11521	5	2436	1	932	1050	320
0	0	17339	11483	5	2441	1	933	1050	320
0	0	17334	11440	5	2446	1	934	1050	320
0	0	17327	11391	5	2451	1	940	1050	320
0	0	17320	11340	5	2456	1	943	1050	340
0	0	17312	11288	5	2461	1	945	1050	340
0	0	17308	11237	5	2466	1	949	1060	350
0	0	17308	11186	5	2471	1	953	1040	350
0	0	17308	11135	5	2476	1	957	1040	350
0	0	17308	11081	5	2481	1	958	1030	350
0	0	17304	11026	5	2486	1	958	1020	350
0	0	17304	10971	5	2491	1	957	1020	350
0	0	17304	10917	5	2496	1	961	1010	350
0	0	17304	10865	5	2501	1	962	1000	360
0	0	17304	10819	5	2506	1	963	990	360
0	0	17310	10780	5	2511	1	961	980	380
0	0	17317	10746	5	2516	1	960	970	380
0	0	17323	10715	5	2521	1	959	970	390
0	0	17329	10688	5	2526	1	946	960	390
0	0	17334	10665	5	2531	1	948	960	390
0	0	17337	10645	5	2536	1	945	960	390
0	0	17341	10630	5	2541	1	941	950	390
0	0	17341	10620	5	2546	1	936	950	390
0	0	17345	10613	5	2551	1	928	950	390
0	0	17345	10613	5	2556	1	917	930	390
0	0	17345	10609	5	2561	1	904	930	390
0	0	17345	10609	5	2566	1	888	930	390
0	0	17345	10609	5	2571	1	856	930	390
0	0	17345	10615	5	2576	1	792	930	390
0	0	17345	10622	5	2581	1	597	930	390
0	0	17345	10634	5	2586	1	213	930	380
0	0	17345	10634	5	2591	0	0	930	380
0	0	17345	10681	5	2596	0	0	940	360
0	0	17345	10715	5	2601	0	0	940	360
0	0	17345	10754	5	2606	0	0	940	360
0	0	17340	10797	5	2611	0	0	940	360
0	0	17334	10846	5	2616	0	0	940	360
0	0	17330	10902	5	2621	0	0	930	360
0	0	17330	10965	5	2626	0	0	930	360
0	0	17324	11035	5	2631	0	0	930	360
0	0	17324	11108	5	2636	0	0	930	360
0	0	17329	11178	5	2641	0	0	930	360
0	0	17336	11242	5	2646	0	0	930	350
0	0	17352	11297	5	2651	0	0	940	350
0	0	17373	11350	5	2656	0	0	940	330
0	0	17399	11405	5	2661	0	0	940	320
0	0	17431	11461	5	2666	0	0	960	320
0	0	17463	11519	5	2671	0	0	960	300
0	0	17492	11575	5	2676	0	0	970	300
0	0	17519	11625	5	2681	0	0	980	300
0	0	17543	11672	5	2686	0	0	990	300
0	0	17563	11714	5	2691	0	0	1010	300
0	0	17582	11753	5	2696	0	0	1030	290
0	0	17598	11790	5	2701	0	0	1050	290
0	0	17610	11821	5	2706	0	0	1070	290
0	0	17621	11846	5	2711	0	0	1100	300
0	0	17628	11862	5	2716	0	0	1100	300
0	0	17628	11865	5	2721	0	0	1110	310
0	0	17628	11857	5	2726	0	0	1100	330
0	0	17624	11838	5	2731	0	0	1100	330
0	0	17612	11813	5	2736	0	0	1110	340
0	0	17595	11785	5	2741	0	0	1130	340
0	0	17576	11756	5	2746	0	0	1140	340
0	0	17554	11729	5	2751	0	0	1140	340
0	0	17533	11704	5	2756	0	0	1150	330
0	0	17513	11683	5	2761	0	0	1150	330
0	0	17495	11665	5	2766	0	0	1140	340
0	0	17479	11650	5	2771	0	0	1140	340
0	0	17465	11636	5	2776	0	0	1130	340
0	0	17453	11622	5	2781	0	0	1110	340
0	0	17442	11606	5	2786	0	0	1100	330
0	0	17432	11591	5	2791	0	0	1100	330
0	0	17423	11577	5	2796	0	0	1110	310
0	0	17415	11564	5	2801	0	0	1110	310
0	0	17407	11552	5	2806	0	0	1120	300
0	0	17402	11541	5	2811	0	0	1130	300
0	0	17396	11530	5	2816	0	0	1110	280
0	0	17391	11519	5	2821	0	0	1110	280
0	0	17387	11508	6	2827	0	0	1090	290
0	0	17382	11497	5	2832	0	0	1080	290
0	0	17377	11486	5	2837	0	0	1070	290
0	0	17372	11476	5	2842	0	0	1070	290
0	0	17365	11466	5	2847	0	0	1060	290
0	0	17359	11458	5	2852	0	0	1050	290
0	0	17352	11450	5	2857	0	0	1040	290
0	0	17344	11443	5	2862	0	0	1040	290
0	0	17337	11436	5	2867	0	0	1030	290
0	0	17331	11429	5	2872	0	0	1030	290
0	0	17327	11424	5	2877	0	0	1020	290
0	0	17323	11419	5	2882	0	0	1020	290
0	0	17323	11414	5	2887	0	0	1010	300
0	0	17323	11411	5	2892	0	0	1010	300
0	0	17323	11407	5	2897	0	0	1010	300
0	0	17323	11407	6	2903	1	111	1010	310
0	0	17327	11399	5	2908	1	220	1010	310
0	0	17327	11399	5	2913	1	287	1020	320
0	0	17327	11399	5	2918	1	398	1010	330
0	0	17330	11406	5	2923	1	547	1010	330
0	0	17330	11416	5	2928	1	674	1010	330
0	0	17337	11431	5	2933	1	714	1010	330
0	0	17344	11451	5	2938	1	745	1010	330
0	0	17352	11472	5	2943	1	785	1010	330
0	0	17364	11497	5	2948	1	813	1010	330
0	0	17379	11525	5	2953	1	825	1010	330
0	0	17397	11557	5	2958	1	840	1010	330
0	0	17418	11594	5	2963	1	840	1010	330
0	0	17441	11632	5	2968	1	845	1010	330
0	0	17465	11674	5	2973	1	846	1010	330
0	0	17489	11714	5	2978	1	845	1010	330
0	0	17511	11752	5	2983	1	848	1020	320
0	0	17533	11785	5	2988	1	850	1020	320
0	0	17550	11812	5	2993	1	849	1020	320
0	0	17565	11834	5	2998	1	849	1030	320
0	0	17577	11850	5	3003	1	851	1030	320
0	0	17586	11862	5	3008	1	851	1030	320
0	0	17595	11869	5	3013	1	852	1040	340
0	0	17602	11874	5	3018	1	858	1040	340
0	0	17606	11874	5	3023	1	861	1040	350
0	0	17611	11874	5	3028	1	862	1040	350
0	0	17615	11874	5	3033	1	868	1040	350
0	0	17615	11866	5	3038	1	874	1040	350
0	0	17621	11859	5	3043	1	876	1040	350
0	0	17621	11850	5	3048	1	877	1040	350
0	0	17626	11838	5	3053	1	878	1030	350
0	0	17626	11822	5	3058	1	880	1030	350
0	0	17626	11803	5	3063	1	886	1030	350
0	0	17630	11783	5	3068	1	889	1030	350
0	0	17630	11762	5	3073	1	893	1030	350
0	0	17634	11740	5	3078	1	894	1030	350
0	0	17634	11719	5	3083	1	896	1030	350
0	0	17640	11696	5	3088	1	899	1030	350
0	0	17640	11671	5	3093	1	901	1040	350
0	0	17645	11643	5	3098	1	903	1040	350
0	0	17645	11613	5	3103	1	905	1040	350
0	0	17650	11581	5	3108	1	906	1040	350
0	0	17654	11548	5	3113	1	907	1040	350
0	0	17660	11515	5	3118	1	907	1040	350
0	0	17665	11484	5	3123	1	908	1040	370
0	0	17671	11453	5	3128	1	909	1040	370
0	0	17678	11423	5	3133	1	913	1050	380
0	0	17685	11393	5	3138	1	914	1030	380
0	0	17692	11366	5	3143	1	914	1030	380
0	0	17701	11341	5	3148	1	916	1030	380
0	0	17709	11319	5	3153	1	916	1020	380
0	0	17718	11298	5	3158	1	920	1020	380
0	0	17727	11279	5	3163	1	919	1010	390
0	0	17734	11264	5	3168	1	918	1010	390
0	0	17742	11252	5	3173	1	918	1000	390
0	0	17749	11243	5	3178	1	918	1000	390
0	0	17758	11235	5	3183	1	919	980	390
0	0	17768	11229	5	3188	1	918	980	390
0	0	17777	11222	5	3193	1	918	980	390
0	0	17786	11218	5	3198	1	920	980	390
0	0	17795	11218	5	3203	1	921	990	410
0	0	17803	11214	5	3208	1	922	990	410
0	0	17810	11214	5	3213	1	920	990	420
0	0	17816	11219	5	3218	1	920	990	420
0	0	17820	11223	5	3223	1	920	990	420
0	0	17825	11229	5	3228	1	922	990	420
0	0	17832	11240	5	3233	1	923	990	420
0	0	17840	11257	5	3238	1	922	990	420
0	0	17848	11280	5	3243	1	923	990	420
0	0	17857	11309	5	3248	1	922	990	420
0	0	17864	11338	5	3253	1	923	990	420
0	0	17871	11368	5	3258	1	923	990	420
0	0	17877	11399	5	3263	1	924	990	420
0	0	17882	11430	5	3268	1	925	990	420
0	0	17886	11464	5	3273	1	924	990	410
0	0	17886	11501	5	3278	1	923	990	410
0	0	17886	11540	5	3283	1	920	980	390
0	0	17886	11582	5	3288	1	919	990	380
0	0	17886	11626	5	3293	1	915	990	380
0	0	17886	11667	5	3298	1	916	1000	360
0	0	17883	11708	5	3303	1	914	990	350
0	0	17883	11746	5	3308	1	914	1000	330
0	0	17883	11782	5	3313	1	913	1000	320
0	0	17883	11818	5	3318	1	910	1000	320
0	0	17878	11851	5	3323	1	910	990	300
0	0	17878	11879	5	3328	1	910	990	300
0	0	17878	11903	5	3333	1	910	1010	300
0	0	17878	11924	5	3338	1	909	1010	300
0	0	17878	11942	5	3343	1	905	1010	300
0	0	17878	11958	5	3348	1	903	1010	300
0	0	17878	11970	5	3353	1	903	1010	300
0	0	17882	11980	5	3358	1	903	1010	300
0	0	17882	11986	5	3363	1	903	1020	310
0	0	17882	11986	5	3368	1	903	1020	310
0	0	17885	11990	5	3373	1	903	1030	320
0	0	17885	11990	5	3378	1	903	1030	320
0	0	17885	11994	5	3383	1	903	1030	320
0	0	17885	11994	5	3388	1	900	1030	320
0	0	17889	11997	5	3393	1	896	1030	320
0	0	17889	11997	5	3398	1	893	1030	320
0	0	17889	11997	5	3403	1	889	1030	320
0	0	17893	11997	5	3408	1	887	1030	320
0	0	17893	11997	5	3413	1	883	1030	320
0	0	17893	11997	5	3418	1	883	1030	320
0	0	17897	11993	5	3423	1	883	1030	320
0	0	17897	11993	5	3428	1	883	1040	320
0	0	17902	11989	5	3433	1	882	1040	320
0	0	17902	11989	5	3438	1	881	1040	320
0	0	17908	11983	5	3443	1	881	1040	320
0	0	17908	11979	5	3448	1	881	1050	340
0	0	17914	11973	5	3453	1	881	1050	340
0	0	17918	11965	5	3458	1	882	1060	350
0	0	17918	11954	5	3463	1	882	1040	350
0	0	17924	11941	5	3468	1	883	1040	350
0	0	17924	11925	5	3473	1	883	1040	350
0	0	17929	11907	5	3478	1	886	1040	350
0	0	17929	11888	5	3483	1	888	1040	350
0	0	17929	11867	5	3488	1	887	1040	350
0	0	17929	11843	5	3493	1	888	1040	350
0	0	17929	11818	5	3498	1	889	1040	350
0	0	17929	11793	5	3503	1	891	1040	350
0	0	17929	11768	5	3508	1	890	1040	350
0	0	17933	11744	5	3513	1	891	1040	350
0	0	17933	11721	5	3518	1	891	1040	350
0	0	17933	11698	5	3523	1	893	1040	350
0	0	17933	11674	5	3528	1	898	1040	350
0	0	17933	11651	5	3533	1	899	1040	350
0	0	17937	11626	5	3538	1	900	1040	350
0	0	17937	11601	5	3543	1	901	1040	350
0	0	17937	11578	5	3548	1	902	1030	350
0	0	17937	11553	5	3553	1	905	1030	350
0	0	17937	11527	5	3558	1	904	1030	340
0	0	17937	11502	5	3563	1	907	1030	340
0	0	17940	11477	5	3568	1	909	1020	320
0	0	17940	11454	5	3573	1	909	1020	320
0	0	17946	11433	5	3578	1	909	1020	320
0	0	17946	11413	5	3583	1	909	1010	330
0	0	17951	11394	5	3588	1	909	1010	330
0	0	17951	11376	5	3593	1	909	1010	330
0	0	17951	11358	5	3598	1	909	1000	330
0	0	17955	11344	5	3603	1	909	1000	330
0	0	17955	11333	5	3608	1	909	1000	330
0	0	17955	11325	5	3613	1	909	1000	330
0	0	17960	11320	5	3618	1	909	990	330
0	0	17960	11320	5	3623	1	909	990	330
0	0	17960	11320	5	3628	1	909	990	350
0	0	17964	11317	5	3633	1	909	990	350
0	0	17964	11317	5	3638	1	909	1000	360
0	0	17964	11317	5	3643	1	909	1000	360
0	0	17964	11321	5	3648	1	910	1000	360
0	0	17964	11325	5	3653	1	911	1000	360
0	0	17964	11329	5	3658	1	912	1000	360
0	0	17969	11334	5	3663	1	912	1000	360
0	0	17969	11343	5	3668	1	913	1000	360
0	0	17973	11357	5	3673	1	912	1000	360
0	0	17977	11376	5	3678	1	912	1000	360
0	0	17983	11401	5	3683	1	912	1000	360
0	0	17989	11430	5	3688	1	907	1000	360
0	0	17997	11461	5	3693	1	905	1000	360
0	0	18004	11494	5	3698	1	903	1000	360
0	0	18011	11529	5	3703	1	898	1000	360
0	0	18018	11566	5	3708	1	898	1000	360
0	0	18026	11606	5	3713	1	893	1000	360
0	0	18035	11646	5	3718	1	891	1000	360
0	0	18045	11687	5	3723	1	880	1010	350
0	0	18054	11724	5	3728	1	883	1010	350
0	0	18062	11760	5	3733	1	881	1020	350
0	0	18071	11793	5	3738	1	882	1020	350
0	0	18079	11825	5	3743	1	882	1020	350
0	0	18086	11856	5	3748	1	883	1030	350
0	0	18093	11883	5	3753	1	883	1030	350
0	0	18101	11908	5	3758	1	883	1030	350
0	0	18108	11931	5	3763	1	884	1050	370
0	0	18117	11952	5	3768	1	883	1050	370
0	0	18126	11972	5	3773	1	881	1060	380
0	0	18133	11989	5	3778	1	881	1060	380
0	0	18139	12002	5	3783	1	880	1060	380
0	0	18145	12011	5	3788	1	879	1070	380
0	0	18148	12017	5	3793	1	879	1070	380
0	0	18148	12020	5	3798	1	879	1070	380
0	0	18155	12020	5	3803	1	878	1080	400
0	0	18155	12025	5	3808	1	877	1080	400
0	0	18160	12025	5	3813	1	875	1090	400
0	0	18164	12025	6	3819	1	872	1090	400
0	0	18164	12025	5	3824	1	869	1090	400
0	0	18171	12025	5	3829	1	868	1090	400
0	0	18175	12019	5	3834	1	867	1090	400
0	0	18175	12014	5	3839	1	866	1090	400
0	0	18181	12007	5	3844	1	866	1090	400
0	0	18181	11997	5	3849	1	865	1090	400
0	0	18185	11985	5	3854	1	865	1090	400
0	0	18185	11972	5	3859	1	865	1090	400
0	0	18185	11957	5	3864	1	865	1090	400
0	0	18189	11941	5	3869	1	866	1090	400
0	0	18189	11922	5	3874	1	866	1090	400
0	0	18189	11902	5	3879	1	866	1090	400
0	0	18193	11878	5	3884	1	867	1070	410
0	0	18193	11850	5	3889	1	866	1070	410
0	0	18193	11820	5	3894	1	867	1070	410
0	0	18193	11788	5	3899	1	866	1070	410
0	0	18189	11757	5	3904	1	865	1070	410
0	0	18189	11728	5	3909	1	867	1070	410
0	0	18183	11700	5	3914	1	867	1070	410
0	0	18183	11672	5	3919	1	871	1070	410
0	0	18177	11644	5	3924	1	873	1070	410
0	0	18173	11616	5	3929	1	876	1070	410
0	0	18169	11588	5	3934	1	878	1060	410
0	0	18164	11561	5	3939	1	881	1060	410
0	0	18160	11534	5	3944	1	886	1060	410
0	0	18160	11507	5	3949	1	874	1060	410
0	0	18156	11483	5	3954	1	886	1060	410
0	0	18156	11459	5	3959	1	889	1060	410
0	0	18156	11439	5	3964	1	888	1060	410
0	0	18156	11423	5	3969	1	890	1060	410
0	0	18156	11409	5	3974	1	891	1040	410
0	0	18156	11399	5	3979	1	891	1040	410
0	0	18156	11392	5	3984	1	891	1040	410
0	0	18156	11387	5	3989	1	891	1040	410
0	0	18156	11387	5	3994	1	891	1040	410
0	0	18156	11383	5	3999	1	890	1020	410
0	0	18156	11383	5	4004	1	890	1020	410
0	0	18156	11383	5	4009	1	890	1020	410
0	0	18156	11383	5	4014	1	890	1020	410
0	0	18156	11390	5	4019	1	890	1020	410
0	0	18160	11396	5	4024	1	889	1020	410
0	0	18160	11404	5	4029	1	887	1010	410
0	0	18163	11416	5	4034	1	886	1010	410
0	0	18163	11435	5	4039	1	882	1010	410
0	0	18170	11459	5	4044	1	876	1010	410
0	0	18177	11490	5	4049	1	869	1010	410
0	0	18185	11526	5	4054	1	860	1010	410
0	0	18194	11564	5	4059	1	851	1020	410
0	0	18204	11606	5	4064	1	833	1020	410
0	0	18214	11651	5	4069	1	809	1020	410
0	0	18226	11695	5	4074	1	790	1020	410
0	0	18237	11740	5	4079	1	785	1040	410
0	0	18248	11783	5	4084	1	783	1040	410
0	0	18259	11821	5	4089	1	781	1040	410
0	0	18268	11856	5	4094	1	784	1040	410
0	0	18278	11886	5	4099	1	784	1040	410
0	0	18287	11911	5	4104	1	784	1040	410
0	0	18296	11932	5	4109	1	785	1040	410
0	0	18304	11952	5	4114	1	786	1050	430
0	0	18311	11968	5	4119	1	788	1070	430
0	0	18317	11982	5	4124	1	790	1080	440
0	0	18322	11992	5	4129	1	791	1080	440
0	0	18326	12000	5	4134	1	794	1080	440
0	0	18330	12005	5	4139	1	796	1090	430
0	0	18334	12009	5	4144	1	798	1090	430
0	0	18337	12009	5	4149	1	800	1090	430
0	0	18341	12013	5	4154	1	800	1090	430
0	0	18341	12013	5	4159	1	804	1090	430
0	0	18345	12013	5	4164	1	806	1090	430
0	0	18345	12013	5	4169	1	810	1090	430
0	0	18349	12008	5	4174	1	811	1090	430
0	0	18349	12002	5	4179	1	815	1090	430
0	0	18353	11993	5	4184	1	825	1090	430
0	0	18353	11979	5	4189	1	829	1090	430
0	0	18353	11960	5	4194	1	833	1100	450
0	0	18353	11939	5	4199	1	840	1100	450
0	0	18353	11913	5	4204	1	841	1110	460
0	0	18353	11886	5	4209	1	842	1110	460
0	0	18353	11856	5	4214	1	849	1100	460
0	0	18353	11825	5	4219	1	864	1100	460
0	0	18353	11795	5	4224	1	869	1090	450
0	0	18353	11764	5	4229	1	876	1090	450
0	0	18353	11734	5	4234	1	882	1090	430
0	0	18349	11705	5	4239	1	888	1090	430
0	0	18349	11673	5	4244	1	889	1090	430
0	0	18349	11642	5	4249	1	897	1090	430
0	0	18353	11611	5	4254	1	895	1080	440
0	0	18357	11581	5	4259	1	889	1080	440
0	0	18363	11554	5	4264	1	892	1080	440
0	0	18370	11530	5	4269	1	891	1080	440
0	0	18377	11509	5	4274	1	888	1080	440
0	0	18384	11493	5	4279	1	880	1080	440
0	0	18391	11483	5	4284	1	871	1080	440
0	0	18398	11476	5	4289	1	854	1080	440
0	0	18406	11472	5	4294	1	828	1080	440
0	0	18414	11472	5	4299	1	805	1060	440
0	0	18422	11472	5	4304	1	788	1060	440
0	0	18430	11481	5	4309	1	754	1060	440
0	0	18439	11493	5	4314	1	647	1050	440
0	0	18448	11510	5	4319	1	491	1050	440
0	0	18458	11529	5	4324	1	290	1050	440
0	0	18466	11550	5	4329	1	188	1050	440
0	0	18473	11570	5	4334	1	18	1050	440
0	0	18473	11570	5	4339	0	0	1050	440
0	0	18482	11610	5	4344	0	0	1050	440
0	0	18482	11631	5	4349	0	0	1050	440
0	0	18482	11652	5	4354	0	0	1050	430
0	0	18482	11673	5	4359	0	0	1050	430
0	0	18482	11695	5	4364	0	0	1050	430
0	0	18482	11719	5	4369	0	0	1060	440
0	0	18482	11743	5	4374	0	0	1080	440
0	0	18482	11771	5	4379	0	0	1080	440
0	0	18482	11799	5	4384	0	0	1090	430
0	0	18482	11829	5	4389	0	0	1090	430
0	0	18482	11862	5	4394	0	0	1110	430
0	0	18475	11894	5	4399	0	0	1110	430
0	0	18469	11927	5	4404	0	0	1100	420
0	0	18462	11959	5	4409	0	0	1080	430
0	0	18451	11990	5	4414	0	0	1070	410
0	0	18440	12019	5	4419	0	0	1070	410
0	0	18425	12046	5	4424	0	0	1070	410
0	0	18408	12070	5	4429	0	0	1070	410
0	0	18391	12091	5	4434	0	0	1070	410
0	0	18372	12109	5	4439	0	0	1070	410
0	0	18353	12123	5	4444	0	0	1060	410
0	0	18334	12134	5	4449	0	0	1060	410
0	0	18314	12144	5	4454	0	0	1060	410
0	0	18295	12152	5	4459	0	0	1060	400
0	0	18277	12158	5	4464	0	0	1040	400
0	0	18259	12163	5	4469	0	0	1030	380
0	0	18243	12168	5	4474	0	0	1030	380
0	0	18227	12172	5	4479	0	0	1050	380
0	0	18212	12176	5	4484	0	0	1050	380
0	0	18197	12181	5	4489	0	0	1050	370
0	0	18181	12185	5	4494	0	0	1050	370
0	0	18167	12190	5	4499	0	0	1040	350
0	0	18151	12194	5	4504	0	0	1060	350
0	0	18135	12199	5	4509	0	0	1060	350
0	0	18121	12203	5	4514	0	0	1060	350
0	0	18107	12207	5	4519	0	0	1060	350
0	0	18095	12212	5	4524	0	0	1060	340
0	0	18083	12216	5	4529	0	0	1060	340
0	0	18073	12222	5	4534	0	0	1050	320
0	0	18062	12227	5	4539	0	0	1060	320
0	0	18053	12232	5	4544	0	0	1060	320
0	0	18044	12235	5	4549	0	0	1060	320
0	0	18035	12235	5	4554	0	0	1060	320
0	0	18027	12242	5	4559	0	0	1060	310
0	0	18021	12247	5	4564	0	0	1060	310
0	0	18014	12252	5	4569	0	0	1040	290
0	0	18010	12257	5	4574	0	0	1050	290
0	0	18010	12262	5	4579	0	0	1050	290
0	0	18004	12267	5	4584	0	0	1050	290
0	0	18004	12273	5	4589	0	0	1050	290
0	0	18004	12279	5	4594	0	0	1050	290
0	0	18000	12283	5	4599	0	0	1060	290
0	0	18000	12287	5	4604	0	0	1060	290
0	0	17996	12287	5	4609	0	0	1060	290
0	0	17996	12293	5	4614	0	0	1060	290
0	0	17991	12293	5	4619	0	0	1060	290
0	0	17991	12297	5	4624	0	0	1060	290
0	0	17987	12297	5	4629	0	0	1080	310
0	0	17987	12297	5	4634	0	0	1080	310
0	0	17987	12297	5	4639	0	0	1090	320
0	0	17983	12297	5	4644	0	0	1090	320
0	0	17983	12293	5	4649	0	0	1090	320
0	0	17978	12288	5	4654	0	0	1090	320
0	0	17978	12281	5	4659	0	0	1090	320
0	0	17974	12274	5	4664	0	0	1090	320
0	0	17974	12274	7	4671	1	83	1090	320
0	0	17966	12264	5	4676	1	111	1100	330
0	0	17962	12264	5	4681	1	131	1100	330
0	0	17958	12257	5	4686	1	199	1110	340
0	0	17955	12257	5	4691	1	259	1110	340
0	0	17955	12251	5	4696	1	310	1110	340
0	0	17955	12251	5	4701	1	336	1110	340
0	0	17951	12251	5	4706	1	343	1110	340
0	0	17951	12251	5	4711	1	346	1110	340
0	0	17951	12251	5	4716	1	349	1110	340
0	0	17951	12251	5	4721	1	349	1110	340
0	0	17957	12258	5	4726	1	349	1110	340
0	0	17961	12265	5	4731	1	349	1110	340
0	0	17966	12275	5	4736	1	346	1110	340
0	0	17972	12287	5	4741	1	343	1110	340
0	0	17978	12300	5	4746	1	343	1110	340
0	0	17984	12315	5	4751	1	340	1110	340
0	0	17989	12330	5	4756	1	333	1110	340
0	0	17989	12343	5	4761	1	336	1110	340
0	0	17994	12355	5	4766	1	336	1110	340
0	0	17994	12363	5	4771	1	336	1110	340
0	0	17994	12369	5	4776	1	336	1110	340
0	0	17994	12373	5	4781	1	340	1110	340
0	0	17994	12373	5	4786	1	349	1110	340
0	0	17994	12373	5	4791	1	356	1110	340
0	0	17994	12373	5	4796	1	372	1110	340
0	0	17990	12365	5	4801	1	382	1110	340
0	0	17990	12358	5	4806	1	410	1110	340
0	0	17984	12348	5	4811	1	446	1110	340
0	0	17984	12338	5	4816	1	482	1110	340
0	0	17977	12326	5	4821	1	527	1110	340
0	0	17977	12315	5	4826	1	582	1110	340
0	0	17970	12304	5	4831	1	637	1110	340
0	0	17970	12294	5	4836	1	661	1110	340
0	0	17970	12286	5	4841	1	677	1110	340
0	0	17967	12279	5	4846	1	684	1110	340
0	0	17967	12271	5	4851	1	687	1110	340
0	0	17967	12264	5	4856	1	688	1110	340
0	0	17962	12257	5	4861	1	688	1110	340
0	0	17962	12251	5	4866	1	685	1110	340
0	0	17962	12247	5	4871	1	684	1110	340
0	0	17962	12247	5	4876	1	683	1110	340
0	0	17958	12244	5	4881	1	681	1110	340
0	0	17958	12244	5	4886	1	677	1110	340
0	0	17958	12244	5	4891	1	662	1100	340
0	0	17958	12244	5	4896	1	627	1100	340
0	0	17958	12244	5	4901	1	582	1100	340
0	0	17958	12244	5	4906	1	519	1100	340
0	0	17962	12244	5	4911	1	425	1100	340
0	0	17962	12248	5	4916	1	326	1100	340
0	0	17962	12248	5	4921	1	209	1100	340
0	0	17962	12251	5	4926	1	87	1100	340
0	0	17962	12251	5	4931	0	0	1100	340
0	0	17965	12255	5	4936	0	0	1100	340
0	0	17969	12255	5	4941	0	0	1100	340
0	0	17969	12262	5	4946	0	0	1100	340
0	0	17969	12267	5	4951	0	0	1100	340
0	0	17969	12275	5	4956	0	0	1100	340
0	0	17969	12282	5	4961	0	0	1100	340
0	0	17969	12290	5	4966	0	0	1100	340
0	0	17969	12297	5	4971	0	0	1100	340
0	0	17969	12303	5	4976	0	0	1100	340
0	0	17969	12310	5	4981	0	0	1100	340
0	0	17969	12316	5	4986	0	0	1100	340
0	0	17969	12322	5	4991	0	0	1100	330
0	0	17969	12328	5	4996	0	0	1100	330
0	0	17964	12331	5	5001	0	0	1080	320
0	0	17964	12331	5	5006	0	0	1080	310
0	0	17956	12335	5	5011	0	0	1070	290
0	0	17950	12335	5	5016	0	0	1070	290
0	0	17944	12330	5	5021	0	0	1070	290
0	0	17938	12326	5	5026	0	0	1070	290
0	0	17930	12319	5	5031	0	0	1070	290
0	0	17921	12312	5	5036	0	0	1070	290
0	0	17909	12301	5	5041	0	0	1080	290
0	0	17895	12288	5	5046	0	0	1080	290
0	0	17881	12273	5	5051	0	0	1080	290
0	0	17866	12256	5	5056	0	0	1080	290
0	0	17851	12239	5	5061	0	0	1070	290
0	0	17851	12239	5	5066	0	0	1070	290
