# Supplementary material for: “Let Me Hear Your Handwriting!” Evaluating the Movement Fluency from Its Sonification
Source: PLoS One. 2015 Jun 17;10(6):e0128388. doi: 10.1371/journal.pone.0128388 (PMC4470513; doi:10.1371/journal.pone.0128388)
Supplement: S1 Dataset — (ZIP) [file pone.0128388.s004.zip › S4_Dataset_Experiment1/JE5.txt]

Identification :	jeremy
2008-10-09	14:29:50
Fichier origine :	C:\Documents and Settings\schon\Bureau\Ecriture\jeremy5.txt
Nb segments :	1
Seg	Num	X /100 mm	Y /100 mm	Interv ms	Time ms	Tip	P	Az	Al
0	0	740	8081	20	20	0	0	960	300
0	0	740	8081	5	25	0	0	960	300
0	0	735	8074	5	30	0	0	960	300
0	0	729	8061	5	35	0	0	950	300
0	0	717	8040	5	40	0	0	960	320
0	0	701	8011	5	45	0	0	960	320
0	0	682	7978	5	50	0	0	960	330
0	0	660	7942	5	55	0	0	950	350
0	0	643	7904	5	60	0	0	950	350
0	0	630	7866	5	65	0	0	950	360
0	0	622	7829	5	70	0	0	950	380
0	0	622	7796	5	75	0	0	950	380
0	0	622	7768	5	80	0	0	930	390
0	0	632	7745	5	85	0	0	930	410
0	0	641	7727	5	90	0	0	910	410
0	0	651	7711	5	95	0	0	910	420
0	0	661	7697	5	100	0	0	900	440
0	0	668	7689	5	105	0	0	900	440
0	0	673	7683	5	110	0	0	900	450
0	0	676	7683	5	115	0	0	880	450
0	0	676	7687	5	120	0	0	880	450
0	0	676	7696	5	125	0	0	870	450
0	0	676	7709	5	130	0	0	850	450
0	0	676	7725	5	135	0	0	850	450
0	0	680	7742	5	140	0	0	850	450
0	0	686	7760	5	145	0	0	840	450
0	0	691	7778	5	150	0	0	840	450
0	0	698	7797	5	155	0	0	840	450
0	0	705	7813	5	160	0	0	840	450
0	0	705	7828	5	165	0	0	850	450
0	0	709	7840	5	170	0	0	850	450
0	0	709	7848	5	175	0	0	850	450
0	0	701	7853	5	180	0	0	850	450
0	0	695	7853	5	185	0	0	870	450
0	0	688	7853	5	190	0	0	870	450
0	0	682	7853	5	195	0	0	870	450
0	0	675	7849	5	200	0	0	880	450
0	0	669	7845	5	205	0	0	880	450
0	0	661	7840	5	210	0	0	880	450
0	0	656	7832	5	215	0	0	880	450
0	0	652	7823	5	220	0	0	900	450
0	0	648	7813	5	225	0	0	900	450
0	0	648	7804	5	230	0	0	900	450
0	0	648	7795	5	235	0	0	900	450
0	0	644	7788	5	240	0	0	900	450
0	0	644	7782	5	245	0	0	900	450
0	0	644	7778	5	250	0	0	900	450
0	0	644	7778	5	255	0	0	900	450
0	0	644	7773	5	260	0	0	900	450
0	0	639	7773	5	265	0	0	900	450
0	0	639	7766	5	270	0	0	900	450
0	0	635	7761	5	275	0	0	900	450
0	0	635	7755	5	280	0	0	900	450
0	0	635	7748	5	285	0	0	900	450
0	0	630	7739	5	290	0	0	900	450
0	0	630	7731	5	295	0	0	900	440
0	0	630	7722	5	300	0	0	900	440
0	0	634	7714	5	305	0	0	900	420
0	0	634	7699	3	308	1	149	910	420
0	0	630	7691	5	313	1	170	910	420
0	0	625	7686	5	318	1	224	910	420
0	0	625	7686	5	323	1	323	910	420
0	0	625	7682	5	328	1	413	930	420
0	0	625	7682	5	333	1	494	930	420
0	0	625	7682	5	338	1	566	930	420
0	0	625	7682	5	343	1	639	930	420
0	0	631	7682	5	348	1	685	930	420
0	0	635	7682	5	353	1	710	930	420
0	0	638	7687	5	358	1	729	940	420
0	0	642	7687	5	363	1	758	940	420
0	0	650	7687	5	368	1	792	940	420
0	0	660	7687	5	373	1	805	940	420
0	0	672	7692	5	378	1	824	940	420
0	0	688	7695	5	383	1	837	940	420
0	0	702	7700	5	388	1	843	940	420
0	0	716	7706	5	393	1	845	950	420
0	0	730	7716	5	398	1	856	950	420
0	0	743	7725	5	403	1	865	950	420
0	0	757	7737	5	408	1	873	950	420
0	0	773	7749	5	413	1	873	950	420
0	0	790	7761	5	418	1	877	950	420
0	0	807	7776	5	423	1	881	950	420
0	0	824	7793	5	428	1	884	950	420
0	0	846	7812	5	433	1	891	950	420
0	0	868	7833	5	438	1	895	950	420
0	0	890	7854	5	443	1	898	960	420
0	0	912	7875	5	448	1	899	960	420
0	0	932	7898	5	453	1	900	960	420
0	0	951	7921	5	458	1	901	960	420
0	0	970	7947	5	463	1	905	960	420
0	0	988	7975	5	468	1	905	960	420
0	0	1006	8005	5	473	1	907	960	420
0	0	1024	8037	5	478	1	911	980	420
0	0	1041	8069	5	483	1	912	980	420
0	0	1059	8102	5	488	1	913	990	440
0	0	1076	8136	5	493	1	914	990	440
0	0	1093	8172	5	498	1	914	990	450
0	0	1110	8209	5	503	1	914	990	450
0	0	1126	8245	5	508	1	915	1000	450
0	0	1141	8280	5	513	1	916	1000	450
0	0	1154	8316	5	518	1	916	1010	460
0	0	1166	8350	5	523	1	915	1010	460
0	0	1177	8386	5	528	1	916	1010	470
0	0	1188	8424	5	533	1	916	1010	470
0	0	1197	8460	5	538	1	916	1030	470
0	0	1205	8496	5	543	1	916	1030	470
0	0	1210	8533	5	548	1	916	1040	490
0	0	1213	8571	5	553	1	915	1040	490
0	0	1217	8608	5	558	1	915	1040	490
0	0	1217	8647	5	563	1	914	1030	470
0	0	1217	8685	5	568	1	914	1020	440
0	0	1217	8721	5	573	1	914	1010	410
0	0	1217	8754	5	578	1	913	1010	400
0	0	1217	8782	5	583	1	909	1010	390
0	0	1210	8807	5	588	1	907	1010	390
0	0	1204	8828	5	593	1	907	1010	390
0	0	1196	8846	5	598	1	901	1020	380
0	0	1190	8861	5	603	1	898	1020	380
0	0	1181	8873	5	608	1	898	1020	380
0	0	1172	8882	5	613	1	898	1030	380
0	0	1162	8888	5	618	1	878	1030	380
0	0	1151	8892	5	623	1	881	1030	380
0	0	1139	8892	5	628	1	880	1030	380
0	0	1127	8897	5	633	1	877	1050	380
0	0	1116	8897	5	638	1	874	1060	400
0	0	1107	8897	5	643	1	872	1060	410
0	0	1098	8897	5	648	1	870	1070	430
0	0	1091	8897	5	653	1	867	1090	450
0	0	1085	8897	5	658	1	866	1100	460
0	0	1079	8892	5	663	1	863	1100	460
0	0	1071	8888	5	668	1	853	1100	460
0	0	1062	8881	5	673	1	843	1100	460
0	0	1053	8871	5	678	1	843	1100	460
0	0	1044	8859	5	683	1	843	1100	460
0	0	1034	8844	5	688	1	837	1100	460
0	0	1025	8826	5	693	1	838	1100	460
0	0	1015	8808	5	698	1	840	1100	460
0	0	1007	8789	5	703	1	840	1100	460
0	0	999	8769	5	708	1	839	1070	460
0	0	991	8748	5	713	1	839	1070	460
0	0	985	8724	5	718	1	841	1060	440
0	0	979	8697	5	723	1	849	1060	440
0	0	972	8669	5	728	1	850	1060	440
0	0	966	8638	5	733	1	850	1060	440
0	0	960	8606	5	738	1	859	1060	440
0	0	954	8570	5	743	1	864	1050	440
0	0	949	8532	5	748	1	864	1050	440
0	0	944	8493	5	753	1	873	1050	440
0	0	944	8451	5	758	1	886	1030	430
0	0	937	8408	5	763	1	891	1030	430
0	0	937	8365	5	768	1	895	1020	410
0	0	933	8321	5	773	1	900	1010	410
0	0	933	8276	5	778	1	906	1010	410
0	0	933	8229	5	783	1	916	1010	410
0	0	933	8179	5	788	1	918	1010	410
0	0	939	8127	5	793	1	923	990	420
0	0	943	8074	5	798	1	931	990	420
0	0	947	8024	5	803	1	932	990	420
0	0	952	7975	5	808	1	934	990	420
0	0	957	7928	5	813	1	936	980	420
0	0	963	7886	5	818	1	936	980	420
0	0	970	7848	5	823	1	936	980	420
0	0	978	7816	5	828	1	937	980	420
0	0	986	7793	5	833	1	936	980	420
0	0	997	7775	5	838	1	936	960	420
0	0	1007	7761	5	843	1	936	960	420
0	0	1018	7751	5	848	1	934	960	420
0	0	1029	7743	5	853	1	932	960	420
0	0	1041	7738	5	858	1	928	960	420
0	0	1052	7738	5	863	1	920	950	420
0	0	1067	7738	5	868	1	912	950	420
0	0	1082	7748	5	873	1	898	950	420
0	0	1099	7759	5	878	1	880	950	420
0	0	1117	7777	5	883	1	846	950	420
0	0	1136	7800	5	888	1	794	960	440
0	0	1157	7830	5	893	1	637	960	440
0	0	1180	7866	5	898	1	378	960	450
0	0	1203	7904	5	903	1	77	940	450
0	0	1203	7904	5	908	0	0	940	440
0	0	1247	7984	5	913	0	0	940	420
0	0	1263	8020	5	918	0	0	930	410
0	0	1272	8055	5	923	0	0	930	380
0	0	1279	8087	5	928	0	0	940	350
0	0	1279	8115	5	933	0	0	940	320
0	0	1284	8143	5	938	0	0	930	300
0	0	1291	8171	5	943	0	0	930	300
0	0	1296	8198	5	948	0	0	930	300
0	0	1305	8226	5	953	0	0	930	300
0	0	1312	8253	5	958	0	0	930	300
0	0	1317	8276	5	963	0	0	930	300
0	0	1324	8295	5	968	0	0	930	300
0	0	1328	8310	5	973	0	0	940	300
0	0	1332	8319	5	978	0	0	940	300
0	0	1332	8325	5	983	0	0	940	300
0	0	1335	8325	5	988	0	0	940	300
0	0	1335	8325	5	993	0	0	940	300
0	0	1335	8321	5	998	0	0	940	300
0	0	1335	8315	5	1003	0	0	940	300
0	0	1335	8309	5	1008	0	0	950	300
0	0	1335	8302	5	1013	0	0	950	300
0	0	1331	8296	5	1018	0	0	950	300
0	0	1331	8292	5	1023	0	0	950	300
0	0	1325	8288	5	1028	0	0	950	300
0	0	1325	8288	7	1035	1	47	950	300
0	0	1316	8281	5	1040	1	101	950	300
0	0	1311	8281	5	1045	1	188	950	300
0	0	1307	8274	5	1050	1	263	950	300
0	0	1302	8270	5	1055	1	333	940	300
0	0	1296	8264	5	1060	1	410	940	300
0	0	1290	8257	5	1065	1	479	940	300
0	0	1283	8248	5	1070	1	575	940	300
0	0	1276	8238	5	1075	1	607	940	300
0	0	1268	8226	5	1080	1	674	940	300
0	0	1260	8213	5	1085	1	713	940	300
0	0	1251	8199	5	1090	1	734	940	300
0	0	1242	8182	5	1095	1	765	940	300
0	0	1233	8163	5	1100	1	769	940	300
0	0	1224	8141	5	1105	1	780	940	300
0	0	1214	8117	5	1110	1	791	940	300
0	0	1205	8091	5	1115	1	811	940	300
0	0	1196	8062	5	1120	1	813	940	300
0	0	1188	8032	5	1125	1	817	930	300
0	0	1182	7998	5	1130	1	838	930	300
0	0	1177	7964	5	1135	1	850	930	300
0	0	1173	7930	5	1140	1	852	930	300
0	0	1173	7897	5	1145	1	855	930	300
0	0	1173	7866	5	1150	1	858	930	300
0	0	1178	7837	5	1155	1	862	940	320
0	0	1185	7811	5	1160	1	862	940	350
0	0	1193	7788	5	1165	1	862	940	360
0	0	1203	7769	5	1170	1	862	950	380
0	0	1215	7754	5	1175	1	864	930	390
0	0	1228	7742	5	1180	1	862	930	390
0	0	1243	7736	5	1185	1	861	930	410
0	0	1261	7736	5	1190	1	864	930	410
0	0	1278	7736	5	1195	1	862	920	390
0	0	1297	7736	5	1200	1	865	920	390
0	0	1316	7746	5	1205	1	866	920	360
0	0	1333	7761	5	1210	1	866	910	350
0	0	1351	7782	5	1215	1	870	910	330
0	0	1367	7809	5	1220	1	871	910	300
0	0	1383	7841	5	1225	1	872	910	300
0	0	1399	7877	5	1230	1	876	910	300
0	0	1414	7916	5	1235	1	878	910	300
0	0	1428	7958	5	1240	1	885	910	300
0	0	1442	8001	5	1245	1	889	910	300
0	0	1454	8042	5	1250	1	891	910	300
0	0	1465	8081	5	1255	1	892	910	300
0	0	1474	8119	5	1260	1	894	910	300
0	0	1480	8155	5	1265	1	895	920	300
0	0	1480	8191	5	1270	1	896	920	300
0	0	1480	8225	5	1275	1	896	920	300
0	0	1475	8257	5	1280	1	898	920	300
0	0	1466	8287	5	1285	1	898	920	300
0	0	1455	8312	5	1290	1	900	920	300
0	0	1440	8333	5	1295	1	900	920	300
0	0	1424	8350	5	1300	1	900	930	300
0	0	1407	8362	5	1305	1	899	930	300
0	0	1389	8368	5	1310	1	895	930	300
0	0	1370	8368	5	1315	1	889	930	300
0	0	1350	8363	5	1320	1	882	940	300
0	0	1329	8353	5	1325	1	874	940	300
0	0	1309	8339	5	1330	1	869	940	300
0	0	1289	8322	5	1335	1	853	940	300
0	0	1270	8302	5	1340	1	819	940	300
0	0	1253	8281	5	1345	1	809	940	300
0	0	1237	8258	5	1350	1	745	940	300
0	0	1224	8233	5	1355	1	590	940	300
0	0	1213	8206	5	1360	1	352	940	300
0	0	1204	8175	5	1365	1	131	940	300
0	0	1204	8175	5	1370	0	0	940	300
0	0	1193	8113	5	1375	0	0	940	300
0	0	1188	8085	5	1380	0	0	930	300
0	0	1183	8063	5	1385	0	0	930	300
0	0	1176	8048	5	1390	0	0	930	300
0	0	1176	8040	5	1395	0	0	920	300
0	0	1173	8040	5	1400	0	0	920	300
0	0	1173	8040	5	1405	0	0	930	320
0	0	1181	8045	5	1410	0	0	920	320
0	0	1189	8053	5	1415	0	0	920	320
0	0	1202	8063	5	1420	0	0	920	300
0	0	1218	8074	5	1425	0	0	910	300
0	0	1239	8089	5	1430	0	0	910	300
0	0	1264	8105	5	1435	0	0	910	300
0	0	1290	8122	5	1440	0	0	910	300
0	0	1317	8142	5	1445	0	0	900	300
0	0	1343	8161	5	1450	0	0	900	300
0	0	1366	8180	5	1455	0	0	900	300
0	0	1386	8198	5	1460	0	0	900	300
0	0	1405	8214	5	1465	0	0	900	300
0	0	1420	8228	5	1470	0	0	900	300
0	0	1432	8238	5	1475	0	0	900	300
0	0	1443	8245	5	1480	0	0	910	300
0	0	1450	8249	5	1485	0	0	910	300
0	0	1454	8249	5	1490	0	0	910	300
0	0	1454	8249	5	1495	0	0	910	300
0	0	1454	8249	5	1500	0	0	910	300
0	0	1454	8253	5	1505	0	0	920	300
0	0	1454	8253	5	1510	0	0	920	300
0	0	1454	8258	5	1515	0	0	920	300
0	0	1454	8262	5	1520	0	0	920	300
0	0	1454	8268	5	1525	0	0	920	300
0	0	1459	8276	5	1530	0	0	920	300
0	0	1462	8285	5	1535	0	0	920	300
0	0	1468	8294	5	1540	0	0	930	300
0	0	1475	8304	5	1545	0	0	930	300
0	0	1482	8314	5	1550	0	0	930	300
0	0	1489	8324	5	1555	0	0	930	300
0	0	1495	8336	5	1560	0	0	930	300
0	0	1501	8345	5	1565	0	0	930	300
0	0	1507	8353	5	1570	0	0	930	300
0	0	1512	8359	5	1575	0	0	930	300
0	0	1515	8359	5	1580	0	0	930	300
0	0	1515	8362	5	1585	0	0	930	300
0	0	1515	8362	6	1591	1	166	930	300
0	0	1509	8353	5	1596	1	209	920	300
0	0	1503	8344	5	1601	1	259	920	300
0	0	1495	8332	5	1606	1	385	920	300
0	0	1487	8319	5	1611	1	542	920	300
0	0	1479	8302	5	1616	1	605	920	300
0	0	1472	8283	5	1621	1	753	920	300
0	0	1465	8262	5	1626	1	778	920	300
0	0	1460	8241	5	1631	1	788	920	300
0	0	1456	8220	5	1636	1	800	920	300
0	0	1453	8197	5	1641	1	816	920	300
0	0	1453	8171	5	1646	1	824	920	300
0	0	1448	8140	5	1651	1	845	920	300
0	0	1448	8105	5	1656	1	859	920	300
0	0	1448	8063	5	1661	1	880	920	300
0	0	1454	8019	5	1666	1	883	920	300
0	0	1460	7975	5	1671	1	888	920	300
0	0	1465	7931	5	1676	1	890	920	300
0	0	1472	7890	5	1681	1	891	920	300
0	0	1480	7851	5	1686	1	893	910	300
0	0	1488	7814	5	1691	1	900	910	300
0	0	1498	7783	5	1696	1	898	910	300
0	0	1509	7757	5	1701	1	898	910	300
0	0	1520	7738	5	1706	1	899	910	300
0	0	1532	7725	5	1711	1	899	900	300
0	0	1543	7716	5	1716	1	898	900	300
0	0	1553	7710	5	1721	1	898	900	300
0	0	1564	7710	5	1726	1	898	900	300
0	0	1574	7710	5	1731	1	898	900	300
0	0	1586	7719	5	1736	1	898	900	300
0	0	1599	7734	5	1741	1	899	900	300
0	0	1612	7756	5	1746	1	900	900	300
0	0	1628	7785	5	1751	1	901	900	300
0	0	1642	7820	5	1756	1	900	890	300
0	0	1657	7860	5	1761	1	901	890	300
0	0	1671	7903	5	1766	1	900	890	300
0	0	1686	7949	5	1771	1	900	900	300
0	0	1699	7996	5	1776	1	900	900	300
0	0	1712	8044	5	1781	1	899	900	300
0	0	1722	8092	5	1786	1	896	900	300
0	0	1733	8141	5	1791	1	897	900	300
0	0	1742	8190	5	1796	1	893	900	300
0	0	1749	8238	5	1801	1	891	900	300
0	0	1756	8286	5	1806	1	885	900	300
0	0	1761	8333	5	1811	1	880	910	300
0	0	1765	8374	5	1816	1	880	910	300
0	0	1769	8411	5	1821	1	880	920	300
0	0	1769	8441	5	1826	1	880	920	300
0	0	1775	8463	5	1831	1	882	920	300
0	0	1775	8480	5	1836	1	882	920	300
0	0	1775	8491	5	1841	1	882	930	300
0	0	1775	8498	5	1846	1	882	930	300
0	0	1775	8498	5	1851	1	883	930	300
0	0	1775	8498	5	1856	1	883	940	300
0	0	1775	8498	5	1861	1	883	940	300
0	0	1775	8493	5	1866	1	883	940	300
0	0	1775	8486	5	1871	1	882	940	300
0	0	1775	8476	5	1876	1	880	950	300
0	0	1775	8460	5	1881	1	881	950	300
0	0	1775	8439	5	1886	1	883	950	300
0	0	1771	8412	5	1891	1	884	950	300
0	0	1771	8382	5	1896	1	886	950	300
0	0	1771	8348	5	1901	1	893	950	300
0	0	1771	8311	5	1906	1	898	950	300
0	0	1771	8271	5	1911	1	900	950	300
0	0	1771	8228	5	1916	1	909	950	300
0	0	1768	8185	5	1921	1	912	950	300
0	0	1768	8140	5	1926	1	912	940	300
0	0	1768	8094	5	1931	1	918	940	300
0	0	1768	8044	5	1936	1	920	940	300
0	0	1772	7991	5	1941	1	928	940	300
0	0	1772	7934	5	1946	1	933	930	300
0	0	1772	7873	5	1951	1	936	930	300
0	0	1776	7811	5	1956	1	937	930	300
0	0	1776	7744	5	1961	1	937	920	300
0	0	1776	7678	5	1966	1	941	920	300
0	0	1776	7613	5	1971	1	941	920	300
0	0	1776	7550	5	1976	1	941	910	300
0	0	1781	7494	5	1981	1	942	910	300
0	0	1781	7437	5	1986	1	942	910	300
0	0	1781	7384	5	1991	1	941	900	300
0	0	1784	7335	5	1996	1	939	900	300
0	0	1784	7291	5	2001	1	940	900	300
0	0	1789	7255	5	2006	1	939	900	300
0	0	1789	7227	5	2011	1	934	890	300
0	0	1793	7206	5	2016	1	931	890	300
0	0	1793	7191	5	2021	1	927	880	300
0	0	1793	7184	5	2026	1	918	880	300
0	0	1793	7180	5	2031	1	905	870	300
0	0	1793	7180	5	2036	1	891	870	300
0	0	1793	7188	5	2041	1	867	870	300
0	0	1790	7198	5	2046	1	817	870	300
0	0	1790	7216	5	2051	1	729	870	300
0	0	1790	7239	5	2056	1	443	870	300
0	0	1786	7270	5	2061	1	107	850	300
0	0	1786	7270	5	2066	0	0	850	300
0	0	1778	7351	5	2071	0	0	850	300
0	0	1770	7398	5	2076	0	0	870	300
0	0	1759	7447	5	2081	0	0	870	300
0	0	1745	7499	5	2086	0	0	870	300
0	0	1732	7553	5	2091	0	0	870	300
0	0	1721	7613	5	2096	0	0	870	300
0	0	1714	7676	5	2101	0	0	870	300
0	0	1710	7740	5	2106	0	0	870	300
0	0	1710	7806	5	2111	0	0	870	300
0	0	1710	7871	5	2116	0	0	870	300
0	0	1714	7935	5	2121	0	0	870	300
0	0	1725	8000	5	2126	0	0	870	300
0	0	1738	8066	5	2131	0	0	880	300
0	0	1755	8132	5	2136	0	0	880	300
0	0	1772	8196	5	2141	0	0	880	300
0	0	1788	8256	5	2146	0	0	890	300
0	0	1804	8310	5	2151	0	0	900	300
0	0	1820	8356	5	2156	0	0	900	300
0	0	1833	8394	5	2161	0	0	900	300
0	0	1843	8423	5	2166	0	0	910	300
0	0	1850	8442	5	2171	0	0	920	300
0	0	1854	8453	5	2176	0	0	920	300
0	0	1854	8453	5	2181	0	0	930	300
0	0	1851	8445	5	2186	0	0	940	300
0	0	1845	8429	5	2191	0	0	950	300
0	0	1836	8408	5	2196	0	0	960	300
0	0	1826	8383	5	2201	0	0	970	300
0	0	1815	8358	5	2206	0	0	980	300
0	0	1800	8331	5	2211	0	0	980	300
0	0	1785	8305	5	2216	0	0	980	300
0	0	1769	8280	5	2221	0	0	990	300
0	0	1754	8254	5	2226	0	0	980	300
0	0	1742	8231	5	2231	0	0	980	300
0	0	1733	8211	5	2236	0	0	980	300
0	0	1727	8193	5	2241	0	0	970	300
0	0	1723	8178	5	2246	0	0	970	300
0	0	1723	8164	5	2251	0	0	960	300
0	0	1723	8152	5	2256	0	0	950	300
0	0	1723	8143	5	2261	0	0	940	300
0	0	1723	8134	5	2266	0	0	940	300
0	0	1728	8128	5	2271	0	0	930	300
0	0	1733	8122	5	2276	0	0	930	300
0	0	1737	8115	5	2281	0	0	920	300
0	0	1737	8109	5	2286	0	0	920	300
0	0	1743	8103	5	2291	0	0	920	300
0	0	1743	8097	5	2296	0	0	920	300
0	0	1746	8092	5	2301	0	0	920	300
0	0	1746	8088	5	2306	0	0	920	300
0	0	1746	8088	5	2311	0	0	920	300
0	0	1746	8084	5	2316	0	0	920	300
0	0	1746	8084	7	2323	1	152	920	300
0	0	1746	8084	5	2328	1	152	920	300
0	0	1746	8093	5	2333	1	202	920	300
0	0	1751	8102	5	2338	1	317	920	300
0	0	1755	8113	5	2343	1	446	920	300
0	0	1760	8127	5	2348	1	535	920	300
0	0	1766	8142	5	2353	1	570	920	300
0	0	1772	8159	5	2358	1	568	920	300
0	0	1777	8177	5	2363	1	613	920	300
0	0	1782	8195	5	2368	1	672	920	300
0	0	1789	8212	5	2373	1	707	920	300
0	0	1797	8230	5	2378	1	745	920	300
0	0	1806	8250	5	2383	1	773	920	300
0	0	1816	8271	5	2388	1	778	920	300
0	0	1827	8296	5	2393	1	796	920	300
0	0	1839	8323	5	2398	1	793	920	300
0	0	1851	8349	5	2403	1	793	920	300
0	0	1865	8376	5	2408	1	796	920	300
0	0	1878	8402	5	2413	1	793	920	300
0	0	1893	8426	5	2418	1	795	920	300
0	0	1908	8448	5	2423	1	790	920	300
0	0	1920	8466	5	2428	1	790	920	300
0	0	1931	8479	5	2433	1	788	920	300
0	0	1942	8490	5	2438	1	787	920	300
0	0	1950	8496	5	2443	1	784	920	300
0	0	1957	8500	5	2448	1	778	920	300
0	0	1963	8500	5	2453	1	779	920	300
0	0	1969	8500	5	2458	1	779	920	300
0	0	1974	8500	5	2463	1	781	920	300
0	0	1978	8491	5	2468	1	785	930	300
0	0	1982	8482	5	2473	1	789	930	300
0	0	1982	8471	5	2478	1	794	930	300
0	0	1987	8457	5	2483	1	801	930	300
0	0	1987	8440	5	2488	1	814	930	300
0	0	1991	8419	5	2493	1	820	930	300
0	0	1991	8393	5	2498	1	825	930	300
0	0	1994	8363	5	2503	1	831	930	300
0	0	1994	8331	5	2508	1	848	930	300
0	0	1994	8297	5	2513	1	845	930	300
0	0	1994	8262	5	2518	1	849	930	300
0	0	1994	8227	5	2523	1	850	920	300
0	0	1994	8188	5	2528	1	851	920	300
0	0	1990	8148	5	2533	1	853	920	300
0	0	1990	8107	5	2538	1	858	920	300
0	0	1990	8064	5	2543	1	862	920	300
0	0	1990	8021	5	2548	1	858	920	300
0	0	1995	7981	5	2553	1	861	910	300
0	0	1995	7944	5	2558	1	859	910	300
0	0	2001	7912	5	2563	1	862	910	300
0	0	2006	7885	5	2568	1	861	900	300
0	0	2011	7862	5	2573	1	858	900	300
0	0	2015	7843	5	2578	1	859	900	300
0	0	2019	7829	5	2583	1	859	900	300
0	0	2019	7819	5	2588	1	858	900	300
0	0	2026	7812	5	2593	1	858	900	300
0	0	2026	7812	5	2598	1	857	900	300
0	0	2030	7812	5	2603	1	858	890	300
0	0	2030	7816	5	2608	1	859	890	300
0	0	2036	7821	5	2613	1	862	890	300
0	0	2041	7830	5	2618	1	867	890	300
0	0	2048	7845	5	2623	1	867	880	300
0	0	2058	7867	5	2628	1	866	880	300
0	0	2068	7896	5	2633	1	867	880	300
0	0	2080	7930	5	2638	1	868	880	300
0	0	2093	7968	5	2643	1	869	880	300
0	0	2105	8008	5	2648	1	867	880	320
0	0	2118	8050	5	2653	1	870	890	320
0	0	2131	8093	5	2658	1	868	890	330
0	0	2143	8137	5	2663	1	866	890	330
0	0	2155	8182	5	2668	1	868	890	330
0	0	2165	8229	5	2673	1	869	900	330
0	0	2176	8277	5	2678	1	868	900	330
0	0	2187	8325	5	2683	1	867	900	330
0	0	2197	8371	5	2688	1	866	900	350
0	0	2205	8413	5	2693	1	868	900	350
0	0	2214	8452	5	2698	1	867	900	360
0	0	2219	8485	5	2703	1	867	900	360
0	0	2225	8513	5	2708	1	867	900	360
0	0	2225	8536	5	2713	1	868	910	360
0	0	2230	8553	5	2718	1	867	910	380
0	0	2230	8566	5	2723	1	868	910	380
0	0	2230	8573	5	2728	1	868	920	390
0	0	2230	8576	5	2733	1	870	920	390
0	0	2230	8576	5	2738	1	871	920	390
0	0	2230	8576	5	2743	1	872	930	390
0	0	2230	8576	5	2748	1	872	930	390
0	0	2226	8576	5	2753	1	871	930	390
0	0	2226	8576	5	2758	1	872	930	390
0	0	2226	8572	5	2763	1	872	950	410
0	0	2226	8572	5	2768	1	871	950	410
0	0	2226	8565	5	2773	1	870	950	420
0	0	2226	8562	5	2778	1	868	950	420
0	0	2226	8556	5	2783	1	867	950	420
0	0	2226	8547	5	2788	1	867	950	420
0	0	2226	8536	5	2793	1	868	950	420
0	0	2226	8522	5	2798	1	867	950	420
0	0	2226	8507	5	2803	1	868	950	420
0	0	2226	8492	5	2808	1	869	950	420
0	0	2221	8474	5	2813	1	869	950	420
0	0	2217	8457	5	2818	1	870	950	410
0	0	2214	8438	5	2823	1	869	950	410
0	0	2210	8417	5	2828	1	869	930	390
0	0	2210	8395	5	2833	1	870	930	390
0	0	2205	8371	5	2838	1	871	930	390
0	0	2205	8347	5	2843	1	874	930	390
0	0	2200	8322	5	2848	1	875	930	390
0	0	2200	8295	5	2853	1	875	920	390
0	0	2196	8268	5	2858	1	881	920	390
0	0	2196	8240	5	2863	1	886	920	390
0	0	2196	8211	5	2868	1	890	920	390
0	0	2196	8181	5	2873	1	893	920	390
0	0	2200	8151	5	2878	1	896	910	390
0	0	2200	8120	5	2883	1	896	910	390
0	0	2203	8087	5	2888	1	898	910	390
0	0	2203	8055	5	2893	1	899	910	390
0	0	2207	8023	5	2898	1	899	900	390
0	0	2207	7992	5	2903	1	898	900	390
0	0	2210	7964	5	2908	1	899	900	390
0	0	2210	7939	5	2913	1	900	900	390
0	0	2216	7919	5	2918	1	901	900	390
0	0	2219	7903	5	2923	1	902	900	390
0	0	2223	7889	5	2928	1	903	900	390
0	0	2227	7877	5	2933	1	903	900	390
0	0	2227	7867	5	2938	1	903	900	390
0	0	2232	7859	5	2943	1	903	900	390
0	0	2232	7855	5	2948	1	903	900	390
0	0	2236	7855	5	2953	1	903	900	390
0	0	2236	7850	5	2958	1	904	880	390
0	0	2240	7850	5	2963	1	904	880	390
0	0	2240	7850	5	2968	1	904	880	390
0	0	2240	7846	5	2973	1	904	880	410
0	0	2243	7846	5	2978	1	905	880	410
0	0	2243	7846	5	2983	1	905	880	420
0	0	2243	7846	5	2988	1	905	880	420
0	0	2243	7853	5	2993	1	904	880	420
0	0	2243	7859	5	2998	1	904	880	420
0	0	2243	7868	5	3003	1	905	880	420
0	0	2243	7881	5	3008	1	905	880	420
0	0	2243	7900	5	3013	1	905	880	420
0	0	2249	7924	5	3018	1	904	880	420
0	0	2254	7954	5	3023	1	902	880	420
0	0	2259	7988	5	3028	1	901	880	420
0	0	2266	8028	5	3033	1	898	880	420
0	0	2272	8071	5	3038	1	893	880	420
0	0	2278	8114	5	3043	1	891	880	420
0	0	2284	8159	5	3048	1	890	900	420
0	0	2291	8200	5	3053	1	888	900	420
0	0	2300	8240	5	3058	1	889	900	410
0	0	2309	8278	5	3063	1	887	900	410
0	0	2319	8313	5	3068	1	888	900	390
0	0	2330	8347	5	3073	1	888	900	390
0	0	2339	8379	5	3078	1	886	900	390
0	0	2348	8409	5	3083	1	886	900	380
0	0	2357	8438	5	3088	1	886	900	380
0	0	2365	8465	5	3093	1	886	900	360
0	0	2374	8492	5	3098	1	886	910	360
0	0	2383	8518	5	3103	1	887	910	360
0	0	2392	8541	5	3108	1	886	910	360
0	0	2400	8563	5	3113	1	886	920	360
0	0	2406	8581	5	3118	1	887	920	350
0	0	2412	8598	5	3123	1	887	930	350
0	0	2418	8612	5	3128	1	886	930	330
0	0	2425	8623	5	3133	1	886	940	330
0	0	2431	8633	5	3138	1	887	940	330
0	0	2438	8639	5	3143	1	889	950	330
0	0	2445	8645	5	3148	1	888	950	330
0	0	2452	8649	5	3153	1	887	950	330
0	0	2457	8649	5	3158	1	887	960	330
0	0	2462	8649	5	3163	1	887	960	350
0	0	2466	8649	5	3168	1	888	960	350
0	0	2471	8643	5	3173	1	893	970	360
0	0	2475	8636	5	3178	1	897	970	360
0	0	2479	8627	5	3183	1	898	970	360
0	0	2483	8616	5	3188	1	899	970	360
0	0	2483	8605	5	3193	1	901	970	360
0	0	2489	8591	5	3198	1	902	970	360
0	0	2489	8576	5	3203	1	904	970	360
0	0	2493	8558	5	3208	1	907	970	360
0	0	2493	8537	5	3213	1	907	970	360
0	0	2493	8515	5	3218	1	912	970	360
0	0	2493	8490	5	3223	1	914	970	360
0	0	2493	8464	5	3228	1	916	950	360
0	0	2490	8438	5	3233	1	917	950	360
0	0	2490	8411	5	3238	1	918	950	360
0	0	2483	8384	5	3243	1	919	950	360
0	0	2479	8355	5	3248	1	923	940	360
0	0	2475	8326	5	3253	1	927	940	360
0	0	2469	8295	5	3258	1	925	940	360
0	0	2463	8264	5	3263	1	925	930	360
0	0	2458	8233	5	3268	1	931	930	360
0	0	2453	8203	5	3273	1	933	920	360
0	0	2453	8173	5	3278	1	933	920	360
0	0	2448	8145	5	3283	1	932	920	360
0	0	2448	8117	5	3288	1	934	910	360
0	0	2442	8089	5	3293	1	935	910	360
0	0	2442	8063	5	3298	1	936	910	360
0	0	2442	8040	5	3303	1	938	900	360
0	0	2442	8020	5	3308	1	937	900	360
0	0	2442	8004	5	3313	1	937	900	360
0	0	2442	7991	5	3318	1	936	900	360
0	0	2442	7980	5	3323	1	937	900	360
0	0	2438	7974	5	3328	1	937	900	360
0	0	2438	7969	5	3333	1	937	900	360
0	0	2438	7969	5	3338	1	936	900	360
0	0	2438	7969	5	3343	1	936	900	360
0	0	2438	7969	5	3348	1	936	890	360
0	0	2438	7969	5	3353	1	934	890	360
0	0	2438	7975	5	3358	1	932	890	360
0	0	2438	7980	5	3363	1	931	890	360
0	0	2438	7988	5	3368	1	930	890	360
0	0	2438	7999	5	3373	1	930	890	360
0	0	2438	8015	5	3378	1	926	890	360
0	0	2438	8035	5	3383	1	922	890	360
0	0	2442	8060	5	3388	1	918	890	360
0	0	2442	8088	5	3393	1	914	890	360
0	0	2448	8117	5	3398	1	911	900	360
0	0	2452	8150	5	3403	1	905	900	360
0	0	2458	8183	5	3408	1	902	900	360
0	0	2464	8215	5	3413	1	899	900	360
0	0	2470	8246	5	3418	1	890	900	360
0	0	2475	8274	5	3423	1	889	900	360
0	0	2479	8300	5	3428	1	888	900	360
0	0	2485	8325	5	3433	1	888	900	360
0	0	2491	8349	5	3438	1	891	900	360
0	0	2497	8373	5	3443	1	890	900	360
0	0	2504	8397	5	3448	1	888	900	360
0	0	2510	8422	5	3453	1	889	900	360
0	0	2516	8448	5	3458	1	889	900	360
0	0	2523	8472	5	3463	1	890	910	360
0	0	2530	8497	5	3468	1	889	910	360
0	0	2537	8521	5	3473	1	889	910	360
0	0	2545	8543	5	3478	1	889	910	360
0	0	2552	8563	5	3483	1	889	920	360
0	0	2558	8581	5	3488	1	889	920	360
0	0	2563	8595	5	3493	1	889	920	360
0	0	2567	8607	5	3498	1	889	930	360
0	0	2572	8618	5	3503	1	890	930	360
0	0	2578	8628	5	3508	1	891	930	360
0	0	2585	8637	5	3513	1	891	940	360
0	0	2592	8644	5	3518	1	891	940	360
0	0	2597	8648	5	3523	1	890	940	360
0	0	2601	8648	5	3528	1	890	950	360
0	0	2601	8648	5	3533	1	890	950	360
0	0	2607	8648	5	3538	1	889	950	380
0	0	2607	8648	5	3543	1	889	950	380
0	0	2614	8644	5	3548	1	890	970	390
0	0	2618	8644	5	3553	1	891	970	390
0	0	2618	8637	5	3558	1	893	970	390
0	0	2623	8631	5	3563	1	894	970	390
0	0	2623	8623	5	3568	1	896	970	390
0	0	2626	8610	5	3573	1	897	970	390
0	0	2626	8593	5	3578	1	906	970	390
0	0	2626	8570	5	3583	1	909	970	390
0	0	2626	8543	5	3588	1	909	970	390
0	0	2626	8514	5	3593	1	912	970	390
0	0	2623	8481	5	3598	1	912	960	390
0	0	2623	8446	5	3603	1	918	960	390
0	0	2617	8408	5	3608	1	920	960	390
0	0	2613	8367	5	3613	1	927	950	390
0	0	2610	8326	5	3618	1	929	950	390
0	0	2610	8283	5	3623	1	927	950	390
0	0	2610	8239	5	3628	1	932	930	390
0	0	2610	8194	5	3633	1	941	930	390
0	0	2610	8150	5	3638	1	942	920	390
0	0	2615	8110	5	3643	1	944	920	390
0	0	2619	8076	5	3648	1	946	910	390
0	0	2625	8048	5	3653	1	945	910	390
0	0	2632	8023	5	3658	1	944	900	390
0	0	2640	8002	5	3663	1	943	900	390
0	0	2651	7983	5	3668	1	945	900	390
0	0	2663	7968	5	3673	1	944	900	390
0	0	2676	7955	5	3678	1	944	900	390
0	0	2688	7946	5	3683	1	942	880	390
0	0	2700	7940	5	3688	1	937	880	410
0	0	2713	7940	5	3693	1	933	880	410
0	0	2725	7940	5	3698	1	928	870	420
0	0	2737	7944	5	3703	1	920	870	420
0	0	2748	7950	5	3708	1	920	870	420
0	0	2758	7960	5	3713	1	918	850	420
0	0	2768	7975	5	3718	1	909	850	420
0	0	2779	7995	5	3723	1	904	850	420
0	0	2788	8020	5	3728	1	886	850	420
0	0	2798	8047	5	3733	1	862	850	420
0	0	2805	8076	5	3738	1	843	850	420
0	0	2813	8105	5	3743	1	768	850	420
0	0	2818	8136	6	3749	1	597	870	420
0	0	2818	8167	5	3754	1	259	870	420
0	0	2818	8167	5	3759	0	0	870	420
0	0	2822	8231	5	3764	0	0	870	420
0	0	2822	8264	5	3769	0	0	880	420
0	0	2815	8298	5	3774	0	0	880	420
0	0	2809	8334	5	3779	0	0	880	420
0	0	2804	8373	5	3784	0	0	900	420
0	0	2797	8414	5	3789	0	0	900	420
0	0	2792	8459	5	3794	0	0	900	420
0	0	2786	8503	5	3799	0	0	900	420
0	0	2778	8548	5	3804	0	0	900	410
0	0	2771	8588	5	3809	0	0	910	410
0	0	2762	8626	5	3814	0	0	920	390
0	0	2754	8662	5	3819	0	0	930	390
0	0	2742	8694	5	3824	0	0	930	390
0	0	2729	8723	5	3829	0	0	930	380
0	0	2713	8747	5	3834	0	0	930	380
0	0	2696	8767	5	3839	0	0	930	360
0	0	2678	8783	5	3844	0	0	920	360
0	0	2655	8796	5	3849	0	0	920	350
0	0	2633	8808	5	3854	0	0	910	330
0	0	2607	8817	5	3859	0	0	910	320
0	0	2580	8825	5	3864	0	0	910	320
0	0	2554	8833	5	3869	0	0	900	300
0	0	2528	8839	5	3874	0	0	900	300
0	0	2504	8843	5	3879	0	0	900	300
0	0	2481	8848	5	3884	0	0	900	300
0	0	2460	8848	5	3889	0	0	890	300
0	0	2438	8854	5	3894	0	0	880	300
0	0	2419	8858	5	3899	0	0	870	300
0	0	2401	8858	5	3904	0	0	870	300
0	0	2384	8866	5	3909	0	0	870	300
0	0	2370	8873	5	3914	0	0	870	300
0	0	2357	8880	5	3919	0	0	870	300
0	0	2344	8887	5	3924	0	0	870	300
0	0	2332	8894	5	3929	0	0	870	300
0	0	2321	8901	5	3934	0	0	870	300
0	0	2309	8906	5	3939	0	0	870	300
0	0	2300	8912	5	3944	0	0	870	300
0	0	2290	8916	5	3949	0	0	870	300
0	0	2283	8916	5	3954	0	0	880	300
0	0	2276	8916	5	3959	0	0	880	300
0	0	2271	8916	5	3964	0	0	880	300
0	0	2267	8916	5	3969	0	0	880	300
0	0	2267	8912	5	3974	0	0	880	300
0	0	2261	8912	5	3979	0	0	890	300
0	0	2261	8908	5	3984	0	0	890	300
0	0	2256	8908	5	3989	0	0	890	300
0	0	2252	8908	5	3994	0	0	900	300
0	0	2252	8904	5	3999	0	0	900	300
0	0	2247	8904	5	4004	0	0	900	300
0	0	2247	8898	5	4009	0	0	900	300
0	0	2247	8894	5	4014	0	0	900	300
0	0	2247	8890	5	4019	0	0	900	300
0	0	2247	8885	5	4024	0	0	900	300
0	0	2247	8881	5	4029	0	0	900	300
0	0	2247	8874	5	4034	0	0	910	300
0	0	2247	8866	5	4039	0	0	910	300
0	0	2247	8858	5	4044	0	0	910	300
0	0	2247	8858	3	4047	1	504	920	320
0	0	2237	8843	5	4052	1	535	920	330
0	0	2230	8837	5	4057	1	672	920	360
0	0	2226	8833	5	4062	1	792	930	380
0	0	2221	8833	5	4067	1	849	930	390
0	0	2216	8833	5	4072	1	879	930	410
0	0	2216	8833	5	4077	1	898	930	410
0	0	2210	8833	5	4082	1	913	950	420
0	0	2210	8833	5	4087	1	925	950	420
0	0	2210	8833	5	4092	1	937	950	420
0	0	2210	8833	5	4097	1	946	950	420
0	0	2210	8833	5	4102	1	954	950	420
0	0	2210	8833	5	4107	1	962	950	420
0	0	2210	8833	5	4112	1	969	960	420
0	0	2210	8833	5	4117	1	975	960	420
0	0	2210	8833	5	4122	1	980	960	420
0	0	2210	8833	5	4127	1	984	960	420
0	0	2210	8833	5	4132	1	986	960	420
0	0	2210	8833	5	4137	1	988	960	420
0	0	2210	8833	5	4142	1	990	960	420
0	0	2210	8833	5	4147	1	991	980	420
0	0	2210	8833	5	4152	1	991	980	420
0	0	2210	8833	5	4157	1	991	980	420
0	0	2210	8833	5	4162	1	990	980	420
0	0	2210	8833	5	4167	1	990	980	420
0	0	2210	8833	5	4172	1	989	980	420
0	0	2210	8833	5	4177	1	984	980	420
0	0	2210	8833	5	4182	1	974	980	420
0	0	2210	8833	5	4187	1	960	980	420
0	0	2210	8833	5	4192	1	943	980	420
0	0	2210	8833	5	4197	1	921	980	420
0	0	2210	8833	5	4202	1	891	980	420
0	0	2210	8833	5	4207	1	840	990	420
0	0	2216	8830	5	4212	1	741	980	420
0	0	2216	8825	5	4217	1	395	980	420
0	0	2216	8825	5	4222	0	0	980	420
0	0	2223	8808	5	4227	0	0	980	420
0	0	2223	8799	5	4232	0	0	980	420
0	0	2223	8793	5	4237	0	0	960	420
0	0	2216	8793	5	4242	0	0	960	420
0	0	2208	8793	5	4247	0	0	960	420
0	0	2199	8803	5	4252	0	0	950	420
0	0	2192	8809	5	4257	0	0	930	410
0	0	2184	8809	5	4262	0	0	930	410
0	0	2175	8809	5	4267	0	0	910	390
0	0	2165	8799	5	4272	0	0	900	380
0	0	2153	8786	5	4277	0	0	900	360
0	0	2141	8767	5	4282	0	0	890	350
0	0	2132	8745	5	4287	0	0	880	330
0	0	2122	8720	5	4292	0	0	860	320
0	0	2114	8693	5	4297	0	0	850	300
0	0	2107	8667	5	4302	0	0	850	300
0	0	2100	8640	5	4307	0	0	850	300
0	0	2095	8615	5	4312	0	0	870	300
0	0	2090	8588	5	4317	0	0	870	300
0	0	2087	8562	5	4322	0	0	880	300
0	0	2087	8536	5	4327	0	0	890	300
0	0	2087	8511	5	4332	0	0	900	300
0	0	2081	8486	5	4337	0	0	900	300
0	0	2081	8462	5	4342	0	0	910	300
0	0	2075	8438	5	4347	0	0	920	300
0	0	2070	8412	5	4352	0	0	920	300
0	0	2065	8388	5	4357	0	0	930	300
0	0	2058	8361	5	4362	0	0	950	300
0	0	2058	8334	5	4367	0	0	960	300
0	0	2050	8310	5	4372	0	0	980	300
0	0	2050	8283	5	4377	0	0	980	300
0	0	2050	8258	5	4382	0	0	980	300
0	0	2050	8236	5	4387	0	0	970	300
0	0	2050	8214	5	4392	0	0	950	300
0	0	2046	8193	5	4397	0	0	930	300
0	0	2042	8171	5	4402	0	0	920	300
0	0	2042	8146	5	4407	0	0	910	300
0	0	2042	8120	5	4412	0	0	900	300
0	0	2042	8092	5	4417	0	0	880	300
0	0	2042	8068	5	4422	0	0	870	300
0	0	2047	8046	5	4427	0	0	850	300
0	0	2047	8027	5	4432	0	0	830	300
0	0	2053	8011	5	4437	0	0	810	300
0	0	2058	7996	5	4442	0	0	800	300
0	0	2058	7979	5	4447	0	0	780	290
0	0	2058	7964	5	4452	0	0	760	290
0	0	2058	7951	5	4457	0	0	760	290
0	0	2063	7935	5	4462	0	0	740	290
0	0	2063	7917	5	4467	0	0	720	290
0	0	2067	7901	5	4472	0	0	700	290
0	0	2067	7878	5	4477	0	0	690	280
0	0	2067	7857	5	4482	0	0	670	280
0	0	2072	7837	5	4487	0	0	660	280
0	0	2072	7837	5	4492	0	0	660	280
