# Supplementary material for: “Let Me Hear Your Handwriting!” Evaluating the Movement Fluency from Its Sonification
Source: PLoS One. 2015 Jun 17;10(6):e0128388. doi: 10.1371/journal.pone.0128388 (PMC4470513; doi:10.1371/journal.pone.0128388)
Supplement: S1 Dataset — (ZIP) [file pone.0128388.s004.zip › S4_Dataset_Experiment1/JE6.txt]

Identification :	jeremy
2008-10-09	14:29:59
Fichier origine :	C:\Documents and Settings\schon\Bureau\Ecriture\jeremy6.txt
Nb segments :	1
Seg	Num	X /100 mm	Y /100 mm	Interv ms	Time ms	Tip	P	Az	Al
0	0	5840	7921	20	20	0	0	820	300
0	0	5840	7921	5	25	0	0	830	300
0	0	5840	7915	5	30	0	0	830	300
0	0	5840	7915	5	35	0	0	830	300
0	0	5840	7912	5	40	0	0	830	300
0	0	5840	7912	5	45	0	0	830	300
0	0	5840	7918	5	50	0	0	830	300
0	0	5844	7918	5	55	0	0	830	300
0	0	5844	7923	5	60	0	0	830	300
0	0	5844	7923	5	65	0	0	830	300
0	0	5851	7923	5	70	0	0	830	300
0	0	5851	7917	5	75	0	0	830	300
0	0	5856	7913	5	80	0	0	840	300
0	0	5856	7909	5	85	0	0	840	300
0	0	5862	7909	5	90	0	0	840	300
0	0	5862	7909	5	95	0	0	840	300
0	0	5866	7909	5	100	0	0	840	300
0	0	5866	7909	5	105	0	0	840	300
0	0	5866	7909	5	110	0	0	840	300
0	0	5866	7909	5	115	0	0	840	300
0	0	5866	7904	5	120	0	0	850	300
0	0	5866	7904	5	125	0	0	850	300
0	0	5866	7898	5	130	0	0	850	300
0	0	5869	7895	5	135	0	0	850	300
0	0	5869	7891	5	140	0	0	850	300
0	0	5869	7887	5	145	0	0	850	300
0	0	5869	7882	5	150	0	0	850	300
0	0	5869	7878	5	155	0	0	850	300
0	0	5869	7874	5	160	0	0	850	300
0	0	5864	7870	5	165	0	0	850	300
0	0	5859	7866	5	170	0	0	850	300
0	0	5855	7866	5	175	0	0	870	300
0	0	5849	7866	5	180	0	0	870	300
0	0	5842	7866	5	185	0	0	870	300
0	0	5835	7874	5	190	0	0	870	300
0	0	5830	7880	5	195	0	0	870	300
0	0	5826	7886	5	200	0	0	870	300
0	0	5826	7893	5	205	0	0	870	300
0	0	5826	7899	5	210	0	0	880	320
0	0	5832	7906	5	215	0	0	880	320
0	0	5836	7912	5	220	0	0	880	330
0	0	5842	7917	5	225	0	0	890	330
0	0	5842	7917	5	230	0	0	890	330
0	0	5842	7917	5	235	1	87	890	330
0	0	5847	7917	5	240	1	142	890	330
0	0	5847	7913	5	245	1	184	900	330
0	0	5847	7913	5	250	1	249	900	350
0	0	5843	7910	5	255	1	352	900	350
0	0	5843	7910	5	260	1	457	900	360
0	0	5843	7910	5	265	1	559	900	360
0	0	5843	7910	5	270	1	645	900	360
0	0	5843	7905	5	275	1	701	900	360
0	0	5843	7905	5	280	1	737	900	360
0	0	5843	7901	5	285	1	756	900	360
0	0	5843	7901	5	290	1	772	900	360
0	0	5847	7901	5	295	1	784	900	360
0	0	5851	7897	5	300	1	792	900	360
0	0	5855	7897	5	305	1	796	900	360
0	0	5859	7893	5	310	1	800	900	360
0	0	5866	7893	5	315	1	808	900	360
0	0	5876	7893	5	320	1	825	900	360
0	0	5887	7893	5	325	1	828	910	360
0	0	5902	7893	5	330	1	829	910	360
0	0	5916	7893	5	335	1	830	910	360
0	0	5931	7893	5	340	1	837	910	360
0	0	5947	7898	5	345	1	842	910	360
0	0	5964	7904	5	350	1	845	910	360
0	0	5984	7912	5	355	1	849	910	360
0	0	6004	7922	5	360	1	858	910	360
0	0	6026	7936	5	365	1	860	910	360
0	0	6047	7952	5	370	1	864	910	360
0	0	6068	7970	5	375	1	866	910	360
0	0	6088	7992	5	380	1	870	910	360
0	0	6108	8016	5	385	1	871	910	360
0	0	6127	8043	5	390	1	874	910	360
0	0	6146	8074	5	395	1	878	910	360
0	0	6164	8105	5	400	1	880	910	360
0	0	6182	8140	5	405	1	878	920	380
0	0	6200	8175	5	410	1	880	920	380
0	0	6217	8210	5	415	1	883	920	390
0	0	6234	8247	5	420	1	886	920	390
0	0	6252	8284	5	425	1	888	920	390
0	0	6268	8319	5	430	1	889	920	390
0	0	6285	8355	5	435	1	889	920	390
0	0	6300	8390	5	440	1	889	920	390
0	0	6314	8426	5	445	1	888	920	390
0	0	6329	8464	5	450	1	887	930	410
0	0	6343	8501	5	455	1	888	930	410
0	0	6356	8539	5	460	1	889	930	420
0	0	6368	8576	5	465	1	888	930	420
0	0	6379	8612	5	470	1	888	930	420
0	0	6389	8649	5	475	1	888	930	420
0	0	6399	8688	5	480	1	888	940	420
0	0	6408	8726	5	485	1	888	940	420
0	0	6416	8765	5	490	1	887	940	420
0	0	6423	8803	5	495	1	886	940	420
0	0	6430	8842	5	500	1	881	940	420
0	0	6435	8879	5	505	1	878	950	420
0	0	6439	8918	5	510	1	875	960	440
0	0	6439	8956	5	515	1	869	960	440
0	0	6439	8992	5	520	1	871	960	450
0	0	6439	9027	5	525	1	872	970	450
0	0	6434	9056	5	530	1	868	970	450
0	0	6428	9082	5	535	1	861	970	450
0	0	6421	9106	5	540	1	864	990	450
0	0	6413	9125	5	545	1	865	990	450
0	0	6404	9143	5	550	1	863	990	450
0	0	6395	9159	5	555	1	859	1000	450
0	0	6384	9172	5	560	1	852	1000	450
0	0	6374	9183	5	565	1	854	1000	450
0	0	6362	9191	5	570	1	852	1000	450
0	0	6350	9195	5	575	1	849	1000	440
0	0	6340	9199	5	580	1	848	1020	430
0	0	6331	9199	5	585	1	849	1010	410
0	0	6325	9203	5	590	1	848	1010	410
0	0	6319	9203	5	595	1	840	1010	410
0	0	6312	9203	5	600	1	831	1010	410
0	0	6303	9197	5	605	1	831	1020	410
0	0	6294	9188	5	610	1	827	1020	410
0	0	6286	9179	5	615	1	826	1020	410
0	0	6278	9168	5	620	1	826	1010	400
0	0	6268	9156	5	625	1	821	1010	400
0	0	6259	9140	5	630	1	819	1010	390
0	0	6250	9121	5	635	1	820	1010	390
0	0	6241	9099	5	640	1	821	1010	390
0	0	6234	9074	5	645	1	825	1010	390
0	0	6227	9048	5	650	1	826	1010	390
0	0	6221	9022	5	655	1	824	1010	390
0	0	6216	8993	5	660	1	824	1010	390
0	0	6212	8961	5	665	1	828	1010	390
0	0	6207	8925	5	670	1	836	1010	390
0	0	6203	8884	5	675	1	836	1000	390
0	0	6198	8841	5	680	1	836	1000	390
0	0	6198	8796	5	685	1	850	1000	390
0	0	6192	8748	5	690	1	859	1000	390
0	0	6192	8701	5	695	1	864	980	390
0	0	6187	8650	5	700	1	864	980	390
0	0	6187	8599	5	705	1	873	980	390
0	0	6183	8547	5	710	1	881	970	390
0	0	6183	8491	5	715	1	885	970	380
0	0	6183	8435	5	720	1	891	970	380
0	0	6187	8378	5	725	1	896	950	360
0	0	6187	8322	5	730	1	896	950	360
0	0	6187	8270	5	735	1	899	950	360
0	0	6191	8218	5	740	1	902	940	360
0	0	6191	8170	5	745	1	902	940	360
0	0	6197	8125	5	750	1	905	940	360
0	0	6203	8084	5	755	1	908	930	360
0	0	6211	8051	5	760	1	910	930	360
0	0	6222	8028	5	765	1	911	930	380
0	0	6233	8010	5	770	1	909	930	380
0	0	6244	7996	5	775	1	908	920	390
0	0	6255	7985	5	780	1	909	920	390
0	0	6266	7975	5	785	1	907	920	390
0	0	6279	7968	5	790	1	899	920	390
0	0	6294	7965	5	795	1	895	910	390
0	0	6310	7965	5	800	1	877	910	390
0	0	6330	7972	5	805	1	849	910	390
0	0	6350	7983	5	810	1	804	910	390
0	0	6371	7999	5	815	1	734	910	390
0	0	6392	8020	5	820	1	525	910	410
0	0	6414	8047	5	825	1	245	910	410
0	0	6414	8047	5	830	0	0	910	420
0	0	6455	8118	5	835	0	0	910	420
0	0	6474	8159	5	840	0	0	910	420
0	0	6489	8199	5	845	0	0	910	420
0	0	6503	8239	5	850	0	0	910	410
0	0	6512	8277	5	855	0	0	910	410
0	0	6521	8313	5	860	0	0	910	390
0	0	6528	8348	5	865	0	0	910	390
0	0	6535	8382	5	870	0	0	910	390
0	0	6543	8416	5	875	0	0	910	380
0	0	6551	8449	5	880	0	0	910	380
0	0	6559	8482	5	885	0	0	910	360
0	0	6568	8512	5	890	0	0	920	350
0	0	6575	8538	5	895	0	0	920	330
0	0	6583	8560	5	900	0	0	930	320
0	0	6588	8576	5	905	0	0	930	320
0	0	6588	8588	5	910	0	0	920	300
0	0	6588	8597	5	915	0	0	930	300
0	0	6588	8597	5	920	0	0	930	300
0	0	6588	8601	5	925	0	0	940	300
0	0	6582	8601	5	930	0	0	940	300
0	0	6578	8595	5	935	0	0	950	300
0	0	6573	8591	5	940	0	0	950	300
0	0	6568	8586	5	945	0	0	950	300
0	0	6563	8579	5	950	0	0	960	300
0	0	6563	8579	5	955	1	209	960	300
0	0	6551	8564	5	960	1	177	960	300
0	0	6545	8556	5	965	1	181	950	300
0	0	6540	8549	5	970	1	259	960	320
0	0	6534	8543	5	975	1	349	960	320
0	0	6529	8536	5	980	1	440	950	330
0	0	6524	8526	5	985	1	504	950	350
0	0	6518	8512	5	990	1	586	950	350
0	0	6513	8496	5	995	1	651	940	360
0	0	6507	8477	5	1000	1	697	940	360
0	0	6501	8457	5	1005	1	738	950	380
0	0	6495	8434	5	1010	1	766	930	380
0	0	6488	8410	5	1015	1	791	930	390
0	0	6481	8382	5	1020	1	798	920	390
0	0	6473	8352	5	1025	1	819	920	390
0	0	6464	8320	5	1030	1	834	920	390
0	0	6456	8285	5	1035	1	838	920	390
0	0	6449	8248	5	1040	1	849	920	380
0	0	6443	8208	5	1045	1	862	910	380
0	0	6443	8169	5	1050	1	872	910	360
0	0	6439	8130	5	1055	1	876	910	360
0	0	6439	8093	5	1060	1	878	910	360
0	0	6439	8058	5	1065	1	884	910	360
0	0	6445	8025	5	1070	1	891	900	360
0	0	6452	7997	5	1075	1	891	900	360
0	0	6460	7972	5	1080	1	889	900	360
0	0	6468	7952	5	1085	1	888	900	360
0	0	6477	7938	5	1090	1	888	900	360
0	0	6486	7928	5	1095	1	886	900	360
0	0	6497	7923	5	1100	1	885	900	360
0	0	6509	7923	5	1105	1	886	900	360
0	0	6523	7923	5	1110	1	885	900	360
0	0	6537	7929	5	1115	1	885	900	360
0	0	6551	7939	5	1120	1	885	900	360
0	0	6566	7954	5	1125	1	887	900	360
0	0	6581	7976	5	1130	1	888	900	380
0	0	6595	8004	5	1135	1	888	900	380
0	0	6609	8037	5	1140	1	887	900	390
0	0	6621	8073	5	1145	1	886	900	390
0	0	6635	8113	5	1150	1	888	900	390
0	0	6648	8153	5	1155	1	888	900	390
0	0	6661	8192	5	1160	1	887	900	390
0	0	6673	8230	5	1165	1	888	900	390
0	0	6682	8266	5	1170	1	889	900	390
0	0	6689	8300	5	1175	1	893	900	390
0	0	6694	8333	5	1180	1	891	900	390
0	0	6694	8366	5	1185	1	891	900	390
0	0	6694	8395	5	1190	1	892	900	390
0	0	6694	8423	5	1195	1	893	900	390
0	0	6686	8449	5	1200	1	893	900	390
0	0	6677	8471	5	1205	1	893	900	390
0	0	6667	8490	5	1210	1	892	900	390
0	0	6656	8503	5	1215	1	894	910	390
0	0	6644	8511	5	1220	1	893	910	390
0	0	6632	8517	5	1225	1	894	910	390
0	0	6620	8517	5	1230	1	895	910	390
0	0	6609	8517	5	1235	1	893	910	390
0	0	6598	8517	5	1240	1	893	920	390
0	0	6586	8513	5	1245	1	888	920	390
0	0	6575	8508	5	1250	1	874	920	390
0	0	6563	8501	5	1255	1	856	920	390
0	0	6551	8490	5	1260	1	811	920	390
0	0	6540	8476	5	1265	1	759	920	390
0	0	6530	8458	5	1270	1	627	920	390
0	0	6522	8435	5	1275	1	416	920	390
0	0	6515	8409	5	1280	1	181	920	390
0	0	6515	8409	5	1285	0	0	920	390
0	0	6506	8351	5	1290	0	0	920	390
0	0	6506	8322	5	1295	0	0	920	390
0	0	6502	8298	5	1300	0	0	910	390
0	0	6502	8278	5	1305	0	0	910	390
0	0	6497	8263	5	1310	0	0	910	390
0	0	6497	8253	5	1315	0	0	910	390
0	0	6497	8245	5	1320	0	0	910	380
0	0	6505	8245	5	1325	0	0	910	380
0	0	6513	8242	5	1330	0	0	900	360
0	0	6526	8245	5	1335	0	0	900	360
0	0	6543	8252	5	1340	0	0	900	350
0	0	6566	8264	5	1345	0	0	900	330
0	0	6592	8280	5	1350	0	0	900	320
0	0	6621	8301	5	1355	0	0	900	300
0	0	6650	8325	5	1360	0	0	900	300
0	0	6680	8352	5	1365	0	0	900	300
0	0	6708	8380	5	1370	0	0	900	300
0	0	6736	8407	5	1375	0	0	900	300
0	0	6763	8435	5	1380	0	0	910	300
0	0	6788	8461	5	1385	0	0	910	300
0	0	6810	8485	5	1390	0	0	920	300
0	0	6829	8506	5	1395	0	0	920	300
0	0	6845	8522	5	1400	0	0	920	300
0	0	6856	8533	5	1405	0	0	920	300
0	0	6863	8539	5	1410	0	0	930	300
0	0	6863	8539	5	1415	0	0	930	300
0	0	6863	8539	5	1420	0	0	940	300
0	0	6863	8529	5	1425	0	0	940	300
0	0	6856	8522	5	1430	0	0	940	300
0	0	6849	8514	5	1435	0	0	950	300
0	0	6842	8505	5	1440	0	0	950	300
0	0	6833	8498	5	1445	0	0	950	300
0	0	6825	8490	5	1450	0	0	960	300
0	0	6816	8484	5	1455	0	0	950	300
0	0	6809	8479	5	1460	0	0	950	300
0	0	6804	8479	5	1465	0	0	950	300
0	0	6800	8475	5	1470	0	0	940	320
0	0	6800	8475	5	1475	0	0	940	320
0	0	6795	8475	5	1480	0	0	950	330
0	0	6795	8479	5	1485	0	0	940	330
0	0	6795	8479	5	1490	0	0	940	330
0	0	6795	8484	5	1495	0	0	930	350
0	0	6795	8484	5	1500	0	0	930	350
0	0	6795	8484	5	1505	0	0	930	360
0	0	6795	8484	6	1511	1	51	920	360
0	0	6791	8484	5	1516	1	90	920	360
0	0	6791	8484	5	1521	1	152	920	360
0	0	6786	8484	5	1526	1	277	920	360
0	0	6786	8478	5	1531	1	416	910	380
0	0	6781	8475	5	1536	1	512	910	380
0	0	6777	8470	5	1541	1	580	910	390
0	0	6772	8463	5	1546	1	647	910	390
0	0	6768	8455	5	1551	1	713	910	390
0	0	6763	8444	5	1556	1	729	910	390
0	0	6757	8433	5	1561	1	765	910	390
0	0	6751	8420	5	1566	1	777	910	390
0	0	6745	8404	5	1571	1	790	910	390
0	0	6740	8387	5	1576	1	809	910	390
0	0	6734	8366	5	1581	1	828	900	390
0	0	6729	8343	5	1586	1	838	900	390
0	0	6724	8319	5	1591	1	841	900	390
0	0	6719	8292	5	1596	1	852	900	390
0	0	6719	8263	5	1601	1	861	900	390
0	0	6714	8231	5	1606	1	869	900	390
0	0	6714	8199	5	1611	1	872	900	390
0	0	6714	8167	5	1616	1	874	900	390
0	0	6714	8134	5	1621	1	878	900	390
0	0	6714	8102	5	1626	1	880	900	390
0	0	6718	8069	5	1631	1	883	900	390
0	0	6722	8037	5	1636	1	887	900	390
0	0	6731	8006	5	1641	1	889	900	390
0	0	6738	7976	5	1646	1	893	900	390
0	0	6748	7949	5	1651	1	894	900	390
0	0	6758	7926	5	1656	1	895	900	390
0	0	6768	7908	5	1661	1	896	880	390
0	0	6780	7893	5	1666	1	895	880	390
0	0	6790	7882	5	1671	1	894	880	390
0	0	6802	7872	5	1676	1	895	880	390
0	0	6813	7865	5	1681	1	896	880	390
0	0	6825	7861	5	1686	1	896	880	390
0	0	6835	7861	5	1691	1	895	880	390
0	0	6846	7861	5	1696	1	896	880	390
0	0	6855	7868	5	1701	1	897	880	390
0	0	6865	7879	5	1706	1	898	880	390
0	0	6878	7894	5	1711	1	898	880	390
0	0	6889	7915	5	1716	1	898	860	390
0	0	6901	7942	5	1721	1	898	860	390
0	0	6912	7974	5	1726	1	899	860	390
0	0	6922	8009	5	1731	1	898	860	390
0	0	6932	8049	5	1736	1	898	860	390
0	0	6942	8090	5	1741	1	899	860	390
0	0	6951	8133	5	1746	1	898	860	390
0	0	6961	8179	5	1751	1	898	880	390
0	0	6971	8223	5	1756	1	899	870	410
0	0	6981	8270	5	1761	1	899	870	410
0	0	6990	8315	5	1766	1	898	870	420
0	0	6996	8359	5	1771	1	898	880	420
0	0	7001	8402	5	1776	1	899	880	420
0	0	7005	8440	5	1781	1	899	880	420
0	0	7010	8476	5	1786	1	898	900	420
0	0	7013	8506	5	1791	1	898	900	420
0	0	7013	8534	5	1796	1	898	900	410
0	0	7017	8557	5	1801	1	899	900	410
0	0	7017	8576	5	1806	1	899	900	390
0	0	7017	8590	5	1811	1	899	900	390
0	0	7017	8599	5	1816	1	899	900	390
0	0	7017	8606	5	1821	1	898	900	390
0	0	7013	8611	5	1826	1	899	910	390
0	0	7013	8615	5	1831	1	899	910	390
0	0	7013	8615	5	1836	1	900	910	390
0	0	7013	8619	5	1841	1	900	910	390
0	0	7013	8619	5	1846	1	900	920	390
0	0	7013	8619	5	1851	1	899	920	390
0	0	7013	8613	5	1856	1	899	920	390
0	0	7013	8608	5	1861	1	899	920	390
0	0	7013	8597	5	1866	1	902	920	390
0	0	7013	8581	5	1871	1	904	920	390
0	0	7013	8557	5	1876	1	904	930	390
0	0	7013	8527	5	1881	1	904	930	390
0	0	7013	8491	5	1886	1	911	920	390
0	0	7013	8454	5	1891	1	917	920	390
0	0	7013	8415	5	1896	1	916	920	390
0	0	7013	8376	5	1901	1	916	920	390
0	0	7009	8334	5	1906	1	921	920	390
0	0	7009	8287	5	1911	1	926	920	390
0	0	7009	8237	5	1916	1	936	910	390
0	0	7009	8184	5	1921	1	938	910	390
0	0	7009	8126	5	1926	1	941	910	390
0	0	7005	8065	5	1931	1	946	910	390
0	0	7005	8000	5	1936	1	951	900	410
0	0	7005	7934	5	1941	1	957	900	410
0	0	7001	7869	5	1946	1	960	900	420
0	0	7001	7806	5	1951	1	963	900	420
0	0	6996	7745	5	1956	1	965	900	420
0	0	6996	7687	5	1961	1	966	880	420
0	0	6996	7633	5	1966	1	967	880	420
0	0	6996	7585	5	1971	1	968	880	420
0	0	6996	7543	5	1976	1	963	870	420
0	0	7003	7510	5	1981	1	964	870	420
0	0	7008	7481	5	1986	1	963	850	420
0	0	7011	7458	5	1991	1	958	850	420
0	0	7011	7440	5	1996	1	956	850	420
0	0	7015	7427	5	2001	1	950	850	420
0	0	7015	7422	5	2006	1	941	850	420
0	0	7015	7422	5	2011	1	931	830	420
0	0	7015	7422	5	2016	1	921	830	420
0	0	7015	7426	5	2021	1	909	830	420
0	0	7015	7431	5	2026	1	895	820	420
0	0	7015	7439	5	2031	1	872	820	420
0	0	7015	7449	5	2036	1	835	820	420
0	0	7010	7465	5	2041	1	774	820	420
0	0	7010	7487	5	2046	1	627	820	420
0	0	7005	7516	5	2051	1	277	820	420
0	0	7005	7516	5	2056	0	0	820	420
0	0	7001	7590	5	2061	0	0	820	420
0	0	6993	7633	5	2066	0	0	820	420
0	0	6989	7677	5	2071	0	0	820	420
0	0	6985	7720	5	2076	0	0	820	420
0	0	6981	7763	5	2081	0	0	820	420
0	0	6981	7806	5	2086	0	0	820	420
0	0	6981	7850	5	2091	0	0	820	420
0	0	6981	7895	5	2096	0	0	820	420
0	0	6989	7942	5	2101	0	0	820	420
0	0	6998	7990	5	2106	0	0	820	420
0	0	7011	8038	5	2111	0	0	820	410
0	0	7027	8088	5	2116	0	0	830	410
0	0	7044	8139	5	2121	0	0	840	390
0	0	7065	8192	5	2126	0	0	840	390
0	0	7085	8246	5	2131	0	0	850	390
0	0	7103	8295	5	2136	0	0	850	390
0	0	7121	8341	5	2141	0	0	850	390
0	0	7136	8381	5	2146	0	0	860	390
0	0	7148	8415	5	2151	0	0	880	390
0	0	7157	8443	5	2156	0	0	880	390
0	0	7163	8463	5	2161	0	0	880	390
0	0	7163	8476	5	2166	0	0	900	390
0	0	7163	8483	5	2171	0	0	900	390
0	0	7158	8483	5	2176	0	0	900	390
0	0	7150	8483	5	2181	0	0	910	390
0	0	7141	8472	5	2186	0	0	920	390
0	0	7131	8461	5	2191	0	0	920	390
0	0	7119	8450	5	2196	0	0	930	390
0	0	7107	8439	5	2201	0	0	930	390
0	0	7096	8429	5	2206	0	0	930	390
0	0	7085	8419	5	2211	0	0	950	390
0	0	7076	8410	5	2216	0	0	950	390
0	0	7069	8401	5	2221	0	0	950	390
0	0	7065	8393	5	2226	0	0	930	390
0	0	7065	8385	5	2231	0	0	930	390
0	0	7065	8379	5	2236	0	0	930	390
0	0	7065	8374	5	2241	0	0	920	390
0	0	7065	8369	5	2246	0	0	920	390
0	0	7065	8363	5	2251	0	0	920	390
0	0	7065	8356	5	2256	0	0	910	390
0	0	7065	8347	5	2261	0	0	910	390
0	0	7062	8336	5	2266	0	0	910	390
0	0	7062	8323	5	2271	0	0	900	390
0	0	7056	8309	5	2276	0	0	900	390
0	0	7056	8309	7	2283	1	241	900	390
0	0	7042	8281	5	2288	1	326	900	390
0	0	7034	8269	5	2293	1	300	900	390
0	0	7025	8260	5	2298	1	297	900	390
0	0	7018	8255	5	2303	1	382	900	390
0	0	7013	8255	5	2308	1	485	900	390
0	0	7010	8252	5	2313	1	590	900	390
0	0	7010	8252	5	2318	1	659	900	390
0	0	7010	8259	5	2323	1	679	900	390
0	0	7010	8268	5	2328	1	674	900	390
0	0	7010	8281	5	2333	1	672	880	390
0	0	7015	8299	5	2338	1	690	880	390
0	0	7021	8319	5	2343	1	720	880	390
0	0	7029	8341	5	2348	1	746	880	390
0	0	7039	8366	5	2353	1	771	880	390
0	0	7051	8392	5	2358	1	786	880	390
0	0	7065	8423	5	2363	1	792	900	390
0	0	7082	8455	5	2368	1	804	900	410
0	0	7100	8489	5	2373	1	804	900	410
0	0	7119	8523	5	2378	1	808	900	420
0	0	7137	8556	5	2383	1	809	900	420
0	0	7155	8588	5	2388	1	811	900	420
0	0	7172	8615	5	2393	1	812	900	420
0	0	7189	8637	5	2398	1	813	900	420
0	0	7205	8653	5	2403	1	811	900	420
0	0	7218	8663	5	2408	1	810	900	420
0	0	7229	8667	5	2413	1	811	900	420
0	0	7240	8667	5	2418	1	813	910	420
0	0	7248	8667	5	2423	1	816	910	420
0	0	7255	8657	5	2428	1	817	910	420
0	0	7260	8646	5	2433	1	825	910	420
0	0	7264	8631	5	2438	1	840	930	420
0	0	7264	8611	5	2443	1	837	930	440
0	0	7269	8587	5	2448	1	838	930	440
0	0	7269	8559	5	2453	1	839	930	450
0	0	7269	8527	5	2458	1	845	930	450
0	0	7269	8494	5	2463	1	850	930	450
0	0	7269	8460	5	2468	1	856	930	450
0	0	7269	8425	5	2473	1	865	930	450
0	0	7269	8389	5	2478	1	872	910	450
0	0	7269	8353	5	2483	1	883	910	450
0	0	7269	8315	5	2488	1	889	910	450
0	0	7269	8278	5	2493	1	898	900	450
0	0	7269	8242	5	2498	1	898	900	450
0	0	7269	8208	5	2503	1	903	900	450
0	0	7269	8178	5	2508	1	907	900	450
0	0	7274	8149	5	2513	1	912	900	450
0	0	7274	8124	5	2518	1	912	900	450
0	0	7281	8103	5	2523	1	913	900	450
0	0	7285	8088	5	2528	1	912	900	450
0	0	7291	8077	5	2533	1	914	900	450
0	0	7299	8068	5	2538	1	916	880	450
0	0	7306	8063	5	2543	1	917	880	450
0	0	7313	8059	5	2548	1	916	880	450
0	0	7318	8059	5	2553	1	914	870	450
0	0	7318	8059	5	2558	1	914	870	450
0	0	7324	8063	5	2563	1	914	870	450
0	0	7324	8070	5	2568	1	915	870	450
0	0	7332	8082	5	2573	1	916	870	470
0	0	7339	8103	5	2578	1	915	870	470
0	0	7348	8129	5	2583	1	915	870	480
0	0	7358	8161	5	2588	1	915	870	480
0	0	7367	8197	5	2593	1	913	840	480
0	0	7375	8234	5	2598	1	913	870	480
0	0	7384	8275	5	2603	1	911	870	480
0	0	7393	8316	5	2608	1	910	870	480
0	0	7403	8358	5	2613	1	909	870	480
0	0	7413	8402	5	2618	1	908	870	480
0	0	7423	8445	5	2623	1	905	870	480
0	0	7433	8488	5	2628	1	905	870	480
0	0	7442	8530	5	2633	1	903	880	480
0	0	7449	8567	5	2638	1	903	880	480
0	0	7455	8601	5	2643	1	902	880	480
0	0	7461	8630	5	2648	1	903	900	480
0	0	7466	8654	5	2653	1	903	900	480
0	0	7471	8677	5	2658	1	903	900	480
0	0	7475	8697	5	2663	1	902	900	480
0	0	7475	8713	5	2668	1	902	900	480
0	0	7475	8724	5	2673	1	903	900	480
0	0	7475	8730	5	2678	1	903	900	480
0	0	7475	8730	5	2683	1	903	900	480
0	0	7475	8730	5	2688	1	903	900	480
0	0	7475	8733	5	2693	1	904	900	480
0	0	7475	8733	5	2698	1	903	900	480
0	0	7475	8733	5	2703	1	903	900	480
0	0	7475	8733	5	2708	1	903	900	480
0	0	7475	8733	5	2713	1	902	900	480
0	0	7475	8733	5	2718	1	901	900	480
0	0	7475	8733	5	2723	1	901	900	480
0	0	7475	8733	5	2728	1	900	900	480
0	0	7475	8728	5	2733	1	899	900	480
0	0	7475	8728	5	2738	1	898	900	480
0	0	7475	8722	5	2743	1	898	900	480
0	0	7475	8716	5	2748	1	898	900	480
0	0	7475	8708	5	2753	1	898	900	480
0	0	7479	8696	5	2758	1	898	900	480
0	0	7479	8680	5	2763	1	898	900	480
0	0	7485	8663	5	2768	1	900	900	480
0	0	7485	8642	5	2773	1	900	900	480
0	0	7489	8619	5	2778	1	903	900	480
0	0	7489	8594	5	2783	1	905	900	480
0	0	7489	8566	5	2788	1	910	900	480
0	0	7489	8538	5	2793	1	916	900	470
0	0	7493	8508	5	2798	1	916	900	470
0	0	7493	8477	5	2803	1	917	900	450
0	0	7497	8447	5	2808	1	920	900	450
0	0	7497	8415	5	2813	1	924	900	450
0	0	7497	8384	5	2818	1	924	900	440
0	0	7497	8354	5	2823	1	925	900	440
0	0	7497	8323	5	2828	1	925	900	420
0	0	7497	8292	5	2833	1	926	900	420
0	0	7497	8260	5	2838	1	927	900	420
0	0	7497	8228	5	2843	1	930	900	420
0	0	7497	8197	5	2848	1	938	900	420
0	0	7497	8169	5	2853	1	942	900	410
0	0	7493	8142	5	2858	1	943	900	410
0	0	7493	8117	5	2863	1	945	880	390
0	0	7489	8094	5	2868	1	948	880	390
0	0	7489	8073	5	2873	1	950	880	410
0	0	7484	8055	5	2878	1	953	870	410
0	0	7484	8041	5	2883	1	954	870	420
0	0	7484	8030	5	2888	1	956	870	420
0	0	7481	8024	5	2893	1	956	870	420
0	0	7481	8024	5	2898	1	956	870	440
0	0	7481	8020	5	2903	1	956	870	440
0	0	7481	8020	5	2908	1	955	870	450
0	0	7481	8020	5	2913	1	954	870	450
0	0	7481	8026	5	2918	1	953	870	450
0	0	7481	8032	5	2923	1	953	870	470
0	0	7481	8042	5	2928	1	952	870	470
0	0	7486	8055	5	2933	1	950	870	480
0	0	7490	8072	5	2938	1	948	870	480
0	0	7495	8094	5	2943	1	946	880	480
0	0	7500	8119	5	2948	1	940	880	480
0	0	7506	8145	5	2953	1	939	880	480
0	0	7512	8172	5	2958	1	940	880	480
0	0	7519	8198	5	2963	1	939	880	480
0	0	7528	8226	5	2968	1	939	880	480
0	0	7537	8255	5	2973	1	938	880	480
0	0	7545	8285	5	2978	1	936	880	480
0	0	7554	8318	5	2983	1	934	880	480
0	0	7562	8353	5	2988	1	933	900	470
0	0	7570	8388	5	2993	1	932	900	470
0	0	7579	8425	5	2998	1	931	900	450
0	0	7587	8459	5	3003	1	930	900	450
0	0	7595	8491	5	3008	1	927	900	450
0	0	7602	8520	5	3013	1	926	900	450
0	0	7610	8548	5	3018	1	928	900	440
0	0	7618	8575	5	3023	1	926	900	440
0	0	7627	8601	5	3028	1	926	900	420
0	0	7636	8626	5	3033	1	927	900	420
0	0	7646	8651	5	3038	1	926	910	420
0	0	7656	8674	5	3043	1	926	910	420
0	0	7665	8697	5	3048	1	925	910	440
0	0	7675	8718	5	3053	1	920	930	440
0	0	7683	8738	5	3058	1	921	930	450
0	0	7692	8755	5	3063	1	920	930	450
0	0	7700	8769	5	3068	1	920	930	450
0	0	7707	8778	5	3073	1	919	930	450
0	0	7713	8784	5	3078	1	920	930	450
0	0	7717	8787	5	3083	1	920	930	450
0	0	7723	8787	5	3088	1	920	930	450
0	0	7728	8792	5	3093	1	919	930	450
0	0	7733	8792	5	3098	1	918	910	450
0	0	7737	8792	5	3103	1	919	910	450
0	0	7741	8792	5	3108	1	920	910	450
0	0	7744	8788	5	3113	1	920	910	450
0	0	7749	8788	5	3118	1	919	900	450
0	0	7753	8783	5	3123	1	919	900	450
0	0	7758	8780	5	3128	1	920	900	450
0	0	7763	8775	5	3133	1	921	900	450
0	0	7768	8769	5	3138	1	922	900	450
0	0	7772	8761	5	3143	1	923	900	450
0	0	7777	8751	5	3148	1	923	900	450
0	0	7781	8739	5	3153	1	926	900	450
0	0	7785	8726	5	3158	1	928	900	450
0	0	7785	8709	5	3163	1	928	900	450
0	0	7790	8691	5	3168	1	928	900	450
0	0	7790	8669	5	3173	1	930	900	450
0	0	7790	8644	5	3178	1	935	900	450
0	0	7790	8616	5	3183	1	934	900	450
0	0	7790	8585	5	3188	1	940	900	450
0	0	7785	8550	5	3193	1	942	900	450
0	0	7781	8511	5	3198	1	945	900	450
0	0	7777	8469	5	3203	1	949	900	450
0	0	7771	8424	5	3208	1	952	900	450
0	0	7766	8377	5	3213	1	954	900	450
0	0	7760	8331	5	3218	1	959	900	450
0	0	7756	8286	5	3223	1	956	900	450
0	0	7753	8245	5	3228	1	959	900	450
0	0	7753	8205	5	3233	1	961	900	450
0	0	7748	8171	5	3238	1	961	900	450
0	0	7748	8142	5	3243	1	960	900	450
0	0	7745	8119	5	3248	1	960	900	450
0	0	7745	8103	5	3253	1	961	900	450
0	0	7745	8094	5	3258	1	961	900	450
0	0	7741	8089	5	3263	1	960	880	450
0	0	7741	8089	5	3268	1	960	880	450
0	0	7741	8089	5	3273	1	958	880	450
0	0	7741	8089	5	3278	1	956	870	450
0	0	7741	8094	5	3283	1	954	870	450
0	0	7744	8098	5	3288	1	953	870	450
0	0	7744	8106	5	3293	1	952	850	450
0	0	7748	8120	5	3298	1	951	850	450
0	0	7752	8143	5	3303	1	948	850	450
0	0	7757	8171	5	3308	1	944	850	450
0	0	7762	8204	5	3313	1	938	850	450
0	0	7769	8238	5	3318	1	937	850	450
0	0	7775	8273	5	3323	1	932	850	450
0	0	7782	8308	5	3328	1	931	850	450
0	0	7791	8344	5	3333	1	927	870	470
0	0	7800	8383	5	3338	1	920	870	470
0	0	7810	8422	5	3343	1	917	870	480
0	0	7821	8462	5	3348	1	913	880	480
0	0	7831	8500	5	3353	1	912	880	480
0	0	7843	8537	5	3358	1	911	880	480
0	0	7854	8573	5	3363	1	906	900	480
0	0	7865	8606	5	3368	1	903	900	480
0	0	7875	8638	5	3373	1	902	900	480
0	0	7885	8667	5	3378	1	898	900	480
0	0	7894	8693	5	3383	1	897	900	480
0	0	7903	8713	5	3388	1	897	900	480
0	0	7912	8729	5	3393	1	897	900	480
0	0	7918	8741	5	3398	1	897	900	480
0	0	7923	8746	5	3403	1	896	900	480
0	0	7927	8746	5	3408	1	896	900	480
0	0	7927	8746	5	3413	1	896	900	480
0	0	7927	8743	5	3418	1	897	900	480
0	0	7927	8736	5	3423	1	899	900	480
0	0	7927	8727	5	3428	1	903	900	480
0	0	7927	8714	5	3433	1	909	900	480
0	0	7927	8696	5	3438	1	909	900	480
0	0	7927	8674	5	3443	1	916	900	480
0	0	7927	8647	5	3448	1	921	900	480
0	0	7922	8616	5	3453	1	923	900	480
0	0	7922	8583	5	3458	1	928	900	480
0	0	7918	8547	5	3463	1	932	900	480
0	0	7918	8510	5	3468	1	939	900	480
0	0	7918	8472	5	3473	1	945	900	480
0	0	7918	8432	5	3478	1	950	900	480
0	0	7918	8393	5	3483	1	960	900	480
0	0	7918	8353	5	3488	1	962	900	480
0	0	7922	8316	5	3493	1	965	900	480
0	0	7929	8282	5	3498	1	962	900	480
0	0	7937	8250	5	3503	1	964	900	480
0	0	7946	8220	5	3508	1	965	900	480
0	0	7954	8193	5	3513	1	964	900	480
0	0	7961	8171	5	3518	1	963	900	480
0	0	7969	8154	5	3523	1	964	880	480
0	0	7976	8143	5	3528	1	961	880	480
0	0	7985	8134	5	3533	1	959	880	480
0	0	7993	8127	5	3538	1	959	870	480
0	0	8002	8122	5	3543	1	956	860	500
0	0	8011	8122	5	3548	1	953	860	500
0	0	8019	8122	5	3553	1	949	840	510
0	0	8028	8122	5	3558	1	945	840	510
0	0	8036	8128	5	3563	1	940	840	510
0	0	8043	8138	5	3568	1	936	830	510
0	0	8051	8154	5	3573	1	930	830	510
0	0	8058	8174	5	3578	1	917	830	510
0	0	8066	8197	5	3583	1	901	830	510
0	0	8074	8223	5	3588	1	874	830	510
0	0	8082	8250	5	3593	1	849	830	510
0	0	8088	8277	5	3598	1	779	840	510
0	0	8091	8305	5	3603	1	597	840	510
0	0	8091	8334	5	3608	1	259	840	510
0	0	8091	8364	5	3613	1	1	840	510
0	0	8091	8364	5	3618	0	0	860	510
0	0	8087	8430	5	3623	0	0	860	510
0	0	8083	8465	5	3628	0	0	860	510
0	0	8077	8501	5	3633	0	0	880	510
0	0	8070	8537	5	3638	0	0	880	510
0	0	8062	8576	5	3643	0	0	900	510
0	0	8052	8616	5	3648	0	0	900	510
0	0	8039	8659	5	3653	0	0	900	510
0	0	8026	8701	5	3658	0	0	900	510
0	0	8011	8740	5	3663	0	0	900	510
0	0	7994	8776	5	3668	0	0	900	500
0	0	7976	8809	5	3673	0	0	900	500
0	0	7958	8838	5	3678	0	0	900	480
0	0	7939	8864	5	3683	0	0	900	480
0	0	7920	8888	5	3688	0	0	900	480
0	0	7900	8909	5	3693	0	0	900	470
0	0	7879	8928	5	3698	0	0	900	470
0	0	7858	8945	5	3703	0	0	900	450
0	0	7836	8960	5	3708	0	0	900	440
0	0	7815	8973	5	3713	0	0	880	440
0	0	7793	8985	5	3718	0	0	880	420
0	0	7773	8995	5	3723	0	0	880	410
0	0	7752	9002	5	3728	0	0	880	410
0	0	7731	9007	5	3733	0	0	880	390
0	0	7713	9012	5	3738	0	0	880	390
0	0	7695	9017	5	3743	0	0	880	380
0	0	7678	9021	5	3748	0	0	880	380
0	0	7663	9026	5	3753	0	0	880	360
0	0	7649	9032	5	3758	0	0	890	360
0	0	7637	9037	5	3763	0	0	890	350
0	0	7625	9044	5	3768	0	0	900	350
0	0	7616	9051	5	3773	0	0	900	330
0	0	7608	9060	5	3778	0	0	900	330
0	0	7601	9070	5	3783	0	0	900	320
0	0	7596	9080	5	3788	0	0	900	320
0	0	7592	9090	5	3793	0	0	900	300
0	0	7588	9099	5	3798	0	0	900	300
0	0	7585	9107	5	3803	0	0	900	300
0	0	7585	9115	5	3808	0	0	900	300
0	0	7578	9122	5	3813	0	0	900	300
0	0	7574	9128	5	3818	0	0	900	300
0	0	7571	9134	5	3823	0	0	900	300
0	0	7571	9134	5	3828	0	0	910	300
0	0	7567	9138	5	3833	0	0	910	300
0	0	7567	9138	5	3838	0	0	910	300
0	0	7563	9138	5	3843	0	0	910	300
0	0	7560	9133	5	3848	0	0	910	300
0	0	7556	9129	5	3853	0	0	920	300
0	0	7552	9124	5	3858	0	0	920	300
0	0	7549	9118	5	3863	0	0	920	300
0	0	7549	9110	5	3868	0	0	920	320
0	0	7542	9100	5	3873	0	0	920	320
0	0	7539	9088	5	3878	0	0	930	330
0	0	7534	9076	5	3883	0	0	930	330
0	0	7534	9076	4	3887	1	170	930	350
0	0	7521	9052	5	3892	1	273	930	350
0	0	7516	9043	5	3897	1	340	930	360
0	0	7512	9035	5	3902	1	491	930	360
0	0	7512	9030	5	3907	1	616	930	360
0	0	7507	9025	5	3912	1	697	930	360
0	0	7507	9025	5	3917	1	738	930	380
0	0	7507	9025	5	3922	1	763	930	380
0	0	7507	9025	5	3927	1	778	930	390
0	0	7507	9025	5	3932	1	792	930	390
0	0	7507	9025	5	3937	1	806	930	390
0	0	7512	9025	5	3942	1	817	920	390
0	0	7512	9033	5	3947	1	826	920	390
0	0	7517	9040	5	3952	1	831	920	390
0	0	7517	9049	5	3957	1	829	920	390
0	0	7522	9060	5	3962	1	828	920	390
0	0	7522	9072	5	3967	1	831	920	390
0	0	7525	9084	5	3972	1	831	920	390
0	0	7525	9095	5	3977	1	829	920	390
0	0	7530	9106	5	3982	1	830	930	390
0	0	7530	9117	5	3987	1	828	930	390
0	0	7535	9127	5	3992	1	829	930	390
0	0	7535	9135	5	3997	1	828	930	390
0	0	7539	9140	5	4002	1	828	930	390
0	0	7539	9140	5	4007	1	828	930	390
0	0	7539	9144	5	4012	1	829	930	390
0	0	7539	9144	5	4017	1	832	930	390
0	0	7539	9140	5	4022	1	837	930	390
0	0	7539	9135	5	4027	1	844	930	390
0	0	7539	9128	5	4032	1	851	930	390
0	0	7535	9118	5	4037	1	852	950	410
0	0	7535	9107	5	4042	1	852	950	410
0	0	7535	9095	5	4047	1	852	950	410
0	0	7530	9082	5	4052	1	845	950	410
0	0	7530	9071	5	4057	1	838	950	410
0	0	7526	9061	5	4062	1	829	950	390
0	0	7526	9054	5	4067	1	808	950	390
0	0	7526	9049	5	4072	1	766	930	390
0	0	7526	9049	5	4077	1	701	930	390
0	0	7526	9045	5	4082	1	573	930	390
0	0	7526	9045	5	4087	1	378	930	390
0	0	7531	9045	5	4092	1	174	930	390
0	0	7531	9045	5	4097	0	0	930	390
0	0	7538	9045	5	4102	0	0	930	390
0	0	7543	9055	5	4107	0	0	930	390
0	0	7543	9064	5	4112	0	0	930	390
0	0	7546	9077	5	4117	0	0	930	390
0	0	7546	9092	5	4122	0	0	920	390
0	0	7546	9107	5	4127	0	0	920	390
0	0	7546	9121	5	4132	0	0	920	390
0	0	7546	9135	5	4137	0	0	920	390
0	0	7546	9151	5	4142	0	0	920	380
0	0	7546	9167	5	4147	0	0	920	360
0	0	7546	9186	5	4152	0	0	920	350
0	0	7546	9206	5	4157	0	0	920	330
0	0	7546	9227	5	4162	0	0	920	320
0	0	7542	9248	5	4167	0	0	920	300
0	0	7536	9267	5	4172	0	0	920	300
0	0	7527	9285	5	4177	0	0	920	300
0	0	7514	9304	5	4182	0	0	920	300
0	0	7499	9320	5	4187	0	0	920	300
0	0	7484	9336	5	4192	0	0	930	300
0	0	7465	9352	5	4197	0	0	930	300
0	0	7447	9366	5	4202	0	0	940	300
0	0	7429	9379	5	4207	0	0	950	300
0	0	7407	9391	5	4212	0	0	960	300
0	0	7389	9401	5	4217	0	0	980	300
0	0	7368	9412	5	4222	0	0	990	300
0	0	7347	9424	5	4227	0	0	990	300
0	0	7324	9436	5	4232	0	0	1010	300
0	0	7300	9449	5	4237	0	0	1030	290
0	0	7274	9456	5	4242	0	0	1050	290
0	0	7250	9467	5	4247	0	0	1070	290
0	0	7224	9475	5	4252	0	0	1090	290
0	0	7224	9475	5	4257	0	0	1090	290
