# Supplementary material for: “Let Me Hear Your Handwriting!” Evaluating the Movement Fluency from Its Sonification
Source: PLoS One. 2015 Jun 17;10(6):e0128388. doi: 10.1371/journal.pone.0128388 (PMC4470513; doi:10.1371/journal.pone.0128388)
Supplement: S1 Dataset — (ZIP) [file pone.0128388.s004.zip › S4_Dataset_Experiment1/JE7.txt]

Identification :	jeremy
2008-10-09	14:30:08
Fichier origine :	C:\Documents and Settings\schon\Bureau\Ecriture\jeremy7.txt
Nb segments :	1
Seg	Num	X /100 mm	Y /100 mm	Interv ms	Time ms	Tip	P	Az	Al
0	0	10766	8443	20	20	0	0	1110	280
0	0	10766	8435	5	25	0	0	1110	280
0	0	10766	8422	5	30	0	0	1110	280
0	0	10766	8401	5	35	0	0	1110	280
0	0	10771	8374	5	40	0	0	1090	290
0	0	10775	8351	5	45	0	0	1090	290
0	0	10783	8329	5	50	0	0	1080	290
0	0	10793	8314	5	55	0	0	1080	290
0	0	10805	8304	5	60	0	0	1070	290
0	0	10818	8300	5	65	0	0	1060	290
0	0	10829	8300	5	70	0	0	1050	290
0	0	10839	8300	5	75	0	0	1040	290
0	0	10847	8306	5	80	0	0	1030	290
0	0	10851	8306	5	85	0	0	1020	290
0	0	10851	8302	5	90	0	0	1020	290
0	0	10851	8292	5	95	0	0	1010	300
0	0	10847	8275	5	100	0	0	1010	300
0	0	10843	8255	5	105	0	0	990	300
0	0	10840	8233	5	110	0	0	990	300
0	0	10840	8211	5	115	0	0	980	300
0	0	10834	8190	5	120	0	0	970	300
0	0	10834	8171	5	125	0	0	970	300
0	0	10834	8154	5	130	0	0	960	300
0	0	10834	8138	5	135	0	0	960	300
0	0	10834	8123	5	140	0	0	950	300
0	0	10834	8110	5	145	0	0	950	300
0	0	10834	8095	5	150	0	0	940	300
0	0	10828	8080	5	155	0	0	940	300
0	0	10823	8063	5	160	0	0	940	300
0	0	10816	8043	5	165	0	0	930	300
0	0	10807	8021	5	170	0	0	930	300
0	0	10798	7996	5	175	0	0	930	300
0	0	10787	7970	5	180	0	0	920	300
0	0	10777	7944	5	185	0	0	920	300
0	0	10768	7920	5	190	0	0	920	300
0	0	10761	7899	5	195	0	0	920	300
0	0	10756	7883	5	200	0	0	910	300
0	0	10756	7872	5	205	0	0	910	300
0	0	10756	7868	5	210	0	0	910	300
0	0	10756	7868	5	215	0	0	910	300
0	0	10756	7876	5	220	0	0	900	300
0	0	10761	7885	5	225	0	0	900	300
0	0	10765	7893	5	230	0	0	900	300
0	0	10770	7900	5	235	0	0	900	300
0	0	10776	7904	5	240	0	0	900	300
0	0	10781	7904	5	245	0	0	900	300
0	0	10787	7904	5	250	0	0	900	300
0	0	10792	7904	5	255	0	0	900	300
0	0	10797	7897	5	260	0	0	900	300
0	0	10800	7887	5	265	0	0	900	300
0	0	10804	7875	5	270	0	0	900	300
0	0	10804	7860	5	275	0	0	900	300
0	0	10804	7845	5	280	0	0	900	320
0	0	10800	7822	4	284	1	40	900	330
0	0	10795	7813	5	289	1	87	900	330
0	0	10791	7805	5	294	1	156	900	330
0	0	10791	7798	5	299	1	209	900	350
0	0	10786	7791	5	304	1	245	910	350
0	0	10786	7784	5	309	1	320	910	360
0	0	10786	7778	5	314	1	410	910	360
0	0	10786	7771	5	319	1	491	910	360
0	0	10786	7767	5	324	1	545	910	360
0	0	10791	7763	5	329	1	592	910	380
0	0	10795	7759	5	334	1	641	910	380
0	0	10801	7755	5	339	1	685	910	390
0	0	10809	7752	5	344	1	734	910	390
0	0	10818	7752	5	349	1	737	910	390
0	0	10827	7748	5	354	1	734	910	390
0	0	10837	7748	5	359	1	747	910	390
0	0	10848	7752	5	364	1	780	900	390
0	0	10860	7756	5	369	1	796	900	390
0	0	10875	7762	5	374	1	806	900	390
0	0	10891	7769	5	379	1	814	900	390
0	0	10908	7777	5	384	1	824	900	390
0	0	10928	7786	5	389	1	837	900	390
0	0	10945	7796	5	394	1	842	900	390
0	0	10962	7807	5	399	1	845	900	390
0	0	10980	7818	5	404	1	850	900	390
0	0	10996	7832	5	409	1	856	900	390
0	0	11015	7848	5	414	1	859	910	390
0	0	11034	7866	5	419	1	866	910	390
0	0	11054	7885	5	424	1	872	910	390
0	0	11075	7906	5	429	1	877	910	390
0	0	11096	7930	5	434	1	880	910	390
0	0	11118	7955	5	439	1	881	910	390
0	0	11138	7983	5	444	1	885	910	390
0	0	11159	8013	5	449	1	887	910	390
0	0	11179	8043	5	454	1	891	910	390
0	0	11198	8074	5	459	1	893	920	390
0	0	11219	8106	5	464	1	893	920	390
0	0	11239	8139	5	469	1	896	920	390
0	0	11257	8175	5	474	1	897	920	390
0	0	11278	8213	5	479	1	898	930	410
0	0	11297	8253	5	484	1	899	930	410
0	0	11317	8293	5	489	1	900	930	420
0	0	11337	8333	5	494	1	902	930	420
0	0	11355	8371	5	499	1	902	940	420
0	0	11372	8409	5	504	1	902	940	420
0	0	11387	8446	5	509	1	903	940	420
0	0	11400	8481	5	514	1	905	940	420
0	0	11411	8516	5	519	1	905	940	420
0	0	11421	8550	5	524	1	907	940	420
0	0	11432	8584	5	529	1	908	940	420
0	0	11441	8619	5	534	1	909	950	420
0	0	11450	8655	5	539	1	909	950	420
0	0	11456	8693	5	544	1	909	950	420
0	0	11460	8730	5	549	1	912	950	420
0	0	11460	8769	5	554	1	909	950	420
0	0	11465	8806	5	559	1	909	950	420
0	0	11465	8841	5	564	1	909	960	420
0	0	11465	8875	5	569	1	910	960	420
0	0	11465	8907	5	574	1	909	960	420
0	0	11465	8940	5	579	1	907	960	420
0	0	11459	8971	5	584	1	903	960	420
0	0	11453	9003	5	589	1	902	980	420
0	0	11448	9032	5	594	1	901	980	420
0	0	11443	9059	5	599	1	896	980	420
0	0	11438	9087	5	604	1	891	980	420
0	0	11434	9112	5	609	1	889	980	420
0	0	11428	9135	5	614	1	886	980	420
0	0	11422	9156	5	619	1	883	990	420
0	0	11415	9175	5	624	1	874	990	420
0	0	11409	9192	5	629	1	870	990	420
0	0	11402	9207	5	634	1	871	990	420
0	0	11396	9219	5	639	1	860	990	420
0	0	11390	9229	5	644	1	847	1010	410
0	0	11384	9236	5	649	1	846	1010	410
0	0	11379	9242	5	654	1	847	1010	410
0	0	11375	9245	5	659	1	845	1010	410
0	0	11371	9245	5	664	1	834	1010	410
0	0	11368	9249	5	669	1	824	1010	410
0	0	11368	9249	5	674	1	814	1010	410
0	0	11363	9249	5	679	1	807	1010	400
0	0	11363	9245	5	684	1	801	1010	400
0	0	11359	9245	5	689	1	796	1010	390
0	0	11355	9238	5	694	1	791	1010	390
0	0	11355	9232	5	699	1	785	1010	390
0	0	11348	9222	5	704	1	784	1010	390
0	0	11343	9207	5	709	1	783	1010	390
0	0	11339	9187	5	714	1	782	1010	390
0	0	11333	9163	5	719	1	785	1010	390
0	0	11327	9136	5	724	1	788	1010	390
0	0	11321	9109	5	729	1	795	1010	390
0	0	11315	9081	5	734	1	799	1010	390
0	0	11310	9051	5	739	1	798	1010	390
0	0	11304	9020	5	744	1	805	1010	390
0	0	11298	8987	5	749	1	811	1000	390
0	0	11293	8950	5	754	1	824	1000	390
0	0	11288	8912	5	759	1	833	1000	390
0	0	11283	8871	5	764	1	841	1000	390
0	0	11283	8829	5	769	1	861	1000	390
0	0	11277	8782	5	774	1	864	980	390
0	0	11273	8732	5	779	1	866	980	390
0	0	11273	8679	5	784	1	877	980	390
0	0	11265	8624	5	789	1	881	970	390
0	0	11261	8569	5	794	1	881	970	390
0	0	11257	8511	5	799	1	889	970	390
0	0	11253	8453	5	804	1	891	960	390
0	0	11250	8392	5	809	1	896	960	390
0	0	11250	8331	5	814	1	899	960	390
0	0	11246	8271	5	819	1	905	950	390
0	0	11246	8212	5	824	1	911	950	390
0	0	11250	8154	5	829	1	916	950	390
0	0	11253	8101	5	834	1	916	930	390
0	0	11257	8054	5	839	1	918	930	390
0	0	11262	8013	5	844	1	920	930	390
0	0	11268	7979	5	849	1	920	920	390
0	0	11277	7951	5	854	1	922	920	390
0	0	11288	7927	5	859	1	923	920	390
0	0	11300	7908	5	864	1	922	920	390
0	0	11313	7894	5	869	1	921	910	390
0	0	11326	7884	5	874	1	920	910	390
0	0	11339	7878	5	879	1	918	910	390
0	0	11352	7878	5	884	1	913	910	390
0	0	11367	7878	5	889	1	907	900	390
0	0	11381	7886	5	894	1	900	900	390
0	0	11398	7898	5	899	1	894	900	410
0	0	11416	7916	5	904	1	879	900	410
0	0	11437	7941	5	909	1	862	900	420
0	0	11460	7972	5	914	1	817	900	420
0	0	11484	8009	5	919	1	701	900	420
0	0	11509	8051	5	924	1	474	900	420
0	0	11535	8095	5	929	1	238	900	420
0	0	11535	8095	5	934	0	0	900	420
0	0	11584	8185	5	939	0	0	900	420
0	0	11604	8229	5	944	0	0	900	440
0	0	11619	8270	5	949	0	0	900	440
0	0	11631	8307	5	954	0	0	900	450
0	0	11638	8339	5	959	0	0	910	450
0	0	11644	8368	5	964	0	0	910	440
0	0	11651	8395	5	969	0	0	910	440
0	0	11657	8422	5	974	0	0	910	420
0	0	11664	8448	5	979	0	0	930	410
0	0	11673	8473	5	984	0	0	920	390
0	0	11680	8496	5	989	0	0	920	380
0	0	11689	8518	5	994	0	0	930	360
0	0	11696	8537	5	999	0	0	930	350
0	0	11702	8552	5	1004	0	0	940	330
0	0	11706	8564	5	1009	0	0	940	320
0	0	11706	8571	5	1014	0	0	940	300
0	0	11706	8575	5	1019	0	0	940	300
0	0	11706	8575	5	1024	0	0	940	300
0	0	11706	8575	5	1029	0	0	950	300
0	0	11699	8570	5	1034	0	0	950	300
0	0	11695	8565	5	1039	0	0	950	300
0	0	11690	8559	5	1044	0	0	960	300
0	0	11685	8553	5	1049	0	0	960	300
0	0	11681	8546	5	1054	0	0	960	300
0	0	11676	8538	5	1059	0	0	960	300
0	0	11672	8529	5	1064	0	0	960	300
0	0	11665	8519	5	1069	0	0	950	300
0	0	11665	8519	6	1075	1	107	950	300
0	0	11650	8496	5	1080	1	156	950	300
0	0	11641	8482	5	1085	1	220	940	300
0	0	11634	8467	5	1090	1	300	940	320
0	0	11627	8452	5	1095	1	416	940	320
0	0	11619	8436	5	1100	1	525	940	330
0	0	11612	8418	5	1105	1	603	940	350
0	0	11604	8399	5	1110	1	656	930	360
0	0	11598	8379	5	1115	1	714	930	380
0	0	11592	8358	5	1120	1	745	920	380
0	0	11586	8335	5	1125	1	778	920	390
0	0	11581	8311	5	1130	1	788	930	410
0	0	11575	8285	5	1135	1	797	910	410
0	0	11569	8258	5	1140	1	818	910	420
0	0	11564	8230	5	1145	1	838	910	420
0	0	11559	8200	5	1150	1	841	910	420
0	0	11555	8169	5	1155	1	844	910	420
0	0	11555	8137	5	1160	1	855	910	440
0	0	11552	8103	5	1165	1	865	900	440
0	0	11552	8070	5	1170	1	877	900	450
0	0	11556	8040	5	1175	1	880	900	450
0	0	11561	8011	5	1180	1	880	900	450
0	0	11568	7986	5	1185	1	883	900	450
0	0	11576	7964	5	1190	1	887	900	450
0	0	11588	7945	5	1195	1	888	900	450
0	0	11601	7930	5	1200	1	889	900	450
0	0	11615	7921	5	1205	1	889	900	450
0	0	11630	7917	5	1210	1	889	900	450
0	0	11646	7917	5	1215	1	889	900	450
0	0	11663	7917	5	1220	1	890	900	450
0	0	11681	7928	5	1225	1	891	900	450
0	0	11701	7941	5	1230	1	896	900	450
0	0	11719	7960	5	1235	1	898	900	450
0	0	11738	7985	5	1240	1	898	900	450
0	0	11754	8015	5	1245	1	899	900	450
0	0	11767	8048	5	1250	1	898	900	450
0	0	11781	8087	5	1255	1	900	900	440
0	0	11794	8129	5	1260	1	900	900	440
0	0	11807	8173	5	1265	1	900	900	420
0	0	11819	8218	5	1270	1	902	900	420
0	0	11829	8262	5	1275	1	901	900	420
0	0	11837	8302	5	1280	1	902	900	420
0	0	11841	8340	5	1285	1	903	900	420
0	0	11841	8375	5	1290	1	903	900	420
0	0	11841	8406	5	1295	1	903	900	420
0	0	11837	8436	5	1300	1	903	900	420
0	0	11830	8461	5	1305	1	903	900	420
0	0	11821	8484	5	1310	1	902	900	420
0	0	11810	8503	5	1315	1	903	900	420
0	0	11797	8518	5	1320	1	903	900	420
0	0	11782	8528	5	1325	1	898	900	420
0	0	11768	8535	5	1330	1	902	900	420
0	0	11753	8540	5	1335	1	898	910	420
0	0	11737	8540	5	1340	1	891	910	420
0	0	11721	8540	5	1345	1	885	910	420
0	0	11703	8533	5	1350	1	883	910	420
0	0	11683	8522	5	1355	1	877	910	410
0	0	11666	8507	5	1360	1	852	910	410
0	0	11648	8490	5	1365	1	838	910	390
0	0	11632	8470	5	1370	1	811	910	390
0	0	11620	8446	5	1375	1	785	920	390
0	0	11608	8421	5	1380	1	713	920	390
0	0	11598	8393	5	1385	1	652	910	390
0	0	11590	8364	5	1390	1	419	910	390
0	0	11584	8336	5	1395	1	256	910	410
0	0	11584	8336	5	1400	0	0	910	410
0	0	11580	8283	5	1405	0	0	910	420
0	0	11580	8259	5	1410	0	0	910	420
0	0	11584	8238	5	1415	0	0	900	420
0	0	11584	8219	5	1420	0	0	900	420
0	0	11590	8202	5	1425	0	0	900	420
0	0	11595	8187	5	1430	0	0	900	440
0	0	11602	8174	5	1435	0	0	900	440
0	0	11611	8164	5	1440	0	0	900	450
0	0	11625	8158	5	1445	0	0	900	450
0	0	11640	8158	5	1450	0	0	900	450
0	0	11658	8158	5	1455	0	0	900	440
0	0	11679	8163	5	1460	0	0	900	420
0	0	11703	8171	5	1465	0	0	880	390
0	0	11731	8181	5	1470	0	0	880	380
0	0	11762	8194	5	1475	0	0	890	360
0	0	11794	8211	5	1480	0	0	890	330
0	0	11825	8231	5	1485	0	0	890	320
0	0	11855	8253	5	1490	0	0	890	300
0	0	11883	8275	5	1495	0	0	890	300
0	0	11908	8296	5	1500	0	0	890	300
0	0	11931	8316	5	1505	0	0	890	300
0	0	11950	8333	5	1510	0	0	890	300
0	0	11967	8348	5	1515	0	0	900	300
0	0	11979	8360	5	1520	0	0	900	300
0	0	11988	8369	5	1525	0	0	900	300
0	0	11993	8375	5	1530	0	0	900	300
0	0	11993	8375	5	1535	0	0	900	300
0	0	11996	8375	5	1540	0	0	900	300
0	0	11996	8375	5	1545	0	0	900	300
0	0	11996	8369	5	1550	0	0	900	300
0	0	11996	8369	5	1555	0	0	900	300
0	0	11991	8366	5	1560	0	0	900	300
0	0	11985	8366	5	1565	0	0	900	300
0	0	11979	8366	5	1570	0	0	910	300
0	0	11973	8366	5	1575	0	0	910	300
0	0	11967	8362	5	1580	0	0	910	300
0	0	11961	8362	5	1585	0	0	910	300
0	0	11954	8362	5	1590	0	0	910	300
0	0	11947	8366	5	1595	0	0	910	320
0	0	11940	8366	5	1600	0	0	910	320
0	0	11935	8372	5	1605	0	0	910	330
0	0	11931	8377	5	1610	0	0	900	330
0	0	11926	8382	5	1615	0	0	900	330
0	0	11922	8388	5	1620	0	0	900	330
0	0	11917	8396	5	1625	0	0	900	330
0	0	11911	8404	5	1630	0	0	900	330
0	0	11907	8414	5	1635	0	0	900	350
0	0	11902	8424	5	1640	0	0	900	350
0	0	11899	8434	5	1645	0	0	900	360
0	0	11895	8445	5	1650	0	0	900	360
0	0	11891	8456	5	1655	0	0	900	360
0	0	11887	8467	5	1660	0	0	900	360
0	0	11883	8478	5	1665	0	0	900	360
0	0	11879	8487	5	1670	0	0	900	360
0	0	11875	8494	5	1675	0	0	900	360
0	0	11875	8494	8	1683	1	22	900	360
0	0	11866	8503	5	1688	1	62	900	360
0	0	11862	8508	5	1693	1	156	900	360
0	0	11862	8511	5	1698	1	241	900	380
0	0	11856	8511	5	1703	1	317	900	380
0	0	11856	8515	5	1708	1	416	900	390
0	0	11850	8515	5	1713	1	501	900	390
0	0	11850	8515	5	1718	1	573	900	390
0	0	11846	8511	5	1723	1	631	900	390
0	0	11846	8505	5	1728	1	671	900	390
0	0	11846	8495	5	1733	1	684	900	390
0	0	11841	8480	5	1738	1	722	900	390
0	0	11841	8459	5	1743	1	772	900	390
0	0	11837	8433	5	1748	1	802	900	390
0	0	11837	8405	5	1753	1	817	900	390
0	0	11837	8374	5	1758	1	836	900	390
0	0	11837	8343	5	1763	1	840	900	390
0	0	11837	8309	5	1768	1	845	900	390
0	0	11837	8274	5	1773	1	849	900	390
0	0	11837	8238	5	1778	1	864	900	390
0	0	11842	8202	5	1783	1	873	900	390
0	0	11846	8167	5	1788	1	874	900	390
0	0	11853	8133	5	1793	1	875	900	390
0	0	11860	8097	5	1798	1	876	900	390
0	0	11867	8062	5	1803	1	875	900	390
0	0	11877	8027	5	1808	1	875	900	390
0	0	11887	7996	5	1813	1	874	880	390
0	0	11898	7970	5	1818	1	869	880	390
0	0	11911	7949	5	1823	1	857	880	390
0	0	11923	7935	5	1828	1	849	880	390
0	0	11936	7926	5	1833	1	843	880	390
0	0	11949	7922	5	1838	1	843	880	390
0	0	11961	7922	5	1843	1	841	880	390
0	0	11974	7931	5	1848	1	837	880	390
0	0	11987	7944	5	1853	1	841	860	390
0	0	11999	7963	5	1858	1	845	860	390
0	0	12011	7987	5	1863	1	848	860	390
0	0	12024	8017	5	1868	1	853	860	410
0	0	12036	8052	5	1873	1	855	860	410
0	0	12049	8090	5	1878	1	859	850	420
0	0	12060	8130	5	1883	1	862	850	420
0	0	12072	8173	5	1888	1	868	850	420
0	0	12082	8218	5	1893	1	872	850	420
0	0	12092	8262	5	1898	1	874	850	420
0	0	12102	8308	5	1903	1	884	850	420
0	0	12109	8354	5	1908	1	887	870	420
0	0	12116	8399	5	1913	1	888	870	420
0	0	12120	8443	5	1918	1	887	870	420
0	0	12120	8487	5	1923	1	888	880	420
0	0	12126	8527	5	1928	1	888	880	420
0	0	12126	8563	5	1933	1	888	880	420
0	0	12132	8592	5	1938	1	888	900	420
0	0	12132	8613	5	1943	1	891	900	420
0	0	12136	8629	5	1948	1	892	900	420
0	0	12136	8641	5	1953	1	891	900	420
0	0	12136	8649	5	1958	1	893	900	420
0	0	12136	8654	5	1963	1	894	900	420
0	0	12136	8654	5	1968	1	895	900	420
0	0	12136	8654	5	1973	1	897	910	420
0	0	12136	8654	5	1978	1	898	910	420
0	0	12140	8654	5	1983	1	899	910	420
0	0	12140	8654	5	1988	1	900	930	420
0	0	12140	8648	5	1993	1	899	930	420
0	0	12140	8642	5	1998	1	899	930	420
0	0	12140	8633	5	2003	1	898	930	420
0	0	12144	8621	5	2008	1	898	930	420
0	0	12144	8605	5	2013	1	900	940	420
0	0	12150	8588	5	2018	1	903	940	420
0	0	12155	8568	5	2023	1	903	940	420
0	0	12160	8546	5	2028	1	903	930	420
0	0	12165	8520	5	2033	1	907	930	420
0	0	12169	8488	5	2038	1	907	930	420
0	0	12173	8453	5	2043	1	914	930	420
0	0	12177	8416	5	2048	1	916	930	420
0	0	12177	8375	5	2053	1	915	910	420
0	0	12184	8330	5	2058	1	921	910	420
0	0	12184	8283	5	2063	1	925	910	420
0	0	12184	8233	5	2068	1	926	900	420
0	0	12190	8182	5	2073	1	927	900	420
0	0	12190	8131	5	2078	1	928	900	420
0	0	12194	8079	5	2083	1	930	900	420
0	0	12194	8024	5	2088	1	933	900	420
0	0	12198	7968	5	2093	1	936	900	420
0	0	12198	7909	5	2098	1	936	880	420
0	0	12198	7851	5	2103	1	939	880	420
0	0	12202	7794	5	2108	1	931	870	420
0	0	12202	7737	5	2113	1	941	870	420
0	0	12202	7682	5	2118	1	941	850	420
0	0	12202	7629	5	2123	1	941	850	420
0	0	12202	7581	5	2128	1	941	850	420
0	0	12202	7540	5	2133	1	943	850	420
0	0	12202	7504	5	2138	1	942	830	420
0	0	12197	7473	5	2143	1	942	830	420
0	0	12197	7447	5	2148	1	943	830	420
0	0	12197	7425	5	2153	1	942	820	420
0	0	12197	7408	5	2158	1	942	810	440
0	0	12194	7397	5	2163	1	937	810	440
0	0	12194	7393	5	2168	1	928	810	450
0	0	12194	7393	5	2173	1	917	790	440
0	0	12194	7393	5	2178	1	904	790	440
0	0	12194	7398	5	2183	1	882	790	440
0	0	12194	7407	5	2188	1	844	790	440
0	0	12194	7422	5	2193	1	791	790	440
0	0	12194	7444	5	2198	1	674	790	440
0	0	12190	7474	5	2203	1	382	790	440
0	0	12190	7474	5	2208	0	0	790	440
0	0	12186	7559	5	2213	0	0	790	440
0	0	12180	7614	5	2218	0	0	790	440
0	0	12173	7672	5	2223	0	0	790	440
0	0	12164	7732	5	2228	0	0	790	440
0	0	12153	7791	5	2233	0	0	790	440
0	0	12144	7844	5	2238	0	0	790	440
0	0	12137	7894	5	2243	0	0	790	440
0	0	12133	7939	5	2248	0	0	790	440
0	0	12133	7980	5	2253	0	0	800	420
0	0	12133	8021	5	2258	0	0	800	420
0	0	12143	8060	5	2263	0	0	800	420
0	0	12155	8101	5	2268	0	0	820	410
0	0	12171	8144	5	2273	0	0	820	410
0	0	12190	8189	5	2278	0	0	830	390
0	0	12212	8234	5	2283	0	0	840	390
0	0	12232	8279	5	2288	0	0	840	390
0	0	12251	8320	5	2293	0	0	850	390
0	0	12267	8356	5	2298	0	0	850	380
0	0	12280	8386	5	2303	0	0	860	380
0	0	12289	8409	5	2308	0	0	880	360
0	0	12296	8425	5	2313	0	0	890	360
0	0	12300	8435	5	2318	0	0	890	360
0	0	12300	8435	5	2323	0	0	900	360
0	0	12300	8435	5	2328	0	0	900	360
0	0	12295	8423	5	2333	0	0	900	360
0	0	12287	8409	5	2338	0	0	910	360
0	0	12277	8393	5	2343	0	0	910	360
0	0	12266	8375	5	2348	0	0	920	360
0	0	12252	8356	5	2353	0	0	920	360
0	0	12239	8338	5	2358	0	0	920	360
0	0	12225	8323	5	2363	0	0	930	360
0	0	12211	8309	5	2368	0	0	930	360
0	0	12198	8296	5	2373	0	0	920	360
0	0	12187	8285	5	2378	0	0	920	360
0	0	12177	8274	5	2383	0	0	920	360
0	0	12170	8263	5	2388	0	0	910	360
0	0	12164	8254	5	2393	0	0	910	360
0	0	12161	8246	5	2398	0	0	910	360
0	0	12161	8239	5	2403	0	0	900	360
0	0	12157	8233	5	2408	0	0	900	360
0	0	12157	8228	5	2413	0	0	900	360
0	0	12157	8224	5	2418	0	0	900	360
0	0	12157	8220	5	2423	0	0	900	360
0	0	12157	8216	5	2428	0	0	900	360
0	0	12157	8211	5	2433	0	0	900	360
0	0	12157	8206	5	2438	0	0	890	360
0	0	12157	8202	5	2443	0	0	890	360
0	0	12157	8198	5	2448	0	0	880	380
0	0	12157	8194	5	2453	0	0	880	380
0	0	12157	8191	5	2458	0	0	880	390
0	0	12157	8191	5	2463	0	0	880	390
0	0	12157	8191	5	2468	0	0	880	390
0	0	12157	8191	3	2471	1	217	880	390
0	0	12152	8191	5	2476	1	224	880	390
0	0	12147	8191	5	2481	1	199	880	390
0	0	12147	8191	5	2486	1	270	880	390
0	0	12147	8200	5	2491	1	369	880	390
0	0	12147	8207	5	2496	1	443	880	390
0	0	12147	8217	5	2501	1	525	870	410
0	0	12151	8229	5	2506	1	586	870	410
0	0	12156	8244	5	2511	1	639	870	420
0	0	12164	8263	5	2516	1	693	870	420
0	0	12174	8286	5	2521	1	743	870	420
0	0	12183	8313	5	2526	1	753	870	420
0	0	12193	8341	5	2531	1	749	870	420
0	0	12205	8372	5	2536	1	760	870	420
0	0	12216	8404	5	2541	1	772	870	420
0	0	12230	8435	5	2546	1	792	870	420
0	0	12244	8469	5	2551	1	794	880	420
0	0	12258	8502	5	2556	1	793	880	420
0	0	12272	8537	5	2561	1	796	880	420
0	0	12285	8570	5	2566	1	806	880	420
0	0	12299	8600	5	2571	1	821	900	420
0	0	12310	8627	5	2576	1	824	900	420
0	0	12324	8649	5	2581	1	830	900	420
0	0	12335	8668	5	2586	1	836	900	420
0	0	12347	8683	5	2591	1	840	900	420
0	0	12357	8696	5	2596	1	841	900	420
0	0	12364	8706	5	2601	1	840	900	420
0	0	12370	8712	5	2606	1	837	900	420
0	0	12374	8716	5	2611	1	837	900	420
0	0	12374	8716	5	2616	1	836	900	420
0	0	12380	8716	5	2621	1	837	900	420
0	0	12385	8716	5	2626	1	844	900	420
0	0	12390	8716	5	2631	1	851	900	420
0	0	12396	8710	5	2636	1	852	900	420
0	0	12402	8710	5	2641	1	850	900	440
0	0	12407	8702	5	2646	1	851	900	440
0	0	12412	8694	5	2651	1	855	900	450
0	0	12417	8682	5	2656	1	858	880	450
0	0	12421	8666	5	2661	1	859	880	450
0	0	12421	8645	5	2666	1	859	880	450
0	0	12426	8622	5	2671	1	864	880	450
0	0	12426	8595	5	2676	1	868	880	450
0	0	12426	8565	5	2681	1	869	880	450
0	0	12426	8534	5	2686	1	878	880	450
0	0	12426	8500	5	2691	1	880	880	450
0	0	12426	8463	5	2696	1	880	880	450
0	0	12426	8426	5	2701	1	883	880	450
0	0	12426	8388	5	2706	1	886	880	450
0	0	12426	8350	5	2711	1	887	880	450
0	0	12422	8312	5	2716	1	887	880	450
0	0	12422	8276	5	2721	1	890	880	450
0	0	12422	8240	5	2726	1	896	880	450
0	0	12422	8206	5	2731	1	898	880	450
0	0	12427	8172	5	2736	1	899	880	450
0	0	12430	8142	5	2741	1	900	880	450
0	0	12434	8114	5	2746	1	905	870	450
0	0	12438	8089	5	2751	1	904	850	450
0	0	12443	8068	5	2756	1	904	850	450
0	0	12448	8049	5	2761	1	905	850	450
0	0	12454	8032	5	2766	1	905	840	450
0	0	12460	8020	5	2771	1	905	840	450
0	0	12467	8012	5	2776	1	905	840	450
0	0	12473	8006	5	2781	1	905	820	450
0	0	12477	8006	5	2786	1	905	820	450
0	0	12481	8001	5	2791	1	905	820	450
0	0	12481	8001	5	2796	1	904	810	470
0	0	12487	8001	5	2801	1	905	800	470
0	0	12487	8006	5	2806	1	906	800	480
0	0	12493	8013	5	2811	1	907	800	480
0	0	12498	8024	5	2816	1	908	800	480
0	0	12503	8039	5	2821	1	908	800	480
0	0	12510	8061	5	2826	1	907	800	480
0	0	12518	8088	5	2831	1	907	800	480
0	0	12527	8122	5	2836	1	906	800	480
0	0	12536	8159	5	2841	1	905	800	480
0	0	12547	8199	5	2846	1	903	800	480
0	0	12557	8241	5	2851	1	902	800	480
0	0	12566	8283	5	2856	1	900	800	480
0	0	12575	8328	5	2861	1	898	810	480
0	0	12583	8374	5	2866	1	895	810	480
0	0	12591	8421	5	2871	1	891	810	480
0	0	12600	8468	5	2876	1	891	830	480
0	0	12610	8514	5	2881	1	889	830	480
0	0	12618	8556	5	2886	1	889	830	480
0	0	12627	8594	5	2891	1	891	840	480
0	0	12633	8627	5	2896	1	890	840	480
0	0	12639	8657	5	2901	1	888	840	480
0	0	12643	8683	5	2906	1	887	870	480
0	0	12647	8705	5	2911	1	887	870	480
0	0	12647	8724	5	2916	1	887	880	480
0	0	12652	8737	5	2921	1	888	880	480
0	0	12652	8749	5	2926	1	888	880	480
0	0	12656	8757	5	2931	1	889	880	480
0	0	12656	8761	5	2936	1	889	880	480
0	0	12656	8761	5	2941	1	891	880	500
0	0	12656	8761	5	2946	1	894	880	500
0	0	12656	8761	5	2951	1	894	880	510
0	0	12656	8761	5	2956	1	894	880	510
0	0	12656	8761	5	2961	1	895	880	510
0	0	12656	8761	5	2966	1	896	880	510
0	0	12656	8761	5	2971	1	896	880	510
0	0	12656	8761	5	2976	1	896	880	510
0	0	12656	8757	5	2981	1	895	880	510
0	0	12656	8757	5	2986	1	895	880	510
0	0	12656	8751	5	2991	1	894	880	510
0	0	12656	8746	5	2996	1	893	860	510
0	0	12656	8741	5	3001	1	893	860	510
0	0	12656	8734	5	3006	1	893	860	510
0	0	12651	8727	5	3011	1	893	860	510
0	0	12651	8718	5	3016	1	893	860	510
0	0	12647	8706	5	3021	1	893	860	500
0	0	12647	8692	5	3026	1	893	880	500
0	0	12643	8676	5	3031	1	895	880	480
0	0	12643	8658	5	3036	1	894	880	480
0	0	12637	8640	5	3041	1	896	880	480
0	0	12637	8622	5	3046	1	898	880	480
0	0	12632	8605	5	3051	1	898	880	480
0	0	12632	8588	5	3056	1	899	880	480
0	0	12628	8567	5	3061	1	898	880	480
0	0	12628	8542	5	3066	1	900	880	480
0	0	12623	8513	5	3071	1	912	880	480
0	0	12623	8481	5	3076	1	912	880	480
0	0	12619	8448	5	3081	1	913	880	480
0	0	12619	8415	5	3086	1	915	880	480
0	0	12619	8382	5	3091	1	920	880	480
0	0	12624	8348	5	3096	1	922	880	480
0	0	12624	8313	5	3101	1	922	880	480
0	0	12624	8279	5	3106	1	921	880	480
0	0	12624	8246	5	3111	1	922	870	480
0	0	12624	8214	5	3116	1	925	870	480
0	0	12624	8185	5	3121	1	928	870	480
0	0	12629	8156	5	3126	1	929	840	500
0	0	12629	8129	5	3131	1	928	840	500
0	0	12633	8103	5	3136	1	927	830	510
0	0	12633	8077	5	3141	1	928	830	510
0	0	12633	8053	5	3146	1	930	830	510
0	0	12636	8032	5	3151	1	932	800	510
0	0	12636	8015	5	3156	1	932	800	510
0	0	12641	8001	5	3161	1	931	800	510
0	0	12641	7989	5	3166	1	931	800	510
0	0	12647	7980	5	3171	1	932	790	500
0	0	12647	7973	5	3176	1	931	790	500
0	0	12647	7968	5	3181	1	931	790	500
0	0	12647	7968	5	3186	1	930	790	500
0	0	12647	7968	5	3191	1	930	770	500
0	0	12651	7968	5	3196	1	930	770	500
0	0	12651	7968	5	3201	1	927	770	500
0	0	12651	7968	5	3206	1	924	770	500
0	0	12651	7974	5	3211	1	920	770	500
0	0	12654	7981	5	3216	1	916	770	500
0	0	12654	7993	5	3221	1	916	770	500
0	0	12661	8010	5	3226	1	914	770	500
0	0	12664	8032	5	3231	1	913	770	500
0	0	12669	8059	5	3236	1	912	770	500
0	0	12675	8091	5	3241	1	912	770	500
0	0	12681	8126	5	3246	1	911	770	500
0	0	12688	8163	5	3251	1	906	770	500
0	0	12697	8202	5	3256	1	905	770	500
0	0	12704	8241	5	3261	1	903	790	500
0	0	12712	8282	5	3266	1	902	790	500
0	0	12722	8323	5	3271	1	901	790	500
0	0	12732	8364	5	3276	1	891	810	480
0	0	12745	8403	5	3281	1	893	810	480
0	0	12757	8441	5	3286	1	891	810	480
0	0	12769	8478	5	3291	1	890	830	480
0	0	12782	8513	5	3296	1	889	840	470
0	0	12795	8546	5	3301	1	883	840	470
0	0	12806	8577	5	3306	1	883	850	450
0	0	12817	8605	5	3311	1	883	850	450
0	0	12828	8633	5	3316	1	880	870	450
0	0	12838	8659	5	3321	1	880	870	440
0	0	12849	8682	5	3326	1	877	880	440
0	0	12859	8704	5	3331	1	879	880	420
0	0	12868	8721	5	3336	1	877	880	420
0	0	12876	8734	5	3341	1	876	880	420
0	0	12883	8743	5	3346	1	878	880	420
0	0	12890	8748	5	3351	1	878	880	420
0	0	12895	8752	5	3356	1	879	880	420
0	0	12900	8752	5	3361	1	878	880	420
0	0	12904	8752	5	3366	1	877	880	420
0	0	12904	8752	5	3371	1	878	880	420
0	0	12907	8752	5	3376	1	880	880	420
0	0	12907	8747	5	3381	1	884	880	440
0	0	12912	8742	5	3386	1	889	880	440
0	0	12912	8737	5	3391	1	893	880	450
0	0	12919	8728	5	3396	1	896	870	450
0	0	12919	8717	5	3401	1	896	870	450
0	0	12919	8702	5	3406	1	899	870	450
0	0	12924	8681	5	3411	1	905	850	450
0	0	12924	8658	5	3416	1	905	850	450
0	0	12924	8632	5	3421	1	904	870	450
0	0	12924	8605	5	3426	1	906	870	450
0	0	12918	8578	5	3431	1	915	870	450
0	0	12918	8549	5	3436	1	918	870	450
0	0	12913	8520	5	3441	1	918	870	450
0	0	12913	8488	5	3446	1	924	870	450
0	0	12909	8454	5	3451	1	929	870	450
0	0	12909	8418	5	3456	1	936	870	450
0	0	12905	8381	5	3461	1	936	870	450
0	0	12905	8343	5	3466	1	938	870	450
0	0	12900	8305	5	3471	1	942	870	450
0	0	12896	8265	5	3476	1	943	870	450
0	0	12892	8226	5	3481	1	944	870	450
0	0	12892	8190	5	3486	1	946	870	450
0	0	12888	8156	5	3491	1	948	870	450
0	0	12888	8127	5	3496	1	946	850	450
0	0	12888	8104	5	3501	1	946	850	450
0	0	12888	8086	5	3506	1	944	840	450
0	0	12891	8072	5	3511	1	944	840	450
0	0	12891	8065	5	3516	1	943	820	450
0	0	12891	8061	5	3521	1	940	820	450
0	0	12891	8061	5	3526	1	936	820	450
0	0	12891	8061	5	3531	1	932	810	450
0	0	12891	8061	5	3536	1	930	810	450
0	0	12891	8067	5	3541	1	929	810	450
0	0	12891	8077	5	3546	1	929	790	440
0	0	12891	8091	5	3551	1	927	790	440
0	0	12895	8109	5	3556	1	922	790	440
0	0	12895	8133	5	3561	1	918	790	440
0	0	12895	8159	5	3566	1	916	790	440
0	0	12901	8189	5	3571	1	913	790	440
0	0	12905	8225	5	3576	1	911	790	440
0	0	12912	8263	5	3581	1	906	790	440
0	0	12922	8304	5	3586	1	900	790	440
0	0	12933	8349	5	3591	1	894	810	450
0	0	12945	8393	5	3596	1	886	810	450
0	0	12957	8439	5	3601	1	872	810	450
0	0	12968	8485	5	3606	1	865	820	450
0	0	12980	8529	5	3611	1	852	820	450
0	0	12992	8574	5	3616	1	839	820	450
0	0	13004	8616	5	3621	1	819	840	450
0	0	13015	8655	5	3626	1	815	850	450
0	0	13025	8689	5	3631	1	812	850	450
0	0	13033	8717	5	3636	1	812	870	450
0	0	13040	8736	5	3641	1	813	870	450
0	0	13044	8748	5	3646	1	815	870	450
0	0	13044	8753	5	3651	1	819	870	450
0	0	13049	8753	5	3656	1	831	870	450
0	0	13049	8753	5	3661	1	849	870	450
0	0	13049	8744	5	3666	1	860	870	450
0	0	13049	8735	5	3671	1	875	870	450
0	0	13049	8721	5	3676	1	885	870	450
0	0	13049	8702	5	3681	1	890	870	450
0	0	13049	8680	5	3686	1	897	870	450
0	0	13049	8656	5	3691	1	902	870	470
0	0	13049	8628	5	3696	1	909	870	470
0	0	13049	8598	5	3701	1	905	870	480
0	0	13049	8564	5	3706	1	916	870	480
0	0	13054	8526	5	3711	1	920	870	480
0	0	13054	8485	5	3716	1	922	870	480
0	0	13054	8441	5	3721	1	927	840	480
0	0	13054	8397	5	3726	1	936	840	480
0	0	13054	8354	5	3731	1	938	840	480
0	0	13059	8313	5	3736	1	937	840	480
0	0	13066	8273	5	3741	1	941	840	480
0	0	13073	8233	5	3746	1	943	840	480
0	0	13081	8195	5	3751	1	946	840	480
0	0	13091	8157	5	3756	1	948	840	480
0	0	13101	8124	5	3761	1	948	830	480
0	0	13111	8095	5	3766	1	946	830	480
0	0	13120	8070	5	3771	1	945	830	480
0	0	13130	8050	5	3776	1	946	800	500
0	0	13139	8035	5	3781	1	947	790	500
0	0	13149	8025	5	3786	1	944	790	500
0	0	13159	8018	5	3791	1	942	770	500
0	0	13167	8018	5	3796	1	939	770	500
0	0	13175	8018	5	3801	1	936	770	500
0	0	13182	8022	5	3806	1	934	750	500
0	0	13189	8032	5	3811	1	934	750	500
0	0	13195	8047	5	3816	1	933	750	500
0	0	13203	8070	5	3821	1	928	730	500
0	0	13210	8098	5	3826	1	922	730	500
0	0	13218	8129	5	3831	1	909	730	500
0	0	13225	8160	5	3836	1	899	730	500
0	0	13231	8189	5	3841	1	887	730	500
0	0	13235	8214	5	3846	1	862	730	500
0	0	13235	8238	5	3851	1	828	730	500
0	0	13238	8261	5	3856	1	775	730	500
0	0	13238	8283	5	3861	1	713	750	500
0	0	13238	8306	5	3866	1	573	750	500
0	0	13234	8329	5	3871	1	372	750	500
0	0	13234	8355	5	3876	1	111	750	500
0	0	13234	8355	5	3881	0	0	770	500
0	0	13230	8412	5	3886	0	0	770	500
0	0	13224	8442	5	3891	0	0	770	500
0	0	13219	8472	5	3896	0	0	790	500
0	0	13211	8501	5	3901	0	0	790	500
0	0	13202	8529	5	3906	0	0	790	500
0	0	13192	8558	5	3911	0	0	800	510
0	0	13182	8586	5	3916	0	0	800	510
0	0	13171	8614	5	3921	0	0	830	510
0	0	13161	8641	5	3926	0	0	830	510
0	0	13150	8668	5	3931	0	0	840	510
0	0	13139	8695	5	3936	0	0	840	500
0	0	13127	8721	5	3941	0	0	840	500
0	0	13115	8745	5	3946	0	0	830	480
0	0	13102	8768	5	3951	0	0	830	480
0	0	13090	8789	5	3956	0	0	830	480
0	0	13076	8808	5	3961	0	0	810	470
0	0	13060	8826	5	3966	0	0	810	470
0	0	13044	8842	5	3971	0	0	820	450
0	0	13024	8857	5	3976	0	0	810	450
0	0	13003	8873	5	3981	0	0	810	440
0	0	12982	8888	5	3986	0	0	800	420
0	0	12961	8904	5	3991	0	0	800	410
0	0	12939	8919	5	3996	0	0	800	410
0	0	12918	8933	5	4001	0	0	800	390
0	0	12897	8948	5	4006	0	0	790	370
0	0	12876	8962	5	4011	0	0	790	370
0	0	12857	8976	5	4016	0	0	800	360
0	0	12838	8989	5	4021	0	0	800	350
0	0	12820	9001	5	4026	0	0	820	330
0	0	12804	9011	5	4031	0	0	820	320
0	0	12788	9019	5	4036	0	0	820	320
0	0	12773	9025	5	4041	0	0	840	300
0	0	12759	9030	5	4046	0	0	840	300
0	0	12744	9036	5	4051	0	0	850	300
0	0	12731	9041	5	4056	0	0	850	300
0	0	12719	9047	5	4061	0	0	850	300
0	0	12708	9054	5	4066	0	0	850	300
0	0	12698	9061	5	4071	0	0	850	300
0	0	12690	9069	5	4076	0	0	870	300
0	0	12682	9076	5	4081	0	0	870	300
0	0	12677	9083	5	4086	0	0	870	300
0	0	12674	9090	5	4091	0	0	870	300
0	0	12670	9090	5	4096	0	0	870	300
0	0	12670	9097	5	4101	0	0	870	300
0	0	12664	9097	5	4106	0	0	880	300
0	0	12664	9100	5	4111	0	0	880	300
0	0	12657	9100	5	4116	0	0	880	300
0	0	12657	9104	5	4121	0	0	880	300
0	0	12653	9104	5	4126	0	0	890	300
0	0	12653	9104	5	4131	0	0	890	300
0	0	12653	9104	5	4136	0	0	890	300
0	0	12653	9101	5	4141	0	0	890	300
0	0	12653	9096	5	4146	0	0	890	320
0	0	12653	9093	5	4151	0	0	900	330
0	0	12658	9088	5	4156	0	0	900	360
0	0	12662	9082	5	4161	0	0	900	380
0	0	12662	9077	5	4166	0	0	900	390
0	0	12662	9077	8	4174	1	87	900	420
0	0	12666	9065	5	4179	1	330	900	440
0	0	12666	9060	5	4184	1	323	900	450
0	0	12666	9056	5	4189	1	362	900	470
0	0	12666	9056	5	4194	1	457	900	480
0	0	12670	9056	5	4199	1	535	900	500
0	0	12670	9056	5	4204	1	588	900	510
0	0	12670	9056	5	4209	1	616	900	510
0	0	12670	9061	5	4214	1	625	900	510
0	0	12675	9065	5	4219	1	637	900	510
0	0	12675	9072	5	4224	1	652	900	510
0	0	12680	9080	5	4229	1	672	900	510
0	0	12680	9089	5	4234	1	677	900	510
0	0	12685	9098	5	4239	1	679	900	510
0	0	12685	9108	5	4244	1	677	900	500
0	0	12690	9118	5	4249	1	676	900	500
0	0	12690	9128	6	4255	1	674	900	480
0	0	12694	9137	5	4260	1	667	900	480
0	0	12694	9144	5	4265	1	637	900	480
0	0	12694	9148	5	4270	1	592	900	470
0	0	12694	9148	5	4275	1	545	900	470
0	0	12694	9152	5	4280	1	512	900	450
0	0	12694	9152	5	4285	1	482	900	450
0	0	12694	9146	5	4290	1	460	900	440
0	0	12694	9140	5	4295	1	451	900	440
0	0	12689	9130	5	4300	1	440	900	420
0	0	12689	9116	5	4305	1	431	900	420
0	0	12683	9100	5	4310	1	395	900	410
0	0	12679	9079	5	4315	1	362	900	410
0	0	12673	9056	5	4320	1	356	900	410
0	0	12667	9034	5	4325	1	290	900	410
0	0	12661	9014	5	4330	1	224	900	420
0	0	12656	8998	5	4335	1	170	900	420
0	0	12652	8985	5	4340	1	69	900	420
0	0	12652	8985	5	4345	0	0	900	440
0	0	12652	8970	5	4350	0	0	900	440
0	0	12652	8970	5	4355	0	0	900	450
0	0	12652	8970	5	4360	0	0	900	450
0	0	12649	8978	5	4365	0	0	900	470
0	0	12649	8990	5	4370	0	0	900	470
0	0	12645	9006	5	4375	0	0	900	480
0	0	12645	9025	5	4380	0	0	900	480
0	0	12645	9046	5	4385	0	0	900	500
0	0	12645	9069	5	4390	0	0	900	500
0	0	12645	9093	5	4395	0	0	900	510
0	0	12645	9121	5	4400	0	0	880	510
0	0	12649	9150	5	4405	0	0	900	510
0	0	12655	9180	5	4410	0	0	900	510
0	0	12662	9214	5	4415	0	0	900	510
0	0	12669	9251	5	4420	0	0	900	510
0	0	12678	9291	5	4425	0	0	900	500
0	0	12686	9336	5	4430	0	0	900	470
0	0	12692	9383	5	4435	0	0	900	420
0	0	12699	9430	5	4440	0	0	910	380
0	0	12699	9474	5	4445	0	0	920	330
0	0	12699	9515	5	4450	0	0	930	300
0	0	12699	9551	5	4455	0	0	950	300
0	0	12699	9582	5	4460	0	0	970	300
0	0	12699	9614	5	4465	0	0	990	300
0	0	12708	9642	5	4470	0	0	1010	300
0	0	12708	9673	5	4475	0	0	1030	290
0	0	12714	9702	5	4480	0	0	1040	290
0	0	12720	9727	5	4485	0	0	1050	290
0	0	12720	9751	5	4490	0	0	1040	290
0	0	12720	9768	5	4495	0	0	1010	300
0	0	12720	9768	5	4500	0	0	1010	300
