# Supplementary material for: “Let Me Hear Your Handwriting!” Evaluating the Movement Fluency from Its Sonification
Source: PLoS One. 2015 Jun 17;10(6):e0128388. doi: 10.1371/journal.pone.0128388 (PMC4470513; doi:10.1371/journal.pone.0128388)
Supplement: S1 Dataset — (ZIP) [file pone.0128388.s004.zip › S4_Dataset_Experiment1/JE8.txt]

Identification :	jeremy
2008-10-09	14:30:16
Fichier origine :	C:\Documents and Settings\schon\Bureau\Ecriture\jeremy8.txt
Nb segments :	1
Seg	Num	X /100 mm	Y /100 mm	Interv ms	Time ms	Tip	P	Az	Al
0	0	15869	8610	20	20	0	0	1250	250
0	0	15866	8610	5	25	0	0	1240	260
0	0	15854	8610	5	30	0	0	1240	260
0	0	15836	8606	5	35	0	0	1240	260
0	0	15811	8602	5	40	0	0	1230	260
0	0	15782	8595	5	45	0	0	1230	260
0	0	15756	8586	5	50	0	0	1230	260
0	0	15731	8577	5	55	0	0	1210	260
0	0	15709	8568	5	60	0	0	1210	260
0	0	15687	8560	5	65	0	0	1200	270
0	0	15668	8553	5	70	0	0	1180	270
0	0	15653	8547	5	75	0	0	1170	270
0	0	15640	8540	5	80	0	0	1160	270
0	0	15633	8531	5	85	0	0	1150	280
0	0	15626	8519	5	90	0	0	1140	280
0	0	15623	8505	5	95	0	0	1130	280
0	0	15623	8489	5	100	0	0	1110	280
0	0	15618	8472	5	105	0	0	1110	280
0	0	15618	8455	5	110	0	0	1090	290
0	0	15618	8439	5	115	0	0	1080	290
0	0	15615	8424	5	120	0	0	1100	330
0	0	15615	8411	5	125	0	0	1120	360
0	0	15615	8400	5	130	0	0	1120	390
0	0	15610	8389	5	135	0	0	1120	400
0	0	15610	8379	5	140	0	0	1100	400
0	0	15603	8370	5	145	0	0	1090	400
0	0	15598	8359	5	150	0	0	1090	400
0	0	15595	8348	5	155	0	0	1070	410
0	0	15590	8336	5	160	0	0	1070	410
0	0	15586	8323	5	165	0	0	1060	400
0	0	15581	8309	5	170	0	0	1060	400
0	0	15574	8294	5	175	0	0	1030	380
0	0	15568	8278	5	180	0	0	1030	380
0	0	15559	8260	5	185	0	0	1020	380
0	0	15550	8241	5	190	0	0	1020	380
0	0	15539	8220	5	195	0	0	1010	390
0	0	15528	8199	5	200	0	0	1010	390
0	0	15517	8176	5	205	0	0	1010	390
0	0	15507	8152	5	210	0	0	1010	390
0	0	15497	8128	5	215	0	0	1000	390
0	0	15488	8102	5	220	0	0	1000	390
0	0	15479	8077	5	225	0	0	990	380
0	0	15471	8052	5	230	0	0	980	380
0	0	15465	8026	5	235	0	0	970	360
0	0	15459	8000	5	240	0	0	970	360
0	0	15453	7974	6	246	0	0	970	360
0	0	15448	7948	5	251	0	0	970	360
0	0	15442	7923	5	256	0	0	970	360
0	0	15438	7900	5	261	0	0	970	360
0	0	15432	7883	5	266	0	0	970	360
0	0	15423	7863	2	268	1	202	970	360
0	0	15423	7858	5	273	1	234	950	360
0	0	15418	7853	5	278	1	294	950	360
0	0	15418	7853	5	283	1	382	950	360
0	0	15418	7849	5	288	1	468	950	360
0	0	15422	7849	5	293	1	538	950	360
0	0	15422	7849	5	298	1	590	950	360
0	0	15428	7849	5	303	1	635	950	360
0	0	15428	7849	5	308	1	674	950	360
0	0	15436	7853	5	313	1	712	950	360
0	0	15444	7857	5	318	1	757	950	360
0	0	15455	7861	5	323	1	787	950	360
0	0	15466	7866	5	328	1	790	950	360
0	0	15478	7871	5	333	1	796	950	360
0	0	15490	7877	5	338	1	812	950	360
0	0	15504	7883	5	343	1	836	950	360
0	0	15518	7892	5	348	1	845	950	360
0	0	15533	7905	5	353	1	845	950	360
0	0	15548	7921	5	358	1	851	950	360
0	0	15564	7937	5	363	1	859	950	360
0	0	15581	7954	5	368	1	869	970	360
0	0	15598	7970	5	373	1	871	970	360
0	0	15614	7987	5	378	1	872	970	380
0	0	15630	8004	5	383	1	873	970	380
0	0	15648	8022	5	388	1	883	970	390
0	0	15666	8040	5	393	1	886	970	390
0	0	15685	8059	5	398	1	887	970	390
0	0	15706	8080	5	403	1	891	970	390
0	0	15727	8099	5	408	1	896	970	390
0	0	15748	8119	5	413	1	898	970	390
0	0	15769	8139	5	418	1	901	980	410
0	0	15788	8163	5	423	1	903	980	410
0	0	15809	8189	5	428	1	905	980	410
0	0	15829	8218	5	433	1	905	980	410
0	0	15849	8250	5	438	1	909	980	390
0	0	15870	8284	5	443	1	910	980	390
0	0	15890	8322	5	448	1	911	980	390
0	0	15910	8362	5	453	1	912	980	390
0	0	15931	8404	5	458	1	914	980	390
0	0	15951	8445	5	463	1	916	980	390
0	0	15971	8485	5	468	1	917	980	390
0	0	15990	8522	5	473	1	917	1000	390
0	0	16009	8560	5	478	1	919	1000	390
0	0	16028	8598	5	483	1	922	990	380
0	0	16045	8639	5	488	1	920	990	380
0	0	16060	8682	5	493	1	921	1000	360
0	0	16074	8726	5	498	1	923	1000	360
0	0	16087	8772	5	503	1	923	1000	360
0	0	16098	8819	5	508	1	922	1000	360
0	0	16109	8866	5	513	1	923	1000	360
0	0	16118	8914	5	518	1	919	1000	360
0	0	16121	8960	5	523	1	918	1010	350
0	0	16125	9005	5	528	1	916	1010	350
0	0	16125	9046	5	533	1	916	1010	350
0	0	16120	9081	5	538	1	916	1010	350
0	0	16116	9113	5	543	1	913	1020	350
0	0	16110	9141	5	548	1	909	1020	350
0	0	16105	9168	5	553	1	910	1020	350
0	0	16099	9192	5	558	1	907	1020	350
0	0	16092	9211	5	563	1	904	1030	350
0	0	16085	9224	5	568	1	905	1030	350
0	0	16078	9233	5	573	1	903	1030	350
0	0	16072	9241	5	578	1	897	1030	350
0	0	16066	9245	5	583	1	897	1030	350
0	0	16060	9249	5	588	1	897	1040	350
0	0	16055	9249	5	593	1	893	1040	350
0	0	16050	9249	5	598	1	883	1040	350
0	0	16043	9249	6	604	1	874	1040	350
0	0	16036	9243	5	609	1	868	1060	350
0	0	16028	9237	5	614	1	865	1060	350
0	0	16021	9229	5	619	1	865	1060	350
0	0	16014	9220	5	624	1	862	1060	350
0	0	16008	9209	5	629	1	854	1060	350
0	0	16000	9195	5	634	1	854	1060	350
0	0	15992	9178	5	639	1	855	1060	350
0	0	15983	9159	5	644	1	853	1060	350
0	0	15975	9138	5	649	1	854	1060	350
0	0	15966	9115	5	654	1	852	1060	350
0	0	15957	9091	5	659	1	851	1060	350
0	0	15948	9066	5	664	1	852	1050	340
0	0	15940	9039	5	669	1	852	1050	340
0	0	15932	9010	5	674	1	852	1040	320
0	0	15925	8980	5	679	1	853	1040	320
0	0	15919	8949	5	684	1	859	1030	320
0	0	15914	8915	5	689	1	861	1030	320
0	0	15911	8880	5	694	1	864	1030	320
0	0	15906	8842	5	699	1	871	1020	320
0	0	15902	8803	5	704	1	874	1020	320
0	0	15899	8763	5	709	1	876	1020	320
0	0	15894	8722	5	714	1	877	1010	330
0	0	15891	8679	5	719	1	879	1010	330
0	0	15891	8634	5	724	1	891	1010	330
0	0	15886	8587	5	729	1	898	1010	330
0	0	15886	8542	5	734	1	898	1000	330
0	0	15886	8496	5	739	1	898	1000	330
0	0	15882	8450	5	744	1	908	1000	330
0	0	15882	8402	5	749	1	910	990	330
0	0	15882	8352	5	754	1	912	990	330
0	0	15882	8302	5	759	1	913	990	330
0	0	15886	8256	5	764	1	914	990	330
0	0	15886	8212	5	769	1	915	980	330
0	0	15894	8172	5	774	1	917	980	330
0	0	15900	8136	5	779	1	918	980	330
0	0	15907	8105	5	784	1	916	980	330
0	0	15916	8079	5	789	1	917	980	330
0	0	15925	8056	5	794	1	918	980	330
0	0	15936	8036	5	799	1	917	970	330
0	0	15948	8018	5	804	1	916	970	330
0	0	15958	8004	5	809	1	914	970	330
0	0	15970	7995	5	814	1	910	960	330
0	0	15982	7991	5	819	1	899	960	330
0	0	15996	7991	5	824	1	891	960	330
0	0	16012	7995	5	829	1	883	960	330
0	0	16030	8005	5	834	1	865	950	330
0	0	16050	8022	5	839	1	830	950	350
0	0	16073	8046	5	844	1	775	950	350
0	0	16097	8077	5	849	1	684	950	360
0	0	16121	8113	5	854	1	419	950	360
0	0	16146	8152	5	859	1	107	950	360
0	0	16146	8152	5	864	0	0	950	360
0	0	16189	8234	5	869	0	0	950	360
0	0	16208	8275	5	874	0	0	950	360
0	0	16222	8314	5	879	0	0	950	360
0	0	16234	8352	5	884	0	0	950	360
0	0	16245	8387	5	889	0	0	950	360
0	0	16256	8420	5	894	0	0	950	360
0	0	16269	8454	5	899	0	0	970	360
0	0	16282	8486	5	904	0	0	970	360
0	0	16296	8518	5	909	0	0	970	360
0	0	16309	8548	5	914	0	0	970	360
0	0	16320	8577	5	919	0	0	980	350
0	0	16330	8603	5	924	0	0	980	350
0	0	16338	8625	5	929	0	0	990	330
0	0	16345	8643	5	934	0	0	990	330
0	0	16350	8656	5	939	0	0	1000	330
0	0	16350	8665	5	944	0	0	1000	330
0	0	16350	8669	5	949	0	0	1010	330
0	0	16346	8669	5	954	0	0	1010	330
0	0	16340	8669	5	959	0	0	1020	320
0	0	16334	8660	5	964	0	0	1020	320
0	0	16328	8652	5	969	0	0	1020	320
0	0	16322	8644	5	974	0	0	1030	320
0	0	16316	8636	5	979	0	0	1030	320
0	0	16316	8636	4	983	1	249	1030	320
0	0	16300	8618	5	988	1	245	1030	320
0	0	16291	8610	5	993	1	249	1020	320
0	0	16282	8599	5	998	1	333	1020	320
0	0	16274	8590	5	1003	1	488	1030	340
0	0	16267	8581	5	1008	1	575	1010	340
0	0	16259	8570	5	1013	1	674	1020	350
0	0	16252	8556	5	1018	1	731	1020	350
0	0	16244	8540	5	1023	1	753	1010	350
0	0	16236	8522	5	1028	1	760	1010	350
0	0	16229	8503	5	1033	1	790	1000	360
0	0	16223	8484	5	1038	1	820	1000	360
0	0	16218	8463	5	1043	1	829	990	360
0	0	16213	8441	5	1048	1	828	990	360
0	0	16209	8416	5	1053	1	840	990	360
0	0	16204	8389	5	1058	1	850	970	360
0	0	16199	8360	5	1063	1	856	970	360
0	0	16192	8329	5	1068	1	858	970	360
0	0	16187	8295	5	1073	1	862	970	360
0	0	16182	8258	5	1078	1	877	970	360
0	0	16178	8218	5	1083	1	881	970	360
0	0	16178	8178	5	1088	1	888	970	360
0	0	16178	8138	5	1093	1	893	950	360
0	0	16182	8100	5	1098	1	897	950	360
0	0	16188	8067	5	1103	1	902	950	360
0	0	16194	8039	5	1108	1	900	950	360
0	0	16203	8016	5	1113	1	899	940	360
0	0	16214	7999	5	1118	1	900	940	360
0	0	16226	7987	5	1123	1	900	940	360
0	0	16240	7979	5	1128	1	900	940	360
0	0	16255	7975	5	1133	1	898	940	360
0	0	16270	7975	5	1138	1	900	930	360
0	0	16285	7975	5	1143	1	902	930	360
0	0	16302	7982	5	1148	1	903	930	360
0	0	16319	7994	5	1153	1	906	930	360
0	0	16337	8010	5	1158	1	907	930	360
0	0	16357	8034	5	1163	1	909	930	360
0	0	16378	8062	5	1168	1	911	930	360
0	0	16398	8096	5	1173	1	911	930	360
0	0	16419	8138	5	1178	1	915	930	360
0	0	16439	8183	5	1183	1	917	930	360
0	0	16458	8235	5	1188	1	917	930	360
0	0	16478	8288	5	1193	1	920	930	360
0	0	16494	8341	5	1198	1	921	930	380
0	0	16509	8393	5	1203	1	920	930	380
0	0	16520	8442	5	1208	1	920	950	390
0	0	16527	8487	5	1213	1	921	950	390
0	0	16530	8528	5	1218	1	921	950	390
0	0	16530	8563	5	1223	1	922	960	390
0	0	16526	8593	5	1228	1	923	960	390
0	0	16518	8621	5	1233	1	922	970	390
0	0	16507	8644	5	1238	1	923	970	390
0	0	16492	8662	5	1243	1	922	970	390
0	0	16474	8675	5	1248	1	922	980	390
0	0	16455	8681	5	1253	1	923	980	390
0	0	16434	8685	5	1258	1	922	980	390
0	0	16413	8685	5	1263	1	920	1000	390
0	0	16390	8681	5	1268	1	920	1000	390
0	0	16367	8675	5	1273	1	915	1000	390
0	0	16344	8665	5	1278	1	911	1010	390
0	0	16323	8655	5	1283	1	912	1010	390
0	0	16305	8643	5	1288	1	905	1010	390
0	0	16286	8628	5	1293	1	896	1020	380
0	0	16269	8610	5	1298	1	883	1020	370
0	0	16254	8590	5	1303	1	878	1020	370
0	0	16238	8567	5	1308	1	843	1010	350
0	0	16227	8543	5	1313	1	811	1000	360
0	0	16218	8519	5	1318	1	779	1000	360
0	0	16211	8495	5	1323	1	697	1000	360
0	0	16208	8474	5	1328	1	542	1000	360
0	0	16208	8454	5	1333	1	352	990	360
0	0	16208	8436	5	1338	1	107	990	360
0	0	16208	8436	5	1343	0	0	990	360
0	0	16214	8405	5	1348	0	0	970	360
0	0	16221	8392	5	1353	0	0	970	360
0	0	16230	8383	5	1358	0	0	970	360
0	0	16240	8377	5	1363	0	0	970	360
0	0	16250	8377	5	1368	0	0	970	360
0	0	16260	8377	5	1373	0	0	950	360
0	0	16272	8377	5	1378	0	0	950	360
0	0	16285	8387	5	1383	0	0	950	360
0	0	16301	8396	6	1389	0	0	950	360
0	0	16317	8408	5	1394	0	0	950	360
0	0	16334	8422	5	1399	0	0	950	360
0	0	16353	8436	5	1404	0	0	950	360
0	0	16371	8450	5	1409	0	0	950	360
0	0	16388	8464	5	1414	0	0	950	350
0	0	16405	8476	5	1419	0	0	950	350
0	0	16419	8487	5	1424	0	0	950	330
0	0	16433	8497	5	1429	0	0	950	330
0	0	16447	8506	5	1434	0	0	950	330
0	0	16459	8515	5	1439	0	0	950	330
0	0	16472	8525	5	1444	0	0	960	330
0	0	16485	8535	5	1449	0	0	960	330
0	0	16497	8545	5	1454	0	0	960	350
0	0	16509	8556	5	1459	0	0	970	350
0	0	16520	8565	5	1464	0	0	970	360
0	0	16530	8574	5	1469	0	0	970	360
0	0	16539	8583	5	1474	0	0	970	360
0	0	16549	8591	5	1479	0	0	970	360
0	0	16558	8599	5	1484	0	0	990	360
0	0	16566	8606	5	1489	0	0	990	360
0	0	16572	8611	5	1494	0	0	990	360
0	0	16577	8615	5	1499	0	0	990	360
0	0	16581	8615	5	1504	0	0	990	360
0	0	16581	8621	5	1509	0	0	990	360
0	0	16585	8621	5	1514	0	0	990	360
0	0	16585	8621	5	1519	0	0	990	360
0	0	16585	8621	5	1524	0	0	990	360
0	0	16585	8621	5	1529	0	0	990	380
0	0	16582	8616	5	1534	0	0	990	380
0	0	16577	8612	5	1539	0	0	1000	390
0	0	16577	8612	4	1543	1	107	1000	390
0	0	16566	8602	5	1548	1	131	1000	390
0	0	16561	8596	5	1553	1	227	1000	390
0	0	16555	8590	5	1558	1	336	980	390
0	0	16549	8583	5	1563	1	391	980	390
0	0	16544	8576	5	1568	1	514	980	390
0	0	16538	8568	5	1573	1	684	980	390
0	0	16535	8558	5	1578	1	747	970	390
0	0	16535	8547	5	1583	1	777	970	390
0	0	16535	8536	5	1588	1	790	970	390
0	0	16531	8523	5	1593	1	806	970	390
0	0	16531	8507	5	1598	1	833	960	390
0	0	16525	8489	5	1603	1	852	960	390
0	0	16525	8467	5	1608	1	865	960	390
0	0	16521	8444	5	1613	1	872	960	390
0	0	16521	8419	5	1618	1	873	960	390
0	0	16518	8392	5	1623	1	873	950	390
0	0	16514	8362	5	1628	1	874	950	390
0	0	16510	8330	5	1633	1	889	950	390
0	0	16507	8297	5	1638	1	897	950	390
0	0	16507	8266	5	1643	1	904	950	390
0	0	16507	8235	5	1648	1	907	930	390
0	0	16512	8205	5	1653	1	908	930	390
0	0	16516	8177	5	1658	1	909	930	390
0	0	16523	8149	5	1663	1	911	930	390
0	0	16528	8126	5	1668	1	912	920	390
0	0	16536	8104	5	1673	1	911	920	390
0	0	16543	8086	5	1678	1	912	920	390
0	0	16551	8071	5	1683	1	914	920	390
0	0	16560	8059	5	1688	1	915	910	390
0	0	16567	8051	5	1693	1	913	910	390
0	0	16574	8047	5	1698	1	914	910	390
0	0	16580	8047	5	1703	1	914	910	390
0	0	16585	8047	5	1708	1	914	910	390
0	0	16592	8047	5	1713	1	915	910	390
0	0	16599	8047	5	1718	1	920	910	390
0	0	16606	8047	5	1723	1	924	910	390
0	0	16614	8053	5	1728	1	926	910	390
0	0	16622	8059	5	1733	1	932	910	390
0	0	16630	8067	5	1738	1	936	910	390
0	0	16637	8077	5	1743	1	937	910	390
0	0	16645	8090	5	1748	1	937	910	390
0	0	16652	8109	5	1753	1	938	910	410
0	0	16658	8132	5	1758	1	939	910	410
0	0	16667	8159	5	1763	1	937	910	420
0	0	16677	8189	5	1768	1	938	910	420
0	0	16687	8222	5	1773	1	939	910	420
0	0	16699	8257	5	1778	1	938	910	420
0	0	16711	8296	5	1783	1	938	910	420
0	0	16723	8340	5	1788	1	937	910	420
0	0	16736	8384	5	1793	1	938	910	420
0	0	16749	8431	5	1798	1	938	910	420
0	0	16762	8482	5	1803	1	939	930	420
0	0	16774	8532	5	1808	1	937	930	420
0	0	16785	8586	5	1813	1	936	930	440
0	0	16794	8641	5	1818	1	936	930	440
0	0	16801	8691	5	1823	1	935	940	450
0	0	16807	8736	5	1828	1	936	940	450
0	0	16811	8774	5	1833	1	934	940	450
0	0	16811	8805	5	1838	1	936	960	450
0	0	16815	8830	5	1843	1	936	960	450
0	0	16815	8851	5	1848	1	936	960	450
0	0	16815	8866	5	1853	1	936	960	450
0	0	16810	8877	5	1858	1	936	970	450
0	0	16810	8884	6	1864	1	937	970	450
0	0	16804	8889	5	1869	1	937	970	450
0	0	16804	8889	5	1874	1	937	970	450
0	0	16800	8894	5	1879	1	938	990	450
0	0	16800	8894	5	1884	1	938	990	450
0	0	16800	8894	5	1889	1	938	990	450
0	0	16796	8894	5	1894	1	939	990	450
0	0	16796	8894	5	1899	1	939	990	450
0	0	16796	8890	5	1904	1	939	990	450
0	0	16796	8890	5	1909	1	939	990	450
0	0	16792	8885	5	1914	1	939	990	450
0	0	16792	8882	5	1919	1	939	990	450
0	0	16792	8882	5	1924	1	940	1000	450
0	0	16792	8875	5	1929	1	940	1000	450
0	0	16788	8868	5	1934	1	940	1000	450
0	0	16788	8861	5	1939	1	939	1000	450
0	0	16784	8850	5	1944	1	939	1000	450
0	0	16784	8837	5	1949	1	939	1000	450
0	0	16778	8822	5	1954	1	939	1000	450
0	0	16778	8807	5	1959	1	940	1000	450
0	0	16778	8793	5	1964	1	941	1000	450
0	0	16778	8777	5	1969	1	941	990	450
0	0	16778	8759	5	1974	1	944	990	450
0	0	16778	8736	5	1979	1	946	990	450
0	0	16778	8710	5	1984	1	952	990	450
0	0	16782	8682	5	1989	1	952	990	450
0	0	16786	8655	5	1994	1	954	990	450
0	0	16786	8629	5	1999	1	954	990	450
0	0	16786	8602	5	2004	1	953	990	450
0	0	16786	8570	5	2009	1	955	990	450
0	0	16781	8532	5	2014	1	956	990	450
0	0	16778	8493	5	2019	1	958	990	450
0	0	16778	8453	5	2024	1	960	990	450
0	0	16774	8414	5	2029	1	962	990	450
0	0	16774	8376	5	2034	1	964	990	450
0	0	16774	8334	5	2039	1	964	990	450
0	0	16774	8291	5	2044	1	968	990	450
0	0	16774	8245	5	2049	1	967	990	450
0	0	16774	8199	5	2054	1	969	990	450
0	0	16774	8152	5	2059	1	971	970	450
0	0	16774	8105	5	2064	1	971	970	450
0	0	16774	8058	5	2069	1	968	970	450
0	0	16778	8010	5	2074	1	971	960	450
0	0	16778	7963	5	2079	1	972	960	450
0	0	16778	7917	5	2084	1	971	940	450
0	0	16772	7874	5	2089	1	971	930	450
0	0	16772	7837	5	2094	1	971	930	450
0	0	16768	7805	5	2099	1	970	910	450
0	0	16768	7778	5	2104	1	971	910	450
0	0	16763	7756	5	2109	1	970	900	470
0	0	16763	7736	5	2114	1	967	900	470
0	0	16757	7720	5	2119	1	966	900	480
0	0	16757	7708	5	2124	1	964	900	480
0	0	16753	7699	5	2129	1	959	900	480
0	0	16753	7694	5	2134	1	950	880	480
0	0	16749	7694	5	2139	1	941	880	480
0	0	16749	7689	5	2144	1	934	880	480
0	0	16746	7689	5	2149	1	923	870	480
0	0	16746	7685	5	2154	1	904	870	470
0	0	16742	7685	5	2159	1	875	870	470
0	0	16742	7685	5	2164	1	823	870	450
0	0	16737	7691	5	2169	1	704	850	450
0	0	16731	7700	5	2174	1	330	850	450
0	0	16731	7700	5	2179	0	0	850	450
0	0	16719	7739	5	2184	0	0	850	450
0	0	16713	7772	5	2189	0	0	850	450
0	0	16706	7813	5	2194	0	0	850	450
0	0	16699	7860	5	2199	0	0	850	450
0	0	16689	7909	5	2204	0	0	850	450
0	0	16682	7959	5	2209	0	0	870	450
0	0	16682	8010	5	2214	0	0	870	450
0	0	16682	8059	5	2219	0	0	870	450
0	0	16687	8105	5	2224	0	0	870	450
0	0	16700	8151	5	2229	0	0	880	450
0	0	16721	8200	5	2234	0	0	880	450
0	0	16752	8253	5	2239	0	0	900	450
0	0	16789	8316	5	2244	0	0	900	450
0	0	16830	8384	5	2249	0	0	900	440
0	0	16866	8450	5	2254	0	0	910	410
0	0	16899	8514	5	2259	0	0	930	380
0	0	16929	8571	5	2264	0	0	940	350
0	0	16955	8623	5	2269	0	0	960	320
0	0	16980	8671	5	2274	0	0	970	300
0	0	17001	8715	5	2279	0	0	980	300
0	0	17019	8752	5	2284	0	0	990	300
0	0	17033	8782	5	2289	0	0	990	300
0	0	17043	8800	5	2294	0	0	990	300
0	0	17048	8810	5	2299	0	0	980	300
0	0	17048	8810	5	2304	0	0	970	300
0	0	17041	8800	5	2309	0	0	960	300
0	0	17029	8782	5	2314	0	0	950	300
0	0	17014	8758	5	2319	0	0	940	300
0	0	16996	8731	5	2324	0	0	930	300
0	0	16979	8706	5	2329	0	0	920	300
0	0	16962	8681	5	2334	0	0	920	300
0	0	16945	8659	5	2339	0	0	920	300
0	0	16929	8640	5	2344	0	0	920	300
0	0	16912	8625	5	2349	0	0	910	300
0	0	16896	8611	5	2354	0	0	910	300
0	0	16881	8598	5	2359	0	0	910	300
0	0	16866	8586	5	2364	0	0	910	300
0	0	16852	8575	5	2369	0	0	920	300
0	0	16840	8565	5	2374	0	0	930	300
0	0	16829	8554	5	2379	0	0	950	300
0	0	16822	8546	5	2384	0	0	960	300
0	0	16815	8537	5	2389	0	0	980	300
0	0	16810	8528	5	2394	0	0	990	300
0	0	16806	8521	5	2399	0	0	1010	300
0	0	16801	8513	5	2404	0	0	1010	300
0	0	16796	8506	5	2409	0	0	1020	290
0	0	16792	8501	5	2414	0	0	1020	290
0	0	16788	8496	5	2419	0	0	1020	290
0	0	16783	8492	5	2424	0	0	1010	300
0	0	16779	8492	5	2429	0	0	1010	300
0	0	16773	8486	5	2434	0	0	1010	300
0	0	16768	8486	5	2439	0	0	990	300
0	0	16764	8481	5	2444	0	0	990	300
0	0	16764	8481	5	2449	0	0	990	300
0	0	16759	8476	5	2454	0	0	980	320
0	0	16759	8476	5	2459	0	0	990	330
0	0	16759	8476	5	2464	0	0	990	360
0	0	16759	8476	7	2471	1	454	990	380
0	0	16759	8476	5	2476	1	437	980	390
0	0	16759	8476	5	2481	1	443	990	420
0	0	16755	8476	5	2486	1	506	990	440
0	0	16755	8486	5	2491	1	654	990	450
0	0	16759	8497	5	2496	1	745	990	450
0	0	16764	8510	5	2501	1	787	970	450
0	0	16771	8526	5	2506	1	816	970	450
0	0	16778	8547	5	2511	1	819	970	450
0	0	16786	8573	5	2516	1	814	970	450
0	0	16796	8606	5	2521	1	815	970	450
0	0	16808	8639	5	2526	1	831	970	450
0	0	16823	8672	5	2531	1	841	970	450
0	0	16838	8706	5	2536	1	849	970	450
0	0	16856	8739	5	2541	1	851	970	450
0	0	16876	8774	5	2546	1	860	970	450
0	0	16897	8809	5	2551	1	864	970	440
0	0	16918	8843	5	2556	1	865	970	440
0	0	16936	8872	5	2561	1	864	960	420
0	0	16953	8900	5	2566	1	865	960	420
0	0	16967	8921	5	2571	1	865	960	420
0	0	16979	8939	5	2576	1	864	960	420
0	0	16991	8954	5	2581	1	864	960	410
0	0	17001	8964	5	2586	1	860	960	410
0	0	17008	8971	5	2591	1	859	970	390
0	0	17014	8971	5	2596	1	859	970	390
0	0	17018	8971	5	2601	1	859	970	390
0	0	17022	8971	5	2606	1	859	970	390
0	0	17026	8971	5	2611	1	859	970	390
0	0	17026	8966	5	2616	1	862	970	390
0	0	17033	8961	5	2621	1	869	970	390
0	0	17037	8951	5	2626	1	874	970	390
0	0	17041	8938	5	2631	1	874	970	390
0	0	17045	8919	5	2636	1	877	970	390
0	0	17045	8896	5	2641	1	886	970	390
0	0	17048	8869	5	2646	1	892	970	390
0	0	17048	8838	5	2651	1	894	970	390
0	0	17048	8807	5	2656	1	900	960	390
0	0	17048	8774	5	2661	1	903	960	390
0	0	17048	8736	5	2666	1	908	960	390
0	0	17048	8697	5	2671	1	910	960	390
0	0	17048	8656	5	2676	1	913	960	390
0	0	17048	8612	5	2681	1	919	960	390
0	0	17048	8569	5	2686	1	926	960	390
0	0	17048	8525	5	2691	1	929	960	390
0	0	17048	8480	5	2696	1	929	950	390
0	0	17048	8435	5	2701	1	930	950	390
0	0	17044	8392	5	2706	1	931	950	390
0	0	17044	8352	5	2711	1	932	950	390
0	0	17044	8316	5	2716	1	931	950	390
0	0	17040	8284	5	2721	1	932	950	390
0	0	17040	8256	5	2726	1	932	930	390
0	0	17045	8232	5	2731	1	932	930	390
0	0	17045	8213	5	2736	1	932	930	390
0	0	17053	8199	5	2741	1	932	930	390
0	0	17053	8189	5	2746	1	931	930	390
0	0	17058	8182	5	2751	1	931	930	390
0	0	17058	8177	5	2756	1	930	920	390
0	0	17062	8177	5	2761	1	930	920	390
0	0	17062	8174	5	2766	1	930	920	390
0	0	17067	8174	5	2771	1	930	910	390
0	0	17067	8174	5	2776	1	931	910	390
0	0	17074	8178	5	2781	1	932	910	390
0	0	17078	8184	5	2786	1	933	910	390
0	0	17083	8194	5	2791	1	933	910	390
0	0	17087	8207	5	2796	1	933	910	390
0	0	17092	8225	5	2801	1	933	910	390
0	0	17099	8249	5	2806	1	934	910	390
0	0	17108	8279	5	2811	1	933	910	390
0	0	17120	8315	6	2817	1	933	910	390
0	0	17131	8356	5	2822	1	931	910	390
0	0	17141	8401	5	2827	1	930	910	390
0	0	17151	8447	5	2832	1	932	910	390
0	0	17160	8495	5	2837	1	930	910	390
0	0	17171	8545	5	2842	1	925	920	390
0	0	17182	8594	5	2847	1	923	920	390
0	0	17193	8642	5	2852	1	924	930	390
0	0	17205	8687	5	2857	1	921	930	390
0	0	17217	8727	5	2862	1	923	930	390
0	0	17228	8762	5	2867	1	922	950	390
0	0	17239	8795	5	2872	1	922	950	390
0	0	17249	8823	5	2877	1	923	950	390
0	0	17259	8852	5	2882	1	923	950	390
0	0	17267	8879	5	2887	1	922	950	390
0	0	17275	8903	5	2892	1	922	950	390
0	0	17281	8923	5	2897	1	923	960	390
0	0	17284	8938	5	2902	1	924	960	390
0	0	17284	8950	5	2907	1	924	960	390
0	0	17284	8959	5	2912	1	924	960	390
0	0	17284	8965	5	2917	1	925	960	390
0	0	17284	8969	5	2922	1	926	970	390
0	0	17284	8969	5	2927	1	928	970	390
0	0	17284	8969	5	2932	1	930	960	410
0	0	17284	8969	5	2937	1	932	960	410
0	0	17284	8969	5	2942	1	934	960	420
0	0	17284	8969	5	2947	1	935	960	420
0	0	17284	8969	5	2952	1	936	980	420
0	0	17284	8969	5	2957	1	938	980	420
0	0	17284	8969	5	2962	1	939	980	420
0	0	17284	8969	5	2967	1	939	980	420
0	0	17284	8963	5	2972	1	941	990	420
0	0	17284	8957	5	2977	1	942	990	420
0	0	17284	8950	5	2982	1	943	990	420
0	0	17284	8940	5	2987	1	944	990	420
0	0	17281	8927	5	2992	1	946	990	420
0	0	17281	8912	5	2997	1	946	990	420
0	0	17276	8895	5	3002	1	946	980	420
0	0	17276	8879	5	3007	1	948	980	420
0	0	17271	8862	5	3012	1	948	980	420
0	0	17271	8846	5	3017	1	949	980	420
0	0	17271	8831	5	3022	1	952	980	420
0	0	17271	8815	5	3027	1	954	980	420
0	0	17271	8798	5	3032	1	955	960	420
0	0	17271	8779	5	3037	1	956	960	420
0	0	17271	8760	5	3042	1	959	960	420
0	0	17271	8739	5	3047	1	961	950	420
0	0	17271	8720	5	3052	1	961	950	420
0	0	17271	8702	5	3057	1	961	950	420
0	0	17271	8679	5	3062	1	962	950	420
0	0	17271	8650	5	3067	1	962	950	420
0	0	17271	8617	5	3072	1	964	950	420
0	0	17265	8578	5	3077	1	963	960	420
0	0	17265	8539	5	3082	1	964	960	420
0	0	17259	8500	5	3087	1	966	960	420
0	0	17259	8463	5	3092	1	966	960	420
0	0	17259	8424	5	3097	1	966	960	420
0	0	17255	8388	5	3102	1	966	960	420
0	0	17255	8354	5	3107	1	966	960	420
0	0	17255	8322	5	3112	1	966	960	420
0	0	17255	8295	5	3117	1	966	960	420
0	0	17255	8271	5	3122	1	966	960	420
0	0	17255	8252	5	3127	1	966	960	420
0	0	17255	8239	5	3132	1	966	960	420
0	0	17255	8232	5	3137	1	966	950	420
0	0	17255	8229	5	3142	1	965	950	420
0	0	17255	8229	5	3147	1	964	950	420
0	0	17255	8229	5	3152	1	964	940	420
0	0	17255	8229	5	3157	1	963	940	420
0	0	17255	8229	5	3162	1	961	930	420
0	0	17255	8229	5	3167	1	958	930	420
0	0	17255	8234	5	3172	1	955	930	420
0	0	17259	8241	5	3177	1	953	930	420
0	0	17263	8250	5	3182	1	951	910	420
0	0	17267	8265	5	3187	1	950	910	420
0	0	17274	8284	5	3192	1	951	910	420
0	0	17284	8310	5	3197	1	949	910	420
0	0	17296	8342	5	3202	1	947	910	420
0	0	17309	8380	5	3207	1	946	910	420
0	0	17324	8425	5	3212	1	941	910	420
0	0	17340	8475	5	3217	1	937	930	420
0	0	17358	8529	5	3222	1	935	930	420
0	0	17376	8587	5	3227	1	934	930	420
0	0	17396	8645	5	3232	1	930	930	420
0	0	17416	8703	5	3237	1	929	940	420
0	0	17436	8757	5	3242	1	928	940	420
0	0	17454	8804	5	3247	1	926	940	420
0	0	17471	8843	5	3252	1	926	930	410
0	0	17485	8875	5	3257	1	927	950	410
0	0	17498	8901	5	3262	1	928	950	390
0	0	17510	8921	5	3267	1	928	950	390
0	0	17520	8936	5	3272	1	927	950	390
0	0	17528	8946	5	3277	1	927	950	390
0	0	17533	8952	5	3282	1	927	960	390
0	0	17538	8952	5	3287	1	926	960	390
0	0	17542	8952	5	3292	1	926	960	390
0	0	17545	8952	5	3297	1	926	960	390
0	0	17550	8952	5	3302	1	927	960	410
0	0	17555	8943	5	3307	1	931	960	410
0	0	17560	8934	5	3312	1	932	960	420
0	0	17566	8923	5	3317	1	932	960	420
0	0	17572	8912	5	3322	1	934	960	420
0	0	17578	8900	5	3327	1	936	960	420
0	0	17584	8886	5	3332	1	937	960	420
0	0	17589	8869	5	3337	1	936	960	420
0	0	17593	8848	5	3342	1	937	960	420
0	0	17593	8824	5	3347	1	939	960	420
0	0	17593	8798	5	3352	1	939	950	420
0	0	17593	8767	5	3357	1	941	950	420
0	0	17593	8732	5	3362	1	945	950	420
0	0	17593	8696	5	3367	1	954	950	420
0	0	17593	8659	5	3372	1	952	950	420
0	0	17593	8620	5	3377	1	951	950	420
0	0	17593	8580	5	3382	1	954	950	420
0	0	17586	8537	5	3387	1	956	950	420
0	0	17580	8492	5	3392	1	958	950	420
0	0	17574	8450	5	3397	1	958	950	420
0	0	17569	8410	5	3402	1	959	940	420
0	0	17563	8374	5	3407	1	959	940	420
0	0	17558	8341	5	3412	1	959	940	420
0	0	17554	8312	5	3417	1	960	940	420
0	0	17554	8289	5	3422	1	959	940	420
0	0	17549	8271	5	3427	1	958	940	420
0	0	17549	8259	5	3432	1	957	940	420
0	0	17549	8251	5	3437	1	957	940	420
0	0	17549	8247	5	3442	1	956	940	420
0	0	17549	8247	5	3447	1	953	930	420
0	0	17549	8247	5	3452	1	952	930	420
0	0	17549	8247	5	3457	1	950	930	420
0	0	17549	8247	5	3462	1	949	910	420
0	0	17549	8251	5	3467	1	948	910	420
0	0	17549	8258	5	3472	1	948	900	420
0	0	17549	8271	5	3477	1	948	900	420
0	0	17549	8290	5	3482	1	947	900	420
0	0	17556	8313	5	3487	1	946	900	420
0	0	17562	8341	5	3492	1	943	900	420
0	0	17567	8372	5	3497	1	942	900	420
0	0	17572	8405	5	3502	1	938	900	420
0	0	17578	8444	5	3507	1	933	900	420
0	0	17585	8485	5	3512	1	933	900	420
0	0	17595	8528	5	3517	1	926	910	420
0	0	17605	8571	5	3522	1	926	910	420
0	0	17616	8612	5	3527	1	924	930	420
0	0	17627	8650	5	3532	1	924	930	420
0	0	17639	8688	5	3537	1	923	930	420
0	0	17652	8725	5	3542	1	924	940	420
0	0	17664	8759	5	3547	1	923	940	420
0	0	17677	8792	5	3552	1	923	940	440
0	0	17689	8821	5	3557	1	923	940	440
0	0	17700	8848	5	3562	1	922	940	450
0	0	17709	8871	5	3567	1	921	960	450
0	0	17719	8891	5	3572	1	922	960	450
0	0	17727	8907	5	3577	1	921	960	450
0	0	17732	8918	5	3582	1	921	960	450
0	0	17736	8923	5	3587	1	920	960	450
0	0	17736	8923	5	3592	1	921	960	450
0	0	17736	8923	5	3597	1	921	940	450
0	0	17736	8923	5	3602	1	921	940	450
0	0	17736	8919	5	3607	1	921	940	450
0	0	17741	8914	5	3612	1	923	930	450
0	0	17741	8906	5	3617	1	925	930	450
0	0	17746	8895	5	3622	1	931	930	450
0	0	17746	8880	5	3627	1	933	930	450
0	0	17750	8861	5	3632	1	933	930	450
0	0	17750	8838	5	3637	1	934	930	450
0	0	17750	8810	5	3642	1	936	930	450
0	0	17750	8779	5	3647	1	939	930	450
0	0	17750	8748	5	3652	1	943	930	450
0	0	17750	8717	5	3657	1	947	910	450
0	0	17754	8687	5	3662	1	949	910	450
0	0	17754	8653	5	3667	1	953	910	470
0	0	17760	8616	5	3672	1	960	910	470
0	0	17765	8574	5	3677	1	959	930	480
0	0	17769	8530	5	3682	1	959	930	480
0	0	17775	8486	5	3687	1	962	930	480
0	0	17780	8443	5	3692	1	964	930	480
0	0	17783	8406	5	3697	1	964	930	480
0	0	17789	8373	5	3702	1	964	930	480
0	0	17796	8347	5	3707	1	965	930	480
0	0	17806	8323	5	3712	1	964	930	480
0	0	17818	8301	5	3717	1	964	930	480
0	0	17831	8282	5	3722	1	965	930	480
0	0	17843	8265	5	3727	1	964	930	480
0	0	17855	8253	5	3732	1	963	940	500
0	0	17867	8246	5	3737	1	962	940	500
0	0	17877	8241	5	3742	1	959	910	500
0	0	17888	8241	5	3747	1	956	910	500
0	0	17897	8241	5	3752	1	953	910	480
0	0	17907	8241	5	3757	1	946	900	480
0	0	17916	8253	5	3762	1	941	900	480
0	0	17925	8270	5	3767	1	937	900	480
0	0	17934	8291	5	3772	1	929	900	470
0	0	17942	8316	5	3777	1	920	900	470
0	0	17950	8342	5	3782	1	912	900	450
0	0	17957	8370	5	3787	1	896	900	450
0	0	17965	8400	5	3792	1	856	900	450
0	0	17970	8433	5	3797	1	817	900	450
0	0	17975	8468	5	3802	1	714	900	440
0	0	17975	8505	5	3807	1	388	900	440
0	0	17975	8545	5	3812	1	159	900	420
0	0	17975	8545	5	3817	0	0	910	420
0	0	17972	8628	5	3822	0	0	910	420
0	0	17967	8671	5	3827	0	0	910	420
0	0	17962	8712	5	3832	0	0	930	420
0	0	17954	8751	5	3837	0	0	930	420
0	0	17946	8788	5	3842	0	0	930	420
0	0	17939	8822	5	3847	0	0	930	420
0	0	17929	8856	5	3852	0	0	930	420
0	0	17919	8888	5	3857	0	0	930	410
0	0	17908	8918	5	3862	0	0	930	410
0	0	17894	8945	5	3867	0	0	920	390
0	0	17879	8970	5	3872	0	0	910	380
0	0	17862	8993	5	3877	0	0	910	360
0	0	17844	9013	5	3882	0	0	910	350
0	0	17824	9033	5	3887	0	0	910	350
0	0	17803	9054	5	3892	0	0	910	350
0	0	17781	9073	5	3897	0	0	910	350
0	0	17759	9091	5	3902	0	0	910	360
0	0	17737	9107	5	3907	0	0	910	360
0	0	17716	9122	5	3912	0	0	910	360
0	0	17697	9134	5	3917	0	0	910	360
0	0	17678	9144	5	3922	0	0	910	360
0	0	17661	9152	5	3927	0	0	910	360
0	0	17646	9156	5	3932	0	0	920	380
0	0	17631	9156	5	3937	0	0	920	380
0	0	17617	9160	5	3942	0	0	920	390
0	0	17602	9160	5	3947	0	0	930	410
0	0	17587	9160	5	3952	0	0	930	410
0	0	17572	9165	5	3957	0	0	940	420
0	0	17557	9165	5	3962	0	0	950	420
0	0	17542	9169	5	3967	0	0	950	420
0	0	17528	9169	5	3972	0	0	950	420
0	0	17512	9175	5	3977	0	0	950	420
0	0	17497	9180	5	3982	0	0	960	410
0	0	17483	9186	5	3987	0	0	960	410
0	0	17468	9193	5	3992	0	0	960	390
0	0	17456	9200	5	3997	0	0	960	390
0	0	17446	9206	5	4002	0	0	970	380
0	0	17438	9210	5	4007	0	0	970	380
0	0	17431	9210	5	4012	0	0	970	360
0	0	17425	9214	5	4017	0	0	970	360
0	0	17419	9214	5	4022	0	0	970	360
0	0	17412	9214	5	4027	0	0	970	360
0	0	17405	9214	5	4032	0	0	970	360
0	0	17399	9214	5	4037	0	0	970	360
0	0	17392	9208	5	4042	0	0	970	350
0	0	17386	9205	5	4047	0	0	970	350
0	0	17381	9205	5	4052	0	0	970	330
0	0	17377	9199	5	4057	0	0	970	330
0	0	17377	9199	5	4062	0	0	970	330
0	0	17372	9199	5	4067	0	0	970	330
0	0	17372	9199	5	4072	0	0	970	330
0	0	17372	9199	5	4077	0	0	970	330
0	0	17372	9203	5	4082	0	0	970	330
0	0	17372	9203	5	4087	0	0	970	330
0	0	17372	9203	5	4092	0	0	970	330
0	0	17372	9203	5	4097	0	0	970	330
0	0	17375	9203	5	4102	0	0	970	330
0	0	17375	9203	5	4107	0	0	970	350
0	0	17375	9203	4	4111	1	114	970	350
0	0	17372	9203	5	4116	1	202	970	360
0	0	17372	9199	5	4121	1	270	970	360
0	0	17365	9199	5	4126	1	398	970	360
0	0	17365	9194	5	4131	1	561	970	360
0	0	17360	9194	5	4136	1	679	970	360
0	0	17360	9194	5	4141	1	732	970	360
0	0	17356	9191	5	4146	1	765	970	360
0	0	17356	9191	5	4151	1	785	970	360
0	0	17356	9191	5	4156	1	800	970	360
0	0	17356	9191	5	4161	1	811	970	360
0	0	17356	9191	5	4166	1	819	970	360
0	0	17356	9191	5	4171	1	823	970	360
0	0	17356	9197	5	4176	1	824	970	360
0	0	17360	9203	5	4181	1	823	970	360
0	0	17360	9210	5	4186	1	822	990	360
0	0	17360	9216	5	4191	1	820	990	360
0	0	17360	9224	5	4196	1	814	990	360
0	0	17360	9232	5	4201	1	804	990	360
0	0	17364	9242	5	4206	1	795	990	360
0	0	17364	9252	5	4211	1	787	990	360
0	0	17364	9263	5	4216	1	772	990	360
0	0	17364	9271	5	4221	1	756	990	360
0	0	17364	9277	5	4226	1	751	990	360
0	0	17364	9277	5	4231	1	753	990	360
0	0	17364	9277	5	4236	1	751	990	360
0	0	17364	9277	5	4241	1	753	990	360
0	0	17364	9277	5	4246	1	751	990	360
0	0	17360	9269	5	4251	1	754	990	360
0	0	17360	9261	5	4256	1	761	990	360
0	0	17360	9251	5	4261	1	766	990	360
0	0	17357	9238	5	4266	1	773	990	360
0	0	17357	9226	5	4271	1	779	990	360
0	0	17353	9214	5	4276	1	779	990	360
0	0	17353	9204	5	4281	1	777	990	360
0	0	17353	9197	5	4286	1	774	990	360
0	0	17353	9192	5	4291	1	767	990	360
0	0	17349	9192	5	4296	1	751	990	360
0	0	17349	9192	5	4301	1	717	990	360
0	0	17349	9192	5	4306	1	654	990	360
0	0	17349	9192	5	4311	1	538	990	360
0	0	17349	9192	5	4316	1	398	990	360
0	0	17353	9192	5	4321	1	263	990	360
0	0	17356	9198	5	4326	1	107	970	360
0	0	17356	9198	5	4331	0	0	970	360
0	0	17366	9211	5	4336	0	0	970	360
0	0	17372	9221	5	4341	0	0	970	360
0	0	17376	9232	5	4346	0	0	970	360
0	0	17379	9246	5	4351	0	0	970	360
0	0	17379	9260	5	4356	0	0	970	360
0	0	17379	9274	5	4361	0	0	970	360
0	0	17379	9287	5	4366	0	0	970	360
0	0	17384	9301	5	4371	0	0	970	360
0	0	17384	9313	5	4376	0	0	970	360
0	0	17388	9324	5	4381	0	0	970	360
0	0	17388	9334	5	4386	0	0	990	360
0	0	17388	9342	5	4391	0	0	980	350
0	0	17388	9351	5	4396	0	0	980	350
0	0	17388	9358	5	4401	0	0	980	330
0	0	17380	9358	5	4406	0	0	980	330
0	0	17374	9364	5	4411	0	0	990	330
0	0	17365	9364	5	4416	0	0	990	330
0	0	17352	9359	5	4421	0	0	1000	320
0	0	17338	9354	5	4426	0	0	1000	320
0	0	17324	9344	5	4431	0	0	990	300
0	0	17310	9332	5	4436	0	0	990	300
0	0	17297	9319	5	4441	0	0	990	300
0	0	17284	9306	5	4446	0	0	990	300
0	0	17272	9292	5	4451	0	0	990	300
0	0	17258	9280	5	4456	0	0	990	300
0	0	17246	9265	5	4461	0	0	990	300
0	0	17234	9249	5	4466	0	0	990	300
0	0	17222	9234	5	4471	0	0	990	300
0	0	17212	9220	5	4476	0	0	990	300
0	0	17203	9211	5	4481	0	0	990	300
0	0	17194	9204	5	4486	0	0	990	300
0	0	17187	9197	5	4491	0	0	980	300
0	0	17180	9192	5	4496	0	0	980	300
0	0	17173	9187	5	4501	0	0	980	300
0	0	17165	9183	5	4506	0	0	970	300
0	0	17165	9183	5	4511	0	0	970	300
