# Supplementary material for: “Let Me Hear Your Handwriting!” Evaluating the Movement Fluency from Its Sonification
Source: PLoS One. 2015 Jun 17;10(6):e0128388. doi: 10.1371/journal.pone.0128388 (PMC4470513; doi:10.1371/journal.pone.0128388)
Supplement: S1 Dataset — (ZIP) [file pone.0128388.s004.zip › S4_Dataset_Experiment1/JO1.txt]

Identification :	joumana	Operateur :	viet	Id tablette :	109052287	Id Curseur :	R
2011-10-21	09-50-31
Fichier origine :	C:\Documents and Settings\paz\Mes documents\Adulte Lapin\Sujets\joumana
Nb segments :	1
Seg	Num	X /100 mm	Y /100 mm	Interv ms	Time ms	Tip	P	Az	Al
0	0	6996	16007	5	5	0	0	178	30
0	1	6689	15746	35	40	0	0	180	32
0	2	6642	15708	5	45	0	0	180	33
0	3	6604	15672	5	50	0	0	180	35
0	4	6577	15635	5	55	0	0	181	36
0	5	6564	15598	5	60	0	0	181	37
0	6	6564	15563	5	65	0	0	182	38
0	7	6564	15530	5	70	0	0	182	40
0	8	6576	15499	5	75	0	0	182	41
0	9	6584	15471	5	80	0	0	182	43
0	10	6591	15446	5	85	0	0	182	45
0	11	6598	15424	5	90	0	0	183	46
0	12	6605	15406	5	95	0	0	183	48
0	13	6613	15390	5	100	0	0	183	49
0	14	6622	15377	5	105	0	0	184	50
0	15	6636	15362	5	110	0	0	182	51
0	16	6655	15349	5	115	0	0	183	52
0	17	6685	15335	5	120	0	0	181	53
0	18	6725	15320	5	125	0	0	181	54
0	19	6775	15305	5	130	0	0	181	55
0	20	6833	15293	5	135	0	0	181	55
0	21	6893	15287	5	140	0	0	183	56
0	22	6954	15287	5	145	0	0	183	56
0	23	7014	15287	5	150	0	0	183	57
0	24	7068	15292	5	155	0	0	183	57
0	25	7117	15295	5	160	0	0	183	57
0	26	7157	15295	5	165	0	0	183	57
0	27	7186	15295	5	170	0	0	183	57
0	28	7206	15291	5	175	0	0	183	57
0	29	7220	15282	5	180	0	0	183	58
0	30	7229	15272	5	185	0	0	185	58
0	31	7238	15262	5	190	0	0	185	58
0	32	7249	15250	5	195	0	0	186	58
0	33	7258	15237	5	200	0	0	186	58
0	34	7269	15223	5	205	0	0	186	58
0	35	7280	15207	5	210	0	0	188	58
0	36	7291	15191	5	215	0	0	188	58
0	37	7302	15174	5	220	0	0	189	57
0	38	7310	15162	5	225	0	0	189	55
0	39	7317	15147	5	230	0	0	188	53
0	40	7317	15130	5	235	0	0	189	51
0	41	7317	15114	5	240	0	0	188	49
0	42	7317	15095	5	245	0	0	189	47
0	43	7317	15077	5	250	0	0	189	46
0	44	7317	15062	5	255	0	0	189	44
0	45	7317	15047	5	260	0	0	189	42
0	46	7317	15031	5	265	0	0	189	41
0	47	7317	15016	5	270	0	0	188	39
0	48	7317	15000	5	275	0	0	188	38
0	49	7310	14985	5	280	0	0	187	36
0	50	7306	14969	5	285	0	0	188	35
0	51	7301	14955	5	290	0	0	187	34
0	52	7294	14939	5	295	0	0	188	33
0	53	7286	14921	5	300	0	0	188	33
0	54	7277	14903	5	305	0	0	188	34
0	55	7265	14885	5	310	0	0	188	35
0	56	7252	14869	5	315	0	0	188	36
0	57	7238	14853	5	320	0	0	188	38
0	58	7221	14840	5	325	0	0	188	39
0	59	7204	14828	5	330	0	0	188	40
0	60	7188	14817	5	335	0	0	189	41
0	61	7174	14809	5	340	0	0	189	43
0	62	7161	14804	5	345	0	0	190	44
0	63	7149	14804	5	350	0	0	189	45
0	64	7137	14800	5	355	0	0	189	46
0	65	7123	14800	5	360	0	0	189	47
0	66	7107	14800	5	365	0	0	189	48
0	67	7089	14800	5	370	0	0	189	48
0	68	7070	14800	5	375	0	0	189	49
0	69	7052	14804	5	380	0	0	190	50
0	70	7036	14804	5	385	0	0	188	50
0	71	7023	14804	5	390	0	0	189	51
0	72	7012	14798	5	395	0	0	187	51
0	73	7006	14793	5	400	0	0	188	52
0	74	7006	14787	5	405	0	0	188	52
0	75	7002	14780	5	410	0	0	188	52
0	76	7002	14776	5	415	0	0	188	53
0	77	7002	14776	4	419	1	81	188	53
0	78	7008	14772	5	424	1	100	188	53
0	79	7013	14772	5	429	1	121	188	53
0	80	7013	14772	5	434	1	173	188	53
0	81	7017	14768	5	439	1	241	188	54
0	82	7017	14768	5	444	1	311	188	54
0	83	7022	14768	5	449	1	362	188	54
0	84	7027	14764	5	454	1	403	188	54
0	85	7031	14764	5	459	1	439	188	54
0	86	7037	14764	5	464	1	471	188	54
0	87	7043	14764	5	469	1	500	188	54
0	88	7053	14764	5	474	1	528	188	54
0	89	7063	14764	5	479	1	563	188	54
0	90	7074	14768	5	484	1	576	189	55
0	91	7087	14772	5	489	1	586	189	55
0	92	7101	14776	5	494	1	599	189	55
0	93	7115	14782	5	499	1	628	189	55
0	94	7130	14791	5	504	1	622	189	55
0	95	7145	14800	5	509	1	625	189	55
0	96	7160	14812	5	514	1	622	189	55
0	97	7178	14826	5	519	1	620	190	55
0	98	7197	14840	5	524	1	612	190	55
0	99	7218	14857	5	529	1	606	191	54
0	100	7241	14877	5	534	1	576	191	54
0	101	7263	14899	5	539	1	574	191	54
0	102	7286	14922	5	544	1	534	191	54
0	103	7306	14945	5	549	1	540	191	54
0	104	7325	14970	5	554	1	479	191	54
0	105	7344	14993	5	559	1	488	193	54
0	106	7361	15017	5	564	1	488	193	54
0	107	7381	15042	5	569	1	462	194	54
0	108	7399	15067	5	574	1	455	194	54
0	109	7416	15093	5	579	1	419	194	54
0	110	7431	15121	5	584	1	406	194	54
0	111	7444	15150	5	589	1	377	195	53
0	112	7454	15179	5	594	1	366	195	53
0	113	7461	15208	5	599	1	372	196	53
0	114	7464	15235	5	604	1	371	196	53
0	115	7464	15261	5	609	1	370	196	53
0	116	7464	15283	5	614	1	330	196	53
0	117	7464	15304	5	619	1	316	196	53
0	118	7457	15323	5	624	1	302	196	53
0	119	7451	15338	5	629	1	310	196	53
0	120	7444	15351	5	634	1	306	196	53
0	121	7434	15363	5	639	1	299	198	53
0	122	7423	15372	5	644	1	302	198	53
0	123	7412	15379	5	649	1	304	199	52
0	124	7401	15385	5	654	1	304	199	52
0	125	7389	15391	5	659	1	299	199	52
0	126	7377	15395	5	664	1	302	199	52
0	127	7365	15395	5	669	1	306	199	52
0	128	7352	15400	5	674	1	307	199	52
0	129	7342	15400	5	679	1	301	199	52
0	130	7336	15396	5	684	1	302	199	52
0	131	7330	15396	5	689	1	307	199	52
0	132	7326	15388	5	694	1	315	199	52
0	133	7321	15379	5	699	1	316	198	52
0	134	7313	15366	5	704	1	335	198	52
0	135	7303	15349	5	709	1	353	198	52
0	136	7293	15330	5	714	1	352	198	52
0	137	7283	15307	5	719	1	359	198	52
0	138	7272	15282	5	724	1	382	198	52
0	139	7262	15255	5	729	1	411	199	52
0	140	7251	15225	5	734	1	427	199	52
0	141	7238	15192	5	739	1	458	199	52
0	142	7227	15160	5	744	1	465	199	52
0	143	7216	15124	5	749	1	472	199	52
0	144	7206	15089	5	754	1	485	199	52
0	145	7197	15055	5	759	1	507	199	52
0	146	7189	15021	5	764	1	507	199	52
0	147	7183	14989	5	769	1	508	198	53
0	148	7180	14959	5	774	1	512	198	53
0	149	7180	14928	5	779	1	523	196	53
0	150	7180	14897	5	784	1	528	196	53
0	151	7180	14865	5	789	1	528	196	53
0	152	7180	14835	5	794	1	527	196	53
0	153	7180	14809	5	799	1	533	196	53
0	154	7186	14783	5	804	1	533	196	53
0	155	7192	14762	5	809	1	533	196	53
0	156	7198	14742	5	814	1	539	196	53
0	157	7205	14725	5	819	1	540	196	53
0	158	7210	14709	5	824	1	544	196	53
0	159	7215	14697	5	829	1	543	196	53
0	160	7221	14687	5	834	1	547	196	53
0	161	7229	14678	5	839	1	560	196	53
0	162	7239	14672	5	844	1	588	196	53
0	163	7250	14665	5	849	1	611	196	53
0	164	7262	14658	5	854	1	630	197	54
0	165	7274	14653	5	859	1	642	197	54
0	166	7287	14649	5	864	1	648	197	54
0	167	7301	14649	5	869	1	664	197	54
0	168	7317	14649	5	874	1	677	197	54
0	169	7335	14649	5	879	1	688	197	54
0	170	7350	14653	5	884	1	691	197	54
0	171	7365	14658	5	889	1	687	197	54
0	172	7379	14663	5	894	1	692	197	54
0	173	7391	14669	5	899	1	691	198	54
0	174	7402	14676	5	904	1	691	198	54
0	175	7412	14682	5	909	1	673	200	53
0	176	7420	14690	5	914	1	634	200	53
0	177	7425	14698	5	919	1	582	200	53
0	178	7429	14704	5	924	1	512	200	53
0	179	7429	14710	5	929	1	418	200	53
0	180	7429	14716	5	934	1	290	200	53
0	181	7429	14721	5	939	1	157	200	53
0	182	7429	14725	5	944	1	17	200	53
0	183	7429	14725	5	949	0	0	200	53
0	184	7412	14733	5	954	0	0	200	53
0	185	7406	14737	5	959	0	0	200	53
0	186	7399	14742	5	964	0	0	200	53
0	187	7393	14747	5	969	0	0	200	53
0	188	7388	14753	5	974	0	0	201	53
0	189	7384	14753	5	979	0	0	200	52
0	190	7379	14759	5	984	0	0	202	52
0	191	7379	14759	5	989	0	0	202	52
0	192	7379	14763	5	994	0	0	202	52
0	193	7379	14763	5	999	0	0	202	52
0	194	7383	14767	5	1004	0	0	201	51
0	195	7388	14767	5	1009	0	0	201	51
0	196	7395	14767	5	1014	0	0	201	51
0	197	7402	14767	5	1019	0	0	201	51
0	198	7411	14767	5	1024	0	0	201	51
0	199	7421	14767	5	1029	0	0	200	50
0	200	7433	14767	5	1034	0	0	200	50
0	201	7445	14771	5	1039	0	0	200	50
0	202	7459	14771	5	1044	0	0	200	50
0	203	7472	14771	5	1049	0	0	200	50
0	204	7487	14776	5	1054	0	0	199	49
0	205	7501	14779	5	1059	0	0	199	49
0	206	7515	14779	5	1064	0	0	199	49
0	207	7529	14787	5	1069	0	0	199	49
0	208	7540	14791	5	1074	0	0	199	49
0	209	7551	14796	5	1079	0	0	199	49
0	210	7561	14800	5	1084	0	0	199	49
0	211	7571	14806	5	1089	0	0	199	49
0	212	7580	14811	5	1094	0	0	199	49
0	213	7589	14816	5	1099	0	0	199	49
0	214	7597	14820	5	1104	0	0	200	50
0	215	7605	14824	5	1109	0	0	200	50
0	216	7613	14827	5	1114	0	0	200	50
0	217	7621	14827	5	1119	0	0	200	50
0	218	7627	14837	5	1124	0	0	200	50
0	219	7627	14837	2	1126	1	55	200	50
0	220	7637	14849	5	1131	1	95	200	50
0	221	7637	14856	5	1136	1	165	200	50
0	222	7641	14862	5	1141	1	232	201	51
0	223	7641	14867	5	1146	1	308	201	51
0	224	7641	14872	5	1151	1	373	201	51
0	225	7641	14878	5	1156	1	404	201	51
0	226	7641	14883	5	1161	1	420	201	51
0	227	7641	14887	5	1166	1	442	201	51
0	228	7636	14892	5	1171	1	456	202	52
0	229	7631	14896	5	1176	1	465	202	52
0	230	7623	14896	5	1181	1	467	202	52
0	231	7612	14901	5	1186	1	470	202	52
0	232	7600	14901	5	1191	1	473	202	52
0	233	7586	14905	5	1196	1	476	202	52
0	234	7574	14905	5	1201	1	481	202	52
0	235	7561	14901	5	1206	1	492	202	52
0	236	7546	14897	5	1211	1	488	202	52
0	237	7531	14891	5	1216	1	484	202	52
0	238	7514	14883	5	1221	1	488	202	52
0	239	7497	14873	5	1226	1	485	202	52
0	240	7482	14860	6	1232	1	475	202	52
0	241	7469	14844	5	1237	1	475	202	52
0	242	7458	14828	5	1242	1	479	202	52
0	243	7450	14811	5	1247	1	468	202	52
0	244	7445	14792	5	1252	1	465	202	52
0	245	7442	14776	5	1257	1	461	202	52
0	246	7442	14760	5	1262	1	461	202	52
0	247	7442	14745	5	1267	1	450	202	52
0	248	7442	14730	5	1272	1	456	202	52
0	249	7448	14716	5	1277	1	450	202	52
0	250	7452	14705	5	1282	1	440	202	52
0	251	7460	14694	5	1287	1	439	202	52
0	252	7469	14687	5	1292	1	439	200	52
0	253	7480	14682	5	1297	1	441	200	52
0	254	7491	14682	5	1302	1	444	199	52
0	255	7505	14678	5	1307	1	443	199	52
0	256	7520	14678	5	1312	1	441	199	52
0	257	7535	14683	5	1317	1	454	200	53
0	258	7553	14688	5	1322	1	461	200	53
0	259	7568	14697	5	1327	1	465	201	53
0	260	7581	14709	5	1332	1	484	201	53
0	261	7595	14724	5	1337	1	478	202	53
0	262	7607	14743	5	1342	1	470	202	53
0	263	7620	14763	5	1347	1	480	202	53
0	264	7631	14783	5	1352	1	492	202	53
0	265	7643	14802	5	1357	1	478	202	53
0	266	7652	14818	5	1362	1	482	202	53
0	267	7660	14834	5	1367	1	488	202	53
0	268	7666	14847	5	1372	1	483	202	53
0	269	7671	14857	5	1377	1	494	202	53
0	270	7671	14866	5	1382	1	501	202	52
0	271	7676	14871	5	1387	1	499	202	52
0	272	7676	14871	5	1392	1	499	202	52
0	273	7676	14877	5	1397	1	497	202	52
0	274	7676	14877	5	1402	1	494	202	52
0	275	7676	14877	5	1407	1	488	202	52
0	276	7676	14877	5	1412	1	481	202	52
0	277	7676	14877	5	1417	1	477	202	52
0	278	7676	14873	5	1422	1	476	202	52
0	279	7676	14867	5	1427	1	470	202	52
0	280	7676	14860	5	1432	1	467	202	52
0	281	7670	14851	5	1437	1	470	202	52
0	282	7670	14838	5	1442	1	470	202	52
0	283	7664	14826	5	1447	1	464	202	52
0	284	7664	14812	5	1452	1	465	202	52
0	285	7659	14799	5	1457	1	466	202	52
0	286	7659	14783	5	1462	1	466	202	52
0	287	7659	14768	5	1467	1	464	202	52
0	288	7655	14754	5	1472	1	458	202	52
0	289	7655	14739	5	1477	1	455	202	52
0	290	7655	14724	5	1482	1	441	202	52
0	291	7659	14711	5	1487	1	417	202	52
0	292	7664	14699	5	1492	1	396	202	52
0	293	7672	14687	5	1497	1	388	202	53
0	294	7680	14676	5	1502	1	373	202	53
0	295	7692	14668	5	1507	1	369	202	53
0	296	7705	14660	5	1512	1	364	202	53
0	297	7719	14657	5	1517	1	359	202	53
0	298	7733	14657	5	1522	1	365	202	53
0	299	7748	14657	5	1527	1	370	202	53
0	300	7766	14662	5	1532	1	385	202	53
0	301	7785	14669	5	1537	1	377	202	53
0	302	7803	14680	5	1542	1	391	202	53
0	303	7822	14693	5	1547	1	393	202	53
0	304	7837	14710	5	1552	1	395	202	53
0	305	7850	14731	5	1557	1	368	202	53
0	306	7864	14753	5	1562	1	392	202	53
0	307	7877	14776	5	1567	1	408	202	53
0	308	7889	14798	5	1572	1	402	202	53
0	309	7900	14820	5	1577	1	422	202	53
0	310	7909	14841	5	1582	1	432	202	53
0	311	7917	14861	5	1587	1	425	204	53
0	312	7923	14879	5	1592	1	432	204	53
0	313	7929	14896	5	1597	1	458	205	52
0	314	7933	14910	5	1602	1	462	205	52
0	315	7937	14921	5	1607	1	472	205	52
0	316	7937	14932	5	1612	1	482	205	52
0	317	7937	14939	5	1617	1	478	205	52
0	318	7937	14945	5	1622	1	476	204	51
0	319	7937	14950	5	1627	1	475	204	51
0	320	7937	14950	5	1632	1	471	204	51
0	321	7933	14950	5	1637	1	467	204	51
0	322	7933	14953	5	1642	1	460	204	51
0	323	7933	14953	5	1647	1	452	204	51
0	324	7933	14948	5	1652	1	449	204	51
0	325	7933	14942	5	1657	1	448	204	51
0	326	7933	14933	5	1662	1	450	204	51
0	327	7929	14920	5	1667	1	453	204	51
0	328	7929	14902	5	1672	1	452	204	51
0	329	7923	14882	5	1677	1	456	204	51
0	330	7919	14858	5	1682	1	472	204	51
0	331	7913	14832	5	1687	1	481	204	51
0	332	7908	14803	5	1692	1	484	204	51
0	333	7902	14773	5	1697	1	493	204	51
0	334	7897	14742	5	1702	1	499	204	51
0	335	7893	14709	5	1707	1	508	205	52
0	336	7889	14678	5	1712	1	516	205	52
0	337	7885	14647	5	1717	1	509	205	52
0	338	7885	14616	5	1722	1	521	205	52
0	339	7882	14587	5	1727	1	517	205	52
0	340	7882	14558	5	1732	1	517	205	52
0	341	7882	14530	5	1737	1	513	205	52
0	342	7877	14503	5	1742	1	513	205	52
0	343	7877	14482	5	1747	1	514	205	52
0	344	7877	14465	5	1752	1	519	205	52
0	345	7877	14452	5	1757	1	524	206	53
0	346	7877	14445	5	1762	1	524	206	53
0	347	7877	14441	5	1767	1	531	206	53
0	348	7877	14441	5	1772	1	548	206	53
0	349	7877	14441	5	1777	1	579	206	53
0	350	7872	14441	5	1782	1	616	206	53
0	351	7872	14441	5	1787	1	646	206	53
0	352	7868	14450	5	1792	1	655	206	53
0	353	7868	14463	5	1797	1	650	206	53
0	354	7865	14478	5	1802	1	657	204	53
0	355	7865	14498	5	1807	1	636	204	53
0	356	7861	14520	5	1812	1	638	203	54
0	357	7861	14541	5	1817	1	643	203	54
0	358	7856	14565	5	1822	1	636	203	54
0	359	7856	14587	5	1827	1	633	203	54
0	360	7856	14610	5	1832	1	636	203	54
0	361	7856	14635	5	1837	1	636	203	54
0	362	7861	14659	5	1842	1	636	203	54
0	363	7869	14684	5	1847	1	628	203	54
0	364	7880	14708	5	1852	1	624	203	54
0	365	7891	14732	5	1857	1	634	204	53
0	366	7902	14753	5	1862	1	639	204	53
0	367	7911	14772	5	1867	1	628	206	53
0	368	7919	14790	5	1872	1	626	206	53
0	369	7929	14805	5	1877	1	623	206	53
0	370	7942	14820	5	1882	1	591	205	52
0	371	7956	14835	5	1887	1	591	205	52
0	372	7969	14847	5	1892	1	602	205	52
0	373	7983	14858	5	1897	1	591	205	52
0	374	7993	14868	5	1902	1	568	205	52
0	375	8003	14876	5	1907	1	576	205	52
0	376	8014	14883	5	1912	1	575	205	52
0	377	8023	14888	5	1917	1	571	205	52
0	378	8032	14891	5	1922	1	569	205	52
0	379	8039	14891	5	1927	1	560	204	53
0	380	8047	14891	5	1932	1	551	204	53
0	381	8054	14891	5	1937	1	546	202	53
0	382	8061	14891	5	1942	1	539	202	53
0	383	8069	14885	5	1947	1	525	202	53
0	384	8077	14878	5	1952	1	507	202	53
0	385	8084	14870	5	1957	1	503	202	53
0	386	8093	14859	5	1962	1	501	202	53
0	387	8100	14846	5	1967	1	484	202	53
0	388	8105	14834	5	1972	1	473	202	53
0	389	8109	14822	5	1977	1	467	202	53
0	390	8113	14808	5	1982	1	458	202	53
0	391	8113	14793	5	1987	1	460	202	53
0	392	8113	14779	5	1992	1	456	202	53
0	393	8113	14764	5	1997	1	450	202	53
0	394	8113	14749	5	2002	1	450	204	53
0	395	8113	14733	5	2007	1	452	204	53
0	396	8107	14718	5	2012	1	436	205	52
0	397	8103	14702	5	2017	1	415	205	52
0	398	8099	14688	5	2022	1	389	205	52
0	399	8094	14676	5	2027	1	368	205	52
0	400	8091	14662	5	2032	1	347	205	52
0	401	8091	14650	5	2037	1	302	205	52
0	402	8091	14641	5	2042	1	276	204	53
0	403	8091	14634	5	2047	1	263	204	53
0	404	8091	14627	5	2052	1	266	202	53
0	405	8095	14623	5	2057	1	277	202	53
0	406	8101	14619	5	2062	1	287	202	53
0	407	8109	14619	5	2067	1	312	202	53
0	408	8119	14619	5	2072	1	315	202	53
0	409	8129	14623	5	2077	1	322	202	53
0	410	8141	14629	5	2082	1	353	202	53
0	411	8155	14635	5	2087	1	368	202	53
0	412	8169	14644	5	2092	1	381	202	53
0	413	8182	14654	5	2097	1	380	202	53
0	414	8196	14664	5	2102	1	396	202	53
0	415	8208	14677	5	2107	1	415	202	53
0	416	8220	14692	5	2112	1	417	204	53
0	417	8230	14707	5	2117	1	431	204	53
0	418	8241	14721	5	2122	1	450	205	52
0	419	8250	14737	5	2127	1	446	205	52
0	420	8258	14753	5	2132	1	449	205	52
0	421	8265	14769	5	2137	1	473	205	52
0	422	8271	14784	5	2142	1	471	205	52
0	423	8276	14797	5	2147	1	477	205	52
0	424	8280	14810	5	2152	1	497	205	52
0	425	8283	14821	5	2157	1	512	205	52
0	426	8283	14831	5	2162	1	519	205	52
0	427	8287	14841	5	2167	1	524	205	52
0	428	8287	14848	5	2172	1	538	205	52
0	429	8287	14854	5	2177	1	552	206	52
0	430	8287	14859	5	2182	1	555	206	52
0	431	8287	14859	5	2187	1	554	207	52
0	432	8287	14862	5	2192	1	551	207	52
0	433	8287	14862	5	2197	1	546	207	52
0	434	8287	14862	5	2202	1	534	207	52
0	435	8283	14862	5	2207	1	525	207	52
0	436	8283	14859	5	2212	1	510	207	52
0	437	8283	14859	5	2217	1	490	207	52
0	438	8283	14851	5	2222	1	483	207	52
0	439	8280	14842	5	2227	1	484	207	52
0	440	8280	14831	5	2232	1	483	207	52
0	441	8276	14817	5	2237	1	480	207	52
0	442	8276	14801	5	2242	1	481	207	52
0	443	8272	14784	5	2247	1	481	207	52
0	444	8272	14768	5	2252	1	472	207	52
0	445	8268	14751	5	2257	1	464	207	52
0	446	8268	14732	5	2262	1	456	207	52
0	447	8268	14715	5	2267	1	447	207	52
0	448	8268	14698	5	2272	1	416	207	52
0	449	8268	14681	5	2277	1	400	207	52
0	450	8268	14667	5	2282	1	386	207	52
0	451	8273	14654	5	2287	1	382	207	52
0	452	8278	14641	5	2292	1	376	207	52
0	453	8284	14630	5	2297	1	365	207	52
0	454	8291	14621	5	2302	1	354	207	52
0	455	8298	14616	5	2307	1	336	207	52
0	456	8306	14611	5	2312	1	333	207	52
0	457	8314	14611	5	2317	1	333	207	52
0	458	8321	14611	5	2322	1	335	207	52
0	459	8330	14616	5	2327	1	338	207	52
0	460	8341	14623	5	2332	1	347	207	52
0	461	8351	14633	5	2337	1	354	208	53
0	462	8361	14647	5	2342	1	341	208	53
0	463	8372	14660	5	2347	1	352	208	53
0	464	8381	14677	5	2352	1	369	208	53
0	465	8390	14695	5	2357	1	370	208	53
0	466	8401	14712	5	2362	1	391	208	53
0	467	8410	14730	5	2367	1	392	208	53
0	468	8421	14745	5	2372	1	417	207	52
0	469	8430	14759	5	2377	1	441	207	52
0	470	8438	14771	5	2382	1	468	208	53
0	471	8445	14780	5	2387	1	474	208	53
0	472	8451	14790	5	2392	1	485	208	53
0	473	8459	14798	5	2397	1	498	208	53
0	474	8466	14804	5	2402	1	522	208	53
0	475	8472	14809	5	2407	1	529	208	53
0	476	8477	14812	5	2412	1	527	207	52
0	477	8482	14812	5	2417	1	525	207	52
0	478	8487	14812	5	2422	1	522	207	52
0	479	8493	14808	5	2427	1	515	207	52
0	480	8500	14802	5	2432	1	512	207	52
0	481	8509	14794	5	2437	1	512	207	52
0	482	8517	14784	5	2442	1	509	209	51
0	483	8525	14773	5	2447	1	508	209	51
0	484	8533	14758	5	2452	1	508	210	51
0	485	8539	14742	5	2457	1	514	210	51
0	486	8543	14725	5	2462	1	512	210	51
0	487	8543	14708	5	2467	1	510	210	51
0	488	8543	14691	5	2472	1	510	210	51
0	489	8543	14675	5	2477	1	510	211	52
0	490	8543	14662	5	2482	1	503	211	52
0	491	8543	14648	5	2487	1	498	211	52
0	492	8543	14638	5	2492	1	492	210	52
0	493	8537	14630	5	2497	1	482	210	52
0	494	8537	14623	5	2502	1	461	208	53
0	495	8533	14619	5	2507	1	454	208	53
0	496	8533	14619	5	2512	1	459	208	53
0	497	8533	14619	5	2517	1	472	208	53
0	498	8533	14619	5	2522	1	483	208	53
0	499	8533	14622	5	2527	1	497	208	53
0	500	8533	14631	5	2532	1	498	208	53
0	501	8533	14641	5	2537	1	498	208	53
0	502	8538	14656	5	2542	1	512	208	53
0	503	8542	14673	5	2547	1	508	208	53
0	504	8546	14690	5	2552	1	517	208	53
0	505	8551	14706	5	2557	1	524	208	53
0	506	8557	14722	5	2562	1	543	208	53
0	507	8565	14738	5	2567	1	538	208	53
0	508	8577	14750	5	2572	1	545	208	53
0	509	8589	14762	5	2577	1	551	208	53
0	510	8601	14773	5	2582	1	554	208	53
0	511	8614	14781	5	2587	1	551	208	53
0	512	8625	14789	5	2592	1	560	208	53
0	513	8638	14795	5	2597	1	563	208	53
0	514	8651	14798	5	2602	1	555	208	53
0	515	8665	14798	5	2607	1	554	208	53
0	516	8677	14798	5	2612	1	550	208	53
0	517	8688	14795	5	2617	1	548	208	53
0	518	8698	14790	5	2622	1	543	208	53
0	519	8706	14782	5	2627	1	542	208	53
0	520	8714	14773	5	2632	1	537	208	53
0	521	8721	14762	5	2637	1	537	208	53
0	522	8729	14747	5	2642	1	539	208	53
0	523	8736	14731	5	2647	1	533	208	53
0	524	8742	14713	5	2652	1	534	208	53
0	525	8747	14694	5	2657	1	534	208	53
0	526	8751	14674	5	2662	1	536	208	53
0	527	8751	14656	5	2667	1	540	208	53
0	528	8754	14638	5	2672	1	536	208	53
0	529	8754	14623	5	2677	1	534	208	53
0	530	8754	14610	5	2682	1	528	208	53
0	531	8754	14600	5	2687	1	498	208	53
0	532	8754	14591	5	2692	1	423	208	53
0	533	8754	14584	5	2697	1	307	208	53
0	534	8754	14579	5	2702	1	170	208	53
0	535	8754	14579	5	2707	1	25	210	52
0	536	8754	14579	5	2712	0	0	210	52
0	537	8749	14583	5	2717	0	0	211	52
0	538	8742	14595	5	2722	0	0	211	52
0	539	8738	14613	5	2727	0	0	211	52
0	540	8733	14638	5	2732	0	0	211	52
0	541	8725	14670	5	2737	0	0	211	52
0	542	8714	14708	5	2742	0	0	211	52
0	543	8702	14749	5	2747	0	0	211	52
0	544	8689	14795	5	2752	0	0	211	52
0	545	8676	14840	5	2757	0	0	211	52
0	546	8663	14880	5	2762	0	0	210	51
0	547	8651	14916	5	2767	0	0	210	51
0	548	8640	14948	5	2772	0	0	209	50
0	549	8631	14977	5	2777	0	0	210	50
0	550	8624	15000	5	2782	0	0	209	49
0	551	8618	15023	5	2787	0	0	210	48
0	552	8612	15042	5	2792	0	0	209	47
0	553	8607	15058	5	2797	0	0	208	46
0	554	8600	15075	5	2802	0	0	207	46
0	555	8591	15092	5	2807	0	0	206	45
0	556	8579	15109	5	2812	0	0	206	44
0	557	8566	15124	5	2817	0	0	205	43
0	558	8552	15138	5	2822	0	0	204	42
0	559	8536	15148	5	2827	0	0	204	42
0	560	8522	15153	5	2832	0	0	203	42
0	561	8505	15156	5	2837	0	0	203	41
0	562	8488	15156	5	2842	0	0	203	41
0	563	8471	15148	5	2847	0	0	203	41
0	564	8454	15137	5	2852	0	0	203	41
0	565	8437	15122	5	2857	0	0	202	41
0	566	8421	15103	5	2862	0	0	202	41
0	567	8421	15103	8	2870	1	121	201	42
0	568	8401	15075	5	2875	1	187	202	43
0	569	8396	15067	5	2880	1	231	203	44
0	570	8392	15062	5	2885	1	316	203	45
0	571	8387	15056	5	2890	1	403	203	46
0	572	8383	15049	5	2895	1	498	204	46
0	573	8379	15043	5	2900	1	557	203	48
0	574	8379	15037	5	2905	1	577	203	48
0	575	8375	15031	5	2910	1	593	204	48
0	576	8375	15026	5	2915	1	602	205	49
0	577	8370	15022	5	2920	1	604	206	50
0	578	8370	15018	5	2925	1	602	207	51
0	579	8366	15018	5	2930	1	600	207	51
0	580	8366	15013	5	2935	1	595	207	51
0	581	8363	15013	5	2940	1	566	207	52
0	582	8363	15008	5	2945	1	468	207	52
0	583	8359	15008	5	2950	1	327	207	52
0	584	8359	15004	5	2955	1	159	207	52
0	585	8359	15004	5	2960	0	0	206	52
0	586	8356	15004	5	2965	0	0	205	51
0	587	8351	15004	5	2970	0	0	205	51
0	588	8351	15013	5	2975	0	0	205	51
0	589	8348	15023	5	2980	0	0	207	51
0	590	8344	15036	5	2985	0	0	207	51
0	591	8338	15050	5	2990	0	0	207	51
0	592	8330	15066	5	2995	0	0	207	51
0	593	8321	15086	5	3000	0	0	206	50
0	594	8313	15109	5	3005	0	0	205	49
0	595	8307	15132	5	3010	0	0	204	48
0	596	8301	15155	5	3015	0	0	203	47
0	597	8294	15177	5	3020	0	0	202	46
0	598	8290	15198	5	3025	0	0	201	44
0	599	8284	15218	5	3030	0	0	199	42
0	600	8275	15239	5	3035	0	0	198	41
0	601	8261	15255	5	3040	0	0	197	39
0	602	8243	15269	5	3045	0	0	196	38
0	603	8223	15283	5	3050	0	0	196	38
0	604	8196	15295	5	3055	0	0	196	38
0	605	8168	15310	5	3060	0	0	196	39
0	606	8137	15327	5	3065	0	0	196	39
0	607	8102	15344	5	3070	0	0	196	40
0	608	8102	15344	5	3075	0	0	196	40
