# Supplementary material for: “Let Me Hear Your Handwriting!” Evaluating the Movement Fluency from Its Sonification
Source: PLoS One. 2015 Jun 17;10(6):e0128388. doi: 10.1371/journal.pone.0128388 (PMC4470513; doi:10.1371/journal.pone.0128388)
Supplement: S1 Dataset — (ZIP) [file pone.0128388.s004.zip › S4_Dataset_Experiment1/JO2.txt]

Identification :	joumana	Operateur :	viet	Id tablette :	109052287	Id Curseur :	R
2011-10-21	09-50-35
Fichier origine :	C:\Documents and Settings\paz\Mes documents\Adulte Lapin\Sujets\joumana
Nb segments :	1
Seg	Num	X /100 mm	Y /100 mm	Interv ms	Time ms	Tip	P	Az	Al
0	0	12350	15351	5	5	0	0	192	56
0	1	12344	15346	5	10	0	0	192	56
0	2	12337	15339	5	15	0	0	193	57
0	3	12332	15326	5	20	0	0	193	57
0	4	12332	15315	5	25	0	0	193	57
0	5	12332	15303	5	30	0	0	193	57
0	6	12332	15286	5	35	0	0	193	57
0	7	12332	15269	5	40	0	0	193	57
0	8	12332	15251	5	45	0	0	193	58
0	9	12324	15229	5	50	0	0	193	58
0	10	12311	15206	5	55	0	0	193	58
0	11	12297	15185	5	60	0	0	193	58
0	12	12283	15162	5	65	0	0	193	57
0	13	12272	15139	5	70	0	0	192	56
0	14	12262	15118	5	75	0	0	192	55
0	15	12254	15099	5	80	0	0	191	53
0	16	12251	15081	5	85	0	0	191	53
0	17	12251	15065	5	90	0	0	190	52
0	18	12245	15053	5	95	0	0	190	51
0	19	12245	15041	5	100	0	0	190	50
0	20	12238	15031	5	105	0	0	189	49
0	21	12234	15024	5	110	0	0	189	49
0	22	12231	15017	5	115	0	0	189	48
0	23	12231	15012	5	120	0	0	189	47
0	24	12225	15007	5	125	0	0	188	46
0	25	12225	15003	5	130	0	0	188	45
0	26	12220	14999	5	135	0	0	188	44
0	27	12220	14991	5	140	0	0	187	43
0	28	12226	14980	5	145	0	0	187	43
0	29	12234	14965	5	150	0	0	188	44
0	30	12246	14947	5	155	0	0	188	45
0	31	12258	14928	5	160	0	0	188	46
0	32	12269	14910	5	165	0	0	189	47
0	33	12276	14894	5	170	0	0	190	47
0	34	12280	14878	5	175	0	0	190	48
0	35	12280	14864	5	180	0	0	191	48
0	36	12276	14852	5	185	0	0	191	48
0	37	12270	14840	5	190	0	0	192	49
0	38	12262	14832	5	195	0	0	192	49
0	39	12252	14826	5	200	0	0	192	50
0	40	12242	14823	5	205	0	0	192	50
0	41	12230	14823	5	210	0	0	193	50
0	42	12217	14826	5	215	0	0	194	51
0	43	12203	14833	5	220	0	0	195	51
0	44	12188	14841	5	225	0	0	195	51
0	45	12172	14852	5	230	0	0	195	51
0	46	12155	14866	5	235	0	0	195	51
0	47	12135	14881	5	240	0	0	195	51
0	48	12116	14897	5	245	0	0	195	51
0	49	12095	14913	6	251	0	0	196	51
0	50	12073	14929	5	256	0	0	196	51
0	51	12052	14942	5	261	0	0	198	51
0	52	12032	14954	5	266	0	0	199	50
0	53	12012	14962	5	271	0	0	199	50
0	54	11996	14967	5	276	0	0	200	50
0	55	11982	14967	5	281	0	0	200	50
0	56	11970	14967	5	286	0	0	200	50
0	57	11958	14967	5	291	0	0	201	49
0	58	11948	14967	5	296	0	0	201	49
0	59	11940	14959	5	301	0	0	202	49
0	60	11933	14952	5	306	0	0	202	49
0	61	11933	14946	5	311	0	0	202	49
0	62	11933	14936	5	316	1	86	203	50
0	63	11933	14936	5	321	1	95	203	50
0	64	11933	14932	5	326	1	132	203	50
0	65	11933	14932	5	331	1	184	201	50
0	66	11933	14928	5	336	1	245	201	50
0	67	11933	14928	5	341	1	304	201	51
0	68	11933	14923	5	346	1	356	201	51
0	69	11937	14923	5	351	1	403	201	51
0	70	11937	14919	5	356	1	441	201	51
0	71	11943	14919	5	361	1	470	200	51
0	72	11943	14915	5	366	1	494	200	51
0	73	11949	14915	5	371	1	518	198	52
0	74	11952	14915	5	376	1	540	198	52
0	75	11958	14915	5	381	1	557	198	52
0	76	11967	14915	5	386	1	554	198	52
0	77	11980	14915	5	391	1	557	199	52
0	78	11996	14920	5	396	1	557	199	52
0	79	12015	14927	5	401	1	556	199	52
0	80	12036	14935	5	406	1	556	199	52
0	81	12057	14944	5	411	1	556	199	52
0	82	12081	14956	5	416	1	540	199	52
0	83	12109	14971	5	421	1	521	199	52
0	84	12136	14987	5	426	1	520	199	52
0	85	12166	15004	5	431	1	478	199	52
0	86	12195	15024	5	436	1	478	199	52
0	87	12220	15044	5	441	1	446	199	52
0	88	12245	15065	5	446	1	451	199	52
0	89	12266	15088	5	451	1	449	199	52
0	90	12284	15115	5	456	1	436	199	52
0	91	12299	15144	5	461	1	411	199	52
0	92	12312	15176	5	466	1	381	199	52
0	93	12323	15208	5	471	1	380	200	52
0	94	12332	15242	5	476	1	396	200	52
0	95	12337	15277	5	481	1	369	202	52
0	96	12337	15311	5	486	1	349	202	52
0	97	12337	15344	5	491	1	347	202	52
0	98	12334	15376	5	496	1	333	202	52
0	99	12328	15404	5	501	1	329	202	52
0	100	12319	15430	5	506	1	297	202	52
0	101	12309	15453	5	511	1	282	203	52
0	102	12299	15471	5	516	1	273	203	52
0	103	12288	15485	5	521	1	276	204	51
0	104	12276	15496	5	526	1	270	204	51
0	105	12265	15505	5	531	1	265	203	51
0	106	12253	15511	5	536	1	262	203	51
0	107	12241	15515	5	541	1	259	203	51
0	108	12231	15515	5	546	1	259	203	51
0	109	12221	15515	5	551	1	261	203	51
0	110	12210	15515	5	556	1	261	203	51
0	111	12199	15506	5	561	1	250	203	51
0	112	12187	15498	5	566	1	250	203	50
0	113	12176	15486	5	571	1	250	203	50
0	114	12164	15471	5	576	1	253	203	50
0	115	12152	15453	5	581	1	259	203	50
0	116	12138	15431	5	586	1	259	203	50
0	117	12125	15405	5	591	1	276	203	50
0	118	12111	15377	5	596	1	278	203	50
0	119	12099	15346	5	601	1	294	203	50
0	120	12088	15313	5	606	1	306	203	50
0	121	12078	15279	5	611	1	315	203	51
0	122	12069	15244	5	616	1	345	203	51
0	123	12061	15207	5	621	1	344	203	51
0	124	12055	15167	5	626	1	347	203	51
0	125	12050	15128	5	631	1	359	203	51
0	126	12047	15089	5	636	1	367	204	51
0	127	12047	15052	5	641	1	370	204	51
0	128	12047	15019	5	646	1	371	204	51
0	129	12047	14987	5	651	1	385	204	51
0	130	12047	14955	5	656	1	389	204	51
0	131	12052	14926	5	661	1	397	204	51
0	132	12058	14900	5	666	1	409	204	51
0	133	12064	14878	5	671	1	415	204	51
0	134	12071	14857	5	676	1	429	204	51
0	135	12079	14840	5	681	1	444	204	51
0	136	12086	14826	5	686	1	461	204	51
0	137	12094	14813	5	691	1	483	204	51
0	138	12104	14802	5	696	1	516	204	51
0	139	12115	14794	5	701	1	533	204	51
0	140	12126	14788	5	706	1	547	204	51
0	141	12137	14783	5	711	1	548	204	51
0	142	12148	14783	6	717	1	549	204	51
0	143	12160	14783	5	722	1	554	205	52
0	144	12174	14778	5	727	1	553	205	52
0	145	12188	14778	5	732	1	540	205	52
0	146	12202	14778	5	737	1	536	204	53
0	147	12216	14781	5	742	1	486	204	53
0	148	12229	14785	5	747	1	420	202	53
0	149	12239	14792	5	752	1	300	202	53
0	150	12250	14799	5	757	1	150	202	53
0	151	12259	14805	5	762	1	13	202	53
0	152	12259	14805	5	767	0	0	202	53
0	153	12272	14821	5	772	0	0	202	53
0	154	12277	14829	5	777	0	0	202	53
0	155	12281	14839	5	782	0	0	202	53
0	156	12281	14850	5	787	0	0	202	53
0	157	12281	14859	5	792	0	0	202	53
0	158	12281	14868	5	797	0	0	202	53
0	159	12281	14874	5	802	0	0	202	53
0	160	12281	14880	5	807	0	0	202	53
0	161	12281	14884	5	812	0	0	203	52
0	162	12287	14884	5	817	0	0	203	52
0	163	12293	14888	5	822	0	0	204	51
0	164	12299	14888	5	827	0	0	203	51
0	165	12308	14888	5	832	0	0	203	51
0	166	12316	14892	5	837	0	0	203	51
0	167	12325	14892	5	842	0	0	203	50
0	168	12335	14892	5	847	0	0	203	50
0	169	12344	14897	5	852	0	0	203	50
0	170	12354	14897	5	857	0	0	203	50
0	171	12362	14902	5	862	0	0	203	50
0	172	12370	14902	5	867	0	0	202	49
0	173	12377	14907	5	872	0	0	202	49
0	174	12382	14907	5	877	0	0	202	49
0	175	12387	14914	5	882	0	0	203	50
0	176	12387	14914	5	887	1	73	203	50
0	177	12392	14927	5	892	1	119	203	50
0	178	12395	14937	5	897	1	166	203	50
0	179	12395	14945	5	902	1	210	203	50
0	180	12391	14954	5	907	1	282	203	51
0	181	12391	14962	5	912	1	358	203	51
0	182	12386	14968	5	917	1	386	205	50
0	183	12386	14973	5	922	1	395	205	50
0	184	12379	14978	5	927	1	407	207	51
0	185	12374	14982	5	932	1	418	207	51
0	186	12369	14982	5	937	1	420	207	51
0	187	12364	14987	5	942	1	417	207	51
0	188	12360	14987	5	947	1	411	207	51
0	189	12356	14987	5	952	1	407	207	52
0	190	12351	14983	5	957	1	411	207	52
0	191	12342	14978	5	962	1	423	207	52
0	192	12329	14972	5	967	1	420	207	52
0	193	12315	14961	5	972	1	419	207	52
0	194	12301	14950	5	977	1	427	207	52
0	195	12288	14937	5	982	1	423	207	52
0	196	12280	14921	5	987	1	424	207	52
0	197	12273	14907	5	992	1	420	207	52
0	198	12266	14892	5	997	1	423	207	52
0	199	12261	14878	5	1002	1	417	206	52
0	200	12256	14864	5	1007	1	420	206	52
0	201	12256	14851	5	1012	1	422	205	52
0	202	12252	14839	5	1017	1	420	205	52
0	203	12252	14827	5	1022	1	411	205	52
0	204	12257	14818	5	1027	1	394	205	52
0	205	12260	14812	5	1032	1	378	205	52
0	206	12265	14807	5	1037	1	375	205	52
0	207	12273	14801	5	1042	1	373	205	52
0	208	12283	14797	5	1047	1	372	205	52
0	209	12295	14797	5	1052	1	379	205	52
0	210	12309	14797	5	1057	1	385	205	52
0	211	12321	14797	5	1062	1	369	205	52
0	212	12334	14803	5	1067	1	335	205	52
0	213	12349	14812	5	1072	1	343	205	52
0	214	12364	14822	5	1077	1	353	205	52
0	215	12379	14836	5	1082	1	353	205	52
0	216	12392	14851	5	1087	1	351	205	52
0	217	12403	14866	5	1092	1	344	205	52
0	218	12413	14882	5	1097	1	348	205	52
0	219	12422	14897	5	1102	1	355	205	52
0	220	12430	14912	5	1107	1	370	206	52
0	221	12437	14925	5	1112	1	377	206	52
0	222	12441	14937	5	1117	1	382	207	52
0	223	12441	14947	5	1122	1	405	207	52
0	224	12446	14954	5	1127	1	415	207	52
0	225	12446	14959	5	1132	1	424	207	52
0	226	12446	14963	5	1137	1	435	207	52
0	227	12446	14963	5	1142	1	441	207	52
0	228	12446	14963	5	1147	1	441	207	52
0	229	12446	14963	5	1152	1	434	207	52
0	230	12446	14963	5	1157	1	427	207	52
0	231	12446	14963	5	1162	1	418	207	52
0	232	12446	14955	5	1167	1	417	207	52
0	233	12446	14948	5	1172	1	408	207	52
0	234	12446	14937	5	1177	1	411	207	52
0	235	12441	14925	5	1182	1	407	207	52
0	236	12441	14911	5	1187	1	406	207	52
0	237	12441	14897	5	1192	1	406	207	52
0	238	12441	14883	5	1197	1	406	207	52
0	239	12441	14868	5	1202	1	406	207	52
0	240	12441	14855	5	1207	1	407	207	52
0	241	12441	14841	5	1212	1	399	207	52
0	242	12449	14829	5	1217	1	395	207	52
0	243	12455	14819	5	1222	1	394	207	52
0	244	12464	14810	5	1227	1	382	207	52
0	245	12474	14800	5	1232	1	382	207	52
0	246	12486	14793	5	1237	1	389	207	52
0	247	12498	14787	5	1242	1	393	207	52
0	248	12510	14782	5	1247	1	394	207	52
0	249	12524	14782	5	1252	1	394	207	52
0	250	12538	14782	5	1257	1	373	207	52
0	251	12555	14786	5	1262	1	382	207	52
0	252	12573	14792	5	1267	1	382	207	52
0	253	12591	14802	5	1272	1	384	207	52
0	254	12609	14813	5	1277	1	383	207	52
0	255	12625	14827	5	1282	1	389	209	51
0	256	12640	14844	5	1287	1	390	209	51
0	257	12654	14864	5	1292	1	408	211	52
0	258	12665	14886	5	1297	1	404	211	52
0	259	12677	14907	5	1302	1	410	211	52
0	260	12686	14928	5	1307	1	411	211	52
0	261	12694	14948	5	1312	1	424	211	52
0	262	12704	14965	5	1317	1	425	211	52
0	263	12711	14980	6	1323	1	451	210	51
0	264	12716	14995	5	1328	1	460	210	51
0	265	12716	15006	5	1333	1	458	210	51
0	266	12721	15015	5	1338	1	484	210	51
0	267	12721	15022	5	1343	1	510	210	51
0	268	12721	15026	5	1348	1	514	210	51
0	269	12721	15026	5	1353	1	512	210	51
0	270	12721	15026	5	1358	1	504	210	51
0	271	12721	15026	5	1363	1	496	210	51
0	272	12721	15026	5	1368	1	483	210	51
0	273	12721	15020	5	1373	1	470	210	51
0	274	12721	15013	5	1378	1	469	210	51
0	275	12721	15001	5	1383	1	475	210	51
0	276	12717	14986	5	1388	1	469	210	51
0	277	12712	14965	5	1393	1	472	210	51
0	278	12704	14944	5	1398	1	476	210	51
0	279	12693	14920	5	1403	1	485	210	51
0	280	12684	14892	5	1408	1	497	210	51
0	281	12675	14863	5	1413	1	502	210	51
0	282	12668	14833	5	1418	1	508	210	51
0	283	12663	14802	5	1423	1	514	210	51
0	284	12659	14773	5	1428	1	523	210	51
0	285	12654	14742	5	1433	1	531	210	51
0	286	12651	14708	5	1438	1	525	210	51
0	287	12651	14672	5	1443	1	525	211	52
0	288	12651	14636	5	1448	1	523	211	52
0	289	12651	14605	5	1453	1	528	211	52
0	290	12651	14578	5	1458	1	525	211	52
0	291	12651	14556	5	1463	1	531	211	52
0	292	12651	14538	5	1468	1	526	211	52
0	293	12647	14524	5	1473	1	531	211	52
0	294	12647	14512	5	1478	1	537	211	52
0	295	12647	14505	5	1483	1	536	211	52
0	296	12647	14501	5	1488	1	541	212	53
0	297	12647	14501	5	1493	1	552	212	53
0	298	12647	14501	5	1498	1	575	212	53
0	299	12647	14501	5	1503	1	611	212	53
0	300	12643	14504	5	1508	1	634	212	53
0	301	12643	14512	5	1513	1	628	212	53
0	302	12643	14525	5	1518	1	630	212	53
0	303	12643	14544	5	1523	1	622	212	53
0	304	12643	14566	5	1528	1	616	212	53
0	305	12643	14592	5	1533	1	603	212	53
0	306	12643	14622	5	1538	1	587	212	53
0	307	12643	14653	5	1543	1	596	212	53
0	308	12643	14686	5	1548	1	595	212	53
0	309	12649	14719	5	1553	1	592	212	53
0	310	12653	14752	5	1558	1	589	212	53
0	311	12658	14783	5	1563	1	589	212	53
0	312	12665	14815	5	1568	1	581	212	53
0	313	12674	14845	5	1573	1	598	212	53
0	314	12685	14873	5	1578	1	592	212	53
0	315	12697	14898	5	1583	1	595	212	53
0	316	12709	14921	5	1588	1	578	212	53
0	317	12721	14943	5	1593	1	582	211	52
0	318	12734	14960	5	1598	1	579	211	52
0	319	12747	14976	5	1603	1	561	211	52
0	320	12759	14988	5	1608	1	558	211	52
0	321	12771	14998	5	1613	1	542	211	52
0	322	12782	15005	5	1618	1	531	211	52
0	323	12793	15012	5	1623	1	517	211	52
0	324	12803	15015	5	1628	1	503	211	52
0	325	12812	15015	5	1633	1	501	211	52
0	326	12818	15015	5	1638	1	490	211	52
0	327	12822	15015	5	1643	1	469	211	52
0	328	12827	15015	5	1648	1	455	211	52
0	329	12833	15008	5	1653	1	455	210	51
0	330	12841	15000	5	1658	1	455	210	51
0	331	12849	14989	5	1663	1	453	210	51
0	332	12856	14976	5	1668	1	449	210	51
0	333	12861	14963	5	1673	1	446	210	51
0	334	12861	14949	5	1678	1	444	210	51
0	335	12861	14933	5	1683	1	444	210	51
0	336	12865	14915	5	1688	1	432	210	51
0	337	12865	14897	5	1693	1	430	210	51
0	338	12865	14878	5	1698	1	428	210	51
0	339	12869	14858	5	1703	1	409	210	51
0	340	12869	14840	5	1708	1	370	210	51
0	341	12869	14824	5	1713	1	343	211	52
0	342	12869	14809	5	1718	1	316	211	52
0	343	12869	14795	5	1723	1	306	211	52
0	344	12873	14783	5	1728	1	300	211	52
0	345	12873	14773	5	1733	1	287	211	52
0	346	12879	14762	5	1738	1	281	211	52
0	347	12884	14756	5	1743	1	276	211	52
0	348	12889	14752	5	1748	1	275	211	52
0	349	12896	14749	5	1753	1	278	211	52
0	350	12904	14749	5	1758	1	285	211	52
0	351	12914	14749	5	1763	1	316	211	52
0	352	12925	14753	5	1768	1	324	211	52
0	353	12937	14760	5	1773	1	314	211	52
0	354	12950	14770	5	1778	1	359	211	52
0	355	12963	14783	5	1783	1	367	211	52
0	356	12976	14798	5	1788	1	382	211	52
0	357	12990	14813	5	1793	1	395	211	52
0	358	13003	14830	5	1798	1	396	211	52
0	359	13013	14845	5	1803	1	430	211	52
0	360	13024	14860	5	1808	1	436	211	52
0	361	13032	14874	5	1813	1	450	211	52
0	362	13039	14887	5	1818	1	456	211	52
0	363	13047	14900	5	1823	1	467	211	52
0	364	13053	14912	5	1828	1	470	211	52
0	365	13059	14923	5	1833	1	486	211	52
0	366	13063	14933	5	1838	1	492	211	52
0	367	13067	14942	5	1843	1	494	211	52
0	368	13067	14949	5	1848	1	515	211	52
0	369	13067	14956	5	1853	1	524	211	52
0	370	13067	14961	5	1858	1	525	211	52
0	371	13067	14961	5	1863	1	528	211	52
0	372	13067	14968	5	1868	1	531	211	52
0	373	13067	14968	5	1873	1	531	211	52
0	374	13067	14972	5	1878	1	528	211	52
0	375	13067	14972	5	1883	1	522	211	52
0	376	13067	14972	5	1888	1	516	211	52
0	377	13067	14972	5	1893	1	508	211	52
0	378	13070	14967	5	1898	1	501	211	52
0	379	13070	14963	5	1903	1	500	211	52
0	380	13070	14957	5	1908	1	496	211	52
0	381	13070	14949	5	1913	1	491	211	52
0	382	13070	14940	5	1918	1	496	211	52
0	383	13066	14930	5	1923	1	490	211	52
0	384	13066	14918	5	1928	1	489	211	52
0	385	13066	14905	5	1933	1	484	211	52
0	386	13066	14891	5	1938	1	488	211	52
0	387	13066	14876	5	1943	1	481	211	52
0	388	13066	14860	5	1948	1	468	211	52
0	389	13066	14845	5	1953	1	443	211	52
0	390	13066	14830	5	1958	1	432	211	52
0	391	13066	14815	5	1963	1	431	211	52
0	392	13073	14800	5	1968	1	424	211	52
0	393	13077	14787	5	1973	1	409	211	52
0	394	13083	14775	5	1978	1	400	211	52
0	395	13089	14764	5	1983	1	404	211	52
0	396	13094	14755	5	1988	1	401	211	52
0	397	13100	14748	5	1993	1	392	211	52
0	398	13107	14743	5	1998	1	386	211	52
0	399	13116	14743	5	2003	1	388	211	52
0	400	13127	14743	5	2008	1	394	211	52
0	401	13138	14743	5	2013	1	404	211	52
0	402	13151	14749	5	2018	1	406	211	52
0	403	13164	14757	5	2023	1	408	211	52
0	404	13176	14768	5	2028	1	420	211	52
0	405	13188	14779	5	2033	1	423	211	52
0	406	13199	14792	5	2038	1	420	211	52
0	407	13208	14806	5	2043	1	432	211	52
0	408	13217	14819	5	2048	1	448	211	52
0	409	13225	14831	5	2053	1	458	211	52
0	410	13232	14844	5	2058	1	456	211	52
0	411	13238	14855	5	2063	1	482	211	52
0	412	13244	14865	5	2068	1	520	211	52
0	413	13250	14872	5	2073	1	528	211	52
0	414	13254	14879	5	2078	1	550	211	52
0	415	13258	14884	5	2083	1	572	211	52
0	416	13263	14890	5	2088	1	579	211	52
0	417	13268	14896	5	2093	1	577	211	52
0	418	13272	14902	5	2098	1	573	210	52
0	419	13279	14907	5	2103	1	574	210	52
0	420	13285	14912	5	2108	1	575	208	53
0	421	13292	14915	5	2113	1	571	208	53
0	422	13299	14915	5	2118	1	568	208	53
0	423	13304	14915	5	2123	1	569	208	53
0	424	13309	14915	5	2128	1	565	208	53
0	425	13312	14915	5	2133	1	557	208	53
0	426	13317	14915	5	2138	1	552	208	53
0	427	13322	14911	5	2143	1	549	210	52
0	428	13329	14905	5	2148	1	546	210	52
0	429	13336	14898	5	2153	1	547	211	52
0	430	13342	14890	5	2158	1	543	211	52
0	431	13347	14882	5	2163	1	537	211	52
0	432	13347	14873	5	2168	1	534	211	52
0	433	13354	14863	5	2173	1	536	211	52
0	434	13354	14852	5	2178	1	536	211	52
0	435	13360	14842	5	2183	1	531	211	52
0	436	13360	14833	5	2188	1	520	212	53
0	437	13364	14824	5	2193	1	514	212	53
0	438	13364	14817	5	2198	1	502	212	53
0	439	13364	14811	5	2203	1	479	212	53
0	440	13364	14806	5	2208	1	459	212	53
0	441	13364	14806	5	2213	1	452	212	53
0	442	13364	14802	5	2218	1	451	212	53
0	443	13364	14802	5	2223	1	456	212	53
0	444	13364	14802	5	2228	1	465	212	53
0	445	13364	14802	5	2233	1	470	212	53
0	446	13364	14808	5	2238	1	475	212	53
0	447	13368	14812	5	2243	1	481	212	53
0	448	13372	14818	5	2248	1	496	212	53
0	449	13377	14825	5	2253	1	508	212	53
0	450	13384	14833	5	2258	1	498	212	53
0	451	13393	14841	5	2263	1	499	212	53
0	452	13402	14851	5	2268	1	504	212	53
0	453	13413	14860	5	2273	1	501	212	53
0	454	13425	14867	5	2278	1	498	212	53
0	455	13436	14874	5	2283	1	507	212	53
0	456	13447	14881	5	2288	1	502	212	53
0	457	13457	14886	5	2293	1	504	212	53
0	458	13466	14891	5	2298	1	510	212	53
0	459	13475	14895	5	2303	1	521	212	53
0	460	13483	14899	5	2308	1	519	212	53
0	461	13491	14899	5	2313	1	520	212	53
0	462	13499	14899	5	2318	1	520	212	53
0	463	13507	14899	5	2323	1	516	212	53
0	464	13513	14899	5	2328	1	513	213	52
0	465	13519	14891	5	2333	1	510	213	52
0	466	13526	14885	5	2338	1	510	214	52
0	467	13534	14875	5	2343	1	515	214	52
0	468	13542	14863	5	2348	1	519	214	52
0	469	13550	14849	5	2353	1	526	214	52
0	470	13557	14835	5	2358	1	522	214	52
0	471	13564	14820	5	2363	1	527	214	52
0	472	13568	14804	5	2368	1	532	214	52
0	473	13572	14791	5	2373	1	532	214	52
0	474	13572	14777	5	2378	1	530	214	52
0	475	13572	14764	5	2383	1	528	214	52
0	476	13572	14754	5	2388	1	525	214	52
0	477	13572	14745	5	2393	1	517	214	52
0	478	13572	14738	5	2398	1	465	214	52
0	479	13575	14732	5	2403	1	376	214	52
0	480	13575	14728	5	2408	1	241	214	52
0	481	13575	14728	5	2413	1	92	214	52
0	482	13575	14728	5	2418	0	0	214	52
0	483	13571	14724	5	2423	0	0	214	52
0	484	13566	14736	5	2428	0	0	214	52
0	485	13566	14750	5	2433	0	0	214	52
0	486	13566	14770	5	2438	0	0	214	52
0	487	13559	14797	5	2443	0	0	214	52
0	488	13552	14828	5	2448	0	0	214	52
0	489	13543	14861	5	2453	0	0	214	52
0	490	13531	14896	5	2458	0	0	214	52
0	491	13517	14932	5	2463	0	0	214	52
0	492	13502	14965	5	2468	0	0	213	51
0	493	13484	14998	5	2473	0	0	213	51
0	494	13467	15028	5	2478	0	0	212	50
0	495	13449	15056	5	2483	0	0	212	50
0	496	13433	15082	5	2488	0	0	211	49
0	497	13417	15106	5	2493	0	0	210	48
0	498	13402	15130	5	2498	0	0	209	47
0	499	13390	15150	5	2503	0	0	207	47
0	500	13376	15168	5	2508	0	0	206	46
0	501	13360	15185	5	2513	0	0	204	45
0	502	13345	15200	5	2518	0	0	203	45
0	503	13326	15212	5	2523	0	0	203	44
0	504	13306	15224	5	2528	0	0	202	44
0	505	13286	15232	5	2533	0	0	201	43
0	506	13265	15239	5	2538	0	0	201	44
0	507	13245	15243	5	2543	0	0	201	44
0	508	13225	15243	5	2548	0	0	201	44
0	509	13206	15243	5	2553	0	0	201	45
0	510	13187	15233	5	2558	0	0	202	46
0	511	13169	15219	5	2563	0	0	203	47
0	512	13152	15203	5	2568	0	0	203	48
0	513	13152	15203	7	2575	1	139	204	48
0	514	13133	15174	5	2580	1	214	205	49
0	515	13128	15167	5	2585	1	204	206	50
0	516	13128	15162	5	2590	1	259	207	51
0	517	13124	15156	5	2595	1	368	207	52
0	518	13121	15150	5	2600	1	442	208	53
0	519	13121	15143	5	2605	1	512	209	53
0	520	13121	15139	5	2610	1	545	210	54
0	521	13117	15135	5	2615	1	565	210	54
0	522	13117	15135	5	2620	1	579	211	53
0	523	13117	15130	5	2625	1	588	211	53
0	524	13111	15130	5	2630	1	587	212	53
0	525	13111	15126	5	2635	1	582	212	53
0	526	13111	15126	5	2640	1	579	210	52
0	527	13111	15126	5	2645	1	552	210	52
0	528	13111	15122	5	2650	1	459	208	53
0	529	13111	15122	5	2655	1	321	208	53
0	530	13111	15122	5	2660	1	148	207	52
0	531	13111	15122	5	2665	0	0	207	52
0	532	13107	15122	5	2670	0	0	207	52
0	533	13107	15126	5	2675	0	0	209	51
0	534	13107	15134	5	2680	0	0	209	51
0	535	13111	15148	5	2685	0	0	210	51
0	536	13111	15166	5	2690	0	0	210	51
0	537	13104	15186	5	2695	0	0	209	50
0	538	13095	15205	5	2700	0	0	211	51
0	539	13084	15224	5	2705	0	0	211	51
0	540	13072	15244	5	2710	0	0	212	50
0	541	13062	15261	5	2715	0	0	214	50
0	542	13053	15277	5	2720	0	0	216	50
0	543	13045	15295	5	2725	0	0	217	50
0	544	13037	15310	5	2730	0	0	218	49
0	545	13029	15324	5	2735	0	0	219	49
0	546	13019	15339	5	2740	0	0	223	48
0	547	13006	15353	5	2745	0	0	225	47
0	548	12992	15365	5	2750	0	0	226	47
0	549	12978	15377	5	2755	0	0	228	46
0	550	12961	15387	5	2760	0	0	229	45
0	551	12946	15395	5	2765	0	0	231	44
0	552	12932	15404	5	2770	0	0	232	43
0	553	12919	15410	5	2775	0	0	234	42
0	554	12906	15420	5	2780	0	0	235	41
0	555	12899	15428	5	2785	0	0	237	40
0	556	12894	15434	5	2790	0	0	238	39
0	557	12885	15443	5	2795	0	0	239	38
0	558	12879	15451	5	2800	0	0	240	37
0	559	12873	15458	5	2805	0	0	240	36
0	560	12869	15465	5	2810	0	0	240	35
0	561	12869	15475	5	2815	0	0	240	34
0	562	12869	15475	5	2820	0	0	241	33
0	563	12869	15481	5	2825	0	0	241	33
0	564	12864	15487	5	2830	0	0	242	32
0	565	12864	15487	5	2835	0	0	241	32
0	566	12860	15495	5	2840	0	0	241	31
0	567	12860	15495	5	2845	0	0	242	30
0	568	12860	15504	5	2850	0	0	242	29
0	569	12855	15511	5	2855	0	0	242	28
0	570	12855	15511	5	2860	0	0	242	28
