# Supplementary material for: “Let Me Hear Your Handwriting!” Evaluating the Movement Fluency from Its Sonification
Source: PLoS One. 2015 Jun 17;10(6):e0128388. doi: 10.1371/journal.pone.0128388 (PMC4470513; doi:10.1371/journal.pone.0128388)
Supplement: S1 Dataset — (ZIP) [file pone.0128388.s004.zip › S4_Dataset_Experiment1/JO3.txt]

Identification :	joumana	Operateur :	viet	Id tablette :	109052287	Id Curseur :	R
2011-10-21	09-50-40
Fichier origine :	C:\Documents and Settings\paz\Mes documents\Adulte Lapin\Sujets\joumana
Nb segments :	1
Seg	Num	X /100 mm	Y /100 mm	Interv ms	Time ms	Tip	P	Az	Al
0	0	17718	15717	5	5	0	0	197	38
0	1	17699	15705	5	10	0	0	197	38
0	2	17671	15684	5	15	0	0	196	38
0	3	17633	15656	5	20	0	0	197	39
0	4	17600	15623	5	25	0	0	197	39
0	5	17569	15590	5	30	0	0	198	40
0	6	17542	15558	5	35	0	0	197	41
0	7	17520	15526	5	40	0	0	198	42
0	8	17504	15496	5	45	0	0	197	43
0	9	17493	15468	5	50	0	0	198	44
0	10	17487	15442	5	55	0	0	198	45
0	11	17487	15414	5	60	0	0	198	46
0	12	17492	15385	5	65	0	0	198	47
0	13	17501	15351	5	70	0	0	198	48
0	14	17512	15312	5	75	0	0	198	50
0	15	17525	15268	5	80	0	0	199	50
0	16	17538	15218	5	85	0	0	198	52
0	17	17552	15168	5	90	0	0	199	52
0	18	17566	15116	5	95	0	0	200	53
0	19	17578	15067	5	100	0	0	200	53
0	20	17588	15025	5	105	0	0	200	53
0	21	17595	14988	5	110	0	0	199	52
0	22	17599	14955	5	115	0	0	199	52
0	23	17599	14927	5	120	0	0	198	52
0	24	17594	14902	5	125	0	0	198	52
0	25	17587	14881	5	130	0	0	198	52
0	26	17576	14863	5	135	0	0	198	51
0	27	17560	14849	5	140	0	0	198	51
0	28	17541	14841	5	145	0	0	197	50
0	29	17519	14835	5	150	0	0	197	50
0	30	17493	14835	5	155	0	0	197	49
0	31	17465	14835	5	160	0	0	196	48
0	32	17438	14841	5	165	0	0	196	48
0	33	17411	14846	5	170	0	0	194	47
0	34	17385	14854	5	175	0	0	194	47
0	35	17359	14862	5	180	0	0	194	47
0	36	17335	14871	5	185	0	0	195	48
0	37	17312	14882	5	190	0	0	195	48
0	38	17289	14892	5	195	0	0	196	48
0	39	17270	14903	5	200	0	0	197	48
0	40	17254	14914	5	205	0	0	197	48
0	41	17239	14926	5	210	0	0	198	48
0	42	17228	14936	5	215	0	0	200	48
0	43	17219	14946	5	220	0	0	200	48
0	44	17211	14955	5	225	0	0	201	48
0	45	17201	14962	5	230	0	0	202	48
0	46	17192	14968	5	235	0	0	202	48
0	47	17182	14972	5	240	0	0	203	48
0	48	17170	14976	5	245	0	0	205	47
0	49	17156	14976	5	250	0	0	205	47
0	50	17143	14976	5	255	0	0	207	48
0	51	17128	14979	5	260	0	0	207	48
0	52	17111	14979	5	265	0	0	207	48
0	53	17095	14972	5	270	0	0	207	48
0	54	17078	14967	5	275	0	0	207	49
0	55	17062	14961	5	280	0	0	206	49
0	56	17047	14954	5	285	0	0	206	49
0	57	17033	14946	5	290	0	0	205	49
0	58	17033	14946	1	291	1	14	206	50
0	59	17015	14936	5	296	1	51	205	50
0	60	17015	14931	5	301	1	63	205	50
0	61	17011	14931	5	306	1	108	204	51
0	62	17011	14927	5	311	1	157	204	51
0	63	17007	14927	5	316	1	212	204	51
0	64	17007	14922	5	321	1	271	205	52
0	65	17007	14922	5	326	1	330	204	53
0	66	17007	14918	5	331	1	380	204	53
0	67	17011	14918	5	336	1	420	203	54
0	68	17011	14913	5	341	1	461	203	54
0	69	17017	14913	5	346	1	499	203	54
0	70	17022	14913	5	351	1	526	203	54
0	71	17030	14909	5	356	1	540	203	54
0	72	17042	14909	5	361	1	546	203	54
0	73	17056	14909	5	366	1	565	203	54
0	74	17075	14909	5	371	1	580	203	54
0	75	17094	14915	5	376	1	588	203	54
0	76	17115	14920	5	381	1	588	203	54
0	77	17138	14927	5	386	1	583	203	54
0	78	17160	14936	5	391	1	582	203	54
0	79	17184	14948	5	396	1	591	204	55
0	80	17206	14963	5	401	1	580	204	55
0	81	17227	14979	5	406	1	582	204	55
0	82	17247	14997	5	411	1	558	204	55
0	83	17265	15017	5	416	1	563	204	55
0	84	17283	15038	5	421	1	553	203	54
0	85	17301	15063	5	426	1	533	203	54
0	86	17319	15091	5	431	1	518	203	54
0	87	17336	15123	5	436	1	517	204	53
0	88	17352	15159	5	441	1	510	204	53
0	89	17364	15198	5	446	1	517	206	53
0	90	17373	15238	5	451	1	472	206	53
0	91	17381	15277	5	456	1	473	206	53
0	92	17386	15311	5	461	1	469	206	53
0	93	17386	15342	5	466	1	471	206	53
0	94	17390	15370	5	471	1	455	206	53
0	95	17390	15395	5	476	1	437	206	53
0	96	17390	15418	5	481	1	417	206	53
0	97	17386	15438	5	486	1	411	206	53
0	98	17382	15454	5	491	1	377	205	52
0	99	17378	15466	5	496	1	344	205	52
0	100	17372	15476	5	501	1	335	205	52
0	101	17366	15485	5	506	1	321	205	52
0	102	17359	15491	5	511	1	311	205	52
0	103	17351	15496	5	516	1	300	205	52
0	104	17342	15499	5	521	1	277	205	52
0	105	17332	15499	5	526	1	274	204	51
0	106	17323	15499	5	531	1	273	204	51
0	107	17314	15493	5	536	1	261	204	51
0	108	17304	15486	5	541	1	258	204	51
0	109	17295	15473	5	546	1	265	204	51
0	110	17286	15456	5	551	1	266	204	51
0	111	17272	15436	5	556	1	266	204	51
0	112	17258	15411	5	561	1	274	205	51
0	113	17244	15382	5	566	1	294	205	51
0	114	17229	15349	5	571	1	302	207	51
0	115	17214	15315	5	576	1	341	207	51
0	116	17199	15277	5	581	1	356	207	51
0	117	17183	15239	5	586	1	373	207	52
0	118	17166	15201	5	591	1	395	207	52
0	119	17151	15161	5	596	1	403	206	52
0	120	17138	15123	5	601	1	405	206	52
0	121	17127	15086	5	606	1	407	205	52
0	122	17120	15051	5	611	1	414	205	52
0	123	17115	15018	5	616	1	417	205	52
0	124	17115	14987	5	621	1	425	205	52
0	125	17112	14958	5	626	1	437	206	53
0	126	17112	14931	5	631	1	447	206	53
0	127	17119	14907	5	636	1	452	206	53
0	128	17125	14886	5	641	1	469	206	53
0	129	17134	14867	5	646	1	495	206	53
0	130	17143	14850	5	651	1	509	206	53
0	131	17153	14837	5	656	1	523	206	53
0	132	17164	14826	5	661	1	548	206	53
0	133	17177	14815	5	666	1	563	206	53
0	134	17190	14807	5	671	1	567	206	53
0	135	17203	14800	5	676	1	576	206	53
0	136	17215	14796	5	681	1	577	206	53
0	137	17226	14796	5	686	1	579	207	54
0	138	17238	14791	5	691	1	576	207	54
0	139	17249	14791	5	696	1	573	207	54
0	140	17259	14791	6	702	1	563	207	54
0	141	17268	14791	5	707	1	522	207	54
0	142	17275	14798	5	712	1	445	207	54
0	143	17280	14803	5	717	1	338	207	54
0	144	17286	14809	5	722	1	218	207	54
0	145	17291	14817	5	727	1	98	207	54
0	146	17291	14817	5	732	0	0	207	54
0	147	17299	14834	5	737	0	0	207	54
0	148	17303	14844	5	742	0	0	207	54
0	149	17303	14854	5	747	0	0	208	54
0	150	17309	14862	5	752	0	0	208	54
0	151	17309	14869	5	757	0	0	209	53
0	152	17314	14876	5	762	0	0	209	53
0	153	17314	14881	5	767	0	0	209	53
0	154	17314	14881	5	772	0	0	209	53
0	155	17314	14887	5	777	0	0	211	53
0	156	17317	14887	5	782	0	0	210	52
0	157	17321	14892	5	787	0	0	211	52
0	158	17326	14892	5	792	0	0	211	52
0	159	17333	14892	5	797	0	0	211	51
0	160	17339	14896	5	802	0	0	211	51
0	161	17346	14896	5	807	0	0	212	50
0	162	17354	14896	5	812	0	0	212	50
0	163	17363	14896	5	817	0	0	213	49
0	164	17372	14896	5	822	0	0	213	49
0	165	17384	14896	5	827	0	0	212	48
0	166	17396	14896	5	832	0	0	211	49
0	167	17408	14896	5	837	0	0	211	49
0	168	17422	14896	5	842	0	0	209	49
0	169	17434	14900	5	847	0	0	209	49
0	170	17445	14900	5	852	0	0	207	49
0	171	17456	14903	5	857	0	0	207	49
0	172	17466	14903	5	862	0	0	206	49
0	173	17475	14909	5	867	0	0	207	50
0	174	17484	14914	5	872	0	0	206	50
0	175	17491	14918	5	877	0	0	206	50
0	176	17498	14925	5	882	0	0	205	50
0	177	17498	14925	5	887	1	83	205	51
0	178	17508	14941	5	892	1	86	204	51
0	179	17508	14950	5	897	1	148	204	51
0	180	17508	14960	5	902	1	199	204	51
0	181	17508	14969	5	907	1	244	205	52
0	182	17502	14978	5	912	1	290	205	52
0	183	17497	14987	5	917	1	338	205	52
0	184	17491	14994	5	922	1	358	205	52
0	185	17485	15000	5	927	1	362	206	52
0	186	17478	15004	5	932	1	375	207	53
0	187	17471	15009	5	937	1	393	208	53
0	188	17463	15013	5	942	1	405	208	53
0	189	17456	15013	5	947	1	417	208	53
0	190	17447	15013	5	952	1	425	208	53
0	191	17436	15013	5	957	1	432	208	53
0	192	17425	15013	5	962	1	429	208	53
0	193	17414	15008	5	967	1	424	208	53
0	194	17401	15002	5	972	1	432	208	53
0	195	17389	14995	5	977	1	427	207	53
0	196	17377	14985	5	982	1	429	207	53
0	197	17363	14974	5	987	1	432	206	53
0	198	17353	14961	5	992	1	419	206	53
0	199	17343	14947	5	997	1	423	206	53
0	200	17336	14933	5	1002	1	423	206	53
0	201	17331	14920	5	1007	1	418	206	53
0	202	17331	14907	5	1012	1	414	206	53
0	203	17331	14894	5	1017	1	409	206	53
0	204	17331	14881	5	1022	1	411	206	53
0	205	17331	14871	5	1027	1	405	206	53
0	206	17336	14860	5	1032	1	400	207	53
0	207	17343	14851	5	1037	1	389	208	54
0	208	17350	14844	5	1042	1	386	209	53
0	209	17359	14838	5	1047	1	389	209	53
0	210	17371	14834	5	1052	1	384	209	53
0	211	17383	14834	5	1057	1	382	209	53
0	212	17396	14834	5	1062	1	386	209	53
0	213	17411	14834	5	1067	1	385	209	53
0	214	17424	14842	5	1072	1	390	209	53
0	215	17436	14851	5	1077	1	395	209	53
0	216	17448	14863	5	1082	1	396	209	53
0	217	17458	14875	5	1087	1	395	209	53
0	218	17469	14889	5	1092	1	407	209	53
0	219	17477	14904	5	1097	1	406	209	53
0	220	17486	14917	5	1102	1	428	209	53
0	221	17494	14930	5	1107	1	443	209	53
0	222	17499	14942	5	1112	1	442	209	53
0	223	17505	14952	5	1117	1	452	209	53
0	224	17510	14960	5	1122	1	455	209	53
0	225	17513	14966	5	1127	1	467	209	53
0	226	17513	14971	5	1132	1	475	209	53
0	227	17517	14971	5	1137	1	477	209	53
0	228	17517	14971	5	1142	1	474	209	53
0	229	17517	14971	5	1147	1	468	209	53
0	230	17517	14971	5	1152	1	459	209	53
0	231	17517	14971	5	1157	1	450	209	53
0	232	17517	14965	5	1162	1	449	209	53
0	233	17512	14959	5	1167	1	448	209	53
0	234	17508	14950	5	1172	1	444	209	53
0	235	17504	14939	5	1177	1	448	209	53
0	236	17499	14928	5	1182	1	437	209	53
0	237	17499	14917	5	1187	1	436	209	53
0	238	17496	14905	5	1192	1	441	209	53
0	239	17496	14893	5	1197	1	437	209	53
0	240	17496	14882	5	1202	1	429	209	53
0	241	17502	14870	5	1207	1	427	209	53
0	242	17507	14860	5	1212	1	430	209	53
0	243	17513	14850	5	1217	1	417	209	53
0	244	17523	14842	5	1222	1	398	209	53
0	245	17536	14833	5	1227	1	389	209	53
0	246	17550	14827	5	1232	1	394	209	53
0	247	17567	14823	5	1237	1	370	209	53
0	248	17586	14819	5	1242	1	368	209	53
0	249	17605	14819	5	1247	1	371	209	53
0	250	17624	14822	5	1252	1	377	209	53
0	251	17642	14828	5	1257	1	383	209	53
0	252	17659	14836	5	1262	1	380	209	53
0	253	17673	14846	5	1267	1	397	209	53
0	254	17687	14858	5	1272	1	403	209	53
0	255	17701	14873	5	1277	1	404	211	53
0	256	17714	14890	5	1282	1	427	211	53
0	257	17726	14910	5	1287	1	423	212	53
0	258	17735	14931	5	1292	1	430	212	53
0	259	17743	14949	5	1297	1	435	212	53
0	260	17750	14967	5	1302	1	461	212	53
0	261	17755	14982	5	1307	1	464	212	53
0	262	17760	14994	5	1312	1	473	212	53
0	263	17765	15004	5	1317	1	493	212	53
0	264	17769	15014	5	1322	1	500	212	53
0	265	17773	15020	5	1327	1	503	212	53
0	266	17777	15024	5	1332	1	512	213	52
0	267	17777	15028	5	1337	1	515	213	52
0	268	17781	15028	5	1342	1	512	214	52
0	269	17781	15028	5	1347	1	504	214	52
0	270	17781	15028	5	1352	1	496	214	52
0	271	17781	15028	5	1357	1	488	214	52
0	272	17781	15020	5	1362	1	488	214	52
0	273	17781	15012	5	1367	1	484	214	52
0	274	17775	15001	5	1372	1	484	214	52
0	275	17770	14986	5	1377	1	486	214	52
0	276	17766	14967	5	1382	1	481	214	52
0	277	17760	14946	5	1387	1	482	214	52
0	278	17754	14923	5	1392	1	476	214	52
0	279	17749	14896	5	1397	1	492	214	52
0	280	17744	14867	5	1402	1	496	214	52
0	281	17740	14836	5	1407	1	507	214	52
0	282	17736	14803	5	1412	1	512	214	52
0	283	17736	14773	5	1417	1	512	214	52
0	284	17730	14744	5	1422	1	512	214	53
0	285	17730	14716	5	1427	1	518	214	53
0	286	17725	14687	5	1432	1	516	213	53
0	287	17725	14657	5	1437	1	513	213	53
0	288	17725	14629	5	1442	1	513	213	53
0	289	17725	14604	5	1447	1	514	213	53
0	290	17725	14583	5	1452	1	516	213	53
0	291	17725	14567	5	1457	1	522	213	53
0	292	17725	14555	5	1462	1	520	213	53
0	293	17721	14547	5	1467	1	519	213	53
0	294	17721	14541	5	1472	1	520	213	53
0	295	17721	14541	5	1477	1	528	213	53
0	296	17717	14541	5	1482	1	538	213	53
0	297	17717	14541	5	1487	1	549	214	54
0	298	17717	14541	5	1492	1	570	214	54
0	299	17713	14546	5	1497	1	597	214	54
0	300	17713	14554	5	1502	1	605	214	54
0	301	17713	14567	5	1507	1	592	214	54
0	302	17713	14587	5	1512	1	583	214	54
0	303	17713	14613	5	1517	1	588	214	54
0	304	17713	14641	5	1522	1	585	214	54
0	305	17713	14670	5	1527	1	575	214	54
0	306	17718	14701	5	1532	1	567	214	54
0	307	17718	14730	5	1537	1	575	214	54
0	308	17724	14758	5	1542	1	577	214	54
0	309	17727	14786	5	1547	1	572	214	54
0	310	17732	14814	5	1552	1	570	214	54
0	311	17738	14841	5	1557	1	586	214	54
0	312	17746	14868	5	1562	1	582	214	54
0	313	17756	14891	5	1567	1	579	214	54
0	314	17769	14911	5	1572	1	573	214	54
0	315	17785	14929	5	1577	1	577	214	54
0	316	17801	14946	5	1582	1	575	214	54
0	317	17818	14960	5	1587	1	581	214	54
0	318	17835	14971	5	1592	1	577	214	54
0	319	17852	14982	5	1597	1	573	214	54
0	320	17869	14991	5	1602	1	568	213	53
0	321	17885	14997	5	1607	1	566	213	53
0	322	17901	15002	5	1612	1	560	213	53
0	323	17916	15005	5	1617	1	556	213	53
0	324	17928	15005	5	1622	1	554	213	53
0	325	17938	15005	5	1627	1	548	213	53
0	326	17946	15001	5	1632	1	542	213	53
0	327	17952	14996	5	1637	1	534	214	53
0	328	17958	14988	5	1642	1	526	214	53
0	329	17963	14977	6	1648	1	525	215	53
0	330	17963	14966	5	1653	1	520	215	53
0	331	17968	14952	5	1658	1	516	215	53
0	332	17968	14937	5	1663	1	513	215	53
0	333	17968	14923	5	1668	1	510	215	53
0	334	17968	14907	5	1673	1	507	215	53
0	335	17968	14891	5	1678	1	506	215	53
0	336	17968	14874	5	1683	1	504	215	53
0	337	17964	14858	5	1688	1	489	215	53
0	338	17964	14843	5	1693	1	474	215	53
0	339	17964	14828	5	1698	1	455	215	53
0	340	17964	14813	5	1703	1	435	215	53
0	341	17964	14800	5	1708	1	409	215	53
0	342	17969	14789	5	1713	1	377	215	53
0	343	17973	14779	5	1718	1	359	215	53
0	344	17978	14771	5	1723	1	357	215	53
0	345	17985	14766	5	1728	1	352	214	53
0	346	17994	14762	5	1733	1	337	214	53
0	347	18003	14762	5	1738	1	334	214	53
0	348	18014	14762	5	1743	1	342	214	53
0	349	18027	14767	5	1748	1	339	215	53
0	350	18039	14775	5	1753	1	347	215	53
0	351	18052	14787	5	1758	1	373	215	53
0	352	18066	14801	5	1763	1	393	215	53
0	353	18080	14817	5	1768	1	391	217	53
0	354	18093	14836	5	1773	1	409	217	53
0	355	18104	14857	5	1778	1	435	217	53
0	356	18116	14878	5	1783	1	462	217	53
0	357	18126	14899	5	1788	1	456	217	53
0	358	18135	14919	5	1793	1	472	217	53
0	359	18143	14938	5	1798	1	473	215	53
0	360	18150	14953	5	1803	1	490	215	53
0	361	18156	14966	5	1808	1	524	215	53
0	362	18160	14977	5	1813	1	527	215	53
0	363	18163	14985	5	1818	1	521	215	53
0	364	18163	14993	5	1823	1	519	215	53
0	365	18168	14999	5	1828	1	518	215	53
0	366	18168	15004	5	1833	1	520	215	53
0	367	18171	15004	5	1838	1	517	215	53
0	368	18171	15004	5	1843	1	510	215	53
0	369	18171	15007	5	1848	1	504	215	53
0	370	18171	15007	5	1853	1	496	215	53
0	371	18171	15004	5	1858	1	484	215	53
0	372	18171	14999	5	1863	1	482	215	53
0	373	18166	14989	5	1868	1	491	215	53
0	374	18162	14976	5	1873	1	485	215	53
0	375	18156	14960	5	1878	1	476	215	53
0	376	18151	14943	5	1883	1	485	215	53
0	377	18147	14925	5	1888	1	478	215	53
0	378	18143	14907	5	1893	1	478	215	53
0	379	18143	14889	5	1898	1	475	215	53
0	380	18138	14872	5	1903	1	465	215	53
0	381	18138	14855	5	1908	1	458	215	53
0	382	18138	14840	5	1913	1	448	215	53
0	383	18138	14827	5	1918	1	430	215	53
0	384	18145	14815	5	1923	1	429	215	53
0	385	18150	14806	5	1928	1	433	215	53
0	386	18156	14799	5	1933	1	431	215	53
0	387	18161	14794	5	1938	1	432	217	53
0	388	18168	14790	5	1943	1	432	217	53
0	389	18175	14790	5	1948	1	429	217	53
0	390	18185	14790	5	1953	1	423	217	53
0	391	18197	14795	5	1958	1	432	217	53
0	392	18208	14802	5	1963	1	430	217	53
0	393	18220	14811	5	1968	1	429	217	53
0	394	18232	14823	5	1973	1	431	217	53
0	395	18244	14836	5	1978	1	435	217	53
0	396	18255	14852	5	1983	1	434	217	53
0	397	18265	14867	5	1988	1	443	217	53
0	398	18275	14882	5	1993	1	459	217	53
0	399	18284	14896	5	1998	1	459	217	53
0	400	18293	14910	5	2003	1	456	217	53
0	401	18301	14923	5	2008	1	461	217	53
0	402	18310	14935	5	2013	1	476	217	53
0	403	18318	14947	5	2018	1	497	217	53
0	404	18326	14956	5	2023	1	492	217	53
0	405	18333	14962	5	2028	1	496	217	53
0	406	18342	14967	5	2033	1	534	217	53
0	407	18349	14971	5	2038	1	537	217	53
0	408	18355	14971	5	2043	1	531	217	53
0	409	18362	14971	5	2048	1	526	217	53
0	410	18369	14971	5	2053	1	522	217	53
0	411	18378	14971	5	2058	1	517	217	53
0	412	18387	14967	5	2063	1	513	217	53
0	413	18397	14960	5	2068	1	513	217	53
0	414	18405	14950	5	2073	1	510	217	53
0	415	18414	14939	5	2078	1	506	217	53
0	416	18421	14928	5	2083	1	504	217	53
0	417	18426	14918	5	2088	1	502	217	53
0	418	18430	14907	5	2093	1	501	217	53
0	419	18430	14894	5	2098	1	498	217	53
0	420	18434	14882	5	2103	1	496	217	53
0	421	18434	14871	5	2108	1	493	217	53
0	422	18434	14861	5	2113	1	493	217	53
0	423	18434	14852	5	2118	1	490	217	53
0	424	18434	14845	5	2123	1	488	215	54
0	425	18434	14839	5	2128	1	481	215	54
0	426	18430	14834	5	2133	1	470	214	54
0	427	18430	14834	5	2138	1	455	214	54
0	428	18430	14834	5	2143	1	449	214	54
0	429	18430	14834	5	2148	1	452	214	54
0	430	18427	14834	5	2153	1	456	214	54
0	431	18427	14834	5	2158	1	452	214	54
0	432	18427	14842	5	2163	1	436	215	55
0	433	18427	14850	5	2168	1	429	215	55
0	434	18431	14860	5	2173	1	415	215	55
0	435	18431	14873	5	2178	1	420	215	55
0	436	18436	14887	5	2183	1	422	215	55
0	437	18440	14900	5	2188	1	417	215	55
0	438	18444	14913	5	2193	1	417	214	54
0	439	18452	14925	5	2198	1	425	214	54
0	440	18462	14935	5	2203	1	431	214	54
0	441	18474	14946	5	2208	1	415	214	54
0	442	18487	14956	5	2213	1	429	214	54
0	443	18500	14963	5	2218	1	455	214	54
0	444	18515	14969	5	2223	1	461	214	54
0	445	18529	14974	5	2228	1	476	214	54
0	446	18543	14974	5	2233	1	475	214	54
0	447	18556	14974	5	2238	1	497	214	54
0	448	18566	14974	5	2243	1	519	214	54
0	449	18575	14974	5	2248	1	516	214	54
0	450	18583	14968	5	2253	1	512	214	54
0	451	18591	14961	5	2258	1	515	214	54
0	452	18598	14953	5	2263	1	522	214	54
0	453	18605	14943	5	2268	1	518	215	54
0	454	18611	14930	5	2273	1	520	215	54
0	455	18615	14917	5	2278	1	523	217	53
0	456	18620	14901	5	2283	1	531	217	53
0	457	18625	14884	5	2288	1	543	217	53
0	458	18625	14869	5	2293	1	540	217	53
0	459	18629	14856	5	2298	1	540	217	53
0	460	18629	14845	5	2303	1	539	217	53
0	461	18629	14834	5	2308	1	540	218	54
0	462	18629	14825	5	2313	1	528	218	54
0	463	18625	14816	5	2318	1	480	218	54
0	464	18625	14809	5	2323	1	395	218	54
0	465	18625	14804	5	2328	1	254	218	54
0	466	18625	14804	5	2333	1	100	218	54
0	467	18625	14804	5	2338	0	0	218	54
0	468	18620	14804	5	2343	0	0	218	54
0	469	18620	14814	5	2348	0	0	218	54
0	470	18617	14827	5	2353	0	0	218	54
0	471	18617	14847	5	2358	0	0	218	54
0	472	18609	14869	5	2363	0	0	218	54
0	473	18600	14894	5	2368	0	0	218	54
0	474	18588	14919	5	2373	0	0	218	54
0	475	18575	14942	5	2378	0	0	217	53
0	476	18560	14967	5	2383	0	0	217	53
0	477	18545	14991	5	2388	0	0	215	53
0	478	18530	15015	5	2393	0	0	215	53
0	479	18514	15040	5	2398	0	0	214	52
0	480	18498	15067	5	2403	0	0	213	51
0	481	18483	15093	5	2408	0	0	212	51
0	482	18470	15117	5	2413	0	0	211	51
0	483	18457	15141	5	2418	0	0	208	49
0	484	18444	15163	5	2423	0	0	207	49
0	485	18432	15181	5	2428	0	0	205	48
0	486	18418	15197	5	2433	0	0	205	47
0	487	18401	15209	5	2438	0	0	203	47
0	488	18381	15218	5	2443	0	0	203	47
0	489	18359	15224	5	2448	0	0	203	46
0	490	18334	15224	5	2453	0	0	204	46
0	491	18309	15224	5	2458	0	0	205	46
0	492	18284	15218	5	2463	0	0	205	46
0	493	18261	15207	5	2468	0	0	206	47
0	494	18241	15194	5	2473	0	0	207	48
0	495	18241	15194	6	2479	1	314	207	48
0	496	18222	15174	5	2484	1	361	209	48
0	497	18222	15169	5	2489	1	353	209	49
0	498	18222	15169	5	2494	1	375	212	50
0	499	18218	15164	5	2499	1	440	212	50
0	500	18218	15164	5	2504	1	512	214	52
0	501	18218	15158	5	2509	1	543	215	53
0	502	18218	15155	5	2514	1	551	218	53
0	503	18218	15150	5	2519	1	568	219	53
0	504	18218	15145	5	2524	1	577	219	53
0	505	18218	15139	5	2529	1	571	218	54
0	506	18214	15133	5	2534	1	569	218	54
0	507	18214	15128	5	2539	1	563	215	54
0	508	18214	15128	5	2544	1	548	215	54
0	509	18214	15122	5	2549	1	485	214	54
0	510	18210	15122	5	2554	1	386	214	54
0	511	18210	15117	5	2559	1	231	213	53
0	512	18210	15117	5	2564	1	74	213	53
0	513	18210	15117	5	2569	0	0	213	53
0	514	18210	15117	5	2574	0	0	214	53
0	515	18210	15117	5	2579	0	0	213	52
0	516	18210	15127	5	2584	0	0	214	52
0	517	18215	15138	5	2589	0	0	214	52
0	518	18215	15154	5	2594	0	0	214	52
0	519	18215	15169	5	2599	0	0	213	51
0	520	18209	15181	5	2604	0	0	213	51
0	521	18204	15196	5	2609	0	0	215	51
0	522	18198	15208	5	2614	0	0	214	50
0	523	18192	15221	5	2619	0	0	216	50
0	524	18187	15236	5	2624	0	0	217	50
0	525	18182	15249	5	2629	0	0	218	49
0	526	18176	15264	5	2634	0	0	220	50
0	527	18170	15278	5	2639	0	0	222	49
0	528	18166	15290	5	2644	0	0	223	48
0	529	18160	15303	5	2649	0	0	224	48
0	530	18155	15315	5	2654	0	0	226	48
0	531	18155	15325	5	2659	0	0	227	47
0	532	18149	15335	5	2664	0	0	229	46
0	533	18149	15346	5	2669	0	0	231	46
0	534	18144	15354	5	2674	0	0	232	45
0	535	18140	15363	5	2679	0	0	234	44
0	536	18134	15374	5	2684	0	0	236	44
0	537	18127	15383	5	2689	0	0	237	43
0	538	18120	15394	5	2694	0	0	239	42
0	539	18109	15405	5	2699	0	0	240	41
0	540	18097	15419	5	2704	0	0	241	40
0	541	18086	15430	5	2709	0	0	243	39
0	542	18073	15444	5	2714	0	0	242	38
0	543	18058	15459	5	2719	0	0	243	37
0	544	18039	15476	5	2724	0	0	244	35
0	545	18019	15491	5	2729	0	0	244	34
0	546	17998	15502	5	2734	0	0	244	34
0	547	17976	15518	5	2739	0	0	244	33
0	548	17954	15529	5	2744	0	0	242	33
0	549	17936	15545	5	2749	0	0	241	33
0	550	17936	15545	5	2754	0	0	241	33
