# Supplementary material for: “Let Me Hear Your Handwriting!” Evaluating the Movement Fluency from Its Sonification
Source: PLoS One. 2015 Jun 17;10(6):e0128388. doi: 10.1371/journal.pone.0128388 (PMC4470513; doi:10.1371/journal.pone.0128388)
Supplement: S1 Dataset — (ZIP) [file pone.0128388.s004.zip › S4_Dataset_Experiment1/JO4.txt]

Identification :	joumana	Operateur :	viet	Id tablette :	109052287	Id Curseur :	R
2011-10-21	09-50-44
Fichier origine :	C:\Documents and Settings\paz\Mes documents\Adulte Lapin\Sujets\joumana
Nb segments :	1
Seg	Num	X /100 mm	Y /100 mm	Interv ms	Time ms	Tip	P	Az	Al
0	0	22529	15502	5	5	0	0	245	29
0	1	22519	15502	5	10	0	0	245	29
0	2	22504	15507	5	15	0	0	244	30
0	3	22484	15507	5	20	0	0	244	30
0	4	22466	15507	5	25	0	0	243	31
0	5	22446	15495	5	30	0	0	243	32
0	6	22424	15480	5	35	0	0	242	33
0	7	22401	15458	5	40	0	0	240	34
0	8	22375	15430	5	45	0	0	240	35
0	9	22347	15397	5	50	0	0	238	36
0	10	22321	15359	5	55	0	0	237	38
0	11	22300	15316	5	60	0	0	235	39
0	12	22289	15274	5	65	0	0	233	41
0	13	22289	15232	5	70	0	0	233	42
0	14	22289	15191	5	75	0	0	232	43
0	15	22302	15151	5	80	0	0	231	44
0	16	22312	15113	5	85	0	0	229	45
0	17	22319	15076	5	90	0	0	227	46
0	18	22319	15037	5	95	0	0	226	47
0	19	22319	15002	5	100	0	0	225	47
0	20	22313	14968	5	105	0	0	223	47
0	21	22306	14935	5	110	0	0	222	48
0	22	22301	14903	5	115	0	0	222	48
0	23	22301	14873	5	120	0	0	221	48
0	24	22301	14843	5	125	0	0	221	48
0	25	22301	14815	5	130	0	0	221	48
0	26	22301	14791	5	135	0	0	221	48
0	27	22301	14772	5	140	0	0	221	48
0	28	22301	14757	5	145	0	0	220	48
0	29	22301	14749	5	150	0	0	220	48
0	30	22301	14745	5	155	0	0	220	48
0	31	22293	14745	5	160	0	0	218	47
0	32	22286	14745	5	165	0	0	218	47
0	33	22275	14752	5	170	0	0	220	48
0	34	22261	14760	5	175	0	0	220	48
0	35	22247	14769	5	180	0	0	220	48
0	36	22231	14781	5	185	0	0	221	48
0	37	22214	14797	5	190	0	0	219	49
0	38	22196	14815	5	195	0	0	219	49
0	39	22176	14834	5	200	0	0	218	49
0	40	22156	14855	5	205	0	0	218	49
0	41	22135	14876	5	210	0	0	218	49
0	42	22115	14894	5	215	0	0	217	49
0	43	22094	14912	5	220	0	0	217	49
0	44	22074	14928	5	225	0	0	217	49
0	45	22054	14940	5	230	0	0	217	49
0	46	22037	14948	5	235	0	0	217	49
0	47	22021	14952	5	240	0	0	216	48
0	48	22008	14952	5	245	0	0	216	48
0	49	21999	14943	5	250	0	0	215	48
0	50	21991	14933	5	255	0	0	215	48
0	51	21985	14918	5	260	0	0	214	49
0	52	21985	14904	5	265	0	0	214	49
0	53	21985	14904	2	267	1	127	214	49
0	54	21982	14885	5	272	1	134	214	49
0	55	21982	14880	5	277	1	128	215	50
0	56	21982	14880	5	282	1	152	214	50
0	57	21982	14874	5	287	1	206	214	50
0	58	21982	14871	5	292	1	274	213	51
0	59	21982	14871	5	297	1	347	213	51
0	60	21982	14866	5	302	1	403	213	51
0	61	21982	14866	5	307	1	452	214	52
0	62	21982	14866	5	312	1	501	214	52
0	63	21985	14863	5	317	1	543	214	52
0	64	21985	14863	5	322	1	578	214	52
0	65	21985	14863	5	327	1	608	215	53
0	66	21991	14863	5	332	1	628	215	53
0	67	21998	14863	5	337	1	626	215	53
0	68	22008	14868	5	342	1	632	215	53
0	69	22020	14874	5	347	1	658	215	53
0	70	22036	14882	5	352	1	655	215	53
0	71	22053	14892	5	357	1	644	215	53
0	72	22070	14904	5	362	1	638	215	53
0	73	22089	14918	5	367	1	642	215	53
0	74	22108	14934	5	372	1	624	215	53
0	75	22127	14953	5	377	1	600	215	53
0	76	22147	14974	5	382	1	562	215	53
0	77	22168	14997	5	387	1	557	215	53
0	78	22189	15021	5	392	1	545	215	53
0	79	22210	15048	5	397	1	528	215	53
0	80	22233	15078	5	402	1	523	215	53
0	81	22253	15111	5	407	1	510	215	53
0	82	22270	15148	5	412	1	508	215	53
0	83	22284	15184	5	417	1	498	215	53
0	84	22293	15216	5	422	1	496	214	52
0	85	22299	15246	5	427	1	482	214	52
0	86	22299	15273	5	432	1	470	214	52
0	87	22299	15298	5	437	1	462	214	52
0	88	22299	15321	5	442	1	464	216	51
0	89	22295	15343	5	447	1	435	216	51
0	90	22288	15364	5	452	1	443	217	51
0	91	22281	15383	5	457	1	431	217	51
0	92	22270	15401	5	462	1	420	217	51
0	93	22259	15418	5	467	1	415	217	51
0	94	22250	15432	5	472	1	408	217	51
0	95	22240	15443	5	477	1	403	217	51
0	96	22230	15452	5	482	1	397	217	51
0	97	22220	15459	5	487	1	390	217	51
0	98	22210	15463	5	492	1	380	216	50
0	99	22201	15463	5	497	1	378	216	50
0	100	22192	15463	5	502	1	368	216	50
0	101	22183	15463	5	507	1	356	216	50
0	102	22174	15456	5	512	1	354	216	50
0	103	22164	15446	5	517	1	357	216	50
0	104	22154	15431	5	522	1	347	215	50
0	105	22143	15410	5	527	1	358	215	50
0	106	22130	15384	5	532	1	363	215	50
0	107	22116	15354	5	537	1	357	215	50
0	108	22103	15319	5	542	1	359	215	50
0	109	22089	15282	5	547	1	373	216	50
0	110	22076	15243	5	552	1	395	216	50
0	111	22063	15202	5	557	1	401	216	50
0	112	22052	15160	5	562	1	407	217	51
0	113	22043	15119	5	567	1	427	217	51
0	114	22037	15080	5	572	1	435	217	51
0	115	22037	15044	5	577	1	429	217	51
0	116	22032	15010	5	582	1	441	217	51
0	117	22032	14978	5	587	1	442	217	51
0	118	22032	14948	5	592	1	442	218	52
0	119	22037	14919	5	597	1	458	218	52
0	120	22041	14894	5	602	1	455	218	52
0	121	22045	14872	5	607	1	455	218	52
0	122	22052	14852	5	612	1	467	218	52
0	123	22059	14835	5	617	1	489	218	52
0	124	22068	14820	5	622	1	514	218	52
0	125	22079	14804	5	627	1	532	218	52
0	126	22090	14791	5	632	1	540	218	52
0	127	22101	14781	5	637	1	547	218	52
0	128	22112	14774	5	642	1	549	218	52
0	129	22122	14768	5	647	1	554	218	52
0	130	22132	14763	5	652	1	563	218	52
0	131	22141	14760	5	657	1	571	218	52
0	132	22151	14760	5	662	1	566	218	52
0	133	22161	14756	5	667	1	564	219	52
0	134	22171	14756	5	672	1	555	219	52
0	135	22178	14756	5	677	1	514	219	52
0	136	22184	14762	5	682	1	433	219	52
0	137	22190	14767	5	687	1	298	219	52
0	138	22196	14773	5	692	1	154	219	52
0	139	22203	14779	5	697	1	16	219	52
0	140	22203	14779	5	702	0	0	219	52
0	141	22218	14792	5	707	0	0	219	52
0	142	22226	14799	5	712	0	0	219	52
0	143	22233	14807	5	717	0	0	219	52
0	144	22240	14816	5	722	0	0	219	52
0	145	22245	14826	5	727	0	0	219	52
0	146	22250	14836	5	732	0	0	219	52
0	147	22255	14844	5	737	0	0	220	52
0	148	22260	14852	5	742	0	0	219	51
0	149	22265	14859	5	747	0	0	220	51
0	150	22271	14862	5	752	0	0	220	51
0	151	22276	14866	5	757	0	0	220	51
0	152	22282	14870	5	762	0	0	220	51
0	153	22289	14870	5	767	0	0	219	50
0	154	22297	14874	5	772	0	0	219	50
0	155	22305	14874	5	777	0	0	220	50
0	156	22312	14879	5	782	0	0	220	50
0	157	22321	14879	5	787	0	0	221	48
0	158	22329	14883	5	792	0	0	221	48
0	159	22340	14883	5	797	0	0	221	48
0	160	22351	14889	5	802	0	0	220	48
0	161	22363	14889	5	807	0	0	220	48
0	162	22375	14895	5	812	0	0	220	48
0	163	22385	14899	5	817	0	0	220	48
0	164	22395	14899	5	822	0	0	220	48
0	165	22403	14906	5	827	0	0	220	48
0	166	22409	14910	5	832	0	0	220	48
0	167	22413	14914	5	837	0	0	220	48
0	168	22418	14919	5	842	0	0	221	48
0	169	22418	14919	5	847	1	59	221	48
0	170	22423	14935	5	852	1	73	221	48
0	171	22423	14944	5	857	1	133	221	48
0	172	22423	14953	5	862	1	202	220	50
0	173	22423	14961	5	867	1	250	220	50
0	174	22419	14967	5	872	1	294	219	50
0	175	22419	14972	5	877	1	322	219	50
0	176	22415	14977	5	882	1	337	220	51
0	177	22411	14980	5	887	1	353	220	51
0	178	22406	14980	5	892	1	375	220	51
0	179	22398	14984	5	897	1	386	220	51
0	180	22388	14984	5	902	1	389	220	51
0	181	22377	14984	5	907	1	400	222	51
0	182	22366	14984	5	912	1	397	220	52
0	183	22354	14979	5	917	1	394	220	52
0	184	22342	14974	5	922	1	410	219	52
0	185	22330	14967	5	927	1	406	219	52
0	186	22317	14958	5	932	1	415	219	52
0	187	22304	14947	5	937	1	408	219	52
0	188	22291	14936	5	942	1	416	219	52
0	189	22280	14922	5	947	1	415	219	52
0	190	22272	14910	5	952	1	415	219	52
0	191	22265	14897	5	957	1	415	219	52
0	192	22261	14885	5	962	1	411	219	52
0	193	22261	14874	5	967	1	408	219	52
0	194	22256	14864	5	972	1	411	219	52
0	195	22256	14855	5	977	1	403	219	52
0	196	22256	14847	5	982	1	393	219	52
0	197	22256	14839	5	987	1	390	219	52
0	198	22256	14832	5	992	1	389	219	52
0	199	22265	14824	5	997	1	377	219	52
0	200	22271	14819	5	1002	1	378	219	52
0	201	22279	14815	5	1007	1	373	219	52
0	202	22288	14815	5	1012	1	353	219	52
0	203	22299	14815	5	1017	1	345	219	52
0	204	22311	14815	5	1022	1	324	219	52
0	205	22324	14820	5	1027	1	329	219	52
0	206	22339	14826	5	1032	1	333	219	52
0	207	22353	14835	5	1037	1	333	219	52
0	208	22366	14845	5	1042	1	334	219	52
0	209	22379	14857	5	1047	1	337	219	52
0	210	22391	14869	5	1052	1	344	219	52
0	211	22402	14883	5	1057	1	348	219	52
0	212	22411	14896	5	1062	1	348	219	52
0	213	22419	14909	5	1067	1	340	219	52
0	214	22426	14922	5	1072	1	368	219	52
0	215	22431	14934	5	1077	1	377	219	52
0	216	22436	14944	5	1082	1	377	219	52
0	217	22440	14952	5	1087	1	378	219	52
0	218	22440	14959	5	1092	1	394	220	52
0	219	22444	14963	5	1097	1	411	220	52
0	220	22444	14963	5	1102	1	416	222	51
0	221	22444	14967	5	1107	1	411	222	51
0	222	22444	14967	5	1112	1	405	222	51
0	223	22444	14967	5	1117	1	395	223	52
0	224	22444	14961	5	1122	1	384	223	52
0	225	22444	14956	5	1127	1	381	223	52
0	226	22444	14949	5	1132	1	381	223	52
0	227	22441	14938	5	1137	1	382	223	52
0	228	22441	14925	5	1142	1	375	222	51
0	229	22436	14910	5	1147	1	381	222	51
0	230	22436	14893	5	1152	1	386	222	51
0	231	22436	14877	5	1157	1	385	222	51
0	232	22436	14861	5	1162	1	386	222	51
0	233	22436	14848	5	1167	1	384	222	51
0	234	22440	14834	5	1172	1	391	222	51
0	235	22444	14822	5	1177	1	392	222	51
0	236	22448	14812	5	1182	1	395	222	51
0	237	22454	14801	5	1187	1	397	222	51
0	238	22463	14794	5	1192	1	399	222	51
0	239	22473	14789	5	1197	1	402	222	51
0	240	22483	14789	5	1202	1	404	222	51
0	241	22496	14789	5	1207	1	404	222	51
0	242	22509	14789	5	1212	1	414	222	51
0	243	22524	14794	5	1217	1	403	222	51
0	244	22539	14802	5	1222	1	403	222	51
0	245	22555	14813	5	1227	1	418	222	51
0	246	22570	14827	5	1232	1	415	222	51
0	247	22582	14843	5	1237	1	418	222	51
0	248	22595	14861	5	1242	1	417	222	51
0	249	22606	14884	5	1247	1	422	223	52
0	250	22616	14908	5	1252	1	415	223	52
0	251	22627	14931	5	1257	1	417	221	52
0	252	22637	14955	5	1262	1	422	221	52
0	253	22644	14975	5	1267	1	422	220	53
0	254	22651	14993	5	1272	1	430	220	53
0	255	22658	15009	5	1277	1	423	220	53
0	256	22662	15022	5	1282	1	430	220	53
0	257	22666	15032	5	1287	1	464	220	53
0	258	22666	15038	5	1292	1	476	220	53
0	259	22670	15038	5	1297	1	475	220	53
0	260	22670	15042	5	1302	1	478	220	53
0	261	22670	15042	5	1307	1	478	220	53
0	262	22670	15042	5	1312	1	473	220	53
0	263	22670	15042	5	1317	1	465	220	53
0	264	22670	15042	5	1322	1	456	220	53
0	265	22670	15037	5	1327	1	445	220	53
0	266	22670	15032	5	1332	1	432	220	53
0	267	22670	15022	5	1337	1	434	220	53
0	268	22665	15008	5	1342	1	442	220	53
0	269	22660	14989	5	1347	1	446	220	53
0	270	22655	14967	5	1352	1	453	220	53
0	271	22648	14943	5	1357	1	450	220	53
0	272	22642	14915	5	1362	1	461	220	53
0	273	22637	14887	5	1367	1	471	220	53
0	274	22633	14858	5	1372	1	471	220	53
0	275	22627	14828	5	1377	1	480	220	53
0	276	22622	14799	5	1382	1	484	220	53
0	277	22616	14769	5	1387	1	490	220	53
0	278	22610	14740	5	1392	1	491	220	53
0	279	22605	14712	5	1397	1	492	220	53
0	280	22601	14685	5	1402	1	496	220	53
0	281	22596	14661	5	1407	1	503	220	53
0	282	22592	14639	5	1412	1	501	219	53
0	283	22592	14619	5	1417	1	508	219	53
0	284	22586	14601	5	1422	1	507	218	54
0	285	22586	14588	5	1427	1	503	218	54
0	286	22586	14577	5	1432	1	502	218	54
0	287	22586	14569	5	1437	1	507	218	54
0	288	22586	14564	5	1442	1	512	218	54
0	289	22586	14564	5	1447	1	517	218	54
0	290	22586	14559	5	1452	1	528	218	54
0	291	22586	14559	5	1457	1	555	218	54
0	292	22586	14559	5	1462	1	583	218	54
0	293	22586	14567	5	1467	1	591	218	54
0	294	22586	14575	5	1472	1	592	218	54
0	295	22586	14587	5	1477	1	603	218	54
0	296	22586	14604	5	1482	1	599	218	54
0	297	22590	14627	5	1487	1	591	218	54
0	298	22590	14656	5	1492	1	569	218	54
0	299	22595	14691	5	1497	1	557	218	54
0	300	22601	14726	5	1502	1	551	218	54
0	301	22608	14760	5	1507	1	552	218	54
0	302	22616	14793	5	1512	1	548	218	54
0	303	22623	14823	5	1517	1	540	218	54
0	304	22631	14851	5	1522	1	545	218	54
0	305	22639	14877	5	1527	1	545	218	54
0	306	22649	14899	5	1532	1	541	218	54
0	307	22661	14918	5	1537	1	543	218	54
0	308	22673	14934	5	1542	1	541	219	53
0	309	22685	14950	5	1547	1	540	219	53
0	310	22699	14963	5	1552	1	525	220	53
0	311	22711	14973	5	1557	1	520	220	53
0	312	22724	14983	5	1562	1	514	220	53
0	313	22735	14989	5	1567	1	509	220	53
0	314	22746	14992	5	1572	1	512	220	53
0	315	22755	14992	5	1577	1	508	220	53
0	316	22764	14992	5	1582	1	496	220	53
0	317	22774	14992	5	1587	1	486	220	53
0	318	22784	14992	5	1592	1	484	220	53
0	319	22793	14985	5	1597	1	479	220	53
0	320	22799	14980	5	1602	1	471	220	53
0	321	22805	14975	5	1607	1	458	220	53
0	322	22811	14968	5	1612	1	453	220	53
0	323	22818	14961	5	1617	1	450	221	52
0	324	22825	14952	5	1622	1	443	221	52
0	325	22830	14941	5	1627	1	439	223	52
0	326	22835	14929	5	1632	1	437	223	52
0	327	22835	14916	5	1637	1	439	223	52
0	328	22838	14901	5	1642	1	439	223	52
0	329	22838	14886	5	1647	1	437	223	52
0	330	22838	14872	5	1652	1	435	223	52
0	331	22835	14858	5	1657	1	429	223	52
0	332	22835	14844	5	1662	1	422	223	52
0	333	22835	14831	5	1667	1	419	223	52
0	334	22835	14819	5	1672	1	410	223	52
0	335	22835	14807	5	1677	1	397	223	52
0	336	22835	14798	5	1682	1	389	223	52
0	337	22835	14790	5	1687	1	383	223	52
0	338	22835	14783	5	1692	1	371	223	52
0	339	22840	14778	5	1697	1	361	223	52
0	340	22840	14778	5	1702	1	358	223	52
0	341	22846	14774	5	1707	1	367	223	52
0	342	22850	14774	5	1712	1	376	223	52
0	343	22857	14774	5	1717	1	378	223	52
0	344	22865	14782	5	1722	1	381	223	52
0	345	22875	14789	5	1727	1	383	223	52
0	346	22885	14800	5	1732	1	385	223	52
0	347	22896	14814	5	1737	1	383	223	52
0	348	22906	14831	5	1742	1	384	223	52
0	349	22919	14849	5	1747	1	383	223	52
0	350	22929	14869	5	1752	1	393	223	52
0	351	22939	14890	5	1757	1	423	223	52
0	352	22948	14910	5	1762	1	411	223	52
0	353	22954	14927	5	1767	1	417	223	52
0	354	22960	14943	5	1772	1	446	223	52
0	355	22965	14956	5	1777	1	445	223	52
0	356	22971	14966	5	1782	1	444	223	52
0	357	22975	14975	5	1787	1	455	223	52
0	358	22979	14983	5	1792	1	475	224	51
0	359	22979	14988	5	1797	1	477	224	51
0	360	22984	14993	5	1802	1	477	225	51
0	361	22984	14998	5	1807	1	478	225	51
0	362	22984	15001	5	1812	1	481	225	51
0	363	22984	15001	5	1817	1	482	225	51
0	364	22984	15005	5	1822	1	481	225	51
0	365	22984	15005	5	1827	1	477	225	51
0	366	22984	15005	5	1832	1	473	225	51
0	367	22984	15005	5	1837	1	464	225	51
0	368	22984	15005	5	1842	1	454	225	51
0	369	22984	15001	5	1847	1	447	225	51
0	370	22984	14996	5	1852	1	445	225	51
0	371	22984	14989	5	1857	1	442	225	51
0	372	22984	14980	5	1862	1	441	225	51
0	373	22984	14969	5	1867	1	442	225	51
0	374	22980	14956	5	1872	1	444	225	51
0	375	22980	14943	5	1877	1	441	225	51
0	376	22974	14929	5	1882	1	441	225	51
0	377	22974	14913	5	1887	1	441	225	51
0	378	22974	14898	5	1892	1	439	225	51
0	379	22974	14882	5	1897	1	442	225	51
0	380	22974	14868	5	1902	1	433	225	51
0	381	22970	14855	5	1907	1	419	225	51
0	382	22970	14843	5	1912	1	412	225	51
0	383	22970	14832	5	1917	1	398	225	51
0	384	22970	14820	5	1922	1	392	225	51
0	385	22974	14811	5	1927	1	389	225	51
0	386	22974	14802	5	1932	1	389	225	51
0	387	22981	14794	6	1938	1	383	225	51
0	388	22987	14787	5	1943	1	383	225	51
0	389	22993	14782	5	1948	1	388	225	51
0	390	23001	14782	5	1953	1	391	225	51
0	391	23009	14777	5	1958	1	397	225	51
0	392	23018	14777	5	1963	1	402	225	51
0	393	23026	14782	5	1968	1	406	225	51
0	394	23036	14788	5	1973	1	393	225	51
0	395	23046	14796	5	1978	1	400	225	51
0	396	23056	14808	5	1983	1	417	225	51
0	397	23065	14820	5	1988	1	407	225	51
0	398	23074	14833	5	1993	1	416	225	51
0	399	23081	14849	5	1998	1	437	225	51
0	400	23089	14864	5	2003	1	434	225	51
0	401	23096	14879	5	2008	1	434	225	51
0	402	23104	14895	5	2013	1	442	225	51
0	403	23112	14909	5	2018	1	472	225	51
0	404	23120	14924	5	2023	1	468	225	51
0	405	23129	14935	5	2028	1	470	225	51
0	406	23139	14946	5	2033	1	472	226	51
0	407	23147	14956	5	2038	1	481	226	51
0	408	23156	14963	5	2043	1	489	226	51
0	409	23165	14970	5	2048	1	484	226	51
0	410	23172	14975	5	2053	1	500	226	51
0	411	23178	14975	5	2058	1	522	226	51
0	412	23183	14975	5	2063	1	521	226	51
0	413	23183	14975	5	2068	1	517	226	51
0	414	23189	14975	5	2073	1	512	226	51
0	415	23189	14975	5	2078	1	502	226	51
0	416	23193	14968	5	2083	1	495	226	51
0	417	23193	14961	5	2088	1	494	226	51
0	418	23200	14950	5	2093	1	496	226	51
0	419	23205	14934	5	2098	1	498	226	51
0	420	23210	14917	5	2103	1	497	226	51
0	421	23210	14900	5	2108	1	498	226	51
0	422	23215	14883	5	2113	1	495	226	51
0	423	23215	14869	5	2118	1	493	226	51
0	424	23215	14856	5	2123	1	493	226	51
0	425	23215	14845	5	2128	1	490	226	51
0	426	23215	14834	5	2133	1	492	226	51
0	427	23215	14825	5	2138	1	488	226	51
0	428	23215	14818	5	2143	1	486	226	51
0	429	23215	14812	5	2148	1	486	226	51
0	430	23215	14812	5	2153	1	483	226	51
0	431	23215	14809	5	2158	1	476	226	51
0	432	23215	14809	5	2163	1	475	226	51
0	433	23215	14809	5	2168	1	480	226	51
0	434	23215	14809	5	2173	1	482	226	51
0	435	23215	14813	5	2178	1	481	226	51
0	436	23215	14818	5	2183	1	485	226	51
0	437	23215	14828	5	2188	1	481	226	51
0	438	23220	14840	5	2193	1	484	226	51
0	439	23220	14853	5	2198	1	476	226	51
0	440	23227	14865	5	2203	1	481	226	51
0	441	23232	14876	5	2208	1	482	226	51
0	442	23239	14887	5	2213	1	474	226	51
0	443	23248	14896	5	2218	1	452	226	51
0	444	23259	14904	5	2223	1	471	226	51
0	445	23270	14911	5	2228	1	473	226	51
0	446	23280	14917	5	2233	1	473	226	51
0	447	23291	14922	5	2238	1	470	226	51
0	448	23302	14926	5	2243	1	472	226	51
0	449	23312	14926	5	2248	1	483	226	51
0	450	23322	14926	5	2253	1	493	226	51
0	451	23332	14926	5	2258	1	493	225	52
0	452	23339	14917	5	2263	1	493	225	52
0	453	23346	14909	5	2268	1	493	224	52
0	454	23355	14898	5	2273	1	504	224	52
0	455	23363	14886	5	2278	1	512	224	52
0	456	23369	14871	5	2283	1	509	224	52
0	457	23375	14853	5	2288	1	521	224	52
0	458	23379	14835	5	2293	1	528	224	52
0	459	23379	14816	5	2298	1	539	224	52
0	460	23385	14796	5	2303	1	543	224	52
0	461	23385	14777	5	2308	1	547	224	52
0	462	23389	14760	5	2313	1	548	224	52
0	463	23389	14745	5	2318	1	543	224	52
0	464	23389	14731	5	2323	1	540	224	52
0	465	23389	14719	5	2328	1	538	224	52
0	466	23389	14710	5	2333	1	489	224	52
0	467	23386	14701	5	2338	1	407	225	53
0	468	23386	14694	5	2343	1	268	225	53
0	469	23386	14694	5	2348	1	107	225	53
0	470	23386	14694	5	2353	0	0	225	53
0	471	23386	14694	5	2358	0	0	225	53
0	472	23386	14707	5	2363	0	0	226	52
0	473	23386	14724	5	2368	0	0	226	52
0	474	23390	14747	5	2373	0	0	227	52
0	475	23390	14775	5	2378	0	0	227	52
0	476	23390	14808	5	2383	0	0	227	52
0	477	23381	14844	5	2388	0	0	227	52
0	478	23375	14881	5	2393	0	0	227	52
0	479	23367	14916	5	2398	0	0	227	51
0	480	23360	14948	5	2403	0	0	227	51
0	481	23352	14977	5	2408	0	0	227	50
0	482	23347	15001	5	2413	0	0	226	49
0	483	23343	15023	5	2418	0	0	226	49
0	484	23338	15043	5	2423	0	0	226	48
0	485	23338	15061	5	2428	0	0	225	47
0	486	23331	15081	5	2433	0	0	225	46
0	487	23326	15100	5	2438	0	0	224	46
0	488	23321	15118	5	2443	0	0	224	45
0	489	23314	15136	5	2448	0	0	223	44
0	490	23303	15155	5	2453	0	0	223	43
0	491	23289	15175	5	2458	0	0	222	43
0	492	23272	15193	5	2463	0	0	221	42
0	493	23251	15210	5	2468	0	0	221	42
0	494	23228	15224	5	2473	0	0	220	41
0	495	23203	15233	5	2478	0	0	221	42
0	496	23177	15238	5	2483	0	0	221	42
0	497	23152	15238	5	2488	0	0	221	42
0	498	23129	15238	5	2493	0	0	221	43
0	499	23112	15234	5	2498	0	0	222	44
0	500	23096	15226	5	2503	0	0	221	44
0	501	23096	15226	8	2511	1	52	222	45
0	502	23080	15214	5	2516	1	166	222	46
0	503	23080	15207	5	2521	1	173	223	46
0	504	23075	15203	5	2526	1	222	223	47
0	505	23075	15199	5	2531	1	294	224	48
0	506	23069	15193	5	2536	1	362	224	49
0	507	23065	15188	5	2541	1	411	225	50
0	508	23061	15183	5	2546	1	442	225	51
0	509	23061	15178	5	2551	1	462	226	51
0	510	23054	15170	5	2556	1	488	226	51
0	511	23050	15161	5	2561	1	512	226	51
0	512	23047	15154	5	2566	1	508	225	52
0	513	23047	15147	5	2571	1	504	225	52
0	514	23042	15142	5	2576	1	510	224	52
0	515	23042	15142	5	2581	1	508	224	52
0	516	23037	15135	5	2586	1	504	224	52
0	517	23033	15129	5	2591	1	457	224	52
0	518	23029	15125	5	2596	1	335	224	52
0	519	23024	15121	5	2601	1	172	224	52
0	520	23021	15117	5	2606	1	10	223	52
0	521	23021	15117	5	2611	0	0	223	52
0	522	23010	15117	5	2616	0	0	223	52
0	523	23010	15125	5	2621	0	0	223	52
0	524	23005	15139	5	2626	0	0	223	52
0	525	23005	15160	5	2631	0	0	223	52
0	526	23005	15184	5	2636	0	0	223	51
0	527	23005	15209	5	2641	0	0	223	51
0	528	23005	15234	5	2646	0	0	224	50
0	529	23005	15257	5	2651	0	0	224	50
0	530	23001	15279	5	2656	0	0	224	50
0	531	23001	15297	5	2661	0	0	224	50
0	532	22998	15314	5	2666	0	0	225	50
0	533	22998	15330	5	2671	0	0	225	50
0	534	22993	15343	5	2676	0	0	227	50
0	535	22988	15355	5	2681	0	0	228	49
0	536	22983	15369	5	2686	0	0	228	49
0	537	22977	15378	5	2691	0	0	229	48
0	538	22971	15388	5	2696	0	0	229	48
0	539	22966	15398	5	2701	0	0	230	48
0	540	22960	15405	5	2706	0	0	230	48
0	541	22960	15414	5	2711	0	0	232	47
0	542	22953	15422	5	2716	0	0	233	46
0	543	22953	15429	5	2721	0	0	233	46
0	544	22953	15436	5	2726	0	0	234	46
0	545	22948	15443	5	2731	0	0	234	46
0	546	22944	15450	5	2736	0	0	235	45
0	547	22932	15464	5	2741	0	0	233	45
0	548	22922	15472	5	2746	0	0	234	44
0	549	22922	15472	5	2751	0	0	234	44
