# Supplementary material for: “Let Me Hear Your Handwriting!” Evaluating the Movement Fluency from Its Sonification
Source: PLoS One. 2015 Jun 17;10(6):e0128388. doi: 10.1371/journal.pone.0128388 (PMC4470513; doi:10.1371/journal.pone.0128388)
Supplement: S1 Dataset — (ZIP) [file pone.0128388.s004.zip › S4_Dataset_Experiment1/JO5.txt]

Identification :	joumana	Operateur :	viet	Id tablette :	109052287	Id Curseur :	R
2011-10-21	09-50-49
Fichier origine :	C:\Documents and Settings\paz\Mes documents\Adulte Lapin\Sujets\joumana
Nb segments :	1
Seg	Num	X /100 mm	Y /100 mm	Interv ms	Time ms	Tip	P	Az	Al
0	0	6850	13117	5	5	0	0	190	30
0	1	6821	13117	5	10	0	0	190	30
0	2	6797	13113	5	15	0	0	191	30
0	3	6779	13113	5	20	0	0	191	30
0	4	6767	13108	5	25	0	0	191	30
0	5	6760	13103	5	30	0	0	191	30
0	6	6760	13093	5	35	0	0	192	29
0	7	6760	13076	5	40	0	0	192	29
0	8	6765	13053	5	45	0	0	193	29
0	9	6775	13027	5	50	0	0	194	29
0	10	6791	13000	5	55	0	0	195	29
0	11	6810	12976	5	60	0	0	196	29
0	12	6831	12956	5	65	0	0	197	29
0	13	6854	12935	5	70	0	0	198	29
0	14	6876	12915	5	75	0	0	198	29
0	15	6900	12895	5	80	0	0	198	29
0	16	6923	12876	5	85	0	0	198	29
0	17	6945	12859	5	90	0	0	198	29
0	18	6966	12844	5	95	0	0	198	30
0	19	6983	12832	5	100	0	0	199	32
0	20	6997	12823	5	105	0	0	198	33
0	21	7009	12816	5	110	0	0	199	35
0	22	7019	12810	5	115	0	0	199	36
0	23	7029	12810	5	120	0	0	198	37
0	24	7039	12806	5	125	0	0	197	38
0	25	7049	12806	5	130	0	0	197	39
0	26	7060	12813	5	135	0	0	196	40
0	27	7072	12821	5	140	0	0	195	41
0	28	7086	12833	5	145	0	0	194	41
0	29	7100	12849	5	150	0	0	193	42
0	30	7117	12867	5	155	0	0	191	42
0	31	7139	12888	5	160	0	0	191	44
0	32	7163	12914	5	165	0	0	190	44
0	33	7192	12945	5	170	0	0	189	44
0	34	7224	12981	5	175	0	0	187	43
0	35	7257	13023	5	180	0	0	187	43
0	36	7289	13067	5	185	0	0	188	43
0	37	7317	13113	5	190	0	0	188	43
0	38	7341	13153	5	195	0	0	190	44
0	39	7356	13187	5	200	0	0	191	44
0	40	7363	13216	5	205	0	0	191	44
0	41	7363	13240	5	210	0	0	192	45
0	42	7355	13261	5	215	0	0	194	46
0	43	7343	13279	5	220	0	0	194	47
0	44	7329	13298	5	225	0	0	196	48
0	45	7315	13313	5	230	0	0	196	48
0	46	7301	13327	5	235	0	0	198	49
0	47	7288	13338	5	240	0	0	198	50
0	48	7276	13346	5	245	0	0	200	50
0	49	7267	13350	5	250	0	0	201	51
0	50	7258	13354	5	255	0	0	202	52
0	51	7248	13354	5	260	0	0	202	53
0	52	7241	13354	5	265	0	0	203	54
0	53	7232	13358	5	270	0	0	203	54
0	54	7221	13358	5	275	0	0	203	54
0	55	7211	13362	5	280	0	0	203	54
0	56	7202	13362	5	285	0	0	202	53
0	57	7191	13362	5	290	0	0	201	53
0	58	7179	13362	5	295	0	0	201	53
0	59	7166	13362	5	300	0	0	199	52
0	60	7151	13356	5	305	0	0	199	52
0	61	7134	13351	5	310	0	0	199	52
0	62	7119	13346	5	315	0	0	199	52
0	63	7104	13339	5	320	0	0	199	52
0	64	7089	13333	5	325	0	0	199	52
0	65	7075	13329	5	330	0	0	199	52
0	66	7062	13322	5	335	0	0	198	53
0	67	7049	13318	5	340	0	0	198	53
0	68	7037	13313	5	345	0	0	196	53
0	69	7025	13307	5	350	0	0	196	53
0	70	7014	13301	5	355	0	0	196	53
0	71	7002	13295	5	360	0	0	196	53
0	72	6990	13288	5	365	0	0	196	53
0	73	6978	13280	5	370	0	0	196	53
0	74	6965	13271	5	375	0	0	196	53
0	75	6953	13262	5	380	0	0	197	54
0	76	6940	13251	5	385	0	0	197	54
0	77	6925	13240	5	390	0	0	197	54
0	78	6912	13228	5	395	0	0	197	54
0	79	6898	13217	5	400	0	0	197	54
0	80	6885	13204	5	405	0	0	197	54
0	81	6876	13193	5	410	0	0	197	55
0	82	6868	13186	5	415	0	0	197	55
0	83	6862	13180	5	420	0	0	197	55
0	84	6859	13176	5	425	0	0	197	55
0	85	6855	13176	5	430	0	0	197	55
0	86	6855	13165	4	434	1	44	197	55
0	87	6855	13165	5	439	1	81	197	55
0	88	6852	13161	5	444	1	119	197	55
0	89	6852	13161	5	449	1	153	197	55
0	90	6852	13161	5	454	1	186	197	55
0	91	6855	13158	5	459	1	221	197	55
0	92	6859	13158	5	464	1	255	197	55
0	93	6863	13158	5	469	1	286	197	55
0	94	6871	13158	5	474	1	316	197	55
0	95	6881	13158	5	479	1	349	197	55
0	96	6896	13158	5	484	1	388	197	55
0	97	6914	13158	5	489	1	392	197	55
0	98	6933	13158	5	494	1	404	197	55
0	99	6954	13165	5	499	1	423	197	55
0	100	6977	13172	5	504	1	436	197	55
0	101	6998	13179	5	509	1	435	197	55
0	102	7021	13189	5	514	1	441	197	55
0	103	7045	13200	5	519	1	442	197	55
0	104	7069	13213	5	524	1	450	197	55
0	105	7094	13227	5	529	1	450	197	55
0	106	7119	13242	5	534	1	452	197	55
0	107	7144	13260	5	539	1	452	197	55
0	108	7167	13279	5	544	1	449	197	55
0	109	7189	13302	5	549	1	447	199	55
0	110	7209	13325	5	554	1	443	199	55
0	111	7228	13349	5	559	1	429	200	54
0	112	7246	13376	5	564	1	422	200	54
0	113	7262	13404	5	569	1	415	200	54
0	114	7278	13434	5	574	1	405	200	53
0	115	7290	13467	5	579	1	415	200	53
0	116	7299	13504	5	584	1	427	201	53
0	117	7308	13540	5	589	1	394	201	53
0	118	7313	13577	5	594	1	389	202	53
0	119	7313	13614	5	599	1	367	202	52
0	120	7313	13648	5	604	1	349	202	52
0	121	7313	13680	5	609	1	339	202	52
0	122	7305	13711	5	614	1	335	202	52
0	123	7296	13738	5	619	1	321	202	52
0	124	7287	13763	5	624	1	298	201	51
0	125	7276	13784	5	629	1	285	201	51
0	126	7267	13802	5	634	1	274	201	51
0	127	7259	13814	5	639	1	267	201	51
0	128	7251	13824	5	644	1	263	201	51
0	129	7243	13832	5	649	1	253	201	51
0	130	7236	13838	5	654	1	248	201	51
0	131	7230	13838	5	659	1	243	200	50
0	132	7224	13842	5	664	1	231	200	50
0	133	7220	13842	5	669	1	218	200	50
0	134	7215	13838	5	674	1	211	200	50
0	135	7209	13832	5	679	1	207	200	50
0	136	7202	13824	5	684	1	204	200	50
0	137	7193	13811	5	689	1	204	200	50
0	138	7185	13796	5	694	1	203	200	50
0	139	7175	13777	5	699	1	211	200	50
0	140	7166	13754	5	704	1	214	200	50
0	141	7157	13728	5	709	1	213	200	50
0	142	7147	13698	5	714	1	216	200	50
0	143	7136	13667	5	719	1	233	200	50
0	144	7123	13634	5	724	1	245	200	50
0	145	7109	13597	5	729	1	265	200	50
0	146	7093	13558	5	734	1	280	200	50
0	147	7078	13519	5	739	1	279	199	50
0	148	7063	13477	5	744	1	302	199	50
0	149	7048	13434	5	749	1	314	198	51
0	150	7034	13391	5	754	1	326	198	51
0	151	7021	13346	5	759	1	333	198	52
0	152	7013	13302	5	764	1	336	198	52
0	153	7006	13260	5	769	1	361	198	52
0	154	7006	13222	5	774	1	377	198	52
0	155	7006	13187	5	779	1	396	199	52
0	156	7006	13158	5	784	1	406	199	52
0	157	7014	13134	5	789	1	424	199	52
0	158	7023	13113	5	794	1	443	200	53
0	159	7032	13095	5	799	1	467	200	53
0	160	7041	13081	5	804	1	493	200	53
0	161	7051	13070	5	809	1	512	200	54
0	162	7063	13060	5	814	1	525	200	54
0	163	7075	13053	5	819	1	544	200	54
0	164	7089	13047	5	824	1	554	200	54
0	165	7103	13043	5	829	1	554	200	54
0	166	7115	13043	5	834	1	556	200	54
0	167	7126	13043	5	839	1	554	200	54
0	168	7138	13043	5	844	1	551	200	54
0	169	7151	13043	5	849	1	531	200	54
0	170	7165	13048	5	854	1	475	200	53
0	171	7178	13054	5	859	1	427	200	53
0	172	7189	13059	5	864	1	304	200	53
0	173	7199	13065	5	869	1	163	200	53
0	174	7206	13072	5	874	1	41	199	52
0	175	7206	13072	5	879	0	0	199	52
0	176	7220	13088	5	884	0	0	199	52
0	177	7225	13097	5	889	0	0	200	52
0	178	7231	13108	5	894	0	0	200	52
0	179	7236	13120	5	899	0	0	202	53
0	180	7240	13132	5	904	0	0	202	53
0	181	7243	13143	5	909	0	0	202	53
0	182	7243	13152	5	914	0	0	203	54
0	183	7243	13158	5	919	0	0	203	54
0	184	7247	13163	5	924	0	0	203	54
0	185	7247	13167	5	929	0	0	203	54
0	186	7252	13171	5	934	0	0	204	55
0	187	7256	13171	5	939	0	0	204	55
0	188	7260	13175	5	944	0	0	204	55
0	189	7264	13175	5	949	0	0	204	55
0	190	7270	13175	5	954	0	0	204	55
0	191	7276	13175	5	959	0	0	204	55
0	192	7283	13181	5	964	0	0	204	55
0	193	7292	13181	5	969	0	0	204	55
0	194	7302	13187	5	974	0	0	204	55
0	195	7313	13192	5	979	0	0	204	55
0	196	7325	13196	5	984	0	0	204	55
0	197	7337	13200	5	989	0	0	204	55
0	198	7350	13205	5	994	0	0	204	53
0	199	7363	13212	5	999	0	0	204	53
0	200	7375	13218	5	1004	0	0	206	53
0	201	7386	13223	5	1009	0	0	206	53
0	202	7397	13230	5	1014	0	0	206	53
0	203	7406	13237	5	1019	0	0	206	53
0	204	7406	13237	6	1025	1	43	206	53
0	205	7421	13256	5	1030	1	56	206	53
0	206	7425	13268	5	1035	1	78	206	53
0	207	7425	13278	5	1040	1	146	206	53
0	208	7425	13288	5	1045	1	206	206	53
0	209	7425	13298	5	1050	1	216	206	53
0	210	7422	13308	5	1055	1	250	206	53
0	211	7418	13316	5	1060	1	282	206	53
0	212	7414	13321	5	1065	1	302	205	52
0	213	7410	13326	5	1070	1	309	205	52
0	214	7406	13326	5	1075	1	312	205	52
0	215	7400	13326	5	1080	1	313	205	52
0	216	7390	13326	5	1085	1	324	205	52
0	217	7379	13322	5	1090	1	327	205	52
0	218	7366	13316	5	1095	1	323	205	52
0	219	7349	13308	5	1100	1	330	205	52
0	220	7332	13298	5	1105	1	334	205	52
0	221	7314	13284	5	1110	1	333	205	52
0	222	7297	13268	5	1115	1	336	205	52
0	223	7282	13251	5	1120	1	336	205	52
0	224	7271	13233	5	1125	1	338	205	52
0	225	7262	13215	5	1130	1	342	205	52
0	226	7255	13198	5	1135	1	338	205	52
0	227	7249	13181	5	1140	1	338	205	52
0	228	7246	13165	5	1145	1	337	205	52
0	229	7246	13151	5	1150	1	335	206	53
0	230	7246	13139	5	1155	1	335	206	53
0	231	7246	13128	5	1160	1	331	206	53
0	232	7250	13120	5	1165	1	329	206	53
0	233	7255	13113	5	1170	1	328	206	53
0	234	7262	13107	5	1175	1	329	205	54
0	235	7269	13103	5	1180	1	329	205	54
0	236	7278	13103	5	1185	1	328	204	55
0	237	7288	13103	5	1190	1	323	204	55
0	238	7301	13103	5	1195	1	326	204	55
0	239	7315	13109	5	1200	1	328	204	55
0	240	7331	13118	5	1205	1	294	204	55
0	241	7346	13129	5	1210	1	284	204	55
0	242	7363	13143	5	1215	1	285	204	55
0	243	7379	13158	5	1220	1	287	205	54
0	244	7393	13176	5	1225	1	287	205	54
0	245	7407	13194	5	1230	1	285	207	54
0	246	7421	13210	5	1235	1	291	207	54
0	247	7431	13228	5	1240	1	314	207	54
0	248	7439	13243	5	1245	1	326	207	54
0	249	7448	13255	5	1250	1	328	207	54
0	250	7454	13266	5	1255	1	339	207	54
0	251	7459	13275	5	1260	1	353	207	54
0	252	7464	13281	5	1265	1	373	207	54
0	253	7464	13286	5	1270	1	386	207	54
0	254	7464	13286	5	1275	1	390	206	53
0	255	7467	13290	5	1280	1	385	206	53
0	256	7467	13290	5	1285	1	380	206	53
0	257	7467	13290	5	1290	1	371	206	53
0	258	7467	13285	5	1295	1	363	206	53
0	259	7462	13280	5	1300	1	364	206	53
0	260	7462	13273	5	1305	1	359	206	53
0	261	7455	13264	5	1310	1	365	206	53
0	262	7450	13254	5	1315	1	362	206	53
0	263	7445	13242	5	1320	1	365	206	53
0	264	7440	13231	5	1325	1	365	206	53
0	265	7436	13220	5	1330	1	366	206	53
0	266	7436	13207	5	1335	1	373	206	53
0	267	7436	13194	5	1340	1	380	206	53
0	268	7436	13183	5	1345	1	377	206	53
0	269	7436	13172	5	1350	1	380	206	53
0	270	7441	13161	5	1355	1	385	206	53
0	271	7446	13152	5	1360	1	385	206	53
0	272	7454	13144	5	1365	1	389	206	53
0	273	7463	13135	5	1370	1	389	206	53
0	274	7474	13127	5	1375	1	391	206	53
0	275	7487	13122	5	1380	1	391	207	54
0	276	7501	13118	5	1385	1	395	207	54
0	277	7516	13118	5	1390	1	395	207	54
0	278	7532	13118	5	1395	1	396	207	54
0	279	7549	13118	5	1400	1	394	207	54
0	280	7566	13123	5	1405	1	403	207	54
0	281	7584	13131	5	1410	1	396	207	54
0	282	7601	13142	5	1415	1	399	207	54
0	283	7617	13154	5	1420	1	406	207	54
0	284	7634	13169	5	1425	1	400	207	54
0	285	7649	13187	5	1430	1	403	207	54
0	286	7662	13207	5	1435	1	401	207	54
0	287	7675	13229	5	1440	1	403	207	54
0	288	7686	13251	5	1445	1	400	207	54
0	289	7695	13274	5	1450	1	403	207	54
0	290	7704	13295	5	1455	1	411	207	54
0	291	7713	13315	5	1460	1	423	207	54
0	292	7720	13333	5	1465	1	420	207	54
0	293	7727	13349	5	1470	1	430	207	54
0	294	7733	13362	5	1475	1	439	206	53
0	295	7739	13371	5	1480	1	448	206	53
0	296	7742	13378	5	1485	1	456	206	53
0	297	7742	13383	5	1490	1	458	206	53
0	298	7746	13383	5	1495	1	456	206	53
0	299	7746	13387	5	1500	1	454	205	52
0	300	7746	13387	5	1505	1	448	205	52
0	301	7746	13387	5	1510	1	441	205	52
0	302	7746	13387	5	1515	1	435	205	52
0	303	7746	13382	5	1520	1	425	205	52
0	304	7742	13374	5	1525	1	421	204	51
0	305	7738	13362	5	1530	1	421	204	51
0	306	7733	13345	5	1535	1	424	204	51
0	307	7726	13323	5	1540	1	423	204	51
0	308	7720	13297	5	1545	1	421	204	51
0	309	7712	13268	5	1550	1	427	204	51
0	310	7703	13236	5	1555	1	434	205	52
0	311	7695	13202	5	1560	1	457	205	52
0	312	7687	13168	5	1565	1	464	205	52
0	313	7680	13135	5	1570	1	459	205	52
0	314	7673	13103	5	1575	1	470	206	53
0	315	7667	13073	5	1580	1	482	206	53
0	316	7661	13043	5	1585	1	481	206	53
0	317	7655	13017	5	1590	1	484	206	53
0	318	7651	12992	5	1595	1	484	206	53
0	319	7646	12972	5	1600	1	484	207	54
0	320	7643	12956	5	1605	1	486	207	54
0	321	7643	12940	5	1610	1	490	207	54
0	322	7638	12927	5	1615	1	490	207	54
0	323	7638	12917	5	1620	1	490	207	54
0	324	7634	12910	5	1625	1	490	207	54
0	325	7634	12905	5	1630	1	492	205	54
0	326	7634	12905	5	1635	1	498	205	54
0	327	7634	12905	5	1640	1	515	204	55
0	328	7634	12905	5	1645	1	554	204	55
0	329	7634	12905	5	1650	1	593	204	55
0	330	7634	12905	5	1655	1	617	204	55
0	331	7634	12915	5	1660	1	613	204	53
0	332	7634	12925	5	1665	1	611	204	53
0	333	7638	12941	5	1670	1	602	206	53
0	334	7638	12960	5	1675	1	599	206	53
0	335	7646	12982	5	1680	1	590	206	53
0	336	7651	13006	5	1685	1	569	206	53
0	337	7656	13033	5	1690	1	575	206	53
0	338	7662	13061	5	1695	1	555	206	53
0	339	7668	13089	5	1700	1	542	206	53
0	340	7676	13118	5	1705	1	538	206	53
0	341	7683	13146	5	1710	1	540	206	53
0	342	7691	13173	5	1715	1	533	206	53
0	343	7698	13199	5	1720	1	539	206	53
0	344	7705	13225	5	1725	1	515	206	53
0	345	7715	13250	5	1730	1	516	206	53
0	346	7725	13271	5	1735	1	493	206	53
0	347	7738	13290	5	1740	1	521	206	53
0	348	7751	13307	5	1745	1	520	206	53
0	349	7764	13319	5	1750	1	484	206	53
0	350	7778	13331	5	1755	1	485	206	53
0	351	7792	13340	5	1760	1	484	206	53
0	352	7807	13347	5	1765	1	481	206	53
0	353	7821	13351	5	1770	1	472	206	53
0	354	7833	13351	5	1775	1	462	206	53
0	355	7843	13355	5	1780	1	452	206	53
0	356	7852	13355	5	1785	1	436	206	53
0	357	7863	13355	5	1790	1	423	205	52
0	358	7872	13348	5	1795	1	420	205	52
0	359	7882	13342	5	1800	1	419	205	52
0	360	7890	13334	5	1805	1	417	205	52
0	361	7896	13326	5	1810	1	397	205	52
0	362	7900	13317	5	1815	1	386	205	52
0	363	7904	13305	5	1820	1	390	205	52
0	364	7909	13292	5	1825	1	393	205	52
0	365	7912	13277	5	1830	1	392	205	52
0	366	7916	13261	5	1835	1	389	205	52
0	367	7916	13245	5	1840	1	386	205	52
0	368	7916	13229	5	1845	1	385	205	52
0	369	7919	13214	5	1850	1	383	205	52
0	370	7919	13198	5	1855	1	378	206	53
0	371	7919	13183	5	1860	1	372	206	53
0	372	7919	13169	5	1865	1	362	206	53
0	373	7919	13157	5	1870	1	347	206	53
0	374	7924	13147	5	1875	1	330	206	53
0	375	7924	13140	5	1880	1	312	206	53
0	376	7924	13134	5	1885	1	292	207	54
0	377	7929	13129	5	1890	1	280	207	54
0	378	7929	13125	5	1895	1	278	207	54
0	379	7933	13125	5	1900	1	284	207	54
0	380	7933	13125	5	1905	1	294	207	54
0	381	7938	13125	5	1910	1	300	207	55
0	382	7942	13129	5	1915	1	306	207	55
0	383	7948	13135	5	1920	1	304	207	55
0	384	7956	13142	5	1925	1	317	207	55
0	385	7968	13153	5	1930	1	314	207	55
0	386	7979	13166	5	1935	1	314	207	55
0	387	7990	13181	5	1940	1	319	207	55
0	388	8001	13195	5	1945	1	324	207	55
0	389	8009	13210	5	1950	1	337	207	55
0	390	8016	13224	5	1955	1	348	207	55
0	391	8024	13237	5	1960	1	357	207	55
0	392	8030	13250	5	1965	1	368	207	55
0	393	8037	13263	5	1970	1	395	207	55
0	394	8044	13274	5	1975	1	402	207	54
0	395	8051	13285	5	1980	1	403	207	54
0	396	8057	13296	5	1985	1	420	207	54
0	397	8062	13307	5	1990	1	431	207	54
0	398	8067	13315	5	1995	1	444	207	54
0	399	8067	13323	5	2000	1	451	207	54
0	400	8073	13330	5	2005	1	454	206	53
0	401	8073	13335	5	2010	1	467	206	53
0	402	8076	13338	5	2015	1	479	206	53
0	403	8076	13338	5	2020	1	484	206	53
0	404	8076	13343	5	2025	1	482	206	53
0	405	8076	13343	5	2030	1	481	206	53
0	406	8076	13343	5	2035	1	478	206	53
0	407	8076	13343	5	2040	1	475	205	52
0	408	8076	13343	5	2045	1	467	205	52
0	409	8076	13343	5	2050	1	460	205	52
0	410	8076	13343	5	2055	1	450	205	52
0	411	8076	13337	5	2060	1	442	205	52
0	412	8076	13332	5	2065	1	442	205	52
0	413	8072	13324	5	2070	1	435	205	52
0	414	8072	13315	5	2075	1	432	205	52
0	415	8068	13304	5	2080	1	423	205	52
0	416	8068	13291	5	2085	1	427	205	52
0	417	8068	13277	5	2090	1	432	206	53
0	418	8068	13261	5	2095	1	430	206	53
0	419	8068	13243	5	2100	1	431	206	53
0	420	8068	13227	5	2105	1	431	206	53
0	421	8068	13212	5	2110	1	432	206	53
0	422	8068	13197	5	2115	1	432	206	53
0	423	8068	13185	5	2120	1	429	206	53
0	424	8072	13174	5	2125	1	424	206	53
0	425	8072	13164	5	2130	1	427	206	53
0	426	8080	13154	5	2135	1	428	206	53
0	427	8085	13145	5	2140	1	425	207	54
0	428	8090	13138	5	2145	1	427	207	54
0	429	8097	13132	5	2150	1	429	207	54
0	430	8101	13128	5	2155	1	432	207	54
0	431	8105	13128	5	2160	1	435	207	54
0	432	8110	13128	5	2165	1	440	207	55
0	433	8114	13128	5	2170	1	443	207	55
0	434	8120	13133	5	2175	1	435	207	55
0	435	8129	13140	5	2180	1	439	207	55
0	436	8138	13149	5	2185	1	451	207	55
0	437	8149	13161	5	2190	1	447	207	55
0	438	8159	13176	5	2195	1	441	207	55
0	439	8169	13191	5	2200	1	444	209	54
0	440	8180	13206	5	2205	1	444	209	54
0	441	8190	13220	5	2210	1	452	210	54
0	442	8200	13233	5	2215	1	458	210	54
0	443	8211	13245	5	2220	1	458	210	54
0	444	8219	13255	5	2225	1	461	210	54
0	445	8229	13267	5	2230	1	473	210	54
0	446	8238	13277	5	2235	1	484	209	53
0	447	8246	13285	5	2240	1	493	209	53
0	448	8255	13292	5	2245	1	509	209	53
0	449	8264	13298	5	2250	1	507	209	53
0	450	8272	13303	5	2255	1	510	209	53
0	451	8278	13306	5	2260	1	519	209	53
0	452	8284	13306	5	2265	1	523	209	53
0	453	8289	13306	5	2270	1	519	208	53
0	454	8295	13306	5	2275	1	515	208	53
0	455	8301	13306	5	2280	1	513	208	53
0	456	8307	13299	5	2285	1	509	208	53
0	457	8315	13293	5	2290	1	504	208	53
0	458	8321	13286	5	2295	1	502	208	53
0	459	8326	13278	5	2300	1	501	208	53
0	460	8334	13267	5	2305	1	502	208	53
0	461	8339	13256	5	2310	1	500	208	53
0	462	8343	13246	5	2315	1	498	208	53
0	463	8347	13234	5	2320	1	499	208	53
0	464	8347	13222	5	2325	1	499	208	53
0	465	8350	13210	5	2330	1	499	209	53
0	466	8350	13199	5	2335	1	499	209	53
0	467	8350	13190	5	2340	1	486	209	53
0	468	8350	13182	5	2345	1	477	209	53
0	469	8350	13178	5	2350	1	470	209	53
0	470	8346	13174	5	2355	1	464	209	53
0	471	8346	13169	5	2360	1	450	209	53
0	472	8342	13169	5	2365	1	432	209	53
0	473	8342	13166	5	2370	1	429	209	53
0	474	8342	13166	5	2375	1	435	209	53
0	475	8342	13166	5	2380	1	443	209	53
0	476	8342	13170	5	2385	1	444	209	53
0	477	8342	13174	5	2390	1	444	209	53
0	478	8342	13180	5	2395	1	452	209	53
0	479	8342	13189	5	2400	1	454	209	53
0	480	8342	13199	5	2405	1	450	209	53
0	481	8346	13210	5	2410	1	446	209	53
0	482	8346	13222	5	2415	1	444	209	53
0	483	8346	13235	6	2421	1	441	209	53
0	484	8351	13246	5	2426	1	444	209	53
0	485	8355	13256	5	2431	1	442	209	53
0	486	8362	13266	5	2436	1	433	209	53
0	487	8370	13276	5	2441	1	437	209	53
0	488	8381	13283	5	2446	1	432	209	53
0	489	8394	13290	5	2451	1	432	209	53
0	490	8406	13297	5	2456	1	430	209	53
0	491	8420	13302	5	2461	1	430	209	53
0	492	8434	13305	5	2466	1	429	209	53
0	493	8448	13305	5	2471	1	425	209	53
0	494	8461	13305	5	2476	1	421	209	53
0	495	8473	13305	5	2481	1	421	209	53
0	496	8484	13299	5	2486	1	417	209	53
0	497	8494	13293	5	2491	1	415	209	53
0	498	8503	13285	5	2496	1	417	209	53
0	499	8511	13275	5	2501	1	417	209	53
0	500	8519	13263	5	2506	1	418	209	53
0	501	8524	13251	5	2511	1	420	209	53
0	502	8528	13239	5	2516	1	421	209	53
0	503	8528	13225	5	2521	1	429	209	53
0	504	8528	13213	5	2526	1	449	209	53
0	505	8532	13200	5	2531	1	450	211	53
0	506	8532	13189	5	2536	1	450	211	53
0	507	8532	13179	5	2541	1	448	212	53
0	508	8532	13171	5	2546	1	447	212	53
0	509	8528	13163	5	2551	1	442	212	53
0	510	8528	13156	5	2556	1	428	213	53
0	511	8523	13150	5	2561	1	368	213	53
0	512	8523	13144	5	2566	1	257	213	53
0	513	8518	13140	5	2571	1	145	213	53
0	514	8514	13140	5	2576	1	32	213	53
0	515	8514	13140	5	2581	0	0	213	53
0	516	8505	13140	5	2586	0	0	214	54
0	517	8500	13146	5	2591	0	0	214	54
0	518	8494	13159	5	2596	0	0	214	54
0	519	8487	13178	5	2601	0	0	214	54
0	520	8481	13200	5	2606	0	0	214	54
0	521	8471	13225	5	2611	0	0	214	54
0	522	8460	13251	5	2616	0	0	214	54
0	523	8449	13278	5	2621	0	0	214	54
0	524	8438	13305	5	2626	0	0	214	54
0	525	8427	13333	5	2631	0	0	214	54
0	526	8419	13358	5	2636	0	0	213	53
0	527	8409	13383	5	2641	0	0	213	53
0	528	8399	13408	5	2646	0	0	213	53
0	529	8390	13432	5	2651	0	0	212	53
0	530	8381	13454	5	2656	0	0	212	53
0	531	8370	13476	5	2661	0	0	211	52
0	532	8359	13496	5	2666	0	0	211	52
0	533	8348	13513	5	2671	0	0	211	52
0	534	8335	13530	5	2676	0	0	210	51
0	535	8319	13546	5	2681	0	0	210	51
0	536	8301	13559	5	2686	0	0	209	50
0	537	8282	13571	5	2691	0	0	209	50
0	538	8261	13580	5	2696	0	0	208	49
0	539	8241	13585	5	2701	0	0	207	50
0	540	8223	13585	5	2706	0	0	207	50
0	541	8203	13585	5	2711	0	0	205	49
0	542	8185	13579	5	2716	0	0	205	49
0	543	8167	13570	5	2721	0	0	205	49
0	544	8167	13570	8	2729	1	101	205	49
0	545	8144	13558	5	2734	1	144	205	49
0	546	8139	13554	5	2739	1	148	205	49
0	547	8139	13551	5	2744	1	192	204	50
0	548	8134	13546	5	2749	1	241	204	50
0	549	8134	13541	5	2754	1	289	203	50
0	550	8130	13534	5	2759	1	336	203	51
0	551	8130	13529	5	2764	1	362	203	51
0	552	8130	13524	5	2769	1	378	203	51
0	553	8130	13518	5	2774	1	394	203	51
0	554	8130	13512	5	2779	1	406	203	51
0	555	8126	13505	5	2784	1	410	203	51
0	556	8126	13500	5	2789	1	408	203	51
0	557	8126	13494	5	2794	1	404	203	51
0	558	8122	13488	5	2799	1	399	203	51
0	559	8122	13484	5	2804	1	338	203	51
0	560	8119	13480	5	2809	1	220	203	51
0	561	8119	13476	5	2814	1	72	203	51
0	562	8119	13476	5	2819	0	0	203	51
0	563	8114	13472	5	2824	0	0	203	51
0	564	8114	13472	5	2829	0	0	203	51
0	565	8119	13480	5	2834	0	0	203	51
0	566	8123	13491	5	2839	0	0	203	51
0	567	8123	13506	5	2844	0	0	203	51
0	568	8123	13522	5	2849	0	0	203	51
0	569	8123	13538	5	2854	0	0	203	51
0	570	8120	13554	5	2859	0	0	203	51
0	571	8120	13568	5	2864	0	0	203	51
0	572	8112	13579	5	2869	0	0	203	51
0	573	8105	13589	5	2874	0	0	203	51
0	574	8100	13596	5	2879	0	0	203	50
0	575	8092	13603	5	2884	0	0	201	50
0	576	8085	13610	5	2889	0	0	201	49
0	577	8079	13618	5	2894	0	0	199	49
0	578	8073	13625	5	2899	0	0	199	48
0	579	8068	13632	5	2904	0	0	197	48
0	580	8068	13641	5	2909	0	0	197	47
0	581	8068	13649	5	2914	0	0	195	46
0	582	8068	13658	5	2919	0	0	194	45
0	583	8077	13668	5	2924	0	0	193	44
0	584	8082	13679	5	2929	0	0	193	43
0	585	8090	13687	5	2934	0	0	191	42
0	586	8096	13694	5	2939	0	0	190	41
0	587	8100	13699	5	2944	0	0	189	40
0	588	8103	13703	5	2949	0	0	189	39
0	589	8103	13703	5	2954	0	0	188	37
0	590	8100	13710	5	2959	0	0	187	36
0	591	8096	13714	5	2964	0	0	186	35
0	592	8091	13714	5	2969	0	0	186	34
0	593	8085	13721	5	2974	0	0	185	32
0	594	8073	13726	5	2979	0	0	184	31
0	595	8067	13726	5	2984	0	0	184	30
0	596	8067	13726	5	2989	0	0	184	30
