# Supplementary material for: “Let Me Hear Your Handwriting!” Evaluating the Movement Fluency from Its Sonification
Source: PLoS One. 2015 Jun 17;10(6):e0128388. doi: 10.1371/journal.pone.0128388 (PMC4470513; doi:10.1371/journal.pone.0128388)
Supplement: S1 Dataset — (ZIP) [file pone.0128388.s004.zip › S4_Dataset_Experiment1/JO6.txt]

Identification :	joumana	Operateur :	viet	Id tablette :	109052287	Id Curseur :	R
2011-10-21	09-50-53
Fichier origine :	C:\Documents and Settings\paz\Mes documents\Adulte Lapin\Sujets\joumana
Nb segments :	1
Seg	Num	X /100 mm	Y /100 mm	Interv ms	Time ms	Tip	P	Az	Al
0	0	12766	13717	5	5	0	0	207	37
0	1	12747	13720	5	10	0	0	207	37
0	2	12721	13720	5	15	0	0	207	38
0	3	12685	13724	5	20	0	0	207	38
0	4	12651	13724	5	25	0	0	207	38
0	5	12619	13720	5	30	0	0	207	39
0	6	12592	13716	5	35	0	0	207	39
0	7	12570	13710	5	40	0	0	207	39
0	8	12552	13703	5	45	0	0	206	40
0	9	12541	13695	5	50	0	0	205	40
0	10	12534	13682	5	55	0	0	205	40
0	11	12530	13667	5	60	0	0	205	41
0	12	12530	13651	5	65	0	0	206	42
0	13	12530	13632	5	70	0	0	205	42
0	14	12537	13614	5	75	0	0	206	43
0	15	12542	13596	5	80	0	0	206	44
0	16	12548	13577	5	85	0	0	204	44
0	17	12553	13557	5	90	0	0	205	45
0	18	12557	13536	5	95	0	0	205	46
0	19	12561	13513	5	100	0	0	205	46
0	20	12567	13488	5	105	0	0	206	47
0	21	12571	13461	5	110	0	0	207	48
0	22	12577	13432	5	115	0	0	207	48
0	23	12580	13404	5	120	0	0	207	49
0	24	12584	13375	5	125	0	0	208	49
0	25	12584	13348	5	130	0	0	208	49
0	26	12584	13324	5	135	0	0	209	50
0	27	12584	13300	5	140	0	0	209	50
0	28	12584	13278	5	145	0	0	210	51
0	29	12580	13259	5	150	0	0	211	52
0	30	12575	13242	5	155	0	0	211	52
0	31	12568	13228	5	160	0	0	212	53
0	32	12559	13217	5	165	0	0	213	53
0	33	12548	13208	5	170	0	0	212	54
0	34	12534	13200	5	175	0	0	213	55
0	35	12518	13194	5	180	0	0	211	55
0	36	12499	13191	5	185	0	0	212	56
0	37	12480	13191	5	190	0	0	212	56
0	38	12459	13191	5	195	0	0	213	56
0	39	12436	13191	5	200	0	0	213	56
0	40	12413	13191	5	205	0	0	213	56
0	41	12391	13197	5	210	0	0	213	56
0	42	12368	13201	5	215	0	0	212	57
0	43	12344	13208	5	220	0	0	212	57
0	44	12320	13214	5	225	0	0	210	57
0	45	12295	13222	5	230	0	0	210	57
0	46	12270	13232	5	235	0	0	210	57
0	47	12246	13243	5	240	0	0	210	57
0	48	12222	13255	5	245	0	0	209	58
0	49	12197	13268	5	250	0	0	209	58
0	50	12174	13281	5	255	0	0	207	58
0	51	12150	13293	5	260	0	0	207	58
0	52	12127	13303	5	265	0	0	206	57
0	53	12107	13312	5	270	0	0	206	57
0	54	12087	13320	5	275	0	0	208	57
0	55	12070	13327	5	280	0	0	207	56
0	56	12055	13334	5	285	0	0	208	56
0	57	12040	13341	5	290	0	0	208	56
0	58	12025	13345	5	295	0	0	207	55
0	59	12013	13345	5	300	0	0	207	55
0	60	12001	13345	5	305	0	0	209	54
0	61	11991	13345	5	310	0	0	209	54
0	62	11983	13345	5	315	0	0	209	53
0	63	11978	13338	5	320	0	0	209	53
0	64	11974	13331	5	325	0	0	209	53
0	65	11974	13323	5	330	0	0	209	53
0	66	11974	13317	5	335	0	0	209	53
0	67	11984	13313	5	340	1	8	208	53
0	68	11984	13306	5	345	1	27	207	53
0	69	11988	13301	5	350	1	66	207	53
0	70	11988	13297	5	355	1	112	206	53
0	71	11992	13292	5	360	1	158	206	53
0	72	11995	13288	5	365	1	197	206	53
0	73	11995	13288	5	370	1	237	204	53
0	74	12000	13281	5	375	1	273	204	53
0	75	12000	13281	5	380	1	304	203	54
0	76	12007	13277	5	385	1	340	203	54
0	77	12007	13277	5	390	1	377	203	54
0	78	12014	13277	5	395	1	406	203	54
0	79	12022	13277	5	400	1	420	204	55
0	80	12032	13277	5	405	1	439	204	55
0	81	12046	13277	5	410	1	450	204	55
0	82	12062	13281	5	415	1	467	204	55
0	83	12078	13288	5	420	1	478	204	55
0	84	12095	13296	5	425	1	477	204	55
0	85	12115	13306	5	430	1	476	204	55
0	86	12136	13318	5	435	1	474	204	55
0	87	12158	13334	5	440	1	475	204	55
0	88	12182	13350	5	445	1	484	204	55
0	89	12205	13368	5	450	1	475	204	55
0	90	12226	13388	5	455	1	478	204	55
0	91	12246	13411	5	460	1	466	204	55
0	92	12268	13436	5	465	1	455	205	54
0	93	12287	13464	5	470	1	453	204	53
0	94	12306	13495	5	475	1	442	206	53
0	95	12324	13527	5	480	1	435	206	53
0	96	12339	13560	5	485	1	402	206	53
0	97	12352	13593	5	490	1	404	206	53
0	98	12364	13625	5	495	1	415	206	53
0	99	12375	13654	5	500	1	393	205	52
0	100	12381	13682	5	505	1	406	205	52
0	101	12385	13708	5	510	1	388	205	52
0	102	12385	13732	5	515	1	383	206	52
0	103	12385	13754	5	520	1	378	206	52
0	104	12380	13773	5	525	1	363	207	52
0	105	12373	13788	5	530	1	354	207	52
0	106	12368	13801	5	535	1	340	207	52
0	107	12359	13810	5	540	1	329	207	51
0	108	12349	13818	5	545	1	324	207	51
0	109	12339	13824	5	550	1	312	207	51
0	110	12327	13829	5	555	1	304	207	51
0	111	12315	13834	5	560	1	302	207	51
0	112	12303	13834	5	565	1	301	207	51
0	113	12292	13834	5	570	1	297	207	51
0	114	12283	13834	5	575	1	294	207	51
0	115	12275	13834	5	580	1	287	207	51
0	116	12269	13828	5	585	1	287	207	51
0	117	12262	13819	5	590	1	290	207	51
0	118	12254	13805	5	595	1	293	207	51
0	119	12244	13787	5	600	1	305	207	51
0	120	12234	13761	5	605	1	314	207	51
0	121	12221	13731	5	610	1	333	207	51
0	122	12208	13697	5	615	1	354	207	51
0	123	12194	13660	5	620	1	368	207	51
0	124	12182	13623	5	625	1	363	205	51
0	125	12171	13585	5	630	1	381	205	51
0	126	12160	13547	5	635	1	397	204	51
0	127	12152	13507	5	640	1	402	204	51
0	128	12142	13468	5	645	1	408	204	51
0	129	12134	13431	5	650	1	415	204	51
0	130	12126	13395	5	655	1	417	204	51
0	131	12122	13361	5	660	1	432	205	52
0	132	12122	13328	5	665	1	453	205	52
0	133	12125	13298	5	670	1	452	205	52
0	134	12132	13269	5	675	1	454	205	52
0	135	12139	13245	5	680	1	455	205	52
0	136	12146	13224	5	685	1	474	206	53
0	137	12156	13205	5	690	1	481	206	53
0	138	12165	13189	5	695	1	476	206	53
0	139	12173	13176	5	700	1	478	206	53
0	140	12180	13167	5	705	1	481	207	54
0	141	12187	13159	5	710	1	483	207	54
0	142	12193	13154	5	715	1	484	207	54
0	143	12201	13150	5	720	1	470	207	54
0	144	12210	13150	5	725	1	403	207	55
0	145	12219	13150	5	730	1	308	207	55
0	146	12229	13150	5	735	1	151	207	55
0	147	12240	13156	5	740	1	1	207	55
0	148	12240	13156	5	745	0	0	207	55
0	149	12268	13168	5	750	0	0	207	55
0	150	12283	13177	5	755	0	0	207	55
0	151	12298	13186	5	760	0	0	207	55
0	152	12310	13196	5	765	0	0	207	55
0	153	12320	13206	5	770	0	0	207	55
0	154	12328	13215	5	775	0	0	209	54
0	155	12336	13222	5	780	0	0	209	54
0	156	12342	13228	5	785	0	0	210	54
0	157	12349	13235	5	790	0	0	210	54
0	158	12357	13239	5	795	0	0	210	54
0	159	12363	13244	5	800	0	0	210	54
0	160	12370	13250	5	805	0	0	210	54
0	161	12377	13256	5	810	0	0	210	54
0	162	12383	13262	5	815	0	0	210	54
0	163	12388	13269	5	820	0	0	210	54
0	164	12393	13275	5	825	0	0	210	54
0	165	12397	13283	5	830	0	0	210	54
0	166	12401	13290	5	835	0	0	210	54
0	167	12401	13298	5	840	0	0	210	54
0	168	12406	13306	5	845	0	0	209	53
0	169	12406	13313	5	850	0	0	209	53
0	170	12406	13313	5	855	1	72	209	53
0	171	12410	13332	5	860	1	134	209	53
0	172	12410	13342	5	865	1	151	209	53
0	173	12413	13353	5	870	1	239	209	53
0	174	12413	13364	5	875	1	338	209	53
0	175	12413	13371	5	880	1	403	209	53
0	176	12409	13379	5	885	1	429	209	53
0	177	12409	13386	5	890	1	442	209	53
0	178	12402	13391	5	895	1	450	211	53
0	179	12402	13395	5	900	1	454	210	52
0	180	12396	13395	5	905	1	453	211	52
0	181	12392	13395	5	910	1	448	211	52
0	182	12388	13395	5	915	1	445	211	52
0	183	12381	13395	5	920	1	444	211	52
0	184	12371	13387	5	925	1	446	211	52
0	185	12360	13381	5	930	1	445	211	52
0	186	12348	13371	5	935	1	450	211	52
0	187	12335	13361	5	940	1	451	211	52
0	188	12321	13350	5	945	1	452	211	52
0	189	12309	13337	5	950	1	458	211	52
0	190	12298	13325	5	955	1	453	210	52
0	191	12289	13313	5	960	1	450	210	52
0	192	12282	13301	5	965	1	453	208	53
0	193	12277	13290	5	970	1	448	208	53
0	194	12272	13279	5	975	1	447	208	53
0	195	12272	13268	5	980	1	437	208	53
0	196	12272	13257	5	985	1	439	208	53
0	197	12272	13247	5	990	1	433	209	53
0	198	12272	13237	5	995	1	417	209	53
0	199	12278	13228	5	1000	1	394	209	53
0	200	12284	13219	5	1005	1	384	209	53
0	201	12290	13213	5	1010	1	377	209	53
0	202	12297	13210	5	1015	1	364	209	53
0	203	12308	13210	5	1020	1	345	209	53
0	204	12320	13206	5	1025	1	348	209	53
0	205	12334	13206	5	1030	1	351	209	53
0	206	12349	13212	5	1035	1	347	209	53
0	207	12364	13218	5	1040	1	351	209	53
0	208	12378	13226	5	1045	1	355	210	54
0	209	12391	13237	5	1050	1	370	210	54
0	210	12405	13248	5	1055	1	370	210	54
0	211	12418	13263	5	1060	1	365	210	54
0	212	12430	13281	5	1065	1	370	210	54
0	213	12441	13298	5	1070	1	383	210	54
0	214	12451	13316	5	1075	1	400	210	54
0	215	12461	13332	5	1080	1	406	210	54
0	216	12469	13348	5	1085	1	419	210	54
0	217	12476	13362	5	1090	1	439	211	53
0	218	12483	13374	5	1095	1	454	211	53
0	219	12488	13386	5	1100	1	452	212	53
0	220	12492	13394	5	1105	1	465	212	53
0	221	12492	13400	5	1110	1	475	212	53
0	222	12496	13403	5	1115	1	477	212	53
0	223	12496	13403	5	1120	1	475	212	53
0	224	12496	13403	5	1125	1	469	212	53
0	225	12496	13403	5	1130	1	461	212	53
0	226	12496	13403	5	1135	1	452	211	52
0	227	12496	13400	5	1140	1	444	211	52
0	228	12496	13394	5	1145	1	437	211	52
0	229	12491	13385	5	1150	1	445	211	52
0	230	12488	13374	5	1155	1	442	211	52
0	231	12488	13360	5	1160	1	439	211	52
0	232	12477	13330	10	1170	1	440	211	52
0	233	12477	13316	5	1175	1	441	211	52
0	234	12472	13302	5	1180	1	435	211	52
0	235	12472	13289	5	1185	1	439	211	52
0	236	12472	13276	5	1190	1	437	211	52
0	237	12472	13264	5	1195	1	437	212	53
0	238	12472	13252	5	1200	1	436	212	53
0	239	12472	13242	5	1205	1	427	212	53
0	240	12479	13232	5	1210	1	415	212	53
0	241	12486	13224	5	1215	1	411	212	53
0	242	12495	13216	5	1220	1	415	212	53
0	243	12505	13210	5	1225	1	412	212	53
0	244	12517	13206	5	1230	1	399	213	53
0	245	12529	13206	5	1235	1	394	213	53
0	246	12543	13206	5	1240	1	396	213	53
0	247	12560	13209	5	1245	1	400	213	53
0	248	12578	13215	5	1250	1	405	213	53
0	249	12596	13225	5	1255	1	403	213	53
0	250	12614	13237	5	1260	1	395	213	53
0	251	12632	13252	5	1265	1	405	213	53
0	252	12649	13268	5	1270	1	398	213	53
0	253	12664	13287	5	1275	1	400	213	53
0	254	12680	13308	5	1280	1	399	213	53
0	255	12694	13328	5	1285	1	401	213	53
0	256	12705	13349	5	1290	1	405	213	53
0	257	12716	13370	5	1295	1	398	213	53
0	258	12725	13387	5	1300	1	410	213	53
0	259	12732	13402	5	1305	1	425	213	53
0	260	12738	13417	5	1310	1	419	213	53
0	261	12744	13427	5	1315	1	430	213	53
0	262	12748	13435	5	1320	1	451	212	53
0	263	12752	13441	5	1325	1	455	212	53
0	264	12752	13445	5	1330	1	455	212	53
0	265	12752	13445	5	1335	1	455	212	53
0	266	12752	13445	5	1340	1	453	212	53
0	267	12752	13445	5	1345	1	446	212	53
0	268	12752	13445	5	1350	1	437	212	53
0	269	12752	13445	5	1355	1	430	212	53
0	270	12752	13439	5	1360	1	420	212	53
0	271	12752	13431	5	1365	1	415	211	52
0	272	12748	13418	5	1370	1	420	211	52
0	273	12743	13401	5	1375	1	418	211	52
0	274	12737	13380	5	1380	1	423	211	52
0	275	12731	13355	5	1385	1	430	211	52
0	276	12724	13327	5	1390	1	437	212	53
0	277	12716	13297	5	1395	1	455	212	53
0	278	12709	13265	5	1400	1	466	212	53
0	279	12699	13231	5	1405	1	498	212	53
0	280	12689	13198	5	1410	1	500	212	53
0	281	12679	13167	5	1415	1	503	212	53
0	282	12670	13135	5	1420	1	514	213	53
0	283	12663	13106	5	1425	1	523	213	53
0	284	12659	13078	5	1430	1	525	213	53
0	285	12653	13050	5	1435	1	517	213	53
0	286	12648	13026	5	1440	1	525	214	54
0	287	12642	13007	5	1445	1	520	214	54
0	288	12636	12989	5	1450	1	523	214	54
0	289	12632	12974	5	1455	1	514	214	54
0	290	12632	12964	5	1460	1	517	214	54
0	291	12627	12956	5	1465	1	519	214	54
0	292	12627	12952	5	1470	1	522	214	54
0	293	12627	12952	5	1475	1	528	214	54
0	294	12627	12952	5	1480	1	540	214	54
0	295	12627	12952	5	1485	1	551	214	54
0	296	12627	12952	5	1490	1	567	214	54
0	297	12627	12957	5	1495	1	577	214	54
0	298	12627	12965	5	1500	1	585	214	54
0	299	12627	12977	5	1505	1	586	214	54
0	300	12630	12992	5	1510	1	592	214	54
0	301	12630	13012	5	1515	1	592	214	54
0	302	12638	13036	5	1520	1	589	213	53
0	303	12644	13063	5	1525	1	589	213	53
0	304	12650	13093	5	1530	1	586	213	53
0	305	12658	13124	5	1535	1	561	213	53
0	306	12667	13155	5	1540	1	562	213	53
0	307	12678	13186	5	1545	1	564	213	53
0	308	12691	13218	5	1550	1	548	213	53
0	309	12703	13248	5	1555	1	557	213	53
0	310	12716	13276	5	1560	1	566	213	53
0	311	12729	13301	5	1565	1	565	213	53
0	312	12742	13324	5	1570	1	562	213	53
0	313	12756	13342	5	1575	1	562	213	53
0	314	12772	13359	5	1580	1	556	213	53
0	315	12787	13375	5	1585	1	550	213	53
0	316	12801	13386	5	1590	1	571	213	53
0	317	12814	13396	5	1595	1	575	213	53
0	318	12828	13402	5	1600	1	553	213	53
0	319	12840	13407	5	1605	1	549	213	53
0	320	12852	13410	5	1610	1	548	213	53
0	321	12865	13410	5	1615	1	540	213	53
0	322	12875	13410	5	1620	1	534	213	53
0	323	12884	13410	5	1625	1	532	212	53
0	324	12892	13410	5	1630	1	527	212	53
0	325	12898	13406	5	1635	1	519	212	53
0	326	12903	13406	5	1640	1	510	212	53
0	327	12909	13398	5	1645	1	504	212	53
0	328	12914	13392	5	1650	1	501	212	53
0	329	12919	13386	5	1655	1	498	211	52
0	330	12923	13377	5	1660	1	496	211	52
0	331	12928	13366	5	1665	1	496	211	52
0	332	12933	13355	5	1670	1	493	211	52
0	333	12933	13344	5	1675	1	485	212	53
0	334	12937	13332	5	1680	1	482	212	53
0	335	12937	13321	5	1685	1	478	212	53
0	336	12937	13310	5	1690	1	470	212	53
0	337	12937	13297	5	1695	1	461	212	53
0	338	12937	13284	5	1700	1	449	212	53
0	339	12937	13271	5	1705	1	431	212	53
0	340	12937	13259	5	1710	1	411	212	53
0	341	12937	13248	5	1715	1	390	212	53
0	342	12937	13237	5	1720	1	376	212	53
0	343	12937	13228	5	1725	1	356	213	53
0	344	12937	13221	5	1730	1	326	213	53
0	345	12942	13213	5	1735	1	311	213	53
0	346	12942	13209	5	1740	1	308	213	53
0	347	12947	13209	5	1745	1	310	213	53
0	348	12952	13203	5	1750	1	309	213	53
0	349	12958	13203	5	1755	1	298	213	53
0	350	12966	13203	5	1760	1	299	213	53
0	351	12977	13203	5	1765	1	301	213	53
0	352	12989	13203	5	1770	1	299	213	53
0	353	13000	13210	5	1775	1	311	213	53
0	354	13012	13214	5	1780	1	301	213	53
0	355	13025	13217	5	1785	1	326	213	53
0	356	13038	13222	5	1790	1	341	213	53
0	357	13050	13229	5	1795	1	335	213	53
0	358	13060	13238	5	1800	1	357	213	53
0	359	13070	13248	5	1805	1	392	213	53
0	360	13079	13258	5	1810	1	402	213	53
0	361	13088	13271	5	1815	1	401	213	53
0	362	13096	13283	5	1820	1	420	213	53
0	363	13104	13297	5	1825	1	452	213	53
0	364	13108	13313	5	1830	1	450	213	53
0	365	13112	13327	5	1835	1	472	214	53
0	366	13115	13341	5	1840	1	485	214	53
0	367	13115	13352	5	1845	1	493	215	53
0	368	13120	13362	5	1850	1	508	215	53
0	369	13120	13370	5	1855	1	517	215	53
0	370	13124	13378	5	1860	1	517	215	53
0	371	13124	13385	5	1865	1	523	215	53
0	372	13128	13391	5	1870	1	527	215	53
0	373	13128	13395	5	1875	1	531	215	53
0	374	13128	13395	5	1880	1	532	214	52
0	375	13128	13399	5	1885	1	530	214	52
0	376	13128	13399	5	1890	1	524	214	52
0	377	13128	13399	5	1895	1	517	214	52
0	378	13128	13399	5	1900	1	506	214	52
0	379	13128	13395	5	1905	1	497	214	52
0	380	13128	13392	5	1910	1	492	214	52
0	381	13128	13387	5	1915	1	488	214	52
0	382	13128	13378	5	1920	1	490	214	52
0	383	13123	13368	5	1925	1	488	214	52
0	384	13123	13356	5	1930	1	488	214	52
0	385	13116	13343	5	1935	1	486	214	52
0	386	13116	13331	5	1940	1	478	214	52
0	387	13110	13317	5	1945	1	481	214	52
0	388	13107	13304	5	1950	1	480	214	52
0	389	13103	13292	5	1955	1	473	214	52
0	390	13100	13278	5	1960	1	466	214	52
0	391	13100	13265	5	1965	1	459	214	52
0	392	13100	13253	5	1970	1	450	214	52
0	393	13100	13240	5	1975	1	442	214	53
0	394	13100	13229	5	1980	1	417	214	53
0	395	13100	13220	5	1985	1	417	213	53
0	396	13100	13213	5	1990	1	420	213	53
0	397	13107	13205	5	1995	1	418	213	53
0	398	13113	13199	5	2000	1	417	213	53
0	399	13119	13199	5	2005	1	418	213	53
0	400	13126	13195	5	2010	1	422	213	53
0	401	13135	13195	5	2015	1	428	213	53
0	402	13145	13198	5	2020	1	431	214	54
0	403	13158	13202	5	2025	1	432	214	54
0	404	13174	13206	5	2030	1	427	215	54
0	405	13191	13214	5	2035	1	434	215	54
0	406	13206	13224	5	2040	1	437	217	53
0	407	13219	13236	5	2045	1	437	217	53
0	408	13232	13248	5	2050	1	442	217	53
0	409	13243	13261	5	2055	1	447	217	53
0	410	13256	13272	5	2060	1	453	217	53
0	411	13268	13283	5	2065	1	476	217	53
0	412	13279	13295	5	2070	1	475	217	53
0	413	13289	13307	5	2075	1	476	217	53
0	414	13300	13318	5	2080	1	494	217	53
0	415	13309	13329	5	2085	1	509	217	53
0	416	13318	13338	5	2090	1	503	217	53
0	417	13326	13345	5	2095	1	508	215	53
0	418	13334	13352	5	2100	1	527	215	53
0	419	13340	13357	5	2105	1	527	215	53
0	420	13346	13357	5	2110	1	524	214	53
0	421	13353	13361	5	2115	1	525	214	53
0	422	13358	13361	5	2120	1	523	214	53
0	423	13364	13361	5	2125	1	519	214	53
0	424	13369	13356	5	2130	1	513	215	53
0	425	13375	13351	5	2135	1	512	215	53
0	426	13380	13345	5	2140	1	509	214	52
0	427	13386	13337	5	2145	1	506	215	53
0	428	13392	13326	5	2150	1	504	215	53
0	429	13396	13315	5	2155	1	503	215	53
0	430	13396	13303	5	2160	1	507	215	53
0	431	13403	13291	5	2165	1	507	215	53
0	432	13403	13279	5	2170	1	501	215	53
0	433	13403	13267	5	2175	1	507	215	53
0	434	13406	13257	5	2180	1	501	215	53
0	435	13406	13248	5	2185	1	497	215	53
0	436	13406	13240	5	2190	1	495	215	53
0	437	13406	13235	5	2195	1	494	217	53
0	438	13403	13229	5	2200	1	489	217	53
0	439	13403	13224	5	2205	1	467	217	53
0	440	13403	13221	5	2210	1	447	217	53
0	441	13398	13221	5	2215	1	442	217	53
0	442	13398	13221	5	2220	1	444	217	53
0	443	13398	13221	5	2225	1	448	217	53
0	444	13398	13221	5	2230	1	450	217	53
0	445	13398	13221	5	2235	1	447	217	53
0	446	13398	13227	5	2240	1	435	217	53
0	447	13404	13234	5	2245	1	423	217	53
0	448	13407	13244	5	2250	1	431	217	53
0	449	13412	13252	5	2255	1	432	217	53
0	450	13416	13262	5	2260	1	434	217	53
0	451	13422	13273	5	2265	1	434	217	53
0	452	13430	13283	5	2270	1	432	217	53
0	453	13438	13293	5	2275	1	429	217	53
0	454	13447	13304	5	2280	1	442	217	53
0	455	13457	13315	5	2285	1	439	217	53
0	456	13468	13323	5	2290	1	456	217	53
0	457	13478	13329	5	2295	1	480	217	53
0	458	13489	13334	5	2300	1	478	217	53
0	459	13501	13338	5	2305	1	473	217	53
0	460	13513	13338	5	2310	1	478	217	53
0	461	13524	13343	5	2315	1	479	217	53
0	462	13536	13343	5	2320	1	488	217	53
0	463	13547	13340	5	2325	1	486	215	53
0	464	13555	13334	5	2330	1	486	215	53
0	465	13564	13327	5	2335	1	489	215	53
0	466	13572	13319	5	2340	1	486	215	53
0	467	13579	13308	5	2345	1	486	215	53
0	468	13586	13298	5	2350	1	485	215	53
0	469	13591	13286	5	2355	1	484	217	53
0	470	13596	13273	5	2360	1	488	218	53
0	471	13596	13259	5	2365	1	492	218	53
0	472	13596	13246	5	2370	1	490	219	52
0	473	13600	13234	5	2375	1	490	219	52
0	474	13600	13223	5	2380	1	490	219	52
0	475	13600	13214	5	2385	1	491	219	52
0	476	13600	13206	5	2390	1	488	219	52
0	477	13600	13198	5	2395	1	476	219	52
0	478	13596	13192	5	2400	1	411	220	53
0	479	13596	13192	5	2405	1	310	220	53
0	480	13596	13186	6	2411	1	178	220	53
0	481	13593	13186	5	2416	1	44	220	53
0	482	13593	13186	5	2421	0	0	220	53
0	483	13584	13193	5	2426	0	0	220	53
0	484	13578	13205	5	2431	0	0	220	53
0	485	13571	13223	5	2436	0	0	220	53
0	486	13565	13246	5	2441	0	0	220	53
0	487	13557	13273	5	2446	0	0	220	53
0	488	13547	13302	5	2451	0	0	220	53
0	489	13534	13333	5	2456	0	0	220	53
0	490	13518	13363	5	2461	0	0	220	53
0	491	13502	13392	5	2466	0	0	220	53
0	492	13484	13419	5	2471	0	0	220	53
0	493	13467	13443	5	2476	0	0	220	53
0	494	13453	13462	5	2481	0	0	219	52
0	495	13439	13479	5	2486	0	0	219	52
0	496	13426	13496	5	2491	0	0	218	52
0	497	13414	13510	5	2496	0	0	218	52
0	498	13401	13524	5	2501	0	0	217	51
0	499	13388	13538	5	2506	0	0	216	51
0	500	13375	13551	5	2511	0	0	215	51
0	501	13360	13561	5	2516	0	0	213	51
0	502	13342	13572	5	2521	0	0	212	50
0	503	13321	13584	5	2526	0	0	212	50
0	504	13298	13594	5	2531	0	0	211	51
0	505	13273	13604	5	2536	0	0	210	50
0	506	13249	13613	5	2541	0	0	209	50
0	507	13227	13617	5	2546	0	0	209	50
0	508	13209	13617	5	2551	0	0	209	50
0	509	13192	13613	5	2556	0	0	208	49
0	510	13179	13606	5	2561	0	0	208	49
0	511	13170	13595	5	2566	0	0	209	50
0	512	13170	13595	9	2575	1	104	209	50
0	513	13164	13578	5	2580	1	152	209	50
0	514	13161	13571	5	2585	1	173	209	50
0	515	13161	13565	5	2590	1	265	209	50
0	516	13157	13558	5	2595	1	358	209	50
0	517	13157	13552	5	2600	1	419	210	51
0	518	13153	13545	5	2605	1	458	210	51
0	519	13153	13541	5	2610	1	480	210	51
0	520	13153	13541	5	2615	1	497	210	51
0	521	13153	13535	5	2620	1	508	210	51
0	522	13153	13532	5	2625	1	514	211	51
0	523	13149	13528	5	2630	1	514	211	51
0	524	13149	13528	5	2635	1	513	212	50
0	525	13149	13522	5	2640	1	512	213	51
0	526	13149	13522	5	2645	1	498	213	51
0	527	13149	13518	5	2650	1	435	212	51
0	528	13146	13518	5	2655	1	335	212	51
0	529	13146	13518	5	2660	1	207	211	52
0	530	13146	13518	5	2665	1	66	211	52
0	531	13146	13518	5	2670	0	0	211	52
0	532	13146	13518	5	2675	0	0	211	52
0	533	13146	13518	5	2680	0	0	211	52
0	534	13149	13524	5	2685	0	0	211	52
0	535	13155	13532	5	2690	0	0	212	51
0	536	13161	13541	5	2695	0	0	212	51
0	537	13168	13552	5	2700	0	0	213	51
0	538	13168	13562	5	2705	0	0	213	51
0	539	13174	13570	5	2710	0	0	215	51
0	540	13174	13578	5	2715	0	0	214	50
0	541	13174	13586	5	2720	0	0	215	50
0	542	13174	13593	5	2725	0	0	216	49
0	543	13179	13600	5	2730	0	0	216	49
0	544	13179	13609	5	2735	0	0	217	49
0	545	13184	13617	5	2740	0	0	218	48
0	546	13189	13624	5	2745	0	0	218	47
0	547	13196	13631	5	2750	0	0	221	46
0	548	13203	13639	5	2755	0	0	222	46
0	549	13212	13646	5	2760	0	0	222	45
0	550	13226	13653	5	2765	0	0	223	44
0	551	13243	13661	5	2770	0	0	222	44
0	552	13263	13669	5	2775	0	0	221	43
0	553	13287	13673	5	2780	0	0	220	43
0	554	13309	13677	5	2785	0	0	218	43
0	555	13328	13681	5	2790	0	0	218	43
0	556	13347	13681	5	2795	0	0	216	43
0	557	13360	13681	5	2800	0	0	214	43
0	558	13368	13677	5	2805	0	0	213	43
0	559	13371	13674	5	2810	0	0	210	43
0	560	13371	13669	5	2815	0	0	208	42
0	561	13367	13664	5	2820	0	0	207	43
0	562	13363	13659	5	2825	0	0	204	42
0	563	13359	13653	5	2830	0	0	203	43
0	564	13353	13646	5	2835	0	0	200	42
0	565	13345	13641	5	2840	0	0	198	43
0	566	13339	13634	5	2845	0	0	196	43
0	567	13332	13627	5	2850	0	0	195	42
0	568	13325	13621	5	2855	0	0	195	42
0	569	13320	13615	5	2860	0	0	195	42
0	570	13316	13611	5	2865	0	0	195	42
0	571	13313	13606	5	2870	0	0	195	42
0	572	13309	13606	5	2875	0	0	194	42
0	573	13309	13606	5	2880	0	0	194	42
0	574	13305	13603	5	2885	0	0	193	42
0	575	13305	13603	5	2890	0	0	194	43
0	576	13305	13603	5	2895	0	0	194	43
0	577	13305	13603	5	2900	0	0	193	43
0	578	13305	13603	5	2905	0	0	193	43
0	579	13305	13608	5	2910	0	0	192	43
0	580	13305	13613	5	2915	0	0	192	43
0	581	13305	13616	5	2920	0	0	192	43
0	582	13305	13622	5	2925	0	0	191	44
0	583	13305	13627	5	2930	0	0	191	44
0	584	13301	13627	5	2935	0	0	190	44
0	585	13301	13631	5	2940	0	0	190	44
0	586	13301	13631	5	2945	0	0	190	44
0	587	13301	13635	5	2950	0	0	189	44
0	588	13301	13635	5	2955	0	0	189	44
0	589	13297	13635	5	2960	0	0	187	43
0	590	13307	13635	5	2965	0	0	187	43
0	591	13319	13635	5	2970	0	0	187	43
0	592	13335	13635	5	2975	0	0	187	43
0	593	13355	13635	5	2980	0	0	187	42
0	594	13377	13635	5	2985	0	0	187	42
0	595	13403	13635	5	2990	0	0	187	42
0	596	13430	13635	5	2995	0	0	187	42
0	597	13466	13635	5	3000	0	0	187	42
0	598	13507	13631	5	3005	0	0	187	42
0	599	13552	13631	5	3010	0	0	188	42
0	600	13601	13631	5	3015	0	0	189	42
0	601	13656	13631	5	3020	0	0	190	42
0	602	13715	13631	5	3025	0	0	191	41
0	603	13783	13631	5	3030	0	0	193	41
0	604	13862	13636	5	3035	0	0	194	41
0	605	13948	13636	5	3040	0	0	196	41
0	606	14041	13636	5	3045	0	0	199	40
0	607	14138	13636	5	3050	0	0	202	40
0	608	14243	13636	5	3055	0	0	205	39
0	609	14353	13636	5	3060	0	0	207	39
0	610	14465	13640	5	3065	0	0	207	39
0	611	14575	13640	5	3070	0	0	207	39
0	612	14686	13640	5	3075	0	0	207	39
0	613	14794	13640	5	3080	0	0	208	38
0	614	14903	13634	5	3085	0	0	210	38
0	615	15016	13628	5	3090	0	0	212	37
0	616	15133	13624	5	3095	0	0	214	37
0	617	15253	13620	5	3100	0	0	215	36
0	618	15377	13620	5	3105	0	0	215	36
0	619	15501	13614	5	3110	0	0	215	36
0	620	15615	13614	5	3115	0	0	214	37
0	621	15724	13614	5	3120	0	0	213	37
0	622	15826	13607	5	3125	0	0	212	38
0	623	15926	13607	5	3130	0	0	211	39
0	624	16025	13607	5	3135	0	0	211	39
