# Supplementary material for: “Let Me Hear Your Handwriting!” Evaluating the Movement Fluency from Its Sonification
Source: PLoS One. 2015 Jun 17;10(6):e0128388. doi: 10.1371/journal.pone.0128388 (PMC4470513; doi:10.1371/journal.pone.0128388)
Supplement: S1 Dataset — (ZIP) [file pone.0128388.s004.zip › S4_Dataset_Experiment1/JO7.txt]

Identification :	joumana	Operateur :	viet	Id tablette :	109052287	Id Curseur :	R
2011-10-21	09-50-57
Fichier origine :	C:\Documents and Settings\paz\Mes documents\Adulte Lapin\Sujets\joumana
Nb segments :	1
Seg	Num	X /100 mm	Y /100 mm	Interv ms	Time ms	Tip	P	Az	Al
0	0	16367	13034	5	5	0	0	225	22
0	1	16361	13024	5	10	0	0	225	22
0	2	16353	13011	5	15	0	0	225	22
0	3	16344	12997	5	20	0	0	225	22
0	4	16336	12986	5	25	0	0	225	22
0	5	16328	12983	5	30	0	0	225	22
0	6	16320	12983	5	35	0	0	225	22
0	7	16312	12989	5	40	0	0	225	22
0	8	16306	13003	5	45	0	0	225	22
0	9	16306	13024	5	50	0	0	225	22
0	10	16320	13054	5	55	0	0	225	22
0	11	16343	13091	5	60	0	0	225	22
0	12	16379	13130	5	65	0	0	225	22
0	13	16423	13166	5	70	0	0	225	23
0	14	16471	13198	5	75	0	0	225	25
0	15	16522	13223	5	80	0	0	225	28
0	16	16574	13241	5	85	0	0	224	31
0	17	16624	13253	5	90	0	0	224	34
0	18	16671	13265	5	95	0	0	223	36
0	19	16714	13273	5	100	0	0	222	39
0	20	16754	13283	5	105	0	0	222	41
0	21	16789	13295	5	110	0	0	223	42
0	22	16823	13306	5	115	0	0	223	43
0	23	16857	13318	5	120	0	0	224	45
0	24	16890	13328	5	125	0	0	225	46
0	25	16922	13340	5	130	0	0	225	47
0	26	16955	13350	5	135	0	0	226	49
0	27	16986	13362	5	140	0	0	227	51
0	28	17016	13375	5	145	0	0	227	51
0	29	17043	13389	5	150	0	0	227	51
0	30	17063	13402	5	155	0	0	228	50
0	31	17077	13416	5	160	0	0	228	49
0	32	17083	13431	5	165	0	0	228	49
0	33	17083	13444	5	170	0	0	228	48
0	34	17083	13460	5	175	0	0	228	48
0	35	17079	13476	5	180	0	0	227	47
0	36	17079	13492	5	185	0	0	227	47
0	37	17084	13507	5	190	0	0	227	47
0	38	17090	13521	5	195	0	0	226	47
0	39	17097	13533	5	200	0	0	226	47
0	40	17103	13541	5	205	0	0	225	46
0	41	17108	13550	5	210	0	0	225	46
0	42	17108	13557	5	215	0	0	225	46
0	43	17108	13561	5	220	0	0	224	46
0	44	17097	13561	5	225	0	0	224	46
0	45	17084	13561	5	230	0	0	223	46
0	46	17069	13554	5	235	0	0	222	46
0	47	17056	13545	5	240	0	0	221	46
0	48	17044	13537	5	245	0	0	221	46
0	49	17035	13528	5	250	0	0	220	46
0	50	17035	13518	5	255	0	0	220	46
0	51	17038	13507	5	260	0	0	220	46
0	52	17050	13494	5	265	0	0	220	46
0	53	17068	13481	5	270	0	0	220	46
0	54	17090	13464	5	275	0	0	219	46
0	55	17114	13447	5	280	0	0	219	46
0	56	17136	13428	5	285	0	0	217	46
0	57	17159	13405	5	290	0	0	218	47
0	58	17181	13380	5	295	0	0	218	47
0	59	17201	13353	5	300	0	0	218	47
0	60	17221	13326	5	305	0	0	220	48
0	61	17238	13299	5	310	0	0	220	48
0	62	17253	13273	5	315	0	0	222	48
0	63	17266	13250	5	320	0	0	222	48
0	64	17277	13227	5	325	0	0	224	48
0	65	17286	13207	5	330	0	0	224	48
0	66	17292	13191	5	335	0	0	225	49
0	67	17297	13177	5	340	0	0	226	49
0	68	17302	13166	5	345	0	0	226	49
0	69	17306	13158	5	350	0	0	227	50
0	70	17309	13154	5	355	0	0	227	50
0	71	17309	13154	5	360	0	0	227	51
0	72	17309	13154	5	365	0	0	227	51
0	73	17309	13163	5	370	0	0	227	52
0	74	17309	13171	5	375	0	0	227	52
0	75	17305	13180	5	380	0	0	227	52
0	76	17300	13193	5	385	0	0	226	52
0	77	17294	13207	5	390	0	0	226	52
0	78	17287	13222	5	395	0	0	225	53
0	79	17280	13241	5	400	0	0	225	53
0	80	17269	13262	5	405	0	0	225	53
0	81	17258	13285	5	410	0	0	225	53
0	82	17244	13309	5	415	0	0	224	54
0	83	17228	13334	5	420	0	0	224	54
0	84	17212	13359	5	425	0	0	221	54
0	85	17194	13380	5	430	0	0	221	54
0	86	17177	13400	5	435	0	0	220	53
0	87	17161	13416	5	440	0	0	220	53
0	88	17146	13427	5	445	0	0	220	53
0	89	17134	13436	5	450	0	0	219	52
0	90	17122	13442	5	455	0	0	219	52
0	91	17109	13442	5	460	0	0	218	52
0	92	17097	13442	5	465	0	0	218	52
0	93	17085	13442	5	470	0	0	217	52
0	94	17073	13438	5	475	0	0	216	51
0	95	17063	13431	5	480	0	0	214	52
0	96	17055	13426	5	485	0	0	214	52
0	97	17055	13426	2	487	1	6	214	52
0	98	17050	13422	5	492	1	20	213	51
0	99	17047	13414	5	497	1	66	213	51
0	100	17047	13410	5	502	1	101	212	51
0	101	17047	13405	5	507	1	136	212	51
0	102	17047	13401	5	512	1	182	211	52
0	103	17047	13401	5	517	1	235	211	52
0	104	17047	13396	5	522	1	287	211	52
0	105	17047	13396	5	527	1	341	211	52
0	106	17047	13392	5	532	1	388	211	52
0	107	17053	13392	5	537	1	429	210	52
0	108	17056	13387	5	542	1	470	210	52
0	109	17062	13387	5	547	1	512	208	53
0	110	17068	13383	5	552	1	541	208	53
0	111	17075	13383	5	557	1	556	208	53
0	112	17083	13383	5	562	1	570	208	53
0	113	17095	13383	5	567	1	573	208	53
0	114	17109	13389	5	572	1	571	208	53
0	115	17125	13395	5	577	1	586	208	53
0	116	17143	13402	5	582	1	579	208	53
0	117	17164	13412	5	587	1	577	208	53
0	118	17184	13425	5	592	1	582	208	53
0	119	17206	13440	5	597	1	572	208	53
0	120	17229	13455	5	602	1	569	208	53
0	121	17252	13475	5	607	1	554	208	53
0	122	17275	13496	5	612	1	548	208	53
0	123	17299	13521	5	617	1	500	208	53
0	124	17324	13549	5	622	1	501	208	53
0	125	17345	13580	5	627	1	504	210	52
0	126	17365	13614	5	632	1	447	210	52
0	127	17383	13648	5	637	1	458	211	52
0	128	17395	13684	5	642	1	455	211	52
0	129	17405	13720	5	647	1	434	211	52
0	130	17414	13754	5	652	1	427	211	52
0	131	17420	13787	5	657	1	430	211	52
0	132	17420	13817	5	662	1	420	211	52
0	133	17425	13846	5	667	1	405	211	52
0	134	17425	13874	5	672	1	430	211	52
0	135	17420	13899	5	677	1	403	211	52
0	136	17413	13921	5	682	1	391	210	51
0	137	17405	13937	5	687	1	384	210	51
0	138	17395	13948	5	692	1	382	210	51
0	139	17386	13956	5	697	1	377	209	51
0	140	17377	13962	5	702	1	368	209	51
0	141	17370	13962	5	707	1	353	207	52
0	142	17361	13967	5	712	1	339	207	52
0	143	17352	13967	5	717	1	329	207	52
0	144	17343	13962	5	722	1	320	209	51
0	145	17333	13954	5	727	1	311	209	51
0	146	17325	13943	5	732	1	302	210	51
0	147	17317	13926	5	737	1	300	210	51
0	148	17308	13904	5	742	1	309	210	51
0	149	17300	13877	5	747	1	312	210	51
0	150	17290	13844	5	752	1	324	210	51
0	151	17280	13807	5	757	1	333	210	51
0	152	17271	13768	5	762	1	330	210	51
0	153	17261	13726	5	767	1	367	210	51
0	154	17254	13682	5	772	1	402	210	51
0	155	17246	13639	5	777	1	406	210	51
0	156	17239	13596	5	782	1	423	210	51
0	157	17233	13554	5	787	1	441	210	51
0	158	17228	13514	5	792	1	456	210	51
0	159	17228	13476	5	797	1	461	210	51
0	160	17222	13443	5	802	1	465	210	51
0	161	17222	13413	5	807	1	467	210	51
0	162	17222	13385	5	812	1	484	211	52
0	163	17222	13360	5	817	1	485	211	52
0	164	17226	13338	5	822	1	485	211	52
0	165	17230	13319	5	827	1	484	211	52
0	166	17236	13305	5	832	1	489	211	52
0	167	17241	13293	5	837	1	490	212	53
0	168	17246	13282	5	842	1	486	212	53
0	169	17253	13272	5	847	1	484	212	53
0	170	17260	13264	5	852	1	467	212	53
0	171	17267	13258	5	857	1	408	212	53
0	172	17275	13253	5	862	1	330	213	53
0	173	17283	13253	5	867	1	199	213	53
0	174	17291	13253	5	872	1	51	213	53
0	175	17291	13253	5	877	0	0	213	53
0	176	17317	13253	5	882	0	0	213	53
0	177	17334	13261	5	887	0	0	213	53
0	178	17350	13269	5	892	0	0	213	53
0	179	17367	13277	5	897	0	0	213	53
0	180	17381	13287	5	902	0	0	213	53
0	181	17394	13298	5	907	0	0	213	53
0	182	17408	13308	5	912	0	0	213	53
0	183	17422	13318	5	917	0	0	213	53
0	184	17438	13326	5	922	0	0	213	53
0	185	17454	13334	5	927	0	0	213	53
0	186	17470	13339	5	932	0	0	213	53
0	187	17486	13345	5	937	0	0	213	53
0	188	17499	13352	5	942	0	0	213	53
0	189	17511	13359	5	947	0	0	213	53
0	190	17520	13367	5	952	0	0	213	53
0	191	17527	13374	5	957	0	0	213	53
0	192	17532	13382	5	962	0	0	212	53
0	193	17532	13388	5	967	0	0	212	53
0	194	17532	13396	5	972	0	0	212	53
0	195	17532	13404	5	977	0	0	212	53
0	196	17526	13410	5	982	0	0	212	53
0	197	17526	13410	5	987	1	73	212	53
0	198	17522	13427	5	992	1	127	212	53
0	199	17522	13436	5	997	1	176	212	53
0	200	17519	13445	5	1002	1	253	212	53
0	201	17515	13452	5	1007	1	341	212	53
0	202	17510	13459	5	1012	1	397	212	53
0	203	17506	13464	5	1017	1	432	212	53
0	204	17506	13469	5	1022	1	455	212	53
0	205	17499	13474	5	1027	1	472	212	53
0	206	17495	13474	5	1032	1	480	212	53
0	207	17492	13474	5	1037	1	484	211	52
0	208	17488	13474	5	1042	1	486	211	52
0	209	17483	13474	5	1047	1	495	211	52
0	210	17475	13474	5	1052	1	510	211	52
0	211	17466	13474	5	1057	1	507	211	52
0	212	17454	13467	5	1062	1	513	211	52
0	213	17442	13460	5	1067	1	514	211	52
0	214	17431	13453	5	1072	1	513	211	52
0	215	17419	13444	5	1077	1	524	211	52
0	216	17408	13435	5	1082	1	523	211	52
0	217	17399	13423	5	1087	1	516	211	52
0	218	17390	13412	5	1092	1	517	211	52
0	219	17383	13401	5	1097	1	519	211	52
0	220	17379	13390	5	1102	1	517	212	53
0	221	17375	13380	5	1107	1	515	212	53
0	222	17372	13371	5	1112	1	514	212	53
0	223	17372	13363	5	1117	1	509	212	53
0	224	17372	13356	5	1122	1	498	212	53
0	225	17372	13349	5	1127	1	489	212	53
0	226	17372	13343	5	1132	1	478	211	53
0	227	17379	13336	5	1137	1	467	211	53
0	228	17384	13331	5	1142	1	457	209	53
0	229	17390	13326	5	1147	1	444	209	53
0	230	17399	13323	5	1152	1	421	209	53
0	231	17411	13323	5	1157	1	424	209	53
0	232	17424	13318	5	1162	1	403	211	53
0	233	17440	13318	5	1167	1	401	211	53
0	234	17455	13322	5	1172	1	391	212	53
0	235	17469	13326	5	1177	1	391	212	53
0	236	17483	13332	5	1182	1	389	212	53
0	237	17495	13341	5	1187	1	378	212	53
0	238	17507	13351	5	1192	1	394	212	53
0	239	17517	13362	5	1197	1	389	212	53
0	240	17527	13377	5	1202	1	379	212	53
0	241	17536	13392	5	1207	1	409	212	53
0	242	17544	13407	5	1212	1	410	212	53
0	243	17550	13422	5	1217	1	411	212	53
0	244	17554	13437	5	1222	1	410	212	53
0	245	17558	13448	5	1227	1	434	212	53
0	246	17558	13459	5	1232	1	437	213	52
0	247	17562	13468	5	1237	1	444	213	52
0	248	17562	13474	5	1242	1	464	214	52
0	249	17562	13479	5	1247	1	475	214	52
0	250	17562	13479	5	1252	1	479	214	52
0	251	17562	13484	5	1257	1	476	214	52
0	252	17562	13484	5	1262	1	471	214	52
0	253	17562	13484	5	1267	1	465	214	52
0	254	17562	13479	5	1272	1	455	214	52
0	255	17562	13475	5	1277	1	448	214	52
0	256	17562	13468	5	1282	1	451	214	52
0	257	17562	13459	5	1287	1	450	213	51
0	258	17562	13447	5	1292	1	451	213	51
0	259	17562	13431	5	1297	1	447	213	51
0	260	17558	13416	5	1302	1	459	213	51
0	261	17558	13400	5	1307	1	453	213	51
0	262	17558	13386	5	1312	1	450	213	51
0	263	17558	13372	5	1317	1	453	214	52
0	264	17562	13359	5	1322	1	455	214	52
0	265	17566	13348	5	1327	1	454	214	52
0	266	17570	13337	5	1332	1	454	214	52
0	267	17575	13328	5	1337	1	455	214	52
0	268	17581	13321	5	1342	1	455	214	52
0	269	17588	13315	5	1347	1	456	214	52
0	270	17598	13311	5	1352	1	452	214	52
0	271	17608	13311	5	1357	1	439	215	53
0	272	17619	13311	5	1362	1	441	215	53
0	273	17630	13311	5	1367	1	447	215	53
0	274	17642	13311	5	1372	1	440	215	53
0	275	17653	13319	5	1377	1	434	215	53
0	276	17667	13327	5	1382	1	422	215	53
0	277	17681	13339	5	1387	1	421	215	53
0	278	17696	13354	5	1392	1	423	215	53
0	279	17711	13372	5	1397	1	419	215	53
0	280	17725	13391	5	1402	1	417	215	53
0	281	17740	13413	5	1407	1	391	215	53
0	282	17753	13436	5	1412	1	402	215	53
0	283	17765	13456	5	1417	1	409	215	53
0	284	17775	13475	5	1422	1	432	215	53
0	285	17782	13490	5	1427	1	429	215	53
0	286	17788	13503	5	1432	1	430	215	53
0	287	17793	13514	5	1437	1	439	217	52
0	288	17797	13521	5	1442	1	447	217	52
0	289	17797	13527	5	1447	1	447	217	51
0	290	17802	13527	5	1452	1	445	217	51
0	291	17802	13531	5	1457	1	442	217	51
0	292	17802	13531	5	1462	1	436	217	51
0	293	17802	13531	5	1467	1	429	217	51
0	294	17802	13531	5	1472	1	419	217	51
0	295	17798	13527	5	1477	1	416	217	51
0	296	17798	13520	5	1482	1	408	217	51
0	297	17792	13509	5	1487	1	411	217	51
0	298	17787	13494	5	1492	1	420	217	51
0	299	17782	13474	5	1497	1	418	217	51
0	300	17776	13452	5	1502	1	418	217	51
0	301	17771	13426	5	1507	1	424	217	51
0	302	17765	13398	5	1512	1	427	217	51
0	303	17760	13369	5	1517	1	455	217	51
0	304	17756	13338	5	1522	1	470	217	51
0	305	17751	13307	5	1527	1	476	217	51
0	306	17747	13277	5	1532	1	481	217	51
0	307	17747	13248	5	1537	1	484	218	52
0	308	17743	13220	5	1542	1	485	218	52
0	309	17743	13195	5	1547	1	493	218	52
0	310	17738	13172	5	1552	1	493	218	52
0	311	17738	13151	5	1557	1	495	219	52
0	312	17731	13133	5	1562	1	493	219	52
0	313	17728	13119	5	1567	1	493	219	52
0	314	17728	13107	5	1572	1	493	220	53
0	315	17723	13097	5	1577	1	495	220	53
0	316	17723	13092	5	1582	1	495	220	53
0	317	17719	13092	5	1587	1	496	221	54
0	318	17719	13088	5	1592	1	502	221	54
0	319	17719	13088	5	1597	1	512	221	54
0	320	17719	13088	5	1602	1	520	221	54
0	321	17719	13095	5	1607	1	525	223	54
0	322	17719	13101	5	1612	1	525	223	54
0	323	17719	13112	5	1617	1	530	223	54
0	324	17719	13129	5	1622	1	530	223	54
0	325	17719	13149	5	1627	1	520	223	54
0	326	17719	13175	5	1632	1	509	223	54
0	327	17719	13203	5	1637	1	485	223	54
0	328	17719	13232	5	1642	1	484	223	54
0	329	17724	13260	5	1647	1	481	223	54
0	330	17730	13285	5	1652	1	464	223	54
0	331	17737	13311	5	1657	1	454	221	54
0	332	17747	13335	5	1662	1	454	221	54
0	333	17757	13359	5	1667	1	441	221	54
0	334	17764	13383	5	1672	1	472	221	54
0	335	17773	13404	5	1677	1	475	220	53
0	336	17783	13423	5	1682	1	467	220	53
0	337	17792	13439	5	1687	1	483	220	53
0	338	17806	13455	5	1692	1	478	219	52
0	339	17819	13468	5	1697	1	478	219	52
0	340	17833	13480	5	1702	1	488	219	52
0	341	17846	13491	5	1707	1	486	218	52
0	342	17859	13498	5	1712	1	481	218	52
0	343	17871	13503	5	1717	1	486	218	52
0	344	17883	13507	5	1722	1	488	218	52
0	345	17894	13507	5	1727	1	478	217	51
0	346	17905	13511	5	1732	1	474	217	51
0	347	17915	13511	5	1737	1	469	217	51
0	348	17924	13511	5	1742	1	464	217	51
0	349	17933	13503	5	1747	1	458	217	51
0	350	17940	13497	5	1752	1	452	217	51
0	351	17946	13489	5	1757	1	452	217	51
0	352	17952	13480	5	1762	1	447	217	51
0	353	17957	13467	5	1767	1	446	217	51
0	354	17957	13455	5	1772	1	441	217	51
0	355	17962	13443	5	1777	1	444	217	51
0	356	17962	13430	5	1782	1	437	217	51
0	357	17962	13417	5	1787	1	435	217	51
0	358	17962	13405	5	1792	1	435	217	51
0	359	17962	13393	5	1797	1	435	217	51
0	360	17966	13381	5	1802	1	427	217	51
0	361	17966	13370	5	1807	1	414	217	51
0	362	17966	13361	5	1812	1	406	217	51
0	363	17972	13352	5	1817	1	396	217	51
0	364	17972	13344	5	1822	1	379	217	51
0	365	17978	13337	5	1827	1	353	218	52
0	366	17981	13331	5	1832	1	331	218	52
0	367	17986	13327	5	1837	1	328	218	52
0	368	17992	13327	5	1842	1	333	218	52
0	369	17998	13327	5	1847	1	335	218	52
0	370	18007	13327	5	1852	1	338	218	52
0	371	18016	13327	5	1857	1	350	218	52
0	372	18025	13332	5	1862	1	356	218	52
0	373	18034	13338	5	1867	1	363	218	52
0	374	18043	13346	5	1872	1	368	218	52
0	375	18052	13356	5	1877	1	375	218	52
0	376	18061	13369	5	1882	1	380	218	52
0	377	18071	13384	5	1887	1	382	218	52
0	378	18079	13400	5	1892	1	416	218	52
0	379	18088	13419	5	1897	1	411	218	52
0	380	18095	13438	5	1902	1	404	218	52
0	381	18102	13455	5	1907	1	428	218	52
0	382	18109	13472	5	1912	1	439	218	52
0	383	18115	13487	5	1917	1	431	218	52
0	384	18123	13500	5	1922	1	432	218	52
0	385	18130	13514	5	1927	1	432	218	52
0	386	18135	13526	5	1932	1	451	218	52
0	387	18140	13536	5	1937	1	469	218	52
0	388	18140	13543	5	1942	1	478	217	51
0	389	18144	13548	5	1947	1	483	217	51
0	390	18144	13552	5	1952	1	488	217	51
0	391	18144	13552	5	1957	1	490	217	51
0	392	18144	13557	5	1962	1	488	217	51
0	393	18144	13557	5	1967	1	483	217	51
0	394	18144	13557	5	1972	1	476	217	51
0	395	18144	13557	5	1977	1	468	217	51
0	396	18144	13557	5	1982	1	459	217	51
0	397	18144	13552	5	1987	1	458	217	51
0	398	18140	13545	5	1992	1	452	217	51
0	399	18140	13537	5	1997	1	448	217	51
0	400	18135	13527	5	2002	1	441	217	51
0	401	18132	13513	5	2007	1	444	217	51
0	402	18127	13497	5	2012	1	449	217	51
0	403	18123	13479	5	2017	1	447	217	51
0	404	18117	13462	5	2022	1	435	217	51
0	405	18117	13443	5	2027	1	440	217	51
0	406	18112	13426	5	2032	1	441	217	51
0	407	18112	13409	5	2037	1	441	217	51
0	408	18112	13390	5	2042	1	445	217	51
0	409	18112	13374	5	2047	1	444	217	51
0	410	18118	13359	5	2052	1	444	216	51
0	411	18118	13347	5	2057	1	442	216	51
0	412	18124	13336	5	2062	1	443	214	52
0	413	18129	13326	5	2067	1	440	215	53
0	414	18134	13320	5	2072	1	440	215	53
0	415	18141	13314	5	2077	1	443	215	53
0	416	18147	13311	5	2082	1	447	215	53
0	417	18154	13311	5	2087	1	448	215	53
0	418	18161	13311	5	2092	1	454	215	53
0	419	18170	13311	5	2097	1	455	215	53
0	420	18180	13318	5	2102	1	456	215	53
0	421	18190	13327	5	2107	1	455	217	52
0	422	18202	13338	5	2112	1	458	217	52
0	423	18212	13352	5	2117	1	456	218	52
0	424	18222	13369	5	2122	1	452	218	52
0	425	18231	13388	5	2127	1	450	218	52
0	426	18241	13407	5	2132	1	444	218	52
0	427	18250	13425	5	2137	1	451	218	52
0	428	18258	13441	5	2142	1	462	218	52
0	429	18266	13454	5	2147	1	457	218	52
0	430	18273	13466	5	2152	1	465	218	52
0	431	18280	13477	5	2157	1	465	218	52
0	432	18287	13486	5	2162	1	465	218	52
0	433	18294	13494	5	2167	1	473	218	52
0	434	18300	13501	5	2172	1	478	218	52
0	435	18307	13506	5	2177	1	479	218	52
0	436	18313	13506	5	2182	1	482	217	51
0	437	18318	13512	5	2187	1	480	217	51
0	438	18324	13512	5	2192	1	478	217	51
0	439	18329	13512	5	2197	1	475	217	51
0	440	18335	13508	5	2202	1	472	217	51
0	441	18343	13501	5	2207	1	470	217	51
0	442	18350	13493	5	2212	1	467	217	51
0	443	18359	13481	5	2217	1	467	217	51
0	444	18368	13467	5	2222	1	467	217	51
0	445	18376	13454	5	2227	1	464	217	51
0	446	18381	13440	5	2232	1	461	217	51
0	447	18385	13426	5	2237	1	460	217	51
0	448	18385	13413	5	2242	1	455	218	52
0	449	18385	13402	5	2247	1	454	218	52
0	450	18385	13388	5	2252	1	458	218	52
0	451	18385	13376	5	2257	1	458	218	52
0	452	18385	13366	5	2262	1	453	219	51
0	453	18385	13358	5	2267	1	452	219	51
0	454	18385	13351	5	2272	1	451	220	51
0	455	18385	13347	5	2277	1	442	220	51
0	456	18380	13347	5	2282	1	418	220	51
0	457	18380	13343	5	2287	1	408	222	51
0	458	18380	13343	5	2292	1	415	222	51
0	459	18380	13343	5	2297	1	420	222	51
0	460	18380	13343	5	2302	1	427	222	51
0	461	18380	13349	5	2307	1	423	222	51
0	462	18380	13355	5	2312	1	417	222	51
0	463	18384	13364	5	2317	1	420	222	51
0	464	18388	13374	5	2322	1	411	222	51
0	465	18393	13385	5	2327	1	415	222	51
0	466	18396	13396	5	2332	1	420	222	51
0	467	18402	13407	5	2337	1	419	222	51
0	468	18408	13417	5	2342	1	411	222	51
0	469	18417	13427	5	2347	1	415	222	51
0	470	18426	13437	5	2352	1	420	222	51
0	471	18438	13445	5	2357	1	429	220	52
0	472	18450	13452	5	2362	1	433	220	52
0	473	18462	13458	5	2367	1	435	218	52
0	474	18475	13463	5	2372	1	439	218	52
0	475	18489	13463	5	2377	1	465	218	52
0	476	18503	13470	5	2382	1	464	218	52
0	477	18518	13470	5	2387	1	461	218	52
0	478	18533	13470	5	2392	1	470	218	52
0	479	18548	13470	5	2397	1	473	217	52
0	480	18563	13470	5	2402	1	470	217	52
0	481	18578	13466	5	2407	1	471	215	53
0	482	18593	13461	5	2412	1	480	215	53
0	483	18605	13456	5	2417	1	488	215	53
0	484	18615	13451	5	2422	1	496	215	53
0	485	18621	13443	5	2427	1	498	215	53
0	486	18626	13436	5	2432	1	498	215	53
0	487	18626	13428	5	2437	1	497	215	53
0	488	18631	13418	5	2442	1	499	215	53
0	489	18631	13408	5	2447	1	495	217	52
0	490	18631	13398	5	2452	1	494	217	52
0	491	18631	13389	5	2457	1	493	218	52
0	492	18627	13379	5	2462	1	486	219	52
0	493	18622	13370	5	2467	1	475	219	52
0	494	18618	13362	5	2472	1	450	219	52
0	495	18618	13354	5	2477	1	408	219	52
0	496	18612	13348	5	2482	1	333	219	52
0	497	18607	13341	5	2487	1	250	219	52
0	498	18607	13336	5	2492	1	170	219	52
0	499	18602	13331	5	2497	1	87	219	52
0	500	18602	13325	5	2502	1	24	219	52
0	501	18602	13325	5	2507	0	0	219	52
0	502	18602	13318	5	2512	0	0	219	52
0	503	18602	13318	5	2517	0	0	219	52
0	504	18602	13318	5	2522	0	0	219	52
0	505	18602	13318	5	2527	0	0	219	52
0	506	18607	13322	5	2532	0	0	219	52
0	507	18607	13327	5	2537	0	0	219	52
0	508	18607	13335	5	2542	0	0	219	52
0	509	18607	13343	5	2547	0	0	219	52
0	510	18607	13353	5	2552	0	0	219	52
0	511	18607	13364	5	2557	0	0	219	52
0	512	18600	13378	5	2562	0	0	219	52
0	513	18594	13394	5	2567	0	0	219	52
0	514	18583	13413	5	2572	0	0	219	52
0	515	18571	13437	5	2577	0	0	219	52
0	516	18555	13464	5	2582	0	0	219	52
0	517	18537	13495	5	2587	0	0	219	52
0	518	18517	13528	5	2592	0	0	219	52
0	519	18496	13561	5	2597	0	0	218	53
0	520	18475	13590	5	2602	0	0	217	52
0	521	18454	13616	5	2607	0	0	215	53
0	522	18433	13641	5	2612	0	0	215	53
0	523	18413	13663	5	2617	0	0	214	52
0	524	18394	13684	5	2622	0	0	214	52
0	525	18376	13703	5	2627	0	0	213	51
0	526	18361	13720	5	2632	0	0	215	51
0	527	18347	13732	5	2637	0	0	215	51
0	528	18334	13743	5	2642	0	0	215	50
0	529	18323	13751	5	2647	0	0	215	50
0	530	18312	13757	5	2652	0	0	215	50
0	531	18300	13761	5	2657	0	0	214	49
0	532	18288	13761	5	2662	0	0	215	48
0	533	18275	13765	5	2667	0	0	215	48
0	534	18264	13765	5	2672	0	0	216	48
0	535	18253	13758	5	2677	0	0	216	48
0	536	18253	13758	10	2687	1	40	216	48
0	537	18241	13749	5	2692	1	92	216	48
0	538	18241	13745	5	2697	1	104	216	48
0	539	18237	13741	5	2702	1	166	217	49
0	540	18237	13735	5	2707	1	253	217	49
0	541	18233	13728	5	2712	1	338	216	49
0	542	18233	13722	5	2717	1	396	217	50
0	543	18233	13717	5	2722	1	433	216	50
0	544	18229	13713	5	2727	1	461	216	50
0	545	18229	13713	5	2732	1	484	216	50
0	546	18229	13708	5	2737	1	502	215	51
0	547	18226	13708	5	2742	1	515	216	51
0	548	18226	13701	5	2747	1	523	214	52
0	549	18226	13701	5	2752	1	527	214	52
0	550	18226	13695	5	2757	1	528	214	52
0	551	18226	13691	5	2762	1	525	214	52
0	552	18226	13691	5	2767	1	519	214	52
0	553	18222	13687	5	2772	1	477	214	52
0	554	18222	13687	5	2777	1	395	214	52
0	555	18222	13687	5	2782	1	275	214	52
0	556	18222	13687	5	2787	1	157	214	52
0	557	18222	13687	5	2792	1	28	214	52
0	558	18222	13687	5	2797	0	0	214	52
0	559	18222	13683	5	2802	0	0	214	52
0	560	18222	13683	5	2807	0	0	214	52
0	561	18222	13690	5	2812	0	0	214	52
0	562	18222	13697	5	2817	0	0	214	52
0	563	18222	13706	5	2822	0	0	213	51
0	564	18222	13717	5	2827	0	0	213	51
0	565	18222	13728	5	2832	0	0	215	51
0	566	18217	13741	5	2837	0	0	215	51
0	567	18212	13754	5	2842	0	0	216	50
0	568	18204	13766	5	2847	0	0	216	50
0	569	18196	13777	5	2852	0	0	217	50
0	570	18185	13789	5	2857	0	0	217	49
0	571	18173	13799	5	2862	0	0	218	48
0	572	18161	13807	5	2867	0	0	217	48
0	573	18149	13815	5	2872	0	0	217	46
0	574	18138	13820	5	2877	0	0	218	45
0	575	18130	13824	5	2882	0	0	218	44
0	576	18125	13824	5	2887	0	0	218	43
0	577	18125	13828	5	2892	0	0	218	42
0	578	18122	13828	5	2897	0	0	218	41
0	579	18122	13828	5	2902	0	0	217	41
0	580	18122	13828	5	2907	0	0	217	40
0	581	18122	13828	5	2912	0	0	217	39
0	582	18122	13828	5	2917	0	0	216	38
0	583	18125	13823	5	2922	0	0	216	37
0	584	18125	13823	5	2927	0	0	216	36
0	585	18125	13823	5	2932	0	0	215	35
0	586	18125	13818	5	2937	0	0	215	34
0	587	18125	13818	5	2942	0	0	215	34
0	588	18120	13818	5	2947	0	0	215	34
0	589	18116	13811	5	2952	0	0	215	34
0	590	18111	13807	5	2957	0	0	216	33
0	591	18104	13807	5	2962	0	0	215	33
0	592	18098	13801	5	2967	0	0	215	33
0	593	18091	13801	5	2972	0	0	215	33
0	594	18083	13796	5	2977	0	0	215	33
0	595	18076	13796	5	2982	0	0	215	32
0	596	18070	13792	5	2987	0	0	215	32
0	597	18064	13792	5	2992	0	0	216	31
0	598	18057	13792	5	2997	0	0	216	31
0	599	18049	13788	5	3002	0	0	216	31
0	600	18041	13788	5	3007	0	0	216	31
0	601	18033	13788	5	3012	0	0	216	31
0	602	18024	13788	5	3017	0	0	216	31
0	603	18018	13788	5	3022	0	0	216	31
0	604	18009	13788	5	3027	0	0	216	31
0	605	18000	13788	5	3032	0	0	214	31
0	606	17991	13788	5	3037	0	0	214	31
0	607	17979	13788	5	3042	0	0	213	31
0	608	17967	13788	5	3047	0	0	213	31
0	609	17955	13788	5	3052	0	0	212	31
0	610	17944	13785	5	3057	0	0	212	31
0	611	17936	13785	5	3062	0	0	212	31
0	612	17928	13780	5	3067	0	0	211	30
0	613	17920	13775	5	3072	0	0	210	30
0	614	17914	13770	5	3077	0	0	210	30
0	615	17907	13767	5	3082	0	0	209	30
0	616	17900	13763	5	3087	0	0	209	30
0	617	17900	13757	5	3092	0	0	209	30
0	618	17891	13752	5	3097	0	0	209	30
0	619	17886	13745	5	3102	0	0	209	30
