# Supplementary material for: “Let Me Hear Your Handwriting!” Evaluating the Movement Fluency from Its Sonification
Source: PLoS One. 2015 Jun 17;10(6):e0128388. doi: 10.1371/journal.pone.0128388 (PMC4470513; doi:10.1371/journal.pone.0128388)
Supplement: S1 Dataset — (ZIP) [file pone.0128388.s004.zip › S4_Dataset_Experiment1/JO8.txt]

Identification :	joumana	Operateur :	viet	Id tablette :	109052287	Id Curseur :	R
2011-10-21	09-51-01
Fichier origine :	C:\Documents and Settings\paz\Mes documents\Adulte Lapin\Sujets\joumana
Nb segments :	1
Seg	Num	X /100 mm	Y /100 mm	Interv ms	Time ms	Tip	P	Az	Al
0	0	22226	13693	5	5	0	0	214	39
0	1	22218	13673	5	10	0	0	214	39
0	2	22209	13645	5	15	0	0	213	39
0	3	22197	13608	5	20	0	0	214	40
0	4	22188	13577	5	25	0	0	214	40
0	5	22184	13548	5	30	0	0	215	40
0	6	22180	13526	5	35	0	0	216	41
0	7	22180	13508	5	40	0	0	216	41
0	8	22180	13489	5	45	0	0	217	42
0	9	22180	13470	5	50	0	0	217	43
0	10	22180	13446	5	55	0	0	218	43
0	11	22175	13419	5	60	0	0	218	44
0	12	22171	13388	5	65	0	0	219	45
0	13	22168	13356	5	70	0	0	219	46
0	14	22168	13323	5	75	0	0	220	47
0	15	22175	13289	5	80	0	0	220	48
0	16	22186	13255	5	85	0	0	221	48
0	17	22199	13223	5	90	0	0	222	49
0	18	22212	13192	5	95	0	0	222	50
0	19	22222	13163	5	100	0	0	223	51
0	20	22229	13140	5	105	0	0	223	52
0	21	22229	13122	5	110	0	0	223	52
0	22	22229	13108	5	115	0	0	224	52
0	23	22220	13098	5	120	0	0	225	53
0	24	22208	13090	5	125	0	0	226	54
0	25	22196	13083	5	130	0	0	226	54
0	26	22183	13077	5	135	0	0	227	54
0	27	22170	13073	5	140	0	0	226	55
0	28	22159	13073	5	145	0	0	228	55
0	29	22149	13073	5	150	0	0	226	56
0	30	22138	13073	5	155	0	0	228	57
0	31	22126	13077	5	160	0	0	228	57
0	32	22113	13082	5	165	0	0	228	57
0	33	22099	13089	5	170	0	0	228	57
0	34	22084	13098	5	175	0	0	228	57
0	35	22069	13108	5	180	0	0	228	57
0	36	22056	13120	5	185	0	0	228	57
0	37	22042	13134	5	190	0	0	228	57
0	38	22029	13151	5	195	0	0	228	57
0	39	22017	13170	5	200	0	0	228	57
0	40	22002	13190	5	205	0	0	228	57
0	41	21987	13213	5	210	0	0	226	56
0	42	21969	13238	5	215	0	0	226	56
0	43	21952	13263	5	220	0	0	226	56
0	44	21934	13288	5	225	0	0	225	55
0	45	21916	13312	5	230	0	0	225	55
0	46	21900	13333	5	235	0	0	224	55
0	47	21887	13352	5	240	0	0	224	55
0	48	21875	13367	5	245	0	0	223	54
0	49	21865	13379	5	250	0	0	221	54
0	50	21857	13386	5	255	0	0	221	54
0	51	21851	13390	5	260	0	0	220	53
0	52	21846	13390	5	265	0	0	220	53
0	53	21846	13390	5	270	0	0	219	52
0	54	21842	13385	5	275	0	0	219	52
0	55	21842	13381	5	280	0	0	219	52
0	56	21838	13381	5	285	0	0	217	52
0	57	21834	13374	5	290	0	0	217	52
0	58	21829	13374	5	295	0	0	215	53
0	59	21823	13368	5	300	0	0	214	52
0	60	21817	13361	5	305	0	0	214	52
0	61	21811	13353	5	310	0	0	214	52
0	62	21806	13345	5	315	0	0	214	52
0	63	21806	13338	5	320	0	0	214	52
0	64	21806	13329	4	324	1	32	214	52
0	65	21806	13325	5	329	1	62	214	52
0	66	21806	13319	5	334	1	108	214	52
0	67	21812	13313	5	339	1	164	214	52
0	68	21817	13307	5	344	1	206	214	52
0	69	21822	13302	5	349	1	230	214	52
0	70	21826	13297	5	354	1	246	214	52
0	71	21831	13297	5	359	1	267	214	52
0	72	21835	13293	5	364	1	292	215	53
0	73	21842	13293	5	369	1	309	215	53
0	74	21849	13288	5	374	1	361	215	53
0	75	21856	13288	5	379	1	405	215	53
0	76	21866	13288	5	384	1	417	215	53
0	77	21878	13288	5	389	1	412	215	53
0	78	21890	13292	5	394	1	424	215	53
0	79	21905	13297	5	399	1	435	215	53
0	80	21920	13302	5	404	1	441	215	53
0	81	21934	13309	5	409	1	440	215	53
0	82	21948	13318	5	414	1	440	215	53
0	83	21964	13329	5	419	1	440	215	53
0	84	21979	13343	5	424	1	439	215	53
0	85	21994	13360	5	429	1	429	215	53
0	86	22010	13379	5	434	1	433	215	53
0	87	22027	13400	5	439	1	430	215	53
0	88	22044	13423	5	444	1	421	215	53
0	89	22061	13450	5	449	1	421	215	53
0	90	22078	13478	5	454	1	417	215	53
0	91	22093	13509	5	459	1	403	215	53
0	92	22107	13541	5	464	1	404	215	53
0	93	22120	13574	5	469	1	404	215	53
0	94	22130	13605	5	474	1	397	216	51
0	95	22137	13635	5	479	1	389	216	51
0	96	22137	13665	5	484	1	379	217	51
0	97	22142	13692	5	489	1	369	217	51
0	98	22142	13717	5	494	1	377	217	51
0	99	22138	13741	5	499	1	368	217	51
0	100	22134	13761	5	504	1	364	217	51
0	101	22129	13778	5	509	1	358	216	50
0	102	22122	13793	5	514	1	356	216	50
0	103	22112	13805	5	519	1	350	216	50
0	104	22102	13815	5	524	1	344	216	50
0	105	22088	13823	5	529	1	337	216	50
0	106	22075	13830	5	534	1	334	216	50
0	107	22061	13834	5	539	1	333	216	50
0	108	22049	13834	5	544	1	327	216	50
0	109	22036	13834	5	549	1	328	216	50
0	110	22026	13834	5	554	1	317	216	50
0	111	22018	13827	5	559	1	311	216	50
0	112	22010	13819	5	564	1	301	216	50
0	113	22003	13809	5	569	1	298	216	50
0	114	21995	13793	5	574	1	310	216	50
0	115	21988	13771	5	579	1	306	216	50
0	116	21982	13744	5	584	1	317	216	50
0	117	21975	13710	5	589	1	338	216	50
0	118	21972	13674	5	594	1	356	216	50
0	119	21968	13636	5	599	1	380	216	50
0	120	21964	13598	5	604	1	394	216	50
0	121	21964	13559	5	609	1	418	216	50
0	122	21958	13519	5	614	1	452	216	50
0	123	21953	13481	5	619	1	467	216	50
0	124	21947	13444	5	624	1	473	216	50
0	125	21942	13408	5	629	1	485	216	50
0	126	21938	13376	5	634	1	484	216	50
0	127	21935	13345	5	639	1	506	215	51
0	128	21935	13316	5	644	1	506	216	51
0	129	21930	13289	5	649	1	509	214	52
0	130	21930	13264	5	654	1	512	214	52
0	131	21930	13242	5	659	1	520	214	52
0	132	21930	13223	5	664	1	522	215	53
0	133	21930	13205	5	669	1	525	215	53
0	134	21930	13191	5	674	1	522	215	53
0	135	21935	13180	5	679	1	523	215	53
0	136	21938	13168	5	684	1	526	217	53
0	137	21942	13160	5	689	1	522	217	53
0	138	21948	13153	5	694	1	510	217	53
0	139	21956	13146	5	699	1	476	217	53
0	140	21964	13146	5	704	1	416	217	53
0	141	21973	13141	5	709	1	306	219	53
0	142	21984	13141	5	714	1	160	219	53
0	143	21995	13141	5	719	1	36	220	53
0	144	21995	13141	5	724	0	0	220	53
0	145	22017	13151	5	729	0	0	220	53
0	146	22029	13159	5	734	0	0	220	53
0	147	22040	13169	5	739	0	0	220	53
0	148	22050	13182	5	744	0	0	220	53
0	149	22058	13195	5	749	0	0	220	53
0	150	22065	13206	5	754	0	0	220	53
0	151	22070	13216	5	759	0	0	220	53
0	152	22074	13225	5	764	0	0	220	53
0	153	22079	13233	5	769	0	0	220	53
0	154	22085	13241	5	774	0	0	220	53
0	155	22092	13250	5	779	0	0	221	52
0	156	22101	13256	5	784	0	0	221	52
0	157	22109	13263	5	789	0	0	223	52
0	158	22119	13270	5	794	0	0	223	52
0	159	22129	13277	5	799	0	0	223	52
0	160	22140	13284	5	804	0	0	223	52
0	161	22151	13291	5	809	0	0	223	52
0	162	22161	13298	5	814	0	0	223	52
0	163	22172	13303	5	819	0	0	223	52
0	164	22184	13309	5	824	0	0	223	52
0	165	22193	13314	5	829	0	0	224	51
0	166	22202	13319	5	834	0	0	224	51
0	167	22208	13323	5	839	0	0	224	50
0	168	22208	13323	5	844	0	0	223	51
0	169	22213	13328	5	849	0	0	223	51
0	170	22213	13328	5	854	0	0	222	51
0	171	22213	13328	5	859	0	0	222	51
0	172	22213	13328	8	867	1	73	222	51
0	173	22213	13336	5	872	1	111	222	51
0	174	22217	13340	5	877	1	144	222	51
0	175	22217	13345	5	882	1	192	222	51
0	176	22209	13350	5	887	1	236	222	51
0	177	22205	13354	5	892	1	274	222	51
0	178	22199	13357	5	897	1	295	220	51
0	179	22194	13357	5	902	1	307	219	51
0	180	22188	13357	5	907	1	324	219	51
0	181	22180	13357	5	912	1	340	218	52
0	182	22170	13357	5	917	1	343	218	52
0	183	22159	13357	5	922	1	340	218	52
0	184	22148	13350	5	927	1	358	218	52
0	185	22137	13343	5	932	1	371	218	52
0	186	22126	13335	5	937	1	371	218	52
0	187	22115	13325	5	942	1	371	218	52
0	188	22106	13314	5	947	1	372	218	52
0	189	22097	13303	5	952	1	370	218	52
0	190	22088	13292	5	957	1	373	218	52
0	191	22081	13281	5	962	1	367	218	52
0	192	22075	13269	5	967	1	369	219	52
0	193	22071	13258	5	972	1	373	219	52
0	194	22071	13247	5	977	1	370	219	52
0	195	22071	13236	5	982	1	372	219	52
0	196	22071	13226	5	987	1	371	219	52
0	197	22071	13218	5	992	1	370	219	52
0	198	22076	13209	5	997	1	375	219	52
0	199	22082	13202	5	1002	1	373	219	52
0	200	22089	13197	5	1007	1	370	219	52
0	201	22099	13192	5	1012	1	369	220	53
0	202	22110	13192	5	1017	1	367	220	53
0	203	22121	13188	5	1022	1	362	220	53
0	204	22134	13188	5	1027	1	349	220	53
0	205	22148	13194	5	1032	1	338	220	53
0	206	22163	13199	5	1037	1	336	220	53
0	207	22178	13208	5	1042	1	334	220	53
0	208	22192	13219	5	1047	1	329	220	53
0	209	22205	13231	5	1052	1	333	220	53
0	210	22216	13245	5	1057	1	336	220	53
0	211	22226	13262	5	1062	1	331	220	53
0	212	22235	13279	5	1067	1	364	220	53
0	213	22244	13297	5	1072	1	365	220	53
0	214	22250	13314	5	1077	1	362	220	53
0	215	22255	13330	5	1082	1	389	220	53
0	216	22261	13343	5	1087	1	391	220	53
0	217	22265	13353	5	1092	1	405	220	53
0	218	22265	13360	5	1097	1	433	220	53
0	219	22270	13360	5	1102	1	453	220	53
0	220	22270	13365	5	1107	1	453	219	52
0	221	22270	13365	5	1112	1	446	219	52
0	222	22270	13365	5	1117	1	435	219	52
0	223	22270	13362	5	1122	1	427	219	52
0	224	22270	13358	5	1127	1	420	219	52
0	225	22270	13351	5	1132	1	415	219	52
0	226	22270	13340	5	1137	1	417	219	52
0	227	22264	13327	5	1142	1	410	219	52
0	228	22260	13312	5	1147	1	420	219	52
0	229	22257	13296	5	1152	1	419	219	52
0	230	22257	13281	5	1157	1	416	219	52
0	231	22251	13265	5	1162	1	415	219	52
0	232	22251	13252	5	1167	1	408	219	52
0	233	22251	13238	5	1172	1	408	219	52
0	234	22255	13227	5	1177	1	409	219	52
0	235	22255	13217	5	1182	1	406	219	52
0	236	22263	13207	5	1187	1	399	219	52
0	237	22269	13200	5	1192	1	394	219	52
0	238	22276	13194	5	1197	1	388	219	52
0	239	22287	13189	5	1202	1	382	219	52
0	240	22299	13184	5	1207	1	380	220	53
0	241	22313	13184	5	1212	1	382	220	53
0	242	22326	13184	5	1217	1	381	220	53
0	243	22341	13184	5	1222	1	364	220	53
0	244	22357	13194	5	1227	1	370	220	53
0	245	22373	13203	5	1232	1	365	220	53
0	246	22390	13215	5	1237	1	369	220	53
0	247	22406	13229	5	1242	1	359	220	53
0	248	22422	13247	5	1247	1	368	220	53
0	249	22437	13267	5	1252	1	356	220	53
0	250	22452	13288	5	1257	1	362	220	53
0	251	22465	13311	5	1262	1	371	220	53
0	252	22476	13334	5	1267	1	379	220	53
0	253	22486	13356	5	1272	1	388	220	53
0	254	22495	13376	5	1277	1	380	220	53
0	255	22504	13393	5	1282	1	383	220	53
0	256	22510	13408	5	1287	1	395	220	53
0	257	22515	13419	5	1292	1	408	220	53
0	258	22520	13428	5	1297	1	415	220	52
0	259	22520	13434	5	1302	1	424	220	52
0	260	22520	13438	5	1307	1	432	222	51
0	261	22520	13438	5	1312	1	431	222	51
0	262	22520	13438	5	1317	1	423	222	51
0	263	22520	13438	5	1322	1	412	222	51
0	264	22520	13438	5	1327	1	403	222	51
0	265	22520	13429	5	1332	1	401	222	51
0	266	22520	13419	5	1337	1	399	222	51
0	267	22513	13404	5	1342	1	397	220	51
0	268	22509	13383	5	1347	1	400	220	51
0	269	22505	13356	5	1352	1	416	220	51
0	270	22501	13325	5	1357	1	423	222	51
0	271	22496	13291	5	1362	1	444	222	51
0	272	22491	13257	5	1367	1	452	222	51
0	273	22486	13222	5	1372	1	474	222	51
0	274	22480	13188	5	1377	1	484	222	51
0	275	22474	13155	5	1382	1	504	223	52
0	276	22468	13122	5	1387	1	515	223	52
0	277	22461	13092	5	1392	1	521	221	52
0	278	22455	13064	5	1397	1	517	221	52
0	279	22450	13041	5	1402	1	516	220	53
0	280	22444	13020	5	1407	1	524	220	53
0	281	22440	13003	5	1412	1	523	221	54
0	282	22440	12988	5	1417	1	520	221	54
0	283	22434	12977	5	1422	1	520	221	54
0	284	22434	12970	5	1427	1	521	221	54
0	285	22434	12970	5	1432	1	523	221	54
0	286	22431	12970	5	1437	1	527	221	54
0	287	22431	12970	5	1442	1	534	221	54
0	288	22431	12970	5	1447	1	544	221	54
0	289	22431	12970	5	1452	1	554	221	54
0	290	22431	12975	5	1457	1	565	221	54
0	291	22431	12983	5	1462	1	577	221	54
0	292	22431	12996	5	1467	1	578	221	54
0	293	22437	13017	5	1472	1	562	221	54
0	294	22440	13044	5	1477	1	549	221	54
0	295	22446	13075	5	1482	1	545	220	53
0	296	22454	13106	5	1487	1	533	220	53
0	297	22462	13137	5	1492	1	524	220	53
0	298	22470	13166	5	1497	1	525	220	53
0	299	22479	13194	5	1502	1	503	220	53
0	300	22486	13222	5	1507	1	510	220	53
0	301	22494	13248	5	1512	1	512	220	53
0	302	22503	13272	5	1517	1	512	220	53
0	303	22513	13293	5	1522	1	509	220	53
0	304	22526	13312	5	1527	1	516	220	53
0	305	22538	13329	5	1532	1	512	220	53
0	306	22551	13344	5	1537	1	512	220	53
0	307	22563	13356	5	1542	1	514	221	52
0	308	22573	13368	5	1547	1	508	221	52
0	309	22584	13376	5	1552	1	504	221	52
0	310	22595	13382	5	1557	1	501	220	53
0	311	22605	13388	5	1562	1	498	220	53
0	312	22613	13388	5	1567	1	492	220	53
0	313	22620	13391	5	1572	1	488	220	53
0	314	22625	13391	5	1577	1	478	219	52
0	315	22629	13391	5	1582	1	468	219	52
0	316	22633	13384	5	1587	1	456	219	52
0	317	22638	13379	5	1592	1	450	219	52
0	318	22642	13372	5	1597	1	447	219	52
0	319	22642	13363	5	1602	1	442	219	52
0	320	22647	13354	5	1607	1	441	219	52
0	321	22647	13342	5	1612	1	441	219	52
0	322	22651	13330	5	1617	1	442	218	53
0	323	22651	13316	5	1622	1	440	218	53
0	324	22656	13301	5	1627	1	440	218	53
0	325	22656	13287	5	1632	1	433	218	53
0	326	22656	13273	5	1637	1	429	219	52
0	327	22659	13260	5	1642	1	417	219	52
0	328	22659	13247	5	1647	1	403	219	52
0	329	22659	13235	5	1652	1	399	219	52
0	330	22664	13224	5	1657	1	396	219	52
0	331	22664	13213	5	1662	1	385	220	53
0	332	22668	13203	5	1667	1	369	220	53
0	333	22672	13195	5	1672	1	359	220	53
0	334	22677	13187	5	1677	1	355	220	53
0	335	22681	13182	5	1682	1	348	220	53
0	336	22687	13182	5	1687	1	339	220	53
0	337	22695	13177	5	1692	1	344	220	53
0	338	22702	13177	5	1697	1	350	220	53
0	339	22711	13181	5	1702	1	353	221	54
0	340	22721	13186	5	1707	1	345	221	54
0	341	22732	13194	5	1712	1	343	221	54
0	342	22743	13205	5	1717	1	354	221	54
0	343	22755	13220	5	1722	1	358	221	54
0	344	22766	13236	5	1727	1	357	221	54
0	345	22778	13255	5	1732	1	369	221	54
0	346	22789	13274	5	1737	1	377	221	54
0	347	22800	13293	5	1742	1	388	221	54
0	348	22811	13311	5	1747	1	393	223	53
0	349	22819	13328	5	1752	1	429	221	52
0	350	22825	13344	5	1757	1	439	223	52
0	351	22830	13357	5	1762	1	455	223	52
0	352	22830	13368	5	1767	1	478	223	52
0	353	22833	13376	5	1772	1	492	223	52
0	354	22833	13383	5	1777	1	499	223	52
0	355	22833	13388	5	1782	1	510	223	52
0	356	22837	13392	5	1787	1	518	223	52
0	357	22837	13397	5	1792	1	520	223	52
0	358	22837	13397	5	1797	1	519	222	51
0	359	22837	13397	5	1802	1	517	222	51
0	360	22837	13397	5	1807	1	514	222	51
0	361	22837	13397	5	1812	1	510	222	51
0	362	22837	13397	5	1817	1	502	222	51
0	363	22837	13397	5	1822	1	495	222	51
0	364	22837	13397	5	1827	1	485	222	51
0	365	22837	13390	5	1832	1	475	222	51
0	366	22837	13383	5	1837	1	474	222	51
0	367	22833	13373	5	1842	1	470	222	51
0	368	22833	13361	5	1847	1	464	222	51
0	369	22829	13348	5	1852	1	464	222	51
0	370	22829	13332	5	1857	1	461	222	51
0	371	22823	13318	5	1862	1	450	222	51
0	372	22823	13302	5	1867	1	449	222	51
0	373	22823	13288	5	1872	1	442	222	51
0	374	22823	13276	5	1877	1	420	222	51
0	375	22823	13264	5	1882	1	411	222	51
0	376	22823	13253	5	1887	1	402	222	51
0	377	22823	13244	5	1892	1	399	222	51
0	378	22827	13234	5	1897	1	392	223	52
0	379	22831	13226	5	1902	1	383	223	52
0	380	22834	13219	5	1907	1	375	223	52
0	381	22839	13214	5	1912	1	371	223	52
0	382	22844	13214	5	1917	1	368	223	52
0	383	22850	13209	5	1922	1	370	223	52
0	384	22856	13209	5	1927	1	378	223	52
0	385	22862	13209	5	1932	1	382	223	52
0	386	22871	13216	5	1937	1	380	223	52
0	387	22881	13222	5	1942	1	385	223	52
0	388	22890	13232	5	1947	1	390	223	52
0	389	22900	13244	5	1952	1	394	223	52
0	390	22910	13257	5	1957	1	398	223	52
0	391	22918	13272	5	1962	1	397	223	52
0	392	22928	13286	5	1967	1	397	223	52
0	393	22939	13298	5	1972	1	425	223	52
0	394	22948	13310	5	1977	1	420	223	52
0	395	22959	13322	5	1982	1	423	223	52
0	396	22969	13331	5	1987	1	435	223	52
0	397	22977	13340	5	1992	1	442	223	52
0	398	22986	13347	5	1997	1	447	223	52
0	399	22994	13352	5	2002	1	455	223	52
0	400	23003	13352	5	2007	1	454	223	52
0	401	23012	13356	5	2012	1	454	223	52
0	402	23021	13356	5	2017	1	457	223	52
0	403	23030	13356	5	2022	1	460	223	52
0	404	23037	13352	5	2027	1	462	223	52
0	405	23044	13346	5	2032	1	461	222	51
0	406	23050	13339	5	2037	1	461	222	51
0	407	23058	13331	5	2042	1	457	222	51
0	408	23066	13321	5	2047	1	458	222	51
0	409	23071	13310	5	2052	1	456	222	51
0	410	23077	13298	5	2057	1	455	222	51
0	411	23081	13285	5	2062	1	457	222	51
0	412	23081	13273	5	2067	1	457	223	51
0	413	23081	13262	5	2072	1	453	224	51
0	414	23081	13252	5	2077	1	451	225	51
0	415	23081	13242	5	2082	1	447	225	51
0	416	23081	13234	5	2087	1	450	225	51
0	417	23081	13226	5	2092	1	453	225	51
0	418	23081	13217	5	2097	1	452	224	51
0	419	23076	13211	5	2102	1	451	224	51
0	420	23076	13206	5	2107	1	448	224	52
0	421	23071	13202	5	2112	1	444	224	52
0	422	23071	13202	5	2117	1	444	224	52
0	423	23071	13202	5	2122	1	447	224	52
0	424	23071	13202	5	2127	1	453	224	52
0	425	23071	13202	5	2132	1	459	224	52
0	426	23071	13207	5	2137	1	460	224	52
0	427	23071	13214	5	2142	1	458	224	52
0	428	23075	13223	5	2147	1	435	224	52
0	429	23075	13235	5	2152	1	439	224	52
0	430	23082	13248	5	2157	1	441	224	52
0	431	23086	13258	5	2162	1	446	224	52
0	432	23091	13268	5	2167	1	443	224	52
0	433	23097	13277	5	2172	1	442	224	52
0	434	23105	13286	5	2177	1	444	224	52
0	435	23115	13293	5	2182	1	446	224	52
0	436	23126	13301	5	2187	1	439	224	52
0	437	23138	13309	5	2192	1	439	224	52
0	438	23151	13315	5	2197	1	443	224	52
0	439	23163	13320	5	2202	1	464	224	52
0	440	23173	13325	5	2207	1	461	223	52
0	441	23184	13325	5	2212	1	458	223	52
0	442	23194	13328	5	2217	1	465	223	52
0	443	23203	13328	5	2222	1	482	223	52
0	444	23210	13328	5	2227	1	483	223	52
0	445	23216	13324	5	2232	1	477	223	52
0	446	23220	13320	5	2237	1	474	223	52
0	447	23224	13314	5	2242	1	472	223	52
0	448	23228	13306	5	2247	1	473	223	52
0	449	23233	13295	5	2252	1	473	223	52
0	450	23237	13282	5	2257	1	475	223	52
0	451	23237	13269	5	2262	1	475	223	52
0	452	23242	13256	5	2267	1	484	223	52
0	453	23242	13242	5	2272	1	488	223	52
0	454	23242	13229	5	2277	1	496	223	52
0	455	23242	13215	5	2282	1	498	223	52
0	456	23238	13202	5	2287	1	498	223	52
0	457	23238	13191	5	2292	1	498	224	52
0	458	23238	13181	5	2297	1	493	224	52
0	459	23238	13171	5	2302	1	458	224	52
0	460	23238	13163	5	2307	1	359	224	52
0	461	23234	13159	5	2312	1	228	224	52
0	462	23234	13159	5	2317	1	92	224	52
0	463	23234	13159	5	2322	0	0	225	53
0	464	23234	13159	5	2327	0	0	225	53
0	465	23234	13170	5	2332	0	0	225	53
0	466	23238	13188	5	2337	0	0	225	53
0	467	23238	13212	5	2342	0	0	225	53
0	468	23238	13244	5	2347	0	0	225	53
0	469	23234	13279	5	2352	0	0	225	53
0	470	23227	13317	5	2357	0	0	225	53
0	471	23217	13357	5	2362	0	0	226	52
0	472	23206	13397	5	2367	0	0	226	52
0	473	23195	13434	5	2372	0	0	227	52
0	474	23182	13468	5	2377	0	0	227	52
0	475	23168	13500	5	2382	0	0	226	51
0	476	23157	13526	5	2387	0	0	226	51
0	477	23144	13550	5	2392	0	0	226	50
0	478	23132	13573	5	2397	0	0	226	50
0	479	23122	13592	5	2402	0	0	226	49
0	480	23111	13609	5	2407	0	0	226	49
0	481	23099	13626	5	2412	0	0	225	49
0	482	23085	13642	5	2417	0	0	225	49
0	483	23070	13654	5	2422	0	0	224	48
0	484	23051	13665	5	2427	0	0	223	47
0	485	23030	13674	5	2432	0	0	223	47
0	486	23006	13680	5	2437	0	0	222	47
0	487	22980	13683	5	2442	0	0	222	47
0	488	22954	13683	5	2447	0	0	222	47
0	489	22928	13683	5	2452	0	0	220	47
0	490	22905	13673	5	2457	0	0	220	47
0	491	22905	13673	6	2463	1	162	218	47
0	492	22877	13659	5	2468	1	198	218	47
0	493	22872	13653	5	2473	1	194	220	48
0	494	22872	13649	5	2478	1	233	220	48
0	495	22867	13644	5	2483	1	299	218	48
0	496	22867	13638	5	2488	1	391	218	48
0	497	22867	13631	5	2493	1	460	218	49
0	498	22863	13624	5	2498	1	494	218	49
0	499	22863	13618	5	2503	1	516	218	49
0	500	22863	13611	5	2508	1	530	218	49
0	501	22863	13605	5	2513	1	534	219	50
0	502	22863	13600	5	2518	1	534	218	50
0	503	22860	13597	5	2523	1	531	218	50
0	504	22860	13593	5	2528	1	526	217	51
0	505	22860	13593	5	2533	1	517	217	51
0	506	22860	13593	5	2538	1	461	217	51
0	507	22860	13593	5	2543	1	356	217	51
0	508	22860	13593	5	2548	1	208	217	51
0	509	22860	13593	5	2553	1	36	217	51
0	510	22860	13593	5	2558	0	0	217	51
0	511	22856	13602	5	2563	0	0	217	51
0	512	22856	13613	5	2568	0	0	217	51
0	513	22856	13627	5	2573	0	0	217	51
0	514	22861	13645	5	2578	0	0	217	51
0	515	22861	13664	5	2583	0	0	217	51
0	516	22861	13683	5	2588	0	0	217	51
0	517	22856	13704	5	2593	0	0	217	51
0	518	22856	13721	5	2598	0	0	217	51
0	519	22850	13738	5	2603	0	0	217	50
0	520	22846	13755	5	2608	0	0	217	50
0	521	22842	13770	5	2613	0	0	217	49
0	522	22839	13785	5	2618	0	0	217	49
0	523	22834	13802	5	2623	0	0	216	48
0	524	22830	13819	5	2628	0	0	215	47
0	525	22826	13835	5	2633	0	0	214	47
0	526	22821	13852	5	2638	0	0	212	45
0	527	22817	13870	5	2643	0	0	211	44
0	528	22813	13887	5	2648	0	0	210	43
0	529	22810	13904	5	2653	0	0	208	41
0	530	22810	13923	5	2658	0	0	206	40
0	531	22806	13939	5	2663	0	0	205	38
0	532	22806	13956	5	2668	0	0	203	37
0	533	22812	13974	5	2673	0	0	201	34
0	534	22816	13991	5	2678	0	0	200	32
0	535	22826	14012	5	2683	0	0	198	30
0	536	22836	14035	5	2688	0	0	197	29
0	537	22836	14035	5	2693	0	0	197	29
