# Supplementary material for: “Let Me Hear Your Handwriting!” Evaluating the Movement Fluency from Its Sonification
Source: PLoS One. 2015 Jun 17;10(6):e0128388. doi: 10.1371/journal.pone.0128388 (PMC4470513; doi:10.1371/journal.pone.0128388)
Supplement: S1 Dataset — (ZIP) [file pone.0128388.s004.zip › S4_Dataset_Experiment1/JU1.txt]

Identification :	julien
2008-10-20	11:19:57
Fichier origine :	C:\Documents and Settings\schon\Bureau\Ecriture\julien lapin1.txt
Nb segments :	1
Seg	Num	X /100 mm	Y /100 mm	Interv ms	Time ms	Tip	P	Az	Al
0	0	431	13916	5	5	0	0	3070	250
0	0	431	13912	5	10	0	0	3070	250
0	0	431	13912	5	15	0	0	3070	250
0	0	431	13912	5	20	0	0	3070	250
0	0	431	13907	5	25	0	0	3070	250
0	0	431	13907	5	30	0	0	3070	250
0	0	428	13907	5	35	0	0	3070	250
0	0	428	13907	5	40	0	0	3070	250
0	0	428	13907	5	45	0	0	3070	250
0	0	428	13903	5	50	0	0	3070	250
0	0	428	13903	5	55	0	0	3070	250
0	0	428	13899	5	60	0	0	3070	250
0	0	428	13899	5	65	0	0	3070	250
0	0	428	13899	5	70	0	0	3070	250
0	0	428	13899	5	75	0	0	3070	250
0	0	424	13899	5	80	0	0	3070	250
0	0	424	13895	5	85	0	0	3070	250
0	0	424	13895	5	90	0	0	3070	250
0	0	424	13891	5	95	0	0	3070	250
0	0	424	13891	5	100	0	0	3070	250
0	0	420	13887	5	105	0	0	3070	250
0	0	420	13887	5	110	0	0	3070	250
0	0	420	13882	5	115	0	0	3070	250
0	0	420	13882	5	120	0	0	3070	250
0	0	420	13878	5	125	0	0	3070	250
0	0	420	13878	5	130	0	0	3070	250
0	0	417	13874	5	135	0	0	3070	250
0	0	417	13874	5	140	0	0	3070	250
0	0	417	13870	5	145	0	0	3070	250
0	0	417	13870	5	150	0	0	3070	250
0	0	417	13870	5	155	0	0	3080	240
0	0	417	13865	5	160	0	0	3080	240
0	0	417	13865	5	165	0	0	3080	240
0	0	417	13861	5	170	0	0	3080	240
0	0	417	13861	5	175	0	0	3080	240
0	0	417	13857	5	180	0	0	3080	240
0	0	417	13857	5	185	0	0	3080	240
0	0	421	13852	5	190	0	0	3080	240
0	0	421	13852	5	195	0	0	3080	240
0	0	421	13848	5	200	0	0	3070	250
0	0	425	13848	5	205	0	0	3070	250
0	0	425	13848	5	210	0	0	3070	250
0	0	425	13848	5	215	0	0	3070	250
0	0	425	13848	5	220	0	0	3070	250
0	0	425	13848	5	225	0	0	3070	250
0	0	425	13848	5	230	0	0	3070	250
0	0	425	13848	5	235	0	0	3070	250
0	0	425	13848	5	240	0	0	3070	250
0	0	425	13848	5	245	0	0	3050	250
0	0	425	13852	5	250	0	0	3050	250
0	0	425	13852	5	255	0	0	3050	250
0	0	422	13852	5	260	0	0	3050	250
0	0	422	13852	5	265	0	0	3050	250
0	0	422	13852	5	270	0	0	3070	250
0	0	422	13852	5	275	0	0	3070	250
0	0	422	13852	5	280	0	0	3070	250
0	0	422	13852	5	285	0	0	3070	250
0	0	418	13852	5	290	0	0	3050	250
0	0	418	13852	5	295	0	0	3050	250
0	0	418	13852	5	300	0	0	3050	250
0	0	418	13852	5	305	0	0	3050	250
0	0	415	13852	5	310	0	0	3050	250
0	0	415	13852	5	315	0	0	3050	250
0	0	415	13852	5	320	0	0	3050	250
0	0	415	13852	5	325	0	0	3050	250
0	0	411	13852	5	330	0	0	3050	250
0	0	411	13852	5	335	0	0	3050	250
0	0	411	13852	5	340	0	0	3050	250
0	0	411	13852	5	345	0	0	3050	250
0	0	411	13852	5	350	0	0	3050	250
0	0	407	13852	5	355	0	0	3050	250
0	0	407	13852	5	360	0	0	3050	250
0	0	407	13852	5	365	0	0	3050	250
0	0	407	13852	5	370	0	0	3050	250
0	0	404	13852	5	375	0	0	3050	250
0	0	404	13852	5	380	0	0	3050	250
0	0	404	13856	5	385	0	0	3070	250
0	0	404	13856	5	390	0	0	3070	250
0	0	404	13860	5	395	0	0	3070	250
0	0	404	13860	5	400	0	0	3070	250
0	0	404	13860	5	405	0	0	3070	250
0	0	400	13863	5	410	0	0	3070	250
0	0	400	13863	5	415	0	0	3070	250
0	0	400	13863	5	420	0	0	3070	250
0	0	400	13863	5	425	0	0	3070	250
0	0	400	13863	5	430	0	0	3070	250
0	0	400	13863	5	435	0	0	3070	250
0	0	400	13863	5	440	0	0	3070	250
0	0	400	13863	5	445	0	0	3070	250
0	0	400	13863	5	450	0	0	3070	250
0	0	400	13863	5	455	0	0	3080	240
0	0	396	13863	5	460	0	0	3080	240
0	0	396	13863	5	465	0	0	3080	240
0	0	396	13863	5	470	0	0	3080	240
0	0	396	13863	5	475	0	0	3080	240
0	0	393	13863	5	480	0	0	3080	240
0	0	393	13863	5	485	0	0	3080	240
0	0	393	13863	5	490	0	0	3080	240
0	0	393	13863	5	495	0	0	3080	240
0	0	393	13863	5	500	0	0	3080	240
0	0	393	13863	5	505	0	0	3080	240
0	0	393	13863	5	510	0	0	3080	240
0	0	393	13863	5	515	0	0	3080	240
0	0	393	13863	5	520	0	0	3080	240
0	0	393	13863	5	525	0	0	3080	240
0	0	393	13863	5	530	0	0	3080	240
0	0	393	13863	5	535	0	0	3080	240
0	0	393	13863	5	540	0	0	3080	240
0	0	393	13863	5	545	0	0	3080	240
0	0	393	13863	5	550	0	0	3080	240
0	0	393	13863	5	555	0	0	3080	240
0	0	393	13863	5	560	0	0	3080	240
0	0	393	13863	5	565	0	0	3080	240
0	0	393	13863	5	570	0	0	3110	240
0	0	393	13863	5	575	0	0	3110	240
0	0	393	13868	5	580	0	0	3110	240
0	0	393	13868	5	585	0	0	3110	240
0	0	393	13871	5	590	0	0	3110	240
0	0	393	13871	5	595	0	0	3110	240
0	0	396	13876	5	600	0	0	3110	240
0	0	396	13876	5	605	0	0	3110	240
0	0	396	13881	5	610	0	0	3110	240
0	0	396	13881	5	615	0	0	3110	240
0	0	396	13881	5	620	0	0	3110	240
0	0	396	13885	5	625	0	0	3110	240
0	0	396	13885	5	630	0	0	3110	240
0	0	396	13888	5	635	0	0	3110	240
0	0	396	13888	5	640	0	0	3080	240
0	0	396	13892	5	645	0	0	3080	240
0	0	400	13892	5	650	0	0	3080	240
0	0	400	13896	5	655	0	0	3080	240
0	0	400	13896	5	660	0	0	3080	240
0	0	400	13896	5	665	0	0	3080	240
0	0	400	13900	5	670	0	0	3080	240
0	0	400	13900	5	675	0	0	3080	240
0	0	400	13900	5	680	0	0	3080	240
0	0	400	13904	5	685	0	0	3080	240
0	0	400	13904	5	690	0	0	3080	240
0	0	396	13904	5	695	0	0	3080	240
0	0	396	13908	5	700	0	0	3080	240
0	0	396	13908	5	705	0	0	3080	240
0	0	396	13913	5	710	0	0	3080	240
0	0	400	13913	5	715	0	0	3080	240
0	0	400	13917	5	720	0	0	3080	240
0	0	400	13917	5	725	0	0	3080	240
0	0	400	13917	5	730	0	0	3080	240
0	0	403	13917	5	735	0	0	3080	240
0	0	403	13921	5	740	0	0	3080	240
0	0	403	13921	5	745	0	0	3080	240
0	0	408	13921	5	750	0	0	3080	240
0	0	408	13921	5	755	0	0	3080	240
0	0	408	13924	5	760	0	0	3080	240
0	0	408	13924	5	765	0	0	3080	240
0	0	408	13924	5	770	0	0	3070	250
0	0	408	13924	5	775	0	0	3070	250
0	0	408	13924	5	780	0	0	3070	250
0	0	408	13924	5	785	0	0	3070	250
0	0	408	13921	5	790	0	0	3070	250
0	0	403	13921	5	795	0	0	3070	250
0	0	403	13921	5	800	0	0	3070	250
0	0	403	13921	5	805	0	0	3070	250
0	0	403	13921	5	810	0	0	3070	250
0	0	403	13921	5	815	0	0	3070	250
0	0	399	13921	5	820	0	0	3070	250
0	0	399	13921	5	825	0	0	3070	250
0	0	399	13921	5	830	0	0	3070	250
0	0	399	13921	5	835	0	0	3070	250
0	0	399	13921	5	840	0	0	3070	250
0	0	399	13921	5	845	0	0	3070	250
0	0	399	13921	5	850	0	0	3070	250
0	0	399	13921	5	855	0	0	3070	250
0	0	399	13921	5	860	0	0	3070	250
0	0	399	13921	5	865	0	0	3070	250
0	0	399	13921	5	870	0	0	3070	250
0	0	399	13921	5	875	0	0	3070	250
0	0	399	13921	5	880	0	0	3070	250
0	0	399	13921	5	885	0	0	3070	250
0	0	399	13917	5	890	0	0	3070	250
0	0	399	13917	5	895	0	0	3070	250
0	0	396	13917	5	900	0	0	3070	250
0	0	396	13917	5	905	0	0	3070	250
0	0	396	13917	5	910	0	0	3070	250
0	0	396	13917	5	915	0	0	3070	250
0	0	396	13920	5	920	0	0	3070	250
0	0	391	13920	5	925	0	0	3050	250
0	0	391	13926	5	930	0	0	3050	250
0	0	388	13930	5	935	0	0	3050	250
0	0	388	13935	5	940	0	0	3050	250
0	0	388	13940	5	945	0	0	3050	250
0	0	384	13945	5	950	0	0	3050	250
0	0	384	13951	5	955	0	0	3050	250
0	0	384	13956	5	960	0	0	3050	250
0	0	384	13960	5	965	0	0	3050	250
0	0	380	13960	5	970	0	0	3050	250
0	0	380	13963	5	975	0	0	3050	250
0	0	346	13959	2	977	1	933	3080	300
0	0	346	13959	5	982	1	937	3080	300
0	0	346	13959	5	987	1	939	3080	300
0	0	346	13959	5	992	1	942	3080	300
0	0	346	13959	6	998	1	944	3080	300
0	0	346	13959	5	1003	1	946	3080	300
0	0	346	13959	5	1008	1	949	3080	300
0	0	346	13959	5	1013	1	952	3080	300
0	0	346	13959	5	1018	1	955	3080	300
0	0	346	13959	5	1023	1	959	3060	300
0	0	346	13959	5	1028	1	963	3060	300
0	0	346	13959	5	1033	1	968	3060	300
0	0	350	13959	5	1038	1	972	3060	300
0	0	350	13959	5	1043	1	976	3060	300
0	0	355	13959	5	1048	1	980	3080	300
0	0	355	13959	5	1053	1	984	3080	300
0	0	359	13959	5	1058	1	986	3080	300
0	0	363	13959	5	1063	1	987	3080	300
0	0	370	13959	5	1068	1	987	3080	300
0	0	378	13964	5	1073	1	989	3080	300
0	0	386	13967	5	1078	1	992	3080	300
0	0	394	13972	5	1083	1	994	3080	300
0	0	401	13977	5	1088	1	997	3060	300
0	0	410	13983	5	1093	1	999	3060	300
0	0	420	13990	5	1098	1	1003	3060	300
0	0	432	13997	5	1103	1	1006	3040	290
0	0	445	14005	5	1108	1	1006	3040	290
0	0	458	14013	5	1113	1	1010	3030	290
0	0	471	14022	5	1118	1	1010	3030	290
0	0	485	14032	5	1123	1	1011	3020	290
0	0	498	14042	5	1128	1	1012	3020	290
0	0	512	14052	5	1133	1	1012	3020	290
0	0	525	14061	5	1138	1	1014	3020	290
0	0	538	14070	5	1143	1	1015	3000	290
0	0	552	14079	5	1148	1	1015	3000	290
0	0	565	14089	5	1153	1	1016	3000	290
0	0	579	14097	5	1158	1	1015	2980	280
0	0	592	14106	5	1163	1	1016	2980	280
0	0	605	14116	5	1168	1	1016	2970	270
0	0	619	14126	5	1173	1	1016	2970	270
0	0	632	14135	5	1178	1	1016	2950	280
0	0	645	14144	5	1183	1	1017	2950	280
0	0	660	14154	5	1188	1	1017	2950	280
0	0	674	14163	5	1193	1	1017	2950	280
0	0	691	14176	5	1198	1	1018	2940	280
0	0	707	14190	5	1203	1	1018	2940	280
0	0	725	14204	5	1208	1	1018	2940	280
0	0	743	14220	5	1213	1	1019	2940	280
0	0	758	14232	5	1218	1	1021	2940	280
0	0	773	14244	5	1223	1	1020	2940	280
0	0	788	14254	5	1228	1	1021	2940	280
0	0	802	14263	5	1233	1	1021	2930	280
0	0	819	14273	5	1238	1	1022	2930	280
0	0	837	14285	5	1243	1	1020	2930	280
0	0	852	14297	5	1248	1	1021	2930	280
0	0	871	14310	5	1253	1	1021	2930	280
0	0	889	14324	5	1258	1	1021	2930	280
0	0	904	14336	5	1263	1	1021	2930	280
0	0	920	14348	5	1268	1	1021	2930	280
0	0	930	14360	5	1273	1	1022	2920	280
0	0	940	14372	5	1278	1	1023	2920	280
0	0	952	14386	5	1283	1	1021	2920	280
0	0	964	14403	5	1288	1	1022	2920	280
0	0	976	14422	5	1293	1	1023	2910	280
0	0	987	14439	5	1298	1	1023	2910	280
0	0	997	14458	5	1303	1	1023	2910	280
0	0	1007	14477	5	1308	1	1022	2900	290
0	0	1018	14495	5	1313	1	1022	2900	290
0	0	1032	14515	5	1318	1	1021	2900	290
0	0	1043	14536	5	1323	1	1023	2880	290
0	0	1054	14557	5	1328	1	1023	2880	290
0	0	1064	14580	5	1333	1	1022	2880	290
0	0	1073	14602	5	1338	1	1023	2880	290
0	0	1083	14623	5	1343	1	1023	2880	290
0	0	1091	14640	5	1348	1	1023	2860	290
0	0	1099	14655	5	1353	1	1023	2860	290
0	0	1109	14671	5	1358	1	1023	2860	290
0	0	1117	14689	5	1363	1	1022	2860	290
0	0	1126	14710	5	1368	1	1022	2860	290
0	0	1136	14733	5	1373	1	1022	2840	290
0	0	1145	14754	5	1378	1	1021	2840	290
0	0	1153	14772	5	1383	1	1021	2840	290
0	0	1160	14786	5	1388	1	1021	2840	290
0	0	1165	14799	5	1393	1	1022	2840	290
0	0	1171	14815	5	1398	1	1021	2840	290
0	0	1177	14833	5	1403	1	1021	2840	290
0	0	1183	14852	5	1408	1	1021	2820	290
0	0	1188	14868	5	1413	1	1021	2820	290
0	0	1192	14883	5	1418	1	1021	2820	290
0	0	1196	14898	5	1423	1	1021	2820	290
0	0	1196	14912	5	1428	1	1021	2820	290
0	0	1201	14928	5	1433	1	1022	2820	290
0	0	1201	14943	5	1438	1	1022	2820	290
0	0	1206	14959	5	1443	1	1020	2820	290
0	0	1206	14976	5	1448	1	1021	2820	290
0	0	1212	14993	5	1453	1	1021	2820	290
0	0	1215	15011	5	1458	1	1020	2820	290
0	0	1215	15028	5	1463	1	1020	2820	290
0	0	1220	15046	5	1468	1	1020	2820	290
0	0	1220	15063	5	1473	1	1020	2820	290
0	0	1224	15077	5	1478	1	1020	2820	290
0	0	1224	15090	5	1483	1	1020	2820	290
0	0	1228	15102	5	1488	1	1020	2820	290
0	0	1228	15115	5	1493	1	1020	2820	290
0	0	1228	15130	5	1498	1	1020	2820	290
0	0	1228	15144	5	1503	1	1020	2820	290
0	0	1228	15156	5	1508	1	1020	2820	290
0	0	1228	15166	5	1513	1	1020	2820	290
0	0	1228	15175	5	1518	1	1020	2820	290
0	0	1228	15183	5	1523	1	1020	2820	290
0	0	1228	15191	5	1528	1	1020	2820	290
0	0	1228	15199	5	1533	1	1020	2820	290
0	0	1228	15207	5	1538	1	1019	2820	290
0	0	1224	15216	5	1543	1	1020	2820	290
0	0	1224	15225	5	1548	1	1020	2820	290
0	0	1224	15232	5	1553	1	1019	2820	290
0	0	1224	15237	5	1558	1	1018	2820	290
0	0	1220	15237	5	1563	1	1018	2820	290
0	0	1220	15237	5	1568	1	1018	2820	290
0	0	1217	15237	5	1573	1	1018	2820	290
0	0	1217	15237	5	1578	1	1018	2820	290
0	0	1217	15237	5	1583	1	1017	2820	290
0	0	1212	15237	5	1588	1	1017	2820	290
0	0	1212	15237	5	1593	1	1017	2820	290
0	0	1212	15237	5	1598	1	1017	2820	290
0	0	1207	15237	5	1603	1	1017	2820	290
0	0	1203	15237	5	1608	1	1017	2810	300
0	0	1203	15237	5	1613	1	1017	2810	300
0	0	1197	15237	5	1618	1	1017	2810	300
0	0	1197	15237	5	1623	1	1017	2810	300
0	0	1192	15237	5	1628	1	1017	2800	300
0	0	1192	15237	5	1633	1	1017	2800	300
0	0	1184	15237	5	1638	1	1017	2800	300
0	0	1180	15237	5	1643	1	1017	2800	300
0	0	1174	15237	5	1648	1	1017	2790	300
0	0	1170	15237	5	1653	1	1017	2790	300
0	0	1165	15237	5	1658	1	1016	2790	300
0	0	1165	15237	5	1663	1	1016	2790	300
0	0	1159	15237	5	1668	1	1016	2790	300
0	0	1159	15237	5	1673	1	1015	2790	300
0	0	1153	15237	5	1678	1	1015	2790	300
0	0	1153	15237	5	1683	1	1015	2790	300
0	0	1148	15237	5	1688	1	1015	2790	300
0	0	1145	15237	5	1693	1	1016	2790	300
0	0	1141	15237	5	1698	1	1015	2790	300
0	0	1141	15237	5	1703	1	1015	2790	300
0	0	1135	15237	5	1708	1	1015	2780	300
0	0	1135	15237	5	1713	1	1015	2780	300
0	0	1130	15237	5	1718	1	1015	2780	300
0	0	1126	15237	5	1723	1	1015	2780	300
0	0	1126	15237	5	1728	1	1014	2780	300
0	0	1120	15237	5	1733	1	1013	2780	300
0	0	1115	15237	5	1738	1	1013	2790	300
0	0	1110	15237	5	1743	1	1013	2790	300
0	0	1104	15237	5	1748	1	1014	2790	300
0	0	1098	15237	5	1753	1	1013	2790	300
0	0	1093	15237	5	1758	1	1012	2790	300
0	0	1088	15237	5	1763	1	1012	2790	300
0	0	1082	15237	5	1768	1	1012	2790	300
0	0	1078	15237	5	1773	1	1013	2790	300
0	0	1072	15237	5	1778	1	1013	2790	300
0	0	1068	15237	5	1783	1	1012	2790	300
0	0	1068	15237	5	1788	1	1012	2800	300
0	0	1061	15237	5	1793	1	1012	2800	300
0	0	1061	15237	5	1798	1	1012	2800	300
0	0	1054	15237	5	1803	1	1012	2810	300
0	0	1049	15237	5	1808	1	1012	2810	300
0	0	1043	15237	5	1813	1	1012	2810	300
0	0	1038	15237	5	1818	1	1011	2810	300
0	0	1033	15237	5	1823	1	1011	2820	290
0	0	1028	15237	5	1828	1	1012	2820	290
0	0	1023	15225	5	1833	1	1012	2820	290
0	0	1016	15213	5	1838	1	1012	2820	290
0	0	1010	15199	5	1843	1	1012	2820	290
0	0	1003	15184	5	1848	1	1011	2820	290
0	0	996	15168	5	1853	1	1012	2840	290
0	0	988	15151	5	1858	1	1012	2840	290
0	0	981	15131	5	1863	1	1011	2840	290
0	0	974	15113	5	1868	1	1012	2840	290
0	0	970	15094	5	1873	1	1011	2840	290
0	0	964	15075	5	1878	1	1011	2840	290
0	0	957	15055	5	1883	1	1012	2840	290
0	0	952	15034	5	1888	1	1012	2860	290
0	0	946	15013	5	1893	1	1012	2860	290
0	0	941	14995	5	1898	1	1011	2860	290
0	0	938	14979	5	1903	1	1012	2860	290
0	0	933	14966	5	1908	1	1011	2860	290
0	0	929	14953	5	1913	1	1010	2860	290
0	0	929	14940	5	1918	1	1010	2860	290
0	0	924	14926	5	1923	1	1010	2860	290
0	0	924	14912	5	1928	1	1011	2860	290
0	0	924	14896	5	1933	1	1011	2860	290
0	0	924	14882	5	1938	1	1011	2860	290
0	0	924	14868	5	1943	1	1012	2860	290
0	0	924	14855	5	1948	1	1012	2860	290
0	0	924	14842	5	1953	1	1011	2860	290
0	0	920	14828	5	1958	1	1012	2860	290
0	0	920	14813	5	1963	1	1012	2860	290
0	0	920	14798	5	1968	1	1012	2860	290
0	0	920	14783	5	1973	1	1011	2860	290
0	0	920	14771	5	1978	1	1011	2860	290
0	0	920	14759	5	1983	1	1012	2860	290
0	0	920	14746	5	1988	1	1012	2860	290
0	0	920	14733	5	1993	1	1011	2860	290
0	0	920	14718	5	1998	1	1012	2860	290
0	0	916	14702	5	2003	1	1012	2860	290
0	0	916	14687	5	2008	1	1012	2860	290
0	0	916	14673	5	2013	1	1012	2860	290
0	0	916	14660	5	2018	1	1011	2860	290
0	0	916	14647	5	2023	1	1011	2860	290
0	0	916	14633	5	2028	1	1011	2860	290
0	0	916	14619	5	2033	1	1011	2860	290
0	0	916	14605	5	2038	1	1012	2860	290
0	0	916	14591	5	2043	1	1012	2860	290
0	0	916	14579	5	2048	1	1012	2860	290
0	0	913	14567	5	2053	1	1012	2860	290
0	0	905	14555	5	2058	1	1012	2880	290
0	0	899	14543	5	2063	1	1012	2880	290
0	0	892	14530	5	2068	1	1012	2880	290
0	0	892	14519	5	2073	1	1012	2880	290
0	0	892	14508	5	2078	1	1012	2880	290
0	0	892	14498	5	2083	1	1012	2880	290
0	0	888	14486	5	2088	1	1011	2880	290
0	0	888	14474	5	2093	1	1012	2880	290
0	0	888	14463	5	2098	1	1012	2880	290
0	0	888	14452	5	2103	1	1012	2880	290
0	0	888	14445	5	2108	1	1012	2880	290
0	0	888	14438	5	2113	1	1012	2880	290
0	0	888	14430	5	2118	1	1012	2880	290
0	0	888	14423	5	2123	1	1012	2880	290
0	0	888	14416	5	2128	1	1012	2900	290
0	0	888	14409	5	2133	1	1012	2900	290
0	0	888	14403	5	2138	1	1012	2900	290
0	0	888	14394	5	2143	1	1012	2900	290
0	0	888	14385	5	2148	1	1012	2900	290
0	0	888	14377	5	2153	1	1012	2900	290
0	0	894	14369	5	2158	1	1011	2910	280
0	0	894	14362	5	2163	1	1011	2910	280
0	0	900	14354	5	2168	1	1010	2910	280
0	0	900	14346	5	2173	1	1009	2910	280
0	0	895	14336	5	2178	1	1009	2910	280
0	0	895	14326	5	2183	1	1010	2920	280
0	0	886	14317	5	2188	1	1010	2920	280
0	0	886	14309	5	2193	1	1010	2920	280
0	0	880	14304	5	2198	1	1010	2920	280
0	0	880	14300	5	2203	1	1009	2920	280
0	0	876	14300	5	2208	1	1009	2920	280
0	0	876	14293	5	2213	1	1009	2920	280
0	0	876	14288	5	2218	1	1009	2930	280
0	0	876	14283	5	2223	1	1009	2930	280
0	0	876	14279	5	2228	1	1009	2930	280
0	0	876	14279	5	2233	1	1009	2930	280
0	0	876	14275	5	2238	1	1009	2930	280
0	0	876	14275	5	2243	1	1009	2930	280
0	0	879	14270	5	2248	1	1009	2930	280
0	0	879	14266	5	2253	1	1009	2930	280
0	0	879	14263	5	2258	1	1009	2930	280
0	0	879	14259	5	2263	1	1009	2930	280
0	0	879	14259	5	2268	1	1009	2930	280
0	0	879	14255	5	2273	1	1010	2930	280
0	0	879	14255	5	2278	1	1010	2930	280
0	0	879	14255	5	2283	1	1010	2930	280
0	0	879	14255	5	2288	1	1010	2930	280
0	0	879	14251	5	2293	1	1010	2930	280
0	0	879	14251	5	2298	1	1010	2930	280
0	0	879	14251	5	2303	1	1010	2930	280
0	0	879	14251	5	2308	1	1010	2930	280
0	0	879	14248	5	2313	1	1010	2930	280
0	0	879	14248	5	2318	1	1010	2930	280
0	0	879	14242	5	2323	1	1010	2930	280
0	0	879	14242	5	2328	1	1010	2930	280
0	0	879	14234	5	2333	1	1010	2930	280
0	0	879	14230	5	2338	1	1010	2930	280
0	0	879	14226	5	2343	1	1010	2930	280
0	0	883	14221	5	2348	1	1010	2930	280
0	0	888	14216	5	2353	1	1009	2930	280
0	0	894	14211	5	2358	1	1009	2930	280
0	0	899	14205	5	2363	1	1009	2930	280
0	0	905	14200	5	2368	1	1009	2920	280
0	0	905	14197	5	2373	1	1008	2920	280
0	0	905	14192	5	2378	1	1008	2920	280
0	0	909	14188	5	2383	1	1007	2920	280
0	0	909	14183	5	2388	1	1005	2920	280
0	0	909	14177	5	2393	1	1004	2920	280
0	0	909	14171	5	2398	1	1004	2920	280
0	0	909	14167	5	2403	1	1004	2920	280
0	0	909	14164	5	2408	1	1004	2920	280
0	0	912	14164	5	2413	1	1003	2920	280
0	0	912	14158	5	2418	1	1002	2920	280
0	0	912	14154	5	2423	1	1002	2920	280
0	0	912	14149	5	2428	1	1002	2920	280
0	0	912	14145	5	2433	1	1001	2920	280
0	0	912	14145	5	2438	1	1001	2920	280
0	0	912	14138	5	2443	1	1001	2930	280
0	0	912	14138	5	2448	1	1001	2930	280
0	0	912	14134	5	2453	1	1001	2930	280
0	0	912	14134	5	2458	1	1001	2930	280
0	0	912	14130	5	2463	1	1001	2930	280
0	0	912	14130	5	2468	1	1001	2930	280
0	0	912	14126	5	2473	1	1001	2930	280
0	0	912	14121	5	2478	1	1000	2940	280
0	0	912	14117	5	2483	1	999	2940	280
0	0	912	14110	5	2488	1	998	2940	280
0	0	912	14103	5	2493	1	998	2940	280
0	0	912	14096	5	2498	1	998	2940	280
0	0	912	14091	5	2503	1	998	2940	280
0	0	912	14086	5	2508	1	998	2940	280
0	0	912	14081	5	2513	1	998	2940	280
0	0	912	14077	5	2518	1	998	2940	280
0	0	912	14073	5	2523	1	998	2940	280
0	0	912	14069	5	2528	1	998	2930	280
0	0	917	14063	5	2533	1	997	2930	280
0	0	917	14057	5	2538	1	998	2930	280
0	0	921	14052	5	2543	1	998	2930	280
0	0	921	14047	5	2548	1	998	2930	280
0	0	925	14042	5	2553	1	998	2930	280
0	0	925	14036	5	2558	1	997	2930	280
0	0	929	14028	5	2563	1	997	2930	280
0	0	929	14019	5	2568	1	996	2930	280
0	0	929	14010	5	2573	1	997	2930	280
0	0	932	14002	5	2578	1	997	2930	280
0	0	932	13994	5	2583	1	997	2930	280
0	0	932	13988	5	2588	1	996	2940	280
0	0	937	13981	5	2593	1	995	2940	280
0	0	937	13973	5	2598	1	995	2940	280
0	0	941	13966	5	2603	1	995	2940	280
0	0	941	13959	5	2608	1	995	2940	280
0	0	941	13953	5	2613	1	995	2940	280
0	0	941	13947	5	2618	1	995	2940	280
0	0	945	13941	5	2623	1	995	2940	280
0	0	945	13935	5	2628	1	995	2930	280
0	0	945	13930	5	2633	1	995	2930	280
0	0	945	13924	5	2638	1	995	2930	280
0	0	945	13919	5	2643	1	995	2930	280
0	0	945	13915	5	2648	1	995	2930	280
0	0	945	13910	5	2653	1	995	2930	280
0	0	949	13906	5	2658	1	995	2930	280
0	0	949	13901	5	2663	1	995	2930	280
0	0	954	13895	5	2668	1	995	2930	280
0	0	954	13890	5	2673	1	995	2940	280
0	0	959	13885	5	2678	1	995	2940	280
0	0	959	13880	5	2683	1	995	2940	280
0	0	959	13876	5	2688	1	995	2940	280
0	0	959	13870	5	2693	1	995	2940	280
0	0	963	13864	5	2698	1	995	2940	280
0	0	963	13858	5	2703	1	995	2940	280
0	0	963	13851	5	2708	1	995	2940	280
0	0	966	13845	5	2713	1	995	2940	280
0	0	966	13838	5	2718	1	994	2940	280
0	0	972	13831	5	2723	1	995	2930	280
0	0	976	13825	5	2728	1	995	2920	280
0	0	980	13818	5	2733	1	995	2910	280
0	0	985	13812	5	2738	1	994	2900	290
0	0	990	13805	5	2743	1	993	2880	290
0	0	995	13798	5	2748	1	993	2860	290
0	0	1001	13792	5	2753	1	994	2860	290
0	0	1007	13787	5	2758	1	994	2840	290
0	0	1013	13782	5	2763	1	993	2820	290
0	0	1018	13778	5	2768	1	993	2820	290
0	0	1023	13774	5	2773	1	994	2810	300
0	0	1027	13770	5	2778	1	994	2790	300
0	0	1032	13767	5	2783	1	994	2780	300
0	0	1036	13767	5	2788	1	994	2770	300
0	0	1040	13761	5	2793	1	994	2760	300
0	0	1040	13757	5	2798	1	994	2750	300
0	0	1046	13753	5	2803	1	994	2750	300
0	0	1049	13748	5	2808	1	993	2750	300
0	0	1055	13742	5	2813	1	990	2750	300
0	0	1060	13736	5	2818	1	987	2750	300
0	0	1065	13731	5	2823	1	989	2750	300
0	0	1068	13727	5	2828	1	990	2750	300
0	0	1068	13727	5	2833	1	990	2750	300
0	0	1068	13727	5	2838	1	991	2760	300
0	0	1068	13727	5	2843	1	992	2760	300
0	0	1068	13727	5	2848	1	993	2760	300
0	0	1068	13724	5	2853	1	993	2760	300
0	0	1068	13724	5	2858	1	995	2760	300
0	0	1068	13724	5	2863	1	995	2760	300
0	0	1068	13724	5	2868	1	995	2760	300
0	0	1072	13724	5	2873	1	996	2760	300
0	0	1072	13724	5	2878	1	997	2760	300
0	0	1076	13724	5	2883	1	997	2760	300
0	0	1080	13719	5	2888	1	995	2760	300
0	0	1086	13719	5	2893	1	993	2760	300
0	0	1094	13713	5	2898	1	994	2760	300
0	0	1102	13713	5	2903	1	994	2760	300
0	0	1110	13708	5	2908	1	994	2760	300
0	0	1117	13708	5	2913	1	995	2770	300
0	0	1125	13708	5	2918	1	994	2770	300
0	0	1132	13708	5	2923	1	993	2770	300
0	0	1142	13708	5	2928	1	993	2770	300
0	0	1151	13708	5	2933	1	992	2770	300
0	0	1159	13708	5	2938	1	993	2770	300
0	0	1166	13708	5	2943	1	993	2770	300
0	0	1171	13712	5	2948	1	993	2770	300
0	0	1174	13716	5	2953	1	993	2770	300
0	0	1179	13720	5	2958	1	993	2770	300
0	0	1185	13726	5	2963	1	992	2770	300
0	0	1192	13732	5	2968	1	991	2770	300
0	0	1200	13740	5	2973	1	991	2770	300
0	0	1208	13750	5	2978	1	991	2770	300
0	0	1216	13762	5	2983	1	992	2760	300
0	0	1224	13776	5	2988	1	992	2760	300
0	0	1233	13791	5	2993	1	991	2760	300
0	0	1243	13805	5	2998	1	991	2760	300
0	0	1252	13818	5	3003	1	992	2760	300
0	0	1260	13830	5	3008	1	992	2760	300
0	0	1269	13840	5	3013	1	992	2760	300
0	0	1276	13851	5	3018	1	992	2770	300
0	0	1284	13861	5	3023	1	992	2770	300
0	0	1290	13871	5	3028	1	993	2780	300
0	0	1295	13883	5	3033	1	994	2790	300
0	0	1300	13895	5	3038	1	994	2800	300
0	0	1306	13910	5	3043	1	995	2800	300
0	0	1312	13924	5	3048	1	994	2810	300
0	0	1317	13935	5	3053	1	995	2820	290
0	0	1322	13945	5	3058	1	995	2820	290
0	0	1330	13954	5	3063	1	995	2820	290
0	0	1340	13965	5	3068	1	995	2840	290
0	0	1351	13977	5	3073	1	994	2840	290
0	0	1363	13989	5	3078	1	994	2860	290
0	0	1372	13999	5	3083	1	995	2860	290
0	0	1380	14007	5	3088	1	996	2880	290
0	0	1388	14015	5	3093	1	996	2880	290
0	0	1397	14022	5	3098	1	995	2900	290
0	0	1408	14029	5	3103	1	995	2900	290
0	0	1420	14037	5	3108	1	995	2900	290
0	0	1432	14043	5	3113	1	996	2910	280
0	0	1443	14051	5	3118	1	997	2930	310
0	0	1454	14059	5	3123	1	996	2950	310
0	0	1466	14067	5	3128	1	996	2970	330
0	0	1479	14074	5	3133	1	996	2980	340
0	0	1491	14079	5	3138	1	997	3000	350
0	0	1501	14079	5	3143	1	998	3010	360
0	0	1507	14085	5	3148	1	999	3050	360
0	0	1511	14085	5	3153	1	1002	3080	380
0	0	1511	14091	5	3158	1	1005	3080	380
0	0	1518	14096	5	3163	1	1007	3090	390
0	0	1524	14101	5	3168	1	1008	3090	390
0	0	1533	14105	5	3173	1	1007	3080	380
0	0	1547	14105	5	3178	1	1008	3080	380
0	0	1565	14109	5	3183	1	1008	3080	380
0	0	1586	14109	5	3188	1	1008	3060	390
0	0	1606	14102	5	3193	1	1009	3060	390
0	0	1625	14098	5	3198	1	1008	3060	390
0	0	1642	14092	5	3203	1	1007	3060	390
0	0	1659	14085	5	3208	1	1010	3040	380
0	0	1676	14078	5	3213	1	1007	3030	380
0	0	1692	14069	5	3218	1	1009	3020	370
0	0	1707	14061	5	3223	1	1009	3020	370
0	0	1720	14056	5	3228	1	1009	3020	370
0	0	1733	14047	5	3233	1	1005	3000	380
0	0	1745	14038	5	3238	1	1008	3000	380
0	0	1756	14029	5	3243	1	1009	2990	360
0	0	1767	14017	5	3248	1	1009	2990	360
0	0	1777	14008	5	3253	1	1007	2970	360
0	0	1787	13999	5	3258	1	1007	2970	360
0	0	1796	13990	5	3263	1	1009	2970	360
0	0	1802	13984	5	3268	1	1008	2970	360
0	0	1807	13980	5	3273	1	1007	2970	360
0	0	1811	13975	5	3278	1	1006	2950	360
0	0	1815	13968	5	3283	1	1003	2940	350
0	0	1819	13956	5	3288	1	1003	2940	350
0	0	1819	13943	5	3293	1	1004	2930	340
0	0	1819	13928	5	3298	1	1003	2930	340
0	0	1819	13914	5	3303	1	1002	2930	340
0	0	1819	13902	5	3308	1	1001	2930	340
0	0	1814	13889	5	3313	1	1001	2930	340
0	0	1814	13876	5	3318	1	1000	2930	340
0	0	1807	13861	5	3323	1	1000	2930	340
0	0	1800	13844	5	3328	1	1000	2920	340
0	0	1793	13827	5	3333	1	998	2920	340
0	0	1785	13812	5	3338	1	998	2920	340
0	0	1777	13797	5	3343	1	997	2890	330
0	0	1768	13784	5	3348	1	997	2890	330
0	0	1756	13770	5	3353	1	997	2880	320
0	0	1743	13756	5	3358	1	993	2880	320
0	0	1730	13742	5	3363	1	992	2860	320
0	0	1717	13729	5	3368	1	990	2860	320
0	0	1704	13718	5	3373	1	990	2850	320
0	0	1692	13709	5	3378	1	990	2850	320
0	0	1679	13701	5	3383	1	990	2840	320
0	0	1665	13695	5	3388	1	991	2840	320
0	0	1653	13691	5	3393	1	989	2840	320
0	0	1640	13686	5	3398	1	990	2830	320
0	0	1626	13682	5	3403	1	990	2830	320
0	0	1613	13678	5	3408	1	991	2820	320
0	0	1597	13678	5	3413	1	991	2820	320
0	0	1581	13673	5	3418	1	991	2820	330
0	0	1567	13673	5	3423	1	990	2840	330
0	0	1553	13668	5	3428	1	991	2850	350
0	0	1539	13664	5	3433	1	989	2850	350
0	0	1526	13664	5	3438	1	990	2850	350
0	0	1510	13658	5	3443	1	990	2850	350
0	0	1493	13658	5	3448	1	990	2860	350
0	0	1476	13658	5	3453	1	989	2860	350
0	0	1458	13655	5	3458	1	989	2860	360
0	0	1440	13655	5	3463	1	989	2860	360
0	0	1423	13655	5	3468	1	988	2870	380
0	0	1406	13655	5	3473	1	988	2870	380
0	0	1388	13655	5	3478	1	989	2870	380
0	0	1371	13655	5	3483	1	987	2860	360
0	0	1355	13662	5	3488	1	987	2860	350
0	0	1339	13667	5	3493	1	987	2830	320
0	0	1325	13672	6	3499	1	983	2820	300
0	0	1313	13678	5	3504	1	969	2820	290
0	0	1301	13682	5	3509	1	958	2810	300
0	0	1291	13688	5	3514	1	932	2810	300
0	0	1281	13695	5	3519	1	893	2810	300
0	0	1272	13704	5	3524	1	829	2810	300
0	0	1263	13717	5	3529	1	601	2800	300
0	0	1254	13732	5	3534	1	90	2800	300
0	0	1254	13732	5	3539	0	0	2800	300
0	0	1242	13769	5	3544	0	0	2790	300
0	0	1242	13789	5	3549	0	0	2790	300
0	0	1242	13808	5	3554	0	0	2780	300
0	0	1248	13829	5	3559	0	0	2790	300
0	0	1253	13848	5	3564	0	0	2790	300
0	0	1260	13869	5	3569	0	0	2800	300
0	0	1269	13890	5	3574	0	0	2810	300
0	0	1280	13911	5	3579	0	0	2820	290
0	0	1291	13935	5	3584	0	0	2820	290
0	0	1303	13962	5	3589	0	0	2840	290
0	0	1314	13992	5	3594	0	0	2860	290
0	0	1326	14024	5	3599	0	0	2880	290
0	0	1342	14059	5	3604	0	0	2880	290
0	0	1360	14096	5	3609	0	0	2910	280
0	0	1381	14134	5	3614	0	0	2920	280
0	0	1402	14171	5	3619	0	0	2940	280
0	0	1422	14205	5	3624	0	0	2970	270
0	0	1441	14236	5	3629	0	0	2990	270
0	0	1458	14265	5	3634	0	0	3020	260
0	0	1474	14293	5	3639	0	0	3050	250
0	0	1488	14321	5	3644	0	0	3050	250
0	0	1501	14350	5	3649	0	0	3070	250
0	0	1514	14377	5	3654	0	0	3080	240
0	0	1526	14405	5	3659	0	0	3110	240
0	0	1538	14431	5	3664	0	0	3120	230
0	0	1549	14453	5	3669	0	0	3120	230
0	0	1559	14472	5	3674	0	0	3120	230
0	0	1568	14484	5	3679	0	0	3140	230
0	0	1575	14490	5	3684	0	0	3140	230
0	0	1581	14490	5	3689	0	0	3150	230
0	0	1588	14490	5	3694	0	0	3230	260
0	0	1595	14486	5	3699	0	0	3270	290
0	0	1606	14486	5	3704	0	0	3310	290
0	0	1620	14478	5	3709	0	0	3310	310
0	0	1638	14473	5	3714	0	0	3280	320
0	0	1662	14467	5	3719	0	0	3280	320
0	0	1691	14458	5	3724	0	0	3260	320
0	0	1728	14446	5	3729	0	0	3240	310
0	0	1770	14432	5	3734	0	0	3210	320
0	0	1817	14409	5	3739	0	0	3190	310
0	0	1865	14381	5	3744	0	0	3180	310
0	0	1915	14348	5	3749	0	0	3180	290
0	0	1964	14311	5	3754	0	0	3170	290
0	0	2012	14275	5	3759	0	0	3160	280
0	0	2059	14240	5	3764	0	0	3130	260
0	0	2102	14207	5	3769	0	0	3120	240
0	0	2139	14174	5	3774	0	0	3120	230
0	0	2171	14145	5	3779	0	0	3140	230
0	0	2196	14116	5	3784	0	0	3140	230
0	0	2217	14090	5	3789	0	0	3150	220
0	0	2234	14066	5	3794	0	0	3150	220
0	0	2249	14043	5	3799	0	0	3150	220
0	0	2263	14020	5	3804	0	0	3150	220
0	0	2275	13996	5	3809	0	0	3150	220
0	0	2287	13970	5	3814	0	0	3150	220
0	0	2296	13944	5	3819	0	0	3150	220
0	0	2301	13918	5	3824	0	0	3150	220
0	0	2301	13895	5	3829	0	0	3150	220
0	0	2295	13875	5	3834	0	0	3150	220
0	0	2283	13859	5	3839	0	0	3150	220
0	0	2265	13848	5	3844	0	0	3150	220
0	0	2242	13843	5	3849	0	0	3150	220
0	0	2213	13843	5	3854	0	0	3140	230
0	0	2179	13854	5	3859	0	0	3120	230
0	0	2146	13866	5	3864	0	0	3110	240
0	0	2120	13880	5	3869	0	0	3070	250
0	0	2105	13893	5	3874	0	0	3050	250
0	0	2100	13903	5	3879	0	0	3030	260
0	0	2100	13917	5	3884	0	0	3020	260
0	0	2093	13936	5	3889	0	0	3000	270
0	0	2081	13963	5	3894	0	0	2970	270
0	0	2062	13996	5	3899	0	0	2970	270
0	0	2038	14027	5	3904	0	0	2950	280
0	0	2013	14058	5	3909	0	0	2940	280
0	0	1988	14084	5	3914	0	0	2930	280
0	0	1963	14106	5	3919	0	0	2920	280
0	0	1941	14122	5	3924	0	0	2930	310
0	0	1920	14133	5	3929	0	0	2930	320
0	0	1901	14141	5	3934	0	0	2930	340
0	0	1887	14141	5	3939	0	0	2930	340
0	0	1876	14141	5	3944	0	0	2930	340
0	0	1867	14141	5	3949	0	0	2930	340
0	0	1863	14141	5	3954	0	0	2930	340
0	0	1859	14141	5	3959	0	0	2930	340
0	0	1855	14136	5	3964	0	0	2930	340
0	0	1851	14136	5	3969	0	0	2930	340
0	0	1846	14130	5	3974	0	0	2930	340
0	0	1842	14125	5	3979	0	0	2940	350
0	0	1839	14119	5	3984	0	0	2940	350
0	0	1839	14114	5	3989	0	0	2950	360
0	0	1839	14108	5	3994	0	0	2950	360
0	0	1835	14104	5	3999	0	0	2950	360
0	0	1835	14101	5	4004	0	0	2950	360
0	0	1832	14101	5	4009	0	0	2950	360
0	0	1832	14097	5	4014	0	0	2950	360
0	0	1832	14097	5	4019	0	0	2950	360
0	0	1832	14097	5	4024	0	0	2950	360
0	0	1832	14097	5	4029	0	0	2950	360
0	0	1828	14097	5	4034	0	0	2950	360
0	0	1828	14097	5	4039	0	0	2950	360
0	0	1824	14097	5	4044	0	0	2940	360
0	0	1824	14101	5	4049	0	0	2940	360
0	0	1820	14101	5	4054	0	0	2950	370
0	0	1820	14106	5	4059	0	0	2950	370
0	0	1820	14106	5	4064	0	0	2970	390
0	0	1820	14110	5	4069	0	0	2970	390
0	0	1820	14110	5	4074	0	0	2970	390
0	0	1823	14114	5	4079	0	0	2970	390
0	0	1823	14114	5	4084	0	0	2970	390
0	0	1827	14114	5	4089	0	0	2970	390
0	0	1827	14117	5	4094	0	0	2970	390
0	0	1827	14117	5	4099	0	0	2970	390
0	0	1827	14117	5	4104	0	0	2970	390
0	0	1827	14121	5	4109	0	0	2970	390
0	0	1827	14121	5	4114	0	0	2970	390
0	0	1827	14125	5	4119	0	0	2950	390
0	0	1823	14125	5	4124	0	0	2950	390
0	0	1823	14131	5	4129	0	0	2950	390
0	0	1819	14135	5	4134	0	0	2950	390
0	0	1819	14139	5	4139	0	0	2940	400
0	0	1819	14143	5	4144	0	0	2940	400
0	0	1814	14146	5	4149	0	0	2940	400
0	0	1814	14146	5	4154	0	0	2940	400
0	0	1809	14151	5	4159	0	0	2940	400
0	0	1809	14151	5	4164	0	0	2940	400
0	0	1809	14151	5	4169	0	0	2920	400
0	0	1809	14151	5	4174	0	0	2920	400
0	0	1796	14002	4	4178	1	983	2910	430
0	0	1796	13994	5	4183	1	988	2910	430
0	0	1796	13989	5	4188	1	992	2910	430
0	0	1796	13989	5	4193	1	996	2910	430
0	0	1796	13984	5	4198	1	999	2910	430
0	0	1796	13980	5	4203	1	1000	2910	430
0	0	1796	13970	5	4208	1	1000	2910	430
0	0	1802	13957	5	4213	1	1000	2910	430
0	0	1802	13938	5	4218	1	1001	2910	430
0	0	1807	13918	5	4223	1	1002	2910	430
0	0	1807	13901	5	4228	1	1005	2910	430
0	0	1807	13887	5	4233	1	1007	2910	430
0	0	1811	13874	5	4238	1	1007	2910	430
0	0	1811	13860	5	4243	1	1010	2900	430
0	0	1811	13846	5	4248	1	1012	2900	430
0	0	1817	13831	5	4253	1	1011	2880	440
0	0	1822	13818	5	4258	1	1011	2880	440
0	0	1826	13806	5	4263	1	1012	2860	420
0	0	1831	13794	5	4268	1	1013	2840	420
0	0	1831	13783	5	4273	1	1016	2840	410
0	0	1836	13777	5	4278	1	1019	2830	410
0	0	1836	13773	5	4283	1	1021	2810	410
0	0	1840	13773	5	4288	1	1023	2810	410
0	0	1840	13773	5	4293	1	1023	2800	420
0	0	1845	13768	5	4298	1	1023	2780	400
0	0	1845	13768	5	4303	1	1023	2780	400
0	0	1854	13764	5	4308	1	1023	2760	390
0	0	1860	13759	5	4313	1	1023	2760	390
0	0	1867	13755	5	4318	1	1023	2750	390
0	0	1875	13751	5	4323	1	1023	2750	390
0	0	1881	13748	5	4328	1	1023	2740	390
0	0	1887	13748	5	4333	1	1023	2740	390
0	0	1895	13743	5	4338	1	1023	2750	390
0	0	1905	13739	5	4343	1	1023	2750	390
0	0	1917	13735	5	4348	1	1023	2750	390
0	0	1929	13735	5	4353	1	1023	2750	390
0	0	1942	13731	5	4358	1	1023	2750	390
0	0	1958	13731	5	4363	1	1023	2760	390
0	0	1974	13731	5	4368	1	1023	2760	390
0	0	1993	13731	5	4373	1	1023	2760	390
0	0	2010	13731	5	4378	1	1023	2760	390
0	0	2027	13734	5	4383	1	1023	2760	390
0	0	2044	13734	5	4388	1	1023	2760	390
0	0	2059	13741	5	4393	1	1023	2760	390
0	0	2075	13747	5	4398	1	1023	2760	390
0	0	2088	13754	5	4403	1	1023	2760	390
0	0	2101	13758	5	4408	1	1023	2760	390
0	0	2115	13758	5	4413	1	1023	2760	390
0	0	2127	13762	5	4418	1	1023	2760	390
0	0	2140	13766	5	4423	1	1023	2760	390
0	0	2152	13773	5	4428	1	1023	2760	390
0	0	2159	13782	5	4433	1	1023	2760	390
0	0	2165	13792	5	4438	1	1023	2760	370
0	0	2170	13798	5	4443	1	1023	2760	370
0	0	2177	13803	5	4448	1	1023	2760	360
0	0	2185	13806	5	4453	1	1023	2760	360
0	0	2192	13810	5	4458	1	1023	2760	360
0	0	2198	13815	5	4463	1	1023	2760	360
0	0	2203	13819	5	4468	1	1019	2760	360
0	0	2209	13822	5	4473	1	995	2760	360
0	0	2215	13826	5	4478	1	975	2760	360
0	0	2221	13826	5	4483	1	946	2760	360
0	0	2221	13826	5	4488	1	900	2760	360
0	0	2225	13826	5	4493	1	814	2760	360
0	0	2225	13826	5	4498	1	398	2760	360
0	0	2225	13826	5	4503	0	0	2750	340
0	0	2229	13826	5	4508	0	0	2750	340
0	0	2233	13826	5	4513	0	0	2750	330
0	0	2238	13826	5	4518	0	0	2750	330
0	0	2243	13826	5	4523	0	0	2750	330
0	0	2247	13826	5	4528	0	0	2750	330
0	0	2247	13826	5	4533	0	0	2750	330
0	0	2247	13830	5	4538	0	0	2750	310
0	0	2247	13830	5	4543	0	0	2750	310
0	0	2247	13835	5	4548	0	0	2750	300
0	0	2247	13835	5	4553	0	0	2750	300
0	0	2247	13842	5	4558	0	0	2760	300
0	0	2247	13846	5	4563	0	0	2770	300
0	0	2247	13850	5	4568	0	0	2770	300
0	0	2247	13855	5	4573	0	0	2780	300
0	0	2247	13859	5	4578	0	0	2790	300
0	0	2247	13859	5	4583	0	0	2800	300
0	0	2247	13865	5	4588	0	0	2800	300
0	0	2247	13865	5	4593	0	0	2810	300
0	0	2247	13865	5	4598	0	0	2820	290
0	0	2247	13869	5	4603	0	0	2820	290
0	0	2247	13869	5	4608	0	0	2840	290
0	0	2247	13869	5	4613	0	0	2840	290
0	0	2247	13869	5	4618	0	0	2860	290
0	0	2247	13869	5	4623	0	0	2860	290
0	0	2247	13869	5	4628	0	0	2860	290
0	0	2247	13869	5	4633	0	0	2860	290
0	0	2243	13872	5	4638	0	0	2860	290
0	0	2239	13872	5	4643	0	0	2860	290
0	0	2235	13872	5	4648	0	0	2860	290
0	0	2231	13872	5	4653	0	0	2860	290
0	0	2231	13872	5	4658	0	0	2860	290
0	0	2226	13872	5	4663	0	0	2860	290
0	0	2226	13872	5	4668	0	0	2860	290
0	0	2222	13872	5	4673	0	0	2860	290
0	0	2222	13876	5	4678	0	0	2860	290
0	0	2222	13876	5	4683	0	0	2860	290
0	0	2218	13876	5	4688	0	0	2860	290
0	0	2218	13876	5	4693	0	0	2860	290
0	0	2215	13876	5	4698	0	0	2860	290
0	0	2215	13876	5	4703	0	0	2860	290
0	0	2210	13876	5	4708	0	0	2860	290
0	0	2210	13876	5	4713	0	0	2860	290
0	0	2206	13876	5	4718	0	0	2860	290
0	0	2206	13876	5	4723	0	0	2860	290
0	0	2206	13880	5	4728	0	0	2860	290
0	0	2203	13880	5	4733	0	0	2860	290
0	0	2203	13885	5	4738	0	0	2860	290
0	0	2203	13885	5	4743	0	0	2860	290
0	0	2198	13890	5	4748	0	0	2860	290
0	0	2198	13890	5	4753	0	0	2860	290
0	0	2193	13890	5	4758	0	0	2860	290
0	0	2193	13895	5	4763	0	0	2860	290
0	0	2193	13895	5	4768	0	0	2860	290
0	0	2188	13895	5	4773	0	0	2860	290
0	0	2188	13900	5	4778	0	0	2860	290
0	0	2188	13900	5	4783	0	0	2860	290
0	0	2188	13900	5	4788	0	0	2860	290
0	0	2188	13904	5	4793	0	0	2860	290
0	0	2184	13904	5	4798	0	0	2860	290
0	0	2184	13904	5	4803	0	0	2860	290
0	0	2184	13904	5	4808	0	0	2860	290
0	0	2179	13904	5	4813	0	0	2860	290
0	0	2179	13904	5	4818	0	0	2860	290
0	0	2179	13904	5	4823	0	0	2860	290
0	0	2174	13904	5	4828	0	0	2860	290
0	0	2174	13904	5	4833	0	0	2860	290
0	0	2170	13904	5	4838	0	0	2860	290
0	0	2170	13904	5	4843	0	0	2880	300
0	0	2167	13904	5	4848	0	0	2880	300
0	0	2167	13900	5	4853	0	0	2900	310
0	0	2163	13897	5	4858	0	0	2900	310
0	0	2163	13893	5	4863	0	0	2900	310
0	0	2159	13887	5	4868	0	0	2900	310
0	0	2159	13880	5	4873	0	0	2900	310
0	0	2156	13873	5	4878	0	0	2900	310
0	0	2156	13867	5	4883	0	0	2900	310
0	0	2151	13860	5	4888	0	0	2900	310
0	0	2151	13854	5	4893	0	0	2900	310
0	0	2147	13849	5	4898	0	0	2900	310
0	0	2147	13843	5	4903	0	0	2900	310
0	0	2144	13838	5	4908	0	0	2900	310
0	0	2144	13833	5	4913	0	0	2880	320
0	0	2140	13829	5	4918	0	0	2880	320
0	0	2140	13826	5	4923	0	0	2880	320
0	0	2135	13826	5	4928	0	0	2860	320
0	0	2135	13820	5	4933	0	0	2850	320
0	0	2132	13820	5	4938	0	0	2840	320
0	0	2132	13814	5	4943	0	0	2830	320
0	0	2132	13814	5	4948	0	0	2820	320
0	0	2132	13808	5	4953	0	0	2810	320
0	0	2132	13804	5	4958	0	0	2800	330
0	0	2132	13801	5	4963	0	0	2800	330
0	0	2132	13797	5	4968	0	0	2790	310
0	0	2132	13797	5	4973	0	0	2770	310
0	0	2132	13793	5	4978	0	0	2760	300
0	0	2132	13793	5	4983	0	0	2750	300
0	0	2136	13793	5	4988	0	0	2750	300
0	0	2136	13793	5	4993	0	0	2750	310
0	0	2136	13793	5	4998	0	0	2750	310
0	0	2136	13793	5	5003	0	0	2750	330
0	0	2136	13793	5	5008	0	0	2750	330
0	0	2136	13793	5	5013	0	0	2750	330
0	0	2139	13793	5	5018	0	0	2750	330
0	0	2139	13793	5	5023	0	0	2760	330
0	0	2139	13793	5	5028	0	0	2760	330
0	0	2139	13793	5	5033	0	0	2760	330
0	0	2143	13793	5	5038	0	0	2760	330
0	0	2143	13793	5	5043	0	0	2760	330
0	0	2143	13793	6	5049	0	0	2770	330
0	0	2143	13793	5	5054	0	0	2770	330
0	0	2143	13793	5	5059	0	0	2770	330
0	0	2143	13793	5	5064	0	0	2770	330
0	0	2143	13793	5	5069	0	0	2770	330
0	0	2143	13793	5	5074	0	0	2770	330
0	0	2139	13793	5	5079	0	0	2770	330
0	0	2139	13793	5	5084	0	0	2770	330
0	0	2139	13793	5	5089	0	0	2770	330
0	0	2139	13793	5	5094	0	0	2770	330
0	0	2139	13793	5	5099	0	0	2770	330
0	0	2139	13793	5	5104	0	0	2770	330
0	0	2147	13789	4	5108	1	724	2790	360
0	0	2150	13792	5	5113	1	767	2790	360
0	0	2150	13792	5	5118	1	804	2790	360
0	0	2154	13797	5	5123	1	829	2790	360
0	0	2154	13797	5	5128	1	850	2790	360
0	0	2159	13803	5	5133	1	874	2790	360
0	0	2159	13803	5	5138	1	893	2790	360
0	0	2162	13809	5	5143	1	908	2790	360
0	0	2162	13813	5	5148	1	919	2790	360
0	0	2168	13819	5	5153	1	924	2790	360
0	0	2175	13827	5	5158	1	923	2790	360
0	0	2185	13835	5	5163	1	924	2790	360
0	0	2194	13846	5	5168	1	928	2790	360
0	0	2204	13857	5	5173	1	931	2800	360
0	0	2213	13868	5	5178	1	932	2800	360
0	0	2223	13880	5	5183	1	934	2810	360
0	0	2232	13892	5	5188	1	934	2810	360
0	0	2242	13905	5	5193	1	936	2840	380
0	0	2253	13917	5	5198	1	936	2840	380
0	0	2264	13930	5	5203	1	937	2850	380
0	0	2274	13944	5	5208	1	940	2850	380
0	0	2284	13958	5	5213	1	947	2860	380
0	0	2294	13975	5	5218	1	950	2860	380
0	0	2302	13991	5	5223	1	952	2860	380
0	0	2310	14006	5	5228	1	953	2870	380
0	0	2318	14019	5	5233	1	953	2870	380
0	0	2325	14031	5	5238	1	953	2870	380
0	0	2333	14042	5	5243	1	953	2870	380
0	0	2341	14052	5	5248	1	954	2870	380
0	0	2350	14065	5	5253	1	953	2860	380
0	0	2359	14077	5	5258	1	954	2860	380
0	0	2370	14090	5	5263	1	954	2860	380
0	0	2380	14105	5	5268	1	953	2860	380
0	0	2389	14118	5	5273	1	954	2850	380
0	0	2397	14132	5	5278	1	954	2850	380
0	0	2405	14146	5	5283	1	953	2850	380
0	0	2413	14159	5	5288	1	953	2850	380
0	0	2421	14174	5	5293	1	953	2850	380
0	0	2429	14187	5	5298	1	954	2860	380
0	0	2436	14201	5	5303	1	953	2860	380
0	0	2443	14213	5	5308	1	953	2860	380
0	0	2450	14225	5	5313	1	953	2870	380
0	0	2455	14235	5	5318	1	953	2870	380
0	0	2458	14244	5	5323	1	953	2870	380
0	0	2458	14251	5	5328	1	953	2890	370
0	0	2462	14257	5	5333	1	953	2890	370
0	0	2462	14264	5	5338	1	953	2890	370
0	0	2470	14272	5	5343	1	952	2890	370
0	0	2474	14280	5	5348	1	951	2900	380
0	0	2478	14286	5	5353	1	951	2900	380
0	0	2481	14290	5	5358	1	952	2920	400
0	0	2481	14290	5	5363	1	952	2920	400
0	0	2485	14295	5	5368	1	952	2920	400
0	0	2485	14300	5	5373	1	952	2920	400
0	0	2485	14306	5	5378	1	952	2900	380
0	0	2490	14314	5	5383	1	952	2900	380
0	0	2490	14319	5	5388	1	952	2890	370
0	0	2494	14319	5	5393	1	952	2890	370
0	0	2494	14323	5	5398	1	952	2890	370
0	0	2494	14323	5	5403	1	952	2870	380
0	0	2498	14323	5	5408	1	953	2870	380
0	0	2498	14323	5	5413	1	953	2870	380
0	0	2498	14327	5	5418	1	953	2870	380
0	0	2498	14327	5	5423	1	952	2870	380
0	0	2494	14327	5	5428	1	952	2870	380
0	0	2494	14327	5	5433	1	951	2870	380
0	0	2494	14327	5	5438	1	951	2870	380
0	0	2494	14323	5	5443	1	951	2870	380
0	0	2494	14323	5	5448	1	951	2860	380
0	0	2494	14319	5	5453	1	951	2860	380
0	0	2491	14319	5	5458	1	951	2860	380
0	0	2491	14310	5	5463	1	951	2860	380
0	0	2491	14302	5	5468	1	951	2860	380
0	0	2491	14291	5	5473	1	951	2860	380
0	0	2486	14281	5	5478	1	952	2860	380
0	0	2486	14272	5	5483	1	951	2870	380
0	0	2486	14263	5	5488	1	951	2870	380
0	0	2486	14251	5	5493	1	951	2870	380
0	0	2486	14235	5	5498	1	951	2870	380
0	0	2482	14214	5	5503	1	953	2870	380
0	0	2478	14194	5	5508	1	953	2870	380
0	0	2475	14175	5	5513	1	952	2870	380
0	0	2470	14158	5	5518	1	953	2890	370
0	0	2466	14139	5	5523	1	952	2890	370
0	0	2463	14117	5	5528	1	952	2900	370
0	0	2459	14094	5	5533	1	952	2900	370
0	0	2455	14070	5	5538	1	951	2920	370
0	0	2450	14046	5	5543	1	951	2920	370
0	0	2446	14022	5	5548	1	951	2920	370
0	0	2440	13998	5	5553	1	951	2920	370
0	0	2434	13975	5	5558	1	952	2920	370
0	0	2428	13953	5	5563	1	951	2940	360
0	0	2423	13931	5	5568	1	951	2940	360
0	0	2417	13912	5	5573	1	951	2940	360
0	0	2414	13894	5	5578	1	951	2920	370
0	0	2410	13880	5	5583	1	951	2920	370
0	0	2410	13868	5	5588	1	951	2920	370
0	0	2406	13857	5	5593	1	951	2920	370
0	0	2406	13847	5	5598	1	952	2920	370
0	0	2406	13838	5	5603	1	953	2890	360
0	0	2406	13829	5	5608	1	953	2880	360
0	0	2403	13819	5	5613	1	953	2860	350
0	0	2403	13807	5	5618	1	952	2840	330
0	0	2406	13796	5	5623	1	953	2820	330
0	0	2406	13783	5	5628	1	953	2820	320
0	0	2406	13770	5	5633	1	952	2810	320
0	0	2406	13758	5	5638	1	953	2790	310
0	0	2406	13743	5	5643	1	953	2790	310
0	0	2401	13730	5	5648	1	953	2780	300
0	0	2401	13717	5	5653	1	953	2780	300
0	0	2395	13705	5	5658	1	953	2780	300
0	0	2395	13694	5	5663	1	953	2780	300
0	0	2391	13682	5	5668	1	953	2780	300
0	0	2391	13671	5	5673	1	953	2780	300
0	0	2387	13662	5	5678	1	953	2780	300
0	0	2387	13654	5	5683	1	953	2780	300
0	0	2387	13645	5	5688	1	953	2780	300
0	0	2387	13636	5	5693	1	952	2780	300
0	0	2384	13627	5	5698	1	952	2780	300
0	0	2384	13618	5	5703	1	953	2780	300
0	0	2384	13611	5	5708	1	953	2790	300
0	0	2384	13604	5	5713	1	953	2790	300
0	0	2384	13595	5	5718	1	953	2790	300
0	0	2384	13586	5	5723	1	953	2800	300
0	0	2384	13577	5	5728	1	953	2800	300
0	0	2388	13569	5	5733	1	952	2800	300
0	0	2388	13563	5	5738	1	952	2800	300
0	0	2388	13555	5	5743	1	951	2810	300
0	0	2391	13548	5	5748	1	950	2810	300
0	0	2391	13538	5	5753	1	950	2810	300
0	0	2391	13530	5	5758	1	950	2810	300
0	0	2391	13522	5	5763	1	950	2810	300
0	0	2391	13515	5	5768	1	949	2820	290
0	0	2388	13509	5	5773	1	950	2820	290
0	0	2388	13501	5	5778	1	949	2820	290
0	0	2388	13495	5	5783	1	949	2820	290
0	0	2383	13490	5	5788	1	949	2820	290
0	0	2383	13486	5	5793	1	949	2820	290
0	0	2383	13486	5	5798	1	948	2820	290
0	0	2383	13480	5	5803	1	948	2820	290
0	0	2383	13476	5	5808	1	948	2820	290
0	0	2383	13471	5	5813	1	947	2820	290
0	0	2383	13465	5	5818	1	946	2820	290
0	0	2383	13457	5	5823	1	946	2820	290
0	0	2378	13449	5	5828	1	946	2840	290
0	0	2378	13441	5	5833	1	945	2840	290
0	0	2372	13435	5	5838	1	944	2840	290
0	0	2372	13429	5	5843	1	943	2840	290
0	0	2368	13424	5	5848	1	941	2840	290
0	0	2368	13420	5	5853	1	938	2840	290
0	0	2364	13415	5	5858	1	935	2840	290
0	0	2364	13411	5	5863	1	931	2840	290
0	0	2360	13407	5	5868	1	927	2840	290
0	0	2360	13403	5	5873	1	923	2840	290
0	0	2360	13399	5	5878	1	918	2840	290
0	0	2360	13399	5	5883	1	911	2840	290
0	0	2360	13396	5	5888	1	900	2840	290
0	0	2360	13396	5	5893	1	886	2840	290
0	0	2360	13396	5	5898	1	862	2840	290
0	0	2360	13396	5	5903	1	821	2840	290
0	0	2364	13392	5	5908	1	726	2840	290
0	0	2364	13392	5	5913	1	468	2840	290
0	0	2364	13392	5	5918	1	111	2840	290
0	0	2364	13392	5	5923	0	0	2840	290
0	0	2373	13392	5	5928	0	0	2840	290
0	0	2379	13392	5	5933	0	0	2860	290
0	0	2386	13397	5	5938	0	0	2860	290
0	0	2394	13400	5	5943	0	0	2860	290
0	0	2402	13400	5	5948	0	0	2860	290
0	0	2409	13404	5	5953	0	0	2860	290
0	0	2416	13404	5	5958	0	0	2860	290
0	0	2421	13409	5	5963	0	0	2860	290
0	0	2426	13419	5	5968	0	0	2860	290
0	0	2432	13432	5	5973	0	0	2860	290
0	0	2437	13449	5	5978	0	0	2860	290
0	0	2443	13469	5	5983	0	0	2860	290
0	0	2449	13488	5	5988	0	0	2860	290
0	0	2454	13506	5	5993	0	0	2860	290
0	0	2459	13523	5	5998	0	0	2860	290
0	0	2463	13539	5	6003	0	0	2860	290
0	0	2468	13554	5	6008	0	0	2860	290
0	0	2473	13569	5	6013	0	0	2860	290
0	0	2479	13585	5	6018	0	0	2860	290
0	0	2484	13601	5	6023	0	0	2860	290
0	0	2489	13618	5	6028	0	0	2860	290
0	0	2493	13637	5	6033	0	0	2860	290
0	0	2493	13654	5	6038	0	0	2840	290
0	0	2499	13670	5	6043	0	0	2850	300
0	0	2499	13687	5	6048	0	0	2850	320
0	0	2504	13702	5	6053	0	0	2860	330
0	0	2504	13719	5	6058	0	0	2870	350
0	0	2508	13735	5	6063	0	0	2860	360
0	0	2508	13751	5	6068	0	0	2860	380
0	0	2514	13766	5	6073	0	0	2870	390
0	0	2519	13781	5	6078	0	0	2860	410
0	0	2524	13796	5	6083	0	0	2860	410
0	0	2528	13813	5	6088	0	0	2860	410
0	0	2528	13832	5	6093	0	0	2860	410
0	0	2532	13854	5	6098	0	0	2880	410
0	0	2532	13877	5	6103	0	0	2890	400
0	0	2532	13901	5	6108	0	0	2910	400
0	0	2527	13925	5	6113	0	0	2920	400
0	0	2523	13948	5	6118	0	0	2950	390
0	0	2519	13968	5	6123	0	0	2970	390
0	0	2515	13985	5	6128	0	0	2970	390
0	0	2511	14003	5	6133	0	0	2990	380
0	0	2511	14018	5	6138	0	0	3020	370
0	0	2505	14033	5	6143	0	0	3010	360
0	0	2505	14048	5	6148	0	0	3030	350
0	0	2505	14060	5	6153	0	0	3050	340
0	0	2501	14071	5	6158	0	0	3060	330
0	0	2501	14080	5	6163	0	0	3080	330
0	0	2501	14088	5	6168	0	0	3080	330
0	0	2497	14095	5	6173	0	0	3090	320
0	0	2497	14099	5	6178	0	0	3090	320
0	0	2497	14103	5	6183	0	0	3090	320
0	0	2497	14107	5	6188	0	0	3100	330
0	0	2497	14110	5	6193	0	0	3100	330
0	0	2497	14115	5	6198	0	0	3120	340
0	0	2497	14120	5	6203	0	0	3120	340
0	0	2497	14126	5	6208	0	0	3120	340
0	0	2497	14132	5	6213	0	0	3120	340
0	0	2497	14138	5	6218	0	0	3120	340
0	0	2493	14145	5	6223	0	0	3120	340
0	0	2493	14151	5	6228	0	0	3120	340
0	0	2487	14157	6	6234	0	0	3110	340
0	0	2487	14163	5	6239	0	0	3110	340
0	0	2481	14169	5	6244	0	0	3110	340
0	0	2478	14174	5	6249	0	0	3110	340
0	0	2478	14178	5	6254	0	0	3110	340
0	0	2473	14181	5	6259	0	0	3110	340
0	0	2473	14181	5	6264	0	0	3110	340
0	0	2468	14187	5	6269	0	0	3110	340
0	0	2468	14187	5	6274	0	0	3090	350
0	0	2462	14192	5	6279	0	0	3090	350
0	0	2462	14192	5	6284	0	0	3090	350
0	0	2457	14197	5	6289	0	0	3080	350
0	0	2457	14197	5	6294	0	0	3080	350
0	0	2457	14203	5	6299	0	0	3060	360
0	0	2453	14207	5	6304	0	0	3060	360
0	0	2453	14210	5	6309	0	0	3060	360
0	0	2483	14279	5	6314	1	851	2970	390
0	0	2487	14286	5	6319	1	877	2970	390
0	0	2490	14293	5	6324	1	898	2950	390
0	0	2490	14299	5	6329	1	916	2950	390
0	0	2496	14306	5	6334	1	930	2950	390
0	0	2500	14313	5	6339	1	941	2940	400
0	0	2504	14319	5	6344	1	949	2940	400
0	0	2508	14325	5	6349	1	956	2920	400
0	0	2514	14328	5	6354	1	963	2920	400
0	0	2520	14328	5	6359	1	967	2920	400
0	0	2528	14332	5	6364	1	973	2920	400
0	0	2538	14332	5	6369	1	979	2900	380
0	0	2548	14336	5	6374	1	981	2900	380
0	0	2562	14336	5	6379	1	983	2890	370
0	0	2575	14343	5	6384	1	989	2890	370
0	0	2591	14343	5	6389	1	989	2870	380
0	0	2606	14349	5	6394	1	991	2870	380
0	0	2619	14349	5	6399	1	999	2870	380
0	0	2632	14349	5	6404	1	999	2870	380
0	0	2644	14349	5	6409	1	1000	2860	380
0	0	2655	14349	5	6414	1	1001	2860	380
0	0	2666	14349	5	6419	1	1002	2860	380
0	0	2678	14345	5	6424	1	1001	2860	380
0	0	2688	14341	5	6429	1	1000	2860	380
0	0	2697	14336	5	6434	1	1001	2850	380
0	0	2705	14336	5	6439	1	1003	2840	360
0	0	2711	14330	5	6444	1	1004	2840	360
0	0	2714	14330	5	6449	1	1003	2830	350
0	0	2719	14321	5	6454	1	1002	2830	350
0	0	2724	14312	5	6459	1	1002	2830	350
0	0	2729	14302	5	6464	1	1002	2830	350
0	0	2733	14289	5	6469	1	1001	2830	350
0	0	2737	14275	5	6474	1	1000	2830	350
0	0	2741	14261	5	6479	1	1001	2830	350
0	0	2741	14247	5	6484	1	1000	2830	350
0	0	2747	14234	5	6489	1	1000	2830	350
0	0	2747	14220	5	6494	1	1000	2830	350
0	0	2751	14203	5	6499	1	1000	2830	350
0	0	2751	14184	5	6504	1	1000	2830	350
0	0	2751	14164	5	6509	1	999	2850	350
0	0	2756	14144	5	6514	1	998	2850	350
0	0	2756	14127	5	6519	1	999	2850	350
0	0	2761	14113	5	6524	1	999	2860	350
0	0	2761	14101	5	6529	1	999	2860	350
0	0	2761	14091	5	6534	1	1000	2860	330
0	0	2765	14079	5	6539	1	998	2860	330
0	0	2765	14064	5	6544	1	999	2860	320
0	0	2765	14048	5	6549	1	999	2860	320
0	0	2768	14034	5	6554	1	1000	2860	320
0	0	2768	14025	5	6559	1	1001	2880	320
0	0	2772	14020	5	6564	1	1001	2880	320
0	0	2772	14020	5	6569	1	1001	2880	320
0	0	2777	14012	5	6574	1	1000	2880	320
0	0	2777	14002	5	6579	1	1000	2900	310
0	0	2782	13990	5	6584	1	1002	2900	310
0	0	2782	13981	5	6589	1	1002	2900	310
0	0	2787	13975	5	6594	1	1003	2910	310
0	0	2787	13975	5	6599	1	1003	2910	310
0	0	2792	13975	5	6604	1	1002	2910	310
0	0	2796	13970	5	6609	1	1001	2910	310
0	0	2801	13963	5	6614	1	1000	2920	310
0	0	2806	13955	5	6619	1	1001	2920	310
0	0	2813	13948	5	6624	1	1001	2920	310
0	0	2818	13943	5	6629	1	1001	2920	310
0	0	2824	13943	5	6634	1	1002	2920	310
0	0	2828	13943	5	6639	1	1002	2920	310
0	0	2828	13940	5	6644	1	1003	2920	310
0	0	2833	13940	5	6649	1	1003	2920	310
0	0	2837	13935	5	6654	1	1002	2920	310
0	0	2842	13935	5	6659	1	1002	2920	310
0	0	2848	13931	5	6664	1	1003	2920	310
0	0	2854	13931	5	6669	1	1004	2920	310
0	0	2858	13931	5	6674	1	1004	2920	310
0	0	2858	13935	5	6679	1	1006	2920	310
0	0	2863	13935	5	6684	1	1005	2920	310
0	0	2866	13935	5	6689	1	1005	2920	310
0	0	2871	13935	5	6694	1	1004	2920	310
0	0	2880	13931	5	6699	1	1004	2920	310
0	0	2888	13931	5	6704	1	1004	2910	290
0	0	2896	13931	5	6709	1	1005	2910	290
0	0	2902	13931	5	6714	1	1005	2900	290
0	0	2908	13936	5	6719	1	1004	2900	290
0	0	2915	13936	5	6724	1	1003	2900	290
0	0	2922	13936	5	6729	1	1003	2900	290
0	0	2930	13940	5	6734	1	1003	2890	300
0	0	2938	13944	5	6739	1	1003	2890	300
0	0	2945	13949	5	6744	1	1002	2910	310
0	0	2952	13954	5	6749	1	1004	2910	310
0	0	2958	13957	5	6754	1	1003	2910	310
0	0	2963	13957	5	6759	1	1003	2910	310
0	0	2967	13961	5	6764	1	1004	2910	310
0	0	2972	13961	5	6769	1	1004	2910	310
0	0	2979	13969	5	6774	1	1003	2910	310
0	0	2987	13976	5	6779	1	1003	2910	310
0	0	2996	13982	5	6784	1	1002	2910	310
0	0	3003	13989	5	6789	1	1003	2900	310
0	0	3010	13993	5	6794	1	1002	2900	310
0	0	3015	13993	5	6799	1	1002	2900	310
0	0	3021	13999	5	6804	1	1002	2900	310
0	0	3027	14003	5	6809	1	1003	2900	310
0	0	3033	14007	5	6814	1	1002	2900	310
0	0	3037	14011	5	6819	1	1003	2900	310
0	0	3037	14011	5	6824	1	1003	2900	310
0	0	3037	14011	5	6829	1	1003	2900	310
0	0	3037	14011	5	6834	1	1003	2900	310
0	0	3037	14011	5	6839	1	1003	2900	310
0	0	3040	14011	5	6844	1	1003	2900	310
0	0	3040	14011	5	6849	1	1003	2900	310
0	0	3040	14011	5	6854	1	1003	2900	310
0	0	3040	14011	5	6859	1	1003	2900	310
0	0	3040	14011	5	6864	1	1004	2900	310
0	0	3040	14011	5	6869	1	1004	2900	310
0	0	3040	14011	5	6874	1	1004	2900	310
0	0	3040	14011	5	6879	1	1004	2900	310
0	0	3040	14011	5	6884	1	1004	2900	310
0	0	3040	14011	5	6889	1	1005	2900	310
0	0	3040	14011	5	6894	1	1005	2900	310
0	0	3040	14015	5	6899	1	1006	2900	310
0	0	3040	14015	5	6904	1	1007	2900	310
0	0	3040	14015	5	6909	1	1009	2900	310
0	0	3040	14015	5	6914	1	1011	2900	310
0	0	3040	14015	6	6920	1	1012	2900	310
0	0	3040	14015	5	6925	1	1013	2900	310
0	0	3040	14015	5	6930	1	1014	2900	310
0	0	3040	14015	5	6935	1	1016	2900	310
0	0	3040	14015	5	6940	1	1018	2900	310
0	0	3040	14015	5	6945	1	1019	2900	310
0	0	3040	14015	5	6950	1	1021	2900	310
0	0	3040	14015	5	6955	1	1023	2900	310
0	0	3040	14015	5	6960	1	1023	2900	310
0	0	3040	14015	5	6965	1	1023	2900	310
0	0	3040	14018	5	6970	1	1023	2900	310
0	0	3040	14018	5	6975	1	1023	2900	310
0	0	3040	14018	5	6980	1	1023	2890	330
0	0	3040	14018	5	6985	1	1023	2890	330
0	0	3040	14018	5	6990	1	1023	2900	340
0	0	3040	14022	5	6995	1	1023	2900	340
0	0	3040	14022	5	7000	1	1023	2900	340
0	0	3040	14022	5	7005	1	1023	2900	340
0	0	3040	14022	5	7010	1	1023	2900	340
0	0	3040	14022	5	7015	1	1023	2900	340
0	0	3040	14022	5	7020	1	1023	2900	340
0	0	3040	14022	5	7025	1	1023	2900	340
0	0	3040	14022	5	7030	1	1023	2900	350
0	0	3040	14022	5	7035	1	1023	2900	350
0	0	3040	14025	5	7040	1	1023	2920	370
0	0	3040	14025	5	7045	1	1023	2900	370
0	0	3040	14025	5	7050	1	1023	2900	370
0	0	3040	14025	5	7055	1	1023	2900	370
0	0	3040	14025	5	7060	1	1023	2900	370
0	0	3040	14025	5	7065	1	1023	2890	370
0	0	3040	14025	5	7070	1	1023	2890	370
0	0	3045	14025	5	7075	1	1023	2890	370
0	0	3045	14029	5	7080	1	1023	2890	370
0	0	3045	14029	5	7085	1	1023	2900	380
0	0	3045	14029	5	7090	1	1023	2900	380
0	0	3045	14029	5	7095	1	1023	2890	400
0	0	3045	14029	5	7100	1	1023	2890	400
0	0	3045	14029	5	7105	1	1023	2890	400
0	0	3048	14033	5	7110	1	1023	2890	400
0	0	3048	14033	5	7115	1	1023	2890	400
0	0	3048	14033	5	7120	1	1023	2880	410
0	0	3048	14033	5	7125	1	1023	2880	410
0	0	3052	14036	5	7130	1	1023	2880	410
0	0	3058	14036	5	7135	1	1023	2890	410
0	0	3064	14040	5	7140	1	1023	2890	410
0	0	3069	14040	5	7145	1	1023	2900	430
0	0	3072	14045	5	7150	1	1023	2900	430
0	0	3072	14045	5	7155	1	1023	2900	430
0	0	3077	14050	5	7160	1	1023	2900	430
0	0	3082	14050	5	7165	1	1023	2880	440
0	0	3087	14055	5	7170	1	1023	2880	440
0	0	3094	14060	5	7175	1	1023	2880	440
0	0	3099	14065	5	7180	1	1023	2880	440
0	0	3104	14070	5	7185	1	1023	2880	440
0	0	3104	14074	5	7190	1	1023	2900	430
0	0	3108	14074	5	7195	1	1023	2900	430
0	0	3108	14084	5	7200	1	1023	2900	430
0	0	3108	14097	5	7205	1	1023	2890	410
0	0	3108	14115	5	7210	1	1023	2870	420
0	0	3108	14135	5	7215	1	1023	2860	410
0	0	3108	14150	5	7220	1	1023	2860	410
0	0	3108	14159	5	7225	1	1023	2860	410
0	0	3108	14164	5	7230	1	1023	2860	410
0	0	3108	14164	5	7235	1	1023	2860	410
0	0	3108	14172	5	7240	1	1023	2860	410
0	0	3108	14179	5	7245	1	1023	2860	410
0	0	3108	14188	5	7250	1	1023	2850	410
0	0	3108	14199	5	7255	1	1023	2850	410
0	0	3112	14210	5	7260	1	1023	2850	410
0	0	3112	14221	5	7265	1	1023	2840	410
0	0	3117	14232	5	7270	1	1023	2830	390
0	0	3120	14243	5	7275	1	1023	2820	390
0	0	3124	14255	5	7280	1	1023	2810	380
0	0	3129	14272	5	7285	1	1023	2800	390
0	0	3134	14290	5	7290	1	1023	2800	390
0	0	3138	14310	5	7295	1	1023	2800	390
0	0	3142	14330	5	7300	1	1023	2790	390
0	0	3146	14349	5	7305	1	1023	2790	400
0	0	3149	14367	5	7310	1	1023	2790	400
0	0	3153	14384	5	7315	1	1023	2780	400
0	0	3157	14400	5	7320	1	1023	2780	400
0	0	3157	14414	5	7325	1	1023	2780	400
0	0	3160	14426	5	7330	1	1023	2770	390
0	0	3160	14438	5	7335	1	1023	2760	390
0	0	3160	14449	5	7340	1	1023	2760	390
0	0	3160	14460	5	7345	1	1023	2760	390
0	0	3164	14469	5	7350	1	1023	2760	390
0	0	3164	14476	5	7355	1	1023	2760	390
0	0	3164	14481	5	7360	1	1023	2750	390
0	0	3164	14481	5	7365	1	1023	2750	390
0	0	3164	14485	5	7370	1	1023	2750	390
0	0	3164	14485	5	7375	1	1023	2750	390
0	0	3164	14485	5	7380	1	1023	2750	390
0	0	3164	14485	5	7385	1	1023	2750	390
0	0	3164	14485	5	7390	1	1023	2750	390
0	0	3164	14485	5	7395	1	1023	2750	390
0	0	3164	14485	5	7400	1	1023	2740	390
0	0	3164	14485	5	7405	1	1023	2740	390
0	0	3164	14485	5	7410	1	1023	2740	390
0	0	3164	14485	5	7415	1	1023	2740	390
0	0	3164	14485	5	7420	1	1023	2740	390
0	0	3164	14480	5	7425	1	1023	2740	390
0	0	3164	14480	5	7430	1	1023	2740	390
0	0	3164	14472	5	7435	1	1023	2740	390
0	0	3164	14464	5	7440	1	1023	2740	390
0	0	3160	14452	5	7445	1	1023	2740	390
0	0	3160	14436	5	7450	1	1023	2740	390
0	0	3155	14415	5	7455	1	1023	2740	390
0	0	3151	14392	5	7460	1	1023	2740	390
0	0	3147	14367	5	7465	1	1023	2740	390
0	0	3143	14339	5	7470	1	1023	2740	390
0	0	3139	14310	5	7475	1	1018	2750	390
0	0	3136	14281	5	7480	1	1000	2750	390
0	0	3136	14253	5	7485	1	981	2750	390
0	0	3136	14227	5	7490	1	953	2750	390
0	0	3132	14202	5	7495	1	912	2760	390
0	0	3132	14179	5	7500	1	837	2760	390
0	0	3132	14158	5	7505	1	494	2770	390
0	0	3132	14158	5	7510	0	0	2770	390
0	0	3136	14123	5	7515	0	0	2790	390
0	0	3140	14111	5	7520	0	0	2790	390
0	0	3145	14104	5	7525	0	0	2800	390
0	0	3151	14104	5	7530	0	0	2790	370
0	0	3159	14104	5	7535	0	0	2810	370
0	0	3169	14104	5	7540	0	0	2810	350
0	0	3179	14104	5	7545	0	0	2810	350
0	0	3189	14108	5	7550	0	0	2820	330
0	0	3197	14108	5	7555	0	0	2820	330
0	0	3205	14108	5	7560	0	0	2820	320
0	0	3212	14108	5	7565	0	0	2820	300
0	0	3218	14108	5	7570	0	0	2820	290
0	0	3225	14114	5	7575	0	0	2820	290
0	0	3229	14119	5	7580	0	0	2840	290
0	0	3232	14126	5	7585	0	0	2840	290
0	0	3232	14134	5	7590	0	0	2860	290
0	0	3237	14142	5	7595	0	0	2860	290
0	0	3237	14150	5	7600	0	0	2860	290
0	0	3241	14160	5	7605	0	0	2880	290
0	0	3241	14171	5	7610	0	0	2880	290
0	0	3246	14184	5	7615	0	0	2880	290
0	0	3246	14198	5	7620	0	0	2880	290
0	0	3250	14213	5	7625	0	0	2900	290
0	0	3250	14229	5	7630	0	0	2900	290
0	0	3250	14245	5	7635	0	0	2900	290
0	0	3254	14261	5	7640	0	0	2910	280
0	0	3254	14278	5	7645	0	0	2910	280
0	0	3254	14296	5	7650	0	0	2910	280
0	0	3254	14317	5	7655	0	0	2910	280
0	0	3254	14341	5	7660	0	0	2910	280
0	0	3250	14367	5	7665	0	0	2910	280
0	0	3246	14397	5	7670	0	0	2910	280
0	0	3240	14428	5	7675	0	0	2910	280
0	0	3233	14459	5	7680	0	0	2910	280
0	0	3227	14491	5	7685	0	0	2910	280
0	0	3219	14524	5	7690	0	0	2910	280
0	0	3212	14555	5	7695	0	0	2910	280
0	0	3206	14586	5	7700	0	0	2900	290
0	0	3201	14614	5	7705	0	0	2900	290
0	0	3196	14638	5	7710	0	0	2900	290
0	0	3192	14658	5	7715	0	0	2900	290
0	0	3188	14675	5	7720	0	0	2880	290
0	0	3185	14692	5	7725	0	0	2880	290
0	0	3185	14707	5	7730	0	0	2880	290
0	0	3180	14723	5	7735	0	0	2880	290
0	0	3180	14737	5	7740	0	0	2880	290
0	0	3180	14750	5	7745	0	0	2860	290
0	0	3180	14763	5	7750	0	0	2860	290
0	0	3180	14774	5	7755	0	0	2860	290
0	0	3180	14784	5	7760	0	0	2860	290
0	0	3180	14793	5	7765	0	0	2860	290
0	0	3180	14800	5	7770	0	0	2860	290
0	0	3180	14808	5	7775	0	0	2840	290
0	0	3180	14814	5	7780	0	0	2840	290
0	0	3180	14820	5	7785	0	0	2840	290
0	0	3180	14825	5	7790	0	0	2840	290
0	0	3180	14830	5	7795	0	0	2840	290
0	0	3174	14834	5	7800	0	0	2840	290
0	0	3170	14834	5	7805	0	0	2840	290
0	0	3167	14840	5	7810	0	0	2840	290
0	0	3167	14840	5	7815	0	0	2840	290
0	0	3163	14843	5	7820	0	0	2840	290
0	0	3163	14843	5	7825	0	0	2840	290
0	0	3163	14843	5	7830	0	0	2820	290
0	0	3159	14843	5	7835	0	0	2820	290
0	0	3159	14848	5	7840	0	0	2820	290
0	0	3159	14848	5	7845	0	0	2820	290
0	0	3159	14848	5	7850	0	0	2820	290
0	0	3159	14848	5	7855	0	0	2820	290
0	0	3159	14848	5	7860	0	0	2820	290
0	0	3159	14848	5	7865	0	0	2820	290
0	0	3159	14848	5	7870	0	0	2820	290
0	0	3159	14848	5	7875	0	0	2830	300
0	0	3159	14848	5	7880	0	0	2820	300
0	0	3159	14848	5	7885	0	0	2830	320
0	0	3159	14848	5	7890	0	0	2830	320
0	0	3159	14842	5	7895	0	0	2830	320
0	0	3159	14839	5	7900	0	0	2830	320
0	0	3159	14839	5	7905	0	0	2820	320
0	0	3159	14833	5	7910	0	0	2820	320
0	0	3159	14829	5	7915	0	0	2820	330
0	0	3154	14829	5	7920	0	0	2820	330
0	0	3154	14821	5	7925	0	0	2830	350
0	0	3154	14815	5	7930	0	0	2830	350
0	0	3143	14817	4	7934	1	1022	2790	400
0	0	3139	14823	5	7939	1	1022	2800	420
0	0	3139	14823	5	7944	1	1021	2800	420
0	0	3139	14823	5	7949	1	1020	2800	420
0	0	3139	14823	5	7954	1	1019	2800	420
0	0	3139	14826	5	7959	1	1016	2800	420
0	0	3139	14826	5	7964	1	999	2800	420
0	0	3139	14826	5	7969	1	958	2800	420
0	0	3139	14826	5	7974	1	890	2800	420
0	0	3139	14818	5	7979	1	621	2800	420
0	0	3139	14818	5	7984	0	0	2800	420
0	0	3139	14792	5	7989	0	0	2800	420
0	0	3133	14773	5	7994	0	0	2800	420
0	0	3133	14754	5	7999	0	0	2800	420
0	0	3127	14739	5	8004	0	0	2790	400
0	0	3124	14729	5	8009	0	0	2800	400
0	0	3120	14723	5	8014	0	0	2800	390
0	0	3115	14719	5	8019	0	0	2800	390
0	0	3110	14714	5	8024	0	0	2810	380
0	0	3106	14705	5	8029	0	0	2810	370
0	0	3106	14693	5	8034	0	0	2810	360
0	0	3101	14676	5	8039	0	0	2810	350
0	0	3101	14658	5	8044	0	0	2830	350
0	0	3101	14638	5	8049	0	0	2820	330
0	0	3096	14617	5	8054	0	0	2820	330
0	0	3096	14596	5	8059	0	0	2820	320
0	0	3096	14574	5	8064	0	0	2820	320
0	0	3096	14550	5	8069	0	0	2810	310
0	0	3096	14524	5	8074	0	0	2820	300
0	0	3102	14495	5	8079	0	0	2820	290
0	0	3105	14467	5	8084	0	0	2820	290
0	0	3110	14439	5	8089	0	0	2820	290
0	0	3110	14412	5	8094	0	0	2820	290
0	0	3115	14387	5	8099	0	0	2820	290
0	0	3115	14364	5	8104	0	0	2820	290
0	0	3115	14346	5	8109	0	0	2840	290
0	0	3110	14330	5	8114	0	0	2840	290
0	0	3106	14319	5	8119	0	0	2840	290
0	0	3102	14309	5	8124	0	0	2840	290
0	0	3098	14300	5	8129	0	0	2840	290
0	0	3094	14291	5	8134	0	0	2840	290
0	0	3090	14282	5	8139	0	0	2840	300
0	0	3090	14273	5	8144	0	0	2840	300
0	0	3087	14263	5	8149	0	0	2850	320
0	0	3087	14254	5	8154	0	0	2850	320
0	0	3087	14245	5	8159	0	0	2850	320
0	0	3087	14237	5	8164	0	0	2850	320
0	0	3087	14230	5	8169	0	0	2850	320
0	0	3087	14224	5	8174	0	0	2850	320
0	0	3087	14220	5	8179	0	0	2850	320
0	0	3087	14216	5	8184	0	0	2850	320
0	0	3087	14216	5	8189	0	0	2850	320
0	0	3087	14211	5	8194	0	0	2850	320
0	0	3087	14211	5	8199	0	0	2850	320
0	0	3091	14211	5	8204	0	0	2850	320
0	0	3091	14211	5	8209	0	0	2850	320
0	0	3091	14211	5	8214	0	0	2850	320
0	0	3095	14211	5	8219	0	0	2850	320
0	0	3095	14211	5	8224	0	0	2850	320
0	0	3095	14215	5	8229	0	0	2850	320
0	0	3100	14218	5	8234	0	0	2850	320
0	0	3100	14223	5	8239	0	0	2860	330
0	0	3104	14228	5	8244	0	0	2860	330
0	0	3104	14233	5	8249	0	0	2870	350
0	0	3109	14238	5	8254	0	0	2860	350
0	0	3113	14243	5	8259	0	0	2860	350
0	0	3113	14248	5	8264	0	0	2860	350
0	0	3117	14252	5	8269	0	0	2860	350
0	0	3117	14257	5	8274	0	0	2850	350
0	0	3117	14257	5	8279	0	0	2850	350
0	0	3121	14262	5	8284	0	0	2850	350
0	0	3121	14266	5	8289	0	0	2850	350
0	0	3121	14266	5	8294	0	0	2830	350
0	0	3121	14273	5	8299	0	0	2830	350
0	0	3121	14277	5	8304	0	0	2830	350
0	0	3124	14280	5	8309	0	0	2830	350
0	0	3124	14284	5	8314	0	0	2830	350
0	0	3124	14284	5	8319	0	0	2830	350
0	0	3124	14290	5	8324	0	0	2830	350
0	0	3124	14290	5	8329	0	0	2830	350
0	0	3124	14295	5	8334	0	0	2830	350
0	0	3129	14295	5	8339	0	0	2830	350
0	0	3129	14301	5	8344	0	0	2830	350
0	0	3133	14301	5	8349	0	0	2830	350
0	0	3133	14306	5	8354	0	0	2810	350
0	0	3138	14306	5	8359	0	0	2810	350
0	0	3138	14306	5	8364	0	0	2810	350
0	0	3138	14306	5	8369	0	0	2810	350
0	0	3138	14306	5	8374	0	0	2800	360
0	0	3141	14306	5	8379	0	0	2800	360
0	0	3141	14306	5	8384	0	0	2800	360
0	0	3141	14306	5	8389	0	0	2790	360
0	0	3141	14320	3	8392	1	482	2780	370
0	0	3141	14323	5	8397	1	554	2790	390
0	0	3141	14327	5	8402	1	613	2770	390
0	0	3141	14331	5	8407	1	667	2770	390
0	0	3141	14331	5	8412	1	719	2770	390
0	0	3141	14336	5	8417	1	759	2770	390
0	0	3141	14336	5	8422	1	790	2770	390
0	0	3138	14336	5	8427	1	809	2770	390
0	0	3138	14336	5	8432	1	820	2770	390
0	0	3138	14336	5	8437	1	830	2770	390
0	0	3138	14336	5	8442	1	838	2770	390
0	0	3138	14332	5	8447	1	845	2770	390
0	0	3138	14332	5	8452	1	849	2770	390
0	0	3138	14329	5	8457	1	852	2770	390
0	0	3138	14329	5	8462	1	855	2770	390
0	0	3138	14325	5	8467	1	859	2770	390
0	0	3138	14325	5	8472	1	865	2770	390
0	0	3138	14320	5	8477	1	872	2770	390
0	0	3138	14320	5	8482	1	880	2770	390
0	0	3138	14316	5	8487	1	887	2760	390
0	0	3138	14316	5	8492	1	893	2760	390
0	0	3138	14309	5	8497	1	898	2760	390
0	0	3138	14304	5	8502	1	909	2760	390
0	0	3134	14298	5	8507	1	917	2760	390
0	0	3134	14292	5	8512	1	923	2760	390
0	0	3134	14285	5	8517	1	927	2760	390
0	0	3130	14276	5	8522	1	932	2760	390
0	0	3130	14266	5	8527	1	935	2760	390
0	0	3125	14255	5	8532	1	937	2760	390
0	0	3125	14245	5	8537	1	939	2760	390
0	0	3125	14235	5	8542	1	939	2760	390
0	0	3125	14226	5	8547	1	940	2760	390
0	0	3125	14217	5	8552	1	943	2760	390
0	0	3121	14208	5	8557	1	946	2760	390
0	0	3121	14198	5	8562	1	949	2770	390
0	0	3116	14189	5	8567	1	951	2770	390
0	0	3112	14180	5	8572	1	954	2770	390
0	0	3112	14172	5	8577	1	956	2770	390
0	0	3108	14164	5	8582	1	956	2770	390
0	0	3108	14157	5	8587	1	957	2770	390
0	0	3108	14149	5	8592	1	958	2770	390
0	0	3108	14142	5	8597	1	958	2770	390
0	0	3108	14137	5	8602	1	961	2790	390
0	0	3108	14133	5	8607	1	965	2790	390
0	0	3108	14130	5	8612	1	969	2790	390
0	0	3108	14126	5	8617	1	972	2790	390
0	0	3108	14122	5	8622	1	974	2800	390
0	0	3108	14117	5	8627	1	976	2800	390
0	0	3113	14112	5	8632	1	976	2800	390
0	0	3113	14106	5	8637	1	976	2800	390
0	0	3118	14101	5	8642	1	978	2810	380
0	0	3118	14096	5	8647	1	980	2810	380
0	0	3122	14092	5	8652	1	981	2810	380
0	0	3122	14092	5	8657	1	982	2810	380
0	0	3122	14086	5	8662	1	983	2820	380
0	0	3127	14086	5	8667	1	983	2820	380
0	0	3127	14081	5	8672	1	984	2820	380
0	0	3132	14081	5	8677	1	985	2840	380
0	0	3132	14077	5	8682	1	985	2840	380
0	0	3136	14077	5	8687	1	986	2840	380
0	0	3136	14074	5	8692	1	987	2840	380
0	0	3136	14074	5	8697	1	988	2840	380
0	0	3139	14074	5	8702	1	989	2840	380
0	0	3139	14074	5	8707	1	989	2840	380
0	0	3139	14074	5	8712	1	990	2840	380
0	0	3144	14077	5	8717	1	990	2840	380
0	0	3147	14081	5	8722	1	989	2840	380
0	0	3152	14084	5	8727	1	989	2840	380
0	0	3157	14089	5	8732	1	989	2840	380
0	0	3162	14095	5	8737	1	990	2840	380
0	0	3168	14102	5	8742	1	989	2840	380
0	0	3176	14110	5	8747	1	988	2840	380
0	0	3184	14119	5	8752	1	989	2840	380
0	0	3194	14128	5	8757	1	991	2820	380
0	0	3206	14141	5	8762	1	990	2820	380
0	0	3218	14153	5	8767	1	992	2820	380
0	0	3233	14166	5	8772	1	993	2820	380
0	0	3249	14180	5	8777	1	993	2810	380
0	0	3264	14193	5	8782	1	993	2810	380
0	0	3279	14208	5	8787	1	993	2810	370
0	0	3294	14222	5	8792	1	994	2790	370
0	0	3308	14235	5	8797	1	993	2790	360
0	0	3319	14245	5	8802	1	994	2780	360
0	0	3331	14251	5	8807	1	993	2780	360
0	0	3340	14255	5	8812	1	994	2770	360
0	0	3350	14255	5	8817	1	994	2770	370
0	0	3359	14260	5	8822	1	994	2760	370
0	0	3367	14264	5	8827	1	995	2760	390
0	0	3375	14268	5	8832	1	995	2760	390
0	0	3385	14272	5	8837	1	996	2750	390
0	0	3396	14276	5	8842	1	995	2750	370
0	0	3407	14276	5	8847	1	996	2750	370
0	0	3418	14280	5	8852	1	999	2740	360
0	0	3429	14280	5	8857	1	997	2740	360
0	0	3441	14280	5	8862	1	998	2740	360
0	0	3454	14280	5	8867	1	998	2740	370
0	0	3466	14280	5	8872	1	998	2740	370
0	0	3478	14284	5	8877	1	998	2740	390
0	0	3488	14284	5	8882	1	998	2740	390
0	0	3498	14284	5	8887	1	999	2740	390
0	0	3508	14284	5	8892	1	999	2740	390
0	0	3516	14279	5	8897	1	999	2740	390
0	0	3523	14279	5	8902	1	1000	2740	390
0	0	3531	14273	5	8907	1	999	2740	390
0	0	3539	14269	5	8912	1	999	2740	390
0	0	3548	14269	5	8917	1	998	2720	390
0	0	3557	14263	5	8922	1	998	2720	390
0	0	3564	14259	5	8927	1	999	2720	370
0	0	3571	14255	5	8932	1	998	2720	370
0	0	3577	14250	5	8937	1	999	2720	360
0	0	3584	14245	5	8942	1	999	2720	360
0	0	3591	14240	6	8948	1	998	2720	360
0	0	3598	14235	5	8953	1	998	2720	360
0	0	3604	14229	5	8958	1	998	2720	360
0	0	3611	14222	5	8963	1	996	2720	360
0	0	3616	14213	5	8968	1	997	2720	360
0	0	3622	14203	5	8973	1	997	2720	360
0	0	3626	14192	5	8978	1	996	2720	360
0	0	3626	14180	5	8983	1	997	2720	360
0	0	3630	14168	5	8988	1	996	2720	360
0	0	3630	14154	5	8993	1	994	2720	360
0	0	3635	14142	5	8998	1	995	2740	360
0	0	3635	14131	5	9003	1	995	2740	360
0	0	3635	14122	5	9008	1	994	2740	360
0	0	3635	14112	5	9013	1	993	2740	360
0	0	3635	14101	5	9018	1	993	2740	360
0	0	3635	14090	5	9023	1	993	2740	360
0	0	3635	14080	5	9028	1	992	2740	340
0	0	3635	14071	5	9033	1	991	2740	340
0	0	3635	14062	5	9038	1	991	2740	330
0	0	3632	14051	5	9043	1	990	2740	330
0	0	3632	14038	5	9048	1	991	2750	330
0	0	3625	14025	5	9053	1	990	2750	330
0	0	3621	14013	5	9058	1	989	2760	330
0	0	3617	14001	5	9063	1	989	2760	330
0	0	3614	13993	5	9068	1	989	2770	330
0	0	3609	13984	5	9073	1	989	2770	330
0	0	3605	13977	5	9078	1	989	2770	330
0	0	3602	13972	5	9083	1	989	2780	330
0	0	3598	13967	5	9088	1	989	2780	330
0	0	3598	13967	5	9093	1	989	2780	330
0	0	3598	13967	5	9098	1	989	2790	330
0	0	3595	13963	5	9103	1	989	2790	330
0	0	3595	13963	5	9108	1	989	2790	330
0	0	3595	13963	5	9113	1	989	2800	340
0	0	3595	13963	5	9118	1	989	2800	340
0	0	3595	13963	5	9123	1	990	2810	350
0	0	3595	13963	5	9128	1	990	2810	350
0	0	3598	13963	5	9133	1	990	2830	350
0	0	3598	13963	5	9138	1	990	2830	350
0	0	3598	13968	5	9143	1	990	2830	350
0	0	3598	13968	5	9148	1	990	2830	350
0	0	3602	13975	5	9153	1	990	2830	350
0	0	3606	13980	5	9158	1	989	2830	350
0	0	3611	13988	5	9163	1	988	2830	350
0	0	3619	13999	5	9168	1	989	2820	330
0	0	3626	14013	5	9173	1	989	2820	330
0	0	3633	14029	5	9178	1	990	2800	330
0	0	3640	14046	5	9183	1	991	2800	330
0	0	3647	14061	5	9188	1	992	2800	330
0	0	3656	14075	5	9193	1	991	2800	330
0	0	3664	14087	5	9198	1	991	2800	330
0	0	3673	14101	5	9203	1	992	2790	330
0	0	3684	14116	5	9208	1	992	2790	330
0	0	3695	14132	5	9213	1	992	2790	330
0	0	3708	14150	5	9218	1	992	2780	330
0	0	3719	14167	5	9223	1	991	2780	330
0	0	3729	14182	5	9228	1	992	2780	330
0	0	3739	14196	5	9233	1	992	2770	330
0	0	3747	14210	5	9238	1	992	2770	330
0	0	3755	14224	5	9243	1	992	2760	330
0	0	3762	14240	5	9248	1	993	2760	330
0	0	3770	14256	5	9253	1	993	2750	330
0	0	3777	14269	5	9258	1	993	2750	330
0	0	3784	14281	5	9263	1	993	2740	330
0	0	3792	14289	5	9268	1	994	2740	330
0	0	3800	14296	5	9273	1	993	2740	330
0	0	3808	14305	5	9278	1	994	2730	330
0	0	3816	14312	5	9283	1	994	2730	330
0	0	3823	14321	5	9288	1	995	2730	330
0	0	3831	14328	5	9293	1	995	2730	330
0	0	3839	14333	5	9298	1	993	2730	330
0	0	3847	14338	5	9303	1	994	2720	330
0	0	3856	14344	5	9308	1	995	2720	330
0	0	3864	14347	5	9313	1	995	2720	330
0	0	3871	14351	5	9318	1	995	2720	330
0	0	3879	14351	5	9323	1	993	2720	330
0	0	3887	14355	5	9328	1	995	2720	330
0	0	3895	14355	5	9333	1	995	2720	310
0	0	3900	14355	5	9338	1	996	2710	310
0	0	3900	14355	5	9343	1	997	2710	300
0	0	3906	14355	5	9348	1	998	2710	300
0	0	3906	14355	5	9353	1	999	2710	300
0	0	3906	14355	5	9358	1	999	2710	300
0	0	3913	14355	5	9363	1	998	2710	300
0	0	3917	14349	5	9368	1	997	2710	300
0	0	3922	14345	5	9373	1	998	2710	300
0	0	3926	14341	5	9378	1	998	2700	300
0	0	3926	14337	5	9383	1	998	2700	300
0	0	3931	14337	5	9388	1	998	2700	300
0	0	3931	14330	5	9393	1	997	2700	300
0	0	3931	14326	5	9398	1	997	2700	300
0	0	3935	14320	5	9403	1	997	2700	300
0	0	3935	14313	5	9408	1	996	2700	300
0	0	3940	14305	5	9413	1	996	2700	300
0	0	3940	14297	5	9418	1	995	2700	300
0	0	3940	14290	5	9423	1	995	2700	300
0	0	3940	14283	5	9428	1	995	2700	300
0	0	3944	14274	5	9433	1	994	2700	300
0	0	3944	14264	5	9438	1	994	2700	300
0	0	3944	14251	5	9443	1	993	2710	300
0	0	3944	14239	5	9448	1	993	2710	300
0	0	3944	14228	5	9453	1	993	2710	300
0	0	3944	14218	5	9458	1	992	2710	300
0	0	3944	14206	5	9463	1	992	2710	300
0	0	3944	14194	5	9468	1	992	2710	300
0	0	3944	14182	5	9473	1	992	2710	300
0	0	3939	14169	5	9478	1	992	2720	300
0	0	3939	14158	5	9483	1	992	2720	300
0	0	3939	14148	5	9488	1	992	2720	300
0	0	3936	14139	5	9493	1	992	2720	300
0	0	3936	14132	5	9498	1	992	2720	300
0	0	3936	14124	5	9503	1	992	2730	300
0	0	3936	14113	5	9508	1	992	2730	300
0	0	3936	14101	5	9513	1	992	2730	300
0	0	3936	14089	5	9518	1	992	2730	300
0	0	3936	14079	5	9523	1	993	2730	300
0	0	3936	14072	5	9528	1	993	2730	300
0	0	3940	14066	5	9533	1	993	2730	300
0	0	3940	14059	5	9538	1	993	2750	300
0	0	3946	14050	5	9543	1	994	2750	300
0	0	3952	14038	5	9548	1	994	2750	300
0	0	3958	14023	5	9553	1	995	2750	300
0	0	3966	14008	5	9558	1	995	2750	300
0	0	3974	13994	5	9563	1	993	2750	300
0	0	3979	13983	5	9568	1	995	2760	300
0	0	3984	13975	5	9573	1	995	2760	300
0	0	3989	13967	5	9578	1	995	2760	300
0	0	3993	13959	5	9583	1	994	2770	300
0	0	3998	13951	5	9588	1	994	2770	300
0	0	4004	13943	5	9593	1	994	2770	300
0	0	4009	13937	5	9598	1	994	2780	300
0	0	4014	13933	5	9603	1	996	2780	300
0	0	4018	13933	5	9608	1	997	2780	300
0	0	4018	13929	5	9613	1	997	2780	300
0	0	4024	13929	5	9618	1	997	2790	300
0	0	4028	13925	5	9623	1	997	2790	300
0	0	4034	13925	5	9628	1	996	2790	300
0	0	4042	13925	5	9633	1	996	2790	300
0	0	4053	13930	5	9638	1	996	2800	300
0	0	4065	13930	5	9643	1	995	2800	300
0	0	4078	13936	5	9648	1	995	2800	300
0	0	4092	13940	5	9653	1	995	2800	300
0	0	4106	13945	5	9658	1	994	2800	300
0	0	4118	13950	5	9663	1	995	2800	300
0	0	4128	13956	5	9668	1	994	2800	310
0	0	4139	13962	5	9673	1	990	2800	310
0	0	4148	13969	5	9678	1	989	2810	320
0	0	4156	13976	5	9683	1	981	2810	320
0	0	4163	13984	5	9688	1	963	2810	320
0	0	4167	13993	5	9693	1	938	2810	320
0	0	4171	14002	5	9698	1	899	2810	320
0	0	4171	14011	5	9703	1	816	2810	320
0	0	4176	14020	5	9708	1	542	2810	320
0	0	4176	14027	5	9713	1	231	2810	320
0	0	4176	14027	5	9718	0	0	2810	320
0	0	4195	14040	5	9723	0	0	2810	320
0	0	4212	14049	5	9728	0	0	2810	320
0	0	4234	14061	5	9733	0	0	2800	310
0	0	4256	14075	5	9738	0	0	2810	310
0	0	4277	14092	5	9743	0	0	2810	300
0	0	4296	14111	5	9748	0	0	2810	300
0	0	4314	14131	5	9753	0	0	2810	300
0	0	4329	14154	5	9758	0	0	2810	300
0	0	4343	14178	5	9763	0	0	2820	290
0	0	4356	14202	5	9768	0	0	2820	290
0	0	4368	14227	5	9773	0	0	2820	290
0	0	4378	14251	5	9778	0	0	2840	290
0	0	4387	14274	5	9783	0	0	2840	290
0	0	4394	14296	5	9788	0	0	2860	290
0	0	4397	14313	5	9793	0	0	2880	290
0	0	4397	14330	5	9798	0	0	2900	290
0	0	4397	14343	5	9803	0	0	2920	280
0	0	4387	14353	5	9808	0	0	2940	280
0	0	4376	14367	5	9813	0	0	2970	270
0	0	4376	14367	5	9818	0	0	2970	270
