# Supplementary material for: “Let Me Hear Your Handwriting!” Evaluating the Movement Fluency from Its Sonification
Source: PLoS One. 2015 Jun 17;10(6):e0128388. doi: 10.1371/journal.pone.0128388 (PMC4470513; doi:10.1371/journal.pone.0128388)
Supplement: S1 Dataset — (ZIP) [file pone.0128388.s004.zip › S4_Dataset_Experiment1/JU2.txt]

Identification :	julien
2008-10-20	11:20:21
Fichier origine :	C:\Documents and Settings\schon\Bureau\Ecriture\julien lapin2.txt
Nb segments :	1
Seg	Num	X /100 mm	Y /100 mm	Interv ms	Time ms	Tip	P	Az	Al
0	0	6008	14192	5	5	0	0	2980	330
0	0	6000	14184	5	10	0	0	2990	330
0	0	5993	14175	5	15	0	0	2990	330
0	0	5988	14167	5	20	0	0	3000	350
0	0	5984	14158	5	25	0	0	3000	350
0	0	5978	14150	5	30	0	0	3010	360
0	0	5972	14145	5	35	0	0	3000	360
0	0	5966	14139	5	40	0	0	3020	370
0	0	5960	14135	5	45	0	0	3020	370
0	0	5954	14130	5	50	0	0	3020	370
0	0	5948	14125	5	55	0	0	3030	380
0	0	5941	14122	5	60	0	0	3030	380
0	0	5934	14122	5	65	0	0	3050	390
0	0	5926	14116	5	70	0	0	3060	390
0	0	5917	14116	5	75	0	0	3060	390
0	0	5910	14112	5	80	0	0	3060	390
0	0	5903	14112	5	85	0	0	3060	390
0	0	5895	14108	5	90	0	0	3060	390
0	0	5887	14108	5	95	0	0	3070	400
0	0	5879	14104	5	100	0	0	3070	400
0	0	5871	14100	5	105	0	0	3090	410
0	0	5863	14095	5	110	0	0	3090	410
0	0	5855	14089	5	115	0	0	3090	410
0	0	5848	14083	5	120	0	0	3090	410
0	0	5843	14075	5	125	0	0	3100	410
0	0	5837	14068	5	130	0	0	3100	410
0	0	5832	14060	5	135	0	0	3120	430
0	0	5827	14051	5	140	0	0	3110	430
0	0	5822	14044	5	145	0	0	3110	430
0	0	5819	14037	5	150	0	0	3110	430
0	0	5819	14032	5	155	0	0	3120	440
0	0	5819	14032	5	160	0	0	3120	440
0	0	5819	14027	5	165	0	0	3140	450
0	0	5819	14027	5	170	0	0	3120	460
0	0	5819	14032	5	175	0	0	3120	460
0	0	5822	14037	5	180	0	0	3120	460
0	0	5826	14041	5	185	0	0	3110	460
0	0	5826	14046	5	190	0	0	3110	460
0	0	5832	14050	5	195	0	0	3110	460
0	0	5832	14054	5	200	0	0	3080	470
0	0	5832	14059	5	205	0	0	3080	470
0	0	5832	14063	5	210	0	0	3080	470
0	0	5832	14068	5	215	0	0	3080	470
0	0	5832	14072	5	220	0	0	3070	480
0	0	5832	14078	5	225	0	0	3070	480
0	0	5832	14085	5	230	0	0	3070	480
0	0	5832	14093	5	235	0	0	3070	480
0	0	5836	14103	5	240	0	0	3050	480
0	0	5839	14113	5	245	0	0	3050	480
0	0	5845	14124	5	250	0	0	3050	480
0	0	5851	14137	5	255	0	0	3050	480
0	0	5857	14148	5	260	0	0	3030	470
0	0	5862	14159	5	265	0	0	3030	470
0	0	5866	14167	5	270	0	0	3020	460
0	0	5866	14172	5	275	0	0	3020	460
0	0	5866	14172	5	280	0	0	3020	460
0	0	5866	14172	5	285	0	0	3020	460
0	0	5859	14172	5	290	0	0	3020	460
0	0	5855	14168	5	295	0	0	3020	460
0	0	5852	14161	5	300	0	0	3020	460
0	0	5848	14155	5	305	0	0	3010	470
0	0	5848	14148	5	310	0	0	3010	470
0	0	5843	14141	5	315	0	0	3010	470
0	0	5843	14136	5	320	0	0	3010	470
0	0	5843	14132	5	325	0	0	3010	470
0	0	5843	14132	5	330	0	0	3010	470
0	0	5843	14129	5	335	0	0	3010	470
0	0	5843	14129	5	340	0	0	3010	470
0	0	5843	14129	5	345	0	0	3010	470
0	0	5848	14129	5	350	0	0	3010	470
0	0	5848	14129	5	355	0	0	3010	470
0	0	5853	14129	5	360	0	0	3010	470
0	0	5853	14129	5	365	0	0	3010	470
0	0	5857	14129	5	370	0	0	3010	470
0	0	5857	14124	5	375	0	0	3010	470
0	0	5857	14120	5	380	0	0	3020	460
0	0	5857	14116	5	385	0	0	3000	450
0	0	5857	14113	5	390	0	0	3000	450
0	0	5857	14108	5	395	0	0	3000	440
0	0	5857	14103	5	400	0	0	3000	440
0	0	5857	14099	5	405	0	0	3000	440
0	0	5857	14094	5	410	0	0	3020	430
0	0	5857	14088	5	415	0	0	3020	430
0	0	5857	14083	5	420	0	0	3020	430
0	0	5857	14078	5	425	0	0	3000	440
0	0	5857	14072	5	430	0	0	3000	440
0	0	5853	14067	5	435	0	0	3000	440
0	0	5853	14062	5	440	0	0	3000	440
0	0	5849	14058	5	445	0	0	3000	440
0	0	5849	14052	5	450	0	0	3000	440
0	0	5849	14046	5	455	0	0	3000	440
0	0	5845	14040	5	460	0	0	2980	440
0	0	5845	14031	5	465	0	0	2980	440
0	0	5842	14022	5	470	0	0	2980	440
0	0	5842	14012	5	475	0	0	2980	440
0	0	5836	14001	5	480	0	0	2980	440
0	0	5832	13989	5	485	0	0	2980	440
0	0	5827	13976	5	490	0	0	2980	440
0	0	5822	13963	5	495	0	0	2980	440
0	0	5816	13952	5	500	0	0	2980	440
0	0	5812	13941	5	505	0	0	2980	440
0	0	5807	13929	5	510	0	0	2980	440
0	0	5801	13918	5	515	0	0	2980	440
0	0	5795	13907	5	520	0	0	2980	440
0	0	5787	13896	5	525	0	0	3000	440
0	0	5779	13885	5	530	0	0	3000	440
0	0	5772	13873	5	535	0	0	3000	440
0	0	5764	13863	5	540	0	0	3000	440
0	0	5758	13853	5	545	0	0	3000	450
0	0	5751	13845	5	550	0	0	3000	450
0	0	5745	13838	5	555	0	0	3020	460
0	0	5739	13830	5	560	0	0	3040	460
0	0	5733	13822	5	565	0	0	3020	460
0	0	5727	13814	5	570	0	0	3020	460
0	0	5721	13805	5	575	0	0	3020	460
0	0	5714	13795	5	580	0	0	3010	470
0	0	5707	13785	5	585	0	0	2990	470
0	0	5700	13775	5	590	0	0	2990	470
0	0	5693	13766	5	595	0	0	2990	480
0	0	5688	13757	5	600	0	0	2990	480
0	0	5688	13750	5	605	0	0	2980	510
0	0	5682	13744	5	610	0	0	2980	510
0	0	5682	13740	5	615	0	0	2970	510
0	0	5682	13740	5	620	0	0	2970	510
0	0	5678	13735	5	625	0	0	2940	510
0	0	5678	13735	5	630	0	0	2930	520
0	0	5673	13735	10	640	0	0	2900	520
0	0	5673	13735	5	645	0	0	2900	520
0	0	5668	13735	5	650	0	0	2900	520
0	0	5664	13735	5	655	0	0	2900	520
0	0	5664	13735	5	660	0	0	2900	520
0	0	5656	13731	5	665	0	0	2900	520
0	0	5652	13727	5	670	0	0	2900	520
0	0	5647	13724	5	675	0	0	2940	530
0	0	5641	13719	5	680	0	0	2940	530
0	0	5635	13713	5	685	0	0	2950	540
0	0	5628	13706	5	690	0	0	2950	540
0	0	5622	13698	5	695	0	0	2950	540
0	0	5615	13691	5	700	0	0	2950	540
0	0	5608	13684	5	705	0	0	2950	540
0	0	5602	13678	5	710	0	0	2950	540
0	0	5596	13673	5	715	0	0	2970	540
0	0	5591	13669	5	720	0	0	2970	540
0	0	5586	13664	5	725	0	0	2970	540
0	0	5581	13659	5	730	0	0	2970	540
0	0	5576	13654	5	735	0	0	2970	540
0	0	5571	13649	5	740	0	0	2970	550
0	0	5565	13646	5	745	0	0	3000	540
0	0	5561	13646	5	750	0	0	3020	560
0	0	5557	13640	5	755	0	0	3020	560
0	0	5557	13640	5	760	0	0	3020	560
0	0	5553	13640	5	765	0	0	3020	560
0	0	5553	13636	5	770	0	0	3020	560
0	0	5553	13636	5	775	0	0	3040	550
0	0	5550	13636	5	780	0	0	3040	550
0	0	5550	13636	5	785	0	0	3040	550
0	0	5546	13636	5	790	0	0	3040	550
0	0	5546	13632	5	795	0	0	3040	550
0	0	5546	13632	5	800	0	0	3040	550
0	0	5546	13632	5	805	0	0	3040	550
0	0	5546	13632	5	810	0	0	3060	540
0	0	5546	13629	5	815	0	0	3060	540
0	0	5546	13629	5	820	0	0	3060	540
0	0	5546	13629	5	825	0	0	3060	540
0	0	5546	13623	5	830	0	0	3060	540
0	0	5543	13620	5	835	0	0	3060	540
0	0	5543	13615	5	840	0	0	3060	540
0	0	5538	13610	5	845	0	0	3060	540
0	0	5533	13605	5	850	0	0	3060	540
0	0	5529	13599	5	855	0	0	3060	540
0	0	5524	13594	5	860	0	0	3060	540
0	0	5519	13590	5	865	0	0	3060	540
0	0	5515	13585	5	870	0	0	3060	540
0	0	5515	13582	5	875	0	0	3060	540
0	0	5510	13578	5	880	0	0	3040	530
0	0	5510	13578	5	885	0	0	3040	530
0	0	5506	13578	5	890	0	0	3040	520
0	0	5506	13578	5	895	0	0	3020	500
0	0	5506	13578	5	900	0	0	3020	500
0	0	5506	13578	5	905	0	0	3000	480
0	0	5502	13578	5	910	0	0	2990	470
0	0	5502	13574	5	915	0	0	2970	460
0	0	5502	13574	5	920	0	0	2970	460
0	0	5497	13569	5	925	0	0	2960	450
0	0	5497	13569	5	930	0	0	2950	430
0	0	5492	13563	5	935	0	0	2940	420
0	0	5492	13559	5	940	0	0	2930	410
0	0	5486	13555	5	945	0	0	2920	400
0	0	5486	13551	5	950	0	0	2920	400
0	0	5481	13547	5	955	0	0	2920	400
0	0	5481	13544	5	960	0	0	2920	400
0	0	5481	13544	5	965	0	0	2940	400
0	0	5476	13544	5	970	0	0	2940	400
0	0	5476	13544	5	975	0	0	2940	400
0	0	5476	13544	5	980	0	0	2940	400
0	0	5476	13544	5	985	0	0	2940	400
0	0	5476	13544	5	990	0	0	2940	400
0	0	5476	13544	5	995	0	0	2940	400
0	0	5476	13544	5	1000	0	0	2940	400
0	0	5472	13544	5	1005	0	0	2940	400
0	0	5472	13544	5	1010	0	0	2940	400
0	0	5472	13538	5	1015	0	0	2940	400
0	0	5467	13534	5	1020	0	0	2940	400
0	0	5467	13530	5	1025	0	0	2940	400
0	0	5463	13526	5	1030	0	0	2940	400
0	0	5463	13522	5	1035	0	0	2940	400
0	0	5458	13518	5	1040	0	0	2940	400
0	0	5458	13515	5	1045	0	0	2940	400
0	0	5454	13515	5	1050	0	0	2940	400
0	0	5454	13511	5	1055	0	0	2940	400
0	0	5450	13511	5	1060	0	0	2940	400
0	0	5450	13511	5	1065	0	0	2940	400
0	0	5450	13511	5	1070	0	0	2940	400
0	0	5450	13511	5	1075	0	0	2960	420
0	0	5450	13511	5	1080	0	0	2960	420
0	0	5450	13511	5	1085	0	0	2960	420
0	0	5446	13511	5	1090	0	0	2960	420
0	0	5446	13511	5	1095	0	0	2960	420
0	0	5446	13511	5	1100	0	0	2960	420
0	0	5443	13506	5	1105	0	0	2960	420
0	0	5443	13506	5	1110	0	0	2960	420
0	0	5443	13501	5	1115	0	0	2960	420
0	0	5437	13501	5	1120	0	0	2960	420
0	0	5437	13494	5	1125	0	0	2960	420
0	0	5433	13494	5	1130	0	0	2960	420
0	0	5433	13487	5	1135	0	0	2960	420
0	0	5433	13487	5	1140	0	0	2960	420
0	0	5433	13482	5	1145	0	0	2970	430
0	0	5433	13482	5	1150	0	0	2970	430
0	0	5433	13478	5	1155	0	0	2980	440
0	0	5425	13461	4	1159	1	767	2980	440
0	0	5425	13461	5	1164	1	796	2980	440
0	0	5425	13461	5	1169	1	823	2980	440
0	0	5425	13461	5	1174	1	848	2990	450
0	0	5425	13461	5	1179	1	867	2990	450
0	0	5425	13461	5	1184	1	883	3010	470
0	0	5425	13461	5	1189	1	900	3010	470
0	0	5425	13464	5	1194	1	913	3010	470
0	0	5429	13464	5	1199	1	924	2990	470
0	0	5429	13464	5	1204	1	934	2990	470
0	0	5429	13464	5	1209	1	943	2990	470
0	0	5433	13468	5	1214	1	949	2990	470
0	0	5433	13468	5	1219	1	956	2990	470
0	0	5433	13468	5	1224	1	962	2990	470
0	0	5433	13468	5	1229	1	967	2990	470
0	0	5433	13468	5	1234	1	972	2990	470
0	0	5433	13468	5	1239	1	976	2990	470
0	0	5433	13468	5	1244	1	979	2990	470
0	0	5433	13468	5	1249	1	982	2990	470
0	0	5433	13472	5	1254	1	985	2990	470
0	0	5437	13472	5	1259	1	988	2990	470
0	0	5437	13472	5	1264	1	992	2990	470
0	0	5443	13476	5	1269	1	994	2990	470
0	0	5447	13476	5	1274	1	995	2990	470
0	0	5453	13483	5	1279	1	998	2990	470
0	0	5460	13487	5	1284	1	1001	2990	470
0	0	5467	13492	5	1289	1	1005	2990	470
0	0	5475	13496	5	1294	1	1007	2990	470
0	0	5486	13500	5	1299	1	1009	2970	460
0	0	5500	13507	5	1304	1	1009	2970	460
0	0	5514	13515	5	1309	1	1009	2960	460
0	0	5529	13524	5	1314	1	1013	2980	480
0	0	5544	13532	5	1319	1	1014	2980	480
0	0	5560	13540	5	1324	1	1014	2980	480
0	0	5577	13551	5	1329	1	1015	2990	480
0	0	5599	13561	5	1334	1	1015	2990	480
0	0	5621	13575	5	1339	1	1015	3000	500
0	0	5641	13590	5	1344	1	1016	3000	500
0	0	5660	13606	5	1349	1	1017	3000	500
0	0	5679	13622	5	1354	1	1017	3000	500
0	0	5699	13638	5	1359	1	1017	3000	500
0	0	5718	13654	5	1364	1	1018	3000	500
0	0	5737	13668	5	1369	1	1020	2980	510
0	0	5752	13680	5	1374	1	1023	2980	510
0	0	5763	13688	5	1379	1	1023	2980	510
0	0	5776	13697	5	1384	1	1023	2980	510
0	0	5788	13708	5	1389	1	1023	2980	510
0	0	5801	13720	5	1394	1	1023	2970	510
0	0	5818	13735	5	1399	1	1023	2970	510
0	0	5835	13753	5	1404	1	1023	2950	490
0	0	5855	13770	5	1409	1	1023	2930	500
0	0	5877	13790	5	1414	1	1023	2920	490
0	0	5893	13812	5	1419	1	1023	2920	490
0	0	5908	13829	5	1424	1	1023	2910	490
0	0	5920	13845	5	1429	1	1023	2910	490
0	0	5932	13861	5	1434	1	1023	2910	490
0	0	5947	13876	5	1439	1	1023	2890	470
0	0	5963	13894	5	1444	1	1023	2890	470
0	0	5978	13914	5	1449	1	1023	2890	460
0	0	5992	13932	5	1454	1	1023	2890	460
0	0	6004	13950	5	1459	1	1023	2890	460
0	0	6015	13964	5	1464	1	1023	2890	460
0	0	6027	13974	5	1469	1	1023	2890	460
0	0	6041	13988	5	1474	1	1023	2890	460
0	0	6054	14002	5	1479	1	1023	2880	450
0	0	6068	14020	5	1484	1	1023	2880	450
0	0	6079	14038	5	1489	1	1023	2870	440
0	0	6087	14051	5	1494	1	1023	2870	440
0	0	6095	14062	5	1499	1	1023	2870	440
0	0	6104	14074	5	1504	1	1023	2870	440
0	0	6111	14088	5	1509	1	1023	2850	440
0	0	6119	14106	5	1514	1	1023	2850	440
0	0	6125	14124	5	1519	1	1023	2850	440
0	0	6130	14140	5	1524	1	1023	2840	440
0	0	6134	14155	5	1529	1	1023	2840	440
0	0	6140	14171	5	1534	1	1023	2820	440
0	0	6145	14188	5	1539	1	1023	2820	440
0	0	6150	14208	5	1544	1	1023	2820	440
0	0	6155	14231	5	1549	1	1023	2810	440
0	0	6160	14255	5	1554	1	1023	2810	440
0	0	6160	14278	5	1559	1	1023	2790	450
0	0	6164	14296	5	1564	1	1023	2780	450
0	0	6168	14314	5	1569	1	1023	2780	450
0	0	6168	14332	5	1574	1	1023	2760	450
0	0	6175	14349	5	1579	1	1023	2760	450
0	0	6175	14364	5	1584	1	1023	2750	450
0	0	6175	14378	5	1589	1	1023	2750	450
0	0	6175	14389	5	1594	1	1023	2730	450
0	0	6175	14401	5	1599	1	1023	2730	450
0	0	6168	14416	5	1604	1	1023	2720	450
0	0	6168	14431	5	1609	1	1023	2720	460
0	0	6163	14446	5	1614	1	1023	2720	460
0	0	6163	14462	5	1619	1	1023	2700	480
0	0	6158	14477	5	1624	1	1023	2700	480
0	0	6158	14491	5	1629	1	1023	2700	480
0	0	6153	14502	5	1634	1	1023	2700	480
0	0	6150	14514	5	1639	1	1023	2700	480
0	0	6145	14527	5	1644	1	1023	2700	480
0	0	6140	14539	5	1649	1	1023	2700	480
0	0	6135	14548	5	1654	1	1023	2700	480
0	0	6135	14554	5	1659	1	1023	2700	480
0	0	6129	14558	5	1664	1	1023	2700	480
0	0	6129	14561	5	1669	1	1023	2700	480
0	0	6123	14566	5	1674	1	1023	2700	480
0	0	6118	14571	5	1679	1	1023	2700	480
0	0	6114	14577	5	1684	1	1023	2700	480
0	0	6114	14580	5	1689	1	1023	2700	480
0	0	6109	14580	5	1694	1	1023	2700	480
0	0	6109	14580	5	1699	1	1023	2700	480
0	0	6109	14580	5	1704	1	1023	2700	480
0	0	6104	14580	5	1709	1	1023	2700	480
0	0	6104	14580	5	1714	1	1023	2700	480
0	0	6096	14580	5	1719	1	1023	2700	480
0	0	6089	14580	5	1724	1	1023	2700	480
0	0	6083	14580	5	1729	1	1023	2700	480
0	0	6077	14580	5	1734	1	1023	2700	480
0	0	6073	14575	5	1739	1	1023	2700	480
0	0	6073	14571	5	1744	1	1023	2700	480
0	0	6066	14568	5	1749	1	1023	2700	480
0	0	6059	14563	5	1754	1	1023	2700	480
0	0	6051	14557	5	1759	1	1023	2700	480
0	0	6043	14548	5	1764	1	1023	2700	480
0	0	6035	14538	5	1769	1	1023	2700	480
0	0	6027	14527	5	1774	1	1023	2700	480
0	0	6021	14516	5	1779	1	1023	2700	480
0	0	6014	14504	5	1784	1	1023	2700	480
0	0	6008	14492	5	1789	1	1023	2700	480
0	0	6001	14480	5	1794	1	1023	2700	480
0	0	5996	14468	5	1799	1	1023	2700	480
0	0	5989	14458	5	1804	1	1023	2700	480
0	0	5984	14449	5	1809	1	1023	2700	480
0	0	5978	14439	5	1814	1	1023	2700	480
0	0	5973	14429	5	1819	1	1023	2700	480
0	0	5968	14418	5	1824	1	1023	2700	480
0	0	5963	14405	5	1829	1	1023	2700	480
0	0	5959	14391	5	1834	1	1023	2700	480
0	0	5955	14379	5	1839	1	1023	2700	480
0	0	5955	14366	5	1844	1	1023	2700	480
0	0	5949	14355	5	1849	1	1023	2700	480
0	0	5949	14343	5	1854	1	1023	2700	480
0	0	5943	14329	5	1859	1	1023	2700	480
0	0	5943	14315	5	1864	1	1023	2700	480
0	0	5938	14304	5	1869	1	1023	2700	480
0	0	5938	14294	5	1874	1	1023	2700	480
0	0	5934	14285	5	1879	1	1023	2700	480
0	0	5934	14274	5	1884	1	1023	2700	480
0	0	5934	14259	5	1889	1	1023	2700	480
0	0	5934	14241	5	1894	1	1023	2700	480
0	0	5934	14221	5	1899	1	1023	2700	480
0	0	5939	14201	5	1904	1	1023	2720	480
0	0	5939	14184	5	1909	1	1023	2720	480
0	0	5939	14168	5	1914	1	1023	2720	480
0	0	5939	14155	5	1919	1	1023	2730	480
0	0	5939	14144	5	1924	1	1023	2730	480
0	0	5944	14129	5	1929	1	1023	2760	480
0	0	5944	14114	5	1934	1	1023	2760	480
0	0	5948	14097	5	1939	1	1023	2770	480
0	0	5948	14082	5	1944	1	1023	2770	480
0	0	5948	14069	5	1949	1	1023	2790	480
0	0	5948	14057	5	1954	1	1023	2790	480
0	0	5948	14044	5	1959	1	1023	2800	480
0	0	5948	14026	5	1964	1	1023	2790	460
0	0	5948	14008	5	1969	1	1023	2790	460
0	0	5944	13991	5	1974	1	1023	2810	440
0	0	5944	13978	5	1979	1	1023	2810	440
0	0	5944	13970	5	1984	1	1023	2820	440
0	0	5944	13961	5	1989	1	1023	2820	440
0	0	5944	13952	5	1994	1	1023	2820	440
0	0	5944	13940	5	1999	1	1023	2840	440
0	0	5944	13926	5	2004	1	1023	2840	440
0	0	5949	13911	5	2009	1	1023	2840	440
0	0	5949	13896	5	2014	1	1023	2850	440
0	0	5949	13882	5	2019	1	1023	2850	440
0	0	5954	13871	5	2024	1	1023	2850	440
0	0	5954	13861	5	2029	1	1023	2850	440
0	0	5954	13853	5	2034	1	1023	2870	440
0	0	5959	13845	5	2039	1	1023	2870	440
0	0	5959	13835	5	2044	1	1023	2850	440
0	0	5965	13824	5	2049	1	1023	2850	440
0	0	5971	13813	5	2054	1	1023	2850	440
0	0	5975	13804	5	2059	1	1023	2850	440
0	0	5975	13798	5	2064	1	1023	2850	440
0	0	5979	13798	5	2069	1	1023	2850	440
0	0	5979	13798	5	2074	1	1023	2850	440
0	0	5979	13795	5	2079	1	1023	2850	440
0	0	5983	13795	5	2084	1	1023	2850	440
0	0	5987	13785	5	2089	1	1023	2850	440
0	0	5991	13775	5	2094	1	1023	2840	440
0	0	5996	13764	5	2099	1	1023	2840	440
0	0	6001	13755	5	2104	1	1023	2840	440
0	0	6001	13748	5	2109	1	1023	2840	440
0	0	6006	13744	5	2114	1	1023	2840	440
0	0	6006	13739	5	2119	1	1023	2840	440
0	0	6013	13731	5	2124	1	1023	2840	440
0	0	6019	13722	5	2129	1	1023	2850	440
0	0	6023	13715	5	2134	1	1023	2840	420
0	0	6027	13709	5	2139	1	1023	2840	420
0	0	6032	13705	5	2144	1	1023	2840	410
0	0	6032	13701	5	2149	1	1023	2840	410
0	0	6038	13696	5	2154	1	1023	2850	410
0	0	6038	13691	5	2159	1	1023	2850	410
0	0	6043	13685	5	2164	1	1023	2850	410
0	0	6043	13680	5	2169	1	1023	2850	410
0	0	6049	13675	5	2174	1	1023	2850	410
0	0	6052	13670	5	2179	1	1023	2860	410
0	0	6052	13670	5	2184	1	1023	2860	410
0	0	6057	13665	5	2189	1	1023	2860	410
0	0	6057	13665	5	2194	1	1023	2860	410
0	0	6062	13665	5	2199	1	1023	2860	410
0	0	6062	13660	5	2204	1	1023	2880	410
0	0	6069	13660	5	2209	1	1023	2880	410
0	0	6074	13653	5	2214	1	1023	2880	410
0	0	6077	13649	5	2219	1	1023	2880	410
0	0	6081	13646	5	2224	1	1023	2880	410
0	0	6081	13642	5	2229	1	1023	2880	410
0	0	6087	13642	5	2234	1	1023	2880	410
0	0	6087	13638	5	2239	1	1023	2880	410
0	0	6093	13638	5	2244	1	1023	2890	400
0	0	6093	13634	5	2249	1	1023	2890	400
0	0	6099	13634	5	2254	1	1023	2890	400
0	0	6103	13628	5	2259	1	1023	2890	400
0	0	6107	13624	5	2264	1	1023	2890	400
0	0	6112	13619	5	2269	1	1023	2890	400
0	0	6117	13615	5	2274	1	1023	2890	400
0	0	6122	13612	5	2279	1	1023	2890	400
0	0	6127	13612	5	2284	1	1023	2890	400
0	0	6132	13607	5	2289	1	1023	2890	400
0	0	6137	13607	5	2294	1	1023	2890	400
0	0	6143	13607	5	2299	1	1023	2910	400
0	0	6148	13603	5	2304	1	1023	2910	400
0	0	6152	13603	5	2309	1	1023	2910	400
0	0	6156	13603	5	2314	1	1023	2910	400
0	0	6156	13603	5	2319	1	1023	2910	400
0	0	6160	13599	5	2324	1	1023	2910	400
0	0	6160	13599	5	2329	1	1023	2910	400
0	0	6160	13599	5	2334	1	1023	2910	400
0	0	6160	13599	5	2339	1	1023	2910	400
0	0	6163	13595	5	2344	1	1023	2900	380
0	0	6163	13595	5	2349	1	1023	2900	380
0	0	6167	13595	5	2354	1	1023	2890	370
0	0	6167	13595	5	2359	1	1023	2890	370
0	0	6171	13591	5	2364	1	1023	2890	370
0	0	6171	13591	5	2369	1	1023	2890	370
0	0	6176	13591	5	2374	1	1023	2890	370
0	0	6180	13586	5	2379	1	1023	2890	370
0	0	6183	13586	5	2384	1	1023	2900	370
0	0	6183	13583	5	2389	1	1023	2900	370
0	0	6188	13583	5	2394	1	1023	2900	370
0	0	6188	13583	5	2399	1	1023	2900	370
0	0	6192	13583	5	2404	1	1023	2900	370
0	0	6192	13583	5	2409	1	1023	2900	370
0	0	6197	13579	5	2414	1	1023	2900	370
0	0	6197	13579	5	2419	1	1023	2900	370
0	0	6201	13575	5	2424	1	1023	2900	370
0	0	6201	13575	5	2429	1	1023	2900	370
0	0	6206	13575	5	2434	1	1023	2900	370
0	0	6206	13575	5	2439	1	1023	2900	370
0	0	6210	13571	5	2444	1	1023	2900	370
0	0	6210	13571	5	2449	1	1023	2900	370
0	0	6217	13571	5	2454	1	1023	2900	370
0	0	6222	13571	5	2459	1	1023	2900	370
0	0	6228	13571	5	2464	1	1023	2900	370
0	0	6233	13571	5	2469	1	1023	2900	370
0	0	6237	13571	5	2474	1	1023	2900	370
0	0	6241	13571	5	2479	1	1023	2900	370
0	0	6241	13571	5	2484	1	1023	2900	370
0	0	6247	13575	5	2489	1	1023	2920	370
0	0	6252	13575	5	2494	1	1023	2920	370
0	0	6257	13575	5	2499	1	1023	2920	370
0	0	6263	13581	5	2504	1	1023	2900	370
0	0	6270	13584	5	2509	1	1023	2900	370
0	0	6276	13588	5	2514	1	1023	2900	370
0	0	6283	13593	5	2519	1	1023	2900	370
0	0	6288	13597	5	2524	1	1023	2900	370
0	0	6294	13601	5	2529	1	1023	2900	370
0	0	6300	13605	5	2534	1	1023	2900	370
0	0	6305	13610	5	2539	1	1023	2900	370
0	0	6309	13613	5	2544	1	1023	2900	370
0	0	6312	13613	5	2549	1	1023	2900	370
0	0	6312	13619	5	2554	1	1023	2900	370
0	0	6318	13619	5	2559	1	1023	2900	370
0	0	6322	13624	5	2564	1	1023	2900	370
0	0	6328	13628	5	2569	1	1023	2900	370
0	0	6333	13632	5	2574	1	1023	2900	370
0	0	6339	13638	5	2579	1	1023	2900	370
0	0	6344	13644	5	2584	1	1023	2900	370
0	0	6347	13647	5	2589	1	1023	2900	370
0	0	6351	13651	5	2594	1	1023	2890	370
0	0	6359	13655	5	2599	1	1023	2880	360
0	0	6368	13661	5	2604	1	1023	2880	360
0	0	6377	13670	5	2609	1	1023	2870	350
0	0	6387	13679	5	2614	1	1023	2870	350
0	0	6394	13686	5	2619	1	1023	2870	350
0	0	6400	13690	5	2624	1	1023	2870	350
0	0	6405	13690	5	2629	1	1023	2870	350
0	0	6410	13694	5	2634	1	1023	2870	350
0	0	6416	13694	5	2639	1	1023	2870	350
0	0	6422	13698	5	2644	1	1023	2870	350
0	0	6430	13698	5	2649	1	1023	2870	350
0	0	6436	13702	5	2654	1	1023	2870	350
0	0	6443	13702	5	2659	1	1023	2860	350
0	0	6450	13702	5	2664	1	1023	2860	350
0	0	6457	13702	5	2669	1	1023	2860	350
0	0	6465	13702	5	2674	1	1023	2860	350
0	0	6472	13707	5	2679	1	1023	2860	350
0	0	6480	13707	5	2684	1	1023	2860	350
0	0	6487	13707	5	2689	1	1023	2860	350
0	0	6494	13711	5	2694	1	1023	2860	350
0	0	6500	13711	5	2699	1	1023	2860	350
0	0	6506	13711	5	2704	1	1023	2860	350
0	0	6514	13711	5	2709	1	1023	2870	350
0	0	6524	13711	5	2714	1	1023	2870	350
0	0	6533	13717	5	2719	1	1023	2870	350
0	0	6544	13717	5	2724	1	1023	2870	350
0	0	6554	13724	5	2729	1	1023	2870	350
0	0	6563	13727	5	2734	1	1023	2870	350
0	0	6572	13727	5	2739	1	1023	2870	350
0	0	6579	13727	5	2744	1	1023	2870	350
0	0	6585	13727	5	2749	1	1023	2870	350
0	0	6591	13727	5	2754	1	1023	2870	350
0	0	6597	13727	5	2759	1	1023	2870	350
0	0	6602	13722	5	2764	1	1023	2880	360
0	0	6607	13718	5	2769	1	1023	2880	360
0	0	6612	13714	5	2774	1	1023	2890	370
0	0	6616	13710	5	2779	1	1023	2890	370
0	0	6619	13706	5	2784	1	1023	2890	370
0	0	6623	13703	5	2789	1	1023	2890	370
0	0	6626	13703	5	2794	1	1023	2890	370
0	0	6626	13698	5	2799	1	1023	2900	380
0	0	6632	13695	5	2804	1	1023	2900	380
0	0	6636	13691	5	2809	1	1023	2920	400
0	0	6639	13685	5	2814	1	1023	2920	400
0	0	6644	13677	5	2819	1	1023	2920	400
0	0	6648	13668	5	2824	1	1023	2920	400
0	0	6648	13657	5	2829	1	1023	2920	400
0	0	6653	13648	5	2834	1	1023	2920	400
0	0	6653	13641	5	2839	1	1023	2940	400
0	0	6653	13637	5	2844	1	1023	2940	400
0	0	6653	13633	5	2849	1	1023	2940	400
0	0	6656	13628	5	2854	1	1023	2920	380
0	0	6656	13620	5	2859	1	1023	2920	380
0	0	6660	13612	5	2864	1	1023	2920	370
0	0	6660	13603	5	2869	1	1023	2920	370
0	0	6660	13595	5	2874	1	1023	2920	370
0	0	6660	13588	5	2879	1	1023	2920	370
0	0	6653	13582	5	2884	1	1023	2920	370
0	0	6648	13574	5	2889	1	1023	2920	370
0	0	6642	13566	5	2894	1	1023	2920	370
0	0	6637	13557	5	2899	1	1023	2920	370
0	0	6630	13549	5	2904	1	1023	2920	370
0	0	6623	13543	5	2909	1	1023	2920	370
0	0	6615	13538	5	2914	1	1023	2940	360
0	0	6607	13532	5	2919	1	1023	2940	360
0	0	6599	13525	5	2924	1	1023	2940	360
0	0	6592	13518	5	2929	1	1023	2940	360
0	0	6586	13512	5	2934	1	1023	2940	360
0	0	6579	13508	5	2939	1	1023	2960	370
0	0	6572	13504	6	2945	1	1023	2960	370
0	0	6565	13500	5	2950	1	1023	2960	370
0	0	6558	13493	5	2955	1	1023	2960	370
0	0	6549	13485	5	2960	1	1023	2950	360
0	0	6540	13477	5	2965	1	1023	2950	360
0	0	6529	13472	5	2970	1	1023	2950	360
0	0	6518	13468	5	2975	1	1023	2950	360
0	0	6509	13464	5	2980	1	1023	2970	360
0	0	6500	13464	5	2985	1	1023	2970	360
0	0	6493	13458	5	2990	1	1023	2970	360
0	0	6486	13458	5	2995	1	1023	2950	340
0	0	6481	13452	5	3000	1	1022	2950	340
0	0	6476	13452	5	3005	1	1021	2940	330
0	0	6471	13452	5	3010	1	1021	2940	330
0	0	6466	13452	5	3015	1	1021	2940	330
0	0	6461	13452	5	3020	1	1021	2940	330
0	0	6454	13455	5	3025	1	1021	2940	330
0	0	6447	13459	5	3030	1	1022	2940	330
0	0	6439	13464	5	3035	1	1021	2940	330
0	0	6431	13470	5	3040	1	1020	2940	330
0	0	6423	13477	5	3045	1	1020	2940	330
0	0	6414	13484	5	3050	1	1021	2940	330
0	0	6403	13491	5	3055	1	1020	2940	330
0	0	6392	13497	5	3060	1	1018	2940	330
0	0	6378	13504	5	3065	1	1020	2940	330
0	0	6365	13509	5	3070	1	1011	2940	330
0	0	6351	13513	5	3075	1	998	2940	330
0	0	6336	13517	5	3080	1	985	2940	330
0	0	6324	13517	5	3085	1	968	2940	330
0	0	6312	13523	5	3090	1	943	2940	330
0	0	6301	13527	5	3095	1	909	2940	330
0	0	6293	13530	5	3100	1	861	2940	330
0	0	6286	13534	5	3105	1	761	2940	330
0	0	6282	13539	5	3110	1	404	2940	330
0	0	6282	13539	5	3115	0	0	2940	330
0	0	6282	13555	5	3120	0	0	2940	330
0	0	6282	13565	5	3125	0	0	2940	330
0	0	6292	13575	5	3130	0	0	2940	330
0	0	6303	13585	5	3135	0	0	2940	330
0	0	6315	13597	5	3140	0	0	2940	330
0	0	6327	13611	5	3145	0	0	2940	330
0	0	6339	13627	5	3150	0	0	2940	330
0	0	6352	13644	5	3155	0	0	2930	340
0	0	6367	13660	5	3160	0	0	2930	340
0	0	6381	13674	5	3165	0	0	2930	340
0	0	6394	13686	5	3170	0	0	2910	320
0	0	6408	13696	5	3175	0	0	2910	320
0	0	6423	13705	5	3180	0	0	2900	310
0	0	6439	13712	5	3185	0	0	2880	300
0	0	6457	13720	5	3190	0	0	2880	290
0	0	6476	13728	5	3195	0	0	2860	290
0	0	6495	13736	5	3200	0	0	2860	290
0	0	6515	13744	5	3205	0	0	2860	290
0	0	6535	13751	5	3210	0	0	2860	290
0	0	6555	13757	5	3215	0	0	2860	290
0	0	6574	13762	5	3220	0	0	2840	290
0	0	6591	13765	5	3225	0	0	2840	290
0	0	6606	13765	5	3230	0	0	2840	290
0	0	6619	13765	5	3235	0	0	2840	290
0	0	6629	13765	5	3240	0	0	2840	290
0	0	6636	13765	5	3245	0	0	2840	290
0	0	6642	13761	5	3250	0	0	2840	290
0	0	6648	13758	5	3255	0	0	2840	290
0	0	6653	13758	5	3260	0	0	2840	290
0	0	6657	13752	5	3265	0	0	2840	290
0	0	6661	13752	5	3270	0	0	2840	290
0	0	6665	13752	5	3275	0	0	2840	300
0	0	6669	13748	5	3280	0	0	2850	320
0	0	6672	13748	5	3285	0	0	2860	330
0	0	6676	13748	5	3290	0	0	2870	350
0	0	6676	13748	5	3295	0	0	2890	370
0	0	6682	13744	5	3300	0	0	2900	380
0	0	6682	13744	5	3305	0	0	2910	400
0	0	6687	13744	5	3310	0	0	2910	400
0	0	6687	13744	5	3315	0	0	2920	400
0	0	6691	13744	5	3320	0	0	2920	400
0	0	6691	13741	5	3325	0	0	2920	400
0	0	6695	13741	5	3330	0	0	2920	400
0	0	6695	13741	5	3335	0	0	2920	400
0	0	6695	13741	5	3340	0	0	2920	400
0	0	6695	13741	5	3345	0	0	2920	400
0	0	6695	13741	5	3350	0	0	2920	400
0	0	6695	13741	5	3355	0	0	2920	400
0	0	6695	13741	5	3360	0	0	2940	400
0	0	6695	13741	5	3365	0	0	2940	400
0	0	6691	13746	5	3370	0	0	2940	400
0	0	6691	13746	5	3375	0	0	2940	400
0	0	6691	13750	5	3380	0	0	2940	400
0	0	6688	13750	5	3385	0	0	2940	400
0	0	6688	13754	5	3390	0	0	2940	400
0	0	6688	13754	5	3395	0	0	2940	400
0	0	6684	13757	5	3400	0	0	2940	400
0	0	6684	13757	5	3405	0	0	2940	400
0	0	6684	13757	5	3410	0	0	2940	400
0	0	6679	13761	5	3415	0	0	2940	400
0	0	6679	13761	5	3420	0	0	2940	400
0	0	6679	13765	5	3425	0	0	2940	400
0	0	6674	13765	5	3430	0	0	2940	400
0	0	6674	13770	5	3435	0	0	2940	400
0	0	6670	13770	5	3440	0	0	2940	400
0	0	6670	13770	5	3445	0	0	2940	400
0	0	6670	13770	5	3450	0	0	2940	400
0	0	6670	13773	5	3455	0	0	2940	400
0	0	6641	13743	3	3458	1	927	2920	400
0	0	6637	13733	5	3463	1	936	2920	400
0	0	6633	13720	5	3468	1	939	2920	400
0	0	6633	13705	5	3473	1	952	2920	400
0	0	6633	13693	5	3478	1	953	2920	400
0	0	6633	13683	5	3483	1	954	2920	400
0	0	6633	13673	5	3488	1	954	2920	400
0	0	6633	13663	5	3493	1	961	2920	400
0	0	6633	13650	5	3498	1	963	2920	400
0	0	6633	13634	5	3503	1	964	2920	400
0	0	6633	13619	5	3508	1	965	2940	400
0	0	6633	13605	5	3513	1	965	2940	400
0	0	6633	13592	5	3518	1	966	2940	400
0	0	6633	13580	5	3523	1	966	2940	400
0	0	6638	13569	5	3528	1	974	2940	400
0	0	6638	13559	5	3533	1	979	2950	400
0	0	6645	13550	5	3538	1	983	2950	400
0	0	6652	13545	5	3543	1	983	2950	390
0	0	6660	13545	5	3548	1	983	2970	390
0	0	6670	13540	5	3553	1	991	2970	390
0	0	6681	13540	5	3558	1	993	2970	390
0	0	6692	13536	5	3563	1	993	2970	390
0	0	6703	13536	5	3568	1	995	2970	390
0	0	6713	13532	5	3573	1	997	2970	390
0	0	6726	13532	5	3578	1	996	2970	390
0	0	6741	13532	5	3583	1	997	2970	390
0	0	6754	13537	5	3588	1	997	2970	390
0	0	6768	13542	5	3593	1	996	2970	390
0	0	6781	13547	5	3598	1	995	2970	390
0	0	6793	13551	5	3603	1	994	2980	370
0	0	6807	13554	5	3608	1	991	2980	370
0	0	6820	13554	5	3613	1	983	2970	360
0	0	6831	13558	5	3618	1	955	2970	360
0	0	6842	13558	5	3623	1	867	2970	360
0	0	6852	13565	5	3628	1	645	2970	360
0	0	6852	13565	5	3633	0	0	2970	360
0	0	6875	13579	5	3638	0	0	2970	360
0	0	6885	13588	5	3643	0	0	2970	360
0	0	6895	13595	5	3648	0	0	2970	360
0	0	6904	13600	5	3653	0	0	2970	360
0	0	6915	13600	5	3658	0	0	2950	340
0	0	6928	13600	5	3663	0	0	2950	340
0	0	6943	13600	5	3668	0	0	2940	330
0	0	6960	13600	5	3673	0	0	2940	330
0	0	6976	13600	5	3678	0	0	2940	330
0	0	6988	13600	5	3683	0	0	2940	320
0	0	6999	13606	5	3688	0	0	2940	320
0	0	7008	13614	5	3693	0	0	2930	310
0	0	7018	13620	5	3698	0	0	2930	310
0	0	7030	13620	5	3703	0	0	2910	290
0	0	7043	13620	5	3708	0	0	2910	290
0	0	7055	13620	5	3713	0	0	2910	280
0	0	7067	13624	5	3718	0	0	2910	280
0	0	7076	13630	5	3723	0	0	2910	280
0	0	7084	13639	5	3728	0	0	2900	290
0	0	7092	13652	5	3733	0	0	2900	290
0	0	7098	13669	5	3738	0	0	2900	290
0	0	7103	13687	5	3743	0	0	2880	290
0	0	7103	13710	5	3748	0	0	2880	290
0	0	7108	13734	5	3753	0	0	2880	290
0	0	7108	13760	5	3758	0	0	2880	290
0	0	7108	13789	5	3763	0	0	2880	290
0	0	7101	13817	5	3768	0	0	2880	290
0	0	7093	13845	5	3773	0	0	2880	290
0	0	7084	13872	5	3778	0	0	2880	290
0	0	7075	13896	5	3783	0	0	2880	290
0	0	7066	13915	5	3788	0	0	2880	290
0	0	7060	13931	5	3793	0	0	2880	290
0	0	7060	13942	5	3798	0	0	2880	290
0	0	7060	13949	5	3803	0	0	2880	290
0	0	7067	13949	5	3808	0	0	2880	290
0	0	7079	13945	5	3813	0	0	2880	290
0	0	7093	13935	5	3818	0	0	2880	290
0	0	7110	13921	5	3823	0	0	2880	290
0	0	7127	13903	5	3828	0	0	2900	290
0	0	7143	13883	5	3833	0	0	2900	290
0	0	7155	13861	5	3838	0	0	2900	290
0	0	7166	13838	5	3843	0	0	2900	290
0	0	7175	13815	5	3848	0	0	2880	290
0	0	7183	13794	5	3853	0	0	2880	290
0	0	7189	13774	5	3858	0	0	2860	290
0	0	7195	13759	5	3863	0	0	2840	290
0	0	7195	13746	5	3868	0	0	2840	290
0	0	7201	13736	5	3873	0	0	2820	290
0	0	7201	13727	5	3878	0	0	2820	290
0	0	7206	13717	5	3883	0	0	2810	300
0	0	7206	13709	5	3888	0	0	2800	300
0	0	7211	13703	5	3893	0	0	2790	300
0	0	7211	13697	5	3898	0	0	2780	300
0	0	7211	13697	5	3903	0	0	2790	310
0	0	7211	13693	5	3908	0	0	2770	310
0	0	7211	13693	5	3913	0	0	2770	330
0	0	7207	13693	5	3918	0	0	2760	330
0	0	7207	13697	5	3923	0	0	2760	330
0	0	7207	13697	5	3928	0	0	2760	330
0	0	7207	13697	5	3933	0	0	2760	340
0	0	7211	13703	5	3938	0	0	2770	340
0	0	7211	13708	5	3943	0	0	2780	360
0	0	7204	13714	5	3948	0	0	2790	360
0	0	7195	13722	5	3953	0	0	2790	360
0	0	7183	13728	5	3958	0	0	2790	360
0	0	7168	13732	5	3963	0	0	2800	360
0	0	7153	13732	5	3968	0	0	2800	360
0	0	7138	13732	5	3973	0	0	2800	360
0	0	7124	13732	5	3978	0	0	2810	350
0	0	7111	13728	5	3983	0	0	2810	360
0	0	7100	13724	5	3988	0	0	2810	360
0	0	7091	13719	5	3993	0	0	2820	380
0	0	7085	13715	5	3998	0	0	2840	380
0	0	7081	13710	5	4003	0	0	2840	380
0	0	7081	13706	5	4008	0	0	2840	380
0	0	7077	13703	5	4013	0	0	2840	380
0	0	7077	13703	5	4018	0	0	2840	380
0	0	7077	13696	5	4023	0	0	2850	380
0	0	7073	13696	5	4028	0	0	2850	380
0	0	7070	13691	5	4033	0	0	2850	380
0	0	7070	13691	5	4038	0	0	2850	380
0	0	7064	13687	5	4043	0	0	2850	380
0	0	7061	13687	5	4048	0	0	2860	380
0	0	7057	13683	5	4053	0	0	2860	380
0	0	7051	13683	5	4058	0	0	2860	380
0	0	7045	13679	5	4063	0	0	2860	380
0	0	7039	13679	5	4068	0	0	2870	380
0	0	7032	13679	5	4073	0	0	2870	380
0	0	7025	13679	5	4078	0	0	2870	380
0	0	7018	13679	5	4083	0	0	2870	380
0	0	7011	13679	5	4088	0	0	2870	380
0	0	7005	13679	5	4093	0	0	2890	370
0	0	6998	13679	5	4098	0	0	2890	370
0	0	6993	13679	5	4103	0	0	2900	380
0	0	6987	13679	5	4108	0	0	2900	380
0	0	6983	13675	5	4113	0	0	2910	400
0	0	6983	13675	5	4118	0	0	2910	400
0	0	6977	13672	5	4123	0	0	2910	400
0	0	6977	13672	5	4128	0	0	2910	400
0	0	6970	13666	5	4133	0	0	2910	400
0	0	6966	13663	5	4138	0	0	2920	400
0	0	6962	13663	5	4143	0	0	2920	400
0	0	6958	13657	5	4148	0	0	2920	400
0	0	6954	13657	5	4153	0	0	2920	400
0	0	6950	13653	5	4158	0	0	2920	400
0	0	6946	13653	5	4163	0	0	2920	400
0	0	6942	13650	5	4168	0	0	2920	400
0	0	6938	13650	5	4173	0	0	2920	400
0	0	6934	13646	5	4178	0	0	2920	400
0	0	6930	13646	5	4183	0	0	2920	400
0	0	6930	13643	5	4188	0	0	2920	400
0	0	6923	13643	5	4193	0	0	2920	400
0	0	6923	13639	5	4198	0	0	2920	400
0	0	6918	13639	5	4203	0	0	2930	410
0	0	6914	13635	5	4208	0	0	2930	410
0	0	6914	13635	5	4213	0	0	2960	420
0	0	6908	13629	5	4218	0	0	2960	420
0	0	6908	13625	5	4223	0	0	2960	420
0	0	6904	13622	5	4228	0	0	2960	420
0	0	6904	13618	5	4233	0	0	2960	420
0	0	6904	13618	5	4238	0	0	2960	420
0	0	6904	13613	5	4243	0	0	2960	420
0	0	6904	13613	5	4248	0	0	2960	420
0	0	6900	13610	5	4253	0	0	2960	420
0	0	6900	13610	5	4258	0	0	2960	420
0	0	6900	13610	5	4263	0	0	2960	420
0	0	6900	13605	5	4268	0	0	2960	420
0	0	6900	13605	5	4273	0	0	2960	420
0	0	6895	13600	5	4278	0	0	2960	420
0	0	6891	13600	5	4283	0	0	2960	420
0	0	6891	13594	5	4288	0	0	2960	420
0	0	6885	13594	5	4293	0	0	2960	420
0	0	6885	13589	5	4298	0	0	2970	420
0	0	6880	13589	5	4303	0	0	2970	420
0	0	6880	13585	5	4308	0	0	2970	420
0	0	6876	13585	5	4313	0	0	2970	420
0	0	6876	13585	5	4318	0	0	2970	420
0	0	6876	13585	5	4323	0	0	2970	420
0	0	6876	13585	5	4328	0	0	2970	420
0	0	6876	13580	5	4333	0	0	2970	420
0	0	6872	13580	5	4338	0	0	2970	420
0	0	6872	13576	5	4343	0	0	2970	420
0	0	6868	13576	5	4348	0	0	2970	420
0	0	6868	13571	5	4353	0	0	2970	420
0	0	6863	13571	5	4358	0	0	2970	420
0	0	6863	13564	5	4363	0	0	2970	420
0	0	6859	13561	5	4368	0	0	2970	420
0	0	6859	13557	5	4373	0	0	2970	420
0	0	6854	13557	5	4378	0	0	2980	420
0	0	6854	13551	5	4383	0	0	2980	420
0	0	6850	13551	5	4388	0	0	3000	440
0	0	6850	13551	5	4393	0	0	3000	440
0	0	6850	13551	5	4398	0	0	3000	440
0	0	6846	13551	5	4403	0	0	3000	440
0	0	6846	13551	5	4408	0	0	3000	440
0	0	6846	13551	5	4413	0	0	3020	430
0	0	6846	13556	5	4418	0	0	3020	430
0	0	6846	13556	5	4423	0	0	3020	430
0	0	6829	13556	2	4425	1	727	3000	440
0	0	6824	13549	5	4430	1	724	3000	440
0	0	6819	13545	5	4435	1	723	3000	440
0	0	6815	13541	5	4440	1	724	3000	440
0	0	6815	13541	5	4445	1	738	3000	440
0	0	6811	13541	5	4450	1	784	3000	440
0	0	6811	13541	5	4455	1	816	3000	440
0	0	6811	13541	5	4460	1	843	3000	440
0	0	6811	13541	5	4465	1	865	3000	440
0	0	6811	13541	5	4470	1	883	3000	440
0	0	6811	13541	5	4475	1	898	3000	440
0	0	6811	13544	5	4480	1	910	3000	440
0	0	6811	13544	5	4485	1	922	3000	440
0	0	6811	13544	5	4490	1	933	3000	440
0	0	6815	13548	5	4495	1	942	3000	440
0	0	6815	13548	5	4500	1	950	3000	440
0	0	6815	13548	5	4505	1	957	3000	440
0	0	6819	13552	5	4510	1	964	3000	440
0	0	6819	13552	5	4515	1	969	3000	440
0	0	6824	13557	5	4520	1	972	3000	440
0	0	6824	13557	5	4525	1	978	3000	440
0	0	6830	13563	5	4530	1	983	3000	440
0	0	6830	13563	5	4535	1	988	3000	440
0	0	6834	13568	5	4540	1	993	3000	440
0	0	6834	13568	5	4545	1	998	3000	440
0	0	6834	13571	5	4550	1	1002	3000	440
0	0	6839	13571	5	4555	1	1006	2980	440
0	0	6843	13578	5	4560	1	1007	2980	440
0	0	6848	13582	5	4565	1	1008	2980	440
0	0	6852	13587	5	4570	1	1010	2980	440
0	0	6859	13592	5	4575	1	1013	2980	440
0	0	6864	13598	5	4580	1	1015	2980	440
0	0	6870	13604	5	4585	1	1018	2980	440
0	0	6876	13609	5	4590	1	1020	2980	440
0	0	6882	13616	5	4595	1	1023	2960	450
0	0	6888	13623	5	4600	1	1023	2960	450
0	0	6895	13630	5	4605	1	1023	2960	450
0	0	6903	13637	5	4610	1	1023	2960	450
0	0	6910	13644	5	4615	1	1023	2960	450
0	0	6916	13649	5	4620	1	1023	2960	450
0	0	6920	13654	5	4625	1	1023	2960	450
0	0	6920	13654	5	4630	1	1023	2960	450
0	0	6928	13654	5	4635	1	1023	2960	450
0	0	6935	13659	5	4640	1	1023	2950	450
0	0	6946	13666	5	4645	1	1023	2950	450
0	0	6958	13677	5	4650	1	1023	2950	450
0	0	6968	13690	5	4655	1	1023	2940	430
0	0	6978	13700	5	4660	1	1023	2940	430
0	0	6987	13712	5	4665	1	1023	2930	430
0	0	6996	13722	5	4670	1	1023	2930	430
0	0	7006	13733	5	4675	1	1023	2930	430
0	0	7015	13745	5	4680	1	1023	2910	430
0	0	7022	13752	5	4685	1	1023	2910	430
0	0	7026	13755	5	4690	1	1023	2910	430
0	0	7026	13755	5	4695	1	1023	2910	430
0	0	7034	13755	5	4700	1	1023	2910	430
0	0	7040	13762	5	4705	1	1023	2900	430
0	0	7048	13770	5	4710	1	1023	2900	430
0	0	7055	13782	5	4715	1	1023	2900	430
0	0	7059	13792	5	4720	1	1023	2900	430
0	0	7059	13799	5	4725	1	1023	2880	440
0	0	7064	13799	5	4730	1	1023	2870	420
0	0	7064	13802	5	4735	1	1023	2870	420
0	0	7072	13802	5	4740	1	1023	2860	410
0	0	7077	13809	5	4745	1	1023	2860	410
0	0	7081	13815	5	4750	1	1023	2860	410
0	0	7081	13821	5	4755	1	1023	2860	410
0	0	7084	13824	5	4760	1	1023	2850	410
0	0	7084	13824	5	4765	1	1023	2850	410
0	0	7084	13824	5	4770	1	1023	2850	410
0	0	7084	13824	5	4775	1	1023	2850	410
0	0	7084	13824	5	4780	1	1023	2850	410
0	0	7084	13824	5	4785	1	1023	2850	410
0	0	7089	13824	5	4790	1	1023	2850	410
0	0	7089	13829	5	4795	1	1023	2850	410
0	0	7089	13829	5	4800	1	1023	2850	410
0	0	7089	13829	5	4805	1	1023	2850	410
0	0	7094	13829	5	4810	1	1023	2850	410
0	0	7094	13829	5	4815	1	1023	2850	410
0	0	7101	13834	5	4820	1	1023	2850	410
0	0	7105	13838	5	4825	1	1023	2850	410
0	0	7109	13842	5	4830	1	1023	2850	410
0	0	7109	13842	5	4835	1	1023	2850	410
0	0	7113	13842	5	4840	1	1023	2850	410
0	0	7113	13842	5	4845	1	1023	2850	410
0	0	7113	13842	5	4850	1	1023	2850	410
0	0	7116	13842	5	4855	1	1023	2850	410
0	0	7116	13842	5	4860	1	1023	2850	410
0	0	7116	13842	5	4865	1	1023	2850	410
0	0	7116	13842	5	4870	1	1023	2850	410
0	0	7116	13838	5	4875	1	1023	2850	410
0	0	7120	13838	5	4880	1	1023	2850	410
0	0	7120	13838	5	4885	1	1023	2850	410
0	0	7120	13838	5	4890	1	1023	2850	410
0	0	7124	13834	5	4895	1	1023	2850	410
0	0	7124	13834	5	4900	1	1023	2850	410
0	0	7128	13834	5	4905	1	1023	2850	410
0	0	7128	13829	5	4910	1	1023	2850	410
0	0	7133	13829	5	4915	1	1023	2850	410
0	0	7133	13821	5	4920	1	1023	2850	410
0	0	7140	13815	5	4925	1	1023	2850	410
0	0	7144	13805	5	4930	1	1023	2850	410
0	0	7149	13792	5	4935	1	1023	2850	410
0	0	7153	13781	5	4940	1	1023	2850	410
0	0	7157	13772	5	4945	1	1023	2850	410
0	0	7157	13765	5	4950	1	1023	2850	410
0	0	7157	13759	5	4955	1	1023	2850	410
0	0	7157	13751	5	4960	1	1023	2850	410
0	0	7157	13740	5	4965	1	1023	2850	410
0	0	7157	13728	5	4970	1	1023	2860	410
0	0	7157	13716	5	4975	1	1023	2860	410
0	0	7157	13700	5	4980	1	1023	2860	410
0	0	7151	13683	5	4985	1	1023	2860	410
0	0	7151	13663	5	4990	1	1023	2860	410
0	0	7143	13644	5	4995	1	1023	2880	410
0	0	7143	13625	5	5000	1	1023	2880	410
0	0	7139	13604	5	5005	1	1023	2880	410
0	0	7139	13585	5	5010	1	1023	2880	410
0	0	7134	13568	5	5015	1	1023	2890	400
0	0	7134	13552	5	5020	1	1023	2890	400
0	0	7127	13535	5	5025	1	1023	2890	400
0	0	7122	13512	5	5030	1	1023	2910	400
0	0	7122	13486	5	5035	1	1023	2910	400
0	0	7115	13460	5	5040	1	1023	2910	400
0	0	7115	13439	5	5045	1	1023	2920	400
0	0	7109	13422	5	5050	1	1023	2920	400
0	0	7104	13405	5	5055	1	1023	2920	400
0	0	7104	13387	5	5060	1	1023	2940	400
0	0	7100	13367	5	5065	1	1023	2940	400
0	0	7100	13346	5	5070	1	1023	2940	400
0	0	7104	13325	5	5075	1	1023	2950	390
0	0	7108	13304	5	5080	1	1023	2950	390
0	0	7112	13285	5	5085	1	1023	2950	390
0	0	7112	13267	5	5090	1	1023	2950	390
0	0	7116	13250	5	5095	1	1023	2970	390
0	0	7116	13236	5	5100	1	1023	2970	390
0	0	7116	13223	5	5105	1	1023	2970	390
0	0	7116	13211	5	5110	1	1023	2970	390
0	0	7116	13200	5	5115	1	1023	2970	390
0	0	7119	13190	5	5120	1	1023	2970	390
0	0	7119	13182	5	5125	1	1023	2970	390
0	0	7119	13176	5	5130	1	1023	2970	390
0	0	7119	13172	5	5135	1	1023	2970	390
0	0	7123	13167	5	5140	1	1023	2970	390
0	0	7123	13160	5	5145	1	1023	2970	390
0	0	7123	13152	5	5150	1	1023	2970	390
0	0	7123	13143	5	5155	1	1023	2970	390
0	0	7123	13137	5	5160	1	1023	2970	390
0	0	7123	13132	5	5165	1	1023	2970	390
0	0	7123	13128	5	5170	1	1023	2970	390
0	0	7123	13124	5	5175	1	1023	2970	390
0	0	7127	13117	5	5180	1	1023	2970	390
0	0	7127	13109	5	5185	1	1023	2990	380
0	0	7131	13099	5	5190	1	1023	2990	380
0	0	7131	13087	5	5195	1	1023	2990	380
0	0	7131	13071	5	5200	1	1023	2990	380
0	0	7131	13055	5	5205	1	1023	2990	380
0	0	7125	13041	5	5210	1	1023	2990	380
0	0	7120	13031	5	5215	1	1023	2990	380
0	0	7115	13023	5	5220	1	1023	2990	380
0	0	7111	13012	5	5225	1	1023	2990	380
0	0	7107	13000	5	5230	1	1023	2990	380
0	0	7107	12988	5	5235	1	1023	2990	380
0	0	7107	12979	5	5240	1	1023	2990	380
0	0	7103	12974	5	5245	1	1023	3000	380
0	0	7103	12970	5	5250	1	1023	3000	380
0	0	7103	12966	5	5255	1	1023	3000	380
0	0	7103	12962	5	5260	1	1023	3000	380
0	0	7103	12958	5	5265	1	1023	3000	380
0	0	7103	12953	5	5270	1	1023	3000	380
0	0	7103	12949	5	5275	1	1023	3000	380
0	0	7106	12945	5	5280	1	1023	3000	380
0	0	7106	12941	5	5285	1	1023	3020	370
0	0	7106	12941	5	5290	1	1023	3020	370
0	0	7110	12934	5	5295	1	1023	3020	370
0	0	7110	12930	5	5300	1	1023	3020	370
0	0	7114	12927	5	5305	1	1023	3020	370
0	0	7114	12927	5	5310	1	1023	3020	370
0	0	7114	12921	5	5315	1	1008	3020	370
0	0	7114	12921	5	5320	1	982	3020	370
0	0	7114	12921	5	5325	1	946	3020	370
0	0	7114	12921	5	5330	1	883	3030	370
0	0	7114	12921	5	5335	1	674	3030	370
0	0	7114	12921	5	5340	0	0	3030	370
0	0	7114	12927	5	5345	0	0	3030	370
0	0	7117	12932	5	5350	0	0	3030	370
0	0	7122	12940	5	5355	0	0	3030	370
0	0	7131	12952	5	5360	0	0	3030	350
0	0	7143	12970	5	5365	0	0	3030	350
0	0	7155	12992	5	5370	0	0	3020	340
0	0	7168	13020	6	5376	0	0	3030	340
0	0	7179	13053	5	5381	0	0	3030	340
0	0	7189	13091	5	5386	0	0	3050	340
0	0	7198	13134	5	5391	0	0	3030	320
0	0	7205	13179	5	5396	0	0	3030	320
0	0	7209	13227	5	5401	0	0	3030	310
0	0	7209	13275	5	5406	0	0	3030	310
0	0	7213	13324	5	5411	0	0	3030	310
0	0	7213	13374	5	5416	0	0	3010	300
0	0	7209	13426	5	5421	0	0	3010	300
0	0	7205	13478	5	5426	0	0	3000	290
0	0	7199	13528	5	5431	0	0	2990	290
0	0	7192	13573	5	5436	0	0	2990	290
0	0	7186	13611	5	5441	0	0	2980	280
0	0	7178	13646	5	5446	0	0	2960	280
0	0	7171	13676	5	5451	0	0	2940	280
0	0	7165	13703	5	5456	0	0	2930	280
0	0	7158	13726	5	5461	0	0	2920	280
0	0	7152	13746	5	5466	0	0	2910	280
0	0	7146	13763	5	5471	0	0	2900	290
0	0	7140	13777	5	5476	0	0	2890	300
0	0	7135	13789	5	5481	0	0	2880	300
0	0	7129	13800	5	5486	0	0	2880	320
0	0	7123	13811	5	5491	0	0	2880	320
0	0	7117	13821	5	5496	0	0	2860	320
0	0	7111	13830	5	5501	0	0	2860	320
0	0	7105	13836	5	5506	0	0	2850	320
0	0	7099	13840	5	5511	0	0	2850	320
0	0	7093	13844	5	5516	0	0	2850	330
0	0	7087	13847	5	5521	0	0	2850	330
0	0	7082	13847	5	5526	0	0	2860	350
0	0	7078	13851	5	5531	0	0	2860	350
0	0	7073	13851	5	5536	0	0	2860	350
0	0	7069	13851	5	5541	0	0	2860	350
0	0	7064	13851	5	5546	0	0	2860	350
0	0	7059	13851	5	5551	0	0	2860	350
0	0	7055	13851	5	5556	0	0	2860	350
0	0	7051	13851	5	5561	0	0	2860	360
0	0	7047	13851	5	5566	0	0	2860	360
0	0	7047	13851	5	5571	0	0	2870	380
0	0	7043	13851	5	5576	0	0	2870	380
0	0	7043	13851	5	5581	0	0	2890	370
0	0	7043	13848	5	5586	0	0	2890	370
0	0	7043	13848	5	5591	0	0	2890	370
0	0	7043	13848	5	5596	0	0	2890	370
0	0	7043	13848	5	5601	0	0	2890	370
0	0	7043	13848	5	5606	0	0	2890	370
0	0	7043	13848	5	5611	0	0	2890	370
0	0	7047	13848	5	5616	0	0	2890	370
0	0	7047	13848	5	5621	0	0	2890	370
0	0	7047	13848	5	5626	0	0	2890	370
0	0	7047	13848	5	5631	0	0	2890	370
0	0	7047	13848	5	5636	0	0	2890	370
0	0	7051	13843	5	5641	0	0	2890	370
0	0	7051	13843	5	5646	0	0	2890	370
0	0	7051	13838	5	5651	0	0	2890	370
0	0	7055	13838	5	5656	0	0	2890	370
0	0	7055	13833	5	5661	0	0	2890	370
0	0	7055	13833	5	5666	0	0	2890	370
0	0	7059	13829	5	5671	0	0	2890	370
0	0	7059	13829	5	5676	0	0	2890	370
0	0	7064	13825	5	5681	0	0	2890	370
0	0	7068	13825	5	5686	0	0	2890	370
0	0	7072	13821	5	5691	0	0	2870	380
0	0	7120	13863	2	5693	1	915	2870	380
0	0	7125	13868	5	5698	1	925	2870	380
0	0	7133	13871	5	5703	1	932	2870	380
0	0	7143	13871	5	5708	1	938	2870	380
0	0	7151	13875	5	5713	1	955	2870	380
0	0	7160	13875	5	5718	1	966	2870	380
0	0	7169	13875	5	5723	1	977	2870	380
0	0	7176	13875	5	5728	1	987	2870	380
0	0	7187	13875	5	5733	1	989	2870	380
0	0	7200	13869	5	5738	1	988	2870	380
0	0	7215	13866	5	5743	1	997	2870	380
0	0	7228	13862	5	5748	1	999	2870	380
0	0	7241	13858	5	5753	1	1000	2890	370
0	0	7253	13853	5	5758	1	999	2890	370
0	0	7264	13846	5	5763	1	1001	2890	370
0	0	7276	13838	5	5768	1	1005	2890	370
0	0	7286	13830	5	5773	1	1006	2890	370
0	0	7294	13821	5	5778	1	1008	2890	370
0	0	7301	13810	5	5783	1	1008	2890	370
0	0	7307	13797	5	5788	1	1010	2890	370
0	0	7311	13781	5	5793	1	1009	2890	370
0	0	7315	13761	5	5798	1	1009	2890	370
0	0	7315	13740	5	5803	1	1008	2890	370
0	0	7321	13718	5	5808	1	1008	2890	370
0	0	7321	13697	5	5813	1	1008	2890	370
0	0	7326	13678	5	5818	1	1008	2890	370
0	0	7326	13657	5	5823	1	1008	2890	370
0	0	7326	13636	5	5828	1	1007	2900	370
0	0	7326	13614	5	5833	1	1008	2900	370
0	0	7330	13593	6	5839	1	1008	2900	370
0	0	7330	13572	5	5844	1	1009	2900	370
0	0	7330	13554	5	5849	1	1009	2920	370
0	0	7334	13538	5	5854	1	1009	2900	350
0	0	7334	13521	5	5859	1	1009	2900	350
0	0	7339	13504	5	5864	1	1010	2900	340
0	0	7339	13490	5	5869	1	1012	2900	340
0	0	7345	13480	5	5874	1	1016	2900	340
0	0	7349	13474	5	5879	1	1023	2920	340
0	0	7355	13474	5	5884	1	1023	2920	340
0	0	7363	13467	5	5889	1	1023	2920	340
0	0	7375	13461	5	5894	1	1023	2930	340
0	0	7389	13456	5	5899	1	1023	2930	340
0	0	7404	13451	5	5904	1	1023	2930	340
0	0	7422	13447	5	5909	1	1023	2940	330
0	0	7442	13447	5	5914	1	1023	2940	330
0	0	7466	13447	5	5919	1	1023	2940	330
0	0	7489	13454	5	5924	1	1023	2940	330
0	0	7510	13465	5	5929	1	1023	2950	330
0	0	7531	13478	5	5934	1	1023	2950	330
0	0	7549	13492	5	5939	1	1023	2950	330
0	0	7567	13503	5	5944	1	1023	2950	330
0	0	7585	13512	5	5949	1	1023	2950	330
0	0	7600	13518	5	5954	1	1023	2950	330
0	0	7613	13525	5	5959	1	1008	2950	330
0	0	7622	13534	5	5964	1	978	2950	330
0	0	7630	13545	5	5969	1	924	2950	330
0	0	7635	13558	5	5974	1	831	2970	330
0	0	7638	13572	5	5979	1	294	2970	330
0	0	7638	13572	5	5984	0	0	2970	330
0	0	7644	13600	5	5989	0	0	2970	330
0	0	7650	13608	5	5994	0	0	2970	330
0	0	7659	13612	5	5999	0	0	2970	330
0	0	7671	13612	5	6004	0	0	2980	340
0	0	7684	13612	5	6009	0	0	2980	340
0	0	7698	13612	5	6014	0	0	3000	350
0	0	7710	13612	5	6019	0	0	3000	350
0	0	7722	13618	5	6024	0	0	3000	350
0	0	7731	13626	5	6029	0	0	3000	350
0	0	7740	13637	5	6034	0	0	3000	350
0	0	7749	13648	5	6039	0	0	3000	350
0	0	7755	13655	5	6044	0	0	2980	360
0	0	7762	13659	5	6049	0	0	2980	360
0	0	7767	13659	5	6054	0	0	2980	360
0	0	7772	13651	5	6059	0	0	2980	360
0	0	7775	13643	5	6064	0	0	2980	360
0	0	7779	13636	5	6069	0	0	2980	360
0	0	7783	13627	5	6074	0	0	2970	360
0	0	7786	13622	5	6079	0	0	2970	360
0	0	7791	13618	5	6084	0	0	2970	360
0	0	7795	13618	5	6089	0	0	2970	360
0	0	7798	13618	5	6094	0	0	2970	360
0	0	7798	13623	5	6099	0	0	2970	360
0	0	7803	13633	5	6104	0	0	2950	360
0	0	7803	13646	5	6109	0	0	2950	360
0	0	7803	13666	5	6114	0	0	2950	360
0	0	7803	13690	5	6119	0	0	2940	360
0	0	7803	13719	5	6124	0	0	2940	360
0	0	7808	13752	5	6129	0	0	2940	360
0	0	7808	13788	5	6134	0	0	2940	360
0	0	7808	13828	5	6139	0	0	2940	360
0	0	7811	13869	5	6144	0	0	2960	370
0	0	7811	13909	5	6149	0	0	2960	370
0	0	7811	13947	5	6154	0	0	2970	390
0	0	7811	13982	5	6159	0	0	2990	380
0	0	7815	14010	5	6164	0	0	2990	380
0	0	7815	14033	5	6169	0	0	2990	380
0	0	7821	14051	5	6174	0	0	2990	380
0	0	7826	14063	5	6179	0	0	3000	380
0	0	7835	14070	5	6184	0	0	3000	380
0	0	7846	14070	5	6189	0	0	3000	380
0	0	7860	14065	5	6194	0	0	3000	380
0	0	7875	14056	5	6199	0	0	3000	380
0	0	7890	14043	5	6204	0	0	3020	370
0	0	7906	14028	5	6209	0	0	3020	370
0	0	7922	14011	5	6214	0	0	3020	370
0	0	7937	13993	5	6219	0	0	3020	370
0	0	7952	13976	5	6224	0	0	3000	380
0	0	7967	13959	5	6229	0	0	3000	380
0	0	7981	13944	5	6234	0	0	3000	380
0	0	7997	13930	5	6239	0	0	2990	380
0	0	8012	13916	5	6244	0	0	2990	380
0	0	8024	13903	5	6249	0	0	2990	380
0	0	8034	13892	5	6254	0	0	2980	370
0	0	8040	13883	5	6259	0	0	2980	370
0	0	8044	13879	5	6264	0	0	2970	360
0	0	8044	13879	5	6269	0	0	2970	360
0	0	8044	13879	5	6274	0	0	2970	360
0	0	8044	13879	5	6279	0	0	2970	360
0	0	8044	13879	5	6284	0	0	2950	360
0	0	8037	13879	5	6289	0	0	2950	360
0	0	8030	13871	5	6294	0	0	2950	360
0	0	8023	13864	5	6299	0	0	2950	360
0	0	8018	13857	5	6304	0	0	2950	360
0	0	8018	13848	5	6309	0	0	2950	360
0	0	8018	13842	5	6314	0	0	2950	360
0	0	8022	13842	5	6319	0	0	2950	360
0	0	8022	13846	5	6324	0	0	2950	360
0	0	8022	13859	5	6329	0	0	2950	360
0	0	8015	13877	5	6334	0	0	2940	360
0	0	8000	13893	5	6339	0	0	2940	360
0	0	7979	13905	5	6344	0	0	2940	360
0	0	7952	13912	5	6349	0	0	2940	360
0	0	7924	13912	5	6354	0	0	2940	360
0	0	7898	13908	5	6359	0	0	2950	370
0	0	7877	13903	5	6364	0	0	2950	370
0	0	7859	13896	5	6369	0	0	2970	390
0	0	7845	13890	5	6374	0	0	2970	390
0	0	7834	13883	5	6379	0	0	2970	390
0	0	7825	13875	5	6384	0	0	2970	390
0	0	7819	13867	5	6389	0	0	2970	400
0	0	7813	13860	5	6394	0	0	2970	400
0	0	7807	13854	5	6399	0	0	2990	410
0	0	7801	13848	5	6404	0	0	2990	410
0	0	7794	13843	5	6409	0	0	2970	420
0	0	7786	13839	5	6414	0	0	2980	420
0	0	7779	13835	5	6419	0	0	2980	420
0	0	7770	13832	5	6424	0	0	3000	440
0	0	7762	13827	5	6429	0	0	3000	440
0	0	7753	13822	5	6434	0	0	3000	440
0	0	7743	13818	5	6439	0	0	2980	440
0	0	7735	13813	5	6444	0	0	2980	440
0	0	7726	13809	5	6449	0	0	2960	450
0	0	7717	13805	5	6454	0	0	2960	450
0	0	7708	13801	5	6459	0	0	2960	460
0	0	7698	13797	5	6464	0	0	2960	460
0	0	7689	13794	5	6469	0	0	2950	480
0	0	7680	13790	5	6474	0	0	2950	480
0	0	7672	13786	5	6479	0	0	2950	480
0	0	7663	13782	5	6484	0	0	2940	480
0	0	7655	13776	5	6489	0	0	2940	480
0	0	7645	13770	5	6494	0	0	2920	490
0	0	7637	13764	5	6499	0	0	2920	490
0	0	7630	13758	5	6504	0	0	2920	490
0	0	7622	13752	5	6509	0	0	2930	500
0	0	7616	13746	5	6514	0	0	2930	500
0	0	7610	13741	5	6519	0	0	2940	510
0	0	7604	13736	5	6524	0	0	2940	510
0	0	7599	13732	5	6529	0	0	2930	500
0	0	7593	13728	5	6534	0	0	2930	500
0	0	7587	13724	5	6539	0	0	2920	490
0	0	7580	13720	5	6544	0	0	2900	470
0	0	7573	13714	5	6549	0	0	2920	460
0	0	7566	13709	5	6554	0	0	2910	440
0	0	7558	13702	5	6559	0	0	2910	440
0	0	7552	13696	5	6564	0	0	2900	430
0	0	7545	13690	5	6569	0	0	2890	410
0	0	7539	13684	5	6574	0	0	2880	410
0	0	7533	13678	5	6579	0	0	2870	390
0	0	7526	13670	5	6584	0	0	2870	390
0	0	7520	13663	5	6589	0	0	2870	380
0	0	7516	13656	5	6594	0	0	2860	360
0	0	7512	13650	5	6599	0	0	2860	350
0	0	7512	13644	5	6604	0	0	2850	330
0	0	7508	13639	5	6609	0	0	2850	330
0	0	7508	13634	5	6614	0	0	2850	330
0	0	7508	13628	5	6619	0	0	2870	350
0	0	7508	13623	5	6624	0	0	2870	350
0	0	7508	13618	5	6629	0	0	2870	350
0	0	7508	13614	5	6634	0	0	2870	350
0	0	7508	13610	5	6639	0	0	2870	350
0	0	7513	13610	5	6644	0	0	2880	350
0	0	7513	13603	5	6649	0	0	2880	350
0	0	7513	13603	5	6654	0	0	2880	350
0	0	7517	13598	5	6659	0	0	2880	350
0	0	7517	13598	5	6664	0	0	2880	350
0	0	7523	13598	5	6669	0	0	2900	340
0	0	7523	13598	5	6674	0	0	2900	340
0	0	7529	13598	5	6679	0	0	2900	340
0	0	7529	13598	5	6684	0	0	2900	340
0	0	7532	13595	5	6689	0	0	2900	340
0	0	7532	13595	5	6694	0	0	2900	350
0	0	7532	13595	5	6699	0	0	2900	350
0	0	7536	13590	5	6704	0	0	2920	370
0	0	7536	13590	5	6709	0	0	2920	370
0	0	7536	13590	5	6714	0	0	2920	370
0	0	7536	13590	5	6719	0	0	2920	370
0	0	7536	13586	5	6724	0	0	2920	370
0	0	7536	13586	5	6729	0	0	2920	370
0	0	7536	13581	5	6734	0	0	2920	370
0	0	7536	13577	5	6739	0	0	2920	370
0	0	7531	13574	5	6744	0	0	2920	370
0	0	7531	13574	5	6749	0	0	2920	370
0	0	7528	13567	5	6754	0	0	2930	380
0	0	7528	13567	5	6759	0	0	2930	380
0	0	7524	13563	5	6764	0	0	2950	390
0	0	7524	13563	5	6769	0	0	2950	390
0	0	7524	13563	5	6774	0	0	2950	390
0	0	7524	13563	5	6779	0	0	2950	390
0	0	7524	13559	5	6784	0	0	2950	390
0	0	7524	13559	5	6789	0	0	2950	390
0	0	7524	13559	5	6794	0	0	2950	390
0	0	7528	13554	5	6799	0	0	2950	390
0	0	7528	13554	5	6804	0	0	2970	390
0	0	7533	13554	5	6809	0	0	2970	390
0	0	7533	13554	5	6814	0	0	2970	390
0	0	7545	13585	2	6816	1	814	2990	410
0	0	7545	13585	5	6821	1	842	2970	400
0	0	7545	13590	5	6826	1	864	2950	400
0	0	7551	13594	5	6831	1	881	2950	390
0	0	7555	13598	5	6836	1	892	2950	390
0	0	7559	13604	5	6841	1	899	2950	390
0	0	7564	13612	5	6846	1	908	2950	390
0	0	7568	13622	5	6851	1	914	2950	390
0	0	7572	13632	5	6856	1	926	2950	390
0	0	7576	13642	5	6861	1	933	2940	400
0	0	7580	13654	5	6866	1	938	2940	400
0	0	7584	13667	5	6871	1	941	2940	400
0	0	7589	13682	5	6876	1	944	2940	400
0	0	7593	13700	5	6881	1	946	2920	400
0	0	7596	13719	5	6886	1	950	2920	400
0	0	7596	13738	5	6891	1	953	2920	400
0	0	7596	13757	5	6896	1	954	2910	400
0	0	7600	13774	5	6901	1	955	2910	400
0	0	7600	13791	5	6906	1	955	2910	400
0	0	7600	13808	5	6911	1	955	2890	400
0	0	7604	13825	5	6916	1	954	2890	400
0	0	7604	13843	5	6921	1	954	2890	400
0	0	7607	13860	5	6926	1	954	2880	410
0	0	7607	13876	5	6931	1	954	2890	410
0	0	7611	13888	5	6936	1	954	2890	410
0	0	7611	13898	5	6941	1	954	2880	440
0	0	7611	13907	5	6946	1	954	2880	440
0	0	7611	13914	5	6951	1	955	2880	440
0	0	7611	13921	5	6956	1	956	2870	440
0	0	7611	13926	5	6961	1	956	2870	440
0	0	7611	13926	5	6966	1	958	2880	450
0	0	7611	13926	5	6971	1	959	2880	450
0	0	7611	13926	5	6976	1	961	2890	460
0	0	7611	13926	5	6981	1	963	2870	470
0	0	7607	13926	5	6986	1	964	2870	470
0	0	7607	13920	5	6991	1	964	2870	470
0	0	7607	13913	5	6996	1	965	2870	480
0	0	7603	13903	5	7001	1	966	2870	480
0	0	7603	13889	5	7006	1	965	2880	500
0	0	7603	13870	5	7011	1	969	2880	500
0	0	7603	13848	5	7016	1	971	2860	480
0	0	7603	13823	5	7021	1	974	2860	480
0	0	7600	13797	5	7026	1	979	2850	470
0	0	7600	13768	5	7031	1	980	2850	470
0	0	7600	13735	5	7036	1	987	2850	470
0	0	7600	13701	5	7041	1	987	2850	470
0	0	7600	13667	5	7046	1	986	2850	470
0	0	7607	13634	5	7051	1	986	2840	450
0	0	7613	13607	5	7056	1	986	2840	450
0	0	7618	13582	5	7061	1	986	2840	440
0	0	7618	13562	5	7066	1	987	2850	440
0	0	7625	13547	5	7071	1	987	2850	440
0	0	7629	13534	5	7076	1	986	2850	440
0	0	7635	13524	5	7081	1	985	2870	440
0	0	7642	13516	5	7086	1	985	2870	440
0	0	7648	13510	5	7091	1	984	2880	440
0	0	7654	13505	5	7096	1	983	2880	440
0	0	7659	13505	5	7101	1	982	2900	430
0	0	7664	13499	5	7106	1	971	2910	440
0	0	7669	13499	5	7111	1	945	2920	440
0	0	7676	13495	5	7116	1	904	2930	460
0	0	7682	13495	5	7121	1	829	2930	460
0	0	7689	13495	5	7126	1	509	2950	450
0	0	7689	13495	5	7131	0	0	2950	450
0	0	7701	13500	5	7136	0	0	2950	450
0	0	7706	13506	5	7141	0	0	2960	450
0	0	7711	13513	5	7146	0	0	2960	450
0	0	7715	13522	5	7151	0	0	2950	430
0	0	7715	13533	5	7156	0	0	2970	430
0	0	7719	13545	5	7161	0	0	2960	420
0	0	7719	13560	5	7166	0	0	2960	420
0	0	7719	13578	5	7171	0	0	2960	420
0	0	7719	13598	5	7176	0	0	2960	420
0	0	7719	13619	5	7181	0	0	2970	420
0	0	7719	13644	5	7186	0	0	2970	420
0	0	7719	13671	5	7191	0	0	2960	420
0	0	7719	13700	5	7196	0	0	2960	420
0	0	7715	13731	5	7201	0	0	2940	400
0	0	7709	13763	5	7206	0	0	2930	410
0	0	7703	13797	5	7211	0	0	2930	410
0	0	7694	13829	5	7216	0	0	2940	420
0	0	7686	13862	5	7221	0	0	2930	430
0	0	7678	13893	5	7226	0	0	2930	430
0	0	7670	13923	5	7231	0	0	2910	430
0	0	7664	13952	5	7236	0	0	2910	430
0	0	7658	13979	5	7241	0	0	2900	430
0	0	7653	14004	5	7246	0	0	2900	430
0	0	7649	14026	5	7251	0	0	2880	440
0	0	7649	14044	5	7256	0	0	2880	440
0	0	7649	14060	5	7261	0	0	2870	440
0	0	7649	14073	5	7266	0	0	2870	440
0	0	7649	14084	5	7271	0	0	2870	440
0	0	7649	14093	5	7276	0	0	2870	440
0	0	7653	14101	5	7281	0	0	2880	450
0	0	7653	14107	5	7286	0	0	2880	450
0	0	7653	14111	5	7291	0	0	2890	460
0	0	7653	14116	5	7296	0	0	2890	460
0	0	7653	14120	5	7301	0	0	2890	460
0	0	7648	14124	5	7306	0	0	2890	460
0	0	7648	14128	5	7311	0	0	2890	460
0	0	7643	14128	5	7316	0	0	2890	460
0	0	7640	14133	5	7321	0	0	2890	460
0	0	7640	14133	5	7326	0	0	2890	460
0	0	7634	14133	5	7331	0	0	2890	460
0	0	7634	14133	5	7336	0	0	2890	460
0	0	7629	14133	5	7341	0	0	2890	460
0	0	7629	14133	5	7346	0	0	2890	460
0	0	7625	14133	5	7351	0	0	2870	470
0	0	7625	14129	5	7356	0	0	2870	470
0	0	7625	14129	5	7361	0	0	2870	470
0	0	7621	14129	5	7366	0	0	2870	470
0	0	7621	14124	5	7371	0	0	2870	470
0	0	7627	14124	2	7373	1	948	2830	470
0	0	7627	14127	5	7378	1	973	2830	470
0	0	7627	14131	5	7383	1	991	2830	470
0	0	7623	14135	5	7388	1	1008	2820	470
0	0	7623	14139	5	7393	1	1021	2820	470
0	0	7623	14139	5	7398	1	1023	2820	470
0	0	7623	14144	5	7403	1	1023	2800	480
0	0	7623	14144	5	7408	1	1023	2800	480
0	0	7623	14149	5	7413	1	1023	2800	480
0	0	7623	14149	5	7418	1	1023	2800	480
0	0	7623	14153	5	7423	1	1023	2790	480
0	0	7623	14153	5	7428	1	1023	2790	480
0	0	7627	14153	5	7433	1	1023	2790	480
0	0	7627	14153	5	7438	1	1011	2790	480
0	0	7627	14147	5	7443	1	945	2790	480
0	0	7627	14143	5	7448	1	770	2790	480
0	0	7627	14143	5	7453	0	0	2790	480
0	0	7623	14129	5	7458	0	0	2790	480
0	0	7619	14119	5	7463	0	0	2790	480
0	0	7615	14108	5	7468	0	0	2790	480
0	0	7610	14096	5	7473	0	0	2800	480
0	0	7610	14088	5	7478	0	0	2800	480
0	0	7606	14088	5	7483	0	0	2800	480
0	0	7606	14088	5	7488	0	0	2820	470
0	0	7606	14093	5	7493	0	0	2810	450
0	0	7606	14104	5	7498	0	0	2820	440
0	0	7606	14117	5	7503	0	0	2810	420
0	0	7600	14128	5	7508	0	0	2810	410
0	0	7600	14132	5	7513	0	0	2810	380
0	0	7600	14128	5	7518	0	0	2810	370
0	0	7595	14115	5	7523	0	0	2800	340
0	0	7595	14097	5	7528	0	0	2790	310
0	0	7602	14074	5	7533	0	0	2790	300
0	0	7608	14047	5	7538	0	0	2800	300
0	0	7616	14019	5	7543	0	0	2800	300
0	0	7624	13988	5	7548	0	0	2800	300
0	0	7631	13955	5	7553	0	0	2800	300
0	0	7641	13921	5	7558	0	0	2810	300
0	0	7648	13886	5	7563	0	0	2810	300
0	0	7655	13852	5	7568	0	0	2810	300
0	0	7661	13817	5	7573	0	0	2810	300
0	0	7665	13785	5	7578	0	0	2810	300
0	0	7665	13756	5	7583	0	0	2810	300
0	0	7665	13730	5	7588	0	0	2810	300
0	0	7669	13708	5	7593	0	0	2810	300
0	0	7669	13688	5	7598	0	0	2810	310
0	0	7669	13671	5	7603	0	0	2820	330
0	0	7669	13654	5	7608	0	0	2840	360
0	0	7664	13639	5	7613	0	0	2850	390
0	0	7664	13623	5	7618	0	0	2860	410
0	0	7664	13607	5	7623	0	0	2880	440
0	0	7659	13592	5	7628	0	0	2890	440
0	0	7659	13576	5	7633	0	0	2900	470
0	0	7659	13560	5	7638	0	0	2920	490
0	0	7659	13546	5	7643	0	0	2920	490
0	0	7659	13533	5	7648	0	0	2940	480
0	0	7659	13522	5	7653	0	0	2940	480
0	0	7659	13510	5	7658	0	0	2950	480
0	0	7659	13500	5	7663	0	0	2980	480
0	0	7659	13490	5	7668	0	0	2980	480
0	0	7659	13482	5	7673	0	0	2990	470
0	0	7659	13476	5	7678	0	0	2990	470
0	0	7659	13473	5	7683	0	0	2990	470
0	0	7665	13473	5	7688	0	0	3010	470
0	0	7665	13473	5	7693	0	0	2990	450
0	0	7670	13473	5	7698	0	0	2990	450
0	0	7673	13473	5	7703	0	0	2980	440
0	0	7673	13473	5	7708	0	0	3000	440
0	0	7677	13478	5	7713	0	0	3000	440
0	0	7677	13482	5	7718	0	0	3000	440
0	0	7682	13485	5	7723	0	0	3000	440
0	0	7682	13485	5	7728	0	0	3000	440
0	0	7682	13490	5	7733	0	0	3000	440
0	0	7682	13494	5	7738	0	0	3000	440
0	0	7682	13498	5	7743	0	0	3020	430
0	0	7682	13503	5	7748	0	0	3020	430
0	0	7682	13509	5	7753	0	0	3020	430
0	0	7677	13514	5	7758	0	0	3020	430
0	0	7677	13520	5	7763	0	0	3020	430
0	0	7673	13525	5	7768	0	0	3000	440
0	0	7673	13530	5	7773	0	0	3000	440
0	0	7673	13530	5	7778	0	0	3000	440
0	0	7668	13536	5	7783	0	0	3000	440
0	0	7668	13536	5	7788	0	0	3000	440
0	0	7663	13536	5	7793	0	0	3000	440
0	0	7659	13536	5	7798	0	0	3000	440
0	0	7656	13536	5	7803	0	0	3000	440
0	0	7656	13536	5	7808	0	0	3000	440
0	0	7650	13531	5	7813	0	0	3000	440
0	0	7650	13526	5	7818	0	0	3000	440
0	0	7650	13522	5	7823	0	0	3000	440
0	0	7646	13518	5	7828	0	0	3000	440
0	0	7646	13515	5	7833	0	0	3000	440
0	0	7643	13507	4	7837	1	540	2980	440
0	0	7643	13507	5	7842	1	588	2980	440
0	0	7643	13507	5	7847	1	657	2980	440
0	0	7643	13507	5	7852	1	719	2980	440
0	0	7643	13507	5	7857	1	773	2980	440
0	0	7643	13507	5	7862	1	813	2980	440
0	0	7643	13504	5	7867	1	841	2980	440
0	0	7647	13504	5	7872	1	862	2980	440
0	0	7647	13504	5	7877	1	878	2980	440
0	0	7647	13504	5	7882	1	892	2980	440
0	0	7647	13504	5	7887	1	902	2980	440
0	0	7652	13504	5	7892	1	908	2980	440
0	0	7652	13504	5	7897	1	914	2980	440
0	0	7657	13507	5	7902	1	922	2980	440
0	0	7657	13507	5	7907	1	930	2980	440
0	0	7663	13512	5	7912	1	939	2980	440
0	0	7663	13512	5	7917	1	947	2980	440
0	0	7670	13522	5	7922	1	950	2980	440
0	0	7676	13532	5	7927	1	953	2980	440
0	0	7682	13547	5	7932	1	963	2980	440
0	0	7689	13565	5	7937	1	969	2960	450
0	0	7697	13584	5	7942	1	975	2960	450
0	0	7704	13605	5	7947	1	982	2960	450
0	0	7712	13624	5	7952	1	987	2960	450
0	0	7720	13642	5	7957	1	991	2960	450
0	0	7730	13659	5	7962	1	994	2950	450
0	0	7740	13677	5	7967	1	996	2950	450
0	0	7750	13692	5	7972	1	1006	2950	450
0	0	7757	13704	5	7977	1	1012	2950	450
0	0	7763	13713	5	7982	1	1012	2930	460
0	0	7769	13723	5	7987	1	1013	2930	460
0	0	7775	13734	5	7992	1	1017	2930	460
0	0	7784	13745	5	7997	1	1020	2920	460
0	0	7791	13755	5	8002	1	1020	2910	440
0	0	7798	13761	5	8007	1	1020	2890	440
0	0	7804	13765	5	8012	1	1022	2880	440
0	0	7809	13765	5	8017	1	1023	2880	440
0	0	7813	13770	5	8022	1	1023	2870	440
0	0	7816	13770	5	8027	1	1023	2870	440
0	0	7822	13770	6	8033	1	1023	2870	440
0	0	7829	13770	5	8038	1	1023	2870	440
0	0	7837	13765	5	8043	1	1023	2850	440
0	0	7846	13761	5	8048	1	1023	2850	440
0	0	7855	13754	5	8053	1	1023	2850	440
0	0	7864	13745	5	8058	1	1023	2850	440
0	0	7872	13735	5	8063	1	1023	2850	440
0	0	7881	13724	5	8068	1	1023	2850	440
0	0	7888	13712	5	8073	1	1023	2840	420
0	0	7896	13698	5	8078	1	1023	2840	420
0	0	7902	13686	5	8083	1	1023	2850	410
0	0	7907	13676	5	8088	1	1023	2850	410
0	0	7911	13669	5	8093	1	1023	2850	410
0	0	7911	13660	5	8098	1	1023	2850	410
0	0	7911	13644	5	8103	1	1023	2850	410
0	0	7911	13625	5	8108	1	1023	2860	410
0	0	7911	13604	5	8113	1	1023	2860	410
0	0	7911	13587	5	8118	1	1023	2860	410
0	0	7907	13575	5	8123	1	1023	2870	390
0	0	7907	13566	5	8128	1	1023	2870	390
0	0	7907	13557	5	8133	1	1023	2860	380
0	0	7903	13549	5	8138	1	1023	2870	380
0	0	7903	13542	5	8143	1	1023	2870	380
0	0	7903	13536	5	8148	1	1023	2870	380
0	0	7903	13531	5	8153	1	1023	2890	370
0	0	7903	13531	5	8158	1	1023	2890	370
0	0	7903	13526	5	8163	1	1023	2890	370
0	0	7903	13526	5	8168	1	1023	2900	370
0	0	7903	13520	5	8173	1	1023	2900	370
0	0	7903	13516	5	8178	1	1023	2900	370
0	0	7903	13512	5	8183	1	1023	2900	370
0	0	7903	13512	5	8188	1	1023	2920	370
0	0	7903	13507	5	8193	1	1023	2920	370
0	0	7903	13507	5	8198	1	1023	2920	370
0	0	7908	13507	5	8203	1	1023	2920	370
0	0	7908	13507	5	8208	1	1023	2920	370
0	0	7908	13507	5	8213	1	1023	2920	370
0	0	7908	13507	5	8218	1	1023	2920	370
0	0	7911	13507	5	8223	1	1022	2920	370
0	0	7911	13512	5	8228	1	1021	2920	370
0	0	7915	13516	5	8233	1	1021	2920	370
0	0	7919	13521	5	8238	1	1020	2920	370
0	0	7924	13528	5	8243	1	1019	2920	370
0	0	7931	13539	5	8248	1	1019	2920	370
0	0	7939	13553	5	8253	1	1020	2920	370
0	0	7948	13569	5	8258	1	1019	2920	370
0	0	7956	13586	5	8263	1	1019	2920	370
0	0	7964	13604	5	8268	1	1020	2920	370
0	0	7973	13620	5	8273	1	1019	2920	370
0	0	7981	13635	5	8278	1	1019	2920	370
0	0	7990	13652	5	8283	1	1019	2920	370
0	0	7999	13668	5	8288	1	1020	2920	370
0	0	8008	13683	5	8293	1	1020	2920	370
0	0	8017	13696	5	8298	1	1020	2900	370
0	0	8025	13706	5	8303	1	1020	2900	370
0	0	8032	13714	5	8308	1	1021	2900	370
0	0	8038	13721	5	8313	1	1022	2900	370
0	0	8044	13728	5	8318	1	1022	2890	370
0	0	8051	13733	5	8323	1	1021	2880	360
0	0	8058	13736	5	8328	1	1021	2880	360
0	0	8064	13736	5	8333	1	1022	2870	350
0	0	8069	13741	5	8338	1	1022	2870	350
0	0	8073	13741	5	8343	1	1022	2860	350
0	0	8073	13741	5	8348	1	1023	2860	350
0	0	8080	13741	5	8353	1	1023	2860	350
0	0	8080	13741	5	8358	1	1023	2860	350
0	0	8086	13744	5	8363	1	1023	2860	350
0	0	8089	13744	5	8368	1	1023	2860	350
0	0	8089	13744	5	8373	1	1023	2860	350
0	0	8095	13739	5	8378	1	1023	2860	350
0	0	8095	13739	5	8383	1	1023	2860	350
0	0	8100	13732	5	8388	1	1023	2860	350
0	0	8100	13728	5	8393	1	1023	2860	350
0	0	8105	13723	5	8398	1	1023	2860	350
0	0	8105	13715	5	8403	1	1023	2860	350
0	0	8109	13704	5	8408	1	1023	2860	350
0	0	8109	13689	5	8413	1	1023	2860	350
0	0	8109	13671	5	8418	1	1023	2860	350
0	0	8109	13652	5	8423	1	1023	2860	350
0	0	8109	13633	5	8428	1	1023	2860	350
0	0	8109	13616	5	8433	1	1023	2860	350
0	0	8109	13600	5	8438	1	1022	2860	350
0	0	8109	13585	5	8443	1	1021	2860	350
0	0	8109	13569	5	8448	1	1022	2860	350
0	0	8109	13551	5	8453	1	1022	2860	350
0	0	8104	13529	5	8458	1	1021	2870	350
0	0	8104	13507	5	8463	1	1022	2870	350
0	0	8104	13489	5	8468	1	1023	2870	350
0	0	8104	13475	5	8473	1	1023	2870	350
0	0	8101	13466	5	8478	1	1023	2880	350
0	0	8101	13459	5	8483	1	1023	2880	350
0	0	8101	13453	5	8488	1	1023	2880	350
0	0	8108	13445	5	8493	1	1023	2900	340
0	0	8116	13439	5	8498	1	1023	2900	340
0	0	8124	13434	5	8503	1	1023	2900	340
0	0	8135	13428	5	8508	1	1023	2900	340
0	0	8148	13424	5	8513	1	1023	2900	340
0	0	8163	13424	5	8518	1	1023	2900	340
0	0	8183	13424	5	8523	1	1023	2920	340
0	0	8203	13429	5	8528	1	1023	2920	340
0	0	8223	13435	5	8533	1	1023	2920	340
0	0	8243	13440	5	8538	1	1023	2920	340
0	0	8262	13448	5	8543	1	1020	2930	340
0	0	8278	13458	5	8548	1	1016	2930	340
0	0	8292	13470	5	8553	1	981	2930	340
0	0	8303	13483	5	8558	1	932	2930	340
0	0	8312	13498	5	8563	1	817	2930	340
0	0	8312	13498	5	8568	0	0	2930	340
0	0	8331	13534	5	8573	0	0	2930	320
0	0	8342	13559	5	8578	0	0	2930	320
0	0	8355	13583	5	8583	0	0	2920	310
0	0	8370	13608	5	8588	0	0	2920	310
0	0	8386	13633	5	8593	0	0	2920	310
0	0	8402	13658	5	8598	0	0	2910	290
0	0	8418	13684	5	8603	0	0	2900	290
0	0	8433	13710	5	8608	0	0	2880	290
0	0	8445	13733	5	8613	0	0	2880	290
0	0	8451	13756	5	8618	0	0	2880	290
0	0	8455	13779	5	8623	0	0	2880	290
0	0	8455	13805	5	8628	0	0	2880	290
0	0	8455	13830	5	8633	0	0	2900	290
0	0	8462	13852	5	8638	0	0	2900	290
0	0	8469	13874	5	8643	0	0	2910	280
0	0	8480	13893	5	8648	0	0	2920	280
0	0	8487	13912	5	8653	0	0	2940	280
0	0	8487	13912	5	8658	0	0	2940	280
