# Supplementary material for: “Let Me Hear Your Handwriting!” Evaluating the Movement Fluency from Its Sonification
Source: PLoS One. 2015 Jun 17;10(6):e0128388. doi: 10.1371/journal.pone.0128388 (PMC4470513; doi:10.1371/journal.pone.0128388)
Supplement: S1 Dataset — (ZIP) [file pone.0128388.s004.zip › S4_Dataset_Experiment1/JU3.txt]

Identification :	julien
2008-10-20	11:20:33
Fichier origine :	C:\Documents and Settings\schon\Bureau\Ecriture\julien lapin3.txt
Nb segments :	1
Seg	Num	X /100 mm	Y /100 mm	Interv ms	Time ms	Tip	P	Az	Al
0	0	11762	13607	20	20	0	0	2880	290
0	0	11755	13607	5	25	0	0	2880	290
0	0	11741	13603	5	30	0	0	2880	290
0	0	11723	13597	5	35	0	0	2880	290
0	0	11696	13588	5	40	0	0	2880	290
0	0	11671	13577	5	45	0	0	2880	290
0	0	11645	13563	5	50	0	0	2880	290
0	0	11616	13552	5	55	0	0	2880	290
0	0	11587	13543	5	60	0	0	2880	290
0	0	11557	13539	5	65	0	0	2880	290
0	0	11527	13539	5	70	0	0	2880	290
0	0	11501	13539	5	75	0	0	2880	290
0	0	11478	13543	5	80	0	0	2880	290
0	0	11455	13543	5	85	0	0	2880	290
0	0	11433	13543	5	90	0	0	2880	290
0	0	11411	13543	5	95	0	0	2880	290
0	0	11388	13543	5	100	0	0	2900	290
0	0	11364	13539	5	105	0	0	2900	290
0	0	11339	13539	5	110	0	0	2900	290
0	0	11313	13534	5	115	0	0	2900	290
0	0	11287	13534	5	120	0	0	2900	290
0	0	11260	13540	5	125	0	0	2910	290
0	0	11234	13548	5	130	0	0	2930	310
0	0	11209	13559	5	135	0	0	2950	330
0	0	11185	13571	5	140	0	0	2960	340
0	0	11155	13583	5	145	0	0	2980	360
0	0	11127	13593	5	150	0	0	2990	360
0	0	11100	13602	5	155	0	0	2990	360
0	0	11076	13605	5	160	0	0	3000	380
0	0	11060	13605	5	165	0	0	3010	390
0	0	11042	13605	5	170	0	0	3010	390
0	0	11022	13599	5	175	0	0	3030	400
0	0	11001	13595	5	180	0	0	3030	410
0	0	10982	13591	5	185	0	0	3030	410
0	0	10966	13586	5	190	0	0	3050	420
0	0	10950	13580	5	195	0	0	3060	430
0	0	10931	13573	5	200	0	0	3060	430
0	0	10910	13566	5	205	0	0	3080	440
0	0	10890	13560	5	210	0	0	3080	440
0	0	10875	13555	5	215	0	0	3090	450
0	0	10864	13548	5	220	0	0	3090	450
0	0	10852	13540	5	225	0	0	3110	460
0	0	10837	13528	5	230	0	0	3110	460
0	0	10819	13518	5	235	0	0	3120	470
0	0	10802	13511	5	240	0	0	3120	470
0	0	10787	13505	5	245	0	0	3140	480
0	0	10774	13501	5	250	0	0	3140	480
0	0	10760	13495	5	255	0	0	3140	480
0	0	10745	13489	5	260	0	0	3150	490
0	0	10731	13482	5	265	0	0	3150	490
0	0	10721	13476	5	270	0	0	3180	490
0	0	10713	13471	5	275	0	0	3180	490
0	0	10708	13467	5	280	0	0	3180	490
0	0	10704	13467	5	285	0	0	3160	480
0	0	10704	13467	5	290	0	0	3150	470
0	0	10704	13467	5	295	0	0	3130	460
0	0	10704	13467	5	300	0	0	3130	460
0	0	10708	13471	5	305	0	0	3120	460
0	0	10711	13475	5	310	0	0	3100	450
0	0	10711	13475	5	315	0	0	3100	450
0	0	10715	13480	5	320	0	0	3090	440
0	0	10715	13480	5	325	0	0	3090	440
0	0	10715	13480	5	330	0	0	3090	440
0	0	10715	13480	5	335	0	0	3090	440
0	0	10715	13480	5	340	0	0	3090	440
0	0	10715	13480	5	345	0	0	3090	440
0	0	10710	13480	5	350	0	0	3090	440
0	0	10707	13480	5	355	0	0	3090	440
0	0	10707	13480	5	360	0	0	3090	440
0	0	10707	13480	5	365	0	0	3100	450
0	0	10707	13484	5	370	0	0	3100	450
0	0	10707	13484	5	375	0	0	3120	460
0	0	10707	13490	5	380	0	0	3120	460
0	0	10707	13493	5	385	0	0	3120	460
0	0	10707	13497	5	390	0	0	3120	460
0	0	10707	13500	5	395	0	0	3110	460
0	0	10707	13500	5	400	0	0	3110	460
0	0	10707	13505	5	405	0	0	3110	460
0	0	10703	13505	5	410	0	0	3090	450
0	0	10699	13505	2	412	1	707	3030	430
0	0	10699	13505	5	417	1	770	3030	430
0	0	10695	13505	5	422	1	817	3030	430
0	0	10695	13500	5	427	1	849	3030	430
0	0	10695	13500	5	432	1	870	3030	430
0	0	10695	13495	6	438	1	887	3030	430
0	0	10691	13491	5	443	1	900	3030	430
0	0	10691	13487	5	448	1	913	3030	430
0	0	10686	13484	5	453	1	925	3030	430
0	0	10683	13480	5	458	1	937	3030	430
0	0	10683	13476	5	463	1	948	3030	430
0	0	10679	13476	5	468	1	958	3030	430
0	0	10679	13472	5	473	1	967	3030	430
0	0	10679	13472	5	478	1	978	3030	430
0	0	10679	13472	5	483	1	987	3030	430
0	0	10679	13472	5	488	1	997	3030	430
0	0	10683	13472	5	493	1	1006	3030	430
0	0	10687	13476	5	498	1	1011	3030	430
0	0	10693	13480	5	503	1	1015	3030	430
0	0	10702	13485	5	508	1	1017	3030	430
0	0	10711	13491	5	513	1	1019	3030	430
0	0	10722	13496	5	518	1	1020	3030	430
0	0	10735	13504	5	523	1	1021	3030	430
0	0	10748	13514	5	528	1	1021	3030	440
0	0	10766	13527	5	533	1	1023	3030	440
0	0	10785	13545	5	538	1	1023	3040	460
0	0	10804	13564	5	543	1	1023	3040	460
0	0	10822	13584	5	548	1	1023	3040	460
0	0	10839	13605	5	553	1	1023	3040	460
0	0	10856	13626	5	558	1	1023	3050	460
0	0	10873	13648	5	563	1	1023	3030	470
0	0	10892	13672	5	568	1	1023	3050	480
0	0	10911	13696	5	573	1	1023	3050	480
0	0	10932	13723	5	578	1	1023	3040	490
0	0	10954	13750	5	583	1	1023	3040	490
0	0	10976	13779	5	588	1	1023	3040	490
0	0	10997	13806	5	593	1	1023	3020	500
0	0	11016	13833	5	598	1	1023	3020	500
0	0	11035	13857	5	603	1	1023	3000	500
0	0	11054	13882	5	608	1	1023	2990	480
0	0	11072	13907	5	613	1	1023	2960	490
0	0	11089	13931	5	618	1	1023	2950	480
0	0	11104	13953	5	623	1	1023	2940	480
0	0	11117	13973	5	628	1	1023	2940	480
0	0	11131	13993	5	633	1	1023	2920	490
0	0	11145	14014	5	638	1	1023	2900	470
0	0	11161	14036	5	643	1	1023	2900	470
0	0	11178	14058	5	648	1	1023	2890	460
0	0	11191	14077	5	653	1	1023	2890	460
0	0	11203	14095	5	658	1	1023	2890	460
0	0	11213	14112	5	663	1	1023	2870	470
0	0	11224	14133	5	668	1	1023	2870	470
0	0	11233	14157	5	673	1	1023	2870	470
0	0	11242	14181	5	678	1	1023	2850	470
0	0	11248	14205	5	683	1	1023	2850	470
0	0	11253	14227	5	688	1	1023	2830	470
0	0	11257	14247	5	693	1	1023	2820	450
0	0	11257	14268	5	698	1	1023	2810	450
0	0	11257	14290	5	703	1	1023	2810	440
0	0	11257	14313	5	708	1	1023	2790	450
0	0	11257	14339	5	713	1	1023	2790	450
0	0	11257	14360	5	718	1	1023	2780	450
0	0	11254	14377	5	723	1	1023	2760	450
0	0	11254	14389	5	728	1	1023	2760	450
0	0	11248	14399	5	733	1	1023	2750	450
0	0	11245	14410	5	738	1	1023	2750	450
0	0	11245	14422	5	743	1	1023	2730	450
0	0	11238	14431	5	748	1	1023	2730	450
0	0	11235	14438	5	753	1	1023	2720	460
0	0	11235	14443	5	758	1	1023	2720	460
0	0	11228	14443	5	763	1	1023	2720	480
0	0	11224	14448	5	768	1	1023	2720	480
0	0	11220	14448	5	773	1	1023	2700	480
0	0	11214	14448	5	778	1	1023	2700	480
0	0	11207	14448	5	783	1	1023	2700	480
0	0	11201	14448	5	788	1	1023	2700	480
0	0	11196	14448	5	793	1	1023	2700	480
0	0	11190	14448	5	798	1	1023	2700	480
0	0	11182	14448	5	803	1	1023	2700	480
0	0	11174	14444	5	808	1	1023	2700	480
0	0	11164	14444	5	813	1	1023	2700	480
0	0	11153	14435	5	818	1	1023	2700	480
0	0	11143	14427	5	823	1	1023	2700	480
0	0	11134	14417	5	828	1	1023	2700	480
0	0	11123	14404	5	833	1	1023	2700	480
0	0	11114	14390	5	838	1	1023	2700	480
0	0	11105	14375	5	843	1	1023	2700	480
0	0	11094	14359	5	848	1	1023	2700	480
0	0	11083	14339	5	853	1	1023	2700	480
0	0	11071	14320	5	858	1	1023	2700	480
0	0	11060	14300	5	863	1	1023	2700	480
0	0	11048	14280	5	868	1	1023	2700	480
0	0	11039	14260	5	873	1	1023	2700	480
0	0	11029	14237	5	878	1	1023	2700	480
0	0	11020	14214	5	883	1	1023	2720	480
0	0	11009	14191	5	888	1	1023	2720	480
0	0	10999	14170	5	893	1	1023	2720	480
0	0	10992	14151	5	898	1	1023	2730	480
0	0	10986	14131	5	903	1	1023	2730	480
0	0	10983	14110	5	908	1	1023	2760	480
0	0	10978	14090	5	913	1	1023	2760	480
0	0	10973	14068	5	918	1	1023	2770	480
0	0	10969	14048	5	923	1	1023	2770	490
0	0	10965	14028	5	928	1	1023	2790	490
0	0	10965	14007	5	933	1	1023	2800	510
0	0	10961	13985	5	938	1	1023	2810	500
0	0	10961	13963	5	943	1	1023	2810	500
0	0	10955	13942	5	948	1	1023	2830	500
0	0	10955	13921	5	953	1	1023	2830	500
0	0	10948	13902	5	958	1	1023	2850	500
0	0	10948	13885	5	963	1	1023	2850	500
0	0	10944	13868	5	968	1	1023	2850	500
0	0	10944	13853	5	973	1	1023	2870	500
0	0	10944	13837	5	978	1	1023	2870	500
0	0	10944	13822	5	983	1	1023	2870	500
0	0	10944	13809	5	988	1	1023	2870	500
0	0	10949	13793	5	993	1	1023	2880	500
0	0	10949	13777	5	998	1	1023	2880	500
0	0	10949	13760	5	1003	1	1023	2880	500
0	0	10953	13744	5	1008	1	1023	2880	500
0	0	10953	13732	5	1013	1	1023	2910	490
0	0	10953	13723	5	1018	1	1023	2910	490
0	0	10957	13716	5	1023	1	1023	2910	490
0	0	10961	13710	5	1028	1	1023	2910	490
0	0	10961	13703	5	1033	1	1023	2910	490
0	0	10967	13695	5	1038	1	1023	2920	490
0	0	10967	13686	5	1043	1	1023	2920	490
0	0	10972	13677	5	1048	1	1023	2920	490
0	0	10976	13668	5	1053	1	1023	2920	490
0	0	10976	13659	5	1058	1	1023	2940	480
0	0	10976	13649	5	1063	1	1023	2940	480
0	0	10979	13639	5	1068	1	1023	2940	480
0	0	10979	13629	5	1073	1	1023	2940	480
0	0	10979	13620	5	1078	1	1023	2950	480
0	0	10984	13613	5	1083	1	1023	2950	480
0	0	10984	13605	5	1088	1	1023	2950	480
0	0	10988	13597	5	1093	1	1023	2950	480
0	0	10988	13589	5	1098	1	1023	2960	460
0	0	10993	13583	5	1103	1	1023	2960	460
0	0	10993	13577	5	1108	1	1023	2950	450
0	0	10997	13571	5	1113	1	1023	2950	450
0	0	11001	13564	5	1118	1	1023	2960	450
0	0	11005	13555	5	1123	1	1023	2960	450
0	0	11010	13546	5	1128	1	1023	2960	450
0	0	11015	13538	5	1133	1	1023	2960	450
0	0	11015	13532	5	1138	1	1023	2960	450
0	0	11020	13529	5	1143	1	1023	2980	440
0	0	11020	13529	5	1148	1	1023	2980	440
0	0	11025	13521	5	1153	1	1023	2980	440
0	0	11029	13514	5	1158	1	1023	2980	440
0	0	11034	13506	5	1163	1	1023	2980	440
0	0	11040	13497	5	1168	1	1023	2980	440
0	0	11048	13488	5	1173	1	1023	2980	440
0	0	11054	13481	5	1178	1	1023	3000	440
0	0	11061	13476	5	1183	1	1023	3000	440
0	0	11065	13471	5	1188	1	1023	3000	440
0	0	11069	13467	5	1193	1	1023	3000	440
0	0	11072	13467	5	1198	1	1023	3000	440
0	0	11072	13462	5	1203	1	1023	3000	440
0	0	11078	13462	5	1208	1	1023	3000	440
0	0	11078	13458	5	1213	1	1023	3000	440
0	0	11082	13458	5	1218	1	1023	3000	440
0	0	11082	13458	5	1223	1	1023	3020	430
0	0	11082	13458	5	1228	1	1023	3020	430
0	0	11087	13458	5	1233	1	1023	3020	430
0	0	11087	13454	5	1238	1	1023	3000	420
0	0	11092	13454	5	1243	1	1023	3000	420
0	0	11092	13454	5	1248	1	1023	2990	410
0	0	11098	13454	5	1253	1	1023	2990	410
0	0	11102	13454	5	1258	1	1023	2990	410
0	0	11106	13454	5	1263	1	1023	2990	410
0	0	11110	13454	5	1268	1	1023	2990	410
0	0	11110	13454	5	1273	1	1023	2990	410
0	0	11115	13454	5	1278	1	1023	2990	410
0	0	11119	13454	5	1283	1	1023	2990	410
0	0	11122	13454	5	1288	1	1023	2990	410
0	0	11126	13454	5	1293	1	1023	2990	410
0	0	11130	13454	5	1298	1	1023	2990	410
0	0	11134	13454	5	1303	1	1023	2990	410
0	0	11134	13458	5	1308	1	1023	2990	410
0	0	11140	13458	5	1313	1	1023	2990	410
0	0	11144	13458	5	1318	1	1023	2990	410
0	0	11144	13458	5	1323	1	1023	2990	410
0	0	11151	13458	5	1328	1	1023	2990	410
0	0	11155	13458	5	1333	1	1023	2990	410
0	0	11158	13458	5	1338	1	1023	2970	400
0	0	11164	13462	5	1343	1	1023	2970	400
0	0	11170	13462	5	1348	1	1023	2970	390
0	0	11176	13462	5	1353	1	1023	2970	390
0	0	11182	13466	5	1358	1	1023	2970	390
0	0	11187	13466	5	1363	1	1023	2970	390
0	0	11191	13469	5	1368	1	1023	2970	390
0	0	11196	13469	5	1373	1	1023	2970	390
0	0	11202	13476	5	1378	1	1023	2970	390
0	0	11209	13480	5	1383	1	1023	2970	390
0	0	11215	13486	5	1388	1	1023	2970	390
0	0	11220	13491	5	1393	1	1023	2970	390
0	0	11224	13495	5	1398	1	1023	2970	390
0	0	11224	13499	5	1403	1	1023	2970	390
0	0	11230	13499	5	1408	1	1023	2970	390
0	0	11235	13505	5	1413	1	1023	2970	390
0	0	11239	13510	5	1418	1	1023	2970	390
0	0	11244	13515	5	1423	1	1023	2970	390
0	0	11250	13520	5	1428	1	1023	2970	390
0	0	11254	13524	5	1433	1	1023	2970	390
0	0	11258	13529	5	1438	1	1023	2970	390
0	0	11264	13534	5	1443	1	1023	2970	390
0	0	11270	13541	5	1448	1	1023	2970	390
0	0	11276	13548	5	1453	1	1010	2970	390
0	0	11283	13555	5	1458	1	989	2970	390
0	0	11289	13561	5	1463	1	958	2970	390
0	0	11294	13568	5	1468	1	917	2970	390
0	0	11299	13575	5	1473	1	852	2970	390
0	0	11304	13584	5	1478	1	542	2970	390
0	0	11304	13584	5	1483	0	0	2970	390
0	0	11316	13606	5	1488	0	0	2970	390
0	0	11327	13617	5	1493	0	0	2970	390
0	0	11339	13627	5	1498	0	0	2970	390
0	0	11355	13636	5	1503	0	0	2970	390
0	0	11371	13645	5	1508	0	0	2970	390
0	0	11388	13655	5	1513	0	0	2950	370
0	0	11406	13668	5	1518	0	0	2950	370
0	0	11424	13683	5	1523	0	0	2940	360
0	0	11442	13700	5	1528	0	0	2910	350
0	0	11461	13720	5	1533	0	0	2900	340
0	0	11480	13745	5	1538	0	0	2880	320
0	0	11498	13775	5	1543	0	0	2870	300
0	0	11512	13811	5	1548	0	0	2880	290
0	0	11524	13853	5	1553	0	0	2880	290
0	0	11532	13900	5	1558	0	0	2910	280
0	0	11537	13950	5	1563	0	0	2930	280
0	0	11537	13950	5	1568	0	0	2930	280
0	0	11611	13749	5	1573	0	0	2670	300
0	0	11601	13761	5	1578	0	0	2670	300
0	0	11584	13781	5	1583	0	0	2670	300
0	0	11559	13805	5	1588	0	0	2670	300
0	0	11530	13828	5	1593	0	0	2680	300
0	0	11507	13836	5	1598	0	0	2680	300
0	0	11489	13830	5	1603	0	0	2680	300
0	0	11474	13814	5	1608	0	0	2680	300
0	0	11459	13795	5	1613	0	0	2680	300
0	0	11439	13777	5	1618	0	0	2680	300
0	0	11416	13763	5	1623	0	0	2690	300
0	0	11391	13753	5	1628	0	0	2690	300
0	0	11367	13745	5	1633	0	0	2700	300
0	0	11346	13736	5	1638	0	0	2700	300
0	0	11331	13726	5	1643	0	0	2700	300
0	0	11321	13715	5	1648	0	0	2700	300
0	0	11315	13705	5	1653	0	0	2710	300
0	0	11315	13697	5	1658	0	0	2720	310
0	0	11308	13693	5	1663	0	0	2730	330
0	0	11304	13693	5	1668	0	0	2740	340
0	0	11299	13696	5	1673	0	0	2760	360
0	0	11293	13704	5	1678	0	0	2760	360
0	0	11286	13715	5	1683	0	0	2770	370
0	0	11280	13729	5	1688	0	0	2770	370
0	0	11274	13747	5	1693	0	0	2790	390
0	0	11269	13768	5	1698	0	0	2790	390
0	0	11264	13792	5	1703	0	0	2790	390
0	0	11260	13817	5	1708	0	0	2800	390
0	0	11255	13840	5	1713	0	0	2800	400
0	0	11250	13858	5	1718	0	0	2800	400
0	0	11245	13870	5	1723	0	0	2810	410
0	0	11238	13874	5	1728	0	0	2830	410
0	0	11231	13874	5	1733	0	0	2830	410
0	0	11223	13870	5	1738	0	0	2830	410
0	0	11216	13864	5	1743	0	0	2830	410
0	0	11208	13856	5	1748	0	0	2840	410
0	0	11199	13846	5	1753	0	0	2840	410
0	0	11190	13834	5	1758	0	0	2840	410
0	0	11180	13822	5	1763	0	0	2840	410
0	0	11170	13811	5	1768	0	0	2840	410
0	0	11162	13801	5	1773	0	0	2840	410
0	0	11155	13793	5	1778	0	0	2840	410
0	0	11149	13785	5	1783	0	0	2840	410
0	0	11146	13778	5	1788	0	0	2840	410
0	0	11146	13769	5	1793	0	0	2840	410
0	0	11142	13760	5	1798	0	0	2830	410
0	0	11142	13748	5	1803	0	0	2830	410
0	0	11142	13735	5	1808	0	0	2830	410
0	0	11139	13723	5	1813	0	0	2830	410
0	0	11139	13711	5	1818	0	0	2830	410
0	0	11139	13700	5	1823	0	0	2830	410
0	0	11139	13689	5	1828	0	0	2830	410
0	0	11139	13679	5	1833	0	0	2830	410
0	0	11139	13669	5	1838	0	0	2830	410
0	0	11144	13659	5	1843	0	0	2840	420
0	0	11144	13650	5	1848	0	0	2840	420
0	0	11149	13643	5	1853	0	0	2850	440
0	0	11153	13635	5	1858	0	0	2870	440
0	0	11153	13627	5	1863	0	0	2870	440
0	0	11158	13620	5	1868	0	0	2870	440
0	0	11162	13613	5	1873	0	0	2880	440
0	0	11162	13609	5	1878	0	0	2880	440
0	0	11169	13609	5	1883	0	0	2880	440
0	0	11174	13603	5	1888	0	0	2900	430
0	0	11178	13603	5	1893	0	0	2890	410
0	0	11182	13603	5	1898	0	0	2890	410
0	0	11187	13599	5	1903	0	0	2880	410
0	0	11187	13599	5	1908	0	0	2880	410
0	0	11194	13595	5	1913	0	0	2890	400
0	0	11194	13591	5	1918	0	0	2890	400
0	0	11200	13586	5	1923	0	0	2890	400
0	0	11200	13579	5	1928	0	0	2890	400
0	0	11204	13570	5	1933	0	0	2890	400
0	0	11204	13559	5	1938	0	0	2890	400
0	0	11209	13548	5	1943	0	0	2890	400
0	0	11213	13536	5	1948	0	0	2890	400
0	0	11217	13524	5	1953	0	0	2910	400
0	0	11222	13512	5	1958	0	0	2910	400
0	0	11236	13477	4	1962	1	273	2910	400
0	0	11236	13477	5	1967	1	330	2910	400
0	0	11236	13477	5	1972	1	391	2910	400
0	0	11236	13484	5	1977	1	462	2920	400
0	0	11236	13490	5	1982	1	586	2920	400
0	0	11236	13498	5	1987	1	707	2920	400
0	0	11236	13507	5	1992	1	743	2920	400
0	0	11236	13517	5	1997	1	760	2920	400
0	0	11236	13524	5	2002	1	809	2920	400
0	0	11241	13530	5	2007	1	840	2920	400
0	0	11241	13535	5	2012	1	848	2920	400
0	0	11246	13542	5	2017	1	858	2920	400
0	0	11250	13549	5	2022	1	870	2920	400
0	0	11250	13555	5	2027	1	880	2920	400
0	0	11255	13563	5	2032	1	883	2920	400
0	0	11259	13570	5	2037	1	886	2920	400
0	0	11259	13578	5	2042	1	891	2920	400
0	0	11264	13587	5	2047	1	899	2910	400
0	0	11264	13597	5	2052	1	910	2910	400
0	0	11269	13610	5	2057	1	916	2910	400
0	0	11274	13626	5	2062	1	918	2910	400
0	0	11281	13642	5	2067	1	921	2910	400
0	0	11286	13657	5	2072	1	930	2890	400
0	0	11293	13672	5	2077	1	941	2890	400
0	0	11301	13686	5	2082	1	943	2890	400
0	0	11310	13702	5	2087	1	945	2890	400
0	0	11319	13717	5	2092	1	957	2880	410
0	0	11329	13732	5	2097	1	963	2880	410
0	0	11340	13745	5	2102	1	969	2880	410
0	0	11353	13758	5	2107	1	970	2860	410
0	0	11366	13771	5	2112	1	971	2860	410
0	0	11381	13783	5	2117	1	976	2860	410
0	0	11396	13794	5	2122	1	979	2860	410
0	0	11412	13802	5	2127	1	979	2850	410
0	0	11429	13810	5	2132	1	980	2850	410
0	0	11446	13817	5	2137	1	991	2850	410
0	0	11461	13822	5	2142	1	992	2850	410
0	0	11479	13827	5	2147	1	992	2850	410
0	0	11496	13827	5	2152	1	993	2850	410
0	0	11516	13827	5	2157	1	994	2840	410
0	0	11535	13830	5	2162	1	994	2840	410
0	0	11550	13830	5	2167	1	995	2840	410
0	0	11564	13827	5	2172	1	997	2840	410
0	0	11575	13823	5	2177	1	997	2840	410
0	0	11583	13816	5	2182	1	996	2840	410
0	0	11591	13807	5	2187	1	995	2840	410
0	0	11597	13796	5	2192	1	994	2840	410
0	0	11600	13782	5	2197	1	994	2840	410
0	0	11600	13767	5	2202	1	993	2830	390
0	0	11604	13749	5	2207	1	992	2830	390
0	0	11604	13729	5	2212	1	991	2840	380
0	0	11604	13706	5	2217	1	989	2840	380
0	0	11598	13680	5	2222	1	988	2840	380
0	0	11593	13656	5	2227	1	989	2840	380
0	0	11584	13631	5	2232	1	987	2850	380
0	0	11572	13607	5	2237	1	987	2850	380
0	0	11558	13585	5	2242	1	987	2850	380
0	0	11541	13563	5	2247	1	986	2860	380
0	0	11521	13543	5	2252	1	985	2860	380
0	0	11500	13525	5	2257	1	984	2870	380
0	0	11476	13510	5	2262	1	982	2870	380
0	0	11451	13497	5	2267	1	982	2870	380
0	0	11426	13487	5	2272	1	979	2890	370
0	0	11400	13479	5	2277	1	970	2890	370
0	0	11375	13473	5	2282	1	964	2890	370
0	0	11352	13469	5	2287	1	952	2900	370
0	0	11331	13469	5	2292	1	939	2900	370
0	0	11314	13469	5	2297	1	921	2900	370
0	0	11301	13479	5	2302	1	900	2920	370
0	0	11290	13488	5	2307	1	876	2920	380
0	0	11282	13500	5	2312	1	806	2920	380
0	0	11278	13515	5	2317	1	491	2940	400
0	0	11278	13515	5	2322	0	0	2950	390
0	0	11278	13552	5	2327	0	0	2950	390
0	0	11290	13572	5	2332	0	0	2950	390
0	0	11302	13593	5	2337	0	0	2950	390
0	0	11319	13616	5	2342	0	0	2950	390
0	0	11337	13641	5	2347	0	0	2950	390
0	0	11356	13670	5	2352	0	0	2950	390
0	0	11374	13701	5	2357	0	0	2950	390
0	0	11391	13732	5	2362	0	0	2940	400
0	0	11404	13762	5	2367	0	0	2920	380
0	0	11417	13789	5	2372	0	0	2920	380
0	0	11428	13813	5	2377	0	0	2900	370
0	0	11440	13834	5	2382	0	0	2900	370
0	0	11454	13852	5	2387	0	0	2890	370
0	0	11469	13866	5	2392	0	0	2880	360
0	0	11485	13876	5	2397	0	0	2880	360
0	0	11500	13881	5	2402	0	0	2860	350
0	0	11516	13881	5	2407	0	0	2860	350
0	0	11530	13881	5	2412	0	0	2850	330
0	0	11541	13872	5	2417	0	0	2840	330
0	0	11553	13861	5	2422	0	0	2830	320
0	0	11564	13847	5	2427	0	0	2830	320
0	0	11575	13832	5	2432	0	0	2810	310
0	0	11586	13817	5	2437	0	0	2810	310
0	0	11597	13801	5	2442	0	0	2810	300
0	0	11606	13786	5	2447	0	0	2810	300
0	0	11614	13772	5	2452	0	0	2810	300
0	0	11619	13758	6	2458	0	0	2810	300
0	0	11623	13745	5	2463	0	0	2810	300
0	0	11623	13731	5	2468	0	0	2820	290
0	0	11623	13717	5	2473	0	0	2820	290
0	0	11623	13703	5	2478	0	0	2820	290
0	0	11623	13690	5	2483	0	0	2820	290
0	0	11623	13678	5	2488	0	0	2820	290
0	0	11618	13666	5	2493	0	0	2820	290
0	0	11618	13657	5	2498	0	0	2820	290
0	0	11615	13651	5	2503	0	0	2820	290
0	0	11615	13651	5	2508	0	0	2820	290
0	0	11615	13651	5	2513	0	0	2820	290
0	0	11615	13651	5	2518	0	0	2820	290
0	0	11611	13659	5	2523	0	0	2820	290
0	0	11611	13666	5	2528	0	0	2820	290
0	0	11611	13674	5	2533	0	0	2840	300
0	0	11616	13682	5	2538	0	0	2840	300
0	0	11616	13690	5	2543	0	0	2850	320
0	0	11621	13696	5	2548	0	0	2850	320
0	0	11634	13725	5	2553	1	664	2870	350
0	0	11634	13731	5	2558	1	700	2870	350
0	0	11634	13736	5	2563	1	747	2880	360
0	0	11634	13741	5	2568	1	796	2880	360
0	0	11631	13745	5	2573	1	831	2890	370
0	0	11631	13749	5	2578	1	854	2890	370
0	0	11631	13749	5	2583	1	875	2870	380
0	0	11631	13752	5	2588	1	895	2870	380
0	0	11627	13752	5	2593	1	913	2870	380
0	0	11627	13752	5	2598	1	930	2870	380
0	0	11627	13752	5	2603	1	945	2870	380
0	0	11627	13752	5	2608	1	956	2870	380
0	0	11627	13748	5	2613	1	966	2860	380
0	0	11627	13743	5	2618	1	973	2860	380
0	0	11621	13736	5	2623	1	979	2860	380
0	0	11621	13725	5	2628	1	987	2860	380
0	0	11614	13711	5	2633	1	993	2860	380
0	0	11609	13693	5	2638	1	996	2860	380
0	0	11605	13674	5	2643	1	1000	2860	380
0	0	11605	13656	5	2648	1	1009	2860	380
0	0	11602	13637	5	2653	1	1009	2860	380
0	0	11602	13615	5	2658	1	1009	2860	380
0	0	11602	13592	5	2663	1	1014	2860	380
0	0	11602	13564	5	2668	1	1014	2860	380
0	0	11598	13535	5	2673	1	1019	2860	380
0	0	11595	13502	5	2678	1	1017	2870	380
0	0	11595	13465	5	2683	1	1017	2870	380
0	0	11591	13423	5	2688	1	1017	2870	380
0	0	11587	13376	5	2693	1	1018	2890	370
0	0	11587	13325	5	2698	1	1017	2890	370
0	0	11580	13275	5	2703	1	1016	2890	370
0	0	11580	13223	5	2708	1	1017	2900	370
0	0	11580	13174	5	2713	1	1017	2900	370
0	0	11580	13130	5	2718	1	1016	2900	370
0	0	11580	13090	5	2723	1	1015	2900	370
0	0	11580	13059	5	2728	1	1014	2920	370
0	0	11580	13037	5	2733	1	1012	2920	370
0	0	11585	13022	5	2738	1	1009	2920	370
0	0	11591	13015	5	2743	1	1003	2920	370
0	0	11598	13011	5	2748	1	985	2920	370
0	0	11606	13011	5	2753	1	958	2940	360
0	0	11613	13007	5	2758	1	924	2940	360
0	0	11621	13007	5	2763	1	879	2940	360
0	0	11628	13011	5	2768	1	800	2950	360
0	0	11636	13017	5	2773	1	559	2950	360
0	0	11645	13028	5	2778	1	156	2950	360
0	0	11645	13028	5	2783	0	0	2970	360
0	0	11664	13062	5	2788	0	0	2970	360
0	0	11674	13084	5	2793	0	0	2970	360
0	0	11683	13107	5	2798	0	0	2980	360
0	0	11691	13130	5	2803	0	0	2980	360
0	0	11698	13156	5	2808	0	0	2980	360
0	0	11703	13185	5	2813	0	0	2960	340
0	0	11707	13217	5	2818	0	0	2960	340
0	0	11707	13252	5	2823	0	0	2950	330
0	0	11707	13290	5	2828	0	0	2950	330
0	0	11707	13329	5	2833	0	0	2970	330
0	0	11700	13370	5	2838	0	0	2970	330
0	0	11694	13409	5	2843	0	0	2970	330
0	0	11687	13447	5	2848	0	0	2940	320
0	0	11679	13484	5	2853	0	0	2940	320
0	0	11670	13518	5	2858	0	0	2930	310
0	0	11663	13550	5	2863	0	0	2930	310
0	0	11655	13577	5	2868	0	0	2930	310
0	0	11649	13602	5	2873	0	0	2920	310
0	0	11644	13622	5	2878	0	0	2910	290
0	0	11640	13638	5	2883	0	0	2910	290
0	0	11635	13651	5	2888	0	0	2880	290
0	0	11632	13661	5	2893	0	0	2880	290
0	0	11632	13668	5	2898	0	0	2880	290
0	0	11626	13675	5	2903	0	0	2880	290
0	0	11626	13682	5	2908	0	0	2880	290
0	0	11622	13689	5	2913	0	0	2880	300
0	0	11622	13696	5	2918	0	0	2870	300
0	0	11622	13704	5	2923	0	0	2880	320
0	0	11622	13712	5	2928	0	0	2880	320
0	0	11622	13720	5	2933	0	0	2880	320
0	0	11622	13728	5	2938	0	0	2860	320
0	0	11622	13735	5	2943	0	0	2860	320
0	0	11618	13742	5	2948	0	0	2860	320
0	0	11618	13747	5	2953	0	0	2850	320
0	0	11618	13751	5	2958	0	0	2860	330
0	0	11612	13751	5	2963	0	0	2860	330
0	0	11612	13751	5	2968	0	0	2870	350
0	0	11612	13751	5	2973	0	0	2870	350
0	0	11612	13751	5	2978	0	0	2870	350
0	0	11608	13727	4	2982	1	121	2870	380
0	0	11603	13722	5	2987	1	90	2870	380
0	0	11603	13717	5	2992	1	33	2870	380
0	0	11603	13717	5	2997	0	0	2870	380
0	0	11597	13706	5	3002	0	0	2890	370
0	0	11593	13702	5	3007	0	0	2890	370
0	0	11593	13697	5	3012	0	0	2890	370
0	0	11593	13692	5	3017	0	0	2890	370
0	0	11593	13688	5	3022	0	0	2890	370
0	0	11593	13685	5	3027	0	0	2890	370
0	0	11593	13681	5	3032	0	0	2890	370
0	0	11596	13681	5	3037	0	0	2890	370
0	0	11596	13675	5	3042	0	0	2890	370
0	0	11596	13675	5	3047	0	0	2890	370
0	0	11596	13671	5	3052	0	0	2890	370
0	0	11596	13671	5	3057	0	0	2890	370
0	0	11596	13666	5	3062	0	0	2900	370
0	0	11596	13666	5	3067	0	0	2900	370
0	0	11596	13661	5	3072	0	0	2900	370
0	0	11596	13661	5	3077	0	0	2900	370
0	0	11596	13655	5	3082	0	0	2900	370
0	0	11596	13650	5	3087	0	0	2900	370
0	0	11593	13645	5	3092	0	0	2900	370
0	0	11593	13639	5	3097	0	0	2900	370
0	0	11593	13634	5	3102	0	0	2900	370
0	0	11593	13627	5	3107	0	0	2900	370
0	0	11589	13621	5	3112	0	0	2900	370
0	0	11589	13614	5	3117	0	0	2900	370
0	0	11589	13609	5	3122	0	0	2900	370
0	0	11589	13605	5	3127	0	0	2900	370
0	0	11589	13605	5	3132	0	0	2900	370
0	0	11589	13602	5	3137	0	0	2900	370
0	0	11589	13602	5	3142	0	0	2900	370
0	0	11589	13602	5	3147	0	0	2920	370
0	0	11589	13602	5	3152	0	0	2920	370
0	0	11589	13602	5	3157	0	0	2920	370
0	0	11589	13598	5	3162	0	0	2920	370
0	0	11593	13598	5	3167	0	0	2920	370
0	0	11593	13592	5	3172	0	0	2920	370
0	0	11593	13592	5	3177	0	0	2920	370
0	0	11596	13587	5	3182	0	0	2920	370
0	0	11596	13587	5	3187	0	0	2920	370
0	0	11596	13581	5	3192	0	0	2920	370
0	0	11600	13577	5	3197	0	0	2920	370
0	0	11600	13572	5	3202	0	0	2920	370
0	0	11600	13568	5	3207	0	0	2920	370
0	0	11600	13563	5	3212	0	0	2920	370
0	0	11600	13559	5	3217	0	0	2920	370
0	0	11600	13554	5	3222	0	0	2900	350
0	0	11600	13551	5	3227	0	0	2900	350
0	0	11600	13551	5	3232	0	0	2900	340
0	0	11600	13546	5	3237	0	0	2900	340
0	0	11595	13546	5	3242	0	0	2900	340
0	0	11595	13546	5	3247	0	0	2900	340
0	0	11591	13546	5	3252	0	0	2900	340
0	0	11591	13546	5	3257	0	0	2900	340
0	0	11591	13542	5	3262	0	0	2900	340
0	0	11585	13542	5	3267	0	0	2900	340
0	0	11585	13542	5	3272	0	0	2900	340
0	0	11585	13537	5	3277	0	0	2900	340
0	0	11581	13537	5	3282	0	0	2900	340
0	0	11581	13533	5	3287	0	0	2900	340
0	0	11581	13533	5	3292	0	0	2900	340
0	0	11581	13533	5	3297	0	0	2900	340
0	0	11581	13533	5	3302	0	0	2900	340
0	0	11581	13533	5	3307	0	0	2890	330
0	0	11581	13533	5	3312	0	0	2890	330
0	0	11581	13533	5	3317	0	0	2880	320
0	0	11581	13533	5	3322	0	0	2880	320
0	0	11581	13538	5	3327	0	0	2880	320
0	0	11581	13542	5	3332	0	0	2880	320
0	0	11581	13546	5	3337	0	0	2900	310
0	0	11585	13551	5	3342	0	0	2900	310
0	0	11585	13558	5	3347	0	0	2900	310
0	0	11590	13565	5	3352	0	0	2900	310
0	0	11590	13574	5	3357	0	0	2900	310
0	0	11590	13582	5	3362	0	0	2900	310
0	0	11590	13590	5	3367	0	0	2900	310
0	0	11590	13597	5	3372	0	0	2900	310
0	0	11590	13604	5	3377	0	0	2900	310
0	0	11590	13610	5	3382	0	0	2900	310
0	0	11590	13618	5	3387	0	0	2880	320
0	0	11590	13624	5	3392	0	0	2880	320
0	0	11594	13631	5	3397	0	0	2880	320
0	0	11594	13636	5	3402	0	0	2890	330
0	0	11594	13641	5	3407	0	0	2890	330
0	0	11594	13646	5	3412	0	0	2900	340
0	0	11594	13650	5	3417	0	0	2900	340
0	0	11594	13654	5	3422	0	0	2900	340
0	0	11594	13658	5	3427	0	0	2900	340
0	0	11594	13658	5	3432	0	0	2900	340
0	0	11590	13662	5	3437	0	0	2900	340
0	0	11590	13662	5	3442	0	0	2900	340
0	0	11590	13662	5	3447	0	0	2900	340
0	0	11587	13662	5	3452	0	0	2900	340
0	0	11587	13662	5	3457	0	0	2900	340
0	0	11587	13657	5	3462	0	0	2900	340
0	0	11587	13654	5	3467	0	0	2900	340
0	0	11587	13654	5	3472	0	0	2900	340
0	0	11587	13649	5	3477	0	0	2880	350
0	0	11587	13649	5	3482	0	0	2880	350
0	0	11587	13645	5	3487	0	0	2880	350
0	0	11587	13645	5	3492	0	0	2880	350
0	0	11583	13640	5	3497	0	0	2880	350
0	0	11583	13640	5	3502	0	0	2880	350
0	0	11583	13633	5	3507	0	0	2900	340
0	0	11583	13629	5	3512	0	0	2900	340
0	0	11583	13624	5	3517	0	0	2900	340
0	0	11583	13618	5	3522	0	0	2900	340
0	0	11583	13612	5	3527	0	0	2900	340
0	0	11579	13605	5	3532	0	0	2900	340
0	0	11579	13598	5	3537	0	0	2900	340
0	0	11579	13591	5	3542	0	0	2900	340
0	0	11579	13584	5	3547	0	0	2900	340
0	0	11579	13577	5	3552	0	0	2900	340
0	0	11575	13570	5	3557	0	0	2900	340
0	0	11575	13564	5	3562	0	0	2900	340
0	0	11575	13559	5	3567	0	0	2900	340
0	0	11575	13555	5	3572	0	0	2900	340
0	0	11575	13550	5	3577	0	0	2900	340
0	0	11575	13547	5	3582	0	0	2900	340
0	0	11579	13543	5	3587	0	0	2900	340
0	0	11579	13543	5	3592	0	0	2920	340
0	0	11579	13543	5	3597	0	0	2920	340
0	0	11584	13543	5	3602	0	0	2920	340
0	0	11584	13543	5	3607	0	0	2920	340
0	0	11589	13543	5	3612	0	0	2920	340
0	0	11589	13547	5	3617	0	0	2920	340
0	0	11593	13547	5	3622	0	0	2920	340
0	0	11593	13551	5	3627	0	0	2920	340
0	0	11593	13551	5	3632	0	0	2920	340
0	0	11593	13551	5	3637	0	0	2920	340
0	0	11593	13551	5	3642	0	0	2920	340
0	0	11593	13551	5	3647	0	0	2920	340
0	0	11593	13551	5	3652	0	0	2920	340
0	0	11588	13555	5	3657	0	0	2920	340
0	0	11588	13558	5	3662	0	0	2920	340
0	0	11588	13562	5	3667	0	0	2920	340
0	0	11588	13562	5	3672	0	0	2920	340
0	0	11588	13567	5	3677	0	0	2920	340
0	0	11588	13567	5	3682	0	0	2920	340
0	0	11588	13571	5	3687	0	0	2920	340
0	0	11588	13571	5	3692	0	0	2920	340
0	0	11588	13578	5	3697	0	0	2920	340
0	0	11588	13582	5	3702	0	0	2920	340
0	0	11592	13586	5	3707	0	0	2920	340
0	0	11592	13591	5	3712	0	0	2920	340
0	0	11592	13595	5	3717	0	0	2920	340
0	0	11592	13600	5	3722	0	0	2920	340
0	0	11596	13604	5	3727	0	0	2900	340
0	0	11596	13608	5	3732	0	0	2900	340
0	0	11596	13611	5	3737	0	0	2900	340
0	0	11600	13611	5	3742	0	0	2900	340
0	0	11600	13618	5	3747	0	0	2900	340
0	0	11604	13618	5	3752	0	0	2900	340
0	0	11604	13625	5	3757	0	0	2900	340
0	0	11604	13630	5	3762	0	0	2900	340
0	0	11609	13636	5	3767	0	0	2900	340
0	0	11609	13641	5	3772	0	0	2900	340
0	0	11609	13647	5	3777	0	0	2900	340
0	0	11613	13651	6	3783	0	0	2900	340
0	0	11613	13656	5	3788	0	0	2900	340
0	0	11613	13660	5	3793	0	0	2900	340
0	0	11613	13665	5	3798	0	0	2900	340
0	0	11613	13669	5	3803	0	0	2900	350
0	0	11613	13669	5	3808	0	0	2900	350
0	0	11613	13674	5	3813	0	0	2920	370
0	0	11610	13674	5	3818	0	0	2920	370
0	0	11610	13674	5	3823	0	0	2920	370
0	0	11610	13674	5	3828	0	0	2920	370
0	0	11605	13674	5	3833	0	0	2920	370
0	0	11605	13674	5	3838	0	0	2920	370
0	0	11605	13674	5	3843	0	0	2920	370
0	0	11605	13674	5	3848	0	0	2920	370
0	0	11605	13674	5	3853	0	0	2920	370
0	0	11605	13674	5	3858	0	0	2920	370
0	0	11605	13670	5	3863	1	356	2900	370
0	0	11605	13670	5	3868	1	356	2900	370
0	0	11605	13665	5	3873	1	365	2900	370
0	0	11605	13665	5	3878	1	375	2900	370
0	0	11605	13660	5	3883	1	398	2900	370
0	0	11605	13660	5	3888	1	440	2900	370
0	0	11601	13656	5	3893	1	494	2900	370
0	0	11601	13656	5	3898	1	559	2900	370
0	0	11601	13656	5	3903	1	613	2900	370
0	0	11601	13656	5	3908	1	656	2900	370
0	0	11601	13656	5	3913	1	683	2900	370
0	0	11601	13656	5	3918	1	700	2900	370
0	0	11601	13656	5	3923	1	714	2900	370
0	0	11601	13653	5	3928	1	722	2900	370
0	0	11601	13653	5	3933	1	726	2900	370
0	0	11601	13653	5	3938	1	723	2900	370
0	0	11601	13653	5	3943	1	722	2900	370
0	0	11601	13653	5	3948	1	718	2900	370
0	0	11601	13653	5	3953	1	713	2900	370
0	0	11601	13653	5	3958	1	707	2900	370
0	0	11601	13653	5	3963	1	698	2900	370
0	0	11601	13653	5	3968	1	679	2900	370
0	0	11601	13653	5	3973	1	547	2900	370
0	0	11601	13653	5	3978	1	300	2900	370
0	0	11601	13653	5	3983	1	62	2900	370
0	0	11601	13653	5	3988	0	0	2900	370
0	0	11601	13657	5	3993	0	0	2900	370
0	0	11601	13663	5	3998	0	0	2900	370
0	0	11601	13663	5	4003	0	0	2890	370
0	0	11601	13669	5	4008	0	0	2890	370
0	0	11601	13669	5	4013	0	0	2890	370
0	0	11601	13672	5	4018	0	0	2890	370
0	0	11601	13672	5	4023	0	0	2890	370
0	0	11601	13677	5	4028	0	0	2890	370
0	0	11601	13677	5	4033	0	0	2890	370
0	0	11605	13683	5	4038	0	0	2890	370
0	0	11605	13687	5	4043	0	0	2880	360
0	0	11608	13691	5	4048	0	0	2880	360
0	0	11608	13697	5	4053	0	0	2870	350
0	0	11613	13702	5	4058	0	0	2870	350
0	0	11613	13707	5	4063	0	0	2860	330
0	0	11618	13710	5	4068	0	0	2860	330
0	0	11622	13710	5	4073	0	0	2850	320
0	0	11626	13716	5	4078	0	0	2830	300
0	0	11632	13716	5	4083	0	0	2820	290
0	0	11638	13721	5	4088	0	0	2820	290
0	0	11643	13725	5	4093	0	0	2820	290
0	0	11650	13730	5	4098	0	0	2820	290
0	0	11657	13735	5	4103	0	0	2820	290
0	0	11664	13741	5	4108	0	0	2820	290
0	0	11672	13748	5	4113	0	0	2810	300
0	0	11682	13754	5	4118	0	0	2810	300
0	0	11690	13762	5	4123	0	0	2810	300
0	0	11699	13771	5	4128	0	0	2800	300
0	0	11710	13780	5	4133	0	0	2800	300
0	0	11717	13792	5	4138	0	0	2810	300
0	0	11727	13809	5	4143	0	0	2820	290
0	0	11734	13826	5	4148	0	0	2840	290
0	0	11734	13849	5	4153	0	0	2860	290
0	0	11734	13873	5	4158	0	0	2880	290
0	0	11734	13873	5	4163	0	0	2880	290
0	0	12261	13242	5	4168	0	0	2900	290
0	0	12255	13248	5	4173	0	0	2900	290
0	0	12241	13261	5	4178	0	0	2880	290
0	0	12219	13283	5	4183	0	0	2880	290
0	0	12188	13317	5	4188	0	0	2880	290
0	0	12153	13356	5	4193	0	0	2880	290
0	0	12116	13400	5	4198	0	0	2880	290
0	0	12078	13448	5	4203	0	0	2880	290
0	0	12037	13496	5	4208	0	0	2860	290
0	0	11998	13540	5	4213	0	0	2860	290
0	0	11960	13576	5	4218	0	0	2860	290
0	0	11923	13599	5	4223	0	0	2840	290
0	0	11889	13610	5	4228	0	0	2840	300
0	0	11856	13610	5	4233	0	0	2850	320
0	0	11826	13598	5	4238	0	0	2860	350
0	0	11798	13585	5	4243	0	0	2850	360
0	0	11774	13571	5	4248	0	0	2860	380
0	0	11754	13557	5	4253	0	0	2850	390
0	0	11738	13547	5	4258	0	0	2840	390
0	0	11725	13538	5	4263	0	0	2840	380
0	0	11716	13532	5	4268	0	0	2810	360
0	0	11708	13532	5	4273	0	0	2810	360
0	0	11703	13532	5	4278	0	0	2810	350
0	0	11699	13532	5	4283	0	0	2810	350
0	0	11695	13532	5	4288	0	0	2810	350
0	0	11691	13532	5	4293	0	0	2800	340
0	0	11687	13532	5	4298	0	0	2800	330
0	0	11681	13532	5	4303	0	0	2800	310
0	0	11676	13528	5	4308	0	0	2800	310
0	0	11670	13528	5	4313	0	0	2800	300
0	0	11664	13522	5	4318	0	0	2810	300
0	0	11659	13518	5	4323	0	0	2810	300
0	0	11653	13514	5	4328	0	0	2810	300
0	0	11648	13514	5	4333	0	0	2810	300
0	0	11645	13514	5	4338	0	0	2820	290
0	0	11641	13514	5	4343	0	0	2820	290
0	0	11638	13519	5	4348	0	0	2820	290
0	0	11638	13519	5	4353	0	0	2820	290
0	0	11638	13519	5	4358	0	0	2820	290
0	0	11638	13519	5	4363	0	0	2820	290
0	0	11638	13519	5	4368	0	0	2820	290
0	0	11638	13519	5	4373	0	0	2830	300
0	0	11638	13515	5	4378	0	0	2830	300
0	0	11638	13515	5	4383	0	0	2840	320
0	0	11638	13511	5	4388	0	0	2840	320
0	0	11638	13511	5	4393	0	0	2840	320
0	0	11634	13507	5	4398	0	0	2840	320
0	0	11634	13507	5	4403	0	0	2840	320
0	0	11634	13504	5	4408	0	0	2840	320
0	0	11634	13504	5	4413	0	0	2840	320
0	0	11629	13504	5	4418	0	0	2840	320
0	0	11629	13504	5	4423	0	0	2840	320
0	0	11623	13508	5	4428	0	0	2840	320
0	0	11623	13508	5	4433	0	0	2840	320
0	0	11616	13512	5	4438	0	0	2840	320
0	0	11613	13512	5	4443	0	0	2840	320
0	0	11608	13512	5	4448	0	0	2840	320
0	0	11604	13506	5	4453	0	0	2840	320
0	0	11599	13502	5	4458	0	0	2840	330
0	0	11594	13496	5	4463	0	0	2840	330
0	0	11594	13491	5	4468	0	0	2850	350
0	0	11589	13485	5	4473	0	0	2850	350
0	0	11589	13481	5	4478	0	0	2850	350
0	0	11589	13481	5	4483	0	0	2850	350
0	0	11589	13481	5	4488	0	0	2830	350
0	0	11589	13481	5	4493	0	0	2830	350
0	0	11589	13484	5	4498	0	0	2830	350
0	0	11589	13489	5	4503	0	0	2840	360
0	0	11589	13496	5	4508	0	0	2840	360
0	0	11589	13503	5	4513	0	0	2850	380
0	0	11589	13510	5	4518	0	0	2850	380
0	0	11589	13518	5	4523	0	0	2850	380
0	0	11589	13525	5	4528	0	0	2840	380
0	0	11589	13532	5	4533	0	0	2840	380
0	0	11589	13537	5	4538	0	0	2840	380
0	0	11589	13542	5	4543	0	0	2840	380
0	0	11589	13545	5	4548	0	0	2840	380
0	0	11589	13545	5	4553	0	0	2840	380
0	0	11586	13550	5	4558	0	0	2840	380
0	0	11586	13550	5	4563	0	0	2840	380
0	0	11582	13555	5	4568	0	0	2840	380
0	0	11582	13555	5	4573	0	0	2840	380
0	0	11578	13561	5	4578	0	0	2840	380
0	0	11578	13565	5	4583	0	0	2840	380
0	0	11578	13565	5	4588	0	0	2840	380
0	0	11578	13572	5	4593	0	0	2840	380
0	0	11578	13576	5	4598	0	0	2840	380
0	0	11574	13580	5	4603	0	0	2840	380
0	0	11574	13584	5	4608	0	0	2840	380
0	0	11574	13584	5	4613	0	0	2840	380
0	0	11574	13589	5	4618	0	0	2840	390
0	0	11574	13589	5	4623	0	0	2840	390
0	0	11574	13593	5	4628	0	0	2850	410
0	0	11574	13597	5	4633	0	0	2850	410
0	0	11574	13601	5	4638	0	0	2840	410
0	0	11583	13636	3	4641	1	570	2830	410
0	0	11583	13642	5	4646	1	582	2830	410
0	0	11583	13648	5	4651	1	594	2830	410
0	0	11583	13651	5	4656	1	616	2830	410
0	0	11583	13651	5	4661	1	631	2830	410
0	0	11583	13651	5	4666	1	652	2830	410
0	0	11579	13651	5	4671	1	672	2830	410
0	0	11579	13655	5	4676	1	687	2830	410
0	0	11574	13655	5	4681	1	703	2810	410
0	0	11574	13655	5	4686	1	713	2810	410
0	0	11570	13659	5	4691	1	724	2810	410
0	0	11570	13659	5	4696	1	743	2810	410
0	0	11570	13659	5	4701	1	765	2810	410
0	0	11570	13659	5	4706	1	779	2810	410
0	0	11570	13659	5	4711	1	796	2810	410
0	0	11570	13659	5	4716	1	808	2810	410
0	0	11570	13659	5	4721	1	817	2810	420
0	0	11570	13663	5	4726	1	828	2810	420
0	0	11570	13663	5	4731	1	837	2820	440
0	0	11570	13663	5	4736	1	845	2820	440
0	0	11570	13663	5	4741	1	854	2820	440
0	0	11570	13667	5	4746	1	867	2820	440
0	0	11574	13667	5	4751	1	878	2820	440
0	0	11574	13673	5	4756	1	887	2820	440
0	0	11579	13673	5	4761	1	897	2820	440
0	0	11584	13679	5	4766	1	904	2820	440
0	0	11591	13683	5	4771	1	904	2820	440
0	0	11598	13688	5	4776	1	923	2820	440
0	0	11606	13694	5	4781	1	936	2810	420
0	0	11613	13701	5	4786	1	943	2810	420
0	0	11619	13708	5	4791	1	948	2810	410
0	0	11628	13716	5	4796	1	950	2800	420
0	0	11638	13723	5	4801	1	951	2800	420
0	0	11649	13730	5	4806	1	951	2800	420
0	0	11662	13736	5	4811	1	954	2800	420
0	0	11673	13740	5	4816	1	960	2800	420
0	0	11682	13744	5	4821	1	961	2800	420
0	0	11692	13744	5	4826	1	964	2800	420
0	0	11701	13748	5	4831	1	971	2800	420
0	0	11710	13748	5	4836	1	974	2800	420
0	0	11720	13752	5	4841	1	974	2800	420
0	0	11728	13752	5	4846	1	976	2800	420
0	0	11739	13752	5	4851	1	976	2800	420
0	0	11750	13752	5	4856	1	976	2800	420
0	0	11761	13756	5	4861	1	976	2800	420
0	0	11772	13756	5	4866	1	976	2800	420
0	0	11783	13756	5	4871	1	976	2800	420
0	0	11792	13756	5	4876	1	975	2800	430
0	0	11799	13756	5	4881	1	974	2800	430
0	0	11805	13748	5	4886	1	975	2810	440
0	0	11805	13743	5	4891	1	975	2810	440
0	0	11810	13736	5	4896	1	974	2810	440
0	0	11810	13726	5	4901	1	972	2810	440
0	0	11810	13715	5	4906	1	973	2810	440
0	0	11810	13701	5	4911	1	972	2810	440
0	0	11810	13686	5	4916	1	971	2810	450
0	0	11810	13671	5	4921	1	970	2820	450
0	0	11810	13653	5	4926	1	969	2830	470
0	0	11810	13635	5	4931	1	969	2830	470
0	0	11806	13616	5	4936	1	969	2830	470
0	0	11806	13596	5	4941	1	968	2850	470
0	0	11801	13576	5	4946	1	969	2850	470
0	0	11801	13559	5	4951	1	969	2850	470
0	0	11798	13541	5	4956	1	969	2870	470
0	0	11798	13526	5	4961	1	969	2870	470
0	0	11798	13512	5	4966	1	970	2870	470
0	0	11798	13498	5	4971	1	971	2890	460
0	0	11798	13487	5	4976	1	971	2890	460
0	0	11798	13478	5	4981	1	971	2890	460
0	0	11798	13471	5	4986	1	972	2900	460
0	0	11803	13466	5	4991	1	974	2900	460
0	0	11803	13462	5	4996	1	976	2900	460
0	0	11808	13458	5	5001	1	977	2920	460
0	0	11808	13455	5	5006	1	979	2920	460
0	0	11815	13451	5	5011	1	981	2920	460
0	0	11821	13451	5	5016	1	981	2930	460
0	0	11828	13446	5	5021	1	981	2930	460
0	0	11837	13446	5	5026	1	981	2930	460
0	0	11846	13443	5	5031	1	985	2930	460
0	0	11854	13443	5	5036	1	987	2950	450
0	0	11863	13443	5	5041	1	986	2950	450
0	0	11874	13443	5	5046	1	985	2940	430
0	0	11885	13447	5	5051	1	985	2940	430
0	0	11899	13447	5	5056	1	985	2930	430
0	0	11911	13452	5	5061	1	985	2940	420
0	0	11921	13456	5	5066	1	986	2940	420
0	0	11932	13462	5	5071	1	987	2940	420
0	0	11941	13469	5	5076	1	987	2940	420
0	0	11950	13475	5	5081	1	987	2940	420
0	0	11958	13481	5	5086	1	987	2940	420
0	0	11966	13487	5	5091	1	986	2930	410
0	0	11973	13491	5	5096	1	986	2920	410
0	0	11979	13496	5	5101	1	987	2910	400
0	0	11985	13500	5	5106	1	987	2910	400
0	0	11989	13505	5	5111	1	987	2910	400
0	0	11994	13510	5	5116	1	988	2910	400
0	0	12002	13518	5	5121	1	986	2910	400
0	0	12009	13526	5	5126	1	986	2910	400
0	0	12016	13534	5	5131	1	987	2910	400
0	0	12023	13543	5	5136	1	986	2910	400
0	0	12027	13548	5	5141	1	986	2900	380
0	0	12032	13554	5	5146	1	986	2900	380
0	0	12037	13562	5	5151	1	986	2890	370
0	0	12043	13570	5	5156	1	986	2890	370
0	0	12047	13580	5	5161	1	986	2890	370
0	0	12052	13590	5	5166	1	986	2890	370
0	0	12056	13599	5	5171	1	986	2890	370
0	0	12060	13608	5	5176	1	986	2890	370
0	0	12064	13619	5	5181	1	987	2870	380
0	0	12068	13632	5	5186	1	987	2870	380
0	0	12068	13646	5	5191	1	988	2870	380
0	0	12073	13659	5	5196	1	987	2870	380
0	0	12073	13671	5	5201	1	988	2870	380
0	0	12077	13681	5	5206	1	987	2860	380
0	0	12077	13692	5	5211	1	988	2860	380
0	0	12082	13703	5	5216	1	987	2860	380
0	0	12086	13713	5	5221	1	987	2860	380
0	0	12086	13723	5	5226	1	986	2860	380
0	0	12091	13731	5	5231	1	985	2850	380
0	0	12091	13737	5	5236	1	984	2850	380
0	0	12096	13741	5	5241	1	982	2850	380
0	0	12099	13746	5	5246	1	969	2850	380
0	0	12105	13750	5	5251	1	912	2840	380
0	0	12110	13750	5	5256	1	829	2840	380
0	0	12114	13750	5	5261	1	410	2840	380
0	0	12114	13750	5	5266	0	0	2840	380
0	0	12120	13743	5	5271	0	0	2840	380
0	0	12124	13736	5	5276	0	0	2840	380
0	0	12130	13731	5	5281	0	0	2840	380
0	0	12139	13731	5	5286	0	0	2840	380
0	0	12147	13731	5	5291	0	0	2840	380
0	0	12155	13731	5	5296	0	0	2840	380
0	0	12162	13731	5	5301	0	0	2830	360
0	0	12168	13731	5	5306	0	0	2830	360
0	0	12168	13731	5	5311	0	0	2830	350
0	0	12168	13736	5	5316	0	0	2830	350
0	0	12168	13744	5	5321	0	0	2830	350
0	0	12164	13754	5	5326	0	0	2830	350
0	0	12160	13763	5	5331	0	0	2820	330
0	0	12155	13767	5	5336	0	0	2820	330
0	0	12151	13767	5	5341	0	0	2810	320
0	0	12146	13762	5	5346	0	0	2810	320
0	0	12142	13754	5	5351	0	0	2800	330
0	0	12138	13744	5	5356	0	0	2800	330
0	0	12134	13733	5	5361	0	0	2790	310
0	0	12128	13723	5	5366	0	0	2790	310
0	0	12123	13713	5	5371	0	0	2790	300
0	0	12116	13707	5	5376	0	0	2780	300
0	0	12110	13703	5	5381	0	0	2780	300
0	0	12104	13703	5	5386	0	0	2780	300
0	0	12096	13699	5	5391	0	0	2790	310
0	0	12089	13699	5	5396	0	0	2790	310
0	0	12082	13699	5	5401	0	0	2790	330
0	0	12076	13704	5	5406	0	0	2790	330
0	0	12069	13707	5	5411	0	0	2790	330
0	0	12063	13707	5	5416	0	0	2790	330
0	0	12056	13715	5	5421	0	0	2790	330
0	0	12050	13719	5	5426	0	0	2800	340
0	0	12046	13724	5	5431	0	0	2800	340
0	0	12041	13730	5	5436	0	0	2800	360
0	0	12041	13736	5	5441	0	0	2800	360
0	0	12035	13743	5	5446	0	0	2800	360
0	0	12031	13752	5	5451	0	0	2800	360
0	0	12031	13761	5	5456	0	0	2800	360
0	0	12028	13769	5	5461	0	0	2800	360
0	0	12028	13778	5	5466	0	0	2810	370
0	0	12028	13785	5	5471	0	0	2790	370
0	0	12028	13793	5	5476	0	0	2800	390
0	0	12032	13802	5	5481	0	0	2800	390
0	0	12036	13811	5	5486	0	0	2800	390
0	0	12041	13822	5	5491	0	0	2810	380
0	0	12047	13835	5	5496	0	0	2820	380
0	0	12053	13849	5	5501	0	0	2820	380
0	0	12060	13866	5	5506	0	0	2840	380
0	0	12067	13883	5	5511	0	0	2850	380
0	0	12076	13900	5	5516	0	0	2850	380
0	0	12086	13919	5	5521	0	0	2860	380
0	0	12097	13935	5	5526	0	0	2850	360
0	0	12107	13952	5	5531	0	0	2860	360
0	0	12116	13969	5	5536	0	0	2870	350
0	0	12125	13984	5	5541	0	0	2880	350
0	0	12133	13999	5	5546	0	0	2880	350
0	0	12141	14011	5	5551	0	0	2900	340
0	0	12150	14024	5	5556	0	0	2900	340
0	0	12159	14035	5	5561	0	0	2910	320
0	0	12167	14049	5	5566	0	0	2910	320
0	0	12176	14062	5	5571	0	0	2900	310
0	0	12185	14076	6	5577	0	0	2900	310
0	0	12195	14090	5	5582	0	0	2880	300
0	0	12205	14105	5	5587	0	0	2880	300
0	0	12214	14121	5	5592	0	0	2880	290
0	0	12224	14140	5	5597	0	0	2880	290
0	0	12235	14158	5	5602	0	0	2880	290
0	0	12245	14179	5	5607	0	0	2880	290
0	0	12255	14200	5	5612	0	0	2880	290
0	0	12266	14223	5	5617	0	0	2880	290
0	0	12275	14245	5	5622	0	0	2880	290
0	0	12287	14265	5	5627	0	0	2880	290
0	0	12297	14281	5	5632	0	0	2880	290
0	0	12304	14296	5	5637	0	0	2880	290
0	0	12312	14315	5	5642	0	0	2880	290
0	0	12316	14334	5	5647	0	0	2900	290
0	0	12316	14355	5	5652	0	0	2900	290
0	0	12316	14381	5	5657	0	0	2900	290
0	0	12316	14404	5	5662	0	0	2900	290
0	0	12316	14429	5	5667	0	0	2900	290
0	0	12320	14457	5	5672	0	0	2900	290
0	0	12320	14484	5	5677	0	0	2900	290
0	0	12317	14511	5	5682	0	0	2880	290
0	0	12304	14533	5	5687	0	0	2880	290
0	0	12292	14553	5	5692	0	0	2880	290
0	0	12273	14565	5	5697	0	0	2880	290
0	0	12259	14575	5	5702	0	0	2860	290
0	0	12252	14575	5	5707	0	0	2860	290
0	0	12252	14575	5	5712	0	0	2860	290
0	0	12090	13690	5	5717	0	0	2770	390
0	0	12090	13690	5	5722	0	0	2770	390
0	0	12094	13697	5	5727	0	0	2770	390
0	0	12094	13706	5	5732	0	0	2770	390
0	0	12100	13717	5	5737	0	0	2770	390
0	0	12100	13729	5	5742	0	0	2770	390
0	0	12104	13745	5	5747	0	0	2770	390
0	0	12104	13763	5	5752	0	0	2770	390
0	0	12104	13783	5	5757	0	0	2770	390
0	0	12104	13803	5	5762	0	0	2770	390
0	0	12104	13821	5	5767	0	0	2770	390
0	0	12104	13838	5	5772	0	0	2770	390
0	0	12104	13853	5	5777	0	0	2790	390
0	0	12104	13865	5	5782	0	0	2790	390
0	0	12098	13876	5	5787	0	0	2800	390
0	0	12093	13884	5	5792	0	0	2800	390
0	0	12087	13891	5	5797	0	0	2810	380
0	0	12082	13897	5	5802	0	0	2810	380
0	0	12077	13901	5	5807	0	0	2810	380
0	0	12072	13906	5	5812	0	0	2820	380
0	0	12067	13906	5	5817	0	0	2820	380
0	0	12062	13909	5	5822	0	0	2820	380
0	0	12056	13909	5	5827	0	0	2840	380
0	0	12049	13909	5	5832	0	0	2840	380
0	0	12042	13909	5	5837	0	0	2840	380
0	0	12036	13904	5	5842	0	0	2850	380
0	0	12030	13904	5	5847	0	0	2840	380
0	0	12024	13898	5	5852	0	0	2840	390
0	0	12020	13894	5	5857	0	0	2840	390
0	0	12017	13894	5	5862	0	0	2850	410
0	0	12017	13888	5	5867	0	0	2850	410
0	0	12013	13888	5	5872	0	0	2840	410
0	0	12013	13881	5	5877	0	0	2840	410
0	0	12013	13877	5	5882	0	0	2840	410
0	0	12013	13872	5	5887	0	0	2840	410
0	0	12013	13866	5	5892	0	0	2840	410
0	0	12013	13860	5	5897	0	0	2840	410
0	0	12017	13854	5	5902	0	0	2840	410
0	0	12017	13847	5	5907	0	0	2840	410
0	0	12017	13839	5	5912	0	0	2840	410
0	0	12017	13831	5	5917	0	0	2840	410
0	0	12020	13821	5	5922	0	0	2840	410
0	0	12020	13811	5	5927	0	0	2830	410
0	0	12020	13800	5	5932	0	0	2830	410
0	0	12024	13790	5	5937	0	0	2830	410
0	0	12024	13779	5	5942	0	0	2830	410
0	0	12024	13768	5	5947	0	0	2830	410
0	0	12028	13757	5	5952	0	0	2830	410
0	0	12028	13745	5	5957	0	0	2830	410
0	0	12028	13732	5	5962	0	0	2830	410
0	0	12028	13718	5	5967	0	0	2830	410
0	0	12028	13705	5	5972	0	0	2830	410
0	0	12032	13692	5	5977	0	0	2830	410
0	0	12032	13680	5	5982	0	0	2830	410
0	0	12032	13670	5	5987	0	0	2830	410
0	0	12037	13661	5	5992	0	0	2830	410
0	0	12037	13654	5	5997	0	0	2830	410
0	0	12042	13648	5	6002	0	0	2840	410
0	0	12042	13643	5	6007	0	0	2840	410
0	0	12046	13639	5	6012	0	0	2840	410
0	0	12046	13634	5	6017	0	0	2850	410
0	0	12050	13628	5	6022	0	0	2850	410
0	0	12050	13624	5	6027	0	0	2850	410
0	0	12054	13620	5	6032	0	0	2840	390
0	0	12054	13620	5	6037	0	0	2850	390
0	0	12054	13616	5	6042	0	0	2850	380
0	0	12054	13616	5	6047	0	0	2850	380
0	0	12054	13612	5	6052	0	0	2850	380
0	0	12054	13612	5	6057	0	0	2850	380
0	0	12058	13607	5	6062	0	0	2850	380
0	0	12058	13607	5	6067	0	0	2850	380
0	0	12058	13603	5	6072	0	0	2860	380
0	0	12058	13603	5	6077	0	0	2860	380
0	0	12058	13603	5	6082	0	0	2860	380
0	0	12058	13603	5	6087	0	0	2860	380
0	0	12058	13603	5	6092	0	0	2860	380
0	0	12058	13603	5	6097	0	0	2860	380
0	0	12058	13603	5	6102	0	0	2860	380
0	0	12058	13603	5	6107	0	0	2860	380
0	0	12058	13599	5	6112	0	0	2860	380
0	0	12058	13599	5	6117	0	0	2860	380
0	0	12058	13595	5	6122	0	0	2860	380
0	0	12058	13595	5	6127	0	0	2860	380
0	0	12058	13591	5	6132	0	0	2860	380
0	0	12058	13591	5	6137	0	0	2860	380
0	0	12058	13586	5	6142	0	0	2860	380
0	0	12058	13583	5	6147	0	0	2860	380
0	0	12058	13583	5	6152	0	0	2860	380
0	0	12053	13576	5	6157	0	0	2860	380
0	0	12053	13572	5	6162	0	0	2860	380
0	0	12049	13568	5	6167	0	0	2860	380
0	0	12049	13563	5	6172	0	0	2860	380
0	0	12049	13559	5	6177	0	0	2860	380
0	0	12045	13555	5	6182	0	0	2870	380
0	0	12045	13551	5	6187	0	0	2870	380
0	0	12045	13551	5	6192	0	0	2870	380
0	0	12042	13545	5	6197	0	0	2870	380
0	0	12042	13545	5	6202	0	0	2870	380
0	0	12042	13541	5	6207	0	0	2870	380
0	0	12042	13541	5	6212	0	0	2870	380
0	0	12042	13537	5	6217	0	0	2870	380
0	0	12042	13537	5	6222	0	0	2880	390
0	0	12042	13533	5	6227	0	0	2880	390
0	0	12042	13533	5	6232	0	0	2890	400
0	0	12042	13528	5	6237	0	0	2890	400
0	0	12042	13528	5	6242	0	0	2890	400
0	0	12042	13524	5	6247	0	0	2910	400
0	0	12038	13524	5	6252	0	0	2910	400
0	0	12038	13518	5	6257	0	0	2910	400
0	0	12038	13518	5	6262	0	0	2910	400
0	0	12038	13514	5	6267	0	0	2910	400
0	0	12038	13514	5	6272	0	0	2910	400
0	0	12038	13514	5	6277	0	0	2910	400
0	0	12038	13514	5	6282	0	0	2910	400
0	0	12038	13514	5	6287	0	0	2910	400
0	0	12038	13514	5	6292	0	0	2910	400
0	0	12035	13514	5	6297	0	0	2910	400
0	0	12035	13514	5	6302	0	0	2910	400
0	0	12035	13514	5	6307	0	0	2910	400
0	0	12035	13514	5	6312	0	0	2910	400
0	0	12035	13514	5	6317	0	0	2910	400
0	0	12035	13514	5	6322	0	0	2910	400
0	0	12035	13514	5	6327	0	0	2900	380
0	0	12031	13514	5	6332	0	0	2900	380
0	0	12031	13514	5	6337	0	0	2890	370
0	0	12031	13514	5	6342	0	0	2890	370
0	0	12031	13514	5	6347	0	0	2890	370
0	0	12026	13514	5	6352	0	0	2890	370
0	0	12026	13514	5	6357	0	0	2900	380
0	0	12021	13514	5	6362	0	0	2900	380
0	0	12021	13514	5	6367	0	0	2910	400
0	0	12014	13510	5	6372	0	0	2910	400
0	0	12010	13510	5	6377	0	0	2910	400
0	0	12005	13510	5	6382	0	0	2910	400
0	0	12000	13510	5	6387	0	0	2910	400
0	0	11997	13506	5	6392	0	0	2910	400
0	0	11993	13506	5	6397	0	0	2910	400
0	0	11993	13506	5	6402	0	0	2910	400
0	0	11989	13506	5	6407	0	0	2910	400
0	0	11989	13506	5	6412	0	0	2910	400
0	0	11989	13506	5	6417	0	0	2910	400
0	0	11989	13506	5	6422	0	0	2910	400
0	0	11989	13506	5	6427	0	0	2910	400
0	0	11989	13506	5	6432	0	0	2910	400
0	0	11989	13506	5	6437	0	0	2910	400
0	0	11989	13506	5	6442	0	0	2910	400
0	0	11989	13506	5	6447	0	0	2910	400
0	0	11989	13506	5	6452	0	0	2910	400
0	0	11993	13506	5	6457	0	0	2910	400
0	0	11993	13506	5	6462	0	0	2910	400
0	0	11993	13506	5	6467	0	0	2910	400
0	0	11993	13506	5	6472	0	0	2910	400
0	0	11997	13506	5	6477	0	0	2910	400
0	0	11997	13506	5	6482	0	0	2910	400
0	0	11997	13512	5	6487	0	0	2910	400
0	0	12003	13512	5	6492	0	0	2910	400
0	0	12003	13512	5	6497	0	0	2910	400
0	0	12003	13512	5	6502	0	0	2910	400
0	0	12003	13512	5	6507	0	0	2910	400
0	0	12003	13512	5	6512	0	0	2910	400
0	0	12003	13512	5	6517	0	0	2910	400
0	0	12003	13512	5	6522	0	0	2910	400
0	0	12003	13512	5	6527	0	0	2910	400
0	0	11999	13508	5	6532	0	0	2910	400
0	0	11999	13508	5	6537	0	0	2910	400
0	0	11996	13491	4	6541	1	166	2910	400
0	0	11996	13491	5	6546	1	159	2910	400
0	0	11996	13491	5	6551	1	156	2910	400
0	0	11992	13491	5	6556	1	149	2910	400
0	0	11992	13491	5	6561	1	87	2910	400
0	0	11992	13491	5	6566	0	0	2910	400
0	0	11992	13491	5	6571	0	0	2910	400
0	0	11995	13491	5	6576	0	0	2910	400
0	0	11995	13496	5	6581	0	0	2910	400
0	0	11995	13496	5	6586	0	0	2910	400
0	0	11995	13496	5	6591	0	0	2910	400
0	0	11991	13499	5	6596	0	0	2910	400
0	0	11991	13499	5	6601	0	0	2910	400
0	0	11991	13499	5	6606	0	0	2910	400
0	0	11988	13499	5	6611	0	0	2910	400
0	0	11988	13499	5	6616	0	0	2910	400
0	0	11982	13499	5	6621	0	0	2910	400
0	0	11979	13499	5	6626	0	0	2910	400
0	0	11975	13499	5	6631	0	0	2910	400
0	0	11971	13499	5	6636	0	0	2910	400
0	0	11966	13499	5	6641	0	0	2910	400
0	0	11961	13499	5	6646	0	0	2910	400
0	0	11957	13499	5	6651	0	0	2910	400
0	0	11957	13499	5	6656	0	0	2910	400
0	0	11953	13503	5	6661	0	0	2910	400
0	0	11953	13507	5	6666	0	0	2910	400
0	0	11953	13507	5	6671	0	0	2910	400
0	0	11953	13513	5	6676	0	0	2910	400
0	0	11959	13517	5	6681	0	0	2910	400
0	0	11959	13520	5	6686	0	0	2910	400
0	0	11964	13524	5	6691	0	0	2910	400
0	0	11964	13524	5	6696	0	0	2910	400
0	0	11970	13531	5	6701	0	0	2910	400
0	0	11970	13535	5	6706	0	0	2910	400
0	0	11978	13535	5	6711	0	0	2910	400
0	0	11978	13541	5	6716	0	0	2910	400
0	0	11985	13541	5	6721	0	0	2910	400
0	0	11985	13541	5	6726	0	0	2910	400
0	0	11990	13541	5	6731	0	0	2910	400
0	0	11990	13541	5	6736	0	0	2910	400
0	0	11990	13538	5	6741	0	0	2910	400
0	0	11994	13538	5	6746	0	0	2910	400
0	0	11994	13533	5	6751	0	0	2910	400
0	0	11998	13529	3	6754	1	290	2890	400
0	0	11998	13529	5	6759	1	413	2890	400
0	0	11998	13525	5	6764	1	494	2890	400
0	0	11998	13525	5	6769	1	559	2890	400
0	0	11998	13525	5	6774	1	609	2890	400
0	0	11998	13525	5	6779	1	649	2890	400
0	0	12001	13525	5	6784	1	684	2890	400
0	0	12001	13525	5	6789	1	706	2890	400
0	0	12001	13525	5	6794	1	732	2890	400
0	0	12001	13525	5	6799	1	756	2890	400
0	0	12001	13525	5	6804	1	776	2890	400
0	0	12005	13525	5	6809	1	792	2890	400
0	0	12005	13525	5	6814	1	806	2890	400
0	0	12005	13525	5	6819	1	818	2890	400
0	0	12008	13525	5	6824	1	829	2890	400
0	0	12008	13525	5	6829	1	836	2890	400
0	0	12008	13525	5	6834	1	844	2890	400
0	0	12008	13525	5	6839	1	848	2890	400
0	0	12008	13525	5	6844	1	852	2890	400
0	0	12008	13529	5	6849	1	854	2890	400
0	0	12008	13529	5	6854	1	857	2890	400
0	0	12008	13529	5	6859	1	859	2890	400
0	0	12012	13529	5	6864	1	860	2890	400
0	0	12012	13529	5	6869	1	862	2890	400
0	0	12012	13532	5	6874	1	864	2890	400
0	0	12012	13532	5	6879	1	866	2890	400
0	0	12012	13532	5	6884	1	868	2890	400
0	0	12012	13532	5	6889	1	871	2890	400
0	0	12012	13532	5	6894	1	871	2890	400
0	0	12012	13536	5	6899	1	871	2890	400
0	0	12012	13536	5	6904	1	871	2890	400
0	0	12016	13536	5	6909	1	871	2890	400
0	0	12016	13540	5	6914	1	871	2890	400
0	0	12016	13540	5	6919	1	872	2890	400
0	0	12020	13540	5	6924	1	871	2890	400
0	0	12020	13545	5	6929	1	870	2890	400
0	0	12020	13545	5	6934	1	869	2890	400
0	0	12024	13549	5	6939	1	869	2890	400
0	0	12024	13549	5	6944	1	868	2890	400
0	0	12024	13553	5	6949	1	869	2890	400
0	0	12030	13553	5	6954	1	869	2890	400
0	0	12030	13561	5	6959	1	870	2890	400
0	0	12037	13569	5	6964	1	871	2890	400
0	0	12042	13579	5	6969	1	873	2880	410
0	0	12047	13590	5	6974	1	874	2880	410
0	0	12051	13601	5	6979	1	879	2880	410
0	0	12055	13610	5	6984	1	886	2880	410
0	0	12055	13621	5	6989	1	893	2880	410
0	0	12061	13632	5	6994	1	895	2880	410
0	0	12065	13642	5	6999	1	898	2880	410
0	0	12065	13652	5	7004	1	903	2880	410
0	0	12069	13660	5	7009	1	907	2860	410
0	0	12069	13666	5	7014	1	910	2860	410
0	0	12069	13671	5	7019	1	912	2860	410
0	0	12069	13676	5	7024	1	914	2860	410
0	0	12069	13676	5	7029	1	918	2860	410
0	0	12069	13680	5	7034	1	924	2850	410
0	0	12072	13680	5	7039	1	928	2850	410
0	0	12072	13680	5	7044	1	933	2850	410
0	0	12072	13684	5	7049	1	938	2850	410
0	0	12072	13684	5	7054	1	942	2850	410
0	0	12072	13684	5	7059	1	946	2850	410
0	0	12076	13687	5	7064	1	949	2850	410
0	0	12076	13687	5	7069	1	951	2840	410
0	0	12076	13693	5	7074	1	954	2840	410
0	0	12076	13696	5	7079	1	957	2840	410
0	0	12076	13700	5	7084	1	960	2840	410
0	0	12076	13703	5	7089	1	961	2840	410
0	0	12076	13707	5	7094	1	964	2840	410
0	0	12081	13711	5	7099	1	966	2840	410
0	0	12081	13711	5	7104	1	968	2840	410
0	0	12081	13716	5	7109	1	969	2830	410
0	0	12081	13716	5	7114	1	969	2830	410
0	0	12081	13720	5	7119	1	970	2830	410
0	0	12081	13720	5	7124	1	971	2830	410
0	0	12085	13726	5	7129	1	972	2830	410
0	0	12085	13730	5	7134	1	972	2830	410
0	0	12090	13734	5	7139	1	973	2830	410
0	0	12090	13737	5	7144	1	976	2810	410
0	0	12090	13737	5	7149	1	980	2810	410
0	0	12093	13741	5	7154	1	982	2810	410
0	0	12097	13741	5	7159	1	985	2810	410
0	0	12103	13751	5	7164	1	985	2810	410
0	0	12110	13760	5	7169	1	984	2810	410
0	0	12118	13770	5	7174	1	985	2810	410
0	0	12126	13781	5	7179	1	986	2810	410
0	0	12131	13791	5	7184	1	988	2800	420
0	0	12136	13799	5	7189	1	991	2800	420
0	0	12142	13808	5	7194	1	992	2800	420
0	0	12149	13816	5	7199	1	991	2790	400
0	0	12158	13826	5	7204	1	991	2790	400
0	0	12167	13838	5	7209	1	992	2790	390
0	0	12173	13849	5	7214	1	992	2770	390
0	0	12180	13858	5	7219	1	994	2770	390
0	0	12184	13866	5	7224	1	998	2770	390
0	0	12184	13871	5	7229	1	1000	2770	390
0	0	12190	13880	5	7234	1	1001	2770	390
0	0	12195	13891	5	7239	1	1000	2770	390
0	0	12203	13905	5	7244	1	998	2770	390
0	0	12212	13921	5	7249	1	999	2770	390
0	0	12221	13936	5	7254	1	999	2770	390
0	0	12228	13949	5	7259	1	999	2770	390
0	0	12233	13961	5	7264	1	999	2770	390
0	0	12239	13972	5	7269	1	999	2760	390
0	0	12245	13983	5	7274	1	999	2760	390
0	0	12251	13994	5	7279	1	999	2760	390
0	0	12255	14004	5	7284	1	1000	2760	390
0	0	12259	14013	5	7289	1	999	2760	390
0	0	12263	14021	5	7294	1	1000	2760	390
0	0	12268	14031	5	7299	1	1000	2750	390
0	0	12272	14040	5	7304	1	1001	2750	390
0	0	12272	14047	5	7309	1	1001	2750	390
0	0	12277	14052	5	7314	1	1001	2750	390
0	0	12277	14052	5	7319	1	1001	2750	390
0	0	12277	14058	5	7324	1	1002	2750	390
0	0	12277	14058	5	7329	1	1002	2740	390
0	0	12277	14061	5	7334	1	1002	2740	390
0	0	12277	14061	5	7339	1	1002	2740	390
0	0	12277	14061	5	7344	1	1002	2740	390
0	0	12277	14061	5	7349	1	1003	2740	390
0	0	12277	14057	5	7354	1	1004	2720	390
0	0	12277	14054	5	7359	1	1004	2720	390
0	0	12273	14050	5	7364	1	1004	2720	390
0	0	12273	14044	5	7369	1	1004	2720	390
0	0	12273	14036	5	7374	1	1004	2720	390
0	0	12273	14024	5	7379	1	1004	2720	390
0	0	12273	14008	5	7384	1	1004	2720	390
0	0	12273	13990	5	7389	1	1003	2720	390
0	0	12273	13969	5	7394	1	1003	2720	390
0	0	12273	13945	5	7399	1	1003	2720	390
0	0	12273	13919	5	7404	1	1004	2740	390
0	0	12270	13891	5	7409	1	1004	2740	390
0	0	12270	13861	5	7414	1	1004	2740	390
0	0	12264	13832	5	7419	1	1004	2740	390
0	0	12264	13802	5	7424	1	1004	2740	390
0	0	12259	13773	5	7429	1	1004	2740	390
0	0	12255	13741	5	7434	1	1005	2750	390
0	0	12250	13708	5	7439	1	1004	2750	390
0	0	12245	13677	5	7444	1	1004	2760	390
0	0	12241	13648	5	7449	1	1004	2760	390
0	0	12237	13622	5	7454	1	1002	2770	390
0	0	12234	13594	5	7459	1	1002	2770	390
0	0	12228	13566	5	7464	1	1001	2790	390
0	0	12223	13541	5	7469	1	999	2790	390
0	0	12220	13518	5	7474	1	998	2800	390
0	0	12220	13499	5	7479	1	994	2790	370
0	0	12220	13482	5	7484	1	987	2810	370
0	0	12220	13466	5	7489	1	972	2800	360
0	0	12220	13454	5	7494	1	946	2810	350
0	0	12220	13446	5	7499	1	911	2830	350
0	0	12220	13439	5	7504	1	871	2830	350
0	0	12225	13435	5	7509	1	791	2830	350
0	0	12230	13435	5	7514	1	597	2830	350
0	0	12237	13435	5	7519	1	256	2850	350
0	0	12237	13435	5	7524	0	0	2850	350
0	0	12259	13450	5	7529	0	0	2860	350
0	0	12271	13461	5	7534	0	0	2860	350
0	0	12281	13474	5	7539	0	0	2870	350
0	0	12288	13486	5	7544	0	0	2870	350
0	0	12292	13497	5	7549	0	0	2870	350
0	0	12292	13506	5	7554	0	0	2880	350
0	0	12298	13513	5	7559	0	0	2880	350
0	0	12298	13520	5	7564	0	0	2880	350
0	0	12298	13525	5	7569	0	0	2880	350
0	0	12298	13531	5	7574	0	0	2900	340
0	0	12298	13537	5	7579	0	0	2900	340
0	0	12295	13542	5	7584	0	0	2900	340
0	0	12291	13547	5	7589	0	0	2900	340
0	0	12291	13551	5	7594	0	0	2900	340
0	0	12284	13551	5	7599	0	0	2880	330
0	0	12284	13551	5	7604	0	0	2880	330
0	0	12278	13551	5	7609	0	0	2880	320
0	0	12274	13551	5	7614	0	0	2880	320
0	0	12270	13551	5	7619	0	0	2880	320
0	0	12267	13551	5	7624	0	0	2880	320
0	0	12267	13551	5	7629	0	0	2880	320
0	0	12261	13545	5	7634	0	0	2880	320
0	0	12261	13545	5	7639	0	0	2880	320
0	0	12258	13538	5	7644	0	0	2880	320
0	0	12258	13533	5	7649	0	0	2880	320
0	0	12252	13533	5	7654	0	0	2880	320
0	0	12248	13529	5	7659	0	0	2880	320
0	0	12244	13529	5	7664	0	0	2880	320
0	0	12244	13535	5	7669	0	0	2880	320
0	0	12240	13541	5	7674	0	0	2880	320
0	0	12240	13549	5	7679	0	0	2880	320
0	0	12240	13558	5	7684	0	0	2860	300
0	0	12235	13567	5	7689	0	0	2860	300
0	0	12235	13577	5	7694	0	0	2860	300
0	0	12235	13588	5	7699	0	0	2880	320
0	0	12231	13597	5	7704	0	0	2880	320
0	0	12231	13606	5	7709	0	0	2880	320
0	0	12231	13614	5	7714	0	0	2880	320
0	0	12231	13619	5	7719	0	0	2880	320
0	0	12231	13623	5	7724	0	0	2880	320
0	0	12231	13623	5	7729	0	0	2860	320
0	0	12231	13627	5	7734	0	0	2860	320
0	0	12231	13627	5	7739	0	0	2860	320
0	0	12231	13627	5	7744	0	0	2860	320
0	0	12231	13627	5	7749	0	0	2850	320
0	0	12231	13627	5	7754	0	0	2850	320
0	0	12231	13632	5	7759	0	0	2860	330
0	0	12231	13632	5	7764	0	0	2860	330
0	0	12231	13638	5	7769	0	0	2870	350
0	0	12231	13641	5	7774	0	0	2860	350
0	0	12231	13641	5	7779	0	0	2860	350
0	0	12231	13647	5	7784	0	0	2860	350
0	0	12231	13647	5	7789	0	0	2860	350
0	0	12231	13650	5	7794	0	0	2860	350
0	0	12231	13650	5	7799	0	0	2860	350
0	0	12241	13573	3	7802	1	938	2850	350
0	0	12236	13556	5	7807	1	944	2850	350
0	0	12231	13536	5	7812	1	950	2850	350
0	0	12226	13515	5	7817	1	950	2850	350
0	0	12222	13494	5	7822	1	951	2850	350
0	0	12218	13473	5	7827	1	954	2860	350
0	0	12214	13454	5	7832	1	958	2860	350
0	0	12210	13438	5	7837	1	959	2860	350
0	0	12210	13422	5	7842	1	959	2860	350
0	0	12206	13405	5	7847	1	959	2860	350
0	0	12202	13387	5	7852	1	959	2860	350
0	0	12197	13370	5	7857	1	964	2860	350
0	0	12191	13351	5	7862	1	963	2860	350
0	0	12184	13329	5	7867	1	961	2860	350
0	0	12174	13298	5	7872	1	962	2870	350
0	0	12164	13256	5	7877	1	961	2870	350
0	0	12152	13208	5	7882	1	958	2880	360
0	0	12141	13156	5	7887	1	956	2880	360
0	0	12128	13105	5	7892	1	956	2890	370
0	0	12118	13058	5	7897	1	953	2890	370
0	0	12108	13018	5	7902	1	952	2900	370
0	0	12101	12989	5	7907	1	945	2900	370
0	0	12101	12970	5	7912	1	926	2900	370
0	0	12097	12960	5	7917	1	898	2900	370
0	0	12097	12954	5	7922	1	868	2900	370
0	0	12103	12954	5	7927	1	804	2900	370
0	0	12110	12954	5	7932	1	674	2920	370
0	0	12120	12960	5	7937	1	320	2920	370
0	0	12120	12960	5	7942	0	0	2920	370
0	0	12148	12984	5	7947	0	0	2920	370
0	0	12164	12998	5	7952	0	0	2920	370
0	0	12182	13012	5	7957	0	0	2920	370
0	0	12201	13025	5	7962	0	0	2920	370
0	0	12219	13037	5	7967	0	0	2940	360
0	0	12236	13051	5	7972	0	0	2940	360
0	0	12251	13065	5	7977	0	0	2950	360
0	0	12264	13082	5	7982	0	0	2950	360
0	0	12275	13103	5	7987	0	0	2950	340
0	0	12284	13127	5	7992	0	0	2950	340
0	0	12292	13155	5	7997	0	0	2950	330
0	0	12298	13186	5	8002	0	0	2970	330
0	0	12302	13219	5	8007	0	0	2950	310
0	0	12302	13253	5	8012	0	0	2960	310
0	0	12309	13286	5	8017	0	0	2950	300
0	0	12309	13318	5	8022	0	0	2940	290
0	0	12309	13349	5	8027	0	0	2950	290
0	0	12309	13379	5	8032	0	0	2940	280
0	0	12309	13410	5	8037	0	0	2940	280
0	0	12309	13442	5	8042	0	0	2950	280
0	0	12309	13477	5	8047	0	0	2940	280
0	0	12309	13513	5	8052	0	0	2940	280
0	0	12309	13552	5	8057	0	0	2940	280
0	0	12309	13592	5	8062	0	0	2930	280
0	0	12309	13634	5	8067	0	0	2920	280
0	0	12309	13676	5	8072	0	0	2910	280
0	0	12309	13717	5	8077	0	0	2900	290
0	0	12309	13758	5	8082	0	0	2880	290
0	0	12309	13801	5	8087	0	0	2880	290
0	0	12313	13845	5	8092	0	0	2880	290
0	0	12313	13891	5	8097	0	0	2880	290
0	0	12318	13939	5	8102	0	0	2860	290
0	0	12322	13988	5	8107	0	0	2860	290
0	0	12325	14039	5	8112	0	0	2860	290
0	0	12330	14090	5	8117	0	0	2840	290
0	0	12337	14142	5	8122	0	0	2840	290
0	0	12344	14194	5	8127	0	0	2840	290
0	0	12352	14246	5	8132	0	0	2840	290
0	0	12358	14300	5	8137	0	0	2840	290
0	0	12366	14355	5	8142	0	0	2840	290
0	0	12373	14412	5	8147	0	0	2840	290
0	0	12379	14471	5	8152	0	0	2860	290
0	0	12387	14533	5	8157	0	0	2860	290
0	0	12390	14598	5	8162	0	0	2860	290
0	0	12390	14669	5	8167	0	0	2860	290
0	0	12390	14749	5	8172	0	0	2860	290
0	0	12390	14749	5	8177	0	0	2860	290
0	0	12003	15123	5	8182	0	0	2680	570
0	0	12003	15115	5	8187	0	0	2700	570
0	0	11999	15101	5	8192	0	0	2700	570
0	0	11994	15081	5	8197	0	0	2700	570
0	0	11987	15056	5	8202	0	0	2700	570
0	0	11978	15034	5	8207	0	0	2700	570
0	0	11971	15013	5	8212	0	0	2700	570
0	0	11964	14992	5	8217	0	0	2730	570
0	0	11958	14969	5	8222	0	0	2750	570
0	0	11954	14943	5	8227	0	0	2780	570
0	0	11954	14916	5	8232	0	0	2820	560
0	0	11954	14886	5	8237	0	0	2840	560
0	0	11954	14854	5	8242	0	0	2860	540
0	0	11959	14819	5	8247	0	0	2870	540
0	0	11967	14779	5	8252	0	0	2890	520
0	0	11977	14734	5	8257	0	0	2900	520
0	0	11988	14682	5	8262	0	0	2930	520
0	0	12001	14624	5	8267	0	0	2940	510
0	0	12015	14561	5	8272	0	0	2970	510
0	0	12029	14497	5	8277	0	0	2980	510
0	0	12043	14435	5	8282	0	0	2990	480
0	0	12057	14374	5	8287	0	0	2990	480
0	0	12071	14314	5	8292	0	0	2990	470
0	0	12085	14255	5	8297	0	0	2990	470
0	0	12099	14195	5	8302	0	0	2970	460
0	0	12111	14138	5	8307	0	0	2990	450
0	0	12124	14085	5	8312	0	0	2980	440
0	0	12137	14037	5	8317	0	0	2970	430
0	0	12150	13993	5	8322	0	0	2970	430
0	0	12167	13950	5	8327	0	0	2960	420
0	0	12185	13908	5	8332	0	0	2940	400
0	0	12208	13864	5	8337	0	0	2940	400
0	0	12235	13819	5	8342	0	0	2900	380
0	0	12263	13773	5	8347	0	0	2900	370
0	0	12293	13729	5	8352	0	0	2880	360
0	0	12324	13687	5	8357	0	0	2860	350
0	0	12352	13649	5	8362	0	0	2840	330
0	0	12379	13617	5	8367	0	0	2830	320
0	0	12400	13590	5	8372	0	0	2810	310
0	0	12416	13569	5	8377	0	0	2810	300
0	0	12427	13554	5	8382	0	0	2800	300
0	0	12431	13542	5	8387	0	0	2800	300
0	0	12431	13533	5	8392	0	0	2800	300
0	0	12431	13525	5	8397	0	0	2790	300
0	0	12423	13521	5	8402	0	0	2790	300
0	0	12417	13521	5	8407	0	0	2780	300
0	0	12408	13521	5	8412	0	0	2780	300
0	0	12397	13530	5	8417	0	0	2770	300
0	0	12384	13544	5	8422	0	0	2770	300
0	0	12370	13560	5	8427	0	0	2780	300
0	0	12358	13578	5	8432	0	0	2780	300
0	0	12348	13595	5	8437	0	0	2780	300
0	0	12342	13607	5	8442	0	0	2790	300
0	0	12339	13615	5	8447	0	0	2790	300
0	0	12339	13620	5	8452	0	0	2790	300
0	0	12339	13623	5	8457	0	0	2790	300
0	0	12339	13627	5	8462	0	0	2790	300
0	0	12335	13632	5	8467	0	0	2790	300
0	0	12335	13638	5	8472	0	0	2790	310
0	0	12335	13645	5	8477	0	0	2800	330
0	0	12335	13654	5	8482	0	0	2800	340
0	0	12335	13665	5	8487	0	0	2800	340
0	0	12331	13679	5	8492	0	0	2800	360
0	0	12331	13697	5	8497	0	0	2800	360
0	0	12326	13718	5	8502	0	0	2800	360
0	0	12326	13739	5	8507	0	0	2800	360
0	0	12320	13762	5	8512	0	0	2790	360
0	0	12316	13786	5	8517	0	0	2790	360
0	0	12313	13811	5	8522	0	0	2790	360
0	0	12308	13836	5	8527	0	0	2790	370
0	0	12305	13859	5	8532	0	0	2780	370
0	0	12301	13879	5	8537	0	0	2790	390
0	0	12301	13896	5	8542	0	0	2790	390
0	0	12295	13908	5	8547	0	0	2790	390
0	0	12295	13919	5	8552	0	0	2790	390
0	0	12295	13927	5	8557	0	0	2770	390
0	0	12291	13932	5	8562	0	0	2770	390
0	0	12291	13932	5	8567	0	0	2770	390
0	0	12291	13932	5	8572	0	0	2770	390
0	0	12291	13932	5	8577	0	0	2770	390
0	0	12291	13926	5	8582	0	0	2770	390
0	0	12291	13920	5	8587	0	0	2770	390
0	0	12287	13915	5	8592	0	0	2770	390
0	0	12287	13915	5	8597	0	0	2770	390
0	0	12287	13915	5	8602	0	0	2770	390
0	0	12281	13915	5	8607	0	0	2770	390
0	0	12281	13915	5	8612	0	0	2770	390
0	0	12276	13921	5	8617	0	0	2770	390
0	0	12276	13927	5	8622	0	0	2770	390
0	0	12272	13932	5	8627	0	0	2770	390
0	0	12272	13939	5	8632	0	0	2770	390
0	0	12272	13945	5	8637	0	0	2770	390
0	0	12272	13950	5	8642	0	0	2770	390
0	0	12276	13955	5	8647	0	0	2770	390
0	0	12276	13955	5	8652	0	0	2770	390
0	0	12279	13958	5	8657	0	0	2780	400
0	0	12279	13958	5	8662	0	0	2780	400
0	0	12279	13958	5	8667	0	0	2780	420
0	0	12279	13958	5	8672	0	0	2780	420
0	0	12279	13958	5	8677	0	0	2780	420
0	0	12279	13958	5	8682	0	0	2780	420
0	0	12279	13958	5	8687	0	0	2780	420
0	0	12279	13958	5	8692	0	0	2780	420
0	0	12284	13963	5	8697	0	0	2780	420
0	0	12284	13963	5	8702	0	0	2780	420
0	0	12284	13971	5	8707	0	0	2780	420
0	0	12287	13975	5	8712	0	0	2780	420
0	0	12287	13981	5	8717	0	0	2780	420
0	0	12287	13986	5	8722	0	0	2780	420
0	0	12287	13991	5	8727	0	0	2770	420
0	0	12287	13997	5	8732	0	0	2770	420
0	0	12287	14003	5	8737	0	0	2770	420
0	0	12292	14010	5	8742	0	0	2770	420
0	0	12292	14017	5	8747	0	0	2770	420
0	0	12292	14071	5	8752	1	834	2750	420
0	0	12288	14077	5	8757	1	852	2750	420
0	0	12288	14082	5	8762	1	865	2750	420
0	0	12288	14087	5	8767	1	880	2730	420
0	0	12288	14091	5	8772	1	895	2730	420
0	0	12284	14091	5	8777	1	910	2730	420
0	0	12284	14096	5	8782	1	926	2730	420
0	0	12284	14096	5	8787	1	941	2730	420
0	0	12288	14096	5	8792	1	957	2720	420
0	0	12288	14096	5	8797	1	971	2720	430
0	0	12291	14096	5	8802	1	983	2720	430
0	0	12295	14096	5	8807	1	992	2720	450
0	0	12300	14096	5	8812	1	1001	2720	450
0	0	12306	14096	5	8817	1	1010	2700	450
0	0	12313	14096	5	8822	1	1019	2700	450
0	0	12318	14096	5	8827	1	1023	2700	450
0	0	12324	14096	5	8832	1	1023	2700	450
0	0	12330	14090	5	8837	1	1023	2700	450
0	0	12338	14085	5	8842	1	1023	2700	450
0	0	12346	14080	5	8847	1	1023	2700	450
0	0	12353	14074	5	8852	1	1023	2700	450
0	0	12359	14067	5	8857	1	1023	2700	450
0	0	12366	14058	5	8862	1	1023	2700	450
0	0	12373	14046	5	8867	1	1023	2700	450
0	0	12381	14033	5	8872	1	1023	2700	450
0	0	12388	14020	5	8877	1	1023	2700	450
0	0	12393	14010	5	8882	1	1023	2700	450
0	0	12396	14002	5	8887	1	1023	2700	450
0	0	12396	13993	5	8892	1	1023	2700	450
0	0	12402	13982	5	8897	1	1023	2700	450
0	0	12407	13966	5	8902	1	1023	2700	450
0	0	12412	13947	5	8907	1	1023	2700	450
0	0	12418	13928	5	8912	1	1023	2700	450
0	0	12423	13907	5	8917	1	1023	2720	450
0	0	12429	13888	5	8922	1	1023	2720	450
0	0	12433	13869	5	8927	1	1023	2720	450
0	0	12438	13851	5	8932	1	1023	2720	450
0	0	12438	13836	5	8937	1	1023	2720	450
0	0	12445	13821	5	8942	1	1023	2730	450
0	0	12449	13807	5	8947	1	1023	2730	450
0	0	12449	13793	5	8952	1	1023	2730	450
0	0	12456	13780	5	8957	1	1023	2730	450
0	0	12459	13767	5	8962	1	1023	2730	450
0	0	12459	13756	5	8967	1	1023	2730	450
0	0	12465	13744	5	8972	1	1023	2730	450
0	0	12465	13732	5	8977	1	1023	2730	450
0	0	12465	13723	5	8982	1	1023	2730	450
0	0	12465	13711	5	8987	1	1023	2730	450
0	0	12465	13696	5	8992	1	1023	2750	430
0	0	12465	13680	5	8997	1	1023	2750	430
0	0	12465	13666	5	9002	1	1023	2750	420
0	0	12465	13657	5	9007	1	1023	2750	420
0	0	12469	13652	5	9012	1	1023	2750	420
0	0	12469	13647	5	9017	1	1023	2750	420
0	0	12474	13638	5	9022	1	1023	2770	420
0	0	12474	13628	5	9027	1	1023	2770	420
0	0	12478	13619	5	9032	1	1023	2770	420
0	0	12478	13612	5	9037	1	1023	2780	420
0	0	12481	13607	5	9042	1	1023	2780	420
0	0	12485	13602	5	9047	1	1023	2780	420
0	0	12485	13595	5	9052	1	1023	2800	420
0	0	12491	13588	5	9057	1	1023	2800	420
0	0	12491	13583	5	9062	1	1023	2800	420
0	0	12496	13583	5	9067	1	1023	2810	410
0	0	12499	13579	5	9072	1	1023	2810	410
0	0	12504	13579	5	9077	1	1023	2810	410
0	0	12511	13574	5	9082	1	1023	2830	410
0	0	12521	13574	5	9087	1	1023	2830	410
0	0	12531	13568	5	9092	1	1023	2830	410
0	0	12542	13568	5	9097	1	1023	2830	410
0	0	12550	13568	5	9102	1	1023	2830	410
0	0	12555	13568	5	9107	1	1023	2840	410
0	0	12559	13564	5	9112	1	1023	2840	410
0	0	12564	13564	5	9117	1	1023	2830	390
0	0	12571	13564	5	9122	1	1023	2830	390
0	0	12583	13564	5	9127	1	1023	2820	380
0	0	12599	13568	5	9132	1	1023	2840	380
0	0	12619	13574	5	9137	1	1023	2840	380
0	0	12640	13580	5	9142	1	1023	2840	380
0	0	12663	13588	5	9147	1	1023	2840	380
0	0	12684	13598	5	9152	1	1023	2840	380
0	0	12705	13609	5	9157	1	1023	2840	380
0	0	12726	13622	5	9162	1	1023	2850	380
0	0	12746	13640	5	9167	1	1023	2850	380
0	0	12769	13658	5	9172	1	1023	2850	380
0	0	12789	13674	5	9177	1	1023	2850	380
0	0	12810	13691	5	9182	1	1023	2850	380
0	0	12829	13706	5	9187	1	1023	2850	380
0	0	12846	13720	5	9192	1	1023	2840	380
0	0	12861	13734	5	9197	1	1023	2840	380
0	0	12871	13746	5	9202	1	1023	2840	380
0	0	12879	13757	5	9207	1	1013	2840	380
0	0	12885	13768	5	9212	1	969	2840	380
0	0	12890	13781	5	9217	1	902	2840	380
0	0	12894	13796	5	9222	1	662	2840	380
0	0	12894	13796	5	9227	0	0	2840	380
0	0	12894	13832	5	9232	0	0	2840	380
0	0	12894	13855	5	9237	0	0	2840	380
0	0	12900	13881	5	9242	0	0	2820	380
0	0	12905	13911	5	9247	0	0	2820	380
0	0	12905	13943	5	9252	0	0	2820	380
0	0	12905	13978	5	9257	0	0	2820	380
0	0	12905	14017	5	9262	0	0	2820	380
0	0	12893	14059	5	9267	0	0	2820	380
0	0	12880	14103	5	9272	0	0	2820	380
0	0	12863	14145	5	9277	0	0	2820	380
0	0	12841	14181	5	9282	0	0	2810	380
0	0	12817	14212	5	9287	0	0	2810	370
0	0	12793	14239	5	9292	0	0	2800	360
0	0	12768	14261	5	9297	0	0	2800	340
0	0	12749	14281	5	9302	0	0	2790	330
0	0	12733	14296	5	9307	0	0	2780	300
0	0	12721	14306	5	9312	0	0	2780	300
0	0	12714	14310	5	9317	0	0	2780	300
0	0	12709	14310	5	9322	0	0	2780	300
0	0	12705	14307	5	9327	0	0	2780	300
0	0	12705	14301	5	9332	0	0	2780	300
0	0	12705	14294	5	9337	0	0	2780	300
0	0	12701	14287	5	9342	0	0	2790	300
0	0	12701	14281	5	9347	0	0	2790	300
0	0	12701	14277	5	9352	0	0	2790	300
0	0	12701	14277	5	9357	0	0	2790	300
0	0	12701	14271	5	9362	0	0	2790	300
0	0	12701	14271	5	9367	0	0	2790	300
0	0	12701	14264	5	9372	0	0	2790	300
0	0	12701	14259	5	9377	0	0	2800	300
0	0	12701	14255	5	9382	0	0	2800	300
0	0	12701	14255	5	9387	0	0	2800	300
0	0	12705	14248	5	9392	0	0	2800	300
0	0	12705	14248	5	9397	0	0	2800	300
0	0	12705	14244	5	9402	0	0	2800	300
0	0	12708	14244	5	9407	0	0	2800	300
0	0	12708	14240	5	9412	0	0	2800	300
0	0	12708	14240	5	9417	0	0	2800	300
0	0	12713	14237	5	9422	0	0	2800	300
0	0	12713	14237	5	9427	0	0	2800	300
0	0	12718	14233	5	9432	0	0	2800	300
0	0	12718	14233	5	9437	0	0	2790	300
0	0	12723	14229	5	9442	0	0	2790	300
0	0	12729	14229	5	9447	0	0	2790	300
0	0	12735	14222	5	9452	0	0	2790	300
0	0	12744	14217	5	9457	0	0	2780	300
0	0	12755	14210	5	9462	0	0	2780	300
0	0	12765	14203	5	9467	0	0	2780	300
0	0	12776	14195	5	9472	0	0	2770	310
0	0	12786	14187	5	9477	0	0	2770	310
0	0	12796	14180	5	9482	0	0	2780	330
0	0	12804	14175	5	9487	0	0	2770	330
0	0	12812	14175	5	9492	0	0	2770	330
0	0	12818	14175	5	9497	0	0	2760	340
0	0	12823	14175	5	9502	0	0	2760	340
0	0	12827	14179	5	9507	0	0	2760	360
0	0	12827	14183	5	9512	0	0	2760	370
0	0	12827	14187	5	9517	0	0	2760	370
0	0	12843	14201	2	9519	1	965	2750	420
0	0	12843	14201	5	9524	1	971	2750	420
0	0	12843	14201	5	9529	1	973	2750	420
0	0	12843	14201	5	9534	1	973	2750	420
0	0	12843	14201	5	9539	1	972	2750	420
0	0	12843	14201	5	9544	1	970	2750	420
0	0	12843	14201	5	9549	1	967	2750	420
0	0	12843	14201	5	9554	1	964	2750	420
0	0	12843	14201	5	9559	1	948	2750	420
0	0	12847	14201	5	9564	1	885	2750	420
0	0	12847	14201	5	9569	1	651	2750	420
0	0	12847	14201	5	9574	0	0	2750	420
0	0	12859	14210	5	9579	0	0	2750	420
0	0	12867	14219	5	9584	0	0	2750	420
0	0	12877	14230	5	9589	0	0	2750	420
0	0	12888	14239	5	9594	0	0	2750	420
0	0	12899	14246	5	9599	0	0	2750	420
0	0	12911	14250	5	9604	0	0	2750	420
0	0	12921	14250	5	9609	0	0	2750	420
0	0	12932	14250	5	9614	0	0	2750	420
0	0	12941	14250	5	9619	0	0	2770	420
0	0	12949	14250	5	9624	0	0	2770	420
0	0	12956	14250	5	9629	0	0	2780	420
0	0	12961	14257	5	9634	0	0	2800	420
0	0	12966	14263	5	9639	0	0	2800	420
0	0	12966	14269	5	9644	0	0	2810	410
0	0	12971	14278	5	9649	0	0	2830	410
0	0	12976	14286	5	9654	0	0	2840	410
0	0	12976	14295	5	9659	0	0	2840	390
0	0	12982	14300	5	9664	0	0	2850	390
0	0	12987	14300	5	9669	0	0	2860	380
0	0	12992	14300	5	9674	0	0	2870	380
0	0	13000	14285	5	9679	0	0	2890	370
0	0	13010	14269	5	9684	0	0	2890	370
0	0	13019	14246	5	9689	0	0	2900	370
0	0	13029	14216	5	9694	0	0	2900	370
0	0	13037	14182	5	9699	0	0	2920	370
0	0	13043	14142	5	9704	0	0	2920	370
0	0	13049	14099	5	9709	0	0	2920	370
0	0	13053	14056	5	9714	0	0	2940	360
0	0	13057	14014	5	9719	0	0	2950	360
0	0	13057	13976	5	9724	0	0	2950	360
0	0	13057	13941	5	9729	0	0	2950	360
0	0	13057	13910	5	9734	0	0	2970	360
0	0	13053	13883	5	9739	0	0	2970	360
0	0	13049	13859	5	9744	0	0	2970	360
0	0	13044	13838	5	9749	0	0	2970	360
0	0	13035	13818	5	9754	0	0	2970	360
0	0	13029	13801	5	9759	0	0	2970	360
0	0	13019	13787	5	9764	0	0	2950	360
0	0	13008	13775	5	9769	0	0	2940	360
0	0	12999	13763	5	9774	0	0	2940	360
0	0	12989	13752	5	9779	0	0	2920	370
0	0	12980	13740	5	9784	0	0	2920	370
0	0	12972	13727	5	9789	0	0	2900	370
0	0	12964	13716	5	9794	0	0	2900	380
0	0	12956	13704	5	9799	0	0	2900	380
0	0	12950	13692	5	9804	0	0	2890	400
0	0	12944	13680	5	9809	0	0	2890	400
0	0	12939	13667	5	9814	0	0	2880	410
0	0	12935	13654	5	9819	0	0	2860	410
0	0	12931	13642	5	9824	0	0	2870	420
0	0	12931	13631	5	9829	0	0	2860	420
0	0	12926	13622	5	9834	0	0	2870	440
0	0	12926	13614	5	9839	0	0	2870	440
0	0	12922	13607	5	9844	0	0	2870	440
0	0	12922	13601	5	9849	0	0	2880	440
0	0	12919	13597	5	9854	0	0	2880	440
0	0	12919	13597	5	9859	0	0	2900	430
0	0	12915	13597	5	9864	0	0	2900	430
0	0	12915	13597	5	9869	0	0	2900	430
0	0	12915	13602	5	9874	0	0	2910	430
0	0	12912	13609	5	9879	0	0	2910	430
0	0	12912	13618	5	9884	0	0	2910	430
0	0	12912	13627	5	9889	0	0	2930	430
0	0	12912	13635	5	9894	0	0	2930	430
0	0	12908	13643	5	9899	0	0	2930	430
0	0	12908	13647	5	9904	0	0	2930	430
0	0	12908	13651	5	9909	0	0	2930	430
0	0	12908	13651	5	9914	0	0	2930	430
0	0	12908	13657	5	9919	0	0	2920	410
0	0	12908	13657	5	9924	0	0	2920	410
0	0	12908	13663	5	9929	0	0	2910	400
0	0	12908	13667	5	9934	0	0	2890	400
0	0	12908	13673	5	9939	0	0	2890	400
0	0	12908	13680	5	9944	0	0	2890	400
0	0	12905	13687	5	9949	0	0	2890	400
0	0	12905	13695	5	9954	0	0	2890	400
0	0	12900	13703	5	9959	0	0	2890	400
0	0	12900	13709	5	9964	0	0	2890	400
0	0	12900	13715	5	9969	0	0	2890	400
0	0	12900	13719	5	9974	0	0	2890	400
0	0	12900	13723	5	9979	0	0	2880	410
[truncated: 197 more rows]
