# Supplementary material for: “Let Me Hear Your Handwriting!” Evaluating the Movement Fluency from Its Sonification
Source: PLoS One. 2015 Jun 17;10(6):e0128388. doi: 10.1371/journal.pone.0128388 (PMC4470513; doi:10.1371/journal.pone.0128388)
Supplement: S1 Dataset — (ZIP) [file pone.0128388.s004.zip › S4_Dataset_Experiment1/JU4.txt]

Identification :	julien
2008-10-20	11:20:50
Fichier origine :	C:\Documents and Settings\schon\Bureau\Ecriture\julien lapin4.txt
Nb segments :	1
Seg	Num	X /100 mm	Y /100 mm	Interv ms	Time ms	Tip	P	Az	Al
0	0	16166	13717	20	20	0	0	3080	380
0	0	16162	13711	5	25	0	0	3090	390
0	0	16156	13700	5	30	0	0	3090	390
0	0	16145	13681	5	35	0	0	3110	400
0	0	16133	13659	5	40	0	0	3110	400
0	0	16122	13644	5	45	0	0	3110	400
0	0	16109	13636	5	50	0	0	3110	400
0	0	16095	13636	5	55	0	0	3110	400
0	0	16075	13649	5	60	0	0	3110	400
0	0	16051	13668	5	65	0	0	3110	400
0	0	16024	13694	5	70	0	0	3120	410
0	0	15996	13722	5	75	0	0	3100	410
0	0	15969	13747	5	80	0	0	3120	430
0	0	15945	13765	5	85	0	0	3120	430
0	0	15923	13774	5	90	0	0	3120	430
0	0	15899	13774	5	95	0	0	3110	430
0	0	15876	13777	5	100	0	0	3090	420
0	0	15855	13777	5	105	0	0	3090	420
0	0	15833	13777	5	110	0	0	3060	420
0	0	15814	13777	5	115	0	0	3040	410
0	0	15797	13770	5	120	0	0	3020	400
0	0	15780	13766	5	125	0	0	3000	390
0	0	15766	13760	5	130	0	0	3000	390
0	0	15753	13756	5	135	0	0	2970	390
0	0	15742	13752	5	140	0	0	2960	370
0	0	15731	13747	5	145	0	0	2950	360
0	0	15722	13741	5	150	0	0	2940	350
0	0	15714	13734	5	155	0	0	2940	350
0	0	15707	13727	5	160	0	0	2930	340
0	0	15701	13719	5	165	0	0	2910	320
0	0	15697	13712	5	170	0	0	2910	320
0	0	15697	13705	5	175	0	0	2910	310
0	0	15694	13700	5	180	0	0	2910	310
0	0	15694	13700	5	185	0	0	2910	320
0	0	15694	13697	5	190	0	0	2910	320
0	0	15694	13697	5	195	0	0	2940	330
0	0	15698	13697	5	200	0	0	2940	330
0	0	15698	13702	5	205	0	0	2940	330
0	0	15698	13702	5	210	0	0	2940	330
0	0	15698	13706	5	215	0	0	2960	340
0	0	15698	13706	5	220	0	0	2960	340
0	0	15698	13706	5	225	0	0	2980	360
0	0	15698	13706	5	230	0	0	2980	360
0	0	15698	13706	5	235	0	0	2980	360
0	0	15698	13702	5	240	0	0	2980	360
0	0	15695	13702	5	245	0	0	2980	360
0	0	15695	13695	5	250	0	0	3000	350
0	0	15695	13691	5	255	0	0	3000	350
0	0	15691	13687	5	260	0	0	3000	350
0	0	15691	13683	5	265	0	0	3000	350
0	0	15688	13678	5	270	0	0	3000	350
0	0	15688	13674	5	275	0	0	3000	350
0	0	15688	13669	5	280	0	0	3000	350
0	0	15683	13664	5	285	0	0	3000	350
0	0	15683	13660	5	290	0	0	3000	350
0	0	15678	13655	5	295	0	0	3000	350
0	0	15675	13649	5	300	0	0	3000	360
0	0	15675	13643	5	305	0	0	3000	360
0	0	15668	13637	5	310	0	0	3020	370
0	0	15664	13630	5	315	0	0	3020	370
0	0	15664	13623	5	320	0	0	3020	370
0	0	15659	13616	5	325	0	0	3030	370
0	0	15659	13611	5	330	0	0	3030	370
0	0	15656	13604	5	335	0	0	3030	370
0	0	15656	13599	5	340	0	0	3030	370
0	0	15652	13594	5	345	0	0	3030	370
0	0	15652	13588	5	350	0	0	3050	360
0	0	15652	13585	5	355	0	0	3050	360
0	0	15652	13580	5	360	0	0	3050	360
0	0	15652	13575	5	365	0	0	3050	360
0	0	15640	13549	2	367	1	501	3090	380
0	0	15640	13544	5	372	1	584	3090	380
0	0	15633	13540	5	377	1	659	3090	380
0	0	15633	13540	5	382	1	722	3090	380
0	0	15629	13534	5	387	1	766	3090	380
0	0	15629	13534	5	392	1	809	3110	370
0	0	15629	13527	5	397	1	841	3110	370
0	0	15629	13527	5	402	1	864	3110	370
0	0	15629	13521	5	407	1	882	3110	370
0	0	15629	13521	5	412	1	898	3110	370
0	0	15629	13515	5	417	1	912	3110	370
0	0	15626	13515	5	422	1	926	3110	370
0	0	15626	13509	5	427	1	939	3120	370
0	0	15626	13509	5	432	1	948	3120	370
0	0	15626	13505	5	437	1	956	3120	370
0	0	15626	13505	5	442	1	966	3120	370
0	0	15626	13505	5	447	1	974	3120	370
0	0	15626	13505	5	452	1	982	3120	370
0	0	15632	13505	5	457	1	989	3120	370
0	0	15636	13509	5	462	1	995	3120	370
0	0	15643	13509	5	467	1	997	3120	370
0	0	15654	13516	5	472	1	998	3120	370
0	0	15666	13524	5	477	1	1004	3120	370
0	0	15682	13534	5	482	1	1008	3120	370
0	0	15700	13545	5	487	1	1008	3120	370
0	0	15718	13558	5	492	1	1011	3110	370
0	0	15738	13571	5	497	1	1013	3110	370
0	0	15759	13585	5	502	1	1017	3110	370
0	0	15779	13601	5	507	1	1020	3110	370
0	0	15798	13618	5	512	1	1020	3110	370
0	0	15818	13635	5	517	1	1021	3110	370
0	0	15837	13653	5	522	1	1020	3090	380
0	0	15855	13669	5	527	1	1020	3090	380
0	0	15871	13686	5	532	1	1022	3090	380
0	0	15886	13705	5	537	1	1023	3080	380
0	0	15900	13725	5	542	1	1023	3080	380
0	0	15914	13747	5	547	1	1023	3080	380
0	0	15930	13771	5	552	1	1023	3060	390
0	0	15947	13795	5	557	1	1023	3060	390
0	0	15962	13820	5	562	1	1023	3060	390
0	0	15976	13847	5	567	1	1023	3050	390
0	0	15991	13875	5	572	1	1023	3050	390
0	0	16006	13904	5	577	1	1023	3050	390
0	0	16020	13935	5	582	1	1023	3050	390
0	0	16035	13966	5	587	1	1023	3030	400
0	0	16046	13996	5	592	1	1023	3030	400
0	0	16058	14027	5	597	1	1023	3030	400
0	0	16069	14056	5	602	1	1023	3040	410
0	0	16080	14087	5	607	1	1023	3030	410
0	0	16089	14117	5	612	1	1023	3050	420
0	0	16094	14143	5	617	1	1023	3050	420
0	0	16094	14170	5	622	1	1023	3030	430
0	0	16094	14195	5	627	1	1023	3030	430
0	0	16099	14221	5	632	1	1023	3030	430
0	0	16099	14247	5	637	1	1023	3020	430
0	0	16099	14270	5	642	1	1023	3020	430
0	0	16099	14291	5	647	1	1023	3000	440
0	0	16099	14314	5	652	1	1023	2980	440
0	0	16096	14340	5	657	1	1023	2980	440
0	0	16096	14368	5	662	1	1023	2960	450
0	0	16092	14394	5	667	1	1023	2950	450
0	0	16092	14419	5	672	1	1023	2930	460
0	0	16084	14440	5	677	1	1023	2920	460
0	0	16077	14459	5	682	1	1023	2900	460
0	0	16071	14475	5	687	1	1023	2900	460
0	0	16065	14490	5	692	1	1023	2890	460
0	0	16060	14501	5	697	1	1023	2870	470
0	0	16056	14509	5	702	1	1023	2850	470
0	0	16049	14515	5	707	1	1023	2850	470
0	0	16040	14520	5	712	1	1023	2830	470
0	0	16031	14523	5	717	1	1023	2830	470
0	0	16023	14523	5	722	1	1023	2820	470
0	0	16014	14528	5	727	1	1023	2820	470
0	0	16006	14528	5	732	1	1023	2820	470
0	0	15998	14528	5	737	1	1023	2800	480
0	0	15990	14528	5	742	1	1023	2800	480
0	0	15984	14524	5	747	1	1023	2800	480
0	0	15977	14520	5	752	1	1023	2800	480
0	0	15970	14514	5	757	1	1023	2800	490
0	0	15959	14506	5	762	1	1023	2800	490
0	0	15947	14495	5	767	1	1023	2810	500
0	0	15934	14481	5	772	1	1023	2810	500
0	0	15922	14463	5	777	1	1023	2810	500
0	0	15912	14444	5	782	1	1023	2810	500
0	0	15901	14424	5	787	1	1023	2810	500
0	0	15891	14405	5	792	1	1023	2810	500
0	0	15882	14389	5	797	1	1023	2810	500
0	0	15872	14368	5	802	1	1023	2810	500
0	0	15863	14343	5	807	1	1023	2830	500
0	0	15854	14315	5	812	1	1023	2830	500
0	0	15845	14283	5	817	1	1023	2850	500
0	0	15837	14256	5	822	1	1023	2850	500
0	0	15830	14231	5	827	1	1023	2860	480
0	0	15825	14209	5	832	1	1023	2860	480
0	0	15820	14187	5	837	1	1023	2870	470
0	0	15820	14164	5	842	1	1023	2870	470
0	0	15813	14140	5	847	1	1023	2890	460
0	0	15813	14115	5	852	1	1023	2900	460
0	0	15808	14089	5	857	1	1023	2920	460
0	0	15808	14062	5	862	1	1023	2930	460
0	0	15803	14034	5	867	1	1023	2930	460
0	0	15803	14004	5	872	1	1023	2950	450
0	0	15803	13973	5	877	1	1023	2960	450
0	0	15803	13944	5	882	1	1023	2960	450
0	0	15803	13916	5	887	1	1023	2980	440
0	0	15803	13892	5	892	1	1023	2980	440
0	0	15807	13871	5	897	1	1023	3000	440
0	0	15811	13853	5	902	1	1023	3000	440
0	0	15816	13835	5	907	1	1023	3020	430
0	0	15824	13815	5	912	1	1023	3020	430
0	0	15830	13794	5	917	1	1023	3020	430
0	0	15835	13773	5	922	1	1023	3030	430
0	0	15842	13754	5	927	1	1023	3030	430
0	0	15848	13736	5	932	1	1023	3010	420
0	0	15858	13715	5	937	1	1023	3010	420
0	0	15870	13692	5	942	1	1023	3020	400
0	0	15879	13667	5	947	1	1023	3020	400
0	0	15884	13641	5	952	1	1023	3020	400
0	0	15888	13617	5	957	1	1023	3020	400
0	0	15888	13594	5	962	1	1023	3010	390
0	0	15892	13576	5	967	1	1023	3010	390
0	0	15892	13563	5	972	1	1023	3000	380
0	0	15898	13556	5	977	1	1023	3020	370
0	0	15903	13551	5	982	1	1023	3020	370
0	0	15908	13546	5	987	1	1023	3020	370
0	0	15913	13538	5	992	1	1023	3030	370
0	0	15920	13527	5	997	1	1023	3030	370
0	0	15927	13517	5	1002	1	1023	3050	360
0	0	15936	13507	5	1007	1	1023	3050	360
0	0	15946	13498	5	1012	1	1023	3070	370
0	0	15957	13492	5	1017	1	1023	3070	370
0	0	15968	13487	5	1022	1	1023	3110	370
0	0	15982	13487	5	1027	1	1023	3110	370
0	0	16000	13483	5	1032	1	1023	3110	370
0	0	16023	13483	5	1037	1	1023	3120	370
0	0	16047	13483	5	1042	1	1023	3120	370
0	0	16073	13490	5	1047	1	1023	3130	370
0	0	16098	13497	5	1052	1	1023	3150	360
0	0	16121	13504	5	1057	1	1023	3170	370
0	0	16145	13510	5	1062	1	1023	3170	370
0	0	16166	13518	5	1067	1	1023	3180	370
0	0	16184	13526	5	1072	1	1023	3180	370
0	0	16201	13537	5	1077	1	1023	3160	360
0	0	16216	13550	5	1082	1	1023	3160	360
0	0	16233	13565	5	1087	1	995	3150	350
0	0	16250	13583	5	1092	1	948	3150	350
0	0	16265	13601	5	1097	1	860	3150	350
0	0	16280	13622	5	1102	1	209	3130	340
0	0	16280	13622	5	1107	0	0	3130	340
0	0	16312	13663	5	1112	0	0	3120	340
0	0	16330	13679	5	1117	0	0	3120	340
0	0	16348	13689	5	1122	0	0	3100	330
0	0	16366	13698	5	1127	0	0	3100	330
0	0	16383	13708	5	1132	0	0	3090	320
0	0	16398	13722	5	1137	0	0	3090	320
0	0	16411	13737	5	1142	0	0	3070	310
0	0	16419	13750	5	1147	0	0	3070	310
0	0	16423	13758	5	1152	0	0	3060	300
0	0	16423	13762	5	1157	0	0	3060	300
0	0	16423	13762	5	1162	0	0	3030	290
0	0	16418	13762	5	1167	0	0	3030	290
0	0	16418	13755	5	1172	0	0	3020	290
0	0	16414	13747	5	1177	0	0	3000	270
0	0	16410	13738	5	1182	0	0	3000	270
0	0	16405	13726	5	1187	0	0	2990	270
0	0	16399	13716	5	1192	0	0	2990	270
0	0	16394	13707	5	1197	0	0	2990	270
0	0	16388	13699	5	1202	0	0	2990	270
0	0	16383	13695	5	1207	0	0	2970	270
0	0	16383	13695	5	1212	0	0	2970	270
0	0	16378	13691	5	1217	0	0	2970	270
0	0	16378	13691	5	1222	0	0	2970	270
0	0	16378	13691	5	1227	0	0	2970	270
0	0	16378	13691	5	1232	0	0	2970	270
0	0	16372	13691	5	1237	0	0	2970	270
0	0	16368	13687	5	1242	0	0	2970	270
0	0	16363	13683	5	1247	0	0	2970	270
0	0	16358	13680	5	1252	0	0	2990	270
0	0	16351	13680	5	1257	0	0	2990	270
0	0	16345	13675	5	1262	0	0	2990	270
0	0	16339	13675	5	1267	0	0	2990	270
0	0	16333	13670	5	1272	0	0	3000	270
0	0	16326	13670	5	1277	0	0	3000	270
0	0	16319	13670	5	1282	0	0	3020	290
0	0	16312	13670	5	1287	0	0	3020	290
0	0	16305	13666	5	1292	0	0	3020	290
0	0	16299	13666	5	1297	0	0	3030	290
0	0	16293	13663	5	1302	0	0	3030	290
0	0	16288	13663	5	1307	0	0	3050	310
0	0	16282	13663	5	1312	0	0	3050	310
0	0	16276	13658	5	1317	0	0	3050	310
0	0	16272	13658	5	1322	0	0	3050	310
0	0	16268	13653	5	1327	0	0	3050	310
0	0	16268	13653	5	1332	0	0	3060	310
0	0	16264	13653	5	1337	0	0	3060	310
0	0	16264	13650	5	1342	0	0	3080	330
0	0	16264	13650	5	1347	0	0	3080	330
0	0	16260	13650	5	1352	0	0	3080	330
0	0	16260	13650	5	1357	0	0	3080	330
0	0	16260	13653	5	1362	0	0	3080	330
0	0	16256	13653	5	1367	0	0	3080	330
0	0	16256	13653	5	1372	0	0	3080	330
0	0	16256	13653	5	1377	0	0	3080	330
0	0	16256	13653	5	1382	0	0	3080	330
0	0	16256	13653	5	1387	0	0	3080	330
0	0	16251	13653	5	1392	0	0	3080	330
0	0	16251	13653	5	1397	0	0	3080	330
0	0	16248	13648	5	1402	0	0	3080	330
0	0	16248	13648	5	1407	0	0	3080	330
0	0	16248	13642	5	1412	0	0	3080	330
0	0	16243	13638	5	1417	0	0	3080	330
0	0	16215	13611	5	1422	1	763	3110	340
0	0	16215	13611	5	1427	1	796	3110	340
0	0	16215	13615	5	1432	1	818	3110	340
0	0	16215	13615	5	1437	1	833	3110	340
0	0	16215	13615	5	1442	1	846	3110	340
0	0	16215	13620	5	1447	1	856	3110	340
0	0	16212	13620	5	1452	1	865	3110	340
0	0	16212	13620	5	1457	1	873	3110	340
0	0	16212	13620	5	1462	1	881	3110	340
0	0	16212	13620	5	1467	1	888	3110	340
0	0	16212	13620	5	1472	1	895	3110	340
0	0	16212	13624	5	1477	1	901	3110	340
0	0	16217	13624	5	1482	1	910	3110	340
0	0	16217	13624	5	1487	1	921	3110	340
0	0	16222	13630	5	1492	1	933	3090	350
0	0	16226	13630	5	1497	1	942	3090	350
0	0	16231	13634	5	1502	1	946	3090	350
0	0	16238	13638	5	1507	1	948	3090	350
0	0	16246	13642	5	1512	1	953	3070	340
0	0	16255	13648	5	1517	1	964	3070	340
0	0	16264	13655	5	1522	1	974	3060	330
0	0	16273	13662	5	1527	1	976	3060	330
0	0	16284	13672	5	1532	1	980	3050	340
0	0	16294	13682	5	1537	1	990	3050	340
0	0	16304	13692	5	1542	1	995	3050	340
0	0	16316	13705	5	1547	1	997	3050	340
0	0	16327	13721	5	1552	1	999	3050	340
0	0	16342	13740	5	1557	1	1004	3030	340
0	0	16356	13759	5	1562	1	1006	3030	340
0	0	16370	13776	5	1567	1	1008	3030	340
0	0	16382	13787	5	1572	1	1008	3030	340
0	0	16394	13798	5	1577	1	1011	3020	340
0	0	16407	13808	5	1582	1	1015	3020	340
0	0	16421	13818	5	1587	1	1015	3020	340
0	0	16436	13828	5	1592	1	1017	3020	340
0	0	16449	13836	5	1597	1	1023	3020	340
0	0	16461	13841	5	1602	1	1023	3020	340
0	0	16471	13845	5	1607	1	1023	3020	340
0	0	16482	13845	5	1612	1	1023	3020	340
0	0	16494	13845	5	1617	1	1023	3020	340
0	0	16508	13845	5	1622	1	1023	3020	340
0	0	16520	13845	5	1627	1	1023	3020	340
0	0	16533	13845	5	1632	1	1023	3020	340
0	0	16545	13838	5	1637	1	1023	3020	340
0	0	16555	13829	5	1642	1	1023	3020	340
0	0	16565	13818	5	1647	1	1023	3030	340
0	0	16574	13806	5	1652	1	1023	3030	340
0	0	16584	13791	5	1657	1	1023	3010	330
0	0	16592	13776	5	1662	1	1023	3010	330
0	0	16598	13756	5	1667	1	1023	3000	320
0	0	16598	13733	5	1672	1	1023	3000	320
0	0	16592	13705	5	1677	1	1023	3000	320
0	0	16581	13673	5	1682	1	1023	3000	320
0	0	16566	13641	5	1687	1	1023	3000	320
0	0	16549	13610	5	1692	1	1023	3000	320
0	0	16531	13583	5	1697	1	1023	3000	320
0	0	16511	13558	5	1702	1	1023	3000	320
0	0	16490	13534	5	1707	1	1023	3000	320
0	0	16468	13512	5	1712	1	1023	3020	320
0	0	16445	13496	5	1717	1	1023	3020	320
0	0	16424	13483	5	1722	1	1023	3020	320
0	0	16405	13477	5	1727	1	1023	3030	310
0	0	16387	13477	5	1732	1	1022	3030	310
0	0	16371	13477	5	1737	1	1020	3050	310
0	0	16354	13477	5	1742	1	1020	3050	310
0	0	16338	13477	5	1747	1	1020	3060	300
0	0	16322	13483	5	1752	1	1018	3060	300
0	0	16309	13489	5	1757	1	1015	3090	300
0	0	16297	13497	5	1762	1	1010	3090	300
0	0	16286	13505	5	1767	1	1004	3110	310
0	0	16277	13515	5	1772	1	985	3120	310
0	0	16269	13530	5	1777	1	959	3120	310
0	0	16263	13547	5	1782	1	923	3120	310
0	0	16258	13566	5	1787	1	866	3120	310
0	0	16258	13584	5	1792	1	586	3120	310
0	0	16258	13584	5	1797	0	0	3120	310
0	0	16254	13616	5	1802	0	0	3120	310
0	0	16254	13631	5	1807	0	0	3110	310
0	0	16258	13645	5	1812	0	0	3120	320
0	0	16262	13658	5	1817	0	0	3120	320
0	0	16269	13671	5	1822	0	0	3140	330
0	0	16276	13685	5	1827	0	0	3140	330
0	0	16287	13702	5	1832	0	0	3140	330
0	0	16302	13724	5	1837	0	0	3100	330
0	0	16319	13750	5	1842	0	0	3100	330
0	0	16339	13779	5	1847	0	0	3090	320
0	0	16359	13806	5	1852	0	0	3090	320
0	0	16379	13827	5	1857	0	0	3090	320
0	0	16398	13840	5	1862	0	0	3090	320
0	0	16417	13847	5	1867	0	0	3090	320
0	0	16436	13847	5	1872	0	0	3060	310
0	0	16454	13847	5	1877	0	0	3060	310
0	0	16472	13847	5	1882	0	0	3050	310
0	0	16488	13842	5	1887	0	0	3050	310
0	0	16502	13836	5	1892	0	0	3050	310
0	0	16515	13830	5	1897	0	0	3050	310
0	0	16526	13824	5	1902	0	0	3030	290
0	0	16535	13818	5	1907	0	0	3040	290
0	0	16544	13813	5	1912	0	0	3030	290
0	0	16552	13808	5	1917	0	0	3030	290
0	0	16559	13804	5	1922	0	0	3050	280
0	0	16565	13797	5	1927	0	0	3050	280
0	0	16569	13790	5	1932	0	0	3050	280
0	0	16569	13781	5	1937	0	0	3030	270
0	0	16576	13771	5	1942	0	0	3030	270
0	0	16576	13762	5	1947	0	0	3020	260
0	0	16581	13751	5	1952	0	0	3020	260
0	0	16581	13742	5	1957	0	0	3020	260
0	0	16584	13734	5	1962	0	0	3020	260
0	0	16584	13727	5	1967	0	0	3000	270
0	0	16588	13722	5	1972	0	0	3000	270
0	0	16588	13719	5	1977	0	0	3000	270
0	0	16591	13719	5	1982	0	0	2990	270
0	0	16591	13719	5	1987	0	0	3000	270
0	0	16591	13719	5	1992	0	0	3000	270
0	0	16597	13726	5	1997	0	0	3000	290
0	0	16597	13730	5	2002	0	0	3000	290
0	0	16601	13734	5	2007	0	0	3000	290
0	0	16601	13739	5	2012	0	0	3000	290
0	0	16605	13744	5	2017	0	0	3000	290
0	0	16605	13749	5	2022	0	0	3000	290
0	0	16609	13753	5	2027	0	0	3000	290
0	0	16609	13757	5	2032	0	0	3000	290
0	0	16613	13761	5	2037	0	0	3000	290
0	0	16613	13764	5	2042	0	0	3000	290
0	0	16616	13764	5	2047	0	0	3000	290
0	0	16616	13770	5	2052	0	0	3000	290
0	0	16616	13770	5	2057	0	0	3000	290
0	0	16616	13774	5	2062	0	0	3010	300
0	0	16616	13774	5	2067	0	0	3010	300
0	0	16616	13774	5	2072	0	0	3020	320
0	0	16612	13774	5	2077	0	0	3020	320
0	0	16612	13774	5	2082	0	0	3020	320
0	0	16612	13774	5	2087	0	0	3020	320
0	0	16612	13774	5	2092	0	0	3020	320
0	0	16609	13774	5	2097	0	0	3020	320
0	0	16609	13774	5	2102	0	0	3020	320
0	0	16609	13774	5	2107	0	0	3020	320
0	0	16609	13774	5	2112	0	0	3020	320
0	0	16609	13779	5	2117	0	0	3020	320
0	0	16609	13779	5	2122	0	0	3020	320
0	0	16605	13782	5	2127	0	0	3020	320
0	0	16605	13782	5	2132	0	0	3020	320
0	0	16605	13782	5	2137	0	0	3020	320
0	0	16605	13786	5	2142	0	0	3020	320
0	0	16600	13786	5	2147	0	0	3020	320
0	0	16600	13786	5	2152	0	0	3020	320
0	0	16600	13790	5	2157	0	0	3020	320
0	0	16600	13790	5	2162	0	0	3020	320
0	0	16596	13786	5	2167	0	0	3020	320
0	0	16592	13797	5	2172	1	688	3000	320
0	0	16588	13801	5	2177	1	738	3000	320
0	0	16588	13801	5	2182	1	773	3000	320
0	0	16588	13801	5	2187	1	797	3000	320
0	0	16583	13801	5	2192	1	814	3010	330
0	0	16583	13801	5	2197	1	828	3010	330
0	0	16576	13801	5	2202	1	839	3030	340
0	0	16572	13801	5	2207	1	850	3030	340
0	0	16568	13796	5	2212	1	862	3030	340
0	0	16568	13792	5	2217	1	872	3030	340
0	0	16563	13787	5	2222	1	881	3030	340
0	0	16559	13781	5	2227	1	895	3030	340
0	0	16555	13774	5	2232	1	908	3030	340
0	0	16550	13765	5	2237	1	914	3030	340
0	0	16546	13754	5	2242	1	915	3030	340
0	0	16542	13742	5	2247	1	936	3030	340
0	0	16542	13729	5	2252	1	943	3030	340
0	0	16537	13715	5	2257	1	943	3010	330
0	0	16537	13699	5	2262	1	946	3010	330
0	0	16537	13681	5	2267	1	958	3000	320
0	0	16537	13663	5	2272	1	959	3000	320
0	0	16537	13646	5	2277	1	959	3020	320
0	0	16537	13631	5	2282	1	964	3020	320
0	0	16545	13616	5	2287	1	975	3020	320
0	0	16551	13602	5	2292	1	988	3020	320
0	0	16557	13588	5	2297	1	990	3030	310
0	0	16563	13577	5	2302	1	998	3030	310
0	0	16573	13567	5	2307	1	999	3030	310
0	0	16582	13559	6	2313	1	1009	3050	310
0	0	16592	13553	5	2318	1	1017	3050	310
0	0	16604	13546	5	2323	1	1020	3050	310
0	0	16616	13540	5	2328	1	1021	3050	310
0	0	16632	13534	5	2333	1	1023	3060	300
0	0	16650	13534	5	2338	1	1023	3060	300
0	0	16669	13534	5	2343	1	1023	3060	300
0	0	16690	13534	5	2348	1	1022	3080	300
0	0	16712	13539	5	2353	1	1020	3080	300
0	0	16735	13547	5	2358	1	1018	3080	300
0	0	16756	13555	5	2363	1	1017	3080	300
0	0	16775	13563	5	2368	1	1014	3090	290
0	0	16793	13575	5	2373	1	1010	3090	290
0	0	16811	13589	5	2378	1	987	3090	290
0	0	16829	13607	5	2383	1	953	3090	290
0	0	16847	13629	5	2388	1	907	3090	290
0	0	16862	13651	5	2393	1	836	3090	290
0	0	16876	13672	5	2398	1	501	3090	290
0	0	16876	13672	5	2403	0	0	3090	290
0	0	16904	13710	5	2408	0	0	3090	290
0	0	16919	13728	5	2413	0	0	3090	290
0	0	16933	13745	5	2418	0	0	3070	280
0	0	16945	13759	5	2423	0	0	3060	290
0	0	16957	13769	5	2428	0	0	3050	280
0	0	16966	13778	5	2433	0	0	3030	270
0	0	16975	13783	5	2438	0	0	3030	270
0	0	16983	13788	5	2443	0	0	3020	260
0	0	16989	13788	5	2448	0	0	3020	260
0	0	16994	13792	5	2453	0	0	3020	260
0	0	16994	13792	5	2458	0	0	3020	260
0	0	16998	13792	5	2463	0	0	3030	270
0	0	16998	13792	5	2468	0	0	3030	270
0	0	17001	13792	5	2473	0	0	3060	280
0	0	17007	13792	5	2478	0	0	3060	280
0	0	17013	13792	5	2483	0	0	3080	270
0	0	17022	13785	5	2488	0	0	3080	270
0	0	17032	13779	5	2493	0	0	3100	270
0	0	17039	13772	5	2498	0	0	3130	260
0	0	17047	13765	5	2503	0	0	3180	260
0	0	17055	13758	5	2508	0	0	3230	250
0	0	17061	13758	5	2513	0	0	3230	250
0	0	17070	13758	5	2518	0	0	3250	250
0	0	17079	13767	5	2523	0	0	3250	250
0	0	17090	13786	5	2528	0	0	3250	250
0	0	17102	13809	5	2533	0	0	3250	250
0	0	17116	13835	5	2538	0	0	3250	250
0	0	17134	13860	5	2543	0	0	3250	250
0	0	17155	13881	5	2548	0	0	3250	250
0	0	17155	13881	5	2553	0	0	3250	250
0	0	17454	14077	5	2558	0	0	2810	300
0	0	17460	14077	5	2563	0	0	2810	300
0	0	17467	14083	5	2568	0	0	2810	300
0	0	17475	14088	5	2573	0	0	2810	300
0	0	17486	14092	5	2578	0	0	2820	290
0	0	17491	14092	5	2583	0	0	2840	290
0	0	17491	14092	5	2588	0	0	2840	290
0	0	17496	14088	5	2593	0	0	2860	290
0	0	17496	14081	5	2598	0	0	2880	290
0	0	17491	14073	5	2603	0	0	2900	290
0	0	17485	14059	5	2608	0	0	2920	280
0	0	17473	14041	5	2613	0	0	2940	280
0	0	17462	14019	5	2618	0	0	2970	270
0	0	17451	13997	5	2623	0	0	2990	270
0	0	17442	13981	5	2628	0	0	3020	260
0	0	17438	13965	5	2633	0	0	3050	250
0	0	17428	13952	5	2638	0	0	3070	250
0	0	17415	13935	5	2643	0	0	3110	240
0	0	17398	13911	5	2648	0	0	3140	230
0	0	17380	13887	5	2653	0	0	3150	220
0	0	17365	13861	5	2658	0	0	3150	220
0	0	17351	13835	5	2663	0	0	3150	220
0	0	17335	13813	5	2668	0	0	3150	220
0	0	17317	13796	5	2673	0	0	3150	220
0	0	17299	13784	5	2678	0	0	3150	220
0	0	17280	13780	5	2683	0	0	3160	230
0	0	17261	13780	5	2688	0	0	3180	230
0	0	17243	13780	5	2693	0	0	3190	240
0	0	17225	13780	5	2698	0	0	3190	240
0	0	17210	13784	5	2703	0	0	3200	250
0	0	17197	13784	5	2708	0	0	3180	270
0	0	17185	13784	5	2713	0	0	3160	280
0	0	17172	13784	5	2718	0	0	3150	300
0	0	17160	13781	5	2723	0	0	3130	320
0	0	17147	13781	5	2728	0	0	3100	330
0	0	17134	13781	5	2733	0	0	3110	340
0	0	17123	13781	5	2738	0	0	3090	360
0	0	17112	13781	5	2743	0	0	3080	380
0	0	17103	13781	5	2748	0	0	3050	390
0	0	17095	13786	5	2753	0	0	3030	410
0	0	17087	13791	5	2758	0	0	3010	420
0	0	17078	13791	5	2763	0	0	3030	430
0	0	17068	13797	5	2768	0	0	3030	430
0	0	17057	13797	5	2773	0	0	3040	440
0	0	17045	13797	5	2778	0	0	3060	430
0	0	17032	13797	5	2783	0	0	3090	440
0	0	17018	13791	5	2788	0	0	3110	430
0	0	17004	13787	5	2793	0	0	3110	430
0	0	16991	13783	5	2798	0	0	3120	440
0	0	16978	13780	5	2803	0	0	3130	430
0	0	16967	13775	5	2808	0	0	3150	440
0	0	16956	13771	5	2813	0	0	3150	440
0	0	16946	13766	5	2818	0	0	3150	440
0	0	16938	13762	5	2823	0	0	3150	420
0	0	16930	13762	5	2828	0	0	3140	420
0	0	16924	13756	5	2833	0	0	3120	410
0	0	16918	13756	5	2838	0	0	3110	400
0	0	16913	13756	5	2843	0	0	3090	390
0	0	16909	13752	5	2848	0	0	3070	400
0	0	16909	13752	5	2853	0	0	3050	390
0	0	16902	13752	5	2858	0	0	3030	380
0	0	16902	13752	5	2863	0	0	3000	380
0	0	16897	13752	5	2868	0	0	2980	360
0	0	16893	13756	5	2873	0	0	2960	340
0	0	16893	13756	5	2878	0	0	2950	330
0	0	16889	13756	5	2883	0	0	2940	320
0	0	16889	13756	5	2888	0	0	2930	310
0	0	16885	13756	5	2893	0	0	2910	290
0	0	16885	13756	5	2898	0	0	2910	290
0	0	16885	13756	5	2903	0	0	2910	280
0	0	16881	13756	5	2908	0	0	2910	280
0	0	16881	13756	5	2913	0	0	2910	280
0	0	16881	13756	5	2918	0	0	2910	280
0	0	16877	13756	5	2923	0	0	2910	280
0	0	16877	13752	5	2928	0	0	2910	280
0	0	16873	13752	5	2933	0	0	2910	280
0	0	16873	13746	5	2938	0	0	2910	280
0	0	16867	13746	5	2943	0	0	2910	290
0	0	16863	13740	5	2948	0	0	2930	290
0	0	16860	13740	5	2953	0	0	2940	310
0	0	16856	13734	5	2958	0	0	2940	310
0	0	16856	13734	5	2963	0	0	2940	310
0	0	16851	13729	5	2968	0	0	2940	310
0	0	16851	13729	5	2973	0	0	2940	310
0	0	16847	13729	5	2978	0	0	2940	310
0	0	16843	13729	5	2983	0	0	2950	300
0	0	16843	13729	5	2988	0	0	2950	300
0	0	16838	13729	5	2993	0	0	2950	300
0	0	16838	13725	5	2998	0	0	2960	310
0	0	16832	13725	5	3003	0	0	2960	310
0	0	16832	13721	5	3008	0	0	2980	330
0	0	16827	13721	5	3013	0	0	2980	330
0	0	16827	13721	5	3018	0	0	3000	320
0	0	16821	13718	5	3023	0	0	3000	320
0	0	16818	13718	5	3028	0	0	3000	320
0	0	16818	13718	5	3033	0	0	3000	320
0	0	16812	13714	5	3038	0	0	3000	320
0	0	16807	13714	5	3043	0	0	3000	320
0	0	16804	13710	5	3048	0	0	3000	320
0	0	16799	13710	5	3053	0	0	3000	320
0	0	16794	13710	5	3058	0	0	3000	320
0	0	16791	13710	5	3063	0	0	3000	320
0	0	16791	13710	5	3068	0	0	3000	320
0	0	16785	13710	5	3073	0	0	3000	320
0	0	16785	13710	5	3078	0	0	3000	320
0	0	16785	13707	5	3083	0	0	3000	330
0	0	16781	13707	5	3088	0	0	3010	330
0	0	16781	13707	5	3093	0	0	3030	340
0	0	16777	13707	5	3098	0	0	3030	340
0	0	16777	13707	5	3103	0	0	3030	340
0	0	16774	13703	5	3108	0	0	3030	340
0	0	16774	13703	5	3113	0	0	3030	340
0	0	16770	13703	5	3118	0	0	3030	340
0	0	16766	13698	5	3123	0	0	3030	340
0	0	16762	13698	5	3128	0	0	3030	340
0	0	16756	13698	5	3133	0	0	3030	340
0	0	16751	13693	5	3138	0	0	3030	340
0	0	16747	13693	5	3143	0	0	3030	340
0	0	16743	13693	5	3148	0	0	3030	340
0	0	16739	13689	5	3153	0	0	3030	340
0	0	16739	13689	5	3158	0	0	3030	340
0	0	16734	13689	5	3163	0	0	3030	340
0	0	16734	13689	5	3168	0	0	3030	340
0	0	16734	13689	5	3173	0	0	3030	340
0	0	16734	13689	5	3178	0	0	3030	340
0	0	16734	13689	5	3183	0	0	3030	340
0	0	16734	13689	5	3188	0	0	3030	340
0	0	16737	13689	5	3193	0	0	3030	340
0	0	16737	13689	5	3198	0	0	3030	340
0	0	16737	13689	5	3203	0	0	3030	340
0	0	16737	13689	5	3208	0	0	3030	340
0	0	16737	13689	5	3213	0	0	3030	340
0	0	16734	13689	5	3218	0	0	3030	340
0	0	16734	13683	5	3223	0	0	3030	340
0	0	16734	13683	5	3228	0	0	3030	340
0	0	16734	13679	5	3233	0	0	3030	340
0	0	16734	13679	5	3238	0	0	3030	340
0	0	16734	13679	5	3243	0	0	3050	340
0	0	16734	13676	5	3248	0	0	3050	340
0	0	16734	13676	5	3253	0	0	3050	340
0	0	16734	13676	5	3258	0	0	3050	340
0	0	16734	13676	5	3263	0	0	3060	340
0	0	16734	13671	5	3268	0	0	3060	340
0	0	16734	13671	5	3273	0	0	3080	350
0	0	16734	13671	5	3278	0	0	3080	350
0	0	16734	13667	5	3283	0	0	3080	350
0	0	16734	13667	5	3288	0	0	3080	350
0	0	16734	13667	5	3293	0	0	3080	350
0	0	16734	13667	5	3298	0	0	3080	350
0	0	16734	13667	5	3303	0	0	3080	350
0	0	16734	13663	5	3308	0	0	3080	350
0	0	16730	13663	5	3313	0	0	3080	350
0	0	16730	13663	5	3318	0	0	3080	350
0	0	16726	13663	5	3323	0	0	3080	350
0	0	16726	13659	5	3328	0	0	3080	350
0	0	16722	13659	5	3333	0	0	3080	350
0	0	16722	13654	5	3338	0	0	3080	350
0	0	16722	13654	5	3343	0	0	3080	350
0	0	16722	13654	5	3348	0	0	3080	350
0	0	16722	13650	5	3353	0	0	3080	350
0	0	16722	13650	5	3358	0	0	3080	350
0	0	16722	13650	6	3364	0	0	3080	350
0	0	16722	13650	5	3369	0	0	3080	350
0	0	16722	13647	5	3374	0	0	3080	350
0	0	16722	13647	5	3379	0	0	3080	350
0	0	16722	13647	5	3384	0	0	3090	350
0	0	16722	13642	5	3389	0	0	3090	350
0	0	16726	13642	5	3394	0	0	3090	350
0	0	16726	13638	5	3399	0	0	3090	350
0	0	16726	13638	5	3404	0	0	3090	350
0	0	16726	13632	5	3409	0	0	3090	350
0	0	16726	13629	5	3414	0	0	3090	350
0	0	16726	13629	5	3419	0	0	3090	350
0	0	16726	13623	5	3424	0	0	3100	360
0	0	16726	13623	5	3429	0	0	3100	360
0	0	16726	13619	5	3434	0	0	3120	370
0	0	16726	13619	5	3439	0	0	3120	370
0	0	16726	13619	5	3444	0	0	3120	370
0	0	16730	13619	5	3449	0	0	3120	370
0	0	16730	13619	5	3454	0	0	3120	370
0	0	16730	13619	5	3459	0	0	3120	370
0	0	16734	13619	5	3464	0	0	3120	370
0	0	16734	13614	5	3469	0	0	3120	370
0	0	16734	13614	5	3474	0	0	3120	370
0	0	16737	13614	5	3479	0	0	3120	370
0	0	16737	13614	5	3484	0	0	3120	370
0	0	16737	13600	2	3486	1	688	3150	380
0	0	16733	13596	5	3491	1	704	3150	380
0	0	16733	13596	5	3496	1	710	3150	380
0	0	16729	13592	5	3501	1	713	3150	380
0	0	16729	13592	5	3506	1	726	3150	380
0	0	16729	13592	5	3511	1	743	3150	380
0	0	16729	13588	5	3516	1	753	3150	380
0	0	16729	13588	5	3521	1	765	3150	380
0	0	16729	13588	5	3526	1	774	3150	380
0	0	16729	13588	5	3531	1	784	3150	380
0	0	16729	13588	5	3536	1	788	3150	380
0	0	16729	13588	5	3541	1	789	3150	380
0	0	16729	13588	5	3546	1	789	3150	380
0	0	16729	13588	5	3551	1	788	3150	380
0	0	16729	13588	5	3556	1	788	3150	380
0	0	16729	13588	5	3561	1	789	3150	380
0	0	16729	13588	5	3566	1	790	3150	380
0	0	16729	13584	5	3571	1	811	3150	380
0	0	16729	13584	5	3576	1	824	3150	380
0	0	16729	13584	5	3581	1	836	3150	380
0	0	16729	13584	5	3586	1	850	3150	380
0	0	16729	13580	5	3591	1	862	3150	380
0	0	16729	13580	5	3596	1	870	3150	380
0	0	16729	13580	5	3601	1	875	3150	380
0	0	16729	13580	5	3606	1	880	3150	380
0	0	16729	13580	5	3611	1	884	3150	380
0	0	16729	13576	5	3616	1	889	3150	380
0	0	16726	13576	5	3621	1	892	3150	380
0	0	16726	13576	5	3626	1	896	3150	380
0	0	16726	13576	5	3631	1	900	3150	380
0	0	16726	13576	5	3636	1	904	3150	380
0	0	16726	13576	5	3641	1	908	3150	380
0	0	16726	13576	5	3646	1	912	3150	380
0	0	16726	13576	5	3651	1	916	3170	370
0	0	16726	13576	5	3656	1	920	3170	370
0	0	16726	13576	5	3661	1	923	3170	370
0	0	16726	13573	5	3666	1	924	3170	370
0	0	16730	13573	5	3671	1	927	3170	370
0	0	16730	13573	5	3676	1	930	3170	370
0	0	16730	13573	5	3681	1	932	3170	370
0	0	16730	13573	5	3686	1	933	3170	370
0	0	16734	13573	5	3691	1	934	3170	370
0	0	16734	13573	5	3696	1	934	3170	370
0	0	16740	13577	5	3701	1	933	3170	370
0	0	16744	13577	5	3706	1	934	3170	370
0	0	16748	13582	5	3711	1	938	3170	370
0	0	16752	13582	5	3716	1	941	3170	370
0	0	16755	13586	5	3721	1	944	3150	360
0	0	16755	13586	5	3726	1	945	3150	360
0	0	16762	13590	5	3731	1	948	3140	360
0	0	16767	13593	5	3736	1	954	3140	360
0	0	16772	13598	5	3741	1	958	3140	360
0	0	16781	13605	5	3746	1	959	3120	370
0	0	16791	13614	5	3751	1	959	3120	370
0	0	16802	13624	5	3756	1	960	3120	370
0	0	16813	13635	5	3761	1	962	3120	370
0	0	16822	13644	5	3766	1	966	3120	370
0	0	16831	13652	5	3771	1	970	3120	370
0	0	16839	13662	5	3776	1	972	3120	370
0	0	16846	13671	5	3781	1	980	3120	370
0	0	16852	13679	5	3786	1	982	3120	370
0	0	16859	13686	5	3791	1	982	3110	370
0	0	16865	13691	5	3796	1	983	3110	370
0	0	16874	13698	5	3801	1	984	3110	370
0	0	16886	13709	5	3806	1	984	3110	370
0	0	16899	13723	5	3811	1	985	3110	370
0	0	16914	13737	5	3816	1	985	3090	380
0	0	16926	13752	5	3821	1	986	3090	380
0	0	16937	13766	5	3826	1	987	3070	370
0	0	16944	13777	5	3831	1	992	3060	370
0	0	16951	13789	5	3836	1	996	3060	370
0	0	16959	13800	5	3841	1	998	3080	380
0	0	16968	13811	5	3846	1	997	3080	380
0	0	16978	13822	5	3851	1	998	3080	380
0	0	16987	13831	5	3856	1	998	3080	380
0	0	16995	13840	5	3861	1	1000	3060	390
0	0	17003	13846	5	3866	1	1001	3060	390
0	0	17011	13853	5	3871	1	1001	3060	390
0	0	17020	13862	5	3876	1	1001	3060	390
0	0	17030	13873	5	3881	1	1001	3070	400
0	0	17041	13887	5	3886	1	1001	3070	400
0	0	17052	13901	5	3891	1	1001	3090	410
0	0	17062	13912	5	3896	1	1001	3090	410
0	0	17071	13922	5	3901	1	1001	3090	410
0	0	17078	13930	5	3906	1	1001	3090	410
0	0	17086	13941	5	3911	1	1001	3090	410
0	0	17093	13953	5	3916	1	1001	3090	410
0	0	17100	13962	5	3921	1	1001	3090	410
0	0	17106	13970	5	3926	1	1001	3070	400
0	0	17111	13976	5	3931	1	1001	3070	400
0	0	17115	13981	5	3936	1	1001	3060	390
0	0	17115	13985	5	3941	1	1001	3060	390
0	0	17119	13989	5	3946	1	1001	3050	390
0	0	17119	13989	5	3951	1	1001	3050	390
0	0	17119	13989	5	3956	1	1001	3050	390
0	0	17119	13989	5	3961	1	1001	3050	390
0	0	17119	13989	5	3966	1	1001	3050	390
0	0	17119	13989	5	3971	1	1002	3050	390
0	0	17119	13989	5	3976	1	1002	3050	390
0	0	17119	13989	5	3981	1	1004	3050	390
0	0	17119	13989	5	3986	1	1005	3050	390
0	0	17115	13984	5	3991	1	1007	3050	390
0	0	17115	13981	5	3996	1	1009	3050	390
0	0	17115	13976	5	4001	1	1011	3050	390
0	0	17111	13971	5	4006	1	1013	3030	400
0	0	17111	13965	5	4011	1	1015	3030	400
0	0	17105	13956	5	4016	1	1022	3030	400
0	0	17099	13942	5	4021	1	1022	3030	400
0	0	17093	13923	5	4026	1	1021	3030	400
0	0	17084	13899	5	4031	1	1022	3030	400
0	0	17076	13873	5	4036	1	1021	3030	400
0	0	17068	13847	5	4041	1	1021	3030	400
0	0	17060	13821	5	4046	1	1022	3030	400
0	0	17053	13797	5	4051	1	1021	3030	400
0	0	17046	13771	5	4056	1	1022	3030	400
0	0	17039	13740	5	4061	1	1020	3030	400
0	0	17030	13707	5	4066	1	1022	3030	400
0	0	17019	13670	5	4071	1	1023	3030	400
0	0	17009	13632	5	4076	1	1022	3040	410
0	0	16999	13597	5	4081	1	1023	3040	410
0	0	16991	13564	5	4086	1	1023	3060	420
0	0	16985	13532	5	4091	1	1023	3080	410
0	0	16977	13502	5	4096	1	1023	3080	410
0	0	16970	13471	5	4101	1	1023	3080	410
0	0	16963	13439	5	4106	1	1023	3080	410
0	0	16955	13410	5	4111	1	1023	3090	410
0	0	16946	13384	5	4116	1	1023	3090	410
0	0	16940	13360	5	4121	1	1020	3110	400
0	0	16933	13338	5	4126	1	1022	3110	400
0	0	16924	13316	5	4131	1	1021	3120	400
0	0	16918	13293	5	4136	1	1020	3140	390
0	0	16911	13270	5	4141	1	1019	3140	390
0	0	16906	13247	5	4146	1	1018	3150	380
0	0	16906	13224	5	4151	1	1016	3150	380
0	0	16901	13202	5	4156	1	1007	3130	370
0	0	16901	13182	5	4161	1	992	3150	360
0	0	16901	13162	5	4166	1	962	3140	360
0	0	16901	13141	5	4171	1	925	3150	350
0	0	16908	13123	5	4176	1	881	3150	350
0	0	16916	13110	5	4181	1	722	3150	350
0	0	16916	13110	5	4186	0	0	3150	330
0	0	16943	13109	5	4191	0	0	3150	330
0	0	16961	13117	5	4196	0	0	3140	330
0	0	16981	13126	5	4201	0	0	3140	330
0	0	17001	13134	5	4206	0	0	3150	320
0	0	17021	13142	5	4211	0	0	3150	320
0	0	17038	13147	5	4216	0	0	3150	320
0	0	17053	13152	5	4221	0	0	3150	320
0	0	17068	13158	5	4226	0	0	3170	320
0	0	17083	13167	5	4231	0	0	3170	320
0	0	17098	13178	5	4236	0	0	3180	310
0	0	17113	13194	5	4241	0	0	3190	310
0	0	17127	13215	5	4246	0	0	3210	300
0	0	17139	13240	5	4251	0	0	3230	310
0	0	17149	13269	5	4256	0	0	3240	300
0	0	17158	13302	5	4261	0	0	3240	300
0	0	17165	13337	5	4266	0	0	3240	300
0	0	17170	13373	5	4271	0	0	3260	290
0	0	17170	13411	5	4276	0	0	3260	290
0	0	17170	13447	5	4281	0	0	3240	290
0	0	17170	13482	5	4286	0	0	3250	280
0	0	17170	13513	5	4291	0	0	3230	280
0	0	17170	13540	5	4296	0	0	3230	280
0	0	17165	13565	5	4301	0	0	3230	280
0	0	17165	13584	5	4306	0	0	3210	290
0	0	17165	13602	5	4311	0	0	3210	290
0	0	17161	13619	5	4316	0	0	3200	300
0	0	17161	13634	5	4321	0	0	3180	310
0	0	17161	13650	5	4326	0	0	3180	310
0	0	17161	13669	5	4331	0	0	3170	320
0	0	17157	13690	5	4336	0	0	3150	320
0	0	17154	13715	5	4341	0	0	3140	330
0	0	17154	13742	5	4346	0	0	3120	340
0	0	17147	13770	5	4351	0	0	3120	340
0	0	17143	13798	5	4356	0	0	3120	340
0	0	17143	13826	5	4361	0	0	3120	340
0	0	17137	13850	5	4366	0	0	3110	340
0	0	17132	13871	5	4371	0	0	3110	340
0	0	17127	13889	5	4376	0	0	3120	350
0	0	17123	13901	5	4381	0	0	3120	350
0	0	17120	13911	5	4386	0	0	3140	360
0	0	17120	13918	5	4391	0	0	3140	360
0	0	17116	13923	5	4396	0	0	3140	360
0	0	17116	13928	5	4401	0	0	3140	360
0	0	17116	13932	5	4406	0	0	3140	360
0	0	17116	13937	5	4411	0	0	3140	360
0	0	17116	13941	5	4416	0	0	3150	350
0	0	17112	13946	5	4421	0	0	3150	350
0	0	17112	13951	5	4426	0	0	3150	350
0	0	17112	13954	5	4431	0	0	3150	350
0	0	17112	13959	5	4436	0	0	3150	350
0	0	17116	13963	5	4441	0	0	3150	350
0	0	17116	13967	5	4446	0	0	3140	360
0	0	17120	13971	5	4451	0	0	3140	360
0	0	17120	13975	5	4456	0	0	3140	360
0	0	17125	13975	5	4461	0	0	3140	360
0	0	17125	13980	5	4466	0	0	3120	370
0	0	17125	13980	5	4471	0	0	3120	370
0	0	17125	13986	5	4476	0	0	3120	370
0	0	17125	13986	5	4481	0	0	3120	370
0	0	17125	13993	5	4486	0	0	3110	370
0	0	17125	13993	5	4491	0	0	3110	370
0	0	17119	13998	5	4496	0	0	3110	370
0	0	17114	13998	5	4501	0	0	3110	370
0	0	17110	13998	5	4506	0	0	3110	370
0	0	17106	14001	5	4511	0	0	3090	380
0	0	17101	14001	5	4516	0	0	3090	380
0	0	17096	14006	5	4521	0	0	3090	380
0	0	17092	14006	5	4526	0	0	3090	380
0	0	17092	14011	5	4531	0	0	3090	380
0	0	17088	14011	5	4536	0	0	3090	380
0	0	17114	14034	2	4538	1	984	3080	380
0	0	17123	14034	5	4543	1	995	3080	380
0	0	17133	14038	5	4548	1	997	3080	380
0	0	17147	14038	5	4553	1	1009	3060	390
0	0	17163	14038	5	4558	1	1010	3060	390
0	0	17180	14038	5	4563	1	1019	3060	390
0	0	17195	14038	5	4568	1	1023	3060	390
0	0	17211	14038	5	4573	1	1023	3060	390
0	0	17229	14038	5	4578	1	1023	3060	390
0	0	17248	14038	5	4583	1	1023	3060	390
0	0	17266	14038	5	4588	1	1023	3040	380
0	0	17281	14031	5	4593	1	1023	3040	380
0	0	17295	14023	5	4598	1	1023	3030	370
0	0	17305	14014	5	4603	1	1023	3030	370
0	0	17315	14002	5	4608	1	1023	3030	370
0	0	17323	13991	5	4613	1	1023	3030	370
0	0	17327	13977	5	4618	1	1023	3030	370
0	0	17331	13960	5	4623	1	1023	3030	370
0	0	17335	13941	5	4628	1	1023	3010	360
0	0	17335	13917	5	4633	1	1023	3030	350
0	0	17335	13891	5	4638	1	1023	3020	340
0	0	17335	13860	5	4643	1	1023	3020	340
0	0	17325	13823	5	4648	1	1023	3020	340
0	0	17315	13786	5	4653	1	1023	3020	340
0	0	17306	13751	5	4658	1	1023	3020	340
0	0	17298	13723	5	4663	1	1023	3020	340
0	0	17293	13703	5	4668	1	1023	3020	340
0	0	17289	13689	5	4673	1	1023	3020	340
0	0	17289	13678	5	4678	1	1023	3020	340
0	0	17285	13668	5	4683	1	1023	3020	340
0	0	17285	13660	5	4688	1	1023	3020	340
0	0	17285	13652	5	4693	1	1023	3020	340
0	0	17291	13644	5	4698	1	1023	3020	340
0	0	17296	13636	5	4703	1	1023	3020	340
0	0	17303	13628	5	4708	1	1023	3020	340
0	0	17312	13620	5	4713	1	1023	3020	340
0	0	17325	13611	5	4718	1	1023	3020	340
0	0	17340	13602	5	4723	1	1023	3020	340
0	0	17361	13591	5	4728	1	1023	3020	340
0	0	17387	13584	5	4733	1	1023	3030	340
0	0	17417	13584	5	4738	1	1023	3030	340
0	0	17451	13584	5	4743	1	1023	3030	340
0	0	17485	13590	5	4748	1	1023	3050	340
0	0	17516	13598	5	4753	1	1020	3030	320
0	0	17543	13608	5	4758	1	993	3030	320
0	0	17568	13622	5	4763	1	941	3030	310
0	0	17593	13641	5	4768	1	845	3030	310
0	0	17618	13666	5	4773	1	156	3030	310
0	0	17618	13666	5	4778	0	0	3030	310
0	0	17665	13726	5	4783	0	0	3050	310
0	0	17687	13752	5	4788	0	0	3030	290
0	0	17707	13774	5	4793	0	0	3030	290
0	0	17726	13793	5	4798	0	0	3020	290
0	0	17742	13811	5	4803	0	0	3000	270
0	0	17757	13834	5	4808	0	0	3010	270
0	0	17770	13859	5	4813	0	0	3000	270
0	0	17782	13882	5	4818	0	0	3020	260
0	0	17790	13902	5	4823	0	0	3030	260
0	0	17796	13916	5	4828	0	0	3030	260
0	0	17802	13926	5	4833	0	0	3050	250
0	0	17802	13931	5	4838	0	0	3070	250
0	0	17809	13931	5	4843	0	0	3080	240
0	0	17809	13931	5	4848	0	0	3120	230
0	0	17813	13931	5	4853	0	0	3150	220
0	0	17813	13927	5	4858	0	0	3150	220
0	0	17809	13923	5	4863	0	0	3150	220
0	0	17805	13923	5	4868	0	0	3150	220
0	0	17801	13923	5	4873	0	0	3150	220
0	0	17801	13939	5	4878	0	0	3150	220
0	0	17801	13963	5	4883	0	0	3150	220
0	0	17801	13995	5	4888	0	0	3150	220
0	0	17801	14035	5	4893	0	0	3150	220
0	0	17801	14079	5	4898	0	0	3150	220
0	0	17805	14127	5	4903	0	0	3150	220
0	0	17805	14179	5	4908	0	0	3150	220
0	0	17810	14235	6	4914	0	0	3150	220
0	0	17814	14288	5	4919	0	0	3150	220
0	0	17818	14338	5	4924	0	0	3150	220
0	0	17825	14382	5	4929	0	0	3150	220
0	0	17830	14418	5	4934	0	0	3150	220
0	0	17837	14445	5	4939	0	0	3150	220
0	0	17849	14457	5	4944	0	0	3150	220
0	0	17862	14457	5	4949	0	0	3150	220
0	0	17880	14447	5	4954	0	0	3150	220
0	0	17904	14423	5	4959	0	0	3150	220
0	0	17927	14392	5	4964	0	0	3150	220
0	0	17957	14355	5	4969	0	0	3150	220
0	0	17987	14315	5	4974	0	0	3150	220
0	0	17987	14315	5	4979	0	0	3150	220
0	0	18020	13742	5	4984	0	0	2910	280
0	0	18012	13742	5	4989	0	0	2910	280
0	0	17998	13746	5	4994	0	0	2900	290
0	0	17976	13751	5	4999	0	0	2900	290
0	0	17950	13751	5	5004	0	0	2900	290
0	0	17928	13751	5	5009	0	0	2900	290
0	0	17911	13746	5	5014	0	0	2900	290
0	0	17899	13733	5	5019	0	0	2900	290
0	0	17890	13716	5	5024	0	0	2910	280
0	0	17881	13698	5	5029	0	0	2910	280
0	0	17872	13680	5	5034	0	0	2910	280
0	0	17863	13665	5	5039	0	0	2910	280
0	0	17854	13652	5	5044	0	0	2910	280
0	0	17844	13642	5	5049	0	0	2910	280
0	0	17835	13636	5	5054	0	0	2920	280
0	0	17824	13632	5	5059	0	0	2920	280
0	0	17812	13632	5	5064	0	0	2920	280
0	0	17801	13628	5	5069	0	0	2920	280
0	0	17788	13628	5	5074	0	0	2930	280
0	0	17777	13628	5	5079	0	0	2930	280
0	0	17765	13634	5	5084	0	0	2930	280
0	0	17756	13634	5	5089	0	0	2940	280
0	0	17747	13641	5	5094	0	0	2940	280
0	0	17738	13644	5	5099	0	0	2940	280
0	0	17730	13649	5	5104	0	0	2940	280
0	0	17721	13655	5	5109	0	0	2950	280
0	0	17712	13662	5	5114	0	0	2950	280
0	0	17703	13668	5	5119	0	0	2950	280
0	0	17695	13675	5	5124	0	0	2940	280
0	0	17686	13680	5	5129	0	0	2940	280
0	0	17679	13685	5	5134	0	0	2940	280
0	0	17670	13690	5	5139	0	0	2940	280
0	0	17662	13697	5	5144	0	0	2940	280
0	0	17654	13703	5	5149	0	0	2930	280
0	0	17647	13710	5	5154	0	0	2930	280
0	0	17640	13714	5	5159	0	0	2930	280
0	0	17633	13714	5	5164	0	0	2930	280
0	0	17628	13718	5	5169	0	0	2930	280
0	0	17622	13718	5	5174	0	0	2920	280
0	0	17617	13718	5	5179	0	0	2930	290
0	0	17611	13715	5	5184	0	0	2930	290
0	0	17604	13715	5	5189	0	0	2940	310
0	0	17596	13710	5	5194	0	0	2940	310
0	0	17587	13710	5	5199	0	0	2940	310
0	0	17577	13706	5	5204	0	0	2950	310
0	0	17566	13702	5	5209	0	0	2950	310
0	0	17556	13702	5	5214	0	0	2970	330
0	0	17547	13696	5	5219	0	0	2970	330
0	0	17540	13691	5	5224	0	0	2970	330
0	0	17535	13687	5	5229	0	0	2970	330
0	0	17535	13682	5	5234	0	0	2970	330
0	0	17535	13678	5	5239	0	0	2980	340
0	0	17535	13678	5	5244	0	0	2980	340
0	0	17535	13673	5	5249	0	0	3000	350
0	0	17535	13669	5	5254	0	0	3000	350
0	0	17535	13665	5	5259	0	0	3000	350
0	0	17535	13659	5	5264	0	0	3000	350
0	0	17535	13652	5	5269	0	0	3000	350
0	0	17528	13644	5	5274	0	0	3000	350
0	0	17528	13638	5	5279	0	0	3000	350
0	0	17521	13633	5	5284	0	0	3000	350
0	0	17518	13630	5	5289	0	0	3000	350
0	0	17518	13630	5	5294	0	0	3000	350
0	0	17511	13630	5	5299	0	0	3000	350
0	0	17511	13630	5	5304	0	0	3000	350
0	0	17506	13630	5	5309	0	0	3000	350
0	0	17506	13626	5	5314	0	0	3000	350
0	0	17506	13626	5	5319	0	0	3000	350
0	0	17506	13626	5	5324	0	0	3000	350
0	0	17502	13626	5	5329	0	0	3020	340
0	0	17502	13626	5	5334	0	0	3020	340
0	0	17502	13626	5	5339	0	0	3020	340
0	0	17497	13623	5	5344	0	0	3020	340
0	0	17497	13623	6	5350	0	0	3020	340
0	0	17497	13623	5	5355	0	0	3020	340
0	0	17497	13619	5	5360	0	0	3020	340
0	0	17497	13619	5	5365	0	0	3020	340
0	0	17497	13619	5	5370	0	0	3020	340
0	0	17497	13619	5	5375	0	0	3020	340
0	0	17497	13619	5	5380	0	0	3020	340
0	0	17497	13619	5	5385	0	0	3020	340
0	0	17497	13619	5	5390	0	0	3020	340
0	0	17497	13619	5	5395	0	0	3020	340
0	0	17501	13619	5	5400	0	0	3020	340
0	0	17501	13619	5	5405	0	0	3020	340
0	0	17507	13619	5	5410	0	0	3020	340
0	0	17511	13619	5	5415	0	0	3020	340
0	0	17516	13615	5	5420	0	0	3020	340
0	0	17521	13615	5	5425	0	0	3020	340
0	0	17524	13615	5	5430	0	0	3020	340
0	0	17528	13611	5	5435	0	0	3020	340
0	0	17528	13611	5	5440	0	0	3020	340
0	0	17528	13611	5	5445	0	0	3020	340
0	0	17528	13608	5	5450	0	0	3020	340
0	0	17532	13608	5	5455	0	0	3020	340
0	0	17532	13608	5	5460	0	0	3030	350
0	0	17532	13608	5	5465	0	0	3030	350
0	0	17532	13608	5	5470	0	0	3050	360
0	0	17532	13611	5	5475	0	0	3050	360
0	0	17532	13611	5	5480	0	0	3050	360
0	0	17532	13615	5	5485	0	0	3050	360
0	0	17532	13615	5	5490	0	0	3050	360
0	0	17532	13619	5	5495	0	0	3050	360
0	0	17532	13619	5	5500	0	0	3050	360
0	0	17536	13624	5	5505	0	0	3050	360
0	0	17536	13624	5	5510	0	0	3050	360
0	0	17536	13627	5	5515	0	0	3050	360
0	0	17536	13627	5	5520	0	0	3050	360
0	0	17536	13627	5	5525	0	0	3050	360
0	0	17540	13627	5	5530	0	0	3050	360
0	0	17543	13621	5	5535	0	0	3050	360
0	0	17537	13585	4	5539	1	535	3050	360
0	0	17537	13585	5	5544	1	627	3050	360
0	0	17537	13585	5	5549	1	715	3050	360
0	0	17537	13585	5	5554	1	787	3050	360
0	0	17537	13585	5	5559	1	835	3050	360
0	0	17537	13585	5	5564	1	864	3050	360
0	0	17537	13585	5	5569	1	883	3050	360
0	0	17537	13585	5	5574	1	899	3050	360
0	0	17540	13585	5	5579	1	911	3050	360
0	0	17540	13585	5	5584	1	922	3050	360
0	0	17545	13585	5	5589	1	930	3050	360
0	0	17550	13589	5	5594	1	936	3050	360
0	0	17556	13595	5	5599	1	941	3050	360
0	0	17563	13605	5	5604	1	951	3030	370
0	0	17574	13618	5	5609	1	955	3030	370
0	0	17585	13639	5	5614	1	959	3030	370
0	0	17599	13663	5	5619	1	963	3030	370
0	0	17613	13687	5	5624	1	963	3030	370
0	0	17626	13713	5	5629	1	965	3020	370
0	0	17639	13736	5	5634	1	967	3020	370
0	0	17649	13758	5	5639	1	973	3020	370
0	0	17660	13781	5	5644	1	976	3020	370
0	0	17671	13806	5	5649	1	980	3020	370
0	0	17681	13833	5	5654	1	986	3000	380
0	0	17692	13859	5	5659	1	987	3000	380
0	0	17702	13885	5	5664	1	989	3000	380
0	0	17711	13907	5	5669	1	992	3000	380
0	0	17719	13926	5	5674	1	994	3000	380
0	0	17724	13940	5	5679	1	995	3000	380
0	0	17724	13951	5	5684	1	996	2990	380
0	0	17724	13958	5	5689	1	998	2990	380
0	0	17724	13958	5	5694	1	998	2990	380
0	0	17724	13962	5	5699	1	998	2990	380
0	0	17724	13962	5	5704	1	998	2990	380
0	0	17720	13962	5	5709	1	998	2990	380
0	0	17720	13955	5	5714	1	997	2990	380
0	0	17715	13945	5	5719	1	998	2990	380
0	0	17707	13928	5	5724	1	997	2990	380
0	0	17699	13903	5	5729	1	998	3000	380
0	0	17687	13872	5	5734	1	1000	2990	380
0	0	17676	13834	5	5739	1	1000	2990	380
0	0	17666	13795	5	5744	1	1004	2990	380
0	0	17658	13756	5	5749	1	1003	2990	380
0	0	17654	13718	5	5754	1	1004	2990	380
0	0	17654	13682	5	5759	1	1006	2980	370
0	0	17654	13647	5	5764	1	1006	2980	370
0	0	17662	13614	5	5769	1	1007	2970	360
0	0	17671	13585	5	5774	1	1005	2970	360
0	0	17683	13561	5	5779	1	1005	2970	360
0	0	17697	13544	5	5784	1	1004	2970	360
0	0	17712	13531	5	5789	1	1004	2970	360
0	0	17729	13521	5	5794	1	1002	2970	360
0	0	17748	13514	5	5799	1	1000	2970	360
0	0	17767	13510	5	5804	1	992	2980	360
0	0	17786	13510	5	5809	1	982	2980	360
0	0	17807	13514	5	5814	1	957	3000	350
0	0	17826	13527	5	5819	1	919	3000	350
0	0	17845	13546	5	5824	1	868	2990	330
0	0	17862	13575	5	5829	1	703	2990	330
0	0	17877	13611	5	5834	1	152	2980	330
0	0	17877	13611	5	5839	0	0	3000	320
0	0	17895	13703	5	5844	0	0	3000	320
0	0	17895	13751	5	5849	0	0	3000	320
0	0	17895	13796	5	5854	0	0	3000	320
0	0	17889	13837	5	5859	0	0	3000	320
0	0	17881	13872	5	5864	0	0	3000	320
0	0	17870	13906	5	5869	0	0	2990	310
0	0	17861	13937	5	5874	0	0	2990	310
0	0	17851	13965	5	5879	0	0	2980	300
0	0	17840	13989	5	5884	0	0	2980	300
0	0	17830	14008	5	5889	0	0	2970	300
0	0	17820	14023	5	5894	0	0	2970	300
0	0	17811	14035	5	5899	0	0	2970	300
0	0	17806	14042	5	5904	0	0	2970	300
0	0	17801	14047	5	5909	0	0	2970	300
0	0	17801	14051	5	5914	0	0	2970	300
0	0	17797	14051	5	5919	0	0	2970	300
0	0	17797	14058	5	5924	0	0	2970	300
0	0	17797	14062	5	5929	0	0	2970	300
0	0	17802	14068	5	5934	0	0	2970	300
0	0	17802	14075	5	5939	0	0	2970	300
0	0	17808	14082	5	5944	0	0	2950	300
0	0	17825	14111	4	5948	1	979	2980	330
0	0	17819	14116	5	5953	1	989	2980	330
0	0	17815	14116	5	5958	1	993	2990	330
0	0	17815	14116	5	5963	1	995	2990	330
0	0	17812	14116	5	5968	1	995	3000	350
0	0	17812	14116	5	5973	1	992	3000	350
0	0	17812	14116	5	5978	1	989	3010	360
0	0	17812	14119	5	5983	1	983	3010	360
0	0	17808	14119	5	5988	1	929	3030	370
0	0	17808	14119	5	5993	1	561	3030	370
0	0	17808	14119	5	5998	0	0	3030	370
0	0	17808	14123	5	6003	0	0	3030	370
0	0	17804	14127	5	6008	0	0	3030	370
0	0	17804	14132	5	6013	0	0	3030	370
0	0	17809	14145	5	6018	0	0	3030	370
0	0	17817	14169	5	6023	0	0	3030	370
0	0	17831	14202	5	6028	0	0	3030	350
0	0	17848	14242	5	6033	0	0	3020	340
0	0	17868	14282	5	6038	0	0	3010	330
0	0	17891	14317	5	6043	0	0	3000	320
0	0	17914	14346	5	6048	0	0	3000	300
0	0	17937	14372	5	6053	0	0	2980	280
0	0	17956	14395	5	6058	0	0	2970	270
0	0	17969	14417	5	6063	0	0	3000	270
0	0	17973	14438	5	6068	0	0	3020	260
0	0	17968	14453	5	6073	0	0	3030	260
0	0	17959	14460	5	6078	0	0	3050	250
0	0	17945	14460	5	6083	0	0	3070	250
0	0	17930	14452	5	6088	0	0	3080	240
0	0	17918	14438	5	6093	0	0	3120	230
0	0	17906	14420	5	6098	0	0	3140	230
0	0	17896	14397	5	6103	0	0	3150	220
0	0	17888	14372	5	6108	0	0	3150	220
0	0	17882	14341	5	6113	0	0	3150	220
0	0	17882	14305	5	6118	0	0	3150	220
0	0	17882	14266	5	6123	0	0	3150	220
0	0	17882	14221	5	6128	0	0	3150	220
0	0	17886	14180	5	6133	0	0	3150	220
0	0	17886	14142	5	6138	0	0	3150	220
0	0	17886	14106	5	6143	0	0	3150	220
0	0	17886	14073	5	6148	0	0	3150	220
0	0	17886	14039	5	6153	0	0	3150	220
0	0	17881	14006	5	6158	0	0	3150	220
0	0	17875	13974	5	6163	0	0	3150	220
0	0	17867	13946	5	6168	0	0	3150	220
0	0	17858	13920	5	6173	0	0	3150	220
0	0	17847	13897	5	6178	0	0	3150	220
0	0	17836	13875	5	6183	0	0	3150	220
0	0	17826	13852	5	6188	0	0	3150	220
0	0	17816	13829	5	6193	0	0	3150	220
0	0	17808	13803	5	6198	0	0	3150	220
0	0	17800	13774	5	6203	0	0	3150	220
0	0	17793	13743	5	6208	0	0	3150	220
0	0	17786	13710	5	6213	0	0	3150	220
0	0	17780	13679	5	6218	0	0	3150	220
0	0	17775	13655	5	6223	0	0	3150	220
0	0	17775	13640	5	6228	0	0	3150	220
0	0	17775	13634	5	6233	0	0	3150	220
0	0	17775	13634	5	6238	0	0	3150	220
0	0	17775	13634	5	6243	0	0	3120	230
0	0	17772	13630	5	6248	0	0	3110	240
0	0	17772	13630	5	6253	0	0	3070	250
0	0	17772	13624	5	6258	0	0	3050	250
0	0	17772	13620	5	6263	0	0	3020	260
0	0	17772	13616	5	6268	0	0	2990	270
0	0	17772	13610	5	6273	0	0	2970	270
0	0	17772	13604	5	6278	0	0	2950	280
0	0	17772	13595	5	6283	0	0	2950	280
0	0	17776	13587	5	6288	0	0	2940	280
0	0	17776	13578	5	6293	0	0	2950	280
0	0	17780	13570	5	6298	0	0	2950	280
0	0	17780	13563	5	6303	0	0	2950	280
0	0	17780	13556	5	6308	0	0	2970	270
0	0	17780	13550	5	6313	0	0	2970	270
0	0	17784	13546	5	6318	0	0	2970	270
0	0	17784	13546	5	6323	0	0	2970	270
0	0	17784	13546	5	6328	0	0	2970	270
0	0	17784	13546	5	6333	0	0	2970	270
0	0	17784	13546	5	6338	0	0	2970	270
0	0	17784	13546	5	6343	0	0	2970	270
0	0	17784	13546	5	6348	0	0	2970	270
0	0	17784	13546	5	6353	0	0	2970	270
0	0	17784	13546	5	6358	0	0	2980	280
0	0	17784	13543	5	6363	0	0	2980	280
0	0	17784	13543	5	6368	0	0	3000	290
0	0	17784	13543	5	6373	0	0	3020	290
0	0	17784	13543	5	6378	0	0	3020	290
0	0	17784	13547	5	6383	0	0	3020	290
0	0	17788	13547	5	6388	0	0	3020	290
0	0	17788	13553	5	6393	0	0	3000	290
0	0	17788	13553	5	6398	0	0	3000	290
0	0	17792	13559	5	6403	0	0	3000	290
0	0	17792	13562	5	6408	0	0	3000	290
0	0	17792	13562	5	6413	0	0	3000	290
0	0	17792	13567	5	6418	0	0	3000	290
0	0	17796	13567	5	6423	0	0	3000	290
0	0	17796	13571	5	6428	0	0	3000	290
0	0	17796	13571	5	6433	0	0	3000	290
0	0	17800	13575	5	6438	0	0	3000	290
0	0	17800	13575	5	6443	0	0	3000	290
0	0	17800	13575	5	6448	0	0	3000	290
0	0	17805	13575	5	6453	0	0	3000	290
0	0	17805	13575	5	6458	0	0	3010	300
0	0	17805	13575	5	6463	0	0	3000	300
0	0	17809	13575	5	6468	0	0	3020	320
0	0	17809	13575	5	6473	0	0	3020	320
0	0	17809	13575	5	6478	0	0	3020	320
0	0	17809	13575	5	6483	0	0	3020	320
0	0	17812	13575	5	6488	0	0	3020	320
0	0	17812	13571	5	6493	0	0	3020	320
0	0	17812	13571	5	6498	0	0	3020	320
0	0	17812	13567	5	6503	0	0	3020	320
0	0	17812	13567	5	6508	0	0	3020	320
0	0	17816	13567	5	6513	0	0	3020	320
0	0	17816	13567	5	6518	0	0	3020	320
0	0	17816	13563	5	6523	0	0	3020	320
0	0	17816	13563	5	6528	0	0	3020	320
0	0	17816	13541	5	6533	1	601	3020	320
0	0	17813	13537	5	6538	1	652	3020	320
0	0	17813	13532	5	6543	1	679	3020	320
0	0	17813	13526	5	6548	1	720	3020	320
0	0	17808	13520	5	6553	1	782	3020	320
0	0	17808	13515	5	6558	1	803	3020	320
0	0	17803	13511	5	6563	1	815	3020	320
0	0	17803	13511	5	6568	1	829	3020	320
0	0	17803	13511	5	6573	1	842	3020	320
0	0	17803	13511	5	6578	1	856	3020	320
0	0	17803	13511	5	6583	1	872	3020	320
0	0	17803	13511	5	6588	1	883	3020	320
0	0	17803	13511	5	6593	1	893	3020	320
0	0	17803	13511	5	6598	1	899	3020	320
0	0	17803	13511	5	6603	1	907	3020	320
0	0	17803	13511	5	6608	1	913	3020	320
0	0	17803	13514	5	6613	1	920	3020	320
0	0	17803	13514	5	6618	1	924	3030	310
0	0	17803	13519	5	6623	1	928	3030	310
0	0	17809	13523	5	6628	1	935	3030	310
0	0	17813	13529	5	6633	1	942	3020	320
0	0	17818	13538	5	6638	1	947	3020	320
0	0	17825	13548	5	6643	1	951	3020	320
0	0	17833	13560	5	6648	1	953	3020	320
0	0	17842	13572	5	6653	1	957	3020	320
0	0	17852	13582	5	6658	1	966	3020	320
0	0	17861	13594	5	6663	1	972	3020	320
0	0	17870	13607	5	6668	1	976	3020	320
0	0	17880	13620	5	6673	1	982	3000	320
0	0	17892	13634	5	6678	1	985	3000	320
0	0	17905	13651	5	6683	1	990	3000	320
0	0	17920	13666	5	6688	1	994	3000	320
0	0	17938	13681	5	6693	1	996	3000	320
0	0	17958	13695	5	6698	1	998	3000	320
0	0	17980	13707	5	6703	1	999	3000	320
0	0	18003	13719	5	6708	1	1008	2980	330
0	0	18025	13726	5	6713	1	1009	2980	330
0	0	18044	13731	5	6718	1	1011	2980	330
0	0	18061	13736	5	6723	1	1015	2980	340
0	0	18075	13736	5	6728	1	1016	2980	340
0	0	18089	13740	5	6733	1	1016	3000	350
0	0	18104	13740	5	6738	1	1015	3000	350
0	0	18118	13740	5	6743	1	1017	2980	360
0	0	18129	13735	5	6748	1	1021	2980	360
0	0	18134	13731	5	6753	1	1023	2980	360
0	0	18134	13725	5	6758	1	1023	2980	360
0	0	18140	13718	5	6763	1	1023	2980	360
0	0	18146	13708	5	6768	1	1023	2980	360
0	0	18155	13697	5	6773	1	1023	2980	360
0	0	18160	13684	5	6778	1	1023	2980	360
0	0	18160	13670	5	6783	1	1022	2980	360
0	0	18160	13652	5	6788	1	1020	2980	360
0	0	18150	13630	5	6793	1	1019	2960	340
0	0	18139	13605	5	6798	1	1017	2960	340
0	0	18127	13579	5	6803	1	1017	2950	330
0	0	18112	13554	5	6808	1	1016	2950	330
0	0	18096	13531	5	6813	1	1016	2950	330
0	0	18080	13508	5	6818	1	1013	2970	330
0	0	18067	13489	5	6823	1	1014	2970	330
0	0	18057	13476	5	6828	1	1013	2970	330
0	0	18051	13470	5	6833	1	1013	2970	330
0	0	18047	13470	5	6838	1	1013	2980	330
0	0	18047	13470	5	6843	1	1013	2980	330
0	0	18047	13475	5	6848	1	1013	2980	330
0	0	18053	13479	5	6853	1	1013	3000	320
0	0	18062	13485	5	6858	1	1013	3000	320
0	0	18074	13493	5	6863	1	1015	3000	320
0	0	18090	13509	5	6868	1	1016	3000	320
0	0	18109	13532	5	6873	1	1016	3000	320
0	0	18127	13557	5	6878	1	1017	3000	320
0	0	18144	13585	5	6883	1	1018	3000	320
0	0	18160	13609	5	6888	1	1017	3000	320
0	0	18174	13629	5	6893	1	1017	3000	320
0	0	18188	13646	5	6898	1	1016	3000	320
0	0	18204	13661	5	6903	1	1017	3000	320
0	0	18219	13677	5	6908	1	1016	3000	320
0	0	18233	13692	5	6913	1	1016	3000	320
0	0	18248	13706	5	6918	1	1016	3000	320
0	0	18261	13720	5	6923	1	1015	3000	320
0	0	18274	13733	5	6928	1	1016	2980	330
0	0	18286	13742	5	6933	1	1017	2960	310
0	0	18296	13751	5	6938	1	1017	2960	310
0	0	18305	13757	5	6943	1	1017	2940	310
0	0	18312	13762	5	6948	1	1018	2940	310
0	0	18317	13762	5	6953	1	1018	2940	310
0	0	18323	13765	5	6958	1	1018	2940	310
0	0	18329	13765	5	6963	1	1017	2930	310
0	0	18335	13760	5	6968	1	1018	2910	290
0	0	18340	13755	5	6973	1	1019	2910	290
0	0	18344	13747	5	6978	1	1019	2910	280
0	0	18344	13735	5	6983	1	1020	2910	280
0	0	18349	13720	5	6988	1	1020	2910	280
0	0	18349	13700	5	6993	1	1020	2910	280
0	0	18349	13678	5	6998	1	1022	2910	280
0	0	18349	13651	5	7003	1	1021	2910	280
0	0	18349	13622	5	7008	1	1021	2910	280
0	0	18349	13593	5	7013	1	1022	2910	280
0	0	18353	13568	5	7018	1	1021	2910	280
0	0	18353	13549	5	7023	1	1022	2920	280
0	0	18358	13536	5	7028	1	1023	2920	280
0	0	18358	13528	5	7033	1	1023	2920	280
0	0	18364	13521	5	7038	1	1023	2930	280
0	0	18369	13516	5	7043	1	1023	2930	280
0	0	18377	13511	5	7048	1	1023	2930	280
0	0	18390	13504	5	7053	1	1023	2940	280
0	0	18405	13499	5	7058	1	1023	2940	280
0	0	18426	13499	5	7063	1	1023	2940	280
0	0	18454	13499	5	7068	1	1023	2950	280
0	0	18491	13507	5	7073	1	1023	2950	280
0	0	18539	13525	5	7078	1	1022	2950	280
0	0	18592	13553	5	7083	1	1019	2970	270
0	0	18650	13590	5	7088	1	1003	2970	270
0	0	18704	13637	5	7093	1	969	2970	270
0	0	18753	13692	5	7098	1	916	2970	270
0	0	18799	13755	5	7103	1	774	2970	270
0	0	18799	13755	5	7108	0	0	2970	270
0	0	18864	13891	5	7113	0	0	2970	270
0	0	18888	13953	5	7118	0	0	2970	270
0	0	18905	14010	5	7123	0	0	2970	270
0	0	18919	14064	5	7128	0	0	2970	270
0	0	18928	14118	5	7133	0	0	2970	270
0	0	18928	14176	5	7138	0	0	2970	270
0	0	18928	14236	5	7143	0	0	2970	270
0	0	18928	14294	5	7148	0	0	2970	270
0	0	18928	14349	5	7153	0	0	2970	270
0	0	18928	14400	5	7158	0	0	2970	270
0	0	18928	14446	5	7163	0	0	2990	270
0	0	18928	14498	5	7168	0	0	2990	270
0	0	18928	14498	5	7173	0	0	2990	270
