# Supplementary material for: “Let Me Hear Your Handwriting!” Evaluating the Movement Fluency from Its Sonification
Source: PLoS One. 2015 Jun 17;10(6):e0128388. doi: 10.1371/journal.pone.0128388 (PMC4470513; doi:10.1371/journal.pone.0128388)
Supplement: S1 Dataset — (ZIP) [file pone.0128388.s004.zip › S4_Dataset_Experiment1/JU5.txt]

Identification :	julien
2008-10-20	11:21:01
Fichier origine :	C:\Documents and Settings\schon\Bureau\Ecriture\julien lapin5.txt
Nb segments :	1
Seg	Num	X /100 mm	Y /100 mm	Interv ms	Time ms	Tip	P	Az	Al
0	0	2196	10776	20	20	0	0	3150	220
0	0	2190	10776	5	25	0	0	3150	220
0	0	2174	10776	5	30	0	0	3150	220
0	0	2148	10782	5	35	0	0	3150	220
0	0	2114	10797	5	40	0	0	3150	220
0	0	2114	10797	5	45	0	0	3150	220
0	0	970	11160	5	50	0	0	3090	440
0	0	970	11160	5	55	0	0	3080	440
0	0	970	11164	5	60	0	0	3080	440
0	0	970	11168	5	65	0	0	3080	440
0	0	965	11173	5	70	0	0	3060	430
0	0	958	11173	5	75	0	0	3030	410
0	0	946	11177	5	80	0	0	3000	390
0	0	934	11177	5	85	0	0	2970	360
0	0	922	11173	5	90	0	0	2930	320
0	0	913	11173	5	95	0	0	2900	290
0	0	913	11167	5	100	0	0	2900	290
0	0	913	11163	5	105	0	0	2900	290
0	0	920	11158	5	110	0	0	2900	290
0	0	930	11151	5	115	0	0	2900	290
0	0	941	11141	5	120	0	0	2900	290
0	0	951	11128	5	125	0	0	2900	290
0	0	962	11114	5	130	0	0	2900	290
0	0	970	11098	5	135	0	0	2910	280
0	0	979	11082	5	140	0	0	2910	280
0	0	990	11066	5	145	0	0	2910	280
0	0	1002	11049	5	150	0	0	2910	280
0	0	1015	11032	5	155	0	0	2910	280
0	0	1029	11015	5	160	0	0	2920	280
0	0	1042	10998	5	165	0	0	2920	280
0	0	1056	10984	5	170	0	0	2920	280
0	0	1068	10972	5	175	0	0	2930	280
0	0	1080	10964	5	180	0	0	2930	280
0	0	1090	10959	5	185	0	0	2930	280
0	0	1102	10959	5	190	0	0	2940	280
0	0	1113	10955	5	195	0	0	2940	280
0	0	1124	10955	5	200	0	0	2940	280
0	0	1136	10955	5	205	0	0	2950	280
0	0	1146	10948	5	210	0	0	2950	280
0	0	1155	10940	5	215	0	0	2950	280
0	0	1161	10929	5	220	0	0	2950	280
0	0	1166	10916	5	225	0	0	2950	280
0	0	1172	10903	5	230	0	0	2950	280
0	0	1177	10893	5	235	0	0	2950	280
0	0	1182	10883	5	240	0	0	2970	270
0	0	1186	10876	5	245	0	0	2970	270
0	0	1186	10871	5	250	0	0	2970	270
0	0	1186	10867	5	255	0	0	2970	270
0	0	1179	10867	5	260	0	0	2970	270
0	0	1172	10863	5	265	0	0	2970	270
0	0	1162	10863	5	270	0	0	2970	270
0	0	1151	10863	5	275	0	0	2970	270
0	0	1137	10858	5	280	0	0	2970	270
0	0	1121	10854	5	285	0	0	2970	270
0	0	1102	10845	5	290	0	0	2970	270
0	0	1080	10831	5	295	0	0	2990	270
0	0	1054	10813	5	300	0	0	2990	270
0	0	1029	10790	5	305	0	0	3000	270
0	0	1004	10762	5	310	0	0	3000	270
0	0	983	10731	5	315	0	0	3000	270
0	0	965	10696	5	320	0	0	2990	270
0	0	949	10660	5	325	0	0	2970	270
0	0	932	10626	5	330	0	0	2970	270
0	0	916	10594	5	335	0	0	2940	280
0	0	903	10567	5	340	0	0	2930	280
0	0	893	10545	5	345	0	0	2910	280
0	0	893	10525	5	350	0	0	2900	290
0	0	887	10511	5	355	0	0	2880	290
0	0	883	10499	5	360	0	0	2880	290
0	0	880	10489	5	365	0	0	2860	290
0	0	873	10482	5	370	0	0	2840	290
0	0	864	10475	5	375	0	0	2840	290
0	0	852	10470	5	380	0	0	2820	290
0	0	838	10465	5	385	0	0	2820	290
0	0	822	10465	5	390	0	0	2800	300
0	0	804	10465	5	395	0	0	2790	300
0	0	786	10465	5	400	0	0	2790	300
0	0	767	10465	5	405	0	0	2790	300
0	0	747	10465	5	410	0	0	2800	300
0	0	727	10471	5	415	0	0	2800	300
0	0	705	10476	5	420	0	0	2800	300
0	0	682	10482	5	425	0	0	2810	300
0	0	658	10488	5	430	0	0	2810	300
0	0	637	10495	5	435	0	0	2810	300
0	0	619	10501	5	440	0	0	2820	290
0	0	605	10505	5	445	0	0	2820	290
0	0	594	10505	5	450	0	0	2820	290
0	0	584	10510	5	455	0	0	2820	290
0	0	576	10510	5	460	0	0	2820	290
0	0	570	10510	5	465	0	0	2820	290
0	0	565	10514	5	470	0	0	2820	290
0	0	557	10514	5	475	0	0	2820	290
0	0	547	10514	5	480	0	0	2820	290
0	0	534	10514	5	485	0	0	2820	290
0	0	519	10514	5	490	0	0	2820	290
0	0	502	10514	5	495	0	0	2820	290
0	0	483	10506	5	500	0	0	2820	290
0	0	462	10499	5	505	0	0	2820	290
0	0	440	10489	5	510	0	0	2820	290
0	0	419	10480	5	515	0	0	2820	290
0	0	400	10472	5	520	0	0	2820	290
0	0	384	10466	5	525	0	0	2820	290
0	0	370	10462	5	530	0	0	2820	290
0	0	360	10462	5	535	0	0	2820	290
0	0	352	10458	5	540	0	0	2820	290
0	0	348	10458	5	545	0	0	2820	290
0	0	348	10462	5	550	0	0	2820	290
0	0	348	10467	5	555	0	0	2820	290
0	0	348	10471	5	560	0	0	2820	290
0	0	344	10476	5	565	0	0	2840	290
0	0	344	10476	5	570	0	0	2840	290
0	0	344	10476	5	575	0	0	2840	290
0	0	344	10476	5	580	0	0	2840	290
0	0	344	10476	5	585	0	0	2840	290
0	0	344	10472	5	590	0	0	2840	290
0	0	344	10472	5	595	0	0	2840	290
0	0	348	10467	5	600	0	0	2840	290
0	0	348	10467	5	605	0	0	2840	290
0	0	348	10467	5	610	0	0	2840	290
0	0	353	10467	5	615	0	0	2840	290
0	0	353	10467	5	620	0	0	2840	290
0	0	353	10467	5	625	0	0	2840	290
0	0	353	10474	5	630	0	0	2840	290
0	0	357	10479	5	635	0	0	2840	290
0	0	357	10484	5	640	0	0	2840	290
0	0	357	10490	5	645	0	0	2840	290
0	0	360	10496	5	650	0	0	2840	290
0	0	360	10504	5	655	0	0	2840	290
0	0	366	10511	5	660	0	0	2840	290
0	0	370	10518	5	665	0	0	2840	290
0	0	370	10524	5	670	0	0	2820	290
0	0	375	10529	5	675	0	0	2820	290
0	0	375	10533	5	680	0	0	2820	290
0	0	375	10537	5	685	0	0	2820	290
0	0	375	10540	5	690	0	0	2820	290
0	0	375	10540	5	695	0	0	2820	290
0	0	375	10544	5	700	0	0	2820	290
0	0	375	10544	5	705	0	0	2820	290
0	0	379	10548	5	710	0	0	2820	290
0	0	379	10552	5	715	0	0	2820	290
0	0	379	10552	5	720	0	0	2820	290
0	0	379	10558	5	725	0	0	2820	290
0	0	379	10558	5	730	0	0	2820	290
0	0	379	10565	5	735	0	0	2820	290
0	0	379	10568	5	740	0	0	2820	290
0	0	379	10568	5	745	0	0	2820	290
0	0	375	10573	5	750	0	0	2810	300
0	0	375	10573	5	755	0	0	2810	300
0	0	369	10573	5	760	0	0	2810	300
0	0	365	10569	5	765	0	0	2810	300
0	0	361	10564	5	770	0	0	2810	300
0	0	358	10558	5	775	0	0	2810	300
0	0	354	10552	5	780	0	0	2810	300
0	0	350	10546	5	785	0	0	2810	300
0	0	350	10540	5	790	0	0	2810	300
0	0	346	10540	5	795	0	0	2810	300
0	0	346	10537	5	800	0	0	2810	300
0	0	346	10537	5	805	0	0	2820	290
0	0	346	10542	5	810	0	0	2820	290
0	0	346	10542	5	815	0	0	2820	290
0	0	359	10559	5	820	1	613	2820	290
0	0	359	10559	5	825	1	652	2820	290
0	0	355	10559	5	830	1	687	2820	290
0	0	355	10559	5	835	1	718	2820	290
0	0	355	10559	5	840	1	738	2820	290
0	0	355	10559	5	845	1	757	2820	290
0	0	355	10559	5	850	1	778	2820	290
0	0	351	10556	5	855	1	800	2820	290
0	0	351	10556	5	860	1	817	2820	290
0	0	351	10551	5	865	1	834	2820	290
0	0	347	10551	5	870	1	851	2820	290
0	0	347	10544	5	875	1	864	2820	290
0	0	347	10541	5	880	1	874	2820	290
0	0	347	10537	5	885	1	881	2820	290
0	0	347	10533	5	890	1	888	2820	290
0	0	347	10528	5	895	1	893	2820	290
0	0	353	10524	5	900	1	899	2820	290
0	0	353	10519	5	905	1	905	2820	290
0	0	360	10514	5	910	1	910	2820	290
0	0	360	10509	5	915	1	919	2820	290
0	0	365	10509	5	920	1	927	2820	290
0	0	365	10504	5	925	1	934	2820	290
0	0	369	10504	5	930	1	941	2820	290
0	0	369	10504	5	935	1	945	2820	290
0	0	375	10501	5	940	1	949	2820	290
0	0	379	10501	5	945	1	954	2820	290
0	0	383	10501	5	950	1	959	2820	290
0	0	388	10501	5	955	1	964	2820	290
0	0	394	10501	5	960	1	968	2820	290
0	0	403	10501	5	965	1	969	2820	290
0	0	414	10501	5	970	1	971	2820	290
0	0	428	10501	5	975	1	976	2820	290
0	0	447	10507	5	980	1	978	2820	290
0	0	469	10513	5	985	1	980	2820	290
0	0	489	10521	5	990	1	987	2820	290
0	0	511	10531	5	995	1	988	2820	290
0	0	533	10543	5	1000	1	989	2820	290
0	0	555	10557	5	1005	1	995	2820	290
0	0	577	10573	5	1010	1	1002	2820	290
0	0	599	10590	5	1015	1	1002	2820	290
0	0	619	10607	5	1020	1	1003	2820	290
0	0	638	10624	5	1025	1	1004	2820	290
0	0	660	10641	5	1030	1	1005	2820	290
0	0	681	10659	5	1035	1	1006	2820	290
0	0	703	10677	5	1040	1	1007	2820	290
0	0	725	10695	5	1045	1	1008	2810	300
0	0	744	10713	5	1050	1	1013	2810	300
0	0	763	10729	5	1055	1	1012	2810	300
0	0	779	10747	5	1060	1	1013	2810	310
0	0	796	10765	5	1065	1	1014	2810	310
0	0	813	10783	5	1070	1	1015	2820	320
0	0	829	10803	5	1075	1	1016	2820	320
0	0	849	10821	5	1080	1	1016	2810	310
0	0	869	10837	5	1085	1	1016	2810	310
0	0	889	10855	5	1090	1	1016	2810	300
0	0	907	10869	5	1095	1	1017	2810	300
0	0	920	10885	5	1100	1	1019	2810	300
0	0	934	10904	5	1105	1	1019	2820	290
0	0	951	10924	5	1110	1	1019	2820	290
0	0	972	10948	5	1115	1	1019	2820	290
0	0	995	10974	5	1120	1	1019	2820	290
0	0	1015	10998	5	1125	1	1019	2820	290
0	0	1033	11021	5	1130	1	1019	2820	290
0	0	1047	11043	5	1135	1	1019	2820	290
0	0	1060	11065	5	1140	1	1019	2820	290
0	0	1073	11086	5	1145	1	1019	2820	290
0	0	1084	11109	5	1150	1	1018	2810	300
0	0	1097	11132	5	1155	1	1018	2810	300
0	0	1111	11154	5	1160	1	1018	2810	300
0	0	1123	11177	5	1165	1	1018	2800	300
0	0	1136	11200	5	1170	1	1018	2800	300
0	0	1147	11224	5	1175	1	1017	2790	300
0	0	1158	11249	5	1180	1	1017	2790	300
0	0	1169	11273	5	1185	1	1017	2790	300
0	0	1180	11300	5	1190	1	1017	2780	300
0	0	1191	11332	5	1195	1	1017	2780	300
0	0	1203	11364	5	1200	1	1017	2780	300
0	0	1213	11398	5	1205	1	1017	2770	300
0	0	1222	11428	5	1210	1	1017	2770	300
0	0	1228	11454	5	1215	1	1017	2770	300
0	0	1228	11478	5	1220	1	1017	2760	300
0	0	1234	11498	5	1225	1	1016	2760	300
0	0	1234	11518	5	1230	1	1016	2760	300
0	0	1234	11538	5	1235	1	1016	2750	300
0	0	1234	11558	5	1240	1	1015	2750	300
0	0	1234	11582	5	1245	1	1015	2750	300
0	0	1226	11608	5	1250	1	1016	2750	300
0	0	1222	11637	5	1255	1	1015	2750	300
0	0	1218	11668	5	1260	1	1014	2730	300
0	0	1213	11702	5	1265	1	1015	2730	300
0	0	1210	11737	5	1270	1	1014	2720	300
0	0	1205	11774	5	1275	1	1014	2720	300
0	0	1200	11811	5	1280	1	1014	2710	300
0	0	1195	11844	5	1285	1	1014	2710	300
0	0	1191	11872	5	1290	1	1013	2710	300
0	0	1187	11893	5	1295	1	1013	2710	300
0	0	1182	11907	5	1300	1	1013	2710	300
0	0	1179	11918	5	1305	1	1014	2710	300
0	0	1175	11928	5	1310	1	1013	2710	300
0	0	1171	11935	5	1315	1	1013	2710	300
0	0	1171	11941	5	1320	1	1012	2710	300
0	0	1167	11941	5	1325	1	1012	2710	300
0	0	1167	11945	5	1330	1	1012	2710	300
0	0	1163	11945	5	1335	1	1011	2710	300
0	0	1163	11945	5	1340	1	1010	2710	300
0	0	1158	11945	5	1345	1	1010	2720	300
0	0	1155	11945	5	1350	1	1010	2720	300
0	0	1151	11945	5	1355	1	1010	2720	300
0	0	1147	11945	5	1360	1	1009	2730	300
0	0	1141	11945	5	1365	1	1009	2720	300
0	0	1136	11945	5	1370	1	1008	2720	300
0	0	1130	11945	5	1375	1	1009	2720	300
0	0	1122	11945	5	1380	1	1009	2720	300
0	0	1115	11940	5	1385	1	1009	2720	300
0	0	1106	11936	5	1390	1	1008	2720	300
0	0	1099	11932	5	1395	1	1008	2720	300
0	0	1091	11925	5	1400	1	1008	2720	300
0	0	1083	11917	5	1405	1	1009	2720	300
0	0	1074	11907	5	1410	1	1008	2720	300
0	0	1065	11896	5	1415	1	1008	2720	300
0	0	1056	11884	5	1420	1	1008	2720	300
0	0	1047	11871	5	1425	1	1008	2720	300
0	0	1038	11858	5	1430	1	1008	2730	300
0	0	1029	11844	5	1435	1	1008	2730	300
0	0	1020	11828	5	1440	1	1008	2730	300
0	0	1011	11812	5	1445	1	1008	2730	300
0	0	1003	11794	5	1450	1	1008	2730	300
0	0	994	11776	5	1455	1	1008	2730	300
0	0	987	11757	5	1460	1	1008	2720	300
0	0	979	11735	5	1465	1	1009	2720	300
0	0	972	11713	5	1470	1	1008	2720	300
0	0	966	11690	5	1475	1	1008	2710	300
0	0	961	11666	5	1480	1	1008	2710	300
0	0	958	11644	5	1485	1	1008	2710	300
0	0	954	11619	5	1490	1	1008	2700	300
0	0	951	11595	5	1495	1	1008	2700	300
0	0	947	11570	5	1500	1	1008	2700	300
0	0	944	11544	5	1505	1	1007	2700	300
0	0	944	11518	5	1510	1	1008	2700	300
0	0	939	11490	5	1515	1	1008	2700	300
0	0	939	11461	5	1520	1	1008	2700	300
0	0	939	11430	5	1525	1	1008	2700	300
0	0	939	11398	5	1530	1	1008	2700	300
0	0	936	11367	5	1535	1	1009	2700	300
0	0	936	11335	5	1540	1	1008	2700	300
0	0	936	11305	5	1545	1	1009	2700	300
0	0	932	11276	5	1550	1	1008	2710	300
0	0	932	11246	5	1555	1	1008	2710	300
0	0	932	11215	5	1560	1	1008	2720	300
0	0	932	11185	5	1565	1	1008	2720	300
0	0	932	11155	5	1570	1	1007	2730	300
0	0	932	11128	5	1575	1	1007	2730	300
0	0	932	11102	5	1580	1	1007	2730	300
0	0	932	11077	5	1585	1	1007	2730	300
0	0	932	11052	5	1590	1	1006	2750	300
0	0	932	11028	5	1595	1	1007	2750	300
0	0	932	11006	5	1600	1	1007	2750	300
0	0	936	10985	5	1605	1	1007	2750	300
0	0	936	10966	5	1610	1	1007	2750	300
0	0	940	10946	5	1615	1	1007	2760	300
0	0	945	10925	5	1620	1	1006	2760	300
0	0	949	10905	5	1625	1	1006	2760	300
0	0	953	10886	5	1630	1	1007	2770	300
0	0	953	10870	5	1635	1	1007	2770	300
0	0	957	10856	5	1640	1	1007	2780	300
0	0	957	10842	5	1645	1	1007	2780	300
0	0	962	10828	5	1650	1	1007	2790	300
0	0	965	10815	5	1655	1	1007	2790	300
0	0	965	10801	5	1660	1	1007	2800	300
0	0	970	10787	5	1665	1	1005	2800	300
0	0	970	10773	5	1670	1	1007	2800	300
0	0	970	10758	5	1675	1	1007	2810	300
0	0	970	10743	5	1680	1	1006	2810	300
0	0	970	10728	5	1685	1	1006	2810	300
0	0	970	10715	5	1690	1	1007	2810	300
0	0	975	10701	5	1695	1	1007	2810	300
0	0	975	10688	5	1700	1	1005	2810	300
0	0	981	10675	5	1705	1	1006	2800	300
0	0	985	10663	5	1710	1	1007	2800	300
0	0	990	10651	5	1715	1	1007	2800	300
0	0	990	10642	5	1720	1	1007	2800	300
0	0	995	10635	5	1725	1	1007	2800	300
0	0	995	10627	5	1730	1	1007	2790	300
0	0	1002	10620	5	1735	1	1007	2790	300
0	0	1007	10614	5	1740	1	1008	2790	300
0	0	1013	10608	5	1745	1	1008	2780	300
0	0	1019	10603	5	1750	1	1007	2780	300
0	0	1025	10600	5	1755	1	1008	2780	300
0	0	1031	10600	5	1760	1	1009	2780	300
0	0	1037	10594	5	1765	1	1009	2780	300
0	0	1045	10594	5	1770	1	1007	2780	300
0	0	1054	10590	5	1775	1	1007	2780	300
0	0	1064	10590	5	1780	1	1008	2780	300
0	0	1074	10590	5	1785	1	1007	2790	300
0	0	1083	10590	5	1790	1	1007	2790	300
0	0	1092	10590	5	1795	1	1008	2790	300
0	0	1100	10590	5	1800	1	1008	2790	300
0	0	1107	10590	5	1805	1	1008	2800	300
0	0	1114	10595	5	1810	1	1007	2800	300
0	0	1122	10595	5	1815	1	1007	2800	300
0	0	1129	10604	5	1820	1	1007	2800	300
0	0	1138	10609	5	1825	1	1007	2800	300
0	0	1147	10617	5	1830	1	1005	2800	300
0	0	1156	10627	5	1835	1	1006	2800	300
0	0	1166	10638	5	1840	1	1007	2800	300
0	0	1176	10649	5	1845	1	1006	2800	300
0	0	1186	10662	5	1850	1	1006	2800	300
0	0	1198	10675	5	1855	1	1005	2800	300
0	0	1210	10688	5	1860	1	1006	2800	300
0	0	1220	10701	5	1865	1	1007	2800	300
0	0	1230	10712	5	1870	1	1008	2790	300
0	0	1239	10723	5	1875	1	1007	2790	300
0	0	1248	10734	5	1880	1	1007	2790	300
0	0	1258	10748	5	1885	1	1007	2790	300
0	0	1271	10765	5	1890	1	1007	2790	300
0	0	1287	10781	5	1895	1	1007	2790	300
0	0	1302	10797	5	1900	1	1008	2790	300
0	0	1318	10812	5	1905	1	1009	2790	300
0	0	1337	10827	5	1910	1	1009	2800	300
0	0	1357	10843	5	1915	1	1009	2800	300
0	0	1381	10859	5	1920	1	1008	2800	300
0	0	1407	10872	5	1925	1	1008	2800	300
0	0	1430	10882	5	1930	1	1010	2800	300
0	0	1449	10888	5	1935	1	1011	2800	300
0	0	1466	10895	5	1940	1	1010	2810	300
0	0	1482	10898	5	1945	1	1010	2810	300
0	0	1500	10898	5	1950	1	1010	2810	300
0	0	1518	10902	5	1955	1	1011	2810	300
0	0	1536	10902	5	1960	1	1012	2820	290
0	0	1552	10895	5	1965	1	1011	2820	290
0	0	1567	10889	5	1970	1	1011	2820	290
0	0	1582	10881	5	1975	1	1012	2820	290
0	0	1594	10872	5	1980	1	1010	2820	290
0	0	1605	10861	5	1985	1	1010	2820	290
0	0	1616	10848	5	1990	1	1009	2820	290
0	0	1626	10834	6	1996	1	1012	2820	290
0	0	1637	10818	5	2001	1	1008	2820	290
0	0	1648	10800	5	2006	1	1008	2820	290
0	0	1659	10778	5	2011	1	1008	2820	290
0	0	1669	10757	5	2016	1	1008	2820	290
0	0	1676	10736	5	2021	1	1007	2820	290
0	0	1681	10714	5	2026	1	1006	2820	290
0	0	1681	10695	5	2031	1	1005	2840	290
0	0	1681	10674	5	2036	1	1005	2840	290
0	0	1676	10655	5	2041	1	1004	2840	290
0	0	1670	10638	5	2046	1	1005	2840	290
0	0	1660	10623	5	2051	1	1004	2840	290
0	0	1648	10608	5	2056	1	1004	2840	290
0	0	1634	10593	5	2061	1	1003	2840	290
0	0	1619	10578	5	2066	1	1002	2840	290
0	0	1602	10565	5	2071	1	1001	2840	290
0	0	1581	10551	5	2076	1	1001	2840	290
0	0	1554	10539	5	2081	1	1001	2840	290
0	0	1523	10526	5	2086	1	1003	2840	290
0	0	1486	10515	5	2091	1	1001	2840	290
0	0	1449	10506	5	2096	1	1000	2840	290
0	0	1409	10500	5	2101	1	1000	2840	290
0	0	1367	10500	5	2106	1	1001	2840	290
0	0	1328	10493	5	2111	1	999	2840	290
0	0	1292	10493	5	2116	1	999	2840	290
0	0	1260	10493	5	2121	1	999	2840	290
0	0	1235	10498	5	2126	1	998	2840	290
0	0	1210	10505	5	2131	1	991	2840	290
0	0	1188	10514	5	2136	1	976	2840	290
0	0	1167	10523	5	2141	1	949	2840	290
0	0	1150	10534	5	2146	1	907	2840	290
0	0	1136	10545	5	2151	1	816	2840	290
0	0	1124	10559	5	2156	1	202	2840	290
0	0	1124	10559	5	2161	0	0	2840	290
0	0	1111	10586	5	2166	0	0	2840	290
0	0	1111	10600	5	2171	0	0	2840	290
0	0	1117	10616	5	2176	0	0	2840	290
0	0	1128	10632	5	2181	0	0	2840	290
0	0	1142	10654	5	2186	0	0	2820	290
0	0	1157	10680	5	2191	0	0	2820	290
0	0	1175	10709	5	2196	0	0	2820	290
0	0	1192	10742	5	2201	0	0	2820	290
0	0	1210	10775	5	2206	0	0	2820	290
0	0	1231	10807	5	2211	0	0	2820	290
0	0	1254	10838	5	2216	0	0	2840	290
0	0	1281	10866	5	2221	0	0	2840	290
0	0	1313	10891	5	2226	0	0	2860	290
0	0	1347	10913	5	2231	0	0	2880	290
0	0	1383	10931	5	2236	0	0	2880	290
0	0	1420	10943	5	2241	0	0	2900	290
0	0	1456	10952	5	2246	0	0	2910	280
0	0	1489	10959	5	2251	0	0	2920	280
0	0	1522	10964	5	2256	0	0	2930	280
0	0	1552	10968	5	2261	0	0	2940	280
0	0	1582	10973	5	2266	0	0	2950	280
0	0	1612	10978	5	2271	0	0	2970	270
0	0	1640	10986	5	2276	0	0	2990	270
0	0	1666	10994	5	2281	0	0	3000	270
0	0	1689	11003	5	2286	0	0	3000	270
0	0	1709	11013	5	2291	0	0	3020	260
0	0	1725	11024	5	2296	0	0	3000	270
0	0	1737	11034	5	2301	0	0	3000	270
0	0	1744	11045	5	2306	0	0	3000	270
0	0	1744	11056	5	2311	0	0	2990	270
0	0	1744	11066	5	2316	0	0	2990	270
0	0	1744	11078	5	2321	0	0	2990	270
0	0	1735	11089	5	2326	0	0	2970	270
0	0	1730	11100	5	2331	0	0	2970	270
0	0	1725	11111	5	2336	0	0	2970	270
0	0	1719	11119	5	2341	0	0	2970	270
0	0	1714	11126	5	2346	0	0	2950	280
0	0	1714	11131	5	2351	0	0	2940	280
0	0	1708	11131	5	2356	0	0	2940	280
0	0	1708	11135	5	2361	0	0	2930	280
0	0	1708	11135	5	2366	0	0	2930	280
0	0	1708	11135	5	2371	0	0	2920	280
0	0	1708	11135	5	2376	0	0	2920	280
0	0	1708	11130	5	2381	0	0	2910	280
0	0	1712	11118	5	2386	0	0	2910	280
0	0	1712	11103	5	2391	0	0	2900	290
0	0	1712	11083	5	2396	0	0	2900	290
0	0	1706	11058	5	2401	0	0	2900	290
0	0	1700	11031	5	2406	0	0	2900	290
0	0	1694	11001	5	2411	0	0	2900	290
0	0	1687	10967	5	2416	0	0	2900	290
0	0	1681	10932	5	2421	0	0	2900	290
0	0	1675	10895	5	2426	0	0	2910	280
0	0	1675	10855	5	2431	0	0	2910	280
0	0	1675	10813	5	2436	0	0	2920	280
0	0	1675	10767	5	2441	0	0	2930	290
0	0	1682	10718	5	2446	0	0	2940	290
0	0	1691	10668	5	2451	0	0	2950	300
0	0	1700	10617	5	2456	0	0	2940	310
0	0	1711	10569	5	2461	0	0	2940	310
0	0	1722	10527	5	2466	0	0	2940	320
0	0	1730	10492	5	2471	0	0	2940	320
0	0	1739	10469	5	2476	0	0	2940	330
0	0	1747	10458	5	2481	0	0	2940	330
0	0	1756	10458	5	2486	0	0	2930	340
0	0	1763	10467	5	2491	0	0	2920	340
0	0	1767	10477	5	2496	0	0	2900	340
0	0	1767	10486	5	2501	0	0	2900	340
0	0	1760	10495	5	2506	0	0	2900	340
0	0	1752	10504	5	2511	0	0	2880	350
0	0	1741	10516	5	2516	0	0	2860	350
0	0	1730	10530	5	2521	0	0	2850	350
0	0	1718	10547	5	2526	0	0	2830	350
0	0	1707	10565	5	2531	0	0	2830	350
0	0	1697	10584	5	2536	0	0	2830	350
0	0	1690	10602	5	2541	0	0	2830	350
0	0	1684	10619	5	2546	0	0	2830	350
0	0	1679	10633	5	2551	0	0	2830	350
0	0	1675	10645	5	2556	0	0	2830	350
0	0	1675	10654	5	2561	0	0	2830	350
0	0	1670	10662	5	2566	0	0	2830	350
0	0	1670	10667	5	2571	0	0	2830	350
0	0	1670	10671	5	2576	0	0	2810	350
0	0	1670	10676	5	2581	0	0	2810	350
0	0	1670	10682	5	2586	0	0	2810	350
0	0	1670	10689	5	2591	0	0	2810	350
0	0	1670	10697	5	2596	0	0	2800	360
0	0	1670	10707	5	2601	0	0	2800	360
0	0	1674	10716	5	2606	0	0	2800	360
0	0	1674	10727	5	2611	0	0	2800	360
0	0	1674	10740	5	2616	0	0	2800	360
0	0	1674	10753	5	2621	0	0	2800	360
0	0	1677	10766	5	2626	0	0	2800	360
0	0	1677	10781	5	2631	0	0	2810	350
0	0	1681	10795	5	2636	0	0	2830	350
0	0	1684	10808	5	2641	0	0	2830	350
0	0	1689	10821	5	2646	0	0	2830	350
0	0	1694	10832	5	2651	0	0	2850	350
0	0	1698	10842	5	2656	0	0	2850	350
0	0	1703	10851	5	2661	0	0	2860	350
0	0	1703	10859	5	2666	0	0	2860	350
0	0	1709	10865	5	2671	0	0	2870	350
0	0	1713	10871	5	2676	0	0	2870	350
0	0	1713	10875	5	2681	0	0	2880	350
0	0	1719	10879	5	2686	0	0	2880	330
0	0	1719	10883	5	2691	0	0	2880	330
0	0	1723	10887	5	2696	0	0	2880	320
0	0	1723	10887	5	2701	0	0	2880	320
0	0	1723	10893	5	2706	0	0	2880	320
0	0	1723	10893	5	2711	0	0	2880	320
0	0	1723	10899	5	2716	0	0	2880	320
0	0	1723	10903	5	2721	0	0	2860	320
0	0	1723	10907	5	2726	0	0	2860	320
0	0	1723	10907	5	2731	0	0	2860	320
0	0	1667	10899	2	2733	1	930	2810	350
0	0	1658	10886	5	2738	1	936	2810	350
0	0	1650	10873	5	2743	1	942	2810	350
0	0	1643	10860	5	2748	1	945	2810	350
0	0	1637	10848	5	2753	1	948	2810	350
0	0	1630	10835	5	2758	1	959	2810	350
0	0	1623	10824	5	2763	1	961	2810	360
0	0	1618	10812	5	2768	1	961	2810	360
0	0	1612	10800	5	2773	1	963	2820	380
0	0	1609	10788	5	2778	1	973	2820	380
0	0	1609	10774	5	2783	1	979	2820	380
0	0	1603	10759	5	2788	1	980	2820	380
0	0	1603	10745	5	2793	1	985	2820	380
0	0	1603	10731	5	2798	1	985	2820	380
0	0	1603	10715	5	2803	1	985	2820	380
0	0	1603	10698	5	2808	1	992	2820	380
0	0	1603	10678	5	2813	1	992	2820	380
0	0	1608	10660	5	2818	1	994	2830	390
0	0	1608	10643	5	2823	1	995	2830	390
0	0	1614	10626	5	2828	1	999	2830	410
0	0	1617	10612	5	2833	1	1001	2830	410
0	0	1622	10598	5	2838	1	1003	2830	410
0	0	1627	10583	5	2843	1	1003	2830	410
0	0	1633	10569	5	2848	1	1005	2830	410
0	0	1639	10555	5	2853	1	1006	2830	410
0	0	1646	10543	5	2858	1	1007	2810	410
0	0	1653	10529	5	2863	1	1007	2810	410
0	0	1661	10515	5	2868	1	1007	2810	410
0	0	1669	10499	5	2873	1	1009	2810	410
0	0	1679	10484	5	2878	1	1008	2810	410
0	0	1691	10469	5	2883	1	1013	2810	410
0	0	1702	10457	5	2888	1	1015	2810	410
0	0	1713	10447	5	2893	1	1015	2830	410
0	0	1729	10438	5	2898	1	1012	2820	390
0	0	1745	10430	5	2903	1	1014	2820	390
0	0	1761	10423	5	2908	1	1015	2820	380
0	0	1773	10418	5	2913	1	1015	2820	380
0	0	1780	10418	5	2918	1	1015	2820	380
0	0	1785	10418	5	2923	1	1015	2840	380
0	0	1793	10418	5	2928	1	1015	2840	380
0	0	1805	10414	5	2933	1	1014	2830	360
0	0	1816	10414	5	2938	1	1015	2830	360
0	0	1825	10414	5	2943	1	1017	2830	350
0	0	1834	10414	5	2948	1	1017	2830	350
0	0	1843	10418	5	2953	1	1016	2830	350
0	0	1854	10418	5	2958	1	1017	2830	350
0	0	1864	10422	5	2963	1	1018	2830	350
0	0	1874	10422	5	2968	1	1017	2830	350
0	0	1883	10427	5	2973	1	1017	2820	330
0	0	1894	10431	5	2978	1	1017	2820	330
0	0	1909	10436	5	2983	1	1017	2820	330
0	0	1921	10440	5	2988	1	1017	2830	350
0	0	1931	10445	5	2993	1	1017	2830	350
0	0	1940	10449	5	2998	1	1017	2830	350
0	0	1946	10449	5	3003	1	1018	2830	350
0	0	1950	10454	5	3008	1	1019	2850	350
0	0	1956	10454	5	3013	1	1018	2850	350
0	0	1963	10461	5	3018	1	1017	2850	350
0	0	1973	10469	5	3023	1	1017	2850	350
0	0	1984	10477	5	3028	1	1017	2850	350
0	0	1993	10485	5	3033	1	1017	2850	350
0	0	2001	10491	5	3038	1	1017	2850	350
0	0	2008	10497	5	3043	1	1017	2850	350
0	0	2015	10505	5	3048	1	1017	2850	350
0	0	2024	10515	5	3053	1	1017	2850	350
0	0	2032	10525	5	3058	1	1017	2850	350
0	0	2038	10535	5	3063	1	1017	2830	350
0	0	2045	10545	5	3068	1	1016	2830	350
0	0	2053	10557	5	3073	1	1016	2830	350
0	0	2060	10569	5	3078	1	1017	2830	350
0	0	2067	10581	5	3083	1	1017	2830	350
0	0	2074	10592	5	3088	1	1016	2830	350
0	0	2080	10606	5	3093	1	1016	2830	350
0	0	2088	10620	5	3098	1	1016	2830	350
0	0	2094	10633	5	3103	1	1016	2830	350
0	0	2100	10645	5	3108	1	1016	2830	350
0	0	2108	10656	5	3113	1	1016	2830	350
0	0	2113	10669	5	3118	1	1016	2800	340
0	0	2119	10683	5	3123	1	1016	2800	340
0	0	2124	10697	5	3128	1	1016	2800	330
0	0	2128	10712	5	3133	1	1015	2800	330
0	0	2132	10727	5	3138	1	1016	2800	330
0	0	2136	10743	5	3143	1	1016	2800	330
0	0	2136	10757	5	3148	1	1016	2800	330
0	0	2141	10772	5	3153	1	1015	2800	330
0	0	2141	10787	5	3158	1	1016	2800	330
0	0	2146	10801	5	3163	1	1015	2800	330
0	0	2146	10816	5	3168	1	1014	2800	330
0	0	2153	10828	5	3173	1	1015	2800	330
0	0	2153	10840	5	3178	1	1015	2800	330
0	0	2157	10851	5	3183	1	1015	2800	330
0	0	2157	10865	5	3188	1	1015	2800	330
0	0	2157	10879	5	3193	1	1015	2800	330
0	0	2161	10893	5	3198	1	1015	2800	330
0	0	2161	10907	5	3203	1	1015	2800	330
0	0	2165	10922	5	3208	1	1015	2800	330
0	0	2165	10939	5	3213	1	1015	2800	330
0	0	2169	10957	5	3218	1	1014	2800	330
0	0	2173	10975	5	3223	1	1014	2800	330
0	0	2177	10991	5	3228	1	1014	2800	330
0	0	2177	11006	5	3233	1	1014	2800	330
0	0	2182	11020	5	3238	1	1014	2790	330
0	0	2182	11032	5	3243	1	1014	2790	330
0	0	2182	11045	5	3248	1	1014	2790	330
0	0	2186	11056	5	3253	1	1014	2790	330
0	0	2186	11065	5	3258	1	1014	2790	330
0	0	2186	11073	5	3263	1	1014	2780	330
0	0	2186	11080	5	3268	1	1014	2780	330
0	0	2186	11087	5	3273	1	1015	2780	330
0	0	2186	11093	5	3278	1	1015	2780	330
0	0	2182	11100	5	3283	1	1015	2780	330
0	0	2182	11105	5	3288	1	1015	2780	330
0	0	2182	11110	5	3293	1	1015	2780	330
0	0	2182	11115	5	3298	1	1014	2770	330
0	0	2182	11120	5	3303	1	1014	2770	330
0	0	2178	11124	5	3308	1	1014	2770	330
0	0	2178	11124	5	3313	1	1014	2770	330
0	0	2178	11130	5	3318	1	1014	2770	330
0	0	2178	11130	5	3323	1	1013	2770	330
0	0	2178	11136	5	3328	1	1013	2770	330
0	0	2178	11140	5	3333	1	1013	2770	330
0	0	2178	11143	5	3338	1	1013	2770	330
0	0	2178	11143	5	3343	1	1013	2770	330
0	0	2178	11147	5	3348	1	1012	2770	340
0	0	2175	11147	5	3353	1	1012	2770	340
0	0	2175	11147	5	3358	1	1012	2780	360
0	0	2175	11147	5	3363	1	1012	2780	360
0	0	2175	11147	5	3368	1	1012	2780	360
0	0	2175	11147	5	3373	1	1012	2780	360
0	0	2175	11147	5	3378	1	1012	2760	340
0	0	2175	11147	5	3383	1	1012	2760	340
0	0	2175	11147	5	3388	1	1012	2760	330
0	0	2175	11147	5	3393	1	1012	2760	330
0	0	2175	11147	5	3398	1	1012	2760	330
0	0	2175	11142	5	3403	1	1011	2760	330
0	0	2175	11142	5	3408	1	1012	2760	330
0	0	2175	11135	5	3413	1	1011	2760	330
0	0	2175	11128	5	3418	1	1011	2760	330
0	0	2171	11121	5	3423	1	1011	2760	330
0	0	2171	11113	5	3428	1	1010	2760	330
0	0	2167	11104	5	3433	1	1010	2760	330
0	0	2167	11094	5	3438	1	1009	2760	330
0	0	2164	11080	5	3443	1	1010	2760	330
0	0	2164	11065	5	3448	1	1011	2760	330
0	0	2157	11049	5	3453	1	1010	2760	330
0	0	2157	11034	5	3458	1	1011	2770	330
0	0	2152	11020	5	3463	1	1011	2770	330
0	0	2152	11006	5	3468	1	1010	2770	330
0	0	2152	10991	5	3473	1	1010	2770	330
0	0	2152	10975	5	3478	1	1010	2770	330
0	0	2152	10957	5	3483	1	1009	2780	330
0	0	2152	10937	5	3488	1	1009	2780	330
0	0	2152	10913	5	3493	1	1009	2780	330
0	0	2152	10886	5	3498	1	1009	2790	330
0	0	2152	10857	5	3503	1	1009	2790	330
0	0	2152	10829	5	3508	1	1010	2790	330
0	0	2146	10802	5	3513	1	1011	2790	330
0	0	2142	10777	5	3518	1	1011	2800	330
0	0	2139	10753	5	3523	1	1010	2800	330
0	0	2139	10732	5	3528	1	1011	2800	330
0	0	2133	10714	5	3533	1	1011	2810	320
0	0	2129	10698	5	3538	1	1011	2810	320
0	0	2124	10683	5	3543	1	1012	2810	320
0	0	2120	10671	5	3548	1	1012	2810	320
0	0	2120	10657	5	3553	1	1011	2810	320
0	0	2120	10644	5	3558	1	1012	2810	320
0	0	2120	10632	5	3563	1	1012	2810	320
0	0	2126	10618	5	3568	1	1011	2810	320
0	0	2130	10604	5	3573	1	1011	2810	320
0	0	2136	10591	5	3578	1	1011	2810	320
0	0	2141	10579	5	3583	1	1011	2810	320
0	0	2148	10569	5	3588	1	1012	2810	320
0	0	2155	10559	5	3593	1	1011	2810	320
0	0	2163	10550	5	3598	1	1012	2810	320
0	0	2171	10542	5	3603	1	1012	2810	320
0	0	2179	10534	5	3608	1	1012	2810	320
0	0	2188	10527	5	3613	1	1011	2810	320
0	0	2197	10520	5	3618	1	1012	2810	320
0	0	2206	10513	5	3623	1	1013	2820	320
0	0	2213	10507	5	3628	1	1012	2820	320
0	0	2221	10502	5	3633	1	1012	2820	320
0	0	2230	10498	5	3638	1	1012	2820	320
0	0	2239	10498	5	3643	1	1012	2830	320
0	0	2249	10498	5	3648	1	1012	2830	320
0	0	2258	10498	5	3653	1	1012	2820	300
0	0	2267	10498	5	3658	1	1012	2820	300
0	0	2275	10498	5	3663	1	1012	2820	290
0	0	2284	10498	5	3668	1	1011	2820	290
0	0	2292	10498	5	3673	1	1011	2820	290
0	0	2297	10498	5	3678	1	1010	2820	290
0	0	2304	10495	5	3683	1	1008	2820	290
0	0	2309	10495	5	3688	1	1003	2820	290
0	0	2314	10495	5	3693	1	992	2820	290
0	0	2318	10495	5	3698	1	976	2820	290
0	0	2323	10495	5	3703	1	955	2840	290
0	0	2326	10495	5	3708	1	923	2840	290
0	0	2326	10495	5	3713	1	878	2840	290
0	0	2333	10495	5	3718	1	784	2840	290
0	0	2333	10495	5	3723	1	362	2840	290
0	0	2333	10495	5	3728	0	0	2840	290
0	0	2346	10508	5	3733	0	0	2840	290
0	0	2351	10519	5	3738	0	0	2840	290
0	0	2359	10533	5	3743	0	0	2840	290
0	0	2367	10550	5	3748	0	0	2840	290
0	0	2375	10571	5	3753	0	0	2840	290
0	0	2383	10594	5	3758	0	0	2840	290
0	0	2390	10619	5	3763	0	0	2840	290
0	0	2394	10645	5	3768	0	0	2840	290
0	0	2398	10669	5	3773	0	0	2840	290
0	0	2402	10693	5	3778	0	0	2840	290
0	0	2402	10716	5	3783	0	0	2840	290
0	0	2402	10736	5	3788	0	0	2840	290
0	0	2402	10756	5	3793	0	0	2840	290
0	0	2402	10776	5	3798	0	0	2860	290
0	0	2402	10795	5	3803	0	0	2860	290
0	0	2396	10813	5	3808	0	0	2880	290
0	0	2392	10831	5	3813	0	0	2880	290
0	0	2385	10848	5	3818	0	0	2880	290
0	0	2379	10865	5	3823	0	0	2900	290
0	0	2372	10882	5	3828	0	0	2910	280
0	0	2365	10898	5	3833	0	0	2910	280
0	0	2358	10914	5	3838	0	0	2920	280
0	0	2350	10930	5	3843	0	0	2930	280
0	0	2342	10945	5	3848	0	0	2930	280
0	0	2335	10958	5	3853	0	0	2940	280
0	0	2330	10970	5	3858	0	0	2950	280
0	0	2325	10980	5	3863	0	0	2950	280
0	0	2319	10988	5	3868	0	0	2970	270
0	0	2315	10994	5	3873	0	0	2950	280
0	0	2309	11000	5	3878	0	0	2950	280
0	0	2304	11005	5	3883	0	0	2950	280
0	0	2298	11008	5	3888	0	0	2940	280
0	0	2292	11012	5	3893	0	0	2940	280
0	0	2286	11012	5	3898	0	0	2930	280
0	0	2280	11016	5	3903	0	0	2930	280
0	0	2275	11016	5	3908	0	0	2930	280
0	0	2270	11016	5	3913	0	0	2920	280
0	0	2265	11020	5	3918	0	0	2920	280
0	0	2260	11020	5	3923	0	0	2920	280
0	0	2254	11020	5	3928	0	0	2920	280
0	0	2248	11020	5	3933	0	0	2920	280
0	0	2242	11020	5	3938	0	0	2920	280
0	0	2237	11020	5	3943	0	0	2910	280
0	0	2231	11023	5	3948	0	0	2910	280
0	0	2225	11023	5	3953	0	0	2910	280
0	0	2220	11023	5	3958	0	0	2910	280
0	0	2216	11023	5	3963	0	0	2910	280
0	0	2211	11027	5	3968	0	0	2910	280
0	0	2208	11027	5	3973	0	0	2910	280
0	0	2203	11031	5	3978	0	0	2910	280
0	0	2198	11031	5	3983	0	0	2900	290
0	0	2194	11035	5	3988	0	0	2900	290
0	0	2189	11035	5	3993	0	0	2900	290
0	0	2186	11035	5	3998	0	0	2900	290
0	0	2186	11035	5	4003	0	0	2900	290
0	0	2181	11035	5	4008	0	0	2900	290
0	0	2181	11035	5	4013	0	0	2900	290
0	0	2177	11030	5	4018	0	0	2900	290
0	0	2177	11030	5	4023	0	0	2880	290
0	0	2171	11026	5	4028	0	0	2880	290
0	0	2167	11026	5	4033	0	0	2880	290
0	0	2163	11026	5	4038	0	0	2880	290
0	0	2160	11026	5	4043	0	0	2880	290
0	0	2156	11026	5	4048	0	0	2880	290
0	0	2156	11026	5	4053	0	0	2880	290
0	0	2151	11026	5	4058	0	0	2880	290
0	0	2151	11026	5	4063	0	0	2880	290
0	0	2147	11026	5	4068	0	0	2880	290
0	0	2147	11030	5	4073	0	0	2880	290
0	0	2147	11030	5	4078	0	0	2880	290
0	0	2147	11030	5	4083	0	0	2880	290
0	0	2147	11030	5	4088	0	0	2880	290
0	0	2147	11030	5	4093	0	0	2880	290
0	0	2147	11030	5	4098	0	0	2880	290
0	0	2147	11025	5	4103	0	0	2880	290
0	0	2143	11025	5	4108	0	0	2880	290
0	0	2143	11025	5	4113	0	0	2880	290
0	0	2143	11020	5	4118	0	0	2880	290
0	0	2143	11020	5	4123	0	0	2880	290
0	0	2143	11016	5	4128	0	0	2880	290
0	0	2143	11016	5	4133	0	0	2880	290
0	0	2143	11016	5	4138	0	0	2880	290
0	0	2143	11016	5	4143	0	0	2880	290
0	0	2143	11016	5	4148	0	0	2880	290
0	0	2143	11016	5	4153	0	0	2880	290
0	0	2143	11016	5	4158	0	0	2880	290
0	0	2143	11016	5	4163	0	0	2880	290
0	0	2143	11012	5	4168	0	0	2880	290
0	0	2143	11012	5	4173	0	0	2880	290
0	0	2143	11012	5	4178	0	0	2880	290
0	0	2143	11008	5	4183	0	0	2880	290
0	0	2143	11008	5	4188	0	0	2880	290
0	0	2143	11008	5	4193	0	0	2880	290
0	0	2143	11003	5	4198	0	0	2880	290
0	0	2143	11003	5	4203	0	0	2880	290
0	0	2143	10999	5	4208	0	0	2880	290
0	0	2140	10999	5	4213	0	0	2880	290
0	0	2140	10995	5	4218	0	0	2880	290
0	0	2140	10995	5	4223	0	0	2880	290
0	0	2140	10991	5	4228	0	0	2880	290
0	0	2140	10991	5	4233	0	0	2880	290
0	0	2140	10991	5	4238	0	0	2880	290
0	0	2140	10986	5	4243	0	0	2880	290
0	0	2140	10986	6	4249	0	0	2880	290
0	0	2140	10981	5	4254	0	0	2880	290
0	0	2145	10981	5	4259	0	0	2880	290
0	0	2145	10981	5	4264	0	0	2880	290
0	0	2149	10978	5	4269	0	0	2880	290
0	0	2149	10978	5	4274	0	0	2880	290
0	0	2149	10973	5	4279	0	0	2880	290
0	0	2153	10969	5	4284	0	0	2880	290
0	0	2153	10965	5	4289	0	0	2880	290
0	0	2153	10960	5	4294	0	0	2880	290
0	0	2153	10953	5	4299	0	0	2880	290
0	0	2153	10945	5	4304	0	0	2880	290
0	0	2149	10936	5	4309	0	0	2880	290
0	0	2149	10926	5	4314	0	0	2880	290
0	0	2144	10916	5	4319	0	0	2880	290
0	0	2144	10906	5	4324	0	0	2880	290
0	0	2138	10896	5	4329	0	0	2880	290
0	0	2138	10886	5	4334	0	0	2880	290
0	0	2133	10875	5	4339	0	0	2880	290
0	0	2129	10864	5	4344	0	0	2880	290
0	0	2126	10854	5	4349	0	0	2880	290
0	0	2126	10843	5	4354	0	0	2880	290
0	0	2118	10833	5	4359	0	0	2880	290
0	0	2114	10823	5	4364	0	0	2880	290
0	0	2110	10813	5	4369	0	0	2900	290
0	0	2104	10804	5	4374	0	0	2900	290
0	0	2099	10794	5	4379	0	0	2900	290
0	0	2092	10783	5	4384	0	0	2900	290
0	0	2085	10770	5	4389	0	0	2910	280
0	0	2077	10755	5	4394	0	0	2910	280
0	0	2068	10739	5	4399	0	0	2910	280
0	0	2059	10721	5	4404	0	0	2910	280
0	0	2049	10702	5	4409	0	0	2910	280
0	0	2038	10683	5	4414	0	0	2910	280
0	0	2028	10664	5	4419	0	0	2900	290
0	0	2016	10643	5	4424	0	0	2890	300
0	0	2005	10623	5	4429	0	0	2890	300
0	0	1995	10602	5	4434	0	0	2900	310
0	0	1985	10582	5	4439	0	0	2900	310
0	0	1977	10564	5	4444	0	0	2880	320
0	0	1968	10547	5	4449	0	0	2880	320
0	0	1959	10533	5	4454	0	0	2880	320
0	0	1950	10519	5	4459	0	0	2880	320
0	0	1943	10508	5	4464	0	0	2880	320
0	0	1937	10498	5	4469	0	0	2860	320
0	0	1930	10490	5	4474	0	0	2870	330
0	0	1924	10482	5	4479	0	0	2860	330
0	0	1918	10475	5	4484	0	0	2870	350
0	0	1912	10469	5	4489	0	0	2870	350
0	0	1908	10462	5	4494	0	0	2870	350
0	0	1903	10457	5	4499	0	0	2870	350
0	0	1897	10453	5	4504	0	0	2880	350
0	0	1892	10453	5	4509	0	0	2880	350
0	0	1885	10448	5	4514	0	0	2880	350
0	0	1879	10448	5	4519	0	0	2880	350
0	0	1873	10445	5	4524	0	0	2900	340
0	0	1867	10445	5	4529	0	0	2900	340
0	0	1861	10445	5	4534	0	0	2900	340
0	0	1856	10441	5	4539	0	0	2900	340
0	0	1851	10441	5	4544	0	0	2900	340
0	0	1847	10441	5	4549	0	0	2900	340
0	0	1843	10441	5	4554	0	0	2900	340
0	0	1839	10441	5	4559	0	0	2900	340
0	0	1915	10528	2	4561	1	932	2920	370
0	0	1927	10551	5	4566	1	946	2920	370
0	0	1940	10575	5	4571	1	953	2920	370
0	0	1953	10601	5	4576	1	965	2920	370
0	0	1967	10633	5	4581	1	970	2920	370
0	0	1986	10668	5	4586	1	975	2900	370
0	0	2007	10705	5	4591	1	979	2900	370
0	0	2030	10743	5	4596	1	983	2900	370
0	0	2055	10782	5	4601	1	988	2900	370
0	0	2079	10819	5	4606	1	990	2900	370
0	0	2099	10854	5	4611	1	999	2900	370
0	0	2116	10888	5	4616	1	1001	2890	370
0	0	2134	10919	5	4621	1	999	2890	370
0	0	2155	10952	5	4626	1	999	2890	370
0	0	2177	10985	5	4631	1	1002	2870	380
0	0	2198	11015	5	4636	1	1003	2870	380
0	0	2214	11040	5	4641	1	1003	2870	380
0	0	2224	11058	5	4646	1	1004	2870	380
0	0	2232	11076	5	4651	1	1004	2860	380
0	0	2242	11094	5	4656	1	1003	2850	360
0	0	2253	11114	5	4661	1	1003	2850	360
0	0	2266	11135	5	4666	1	1002	2850	350
0	0	2278	11153	5	4671	1	1003	2830	350
0	0	2288	11167	5	4676	1	1003	2830	350
0	0	2293	11177	5	4681	1	1004	2830	350
0	0	2293	11182	5	4686	1	1006	2820	330
0	0	2300	11186	5	4691	1	1009	2820	330
0	0	2300	11189	5	4696	1	1010	2810	320
0	0	2300	11189	5	4701	1	1011	2810	320
0	0	2300	11193	5	4706	1	1013	2810	320
0	0	2300	11193	5	4711	1	1014	2810	320
0	0	2300	11193	5	4716	1	1015	2800	330
0	0	2300	11187	5	4721	1	1015	2800	330
0	0	2300	11183	5	4726	1	1016	2800	330
0	0	2296	11176	5	4731	1	1016	2800	330
0	0	2296	11169	5	4736	1	1017	2790	310
0	0	2290	11157	6	4742	1	1017	2790	310
0	0	2290	11142	5	4747	1	1015	2790	310
0	0	2284	11122	5	4752	1	1016	2790	310
0	0	2284	11093	5	4757	1	1015	2800	330
0	0	2278	11060	5	4762	1	1014	2800	330
0	0	2273	11021	5	4767	1	1015	2800	330
0	0	2269	10980	5	4772	1	1016	2800	330
0	0	2264	10937	5	4777	1	1015	2800	330
0	0	2258	10893	5	4782	1	1015	2800	330
0	0	2252	10846	5	4787	1	1015	2800	330
0	0	2245	10797	5	4792	1	1016	2810	320
0	0	2237	10748	5	4797	1	1016	2810	320
0	0	2227	10698	5	4802	1	1015	2810	320
0	0	2218	10651	5	4807	1	1016	2820	320
0	0	2210	10606	5	4812	1	1016	2820	320
0	0	2202	10558	5	4817	1	1014	2820	320
0	0	2194	10510	5	4822	1	1016	2820	320
0	0	2185	10461	5	4827	1	1015	2830	320
0	0	2176	10411	5	4832	1	1016	2830	320
0	0	2166	10360	5	4837	1	1017	2840	320
0	0	2156	10306	5	4842	1	1015	2840	320
0	0	2146	10247	5	4847	1	1017	2850	320
0	0	2134	10187	5	4852	1	1016	2850	320
0	0	2122	10128	5	4857	1	1015	2860	330
0	0	2102	10019	10	4867	1	1015	2880	350
0	0	2091	9969	5	4872	1	1014	2880	350
0	0	2081	9921	5	4877	1	1014	2900	340
0	0	2070	9879	5	4882	1	1015	2900	340
0	0	2060	9842	5	4887	1	1016	2900	340
0	0	2052	9809	5	4892	1	1015	2920	340
0	0	2044	9780	5	4897	1	1015	2920	340
0	0	2040	9754	5	4902	1	1014	2930	340
0	0	2035	9728	5	4907	1	1013	2940	350
0	0	2031	9705	5	4912	1	1013	2950	340
0	0	2027	9686	5	4917	1	1012	2970	360
0	0	2023	9670	5	4922	1	1012	2970	360
0	0	2023	9661	5	4927	1	1011	2970	360
0	0	2023	9655	5	4932	1	1009	2970	360
0	0	2023	9655	5	4937	1	1000	2970	360
0	0	2023	9655	5	4942	1	982	2970	360
0	0	2023	9655	5	4947	1	958	2970	360
0	0	2027	9655	5	4952	1	926	2970	360
0	0	2027	9655	5	4957	1	883	2970	360
0	0	2027	9655	5	4962	1	803	2970	360
0	0	2031	9661	5	4967	1	527	2970	360
0	0	2031	9668	5	4972	1	18	2950	360
0	0	2031	9668	5	4977	0	0	2950	360
0	0	2035	9688	5	4982	0	0	2950	360
0	0	2042	9701	5	4987	0	0	2950	360
0	0	2049	9715	5	4992	0	0	2970	360
0	0	2058	9733	5	4997	0	0	2970	360
0	0	2069	9755	5	5002	0	0	2970	360
0	0	2079	9783	5	5007	0	0	2980	360
0	0	2089	9817	5	5012	0	0	3000	350
0	0	2100	9855	5	5017	0	0	2990	330
0	0	2110	9898	5	5022	0	0	3000	330
0	0	2119	9945	5	5027	0	0	3000	320
0	0	2128	9997	5	5032	0	0	2990	310
0	0	2135	10052	5	5037	0	0	3000	300
0	0	2141	10108	5	5042	0	0	3000	290
0	0	2147	10165	5	5047	0	0	2980	280
0	0	2151	10223	5	5052	0	0	2990	270
0	0	2155	10281	5	5057	0	0	2990	270
0	0	2159	10340	5	5062	0	0	2990	270
0	0	2159	10397	5	5067	0	0	2990	270
0	0	2165	10453	5	5072	0	0	2970	270
0	0	2169	10504	5	5077	0	0	2970	270
0	0	2169	10551	5	5082	0	0	2970	270
0	0	2175	10593	5	5087	0	0	2950	280
0	0	2180	10629	5	5092	0	0	2940	280
0	0	2184	10661	5	5097	0	0	2930	280
0	0	2188	10688	5	5102	0	0	2920	280
0	0	2192	10714	5	5107	0	0	2910	280
0	0	2192	10737	5	5112	0	0	2900	290
0	0	2196	10758	5	5117	0	0	2900	290
0	0	2196	10778	5	5122	0	0	2900	290
0	0	2196	10795	5	5127	0	0	2900	290
0	0	2196	10813	5	5132	0	0	2900	290
0	0	2196	10829	5	5137	0	0	2900	290
0	0	2192	10845	5	5142	0	0	2900	290
0	0	2192	10862	5	5147	0	0	2900	290
0	0	2188	10878	5	5152	0	0	2900	290
0	0	2188	10892	5	5157	0	0	2900	290
0	0	2188	10906	5	5162	0	0	2900	290
0	0	2188	10919	5	5167	0	0	2900	290
0	0	2188	10930	5	5172	0	0	2910	290
0	0	2192	10939	5	5177	0	0	2910	290
0	0	2233	10994	2	5179	1	870	2900	340
0	0	2244	11004	5	5184	1	880	2900	340
0	0	2255	11013	5	5189	1	895	2900	340
0	0	2270	11023	5	5194	1	907	2900	340
0	0	2287	11035	5	5199	1	911	2880	350
0	0	2306	11046	5	5204	1	928	2880	350
0	0	2326	11057	5	5209	1	939	2880	350
0	0	2348	11067	5	5214	1	945	2870	350
0	0	2373	11076	5	5219	1	948	2870	350
0	0	2399	11085	5	5224	1	958	2870	350
0	0	2426	11092	5	5229	1	966	2870	350
0	0	2451	11098	5	5234	1	969	2870	350
0	0	2472	11102	5	5239	1	971	2870	350
0	0	2489	11102	5	5244	1	987	2870	350
0	0	2501	11106	5	5249	1	995	2860	350
0	0	2511	11106	5	5254	1	995	2860	350
0	0	2520	11102	5	5259	1	993	2860	350
0	0	2529	11095	5	5264	1	997	2860	350
0	0	2538	11086	5	5269	1	999	2860	350
0	0	2546	11077	5	5274	1	1001	2860	350
0	0	2549	11066	5	5279	1	1002	2860	350
0	0	2549	11055	5	5284	1	1001	2850	360
0	0	2553	11041	5	5289	1	1000	2850	360
0	0	2553	11025	5	5294	1	1000	2860	380
0	0	2553	11009	5	5299	1	1001	2860	380
0	0	2553	10992	5	5304	1	1000	2860	380
0	0	2553	10971	5	5309	1	1000	2860	380
0	0	2549	10946	5	5314	1	1000	2860	380
0	0	2543	10916	5	5319	1	1000	2860	380
0	0	2537	10882	5	5324	1	1001	2870	380
0	0	2532	10847	5	5329	1	1000	2870	380
0	0	2529	10813	6	5335	1	1000	2870	380
0	0	2529	10779	5	5340	1	1000	2870	380
0	0	2529	10745	5	5345	1	1000	2890	370
0	0	2529	10713	5	5350	1	1001	2890	370
0	0	2529	10682	5	5355	1	1000	2890	370
0	0	2534	10655	5	5360	1	1001	2890	370
0	0	2540	10629	5	5365	1	1001	2890	370
0	0	2548	10604	5	5370	1	1002	2900	370
0	0	2557	10582	5	5375	1	1003	2900	370
0	0	2567	10564	5	5380	1	1004	2900	370
0	0	2579	10552	5	5385	1	1007	2900	370
0	0	2594	10544	5	5390	1	1010	2900	370
0	0	2611	10540	5	5395	1	1011	2900	370
0	0	2633	10540	5	5400	1	1009	2900	350
0	0	2662	10540	5	5405	1	1009	2900	350
0	0	2698	10550	5	5410	1	1011	2900	340
0	0	2740	10564	5	5415	1	1010	2900	340
0	0	2784	10582	5	5420	1	1005	2900	340
0	0	2824	10602	5	5425	1	1006	2900	340
0	0	2858	10620	5	5430	1	1004	2900	340
0	0	2884	10638	5	5435	1	999	2880	330
0	0	2905	10653	5	5440	1	994	2880	330
0	0	2921	10667	5	5445	1	985	2880	320
0	0	2932	10679	5	5450	1	963	2880	320
0	0	2941	10690	5	5455	1	922	2880	320
0	0	2945	10702	5	5460	1	861	2880	320
0	0	2945	10713	5	5465	1	664	2880	320
0	0	2945	10713	5	5470	0	0	2880	320
0	0	2945	10738	5	5475	0	0	2880	320
0	0	2948	10748	5	5480	0	0	2880	320
0	0	2958	10756	5	5485	0	0	2870	300
0	0	2974	10763	5	5490	0	0	2880	300
0	0	2996	10771	5	5495	0	0	2880	290
0	0	3020	10782	5	5500	0	0	2880	290
0	0	3043	10798	5	5505	0	0	2900	290
0	0	3067	10817	5	5510	0	0	2900	290
0	0	3092	10839	5	5515	0	0	2910	280
0	0	3115	10864	5	5520	0	0	2930	280
0	0	3140	10892	5	5525	0	0	2940	280
0	0	3165	10925	5	5530	0	0	2950	280
0	0	3187	10962	5	5535	0	0	2970	270
0	0	3210	11000	5	5540	0	0	2970	270
0	0	3233	11036	5	5545	0	0	2990	270
0	0	3257	11065	5	5550	0	0	3000	270
0	0	3283	11078	5	5555	0	0	3020	260
0	0	3307	11078	5	5560	0	0	3030	260
0	0	3327	11064	5	5565	0	0	3050	250
0	0	3337	11044	5	5570	0	0	3050	250
0	0	3337	11027	5	5575	0	0	3080	240
0	0	3337	11015	5	5580	0	0	3110	240
0	0	3329	11007	5	5585	0	0	3120	230
0	0	3329	11002	5	5590	0	0	3140	230
0	0	3329	11002	5	5595	0	0	3150	220
0	0	3333	11008	5	5600	0	0	3150	220
0	0	3343	11018	5	5605	0	0	3150	220
0	0	3355	11031	5	5610	0	0	3150	220
0	0	3371	11044	5	5615	0	0	3150	220
0	0	3388	11056	5	5620	0	0	3150	220
0	0	3408	11065	5	5625	0	0	3150	220
0	0	3432	11070	5	5630	0	0	3150	220
0	0	3457	11070	5	5635	0	0	3150	220
0	0	3483	11070	5	5640	0	0	3150	220
0	0	3509	11070	5	5645	0	0	3150	220
0	0	3531	11064	5	5650	0	0	3150	220
0	0	3550	11064	5	5655	0	0	3150	220
0	0	3569	11059	5	5660	0	0	3150	220
0	0	3584	11059	5	5665	0	0	3150	220
0	0	3602	11059	5	5670	0	0	3150	220
0	0	3620	11059	5	5675	0	0	3150	220
0	0	3644	11059	5	5680	0	0	3150	220
0	0	3667	11059	5	5685	0	0	3150	220
0	0	3692	11055	5	5690	0	0	3150	220
0	0	3716	11047	5	5695	0	0	3150	220
0	0	3737	11033	5	5700	0	0	3150	220
0	0	3763	11017	5	5705	0	0	3150	220
0	0	3787	11000	5	5710	0	0	3150	220
0	0	3811	10980	5	5715	0	0	3190	240
0	0	3836	10962	5	5720	0	0	3270	260
0	0	3857	10948	5	5725	0	0	3310	270
0	0	3874	10939	5	5730	0	0	3330	270
0	0	3889	10935	5	5735	0	0	3330	270
0	0	3898	10935	5	5740	0	0	3310	270
0	0	3905	10939	5	5745	0	0	3300	270
0	0	3905	10945	5	5750	0	0	3270	260
0	0	3905	10950	5	5755	0	0	3250	250
0	0	3889	10950	5	5760	0	0	3250	250
0	0	3868	10950	5	5765	0	0	3230	250
0	0	3839	10938	5	5770	0	0	3230	250
0	0	3803	10925	5	5775	0	0	3220	240
0	0	3764	10906	5	5780	0	0	3220	240
0	0	3723	10881	5	5785	0	0	3230	250
0	0	3679	10852	5	5790	0	0	3230	250
0	0	3635	10818	5	5795	0	0	3250	250
0	0	3591	10783	5	5800	0	0	3250	250
0	0	3549	10748	5	5805	0	0	3270	260
0	0	3513	10715	5	5810	0	0	3280	260
0	0	3485	10689	5	5815	0	0	3300	270
0	0	3464	10673	5	5820	0	0	3290	300
0	0	3449	10673	5	5825	0	0	3270	320
0	0	3437	10677	5	5830	0	0	3240	340
0	0	3422	10687	5	5835	0	0	3210	360
0	0	3404	10696	5	5840	0	0	3170	370
0	0	3383	10703	5	5845	0	0	3130	370
0	0	3358	10706	5	5850	0	0	3120	370
0	0	3333	10706	5	5855	0	0	3100	360
0	0	3308	10706	5	5860	0	0	3110	340
0	0	3284	10710	5	5865	0	0	3090	330
0	0	3261	10710	5	5870	0	0	3080	330
0	0	3241	10716	5	5875	0	0	3060	300
0	0	3222	10720	5	5880	0	0	3040	290
0	0	3206	10720	5	5885	0	0	3030	290
0	0	3193	10720	5	5890	0	0	3020	260
0	0	3181	10720	5	5895	0	0	3030	260
0	0	3170	10712	5	5900	0	0	3050	250
0	0	3162	10706	5	5905	0	0	3080	240
0	0	3154	10699	5	5910	0	0	3110	240
0	0	3147	10693	5	5915	0	0	3120	230
0	0	3141	10688	5	5920	0	0	3120	230
0	0	3133	10688	5	5925	0	0	3110	240
0	0	3127	10684	5	5930	0	0	3080	240
0	0	3122	10684	5	5935	0	0	3070	260
0	0	3118	10684	5	5940	0	0	3080	270
0	0	3118	10684	5	5945	0	0	3050	280
0	0	3112	10688	5	5950	0	0	3030	290
0	0	3108	10688	5	5955	0	0	3000	300
0	0	3108	10688	5	5960	0	0	3000	320
0	0	3102	10688	5	5965	0	0	2970	330
0	0	3102	10683	5	5970	0	0	2940	330
0	0	3098	10680	5	5975	0	0	2930	340
0	0	3098	10676	5	5980	0	0	2900	340
0	0	3093	10670	5	5985	0	0	2880	350
0	0	3089	10664	5	5990	0	0	2880	360
0	0	3085	10658	5	5995	0	0	2860	360
0	0	3085	10652	5	6000	0	0	2870	380
0	0	3080	10648	5	6005	0	0	2870	380
0	0	3080	10643	5	6010	0	0	2890	370
0	0	3080	10643	5	6015	0	0	2890	370
0	0	3075	10638	5	6020	0	0	2890	370
0	0	3075	10638	5	6025	0	0	2890	370
0	0	3075	10638	5	6030	0	0	2900	370
0	0	3075	10642	5	6035	0	0	2900	370
0	0	3075	10646	5	6040	0	0	2900	370
0	0	3075	10646	5	6045	0	0	2900	370
0	0	3075	10651	5	6050	0	0	2900	370
0	0	3075	10651	5	6055	0	0	2900	370
0	0	3072	10651	5	6060	0	0	2920	370
0	0	3072	10651	5	6065	0	0	2920	370
0	0	3066	10651	5	6070	0	0	2920	370
0	0	3066	10651	5	6075	0	0	2920	370
0	0	3060	10651	5	6080	0	0	2920	370
0	0	3060	10654	5	6085	0	0	2920	370
0	0	3054	10654	5	6090	0	0	2920	370
0	0	3049	10658	5	6095	0	0	2920	370
0	0	3043	10658	5	6100	0	0	2920	370
0	0	3037	10662	5	6105	0	0	2920	370
0	0	3030	10662	5	6110	0	0	2920	370
0	0	3024	10662	5	6115	0	0	2920	370
0	0	3018	10662	5	6120	0	0	2920	370
0	0	3011	10662	5	6125	0	0	2920	380
0	0	3003	10657	5	6130	0	0	2920	380
0	0	2996	10657	5	6135	0	0	2940	400
0	0	2987	10657	5	6140	0	0	2940	400
0	0	2980	10652	5	6145	0	0	2940	400
0	0	2973	10652	5	6150	0	0	2940	400
0	0	2966	10652	5	6155	0	0	2940	400
0	0	2961	10648	5	6160	0	0	2940	400
0	0	2955	10648	5	6165	0	0	2940	400
0	0	2951	10648	5	6170	0	0	2940	400
0	0	2948	10648	5	6175	0	0	2940	400
0	0	2944	10648	5	6180	0	0	2960	420
0	0	2940	10648	5	6185	0	0	2960	420
0	0	2936	10643	5	6190	0	0	2960	420
0	0	2931	10643	5	6195	0	0	2960	420
0	0	2927	10638	5	6200	0	0	2960	420
0	0	2923	10638	5	6205	0	0	2960	420
0	0	2918	10635	5	6210	0	0	2960	420
0	0	2918	10635	5	6215	0	0	2960	420
0	0	2913	10635	5	6220	0	0	2960	420
0	0	2913	10635	5	6225	0	0	2960	420
0	0	2913	10635	5	6230	0	0	2960	420
0	0	2909	10635	5	6235	0	0	2960	420
0	0	2935	10708	4	6239	1	848	2940	420
0	0	2940	10720	5	6244	1	867	2950	430
0	0	2945	10731	5	6249	1	878	2950	430
0	0	2945	10742	5	6254	1	889	2960	450
0	0	2949	10751	5	6259	1	897	2960	450
0	0	2949	10761	5	6264	1	906	2960	450
0	0	2956	10771	5	6269	1	913	2980	440
0	0	2962	10781	5	6274	1	919	2980	440
0	0	2972	10794	5	6279	1	923	2980	440
0	0	2985	10808	5	6284	1	931	2980	440
0	0	2999	10822	5	6289	1	936	3000	440
0	0	3017	10836	5	6294	1	939	3000	440
0	0	3037	10850	5	6299	1	947	3000	440
0	0	3061	10864	5	6304	1	955	3000	440
0	0	3090	10876	5	6309	1	957	3000	440
0	0	3123	10889	5	6314	1	961	3000	440
0	0	3159	10902	6	6320	1	965	3000	440
0	0	3195	10913	5	6325	1	971	3000	440
0	0	3227	10923	5	6330	1	972	3000	440
0	0	3255	10929	5	6335	1	976	3000	440
0	0	3274	10933	5	6340	1	985	2980	440
0	0	3289	10933	5	6345	1	984	2980	440
0	0	3304	10933	5	6350	1	984	2970	430
0	0	3314	10933	5	6355	1	987	2970	430
0	0	3325	10929	5	6360	1	986	2960	420
0	0	3333	10923	5	6365	1	986	2960	420
0	0	3333	10915	5	6370	1	987	2940	420
0	0	3333	10907	5	6375	1	989	2930	410
0	0	3336	10897	5	6380	1	988	2930	410
0	0	3336	10884	5	6385	1	987	2920	400
0	0	3336	10867	5	6390	1	987	2920	400
0	0	3336	10844	5	6395	1	987	2920	400
0	0	3336	10820	5	6400	1	986	2920	400
0	0	3329	10794	5	6405	1	986	2920	400
0	0	3322	10765	5	6410	1	985	2940	400
0	0	3311	10736	5	6415	1	984	2940	400
0	0	3297	10705	5	6420	1	983	2940	400
0	0	3281	10677	5	6425	1	983	2940	400
0	0	3263	10651	5	6430	1	982	2940	400
0	0	3243	10627	5	6435	1	983	2940	400
0	0	3223	10608	5	6440	1	982	2940	400
0	0	3201	10589	5	6445	1	982	2940	400
0	0	3176	10573	5	6450	1	982	2940	400
0	0	3152	10560	5	6455	1	982	2940	400
0	0	3125	10550	5	6460	1	980	2950	390
0	0	3100	10544	5	6465	1	980	2950	390
0	0	3075	10540	5	6470	1	980	2950	390
0	0	3052	10540	5	6475	1	980	2950	390
0	0	3032	10540	5	6480	1	980	2950	390
0	0	3014	10549	5	6485	1	978	2950	390
0	0	3000	10559	5	6490	1	978	2950	390
0	0	2987	10573	5	6495	1	978	2970	400
0	0	2976	10590	5	6500	1	976	2970	400
0	0	2968	10611	5	6505	1	975	2990	410
0	0	2961	10634	5	6510	1	971	2990	410
0	0	2956	10659	5	6515	1	965	2990	410
0	0	2956	10684	5	6520	1	940	2970	420
0	0	2956	10707	5	6525	1	900	2980	420
0	0	2956	10729	5	6530	1	810	2980	420
0	0	2965	10747	5	6535	1	369	3000	440
0	0	2965	10747	5	6540	0	0	3000	440
0	0	2989	10778	5	6545	0	0	3000	440
0	0	3002	10795	5	6550	0	0	3000	440
0	0	3013	10814	5	6555	0	0	3000	440
0	0	3020	10834	5	6560	0	0	3000	440
0	0	3020	10856	5	6565	0	0	3020	430
0	0	3020	10880	5	6570	0	0	3020	430
0	0	3020	10905	5	6575	0	0	3020	430
0	0	3020	10932	5	6580	0	0	3000	420
0	0	3020	10957	5	6585	0	0	3010	420
0	0	3020	10982	5	6590	0	0	3000	410
0	0	3024	11006	5	6595	0	0	3020	400
0	0	3030	11029	5	6600	0	0	3000	390
0	0	3037	11052	5	6605	0	0	3010	390
0	0	3048	11074	5	6610	0	0	3000	380
0	0	3061	11094	5	6615	0	0	3000	360
0	0	3074	11111	5	6620	0	0	3000	360
0	0	3090	11123	5	6625	0	0	3000	350
0	0	3106	11134	5	6630	0	0	2990	330
0	0	3122	11142	5	6635	0	0	2990	330
0	0	3140	11147	5	6640	0	0	2980	330
0	0	3156	11151	5	6645	0	0	2960	310
0	0	3172	11154	5	6650	0	0	2950	310
0	0	3188	11154	5	6655	0	0	2940	310
0	0	3204	11160	5	6660	0	0	2940	310
0	0	3217	11164	5	6665	0	0	2930	310
0	0	3230	11164	5	6670	0	0	2930	310
0	0	3239	11170	5	6675	0	0	2910	290
0	0	3246	11174	5	6680	0	0	2910	290
0	0	3251	11174	5	6685	0	0	2900	290
0	0	3255	11178	5	6690	0	0	2900	290
0	0	3258	11178	5	6695	0	0	2880	290
0	0	3258	11178	5	6700	0	0	2880	290
0	0	3264	11178	5	6705	0	0	2880	290
0	0	3264	11178	5	6710	0	0	2880	290
0	0	3270	11178	5	6715	0	0	2880	290
0	0	3270	11175	5	6720	0	0	2880	290
0	0	3278	11175	5	6725	0	0	2880	290
0	0	3284	11175	5	6730	0	0	2880	290
0	0	3290	11170	5	6735	0	0	2880	290
0	0	3298	11170	5	6740	0	0	2880	290
0	0	3307	11170	5	6745	0	0	2880	290
0	0	3315	11166	5	6750	0	0	2880	290
0	0	3323	11166	5	6755	0	0	2880	290
0	0	3329	11162	5	6760	0	0	2880	290
0	0	3334	11162	5	6765	0	0	2860	290
0	0	3339	11158	5	6770	0	0	2870	300
0	0	3339	11158	5	6775	0	0	2870	300
0	0	3343	11155	5	6780	0	0	2880	320
0	0	3343	11155	5	6785	0	0	2880	320
0	0	3343	11151	5	6790	0	0	2880	320
0	0	3343	11151	5	6795	0	0	2880	320
0	0	3347	11151	5	6800	0	0	2880	320
0	0	3347	11151	5	6805	0	0	2880	320
0	0	3347	11147	5	6810	0	0	2880	320
0	0	3351	11147	5	6815	0	0	2880	320
0	0	3351	11142	5	6820	0	0	2880	320
0	0	3351	11139	5	6825	0	0	2880	320
0	0	3355	11134	5	6830	0	0	2880	320
0	0	3355	11129	5	6835	0	0	2880	320
0	0	3355	11123	5	6840	0	0	2880	320
0	0	3355	11116	5	6845	0	0	2880	320
0	0	3355	11108	5	6850	0	0	2880	320
0	0	3355	11099	5	6855	0	0	2880	320
0	0	3355	11090	5	6860	0	0	2880	320
0	0	3355	11080	5	6865	0	0	2880	330
0	0	3359	11071	5	6870	0	0	2880	330
0	0	3359	11061	5	6875	0	0	2900	340
0	0	3359	11049	5	6880	0	0	2900	340
0	0	3359	11038	5	6885	0	0	2900	340
0	0	3359	11028	5	6890	0	0	2900	340
0	0	3359	11018	5	6895	0	0	2900	340
0	0	3359	11012	5	6900	0	0	2900	340
0	0	3363	11007	5	6905	0	0	2900	340
0	0	3363	11003	5	6910	0	0	2900	340
0	0	3363	11003	5	6915	0	0	2900	340
0	0	3363	10999	5	6920	0	0	2900	340
0	0	3363	10999	5	6925	0	0	2900	340
0	0	3363	10994	5	6930	0	0	2890	330
0	0	3358	10989	5	6935	0	0	2890	330
0	0	3358	10982	5	6940	0	0	2880	320
0	0	3352	10975	5	6945	0	0	2880	320
0	0	3352	10968	5	6950	0	0	2900	310
0	0	3347	10962	5	6955	0	0	2900	310
0	0	3347	10956	5	6960	0	0	2900	310
0	0	3342	10951	5	6965	0	0	2900	310
0	0	3342	10946	5	6970	0	0	2900	310
0	0	3337	10941	5	6975	0	0	2900	310
0	0	3337	10937	5	6980	0	0	2900	310
0	0	3334	10932	5	6985	0	0	2900	310
0	0	3334	10927	5	6990	0	0	2910	310
0	0	3334	10923	5	6995	0	0	2910	310
0	0	3334	10919	5	7000	0	0	2910	310
0	0	3330	10915	5	7005	0	0	2910	310
0	0	3330	10915	5	7010	0	0	2910	310
0	0	3330	10911	5	7015	0	0	2910	310
0	0	3330	10911	5	7020	0	0	2910	310
0	0	3330	10911	5	7025	0	0	2910	310
0	0	3330	10911	5	7030	0	0	2920	310
0	0	3334	10911	5	7035	0	0	2920	310
0	0	3338	10911	5	7040	0	0	2920	310
0	0	3338	10911	5	7045	0	0	2920	310
0	0	3344	10911	5	7050	0	0	2920	310
0	0	3344	10911	5	7055	0	0	2920	310
0	0	3344	10911	5	7060	0	0	2920	310
0	0	3348	10911	5	7065	0	0	2920	310
0	0	3348	10911	5	7070	0	0	2920	310
0	0	3348	10911	5	7075	0	0	2920	310
0	0	3351	10911	5	7080	0	0	2920	310
0	0	3351	10911	5	7085	0	0	2920	310
0	0	3351	10914	5	7090	0	0	2920	310
0	0	3351	10914	5	7095	0	0	2920	310
0	0	3351	10914	5	7100	0	0	2920	310
0	0	3351	10919	5	7105	0	0	2920	310
0	0	3351	10919	5	7110	0	0	2920	310
0	0	3351	10923	5	7115	0	0	2920	310
0	0	3355	10923	5	7120	0	0	2920	310
0	0	3355	10927	5	7125	0	0	2920	310
0	0	3355	10927	5	7130	0	0	2920	310
0	0	3355	10932	5	7135	0	0	2920	310
0	0	3358	10932	5	7140	0	0	2920	310
0	0	3358	10935	5	7145	0	0	2920	310
0	0	3358	10935	5	7150	0	0	2910	310
0	0	3364	10935	5	7155	0	0	2910	310
0	0	3364	10939	5	7160	0	0	2910	320
0	0	3364	10939	5	7165	0	0	2910	320
0	0	3369	10939	5	7170	0	0	2930	340
0	0	3369	10939	5	7175	0	0	2930	340
0	0	3369	10944	5	7180	0	0	2930	340
0	0	3373	10944	5	7185	0	0	2930	340
0	0	3373	10948	5	7190	0	0	2920	340
0	0	3373	10948	5	7195	0	0	2920	340
0	0	3377	10953	5	7200	0	0	2920	340
0	0	3377	10957	5	7205	0	0	2920	340
0	0	3377	10961	5	7210	0	0	2920	340
0	0	3382	10966	5	7215	0	0	2900	340
0	0	3394	10992	3	7218	1	867	2920	370
0	0	3394	10992	5	7223	1	870	2900	370
0	0	3390	10992	5	7228	1	872	2900	370
0	0	3390	10992	5	7233	1	872	2900	370
0	0	3390	10992	5	7238	1	873	2900	370
0	0	3390	10992	5	7243	1	875	2900	370
0	0	3386	10992	5	7248	1	877	2900	370
0	0	3386	10992	5	7253	1	883	2900	370
0	0	3386	10992	6	7259	1	889	2900	370
0	0	3386	10992	5	7264	1	897	2900	370
0	0	3386	10992	5	7269	1	904	2900	370
0	0	3386	10992	5	7274	1	910	2900	370
0	0	3386	10992	5	7279	1	915	2900	370
0	0	3386	10992	5	7284	1	919	2900	370
0	0	3386	10992	5	7289	1	923	2900	370
0	0	3386	10992	5	7294	1	925	2900	380
0	0	3386	10992	5	7299	1	927	2900	380
0	0	3386	10992	5	7304	1	930	2920	400
0	0	3386	10992	5	7309	1	932	2920	400
0	0	3382	10992	5	7314	1	935	2920	400
0	0	3382	10992	5	7319	1	937	2920	400
0	0	3382	10988	5	7324	1	941	2920	400
0	0	3378	10988	5	7329	1	945	2920	400
0	0	3378	10988	5	7334	1	949	2920	400
0	0	3378	10984	5	7339	1	953	2920	400
0	0	3374	10984	5	7344	1	956	2920	400
0	0	3374	10984	5	7349	1	960	2920	400
0	0	3374	10979	5	7354	1	964	2920	400
0	0	3371	10979	5	7359	1	967	2920	400
0	0	3371	10974	5	7364	1	971	2920	400
0	0	3371	10970	5	7369	1	975	2920	400
0	0	3366	10970	5	7374	1	979	2920	400
0	0	3366	10964	5	7379	1	980	2910	400
0	0	3362	10964	5	7384	1	980	2910	400
0	0	3362	10964	5	7389	1	980	2910	400
0	0	3362	10960	5	7394	1	980	2910	400
0	0	3362	10960	5	7399	1	981	2910	400
0	0	3362	10960	5	7404	1	981	2910	400
0	0	3362	10960	5	7409	1	981	2910	400
0	0	3359	10960	5	7414	1	981	2910	400
0	0	3359	10960	5	7419	1	981	2910	400
0	0	3359	10960	5	7424	1	982	2910	400
0	0	3359	10960	5	7429	1	982	2910	400
0	0	3359	10956	5	7434	1	982	2910	400
0	0	3359	10956	5	7439	1	981	2910	400
0	0	3359	10956	5	7444	1	981	2910	400
0	0	3359	10952	5	7449	1	981	2910	400
0	0	3359	10952	5	7454	1	981	2910	400
0	0	3363	10947	5	7459	1	981	2910	400
0	0	3363	10947	5	7464	1	981	2910	400
0	0	3363	10943	5	7469	1	981	2910	400
0	0	3363	10943	5	7474	1	981	2910	400
0	0	3363	10943	5	7479	1	981	2920	400
0	0	3363	10943	5	7484	1	981	2920	400
0	0	3363	10939	5	7489	1	981	2920	400
0	0	3363	10939	5	7494	1	981	2920	400
0	0	3363	10939	5	7499	1	981	2920	400
0	0	3363	10939	5	7504	1	981	2920	400
0	0	3363	10939	5	7509	1	981	2920	400
0	0	3363	10939	5	7514	1	981	2920	400
0	0	3363	10939	5	7519	1	981	2920	400
0	0	3363	10939	5	7524	1	980	2920	400
0	0	3363	10939	5	7529	1	980	2920	400
0	0	3363	10939	5	7534	1	980	2920	400
0	0	3363	10939	5	7539	1	980	2920	400
0	0	3363	10939	5	7544	1	980	2920	400
0	0	3363	10939	5	7549	1	980	2920	400
0	0	3363	10939	5	7554	1	980	2920	400
0	0	3363	10939	5	7559	1	980	2920	400
0	0	3363	10939	5	7564	1	980	2920	400
0	0	3363	10939	5	7569	1	980	2920	400
0	0	3363	10939	5	7574	1	980	2920	400
0	0	3363	10939	5	7579	1	980	2920	400
0	0	3363	10939	5	7584	1	980	2920	400
0	0	3363	10939	5	7589	1	980	2920	400
0	0	3363	10939	5	7594	1	980	2920	400
0	0	3363	10939	5	7599	1	980	2920	400
0	0	3363	10939	5	7604	1	980	2920	400
0	0	3363	10939	5	7609	1	980	2920	400
0	0	3363	10939	5	7614	1	980	2920	400
0	0	3363	10939	5	7619	1	980	2910	400
0	0	3363	10939	5	7624	1	980	2910	400
0	0	3363	10939	5	7629	1	980	2910	400
0	0	3363	10939	5	7634	1	980	2910	400
0	0	3363	10939	5	7639	1	980	2910	400
0	0	3363	10939	5	7644	1	981	2910	400
0	0	3363	10939	5	7649	1	981	2910	400
0	0	3363	10939	5	7654	1	981	2910	400
0	0	3363	10939	5	7659	1	981	2910	400
0	0	3363	10939	5	7664	1	981	2910	400
0	0	3363	10939	5	7669	1	981	2910	400
0	0	3363	10939	5	7674	1	981	2910	400
0	0	3363	10939	5	7679	1	981	2910	400
0	0	3363	10939	5	7684	1	981	2910	400
0	0	3363	10939	5	7689	1	981	2910	400
0	0	3363	10939	5	7694	1	981	2910	400
0	0	3363	10939	5	7699	1	981	2910	400
0	0	3363	10939	5	7704	1	980	2910	400
0	0	3363	10939	5	7709	1	980	2910	400
0	0	3363	10939	5	7714	1	980	2910	400
0	0	3363	10939	5	7719	1	980	2910	400
0	0	3363	10939	5	7724	1	980	2910	400
0	0	3363	10939	5	7729	1	980	2910	400
0	0	3363	10939	5	7734	1	980	2910	400
0	0	3363	10939	5	7739	1	979	2910	400
0	0	3363	10939	5	7744	1	979	2910	400
0	0	3363	10939	5	7749	1	978	2910	400
0	0	3363	10939	5	7754	1	976	2910	400
0	0	3363	10939	5	7759	1	971	2910	400
0	0	3363	10939	5	7764	1	939	2910	400
0	0	3363	10939	5	7769	1	882	2910	400
0	0	3363	10939	5	7774	1	727	2910	400
0	0	3368	10932	5	7779	1	1	2920	400
0	0	3368	10932	5	7784	0	0	2920	400
0	0	3375	10913	5	7789	0	0	2920	400
0	0	3383	10902	5	7794	0	0	2920	400
0	0	3394	10891	5	7799	0	0	2900	380
0	0	3409	10882	5	7804	0	0	2920	370
0	0	3429	10876	5	7809	0	0	2910	350
0	0	3454	10876	5	7814	0	0	2920	340
0	0	3483	10883	5	7819	0	0	2910	320
0	0	3517	10899	5	7824	0	0	2930	320
0	0	3552	10923	5	7829	0	0	2940	310
0	0	3585	10956	5	7834	0	0	2970	300
0	0	3619	10997	5	7839	0	0	2990	290
0	0	3646	11047	5	7844	0	0	3000	290
0	0	3669	11105	5	7849	0	0	3030	290
0	0	3687	11168	5	7854	0	0	3040	270
0	0	3698	11235	5	7859	0	0	3060	260
0	0	3703	11306	5	7864	0	0	3050	250
0	0	3703	11382	5	7869	0	0	3070	250
0	0	3703	11382	5	7874	0	0	3070	250
0	0	2925	10940	5	7879	0	0	3150	220
0	0	2925	10933	5	7884	0	0	3150	220
0	0	2919	10921	5	7889	0	0	3150	220
0	0	2914	10906	5	7894	0	0	3150	220
0	0	2910	10892	5	7899	0	0	3150	220
0	0	2910	10885	5	7904	0	0	3150	220
0	0	2910	10885	5	7909	0	0	3150	220
0	0	2910	10885	5	7914	0	0	3150	220
0	0	2914	10885	5	7919	0	0	3150	220
0	0	2914	10889	5	7924	0	0	3150	220
0	0	2919	10894	5	7929	0	0	3140	230
0	0	2919	10894	5	7934	0	0	3130	240
0	0	2925	10899	5	7939	0	0	3100	250
0	0	2925	10899	5	7944	0	0	3110	260
0	0	2925	10904	5	7949	0	0	3090	270
0	0	2925	10904	5	7954	0	0	3090	280
0	0	2925	10908	5	7959	0	0	3070	280
0	0	2925	10908	5	7964	0	0	3080	300
0	0	2925	10912	5	7969	0	0	3060	300
0	0	2925	10912	5	7974	0	0	3050	310
0	0	2925	10912	5	7979	0	0	3030	310
0	0	2920	10916	5	7984	0	0	3030	310
0	0	2920	10916	5	7989	0	0	3020	320
0	0	2920	10916	5	7994	0	0	3020	320
0	0	2915	10916	5	7999	0	0	3010	330
0	0	2915	10920	5	8004	0	0	3010	330
0	0	2910	10920	5	8009	0	0	3030	340
0	0	2906	10920	5	8014	0	0	3030	340
0	0	2906	10916	5	8019	0	0	3030	340
0	0	2900	10911	5	8024	0	0	3020	340
0	0	2896	10907	5	8029	0	0	3020	340
0	0	2892	10902	5	8034	0	0	3020	340
0	0	2888	10896	5	8039	0	0	3020	340
0	0	2883	10889	5	8044	0	0	3020	340
0	0	2878	10882	5	8049	0	0	3020	340
0	0	2874	10874	5	8054	0	0	3020	340
0	0	2868	10867	5	8059	0	0	3020	340
0	0	2863	10860	5	8064	0	0	3020	340
0	0	2859	10853	5	8069	0	0	3020	340
0	0	2853	10845	5	8074	0	0	3020	340
0	0	2849	10837	5	8079	0	0	3020	340
0	0	2844	10828	5	8084	0	0	3020	340
0	0	2838	10820	5	8089	0	0	3020	340
0	0	2833	10811	5	8094	0	0	3020	340
0	0	2827	10802	5	8099	0	0	3030	340
0	0	2822	10793	5	8104	0	0	3030	340
0	0	2818	10784	5	8109	0	0	3030	340
0	0	2814	10777	5	8114	0	0	3030	340
0	0	2814	10768	5	8119	0	0	3030	340
0	0	2808	10759	5	8124	0	0	3030	340
0	0	2808	10750	5	8129	0	0	3050	340
0	0	2808	10738	5	8134	0	0	3050	340
0	0	2808	10726	5	8139	0	0	3050	340
0	0	2808	10715	5	8144	0	0	3050	340
0	0	2808	10701	5	8149	0	0	3050	340
0	0	2808	10688	5	8154	0	0	3030	340
0	0	2808	10675	5	8159	0	0	3030	340
0	0	2808	10661	5	8164	0	0	3020	340
0	0	2808	10647	5	8169	0	0	3000	350
0	0	2808	10635	5	8174	0	0	3000	350
0	0	2808	10623	5	8179	0	0	3000	350
0	0	2808	10612	5	8184	0	0	3000	350
0	0	2808	10604	5	8189	0	0	2980	360
0	0	2814	10598	5	8194	0	0	2970	360
0	0	2814	10592	5	8199	0	0	2970	360
0	0	2818	10588	5	8204	0	0	2950	360
0	0	2822	10585	5	8209	0	0	2950	360
0	0	2827	10585	5	8214	0	0	2940	360
0	0	2832	10581	5	8219	0	0	2920	370
0	0	2839	10581	5	8224	0	0	2920	370
0	0	2845	10581	5	8229	0	0	2920	370
0	0	2852	10581	5	8234	0	0	2920	370
0	0	2863	10581	5	8239	0	0	2920	370
0	0	2890	10585	5	8244	1	898	2940	360
0	0	2890	10590	5	8249	1	909	2940	360
0	0	2894	10590	5	8254	1	916	2940	360
0	0	2894	10590	5	8259	1	924	2940	360
0	0	2898	10593	5	8264	1	934	2940	360
0	0	2902	10593	5	8269	1	941	2940	360
0	0	2906	10599	5	8274	1	946	2940	360
0	0	2912	10604	5	8279	1	950	2950	370
0	0	2920	10609	5	8284	1	956	2950	370
0	0	2930	10615	5	8289	1	960	2970	390
0	0	2945	10624	5	8294	1	966	2970	390
0	0	2959	10632	5	8299	1	975	2970	390
0	0	2975	10642	5	8304	1	976	2970	390
0	0	2990	10650	5	8309	1	984	2970	390
0	0	3002	10657	5	8314	1	990	2970	390
0	0	3015	10665	5	8319	1	992	2970	390
0	0	3030	10673	5	8324	1	994	2950	390
0	0	3048	10684	5	8329	1	995	2950	390
0	0	3069	10694	5	8334	1	998	2950	390
0	0	3093	10705	5	8339	1	999	2950	390
0	0	3116	10716	5	8344	1	1002	2940	400
0	0	3135	10728	5	8349	1	1007	2940	400
0	0	3153	10740	5	8354	1	1013	2960	420
0	0	3170	10754	5	8359	1	1015	2960	420
0	0	3188	10769	5	8364	1	1016	2970	420
0	0	3210	10786	5	8369	1	1017	2970	420
0	0	3235	10805	5	8374	1	1017	2950	400
0	0	3259	10824	5	8379	1	1018	2950	400
0	0	3279	10843	5	8384	1	1021	2950	390
0	0	3299	10862	5	8389	1	1020	2940	400
0	0	3316	10884	5	8394	1	1021	2940	400
0	0	3330	10903	5	8399	1	1022	2940	400
0	0	3344	10921	5	8404	1	1022	2940	400
0	0	3354	10937	5	8409	1	1021	2940	400
0	0	3361	10954	5	8414	1	1021	2940	400
0	0	3371	10973	5	8419	1	1021	2940	400
0	0	3381	10991	5	8424	1	1020	2940	400
0	0	3390	11006	5	8429	1	1020	2920	380
0	0	3396	11019	5	8434	1	1020	2920	380
0	0	3400	11034	5	8439	1	1021	2900	370
0	0	3405	11052	5	8444	1	1020	2900	370
0	0	3413	11072	5	8449	1	1021	2900	370
0	0	3423	11093	5	8454	1	1022	2900	370
0	0	3432	11112	5	8459	1	1023	2890	370
0	0	3439	11129	5	8464	1	1023	2890	370
0	0	3443	11143	5	8469	1	1023	2880	360
0	0	3447	11155	5	8474	1	1023	2860	360
0	0	3452	11164	5	8479	1	1023	2860	360
0	0	3456	11172	5	8484	1	1023	2870	380
0	0	3456	11179	5	8489	1	1023	2860	380
0	0	3460	11183	5	8494	1	1023	2860	380
0	0	3460	11183	5	8499	1	1023	2850	380
0	0	3460	11183	5	8504	1	1023	2850	380
0	0	3460	11183	5	8509	1	1023	2850	380
0	0	3456	11183	5	8514	1	1023	2850	380
0	0	3456	11183	5	8519	1	1023	2840	390
0	0	3456	11178	5	8524	1	1023	2840	390
0	0	3456	11174	5	8529	1	1023	2850	410
0	0	3451	11166	5	8534	1	1023	2850	410
0	0	3444	11155	5	8539	1	1023	2840	410
0	0	3436	11140	5	8544	1	1023	2840	410
0	0	3428	11125	5	8549	1	1023	2840	410
0	0	3420	11108	5	8554	1	1023	2840	410
0	0	3414	11089	5	8559	1	1023	2840	410
0	0	3408	11071	5	8564	1	1023	2840	410
0	0	3401	11055	5	8569	1	1023	2850	410
0	0	3396	11041	5	8574	1	1023	2840	390
0	0	3390	11026	5	8579	1	1023	2840	390
0	0	3384	11009	5	8584	1	1023	2840	380
0	0	3377	10989	5	8589	1	1023	2840	380
0	0	3369	10965	5	8594	1	1023	2840	380
0	0	3361	10943	5	8599	1	1023	2840	380
0	0	3353	10921	5	8604	1	1023	2840	380
0	0	3345	10898	5	8609	1	1023	2850	380
0	0	3337	10873	5	8614	1	1023	2840	360
0	0	3329	10844	5	8619	1	1023	2840	360
0	0	3323	10817	5	8624	1	1023	2850	350
0	0	3318	10791	5	8629	1	1023	2850	350
0	0	3313	10765	5	8634	1	1023	2850	350
0	0	3307	10737	5	8639	1	1023	2860	360
0	0	3300	10710	5	8644	1	1023	2860	360
0	0	3291	10683	5	8649	1	1023	2860	360
0	0	3284	10664	5	8654	1	1023	2880	360
0	0	3280	10651	5	8659	1	1023	2870	350
0	0	3280	10642	5	8664	1	1023	2870	350
0	0	3285	10631	5	8669	1	1023	2870	350
0	0	3296	10618	5	8674	1	1023	2870	350
0	0	3307	10604	5	8679	1	1023	2870	350
0	0	3320	10589	5	8684	1	1023	2880	350
0	0	3335	10577	5	8689	1	1023	2880	350
0	0	3350	10567	5	8694	1	1023	2880	350
0	0	3368	10557	5	8699	1	1023	2880	350
0	0	3391	10549	5	8704	1	1023	2880	350
0	0	3413	10542	5	8709	1	1023	2900	340
0	0	3438	10538	5	8714	1	1023	2900	340
0	0	3465	10534	5	8719	1	1023	2900	340
0	0	3490	10534	5	8724	1	1023	2900	340
0	0	3516	10530	5	8729	1	1023	2900	340
0	0	3538	10530	5	8734	1	1023	2900	340
0	0	3555	10530	5	8739	1	1023	2900	340
0	0	3570	10530	5	8744	1	1015	2920	340
0	0	3581	10530	5	8749	1	985	2920	340
0	0	3591	10536	5	8754	1	948	2920	340
0	0	3600	10536	5	8759	1	895	2930	340
0	0	3607	10543	5	8764	1	753	2930	340
0	0	3611	10548	5	8769	1	87	2930	340
0	0	3611	10548	5	8774	0	0	2940	330
0	0	3619	10562	5	8779	0	0	2940	330
0	0	3631	10572	5	8784	0	0	2940	330
0	0	3650	10587	5	8789	0	0	2950	340
0	0	3672	10605	5	8794	0	0	2950	340
0	0	3693	10629	5	8799	0	0	2960	340
0	0	3711	10655	5	8804	0	0	2960	340
0	0	3726	10684	5	8809	0	0	2950	330
0	0	3740	10714	5	8814	0	0	2950	330
0	0	3752	10744	5	8819	0	0	2940	320
0	0	3760	10777	5	8824	0	0	2940	320
0	0	3765	10810	5	8829	0	0	2940	310
0	0	3765	10844	5	8834	0	0	2950	300
0	0	3765	10881	5	8839	0	0	2970	300
0	0	3758	10918	5	8844	0	0	2980	300
0	0	3747	10954	5	8849	0	0	2980	280
0	0	3732	10989	5	8854	0	0	2980	280
0	0	3714	11023	5	8859	0	0	2990	270
0	0	3695	11056	5	8864	0	0	2990	270
0	0	3676	11088	5	8869	0	0	3000	270
0	0	3656	11120	5	8874	0	0	3000	270
0	0	3639	11149	5	8879	0	0	3000	270
0	0	3623	11178	5	8884	0	0	3020	260
0	0	3609	11206	6	8890	0	0	3030	270
0	0	3598	11233	5	8895	0	0	3030	270
0	0	3586	11260	5	8900	0	0	3050	280
0	0	3577	11285	5	8905	0	0	3030	290
0	0	3570	11309	5	8910	0	0	3030	290
0	0	3564	11333	5	8915	0	0	3010	300
0	0	3564	11354	5	8920	0	0	3020	320
0	0	3560	11373	5	8925	0	0	3000	320
0	0	3560	11392	5	8930	0	0	3000	330
0	0	3560	11408	5	8935	0	0	2990	330
0	0	3560	11423	5	8940	0	0	3000	350
0	0	3560	11437	5	8945	0	0	3000	350
0	0	3560	11450	5	8950	0	0	2980	360
0	0	3556	11464	5	8955	0	0	2970	360
0	0	3556	11476	5	8960	0	0	2950	360
0	0	3556	11488	5	8965	0	0	2950	360
0	0	3556	11498	5	8970	0	0	2940	360
0	0	3556	11509	5	8975	0	0	2950	370
0	0	3556	11518	5	8980	0	0	2930	380
0	0	3556	11526	5	8985	0	0	2950	390
0	0	3556	11533	5	8990	0	0	2940	400
0	0	3553	11538	5	8995	0	0	2940	400
0	0	3553	11541	5	9000	0	0	2920	400
0	0	3553	11541	5	9005	0	0	2920	400
0	0	3553	11546	5	9010	0	0	2910	400
0	0	3553	11546	5	9015	0	0	2910	400
0	0	3553	11546	5	9020	0	0	2910	400
0	0	3553	11546	5	9025	0	0	2890	400
0	0	3560	11546	5	9030	0	0	2890	400
0	0	3564	11546	5	9035	0	0	2890	400
0	0	3569	11546	5	9040	0	0	2880	410
0	0	3576	11540	5	9045	0	0	2880	410
0	0	3603	11532	3	9048	1	996	2860	410
0	0	3603	11532	5	9053	1	1006	2850	410
0	0	3603	11532	5	9058	1	1013	2850	410
0	0	3603	11532	5	9063	1	1019	2850	410
0	0	3603	11532	5	9068	1	1023	2850	410
0	0	3600	11532	5	9073	1	1023	2850	410
0	0	3600	11532	5	9078	1	1023	2840	410
0	0	3600	11532	5	9083	1	1023	2840	410
0	0	3600	11532	5	9088	1	1023	2840	410
0	0	3600	11532	5	9093	1	1023	2830	410
0	0	3600	11532	5	9098	1	1023	2830	410
0	0	3600	11532	5	9103	1	1023	2830	410
0	0	3600	11532	5	9108	1	1023	2830	410
0	0	3600	11532	5	9113	1	1023	2830	410
0	0	3600	11532	5	9118	1	1023	2830	410
0	0	3600	11536	5	9123	1	1023	2810	410
0	0	3600	11536	5	9128	1	1023	2810	410
0	0	3600	11536	5	9133	1	1023	2810	410
0	0	3600	11539	5	9138	1	1023	2810	410
0	0	3600	11539	5	9143	1	1023	2810	410
0	0	3600	11546	5	9148	1	1007	2810	410
0	0	3600	11554	5	9153	1	969	2810	410
0	0	3600	11565	5	9158	1	910	2810	410
0	0	3604	11578	5	9163	1	757	2810	410
0	0	3604	11578	5	9168	0	0	2830	410
0	0	3608	11598	5	9173	0	0	2830	410
0	0	3608	11603	5	9178	0	0	2830	410
0	0	3604	11603	5	9183	0	0	2830	410
0	0	3600	11599	5	9188	0	0	2830	410
0	0	3597	11595	5	9193	0	0	2830	410
0	0	3597	11589	5	9198	0	0	2840	410
0	0	3597	11582	5	9203	0	0	2840	410
0	0	3592	11575	5	9208	0	0	2840	410
0	0	3592	11565	5	9213	0	0	2840	410
0	0	3592	11556	5	9218	0	0	2840	410
0	0	3597	11549	5	9223	0	0	2850	410
0	0	3601	11541	5	9228	0	0	2840	390
0	0	3605	11535	5	9233	0	0	2840	390
0	0	3608	11530	5	9238	0	0	2840	380
0	0	3612	11525	5	9243	0	0	2840	380
0	0	3612	11525	5	9248	0	0	2850	380
0	0	3617	11517	5	9253	0	0	2850	380
0	0	3617	11512	5	9258	0	0	2850	380
0	0	3613	11506	5	9263	0	0	2850	380
0	0	3607	11495	5	9268	0	0	2860	380
0	0	3596	11482	5	9273	0	0	2860	380
0	0	3585	11467	5	9278	0	0	2860	380
0	0	3573	11446	5	9283	0	0	2870	380
0	0	3559	11425	5	9288	0	0	2870	380
0	0	3547	11402	5	9293	0	0	2890	370
0	0	3534	11375	5	9298	0	0	2890	370
0	0	3523	11345	5	9303	0	0	2900	370
0	0	3513	11311	5	9308	0	0	2920	380
0	0	3506	11275	5	9313	0	0	2920	380
0	0	3499	11236	5	9318	0	0	2950	390
0	0	3493	11193	5	9323	0	0	2950	390
0	0	3489	11150	5	9328	0	0	2970	390
0	0	3485	11107	5	9333	0	0	2980	390
0	0	3481	11067	5	9338	0	0	3000	390
0	0	3481	11029	5	9343	0	0	3020	400
0	0	3474	10995	5	9348	0	0	3030	400
0	0	3469	10961	5	9353	0	0	3030	380
0	0	3463	10930	5	9358	0	0	3030	370
0	0	3456	10899	5	9363	0	0	3020	340
0	0	3448	10871	5	9368	0	0	3000	330
0	0	3441	10844	5	9373	0	0	3000	320
0	0	3433	10819	5	9378	0	0	2990	290
0	0	3426	10796	5	9383	0	0	2980	280
0	0	3420	10775	5	9388	0	0	2970	270
0	0	3416	10756	5	9393	0	0	2990	270
0	0	3416	10736	5	9398	0	0	2990	270
0	0	3416	10717	5	9403	0	0	2990	270
0	0	3416	10698	5	9408	0	0	2990	270
0	0	3416	10681	5	9413	0	0	2990	270
0	0	3416	10666	5	9418	0	0	2970	270
0	0	3416	10653	5	9423	0	0	2970	270
0	0	3419	10641	5	9428	0	0	2970	270
0	0	3423	10632	5	9433	0	0	2950	280
0	0	3423	10624	5	9438	0	0	2940	280
0	0	3429	10618	5	9443	0	0	2930	280
0	0	3433	10613	5	9448	0	0	2930	280
0	0	3433	10609	5	9453	0	0	2920	280
0	0	3440	10609	5	9458	0	0	2910	280
0	0	3440	10603	5	9463	0	0	2900	290
0	0	3446	10599	5	9468	0	0	2900	290
0	0	3446	10595	5	9473	0	0	2880	290
0	0	3451	10591	5	9478	0	0	2880	290
0	0	3451	10585	5	9483	0	0	2880	290
0	0	3451	10579	5	9488	0	0	2860	290
0	0	3457	10572	5	9493	0	0	2860	290
0	0	3457	10565	5	9498	0	0	2880	290
0	0	3464	10559	5	9503	0	0	2880	290
0	0	3468	10553	5	9508	0	0	2880	290
0	0	3473	10547	5	9513	0	0	2880	290
0	0	3473	10541	5	9518	0	0	2890	300
0	0	3480	10536	5	9523	0	0	2890	300
0	0	3484	10531	5	9528	0	0	2910	310
0	0	3488	10527	5	9533	0	0	2910	320
0	0	3491	10527	5	9538	0	0	2910	320
0	0	3495	10522	5	9543	0	0	2940	330
0	0	3499	10522	5	9548	0	0	2950	340
0	0	3503	10522	5	9553	0	0	2970	360
0	0	3507	10518	5	9558	0	0	2980	370
0	0	3512	10518	5	9563	0	0	2980	370
0	0	3516	10513	5	9568	0	0	2990	380
0	0	3520	10509	5	9573	0	0	3000	380
0	0	3523	10506	5	9578	0	0	3000	380
0	0	3523	10506	5	9583	0	0	3000	380
0	0	3529	10500	5	9588	0	0	3000	380
0	0	3529	10500	5	9593	0	0	3000	380
0	0	3534	10500	5	9598	0	0	3000	380
0	0	3534	10500	5	9603	0	0	3000	380
0	0	3534	10500	5	9608	0	0	3000	380
0	0	3538	10500	5	9613	0	0	3000	380
0	0	3538	10500	5	9618	0	0	3000	380
0	0	3538	10500	5	9623	0	0	3000	380
0	0	3538	10500	5	9628	0	0	3020	370
0	0	3538	10500	5	9633	0	0	3020	370
0	0	3538	10500	5	9638	0	0	3020	370
0	0	3538	10500	5	9643	0	0	3020	370
0	0	3538	10500	5	9648	0	0	3020	370
0	0	3538	10500	5	9653	0	0	3020	370
0	0	3533	10496	5	9658	0	0	3020	370
0	0	3533	10496	5	9663	0	0	3020	370
0	0	3528	10491	5	9668	0	0	3020	370
0	0	3528	10488	5	9673	0	0	3020	370
0	0	3521	10484	5	9678	0	0	3020	370
0	0	3518	10481	5	9683	0	0	3020	370
0	0	3514	10476	5	9688	0	0	3020	370
0	0	3511	10472	5	9693	0	0	3020	370
0	0	3511	10468	5	9698	0	0	3020	370
0	0	3506	10465	5	9703	0	0	3020	370
0	0	3506	10465	5	9708	0	0	3020	370
0	0	3506	10458	5	9713	0	0	3020	370
0	0	3506	10458	5	9718	0	0	3020	370
0	0	3506	10452	5	9723	0	0	3020	370
0	0	3509	10452	5	9728	0	0	3020	370
0	0	3558	10483	5	9733	1	474	3030	370
0	0	3563	10491	6	9739	1	549	3020	370
0	0	3567	10500	5	9744	1	621	3020	370
0	0	3571	10509	5	9749	1	664	3020	370
0	0	3571	10518	5	9754	1	738	3020	370
0	0	3578	10527	5	9759	1	758	3020	370
0	0	3583	10535	5	9764	1	757	3020	370
0	0	3589	10543	5	9769	1	778	3000	380
0	0	3596	10550	5	9774	1	821	3000	380
0	0	3601	10555	5	9779	1	851	3000	380
0	0	3605	10559	5	9784	1	870	3000	380
0	0	3609	10564	5	9789	1	886	3000	380
0	0	3614	10568	5	9794	1	893	3000	380
0	0	3622	10574	5	9799	1	896	2990	380
0	0	3634	10580	5	9804	1	900	2980	370
0	0	3646	10587	5	9809	1	914	2980	370
0	0	3659	10594	5	9814	1	915	2970	360
0	0	3671	10602	5	9819	1	918	2970	360
0	0	3682	10612	5	9824	1	932	2970	360
0	0	3697	10624	5	9829	1	933	2970	360
0	0	3714	10637	5	9834	1	933	2950	360
0	0	3732	10650	5	9839	1	940	2950	360
0	0	3750	10663	5	9844	1	949	2950	360
0	0	3766	10675	5	9849	1	949	2950	360
0	0	3783	10687	5	9854	1	948	2950	360
0	0	3800	10697	5	9859	1	959	2940	360
0	0	3817	10707	5	9864	1	959	2940	360
0	0	3834	10714	5	9869	1	960	2940	360
0	0	3850	10722	5	9874	1	959	2940	360
0	0	3866	10730	5	9879	1	962	2940	360
0	0	3883	10737	5	9884	1	961	2930	350
0	0	3899	10742	5	9889	1	962	2930	350
0	0	3911	10742	5	9894	1	969	2920	340
0	0	3919	10746	5	9899	1	972	2920	340
0	0	3926	10746	5	9904	1	972	2920	340
0	0	3933	10746	5	9909	1	969	2920	340
0	0	3941	10746	5	9914	1	971	2920	340
0	0	3949	10742	5	9919	1	972	2930	340
0	0	3956	10742	5	9924	1	971	2930	340
0	0	3961	10736	5	9929	1	971	2930	340
0	0	3967	10731	5	9934	1	971	2930	340
0	0	3973	10724	5	9939	1	970	2930	340
0	0	3978	10716	5	9944	1	971	2940	330
0	0	3983	10706	5	9949	1	970	2940	330
0	0	3989	10693	5	9954	1	969	2940	330
0	0	3989	10680	5	9959	1	969	2940	330
0	0	3993	10664	5	9964	1	969	2930	340
0	0	3993	10648	5	9969	1	968	2930	340
0	0	3993	10628	5	9974	1	966	2930	340
0	0	3984	10605	5	9979	1	967	2930	340
0	0	3977	10580	5	9984	1	966	2930	340
0	0	3967	10552	5	9989	1	965	2930	340
[truncated: 118 more rows]
