# Supplementary material for: “Let Me Hear Your Handwriting!” Evaluating the Movement Fluency from Its Sonification
Source: PLoS One. 2015 Jun 17;10(6):e0128388. doi: 10.1371/journal.pone.0128388 (PMC4470513; doi:10.1371/journal.pone.0128388)
Supplement: S1 Dataset — (ZIP) [file pone.0128388.s004.zip › S4_Dataset_Experiment1/JU6.txt]

Identification :	julien
2008-10-20	11:21:15
Fichier origine :	C:\Documents and Settings\schon\Bureau\Ecriture\julien lapin6.txt
Nb segments :	1
Seg	Num	X /100 mm	Y /100 mm	Interv ms	Time ms	Tip	P	Az	Al
0	0	7685	10770	20	20	0	0	3420	290
0	0	7685	10770	5	25	0	0	3420	290
0	0	7678	10776	5	30	0	0	3420	290
0	0	7672	10784	5	35	0	0	3420	290
0	0	7661	10798	5	40	0	0	3420	290
0	0	7648	10815	5	45	0	0	3420	290
0	0	7633	10833	5	50	0	0	3420	290
0	0	7613	10850	5	55	0	0	3420	290
0	0	7593	10860	5	60	0	0	3400	290
0	0	7572	10865	5	65	0	0	3380	280
0	0	7554	10865	5	70	0	0	3360	280
0	0	7536	10859	5	75	0	0	3330	270
0	0	7519	10851	5	80	0	0	3300	270
0	0	7501	10840	5	85	0	0	3250	250
0	0	7481	10826	5	90	0	0	3220	240
0	0	7458	10804	5	95	0	0	3180	230
0	0	7425	10771	5	100	0	0	3150	220
0	0	7383	10725	5	105	0	0	3150	220
0	0	7335	10672	5	110	0	0	3150	220
0	0	7280	10620	5	115	0	0	3150	220
0	0	7226	10575	5	120	0	0	3150	220
0	0	7173	10538	5	125	0	0	3150	220
0	0	7121	10508	5	130	0	0	3150	220
0	0	7071	10486	5	135	0	0	3150	220
0	0	7022	10475	5	140	0	0	3150	220
0	0	6976	10475	5	145	0	0	3140	230
0	0	6936	10487	5	150	0	0	3120	230
0	0	6901	10508	5	155	0	0	3080	240
0	0	6871	10535	5	160	0	0	3090	270
0	0	6848	10565	5	165	0	0	3100	300
0	0	6827	10596	5	170	0	0	3110	340
0	0	6808	10623	5	175	0	0	3100	380
0	0	6791	10647	5	180	0	0	3110	430
0	0	6773	10667	5	185	0	0	3080	480
0	0	6751	10682	5	190	0	0	3100	530
0	0	6725	10694	5	195	0	0	3150	550
0	0	6693	10699	5	200	0	0	3200	560
0	0	6653	10699	5	205	0	0	3260	550
0	0	6606	10699	5	210	0	0	3350	520
0	0	6555	10699	5	215	0	0	3370	500
0	0	6504	10691	5	220	0	0	3400	470
0	0	6454	10683	5	225	0	0	3410	440
0	0	6410	10674	5	230	0	0	3390	430
0	0	6371	10663	5	235	0	0	3370	430
0	0	6335	10648	5	240	0	0	3360	420
0	0	6305	10628	5	245	0	0	3350	400
0	0	6281	10603	5	250	0	0	3330	400
0	0	6264	10575	5	255	0	0	3330	390
0	0	6255	10546	5	260	0	0	3310	380
0	0	6251	10521	5	265	0	0	3310	360
0	0	6251	10505	5	270	0	0	3300	360
0	0	6251	10499	5	275	0	0	3270	350
0	0	6251	10502	5	280	0	0	3220	350
0	0	6251	10513	5	285	0	0	3160	360
0	0	6251	10527	5	290	0	0	3100	360
0	0	6245	10545	5	295	0	0	3060	360
0	0	6240	10567	5	300	0	0	3030	370
0	0	6236	10592	5	305	0	0	3020	370
0	0	6231	10620	5	310	0	0	3000	380
0	0	6226	10648	5	315	0	0	3000	380
0	0	6221	10675	5	320	0	0	3000	380
0	0	6214	10699	5	325	0	0	3000	360
0	0	6207	10719	5	330	0	0	3010	360
0	0	6199	10731	5	335	0	0	3020	340
0	0	6189	10738	5	340	0	0	3050	340
0	0	6178	10742	5	345	0	0	3060	330
0	0	6166	10742	5	350	0	0	3080	330
0	0	6156	10747	5	355	0	0	3090	320
0	0	6149	10750	5	360	0	0	3110	310
0	0	6143	10755	5	365	0	0	3120	310
0	0	6137	10759	5	370	0	0	3140	300
0	0	6130	10759	5	375	0	0	3150	300
0	0	6122	10759	5	380	0	0	3170	290
0	0	6115	10759	5	385	0	0	3170	290
0	0	6106	10751	5	390	0	0	3180	280
0	0	6099	10744	5	395	0	0	3220	270
0	0	6093	10736	5	400	0	0	3220	270
0	0	6088	10727	5	405	0	0	3260	270
0	0	6088	10718	5	410	0	0	3260	270
0	0	6082	10708	5	415	0	0	3240	280
0	0	6082	10697	5	420	0	0	3230	280
0	0	6076	10688	5	425	0	0	3220	300
0	0	6072	10679	5	430	0	0	3210	300
0	0	6067	10671	5	435	0	0	3210	320
0	0	6063	10664	5	440	0	0	3200	330
0	0	6063	10658	5	445	0	0	3180	340
0	0	6063	10654	5	450	0	0	3170	340
0	0	6063	10654	5	455	0	0	3150	350
0	0	6063	10651	5	460	0	0	3140	360
0	0	6063	10651	5	465	0	0	3120	370
0	0	6063	10646	5	470	0	0	3110	370
0	0	6063	10642	5	475	0	0	3090	380
0	0	6063	10637	5	480	0	0	3080	380
0	0	6063	10631	5	485	0	0	3060	390
0	0	6063	10625	5	490	0	0	3060	390
0	0	6063	10620	5	495	0	0	3050	390
0	0	6067	10615	5	500	0	0	3030	400
0	0	6067	10609	5	505	0	0	3030	400
0	0	6067	10604	5	510	0	0	3030	400
0	0	6067	10599	5	515	0	0	3030	400
0	0	6067	10595	5	520	0	0	3050	390
0	0	6067	10595	5	525	0	0	3050	390
0	0	6067	10590	5	530	0	0	3050	390
0	0	6067	10590	5	535	0	0	3050	390
0	0	6067	10586	5	540	0	0	3050	390
0	0	6063	10586	5	545	0	0	3050	390
0	0	6063	10582	5	550	0	0	3060	390
0	0	6063	10582	5	555	0	0	3060	390
0	0	6058	10578	5	560	0	0	3060	390
0	0	6058	10575	5	565	0	0	3060	390
0	0	6054	10575	5	570	0	0	3060	390
0	0	6054	10568	5	575	0	0	3070	400
0	0	6054	10564	5	580	0	0	3090	390
0	0	6051	10564	5	585	0	0	3110	400
0	0	6051	10560	5	590	0	0	3110	400
0	0	6031	10546	5	595	1	547	3110	400
0	0	6027	10546	5	600	1	597	3110	400
0	0	6023	10541	5	605	1	645	3110	400
0	0	6019	10537	5	610	1	694	3110	400
0	0	6015	10537	5	615	1	729	3110	400
0	0	6015	10530	5	620	1	760	3110	400
0	0	6008	10530	5	625	1	778	3110	400
0	0	6008	10524	5	630	1	791	3110	400
0	0	6008	10524	5	635	1	805	3110	400
0	0	6008	10520	5	640	1	821	3110	400
0	0	6008	10520	5	645	1	836	3110	400
0	0	6008	10517	5	650	1	848	3110	400
0	0	6008	10517	5	655	1	855	3110	400
0	0	6008	10509	5	660	1	859	3110	400
0	0	6008	10499	5	665	1	864	3110	400
0	0	6008	10487	5	670	1	872	3110	400
0	0	6004	10470	5	675	1	873	3110	400
0	0	6004	10451	5	680	1	874	3110	400
0	0	6004	10432	5	685	1	884	3110	400
0	0	6004	10414	5	690	1	890	3110	400
0	0	6004	10399	5	695	1	899	3110	400
0	0	6004	10387	5	700	1	905	3110	400
0	0	6004	10376	5	705	1	905	3110	400
0	0	6004	10368	5	710	1	907	3110	400
0	0	6004	10361	5	715	1	911	3120	400
0	0	6004	10357	5	720	1	912	3120	400
0	0	6004	10357	5	725	1	913	3120	400
0	0	6004	10357	5	730	1	914	3120	400
0	0	6004	10357	5	735	1	916	3120	400
0	0	6004	10357	5	740	1	917	3100	380
0	0	6004	10354	5	745	1	918	3100	380
0	0	6004	10354	5	750	1	919	3090	380
0	0	6004	10354	5	755	1	920	3090	380
0	0	6004	10354	5	760	1	924	3110	370
0	0	6004	10354	5	765	1	929	3110	370
0	0	6004	10354	5	770	1	937	3110	370
0	0	6004	10354	5	775	1	945	3110	370
0	0	6004	10354	5	780	1	953	3110	370
0	0	6004	10354	5	785	1	961	3110	370
0	0	6009	10354	5	790	1	967	3110	370
0	0	6009	10358	5	795	1	973	3110	370
0	0	6009	10358	5	800	1	978	3110	370
0	0	6016	10363	5	805	1	981	3110	370
0	0	6023	10370	5	810	1	984	3110	370
0	0	6034	10379	5	815	1	984	3110	370
0	0	6048	10391	5	820	1	985	3110	370
0	0	6063	10407	5	825	1	990	3110	370
0	0	6078	10424	5	830	1	994	3090	380
0	0	6093	10439	5	835	1	995	3090	380
0	0	6108	10454	5	840	1	998	3090	380
0	0	6122	10469	5	845	1	1001	3090	380
0	0	6137	10482	5	850	1	1002	3090	380
0	0	6151	10498	5	855	1	1004	3090	380
0	0	6168	10511	5	860	1	1005	3090	380
0	0	6188	10525	5	865	1	1005	3090	380
0	0	6210	10542	5	870	1	1007	3090	380
0	0	6235	10560	5	875	1	1007	3080	380
0	0	6259	10580	5	880	1	1008	3080	380
0	0	6286	10600	5	885	1	1012	3080	380
0	0	6317	10621	5	890	1	1011	3080	380
0	0	6350	10645	5	895	1	1012	3060	390
0	0	6383	10671	5	900	1	1013	3060	390
0	0	6414	10697	5	905	1	1013	3060	390
0	0	6442	10722	5	910	1	1012	3060	390
0	0	6467	10744	5	915	1	1012	3050	390
0	0	6491	10767	5	920	1	1013	3030	380
0	0	6511	10789	5	925	1	1014	3030	380
0	0	6531	10808	5	930	1	1013	3020	370
0	0	6549	10829	5	935	1	1013	3020	370
0	0	6565	10849	5	940	1	1013	3000	380
0	0	6579	10866	5	945	1	1012	3000	380
0	0	6590	10883	5	950	1	1012	3000	380
0	0	6601	10897	5	955	1	1012	2990	380
0	0	6611	10911	5	960	1	1011	2990	380
0	0	6622	10925	5	965	1	1012	2990	380
0	0	6634	10945	5	970	1	1012	2990	380
0	0	6646	10966	5	975	1	1012	2990	380
0	0	6657	10989	5	980	1	1011	2970	390
0	0	6669	11014	5	985	1	1011	2970	390
0	0	6678	11036	5	990	1	1011	2970	390
0	0	6686	11060	5	995	1	1012	2970	390
0	0	6694	11083	5	1000	1	1011	2970	390
0	0	6699	11102	5	1005	1	1011	2970	390
0	0	6706	11123	5	1010	1	1010	2970	390
0	0	6713	11143	5	1015	1	1011	2970	390
0	0	6719	11165	5	1020	1	1011	2950	390
0	0	6725	11192	5	1025	1	1010	2950	390
0	0	6725	11218	5	1030	1	1010	2950	390
0	0	6731	11244	5	1035	1	1010	2950	390
0	0	6731	11270	5	1040	1	1010	2950	390
0	0	6735	11294	5	1045	1	1010	2950	390
0	0	6735	11318	5	1050	1	1010	2950	390
0	0	6735	11342	5	1055	1	1010	2950	390
0	0	6740	11369	5	1060	1	1010	2940	400
0	0	6745	11400	5	1065	1	1010	2940	400
0	0	6748	11433	5	1070	1	1009	2940	400
0	0	6752	11463	5	1075	1	1010	2940	400
0	0	6752	11488	5	1080	1	1011	2940	400
0	0	6747	11506	5	1085	1	1010	2940	400
0	0	6747	11517	5	1090	1	1010	2920	400
0	0	6739	11525	5	1095	1	1010	2920	400
0	0	6736	11532	5	1100	1	1010	2920	400
0	0	6736	11540	5	1105	1	1010	2920	400
0	0	6730	11548	5	1110	1	1011	2910	400
0	0	6725	11557	5	1115	1	1011	2910	400
0	0	6721	11566	5	1120	1	1012	2910	400
0	0	6716	11574	5	1125	1	1011	2890	400
0	0	6713	11579	5	1130	1	1011	2890	400
0	0	6713	11583	5	1135	1	1010	2890	400
0	0	6707	11583	5	1140	1	1010	2890	400
0	0	6707	11589	5	1145	1	1010	2880	410
0	0	6703	11594	5	1150	1	1010	2880	410
0	0	6699	11599	5	1155	1	1010	2880	410
0	0	6695	11606	5	1160	1	1010	2890	410
0	0	6690	11612	5	1165	1	1011	2890	410
0	0	6684	11616	5	1170	1	1010	2900	430
0	0	6680	11620	5	1175	1	1009	2880	440
0	0	6680	11620	5	1180	1	1009	2880	440
0	0	6675	11623	5	1185	1	1008	2880	440
0	0	6675	11623	5	1190	1	1009	2880	440
0	0	6668	11623	5	1195	1	1009	2880	440
0	0	6661	11623	5	1200	1	1010	2880	440
0	0	6655	11620	5	1205	1	1009	2880	440
0	0	6649	11620	5	1210	1	1009	2880	440
0	0	6644	11614	5	1215	1	1009	2880	440
0	0	6639	11611	5	1220	1	1010	2880	440
0	0	6633	11606	5	1225	1	1010	2880	440
0	0	6627	11600	5	1230	1	1010	2880	440
0	0	6618	11594	5	1235	1	1010	2880	440
0	0	6609	11586	5	1240	1	1011	2880	440
0	0	6601	11575	5	1245	1	1011	2880	440
0	0	6592	11564	5	1250	1	1010	2890	440
0	0	6584	11551	5	1255	1	1012	2890	440
0	0	6577	11537	5	1260	1	1011	2900	460
0	0	6568	11522	5	1265	1	1012	2900	460
0	0	6560	11502	5	1270	1	1012	2900	460
0	0	6552	11478	5	1275	1	1013	2900	460
0	0	6544	11454	5	1280	1	1013	2890	440
0	0	6539	11431	5	1285	1	1014	2910	440
0	0	6535	11414	5	1290	1	1013	2900	430
0	0	6535	11399	5	1295	1	1013	2900	430
0	0	6532	11385	5	1300	1	1014	2900	430
0	0	6532	11369	5	1305	1	1015	2900	430
0	0	6528	11350	5	1310	1	1015	2900	410
0	0	6528	11327	5	1315	1	1017	2900	410
0	0	6525	11303	5	1320	1	1023	2890	400
0	0	6525	11278	5	1325	1	1023	2910	400
0	0	6525	11256	5	1330	1	1023	2900	380
0	0	6529	11234	5	1335	1	1023	2900	380
0	0	6534	11211	5	1340	1	1023	2900	370
0	0	6541	11184	5	1345	1	1023	2900	370
0	0	6550	11156	5	1350	1	1023	2890	360
0	0	6559	11130	5	1355	1	1023	2890	360
0	0	6570	11104	5	1360	1	1023	2890	360
0	0	6579	11080	5	1365	1	1023	2900	350
0	0	6588	11055	5	1370	1	1023	2920	370
0	0	6595	11032	5	1375	1	1023	2920	370
0	0	6603	11013	5	1380	1	1023	2920	370
0	0	6611	10998	5	1385	1	1023	2920	380
0	0	6622	10983	5	1390	1	1023	2920	380
0	0	6633	10963	5	1395	1	1023	2940	400
0	0	6640	10940	5	1400	1	1023	2950	390
0	0	6645	10915	5	1405	1	1023	2950	390
0	0	6645	10892	5	1410	1	1023	2950	390
0	0	6645	10871	5	1415	1	1023	2950	400
0	0	6645	10850	5	1420	1	1023	2950	400
0	0	6645	10831	5	1425	1	1023	2970	420
0	0	6645	10815	5	1430	1	1023	2970	420
0	0	6649	10801	5	1435	1	1023	2990	410
0	0	6649	10790	5	1440	1	1023	2990	410
0	0	6654	10777	5	1445	1	1023	2990	410
0	0	6654	10764	5	1450	1	1023	2990	410
0	0	6654	10745	5	1455	1	1023	3000	410
0	0	6654	10728	5	1460	1	1023	3000	410
0	0	6654	10715	5	1465	1	1023	3000	410
0	0	6659	10707	5	1470	1	1023	3020	400
0	0	6663	10701	5	1475	1	1023	3020	400
0	0	6668	10694	5	1480	1	1023	3020	400
0	0	6668	10680	5	1485	1	1023	3020	400
0	0	6674	10663	5	1490	1	1023	3020	400
0	0	6674	10645	5	1495	1	1023	3020	400
0	0	6680	10628	5	1500	1	1023	3010	390
0	0	6687	10613	5	1505	1	1023	3010	390
0	0	6694	10600	5	1510	1	1023	3000	380
0	0	6699	10588	5	1515	1	1023	3000	380
0	0	6704	10576	5	1520	1	1023	3000	380
0	0	6708	10566	5	1525	1	1023	3000	380
0	0	6713	10557	5	1530	1	1023	3020	370
0	0	6720	10549	5	1535	1	1023	3020	370
0	0	6725	10543	5	1540	1	1023	3020	370
0	0	6734	10537	5	1545	1	1023	3020	370
0	0	6743	10529	5	1550	1	1023	3020	370
0	0	6753	10522	5	1555	1	1023	3020	370
0	0	6763	10513	5	1560	1	1023	3030	370
0	0	6774	10504	5	1565	1	1023	3030	370
0	0	6784	10496	5	1570	1	1023	3030	370
0	0	6793	10488	5	1575	1	1023	3030	370
0	0	6801	10480	5	1580	1	1023	3050	360
0	0	6808	10473	5	1585	1	1023	3050	360
0	0	6816	10465	5	1590	1	1023	3050	360
0	0	6824	10460	5	1595	1	1023	3050	360
0	0	6832	10455	5	1600	1	1023	3050	360
0	0	6842	10455	5	1605	1	1023	3050	360
0	0	6855	10451	5	1610	1	1023	3050	360
0	0	6869	10451	5	1615	1	1023	3030	350
0	0	6882	10451	5	1620	1	1023	3030	350
0	0	6891	10451	5	1625	1	1023	3020	340
0	0	6895	10446	5	1630	1	1023	3030	340
0	0	6895	10443	5	1635	1	1023	3030	340
0	0	6901	10438	5	1640	1	1023	3030	340
0	0	6907	10438	5	1645	1	1023	3030	340
0	0	6913	10434	5	1650	1	1023	3030	340
0	0	6920	10434	5	1655	1	1023	3030	340
0	0	6927	10429	5	1660	1	1023	3030	340
0	0	6935	10424	5	1665	1	1023	3030	340
0	0	6944	10419	5	1670	1	1023	3030	340
0	0	6951	10415	5	1675	1	1023	3030	340
0	0	6957	10415	5	1680	1	1023	3030	340
0	0	6961	10410	5	1685	1	1023	3030	340
0	0	6964	10410	5	1690	1	1023	3010	330
0	0	6970	10406	5	1695	1	1023	3010	330
0	0	6975	10406	5	1700	1	1023	3000	320
0	0	6981	10406	5	1705	1	1023	3000	320
0	0	6987	10406	5	1710	1	1023	3020	320
0	0	6991	10406	5	1715	1	1023	3020	320
0	0	6999	10406	5	1720	1	1023	3020	320
0	0	7009	10414	5	1725	1	1023	3020	320
0	0	7020	10422	5	1730	1	1023	3020	320
0	0	7032	10429	5	1735	1	1023	3020	320
0	0	7041	10436	5	1740	1	1023	3020	320
0	0	7049	10436	5	1745	1	1023	3020	320
0	0	7059	10436	5	1750	1	1023	3020	320
0	0	7068	10440	5	1755	1	1023	3020	320
0	0	7079	10440	5	1760	1	1023	3020	320
0	0	7087	10447	5	1765	1	1023	3020	320
0	0	7091	10451	5	1770	1	1023	3020	320
0	0	7097	10451	5	1775	1	1023	3020	320
0	0	7105	10460	5	1780	1	1023	3020	320
0	0	7113	10469	5	1785	1	1023	3000	320
0	0	7122	10479	5	1790	1	1023	3000	320
0	0	7128	10489	5	1795	1	1023	3000	320
0	0	7128	10496	5	1800	1	1023	3000	320
0	0	7134	10499	5	1805	1	1023	3000	320
0	0	7137	10499	5	1810	1	1023	3000	320
0	0	7142	10505	5	1815	1	1023	3000	320
0	0	7148	10509	5	1820	1	1023	3000	320
0	0	7152	10515	5	1825	1	1023	3000	320
0	0	7156	10520	5	1830	1	1023	3000	320
0	0	7156	10523	5	1835	1	1023	3000	320
0	0	7160	10523	5	1840	1	1023	3000	320
0	0	7160	10523	5	1845	1	1023	3000	320
0	0	7160	10523	5	1850	1	1023	3000	320
0	0	7160	10527	5	1855	1	1023	3000	320
0	0	7160	10527	5	1860	1	1023	3000	320
0	0	7160	10532	5	1865	1	1023	3000	320
0	0	7160	10532	5	1870	1	1023	3000	320
0	0	7160	10532	5	1875	1	1023	3000	320
0	0	7160	10532	5	1880	1	1023	3000	320
0	0	7160	10532	5	1885	1	1023	3000	320
0	0	7164	10532	5	1890	1	1023	3000	320
0	0	7164	10532	5	1895	1	1023	3000	320
0	0	7164	10532	5	1900	1	1023	3000	320
0	0	7164	10532	5	1905	1	1023	3000	320
0	0	7164	10532	5	1910	1	1023	3000	320
0	0	7164	10532	5	1915	1	1023	2980	330
0	0	7164	10532	5	1920	1	1023	2980	330
0	0	7164	10532	5	1925	1	1023	2980	330
0	0	7164	10532	5	1930	1	1023	2980	330
0	0	7164	10536	5	1935	1	1023	2980	330
0	0	7164	10536	5	1940	1	1023	2980	330
0	0	7164	10536	5	1945	1	1023	2980	330
0	0	7164	10536	5	1950	1	1023	2980	330
0	0	7164	10536	5	1955	1	1023	2980	330
0	0	7164	10536	5	1960	1	1023	2980	330
0	0	7164	10536	5	1965	1	1023	2980	330
0	0	7164	10536	5	1970	1	1023	2980	330
0	0	7164	10536	5	1975	1	1023	2970	330
0	0	7164	10536	5	1980	1	1023	2970	330
0	0	7169	10536	5	1985	1	1023	2980	340
0	0	7173	10536	5	1990	1	1023	2980	340
0	0	7176	10536	5	1995	1	1023	3000	350
0	0	7181	10530	5	2000	1	1023	3000	350
0	0	7187	10530	5	2005	1	1023	2980	360
0	0	7195	10525	5	2010	1	1023	2980	360
0	0	7205	10525	5	2015	1	1023	2980	360
0	0	7215	10517	5	2020	1	1023	2980	360
0	0	7225	10513	5	2025	1	1023	2970	360
0	0	7233	10510	5	2030	1	1023	2970	360
0	0	7238	10510	5	2035	1	1023	2970	360
0	0	7241	10510	5	2040	1	1023	2950	360
0	0	7241	10506	5	2045	1	1023	2950	360
0	0	7245	10506	5	2050	1	1023	2950	360
0	0	7245	10506	5	2055	1	1023	2950	370
0	0	7245	10506	5	2060	1	1023	2950	370
0	0	7245	10506	5	2065	1	1023	2950	390
0	0	7245	10506	5	2070	1	1023	2950	390
0	0	7245	10506	5	2075	1	1023	2940	400
0	0	7245	10506	5	2080	1	1023	2940	400
0	0	7241	10510	5	2085	1	1023	2920	400
0	0	7241	10510	5	2090	1	1023	2920	400
0	0	7241	10510	5	2095	1	1023	2910	400
0	0	7241	10510	5	2100	1	1023	2920	410
0	0	7241	10513	5	2105	1	1023	2900	410
0	0	7241	10513	5	2110	1	1023	2910	430
0	0	7241	10517	5	2115	1	1023	2910	430
0	0	7246	10517	5	2120	1	1023	2910	430
0	0	7246	10517	5	2125	1	1023	2910	430
0	0	7251	10522	5	2130	1	1023	2910	430
0	0	7251	10522	5	2135	1	1023	2910	430
0	0	7255	10526	5	2140	1	1023	2910	430
0	0	7255	10526	5	2145	1	1023	2910	430
0	0	7255	10526	5	2150	1	1023	2910	430
0	0	7260	10530	5	2155	1	1023	2910	430
0	0	7260	10530	5	2160	1	1023	2910	430
0	0	7264	10534	5	2165	1	1023	2910	430
0	0	7270	10539	5	2170	1	1023	2910	430
0	0	7281	10546	5	2175	1	1023	2930	430
0	0	7297	10558	5	2180	1	1023	2920	410
0	0	7318	10573	5	2185	1	1023	2920	410
0	0	7342	10588	5	2190	1	1023	2920	400
0	0	7369	10598	5	2195	1	1023	2920	400
0	0	7397	10602	5	2200	1	1023	2920	400
0	0	7429	10602	5	2205	1	1023	2920	400
0	0	7463	10602	5	2210	1	1023	2920	400
0	0	7496	10599	5	2215	1	1023	2920	400
0	0	7529	10599	5	2220	1	1023	2940	400
0	0	7557	10588	5	2225	1	1023	2920	380
0	0	7582	10580	5	2230	1	1023	2920	380
0	0	7602	10572	5	2235	1	1023	2920	370
0	0	7617	10568	5	2240	1	1023	2920	370
0	0	7629	10568	5	2245	1	1023	2920	370
0	0	7637	10568	5	2250	1	1023	2920	370
0	0	7646	10564	5	2255	1	1023	2920	370
0	0	7654	10564	5	2260	1	1023	2920	370
0	0	7662	10556	5	2265	1	1023	2920	370
0	0	7669	10549	5	2270	1	1023	2920	370
0	0	7675	10539	5	2275	1	1023	2920	370
0	0	7678	10527	5	2280	1	1023	2920	370
0	0	7678	10517	5	2285	1	1023	2920	370
0	0	7678	10507	5	2290	1	1023	2920	370
0	0	7682	10497	5	2295	1	1023	2920	370
0	0	7682	10487	5	2300	1	1023	2950	370
0	0	7682	10474	5	2305	1	1023	2950	370
0	0	7682	10456	5	2310	1	1023	2970	390
0	0	7682	10439	5	2315	1	1023	2970	390
0	0	7677	10423	5	2320	1	1023	2970	390
0	0	7672	10408	5	2325	1	1023	2970	390
0	0	7665	10396	5	2330	1	1023	2990	380
0	0	7656	10384	5	2335	1	1023	2990	380
0	0	7646	10369	5	2340	1	1023	2990	380
0	0	7633	10354	5	2345	1	1023	2990	380
0	0	7620	10339	5	2350	1	1023	3000	380
0	0	7608	10325	5	2355	1	1023	3000	380
0	0	7595	10312	5	2360	1	1023	2990	360
0	0	7583	10299	5	2365	1	1023	3000	360
0	0	7570	10290	5	2370	1	1023	3000	350
0	0	7557	10282	5	2375	1	1023	3000	350
0	0	7547	10276	5	2380	1	1023	3000	350
0	0	7536	10276	5	2385	1	1023	3000	350
0	0	7526	10272	6	2391	1	1023	3000	350
0	0	7518	10272	5	2396	1	1023	3000	350
0	0	7510	10272	5	2401	1	1023	3020	340
0	0	7502	10272	5	2406	1	1023	3020	340
0	0	7491	10276	5	2411	1	1023	3020	340
0	0	7480	10280	5	2416	1	1023	3020	340
0	0	7468	10284	5	2421	1	1023	3000	330
0	0	7457	10290	5	2426	1	1023	3000	330
0	0	7445	10295	5	2431	1	1023	3000	320
0	0	7432	10303	5	2436	1	1023	3010	330
0	0	7418	10313	5	2441	1	1023	3010	330
0	0	7402	10324	5	2446	1	1023	3030	340
0	0	7386	10336	5	2451	1	1023	3030	340
0	0	7370	10348	5	2456	1	1023	3030	340
0	0	7351	10360	5	2461	1	1023	3030	340
0	0	7333	10373	5	2466	1	1023	3030	340
0	0	7315	10385	5	2471	1	1023	3040	350
0	0	7297	10397	5	2476	1	1023	3040	350
0	0	7278	10408	5	2481	1	1023	3060	360
0	0	7259	10419	5	2486	1	1023	3060	360
0	0	7240	10430	5	2491	1	1023	3050	360
0	0	7221	10441	5	2496	1	1023	3050	360
0	0	7206	10450	5	2501	1	1023	3050	360
0	0	7193	10457	5	2506	1	1010	3050	360
0	0	7181	10461	5	2511	1	992	3050	360
0	0	7173	10461	5	2516	1	964	3050	360
0	0	7167	10461	5	2521	1	925	3050	360
0	0	7163	10464	5	2526	1	872	3050	360
0	0	7163	10464	5	2531	1	728	3060	370
0	0	7163	10464	5	2536	1	188	3060	370
0	0	7163	10464	5	2541	0	0	3080	380
0	0	7159	10468	5	2546	0	0	3080	380
0	0	7159	10474	5	2551	0	0	3080	380
0	0	7166	10479	5	2556	0	0	3080	380
0	0	7173	10484	5	2561	0	0	3060	370
0	0	7182	10491	5	2566	0	0	3060	370
0	0	7192	10498	5	2571	0	0	3050	360
0	0	7204	10508	5	2576	0	0	3050	360
0	0	7215	10519	5	2581	0	0	3050	360
0	0	7226	10531	5	2586	0	0	3050	360
0	0	7236	10544	5	2591	0	0	3050	360
0	0	7247	10557	5	2596	0	0	3030	350
0	0	7258	10570	5	2601	0	0	3030	350
0	0	7270	10584	5	2606	0	0	3020	340
0	0	7284	10597	5	2611	0	0	3020	340
0	0	7299	10610	5	2616	0	0	2990	330
0	0	7313	10623	5	2621	0	0	2990	330
0	0	7328	10635	5	2626	0	0	2980	330
0	0	7342	10645	5	2631	0	0	2960	310
0	0	7356	10653	5	2636	0	0	2950	310
0	0	7370	10660	5	2641	0	0	2940	310
0	0	7384	10665	5	2646	0	0	2930	290
0	0	7397	10669	5	2651	0	0	2910	280
0	0	7410	10669	5	2656	0	0	2910	280
0	0	7425	10674	5	2661	0	0	2900	290
0	0	7440	10674	5	2666	0	0	2900	290
0	0	7457	10674	5	2671	0	0	2900	290
0	0	7473	10674	5	2676	0	0	2880	290
0	0	7490	10674	5	2681	0	0	2880	290
0	0	7506	10669	5	2686	0	0	2880	290
0	0	7522	10669	5	2691	0	0	2880	290
0	0	7538	10664	5	2696	0	0	2880	290
0	0	7553	10659	5	2701	0	0	2880	290
0	0	7568	10654	5	2706	0	0	2880	290
0	0	7582	10647	5	2711	0	0	2880	290
0	0	7596	10639	5	2716	0	0	2880	290
0	0	7606	10632	5	2721	0	0	2880	290
0	0	7616	10623	5	2726	0	0	2880	290
0	0	7623	10613	5	2731	0	0	2880	290
0	0	7630	10604	5	2736	0	0	2880	290
0	0	7637	10594	5	2741	0	0	2880	290
0	0	7643	10585	5	2746	0	0	2880	290
0	0	7651	10576	5	2751	0	0	2880	290
0	0	7658	10568	5	2756	0	0	2900	290
0	0	7666	10561	5	2761	0	0	2900	290
0	0	7673	10556	5	2766	0	0	2900	290
0	0	7680	10551	5	2771	0	0	2900	290
0	0	7686	10546	5	2776	0	0	2910	280
0	0	7690	10541	5	2781	0	0	2910	280
0	0	7690	10535	5	2786	0	0	2910	290
0	0	7695	10530	5	2791	0	0	2930	310
0	0	7695	10524	5	2796	0	0	2950	310
0	0	7695	10518	5	2801	0	0	2970	330
0	0	7695	10514	5	2806	0	0	2980	340
0	0	7695	10511	5	2811	0	0	3000	350
0	0	7695	10507	5	2816	0	0	3010	360
0	0	7695	10507	5	2821	0	0	3030	370
0	0	7700	10507	5	2826	0	0	3030	370
0	0	7700	10511	5	2831	0	0	3030	370
0	0	7705	10517	5	2836	0	0	3030	370
0	0	7705	10524	5	2841	0	0	3030	370
0	0	7705	10534	5	2846	0	0	3030	370
0	0	7708	10546	5	2851	0	0	3030	370
0	0	7708	10558	5	2856	0	0	3030	370
0	0	7708	10572	5	2861	0	0	3030	370
0	0	7708	10585	5	2866	0	0	3030	370
0	0	7708	10596	5	2871	0	0	3030	370
0	0	7655	10613	3	2874	1	941	2990	380
0	0	7648	10597	5	2879	1	943	2990	380
0	0	7642	10577	5	2884	1	958	2990	380
0	0	7637	10557	5	2889	1	958	2990	380
0	0	7637	10536	5	2894	1	959	2990	380
0	0	7634	10519	5	2899	1	962	2990	380
0	0	7634	10503	5	2904	1	979	2990	380
0	0	7634	10486	5	2909	1	982	2990	380
0	0	7634	10469	5	2914	1	985	2990	380
0	0	7639	10454	5	2919	1	994	2990	380
0	0	7642	10441	5	2924	1	999	3000	380
0	0	7648	10430	5	2929	1	998	3000	380
0	0	7655	10417	5	2934	1	998	3000	380
0	0	7662	10403	5	2939	1	1003	3000	380
0	0	7669	10389	5	2944	1	1010	3000	380
0	0	7675	10378	5	2949	1	1014	3000	380
0	0	7680	10370	5	2954	1	1016	3020	370
0	0	7684	10370	5	2959	1	1023	3020	370
0	0	7684	10366	5	2964	1	1023	3020	370
0	0	7689	10366	5	2969	1	1023	3020	370
0	0	7693	10361	5	2974	1	1023	3020	370
0	0	7699	10354	5	2979	1	1023	3020	370
0	0	7706	10346	5	2984	1	1023	3020	370
0	0	7714	10339	5	2989	1	1023	3020	370
0	0	7720	10334	5	2994	1	1023	3030	370
0	0	7728	10334	5	2999	1	1023	3030	370
0	0	7737	10334	5	3004	1	1023	3030	370
0	0	7750	10334	5	3009	1	1023	3030	370
0	0	7765	10331	5	3014	1	1023	3030	370
0	0	7777	10331	5	3019	1	1023	3030	370
0	0	7786	10326	5	3024	1	1023	3030	370
0	0	7793	10326	5	3029	1	1023	3030	370
0	0	7801	10326	5	3034	1	1023	3030	370
0	0	7812	10332	5	3039	1	1023	3010	360
0	0	7825	10337	5	3044	1	1023	3010	360
0	0	7839	10343	5	3049	1	1023	3000	350
0	0	7849	10347	5	3054	1	1023	3000	350
0	0	7859	10351	5	3059	1	1023	3000	350
0	0	7869	10356	5	3064	1	1023	3000	350
0	0	7877	10364	5	3069	1	1023	3000	350
0	0	7885	10372	5	3074	1	1023	3000	350
0	0	7894	10380	5	3079	1	1023	3000	350
0	0	7903	10391	5	3084	1	1023	3000	350
0	0	7913	10405	5	3089	1	1023	2990	330
0	0	7925	10420	5	3094	1	1023	2990	330
0	0	7936	10438	5	3099	1	1023	2980	330
0	0	7944	10452	5	3104	1	1023	2980	330
0	0	7949	10461	5	3109	1	1023	2980	330
0	0	7949	10465	5	3114	1	1023	2980	330
0	0	7953	10465	5	3119	1	1023	2980	330
0	0	7953	10465	5	3124	1	1023	2980	330
0	0	7953	10461	5	3129	1	1023	2970	330
0	0	7953	10461	5	3134	1	1023	2970	330
0	0	7953	10461	5	3139	1	1023	2970	330
0	0	7953	10465	5	3144	1	1023	2970	330
0	0	7953	10465	5	3149	1	1023	2970	330
0	0	7953	10465	5	3154	1	1023	2970	330
0	0	7953	10465	5	3159	1	1023	2970	330
0	0	7953	10465	5	3164	1	1023	2970	330
0	0	7953	10465	5	3169	1	1023	2970	330
0	0	7953	10465	5	3174	1	1023	2970	330
0	0	7953	10465	5	3179	1	1023	2970	330
0	0	7953	10465	5	3184	1	1023	2970	330
0	0	7953	10465	5	3189	1	1023	2970	330
0	0	7953	10465	5	3194	1	1023	2970	330
0	0	7953	10465	5	3199	1	1023	2970	330
0	0	7953	10465	5	3204	1	1023	2970	330
0	0	7953	10469	5	3209	1	1023	2970	330
0	0	7953	10469	5	3214	1	1023	2970	330
0	0	7953	10472	5	3219	1	1023	2970	330
0	0	7953	10472	5	3224	1	1023	2970	330
0	0	7953	10477	5	3229	1	1023	2970	330
0	0	7957	10482	5	3234	1	1023	2970	330
0	0	7957	10490	5	3239	1	1023	2970	330
0	0	7964	10498	5	3244	1	1023	2970	330
0	0	7969	10505	5	3249	1	1023	2970	330
0	0	7972	10511	5	3254	1	1023	2970	330
0	0	7976	10511	5	3259	1	1023	2970	330
0	0	7976	10517	5	3264	1	1023	2970	330
0	0	7983	10521	5	3269	1	1023	2970	330
0	0	7986	10527	5	3274	1	1023	2970	330
0	0	7986	10536	5	3279	1	1023	2970	330
0	0	7992	10544	5	3284	1	1023	2970	330
0	0	7992	10552	5	3289	1	1023	2950	330
0	0	7998	10560	5	3294	1	1023	2950	330
0	0	7998	10566	5	3299	1	1023	2950	330
0	0	7998	10572	5	3304	1	1023	2950	330
0	0	8001	10577	5	3309	1	1023	2950	330
0	0	8001	10586	5	3314	1	1023	2950	330
0	0	8006	10597	5	3319	1	1023	2950	330
0	0	8010	10608	5	3324	1	1023	2940	330
0	0	8014	10620	5	3329	1	1023	2940	330
0	0	8018	10629	5	3334	1	1023	2940	330
0	0	8022	10638	5	3339	1	1023	2940	330
0	0	8022	10648	5	3344	1	1023	2930	320
0	0	8027	10657	5	3349	1	1023	2930	320
0	0	8027	10665	5	3354	1	1023	2910	310
0	0	8027	10670	5	3359	1	1023	2910	310
0	0	8027	10675	5	3364	1	1023	2910	310
0	0	8027	10681	5	3369	1	1023	2910	310
0	0	8027	10687	5	3374	1	1023	2910	310
0	0	8027	10692	5	3379	1	1023	2910	310
0	0	8027	10696	5	3384	1	1023	2900	310
0	0	8031	10696	5	3389	1	1023	2900	310
0	0	8031	10696	5	3394	1	1023	2900	310
0	0	8031	10700	5	3399	1	1023	2900	310
0	0	8031	10700	5	3404	1	1023	2900	310
0	0	8035	10707	5	3409	1	1023	2900	310
0	0	8035	10712	5	3414	1	1023	2880	320
0	0	8040	10720	5	3419	1	1023	2880	320
0	0	8044	10731	6	3425	1	1023	2880	320
0	0	8044	10742	5	3430	1	1023	2880	320
0	0	8050	10752	5	3435	1	1023	2880	320
0	0	8050	10760	5	3440	1	1023	2880	320
0	0	8050	10764	5	3445	1	1023	2880	320
0	0	8055	10770	5	3450	1	1023	2880	320
0	0	8055	10779	5	3455	1	1023	2900	310
0	0	8061	10788	5	3460	1	1023	2900	310
0	0	8061	10797	5	3465	1	1023	2900	310
0	0	8066	10802	5	3470	1	1023	2900	310
0	0	8066	10802	5	3475	1	1023	2900	310
0	0	8070	10802	5	3480	1	1023	2900	310
0	0	8074	10806	5	3485	1	1023	2900	310
0	0	8077	10813	5	3490	1	1023	2900	310
0	0	8081	10821	5	3495	1	1023	2900	310
0	0	8081	10829	5	3500	1	1023	2880	320
0	0	8081	10833	5	3505	1	1023	2880	320
0	0	8081	10833	5	3510	1	1023	2880	320
0	0	8081	10833	5	3515	1	1023	2880	320
0	0	8081	10833	5	3520	1	1023	2880	320
0	0	8081	10833	5	3525	1	1023	2880	320
0	0	8081	10837	5	3530	1	1023	2880	320
0	0	8081	10843	5	3535	1	1023	2880	320
0	0	8081	10852	5	3540	1	1023	2880	320
0	0	8084	10862	5	3545	1	1023	2880	320
0	0	8084	10871	5	3550	1	1023	2880	320
0	0	8084	10879	5	3555	1	1023	2860	320
0	0	8084	10885	5	3560	1	1023	2860	320
0	0	8084	10885	5	3565	1	1023	2860	320
0	0	8088	10889	5	3570	1	1023	2860	320
0	0	8088	10889	5	3575	1	1023	2860	320
0	0	8092	10889	5	3580	1	1023	2860	320
0	0	8092	10889	5	3585	1	1023	2860	320
0	0	8097	10897	5	3590	1	1023	2860	320
0	0	8097	10904	5	3595	1	1023	2860	320
0	0	8102	10912	5	3600	1	1023	2860	320
0	0	8102	10920	5	3605	1	1023	2860	320
0	0	8107	10928	5	3610	1	1023	2860	320
0	0	8107	10934	5	3615	1	1023	2860	320
0	0	8111	10941	5	3620	1	1023	2850	320
0	0	8111	10946	5	3625	1	1023	2850	320
0	0	8116	10952	5	3630	1	1023	2850	320
0	0	8116	10959	5	3635	1	1023	2850	320
0	0	8122	10965	5	3640	1	1023	2850	320
0	0	8122	10970	5	3645	1	1023	2850	320
0	0	8126	10974	5	3650	1	1023	2850	320
0	0	8126	10974	5	3655	1	1023	2850	320
0	0	8126	10979	5	3660	1	1023	2850	320
0	0	8126	10979	5	3665	1	1023	2850	320
0	0	8126	10979	5	3670	1	1023	2850	320
0	0	8130	10979	5	3675	1	1023	2850	320
0	0	8130	10979	5	3680	1	1023	2850	320
0	0	8130	10979	5	3685	1	1023	2840	320
0	0	8130	10979	5	3690	1	1023	2840	320
0	0	8130	10975	5	3695	1	1023	2840	320
0	0	8130	10975	5	3700	1	1023	2840	320
0	0	8130	10975	5	3705	1	1023	2840	320
0	0	8130	10975	5	3710	1	1023	2840	320
0	0	8130	10975	5	3715	1	1023	2840	320
0	0	8130	10975	5	3720	1	1023	2840	320
0	0	8130	10971	5	3725	1	1023	2840	320
0	0	8130	10971	5	3730	1	1023	2840	320
0	0	8130	10967	5	3735	1	1023	2840	320
0	0	8130	10964	5	3740	1	1023	2840	320
0	0	8130	10960	5	3745	1	1023	2840	320
0	0	8130	10953	5	3750	1	1023	2840	320
0	0	8133	10944	5	3755	1	1023	2840	320
0	0	8133	10934	5	3760	1	1023	2840	320
0	0	8137	10922	5	3765	1	1023	2850	320
0	0	8137	10911	5	3770	1	1023	2850	320
0	0	8141	10900	5	3775	1	1023	2850	320
0	0	8141	10886	5	3780	1	1023	2850	320
0	0	8141	10868	5	3785	1	1023	2850	320
0	0	8141	10844	5	3790	1	1023	2850	320
0	0	8141	10814	5	3795	1	1023	2850	320
0	0	8144	10784	5	3800	1	1023	2850	320
0	0	8144	10755	5	3805	1	1023	2850	320
0	0	8148	10728	5	3810	1	1023	2860	320
0	0	8148	10706	5	3815	1	1023	2860	320
0	0	8148	10688	5	3820	1	1023	2860	320
0	0	8148	10669	5	3825	1	1023	2880	320
0	0	8144	10647	5	3830	1	1023	2880	320
0	0	8144	10620	5	3835	1	1023	2880	320
0	0	8139	10587	5	3840	1	1023	2880	320
0	0	8139	10549	5	3845	1	1023	2880	320
0	0	8134	10506	5	3850	1	1023	2880	320
0	0	8134	10467	5	3855	1	1023	2880	320
0	0	8129	10427	5	3860	1	1023	2900	310
0	0	8129	10384	5	3865	1	1023	2900	310
0	0	8124	10335	5	3870	1	1023	2900	310
0	0	8124	10275	5	3875	1	1023	2910	310
0	0	8120	10210	5	3880	1	1023	2910	310
0	0	8120	10151	5	3885	1	1023	2910	310
0	0	8124	10100	5	3890	1	1023	2920	310
0	0	8124	10059	5	3895	1	1023	2920	310
0	0	8130	10028	5	3900	1	1023	2920	310
0	0	8130	10007	5	3905	1	1023	2920	310
0	0	8134	9995	5	3910	1	1023	2930	310
0	0	8134	9988	5	3915	1	1023	2930	310
0	0	8134	9983	5	3920	1	1022	2930	310
0	0	8134	9975	5	3925	1	1003	2940	310
0	0	8134	9966	5	3930	1	976	2940	310
0	0	8134	9957	5	3935	1	938	2940	310
0	0	8129	9948	5	3940	1	889	2950	300
0	0	8123	9940	5	3945	1	781	2950	300
0	0	8117	9934	5	3950	1	323	2950	300
0	0	8117	9934	5	3955	0	0	2950	300
0	0	8112	9939	5	3960	0	0	2950	300
0	0	8119	9953	5	3965	0	0	2970	300
0	0	8134	9975	5	3970	0	0	2970	300
0	0	8154	10005	5	3975	0	0	2970	300
0	0	8176	10042	5	3980	0	0	2970	300
0	0	8195	10084	5	3985	0	0	2980	300
0	0	8211	10130	5	3990	0	0	2980	300
0	0	8224	10174	5	3995	0	0	2980	300
0	0	8233	10215	5	4000	0	0	2990	290
0	0	8239	10254	5	4005	0	0	2990	290
0	0	8243	10295	5	4010	0	0	2990	290
0	0	8243	10341	5	4015	0	0	2980	280
0	0	8247	10394	5	4020	0	0	2980	280
0	0	8247	10452	5	4025	0	0	2970	270
0	0	8242	10513	5	4030	0	0	2970	270
0	0	8235	10576	5	4035	0	0	2970	270
0	0	8225	10640	5	4040	0	0	2970	270
0	0	8213	10706	5	4045	0	0	2970	270
0	0	8199	10769	5	4050	0	0	2970	270
0	0	8185	10830	5	4055	0	0	2970	270
0	0	8172	10883	5	4060	0	0	2950	280
0	0	8157	10927	5	4065	0	0	2950	280
0	0	8145	10960	5	4070	0	0	2950	280
0	0	8132	10984	5	4075	0	0	2940	280
0	0	8121	10999	5	4080	0	0	2940	280
0	0	8114	11008	5	4085	0	0	2940	280
0	0	8107	11011	5	4090	0	0	2930	280
0	0	8101	11011	5	4095	0	0	2930	280
0	0	8096	11005	5	4100	0	0	2930	280
0	0	8090	11000	5	4105	0	0	2930	280
0	0	8085	10994	5	4110	0	0	2920	280
0	0	8080	10989	5	4115	0	0	2920	280
0	0	8076	10984	5	4120	0	0	2920	280
0	0	8073	10984	5	4125	0	0	2920	280
0	0	8073	10980	5	4130	0	0	2910	280
0	0	8073	10980	5	4135	0	0	2910	280
0	0	8073	10984	5	4140	0	0	2910	280
0	0	8073	10987	5	4145	0	0	2900	290
0	0	8304	11113	3	4148	1	967	2860	320
0	0	8322	11124	5	4153	1	976	2850	320
0	0	8340	11134	5	4158	1	979	2850	320
0	0	8355	11143	5	4163	1	982	2850	320
0	0	8370	11150	5	4168	1	985	2840	320
0	0	8384	11155	5	4173	1	986	2840	320
0	0	8396	11159	5	4178	1	994	2840	320
0	0	8409	11159	5	4183	1	995	2830	320
0	0	8419	11159	6	4189	1	996	2830	320
0	0	8428	11151	5	4194	1	1002	2830	320
0	0	8435	11145	5	4199	1	1004	2830	320
0	0	8439	11139	5	4204	1	1003	2830	320
0	0	8439	11133	5	4209	1	1003	2820	320
0	0	8443	11124	5	4214	1	1002	2820	320
0	0	8443	11112	5	4219	1	1002	2820	320
0	0	8443	11094	5	4224	1	1000	2820	320
0	0	8443	11067	5	4229	1	1000	2820	320
0	0	8443	11033	5	4234	1	999	2820	320
0	0	8443	10991	5	4239	1	999	2820	320
0	0	8434	10943	5	4244	1	999	2820	320
0	0	8427	10895	5	4249	1	1000	2820	320
0	0	8420	10848	5	4254	1	999	2820	320
0	0	8414	10802	5	4259	1	998	2810	310
0	0	8408	10758	5	4264	1	999	2820	300
0	0	8404	10718	5	4269	1	999	2820	300
0	0	8404	10684	5	4274	1	998	2820	300
0	0	8397	10656	5	4279	1	998	2840	320
0	0	8397	10634	5	4284	1	999	2840	320
0	0	8392	10614	5	4289	1	999	2850	320
0	0	8392	10598	5	4294	1	1000	2850	320
0	0	8392	10586	5	4299	1	1001	2860	320
0	0	8392	10577	5	4304	1	1003	2860	320
0	0	8398	10571	5	4309	1	1004	2880	320
0	0	8404	10567	5	4314	1	1006	2880	320
0	0	8413	10567	5	4319	1	1005	2880	320
0	0	8423	10561	5	4324	1	1012	2880	320
0	0	8437	10561	5	4329	1	1016	2880	320
0	0	8454	10561	5	4334	1	1014	2900	310
0	0	8475	10570	5	4339	1	1014	2900	310
0	0	8499	10580	5	4344	1	1015	2900	310
0	0	8525	10595	5	4349	1	1014	2900	310
0	0	8553	10612	5	4354	1	1013	2900	310
0	0	8580	10630	5	4359	1	1012	2880	300
0	0	8610	10648	5	4364	1	1012	2880	300
0	0	8637	10660	5	4369	1	1010	2880	290
0	0	8664	10669	5	4374	1	1007	2880	290
0	0	8686	10677	5	4379	1	1007	2880	290
0	0	8703	10684	5	4384	1	996	2880	290
0	0	8719	10696	5	4389	1	962	2880	290
0	0	8730	10709	5	4394	1	942	2880	290
0	0	8739	10723	5	4399	1	910	2880	290
0	0	8745	10737	5	4404	1	864	2880	290
0	0	8745	10747	5	4409	1	763	2880	290
0	0	8745	10756	5	4414	1	437	2880	290
0	0	8745	10756	5	4419	0	0	2880	290
0	0	8734	10760	5	4424	0	0	2880	290
0	0	8727	10760	5	4429	0	0	2880	290
0	0	8727	10753	5	4434	0	0	2890	300
0	0	8736	10745	5	4439	0	0	2890	300
0	0	8753	10737	5	4444	0	0	2920	310
0	0	8776	10732	5	4449	0	0	2920	310
0	0	8798	10732	5	4454	0	0	2930	310
0	0	8819	10732	5	4459	0	0	2940	310
0	0	8838	10738	5	4464	0	0	2950	300
0	0	8853	10749	5	4469	0	0	2970	300
0	0	8862	10761	5	4474	0	0	2960	280
0	0	8862	10777	5	4479	0	0	2980	280
0	0	8862	10796	5	4484	0	0	2990	270
0	0	8851	10815	5	4489	0	0	3020	260
0	0	8837	10836	5	4494	0	0	3030	260
0	0	8822	10854	5	4499	0	0	3050	250
0	0	8806	10870	5	4504	0	0	3070	250
0	0	8790	10882	5	4509	0	0	3110	240
0	0	8777	10891	5	4514	0	0	3120	230
0	0	8768	10897	5	4519	0	0	3150	220
0	0	8760	10897	5	4524	0	0	3150	220
0	0	8757	10903	5	4529	0	0	3150	220
0	0	8757	10903	5	4534	0	0	3150	220
0	0	8757	10912	5	4539	0	0	3160	230
0	0	8757	10922	5	4544	0	0	3160	230
0	0	8760	10933	5	4549	0	0	3180	230
0	0	8760	10945	5	4554	0	0	3180	230
0	0	8766	10956	5	4559	0	0	3190	240
0	0	8766	10964	5	4564	0	0	3190	240
0	0	8770	10968	5	4569	0	0	3220	240
0	0	8778	10968	5	4574	0	0	3220	240
0	0	8792	10964	5	4579	0	0	3220	240
0	0	8811	10953	5	4584	0	0	3230	250
0	0	8832	10935	5	4589	0	0	3230	250
0	0	8853	10909	5	4594	0	0	3230	250
0	0	8873	10880	5	4599	0	0	3230	250
0	0	8893	10849	5	4604	0	0	3230	250
0	0	8914	10819	5	4609	0	0	3220	240
0	0	8935	10793	5	4614	0	0	3220	240
0	0	8956	10770	5	4619	0	0	3220	240
0	0	8979	10754	5	4624	0	0	3220	240
0	0	9002	10746	5	4629	0	0	3190	240
0	0	9025	10746	5	4634	0	0	3190	240
0	0	9045	10750	5	4639	0	0	3180	230
0	0	9061	10758	5	4644	0	0	3160	230
0	0	9076	10768	5	4649	0	0	3150	220
0	0	9085	10780	5	4654	0	0	3150	220
0	0	9092	10795	5	4659	0	0	3150	220
0	0	9092	10815	5	4664	0	0	3150	220
0	0	9096	10837	5	4669	0	0	3150	220
0	0	9099	10859	5	4674	0	0	3150	220
0	0	9106	10878	5	4679	0	0	3150	220
0	0	9113	10889	5	4684	0	0	3150	220
0	0	9123	10893	5	4689	0	0	3150	220
0	0	9135	10889	5	4694	0	0	3150	220
0	0	9147	10876	5	4699	0	0	3150	220
0	0	9163	10858	5	4704	0	0	3150	220
0	0	9178	10834	5	4709	0	0	3150	220
0	0	9191	10805	5	4714	0	0	3150	220
0	0	9202	10773	5	4719	0	0	3150	220
0	0	9206	10746	5	4724	0	0	3150	220
0	0	9203	10727	5	4729	0	0	3150	220
0	0	9192	10719	5	4734	0	0	3150	220
0	0	9173	10727	5	4739	0	0	3150	220
0	0	9150	10743	5	4744	0	0	3140	230
0	0	9130	10760	5	4749	0	0	3120	230
0	0	9112	10774	5	4754	0	0	3110	240
0	0	9100	10779	5	4759	0	0	3110	240
0	0	9092	10775	5	4764	0	0	3080	240
0	0	9086	10762	5	4769	0	0	3090	250
0	0	9079	10743	5	4774	0	0	3070	260
0	0	9070	10719	5	4779	0	0	3080	270
0	0	9060	10693	5	4784	0	0	3060	280
0	0	9047	10668	5	4789	0	0	3060	290
0	0	9032	10648	5	4794	0	0	3040	290
0	0	9017	10634	5	4799	0	0	3030	310
0	0	8999	10627	5	4804	0	0	3020	320
0	0	8982	10627	5	4809	0	0	3000	330
0	0	8966	10627	5	4814	0	0	2990	330
0	0	8950	10635	5	4819	0	0	2980	360
0	0	8935	10641	5	4824	0	0	2970	360
0	0	8919	10645	5	4829	0	0	2970	360
0	0	8904	10645	5	4834	0	0	2950	360
0	0	8888	10640	5	4839	0	0	2950	360
0	0	8872	10632	5	4844	0	0	2940	360
0	0	8856	10621	5	4849	0	0	2950	370
0	0	8840	10610	5	4854	0	0	2950	370
0	0	8824	10600	5	4859	0	0	2950	390
0	0	8810	10591	5	4864	0	0	2950	390
0	0	8795	10584	5	4869	0	0	2950	390
0	0	8782	10578	5	4874	0	0	2970	390
0	0	8769	10573	5	4879	0	0	2970	390
0	0	8757	10569	5	4884	0	0	2970	400
0	0	8747	10566	5	4889	0	0	2970	400
0	0	8737	10566	5	4894	0	0	2990	410
0	0	8728	10566	5	4899	0	0	3000	410
0	0	8719	10566	5	4904	0	0	3000	410
0	0	8710	10566	5	4909	0	0	3000	410
0	0	8701	10566	5	4914	0	0	3000	410
0	0	8695	10566	5	4919	0	0	3010	420
0	0	8689	10572	5	4924	0	0	3010	420
0	0	8684	10577	5	4929	0	0	3030	430
0	0	8684	10581	5	4934	0	0	3050	420
0	0	8680	10585	5	4939	0	0	3050	420
0	0	8680	10585	5	4944	0	0	3050	420
0	0	8637	10589	2	4946	1	616	3050	420
0	0	8637	10594	5	4951	1	688	3050	420
0	0	8631	10594	5	4956	1	753	3050	420
0	0	8631	10600	5	4961	1	794	3030	430
0	0	8631	10604	5	4966	1	823	3030	430
0	0	8631	10609	5	4971	1	856	3030	430
0	0	8635	10615	5	4976	1	879	3010	420
0	0	8635	10622	5	4981	1	896	3010	420
0	0	8644	10634	5	4986	1	906	3000	410
0	0	8653	10650	5	4991	1	913	3000	410
0	0	8665	10672	5	4996	1	923	3000	410
0	0	8680	10699	5	5001	1	923	3000	410
0	0	8696	10730	5	5006	1	936	2990	410
0	0	8710	10759	5	5011	1	941	2990	410
0	0	8722	10786	5	5016	1	941	2990	410
0	0	8733	10810	5	5021	1	942	2990	410
0	0	8742	10831	5	5026	1	944	2990	410
0	0	8752	10851	5	5031	1	945	2990	410
0	0	8762	10872	5	5036	1	946	2970	420
0	0	8771	10890	5	5041	1	946	2970	420
0	0	8779	10905	5	5046	1	946	2980	420
0	0	8787	10919	5	5051	1	946	2980	420
0	0	8794	10932	5	5056	1	947	3000	440
0	0	8799	10945	5	5061	1	947	2980	440
0	0	8805	10957	5	5066	1	946	2980	440
0	0	8811	10971	5	5071	1	946	2980	440
0	0	8817	10985	5	5076	1	946	2970	430
0	0	8821	10999	5	5081	1	946	2950	430
0	0	8821	11011	5	5086	1	945	2940	420
0	0	8825	11019	5	5091	1	945	2940	420
0	0	8825	11023	5	5096	1	945	2940	420
0	0	8825	11023	5	5101	1	946	2940	420
0	0	8825	11023	5	5106	1	949	2930	430
0	0	8825	11023	5	5111	1	953	2930	430
0	0	8821	11016	5	5116	1	959	2930	430
0	0	8821	11007	5	5121	1	971	2930	430
0	0	8817	10992	5	5126	1	977	2930	430
0	0	8817	10972	5	5131	1	984	2930	430
0	0	8813	10945	5	5136	1	984	2930	430
0	0	8813	10911	5	5141	1	984	2930	430
0	0	8809	10870	5	5146	1	983	2930	430
0	0	8809	10821	5	5151	1	982	2930	430
0	0	8809	10767	5	5156	1	980	2930	430
0	0	8809	10714	5	5161	1	979	2930	430
0	0	8814	10666	5	5166	1	979	2930	430
0	0	8819	10627	5	5171	1	975	2940	420
0	0	8824	10597	5	5176	1	958	2940	420
0	0	8829	10575	5	5181	1	932	2940	420
0	0	8837	10560	5	5186	1	892	2960	420
0	0	8846	10550	5	5191	1	833	2960	420
0	0	8859	10547	5	5196	1	594	2970	420
0	0	8876	10547	5	5201	1	138	2970	420
0	0	8876	10547	5	5206	0	0	2990	410
0	0	8915	10571	5	5211	0	0	2970	400
0	0	8934	10587	5	5216	0	0	2970	400
0	0	8952	10605	5	5221	0	0	2970	390
0	0	8970	10622	5	5226	0	0	2970	390
0	0	8986	10641	5	5231	0	0	2970	390
0	0	9003	10662	5	5236	0	0	2990	380
0	0	9019	10687	5	5241	0	0	2980	370
0	0	9032	10718	5	5246	0	0	2980	370
0	0	9044	10752	5	5251	0	0	2970	360
0	0	9053	10790	5	5256	0	0	2980	360
0	0	9059	10831	5	5261	0	0	2980	360
0	0	9064	10874	5	5266	0	0	2980	340
0	0	9064	10919	5	5271	0	0	2980	340
0	0	9064	10965	5	5276	0	0	2970	330
0	0	9064	11008	5	5281	0	0	2960	310
0	0	9059	11048	5	5286	0	0	2960	310
0	0	9054	11082	5	5291	0	0	2950	300
0	0	9046	11112	5	5296	0	0	2970	300
0	0	9040	11141	5	5301	0	0	2970	300
0	0	9034	11168	5	5306	0	0	2970	300
0	0	9029	11195	5	5311	0	0	2980	300
0	0	9024	11222	5	5316	0	0	2980	300
0	0	9019	11246	5	5321	0	0	2980	300
0	0	9015	11268	5	5326	0	0	2980	300
0	0	9010	11289	5	5331	0	0	2970	300
0	0	9006	11308	5	5336	0	0	2970	300
0	0	9002	11324	6	5342	0	0	2950	300
0	0	9002	11336	5	5347	0	0	2960	310
0	0	8997	11344	5	5352	0	0	2950	310
0	0	9002	11347	5	5357	1	968	2930	350
0	0	8997	11343	5	5362	1	982	2940	360
0	0	8997	11340	5	5367	1	991	2920	370
0	0	8991	11340	5	5372	1	998	2920	370
0	0	8988	11340	5	5377	1	1004	2920	370
0	0	8988	11340	5	5382	1	1006	2900	380
0	0	8982	11340	5	5387	1	1006	2900	380
0	0	8979	11340	5	5392	1	1005	2910	400
0	0	8979	11336	5	5397	1	1004	2910	400
0	0	8974	11336	5	5402	1	1004	2910	400
0	0	8974	11336	5	5407	1	1001	2890	400
0	0	8974	11336	5	5412	1	997	2890	400
0	0	8974	11340	5	5417	1	952	2890	400
0	0	8974	11340	5	5422	1	858	2890	400
0	0	8974	11344	5	5427	1	131	2890	400
0	0	8974	11344	5	5432	0	0	2890	400
0	0	8990	11348	5	5437	0	0	2890	400
0	0	8999	11344	5	5442	0	0	2890	400
0	0	9008	11337	5	5447	0	0	2910	400
0	0	9016	11328	5	5452	0	0	2910	400
0	0	9025	11319	5	5457	0	0	2920	400
0	0	9035	11314	5	5462	0	0	2920	400
0	0	9042	11314	5	5467	0	0	2920	380
0	0	9051	11308	5	5472	0	0	2920	380
0	0	9056	11308	5	5477	0	0	2920	370
0	0	9056	11308	5	5482	0	0	2930	350
0	0	9056	11313	5	5487	0	0	2940	350
0	0	9056	11313	5	5492	0	0	2930	340
0	0	9056	11313	5	5497	0	0	2940	330
0	0	9056	11299	5	5502	0	0	2940	320
0	0	9056	11277	5	5507	0	0	2950	310
0	0	9052	11249	5	5512	0	0	2950	300
0	0	9047	11214	5	5517	0	0	2940	290
0	0	9039	11173	5	5522	0	0	2950	290
0	0	9030	11128	5	5527	0	0	2950	280
0	0	9020	11079	5	5532	0	0	2970	270
0	0	9008	11030	5	5537	0	0	2970	270
0	0	8997	10981	5	5542	0	0	2990	270
0	0	8985	10932	5	5547	0	0	3000	270
0	0	8971	10885	5	5552	0	0	3000	270
0	0	8958	10841	5	5557	0	0	3030	270
0	0	8943	10801	5	5562	0	0	3040	270
0	0	8928	10766	5	5567	0	0	3080	270
0	0	8914	10740	5	5572	0	0	3090	280
0	0	8900	10723	5	5577	0	0	3100	270
0	0	8886	10712	5	5582	0	0	3140	280
0	0	8873	10709	5	5587	0	0	3150	280
0	0	8861	10709	5	5592	0	0	3150	280
0	0	8848	10713	5	5597	0	0	3180	280
0	0	8836	10718	5	5602	0	0	3190	290
0	0	8826	10724	5	5607	0	0	3190	290
0	0	8816	10724	5	5612	0	0	3200	300
0	0	8809	10720	5	5617	0	0	3200	300
0	0	8804	10710	5	5622	0	0	3200	300
0	0	8804	10693	5	5627	0	0	3190	310
0	0	8804	10673	5	5632	0	0	3180	320
0	0	8804	10653	5	5637	0	0	3170	340
0	0	8804	10637	5	5642	0	0	3150	350
0	0	8808	10627	5	5647	0	0	3140	360
0	0	8808	10623	5	5652	0	0	3120	370
0	0	8808	10623	5	5657	0	0	3110	370
0	0	8812	10629	5	5662	0	0	3090	380
0	0	8812	10634	5	5667	0	0	3080	380
0	0	8812	10641	5	5672	0	0	3060	390
0	0	8808	10649	5	5677	0	0	3050	390
0	0	8808	10658	5	5682	0	0	3030	400
0	0	8803	10668	5	5687	0	0	3020	400
0	0	8803	10679	5	5692	0	0	3020	400
0	0	8803	10688	5	5697	0	0	3000	410
0	0	8803	10692	5	5702	0	0	3000	410
0	0	8809	10683	5	5707	1	627	3000	410
0	0	8809	10678	5	5712	1	654	2990	410
0	0	8809	10678	5	5717	1	661	2990	410
0	0	8809	10673	5	5722	1	662	2990	410
0	0	8809	10669	5	5727	1	683	2990	410
0	0	8803	10669	5	5732	1	747	2990	410
0	0	8800	10665	5	5737	1	791	2990	410
0	0	8800	10665	5	5742	1	828	2990	410
0	0	8795	10665	5	5747	1	862	2990	410
0	0	8795	10660	5	5752	1	887	2990	410
0	0	8795	10660	5	5757	1	907	2990	410
0	0	8795	10660	5	5762	1	924	2990	410
0	0	8792	10656	5	5767	1	939	2990	410
0	0	8792	10656	5	5772	1	949	2990	410
0	0	8792	10651	5	5777	1	957	2990	410
0	0	8792	10644	5	5782	1	959	2990	410
0	0	8792	10637	5	5787	1	972	2990	410
0	0	8795	10630	5	5792	1	979	2990	410
0	0	8795	10623	5	5797	1	982	2990	410
0	0	8800	10617	5	5802	1	982	2990	410
0	0	8804	10611	5	5807	1	982	2990	410
0	0	8808	10603	5	5812	1	984	2990	410
0	0	8814	10594	5	5817	1	988	2990	410
0	0	8819	10584	5	5822	1	988	2990	410
0	0	8825	10575	5	5827	1	993	2990	410
0	0	8832	10568	5	5832	1	998	2990	410
0	0	8838	10563	5	5837	1	999	2990	410
0	0	8844	10563	5	5842	1	1005	2990	410
0	0	8852	10559	5	5847	1	1008	2990	410
0	0	8861	10559	5	5852	1	1008	2990	410
0	0	8873	10559	5	5857	1	1009	3000	410
0	0	8886	10559	5	5862	1	1009	3000	410
0	0	8900	10559	5	5867	1	1010	3000	410
0	0	8914	10564	5	5872	1	1010	3000	410
0	0	8931	10574	5	5877	1	1009	3000	410
0	0	8949	10589	5	5882	1	1009	3000	410
0	0	8969	10609	5	5887	1	1010	3020	400
0	0	8992	10632	5	5892	1	1010	3020	400
0	0	9014	10661	5	5897	1	1010	3020	400
0	0	9034	10689	5	5902	1	1010	2980	390
0	0	9055	10719	5	5907	1	1011	2980	390
0	0	9072	10748	5	5912	1	1014	2970	390
0	0	9089	10770	5	5917	1	1013	2970	390
0	0	9107	10790	5	5922	1	1013	2970	390
0	0	9126	10806	5	5927	1	1015	2970	390
0	0	9141	10820	5	5932	1	1016	2970	390
0	0	9155	10832	5	5937	1	1015	2970	390
0	0	9169	10843	5	5942	1	1015	2950	390
0	0	9183	10853	5	5947	1	1016	2950	390
0	0	9196	10859	5	5952	1	1018	2930	380
0	0	9206	10864	5	5957	1	1023	2930	380
0	0	9218	10864	5	5962	1	1021	2920	370
0	0	9229	10864	5	5967	1	1023	2920	370
0	0	9245	10860	5	5972	1	1023	2920	370
0	0	9261	10860	5	5977	1	1023	2920	370
0	0	9275	10856	5	5982	1	1023	2920	370
0	0	9285	10849	5	5987	1	1022	2920	370
0	0	9292	10837	5	5992	1	1023	2920	370
0	0	9301	10822	5	5997	1	1021	2920	370
0	0	9306	10804	5	6002	1	1020	2920	370
0	0	9306	10783	5	6007	1	1019	2920	370
0	0	9310	10757	5	6012	1	1019	2920	370
0	0	9307	10727	5	6017	1	1019	2920	370
0	0	9302	10694	5	6022	1	1017	2920	370
0	0	9295	10658	5	6027	1	1017	2920	370
0	0	9288	10623	5	6032	1	1017	2920	370
0	0	9281	10589	5	6037	1	1018	2920	370
0	0	9273	10560	5	6042	1	1017	2920	370
0	0	9264	10537	5	6047	1	1017	2920	370
0	0	9257	10519	5	6052	1	1017	2940	360
0	0	9252	10507	5	6057	1	1017	2940	360
0	0	9252	10500	5	6062	1	1018	2940	360
0	0	9248	10500	5	6067	1	1019	2950	360
0	0	9248	10500	5	6072	1	1019	2950	360
0	0	9248	10500	5	6077	1	1020	2950	360
0	0	9253	10506	5	6082	1	1020	2970	360
0	0	9260	10511	5	6087	1	1020	2970	360
0	0	9269	10517	5	6092	1	1020	2970	360
0	0	9284	10527	5	6097	1	1020	2980	360
0	0	9302	10542	5	6102	1	1021	2980	360
0	0	9324	10565	5	6107	1	1021	2980	360
0	0	9349	10592	5	6112	1	1021	2980	360
0	0	9375	10621	5	6117	1	1020	2980	360
0	0	9404	10650	5	6122	1	1021	2980	360
0	0	9437	10679	5	6127	1	1019	2980	360
0	0	9472	10712	5	6132	1	1021	2980	360
0	0	9503	10744	5	6137	1	1022	2980	360
0	0	9532	10773	5	6142	1	1022	2970	360
0	0	9556	10796	5	6147	1	1023	2950	340
0	0	9571	10808	5	6152	1	1023	2950	340
0	0	9585	10814	5	6157	1	1022	2940	330
0	0	9598	10817	5	6162	1	1022	2940	330
0	0	9609	10821	5	6167	1	1021	2930	340
0	0	9622	10826	5	6172	1	1021	2930	340
0	0	9632	10833	5	6177	1	1022	2930	340
0	0	9639	10833	5	6182	1	1022	2930	340
0	0	9639	10833	5	6187	1	1023	2920	340
0	0	9639	10827	5	6192	1	1022	2910	320
0	0	9643	10819	5	6197	1	1021	2910	320
0	0	9643	10810	5	6202	1	1021	2900	310
0	0	9651	10799	5	6207	1	1020	2900	310
0	0	9656	10786	5	6212	1	1020	2900	310
0	0	9656	10766	5	6217	1	1020	2900	310
0	0	9662	10742	5	6222	1	1020	2880	300
0	0	9667	10715	5	6227	1	1021	2880	300
0	0	9672	10688	5	6232	1	1021	2880	290
0	0	9679	10667	5	6237	1	1020	2880	290
0	0	9686	10653	5	6242	1	1020	2880	290
0	0	9692	10644	5	6247	1	1020	2880	290
0	0	9700	10639	5	6252	1	1018	2880	290
0	0	9713	10635	5	6257	1	1012	2890	300
0	0	9729	10635	6	6263	1	1004	2910	290
0	0	9750	10635	5	6268	1	961	2920	310
0	0	9775	10648	5	6273	1	935	2920	310
0	0	9800	10665	5	6278	1	875	2920	310
0	0	9826	10688	5	6283	1	578	2930	310
0	0	9826	10688	5	6288	0	0	2930	310
0	0	9876	10749	5	6293	0	0	2930	310
0	0	9903	10782	5	6298	0	0	2930	310
0	0	9928	10813	5	6303	0	0	2950	310
0	0	9953	10840	5	6308	0	0	2950	310
0	0	9976	10865	5	6313	0	0	2970	330
0	0	9995	10892	5	6318	0	0	2980	330
0	0	10010	10927	5	6323	0	0	2980	310
0	0	10023	10969	5	6328	0	0	2990	310
0	0	10035	11020	5	6333	0	0	2990	290
0	0	10047	11078	5	6338	0	0	2980	280
0	0	10061	11141	5	6343	0	0	2990	270
0	0	10077	11210	5	6348	0	0	2990	270
0	0	10093	11284	5	6353	0	0	3000	270
0	0	10108	11367	5	6358	0	0	3020	260
0	0	10118	11460	5	6363	0	0	3020	260
0	0	10125	11569	5	6368	0	0	3020	260
0	0	10130	11687	5	6373	0	0	3030	260
0	0	10130	11815	5	6378	0	0	3050	250
0	0	10130	11815	5	6383	0	0	3050	250
