# Supplementary material for: “Let Me Hear Your Handwriting!” Evaluating the Movement Fluency from Its Sonification
Source: PLoS One. 2015 Jun 17;10(6):e0128388. doi: 10.1371/journal.pone.0128388 (PMC4470513; doi:10.1371/journal.pone.0128388)
Supplement: S1 Dataset — (ZIP) [file pone.0128388.s004.zip › S4_Dataset_Experiment1/JU7.txt]

Identification :	julien
2008-10-20	11:21:27
Fichier origine :	C:\Documents and Settings\schon\Bureau\Ecriture\julien lapin7.txt
Nb segments :	1
Seg	Num	X /100 mm	Y /100 mm	Interv ms	Time ms	Tip	P	Az	Al
0	0	11641	11051	20	20	0	0	3110	240
0	0	11636	11044	5	25	0	0	3110	240
0	0	11626	11031	5	30	0	0	3110	240
0	0	11614	11010	5	35	0	0	3110	240
0	0	11598	10983	5	40	0	0	3110	240
0	0	11584	10959	5	45	0	0	3110	240
0	0	11574	10940	5	50	0	0	3110	240
0	0	11565	10929	5	55	0	0	3120	230
0	0	11557	10924	5	60	0	0	3120	230
0	0	11552	10928	5	65	0	0	3140	230
0	0	11547	10937	5	70	0	0	3140	230
0	0	11547	10950	5	75	0	0	3140	230
0	0	11547	10965	5	80	0	0	3150	220
0	0	11547	10979	5	85	0	0	3150	220
0	0	11547	10993	5	90	0	0	3150	220
0	0	11552	11004	5	95	0	0	3140	230
0	0	11560	11012	5	100	0	0	3140	230
0	0	11571	11016	5	105	0	0	3140	230
0	0	11584	11016	5	110	0	0	3140	230
0	0	11597	11007	5	115	0	0	3120	230
0	0	11608	10998	5	120	0	0	3120	230
0	0	11618	10984	5	125	0	0	3110	240
0	0	11624	10970	5	130	0	0	3110	240
0	0	11629	10956	5	135	0	0	3080	240
0	0	11629	10943	5	140	0	0	3070	250
0	0	11626	10933	5	145	0	0	3070	250
0	0	11621	10924	5	150	0	0	3050	250
0	0	11621	10917	5	155	0	0	3050	250
0	0	11621	10917	5	160	0	0	3050	250
0	0	11634	10931	5	165	0	0	3050	250
0	0	11647	10949	5	170	0	0	3050	250
0	0	11653	10968	5	175	0	0	3030	260
0	0	11649	10980	5	180	0	0	3020	260
0	0	11634	10980	5	185	0	0	3020	260
0	0	11613	10980	5	190	0	0	3000	270
0	0	11593	10970	5	195	0	0	3000	270
0	0	11575	10960	5	200	0	0	2990	270
0	0	11561	10951	5	205	0	0	2990	270
0	0	11550	10944	5	210	0	0	2990	270
0	0	11539	10939	5	215	0	0	2970	270
0	0	11529	10939	5	220	0	0	2970	270
0	0	11518	10943	5	225	0	0	2970	270
0	0	11506	10950	5	230	0	0	2970	270
0	0	11493	10958	5	235	0	0	2950	280
0	0	11479	10963	5	240	0	0	2950	280
0	0	11463	10963	5	245	0	0	2950	280
0	0	11446	10963	5	250	0	0	2950	280
0	0	11429	10955	5	255	0	0	2950	280
0	0	11410	10945	5	260	0	0	2960	280
0	0	11389	10932	5	265	0	0	2980	300
0	0	11366	10918	5	270	0	0	2980	300
0	0	11340	10901	5	275	0	0	2990	310
0	0	11313	10881	5	280	0	0	2990	310
0	0	11284	10858	5	285	0	0	3000	320
0	0	11253	10834	5	290	0	0	3000	320
0	0	11223	10807	5	295	0	0	3010	330
0	0	11190	10779	5	300	0	0	3030	320
0	0	11158	10750	5	305	0	0	3050	340
0	0	11125	10721	5	310	0	0	3070	340
0	0	11091	10691	5	315	0	0	3070	340
0	0	11059	10661	5	320	0	0	3090	350
0	0	11024	10626	5	325	0	0	3100	360
0	0	10987	10590	5	330	0	0	3090	360
0	0	10952	10557	5	335	0	0	3110	370
0	0	10921	10533	5	340	0	0	3120	380
0	0	10897	10520	5	345	0	0	3140	390
0	0	10878	10520	5	350	0	0	3130	400
0	0	10863	10520	5	355	0	0	3130	400
0	0	10851	10525	5	360	0	0	3150	410
0	0	10841	10534	5	365	0	0	3150	420
0	0	10832	10543	5	370	0	0	3150	420
0	0	10824	10553	5	375	0	0	3170	430
0	0	10813	10565	5	380	0	0	3160	450
0	0	10801	10576	5	385	0	0	3170	460
0	0	10787	10586	5	390	0	0	3150	470
0	0	10773	10594	5	395	0	0	3160	480
0	0	10757	10600	5	400	0	0	3160	480
0	0	10741	10600	5	405	0	0	3180	490
0	0	10725	10600	5	410	0	0	3180	490
0	0	10710	10600	5	415	0	0	3180	490
0	0	10697	10589	5	420	0	0	3180	490
0	0	10686	10577	5	425	0	0	3150	490
0	0	10676	10562	5	430	0	0	3140	480
0	0	10667	10544	5	435	0	0	3120	470
0	0	10658	10526	5	440	0	0	3120	470
0	0	10650	10509	5	445	0	0	3110	460
0	0	10642	10493	5	450	0	0	3090	450
0	0	10634	10479	5	455	0	0	3090	450
0	0	10627	10468	5	460	0	0	3080	440
0	0	10622	10457	5	465	0	0	3080	440
0	0	10617	10449	5	470	0	0	3060	430
0	0	10613	10442	5	475	0	0	3060	430
0	0	10613	10439	5	480	0	0	3060	420
0	0	10610	10439	5	485	0	0	3040	410
0	0	10610	10439	5	490	0	0	3040	410
0	0	10610	10439	5	495	0	0	3030	400
0	0	10606	10442	5	500	0	0	3030	400
0	0	10606	10446	5	505	0	0	3050	390
0	0	10601	10450	5	510	0	0	3060	400
0	0	10601	10454	5	515	0	0	3060	400
0	0	10601	10458	5	520	0	0	3090	410
0	0	10601	10462	5	525	0	0	3090	410
0	0	10601	10466	5	530	0	0	3090	410
0	0	10601	10470	5	535	0	0	3090	410
0	0	10601	10470	5	540	0	0	3090	410
0	0	10601	10475	5	545	0	0	3090	410
0	0	10601	10475	5	550	0	0	3090	410
0	0	10601	10475	5	555	0	0	3090	410
0	0	10601	10475	5	560	0	0	3090	410
0	0	10601	10475	5	565	0	0	3070	400
0	0	10605	10471	5	570	0	0	3070	400
0	0	10605	10471	5	575	0	0	3060	390
0	0	10605	10471	5	580	0	0	3060	390
0	0	10605	10467	5	585	0	0	3060	390
0	0	10605	10467	5	590	0	0	3060	390
0	0	10605	10467	5	595	0	0	3060	390
0	0	10609	10463	5	600	0	0	3060	390
0	0	10609	10463	5	605	0	0	3060	390
0	0	10609	10463	5	610	0	0	3060	390
0	0	10609	10463	5	615	0	0	3060	390
0	0	10609	10463	5	620	0	0	3060	390
0	0	10605	10463	5	625	0	0	3060	390
0	0	10605	10463	5	630	0	0	3070	400
0	0	10598	10463	5	635	0	0	3070	400
0	0	10594	10460	5	640	0	0	3090	410
0	0	10590	10460	5	645	0	0	3110	400
0	0	10586	10460	5	650	0	0	3110	400
0	0	10582	10460	5	655	0	0	3110	400
0	0	10579	10460	5	660	0	0	3110	400
0	0	10579	10460	5	665	0	0	3110	400
0	0	10575	10460	5	670	1	609	3110	400
0	0	10575	10460	5	675	1	657	3110	400
0	0	10575	10464	5	680	1	690	3110	400
0	0	10575	10464	5	685	1	715	3110	400
0	0	10575	10464	5	690	1	737	3090	410
0	0	10575	10469	5	695	1	756	3090	410
0	0	10575	10469	5	700	1	775	3090	410
0	0	10575	10469	5	705	1	795	3090	410
0	0	10575	10469	5	710	1	813	3090	410
0	0	10575	10469	5	715	1	832	3090	410
0	0	10575	10469	5	720	1	849	3090	410
0	0	10575	10469	5	725	1	862	3090	410
0	0	10572	10469	5	730	1	874	3090	410
0	0	10572	10469	5	735	1	884	3090	410
0	0	10572	10469	5	740	1	895	3090	410
0	0	10572	10469	5	745	1	904	3090	410
0	0	10572	10469	5	750	1	912	3090	410
0	0	10572	10469	5	755	1	920	3090	410
0	0	10572	10469	5	760	1	928	3090	410
0	0	10572	10469	5	765	1	935	3090	410
0	0	10572	10469	5	770	1	941	3090	410
0	0	10572	10469	5	775	1	948	3090	410
0	0	10572	10469	5	780	1	955	3090	410
0	0	10575	10469	5	785	1	962	3090	410
0	0	10575	10469	5	790	1	968	3090	410
0	0	10579	10469	5	795	1	973	3090	410
0	0	10583	10469	5	800	1	977	3090	410
0	0	10589	10469	5	805	1	980	3090	410
0	0	10596	10473	5	810	1	985	3090	410
0	0	10606	10477	5	815	1	990	3080	410
0	0	10618	10482	5	820	1	992	3080	410
0	0	10628	10485	5	825	1	1003	3080	410
0	0	10639	10485	5	830	1	1005	3080	410
0	0	10650	10491	5	835	1	1008	3080	410
0	0	10659	10491	5	840	1	1014	3080	410
0	0	10670	10497	5	845	1	1017	3080	410
0	0	10682	10502	5	850	1	1019	3080	410
0	0	10694	10508	5	855	1	1023	3080	410
0	0	10708	10516	5	860	1	1023	3080	410
0	0	10721	10526	5	865	1	1023	3090	420
0	0	10737	10537	5	870	1	1023	3070	430
0	0	10757	10549	5	875	1	1023	3090	440
0	0	10777	10562	5	880	1	1023	3090	440
0	0	10800	10580	5	885	1	1023	3090	440
0	0	10822	10599	5	890	1	1023	3090	440
0	0	10843	10619	5	895	1	1023	3090	440
0	0	10863	10637	5	900	1	1023	3080	440
0	0	10884	10656	5	905	1	1023	3080	440
0	0	10904	10674	5	910	1	1023	3080	440
0	0	10922	10691	5	915	1	1023	3080	440
0	0	10941	10710	5	920	1	1023	3080	440
0	0	10954	10724	5	925	1	1023	3080	440
0	0	10967	10737	5	930	1	1023	3090	450
0	0	10983	10751	5	935	1	1023	3090	450
0	0	11001	10768	5	940	1	1023	3060	460
0	0	11022	10787	5	945	1	1023	3060	460
0	0	11042	10808	5	950	1	1023	3060	460
0	0	11059	10825	5	955	1	1023	3050	450
0	0	11074	10843	5	960	1	1023	3050	450
0	0	11090	10861	5	965	1	1023	3040	460
0	0	11108	10880	5	970	1	1023	3040	460
0	0	11127	10903	5	975	1	1023	3040	460
0	0	11144	10922	5	980	1	1023	3030	440
0	0	11158	10938	5	985	1	1023	3030	440
0	0	11173	10957	5	990	1	1023	3020	430
0	0	11189	10980	5	995	1	1023	3020	430
0	0	11209	11007	5	1000	1	1023	3000	440
0	0	11228	11035	5	1005	1	1023	3000	440
0	0	11244	11061	5	1010	1	1023	3000	440
0	0	11259	11087	5	1015	1	1023	2980	440
0	0	11274	11114	5	1020	1	1023	2980	440
0	0	11289	11144	5	1025	1	1023	2970	430
0	0	11303	11175	5	1030	1	1023	2970	430
0	0	11317	11201	5	1035	1	1023	2960	420
0	0	11328	11226	5	1040	1	1023	2940	420
0	0	11341	11250	5	1045	1	1023	2940	420
0	0	11353	11271	5	1050	1	1023	2940	420
0	0	11363	11294	5	1055	1	1023	2940	420
0	0	11370	11312	5	1060	1	1023	2940	420
0	0	11376	11329	5	1065	1	1023	2940	420
0	0	11383	11350	5	1070	1	1023	2940	420
0	0	11393	11373	5	1075	1	1023	2940	420
0	0	11405	11398	5	1080	1	1023	2940	420
0	0	11416	11423	5	1085	1	1023	2930	430
0	0	11425	11448	5	1090	1	1023	2930	430
0	0	11433	11471	5	1095	1	1023	2930	430
0	0	11438	11496	5	1100	1	1023	2930	430
0	0	11445	11522	5	1105	1	1023	2930	430
0	0	11451	11548	5	1110	1	1023	2910	430
0	0	11457	11571	5	1115	1	1023	2910	430
0	0	11462	11592	5	1120	1	1023	2910	430
0	0	11468	11612	5	1125	1	1023	2910	430
0	0	11474	11631	5	1130	1	1023	2890	410
0	0	11479	11652	5	1135	1	1023	2890	410
0	0	11482	11673	5	1140	1	1023	2880	410
0	0	11482	11695	5	1145	1	1023	2860	410
0	0	11487	11718	5	1150	1	1023	2860	410
0	0	11487	11741	5	1155	1	1023	2850	410
0	0	11487	11762	5	1160	1	1023	2850	410
0	0	11487	11784	5	1165	1	1023	2850	410
0	0	11487	11803	5	1170	1	1023	2840	410
0	0	11487	11822	5	1175	1	1023	2840	410
0	0	11487	11844	5	1180	1	1023	2840	410
0	0	11487	11865	5	1185	1	1023	2840	410
0	0	11487	11886	5	1190	1	1023	2830	410
0	0	11487	11906	5	1195	1	1023	2830	410
0	0	11487	11925	5	1200	1	1023	2830	410
0	0	11487	11942	5	1205	1	1023	2830	410
0	0	11487	11958	5	1210	1	1023	2810	410
0	0	11482	11975	5	1215	1	1023	2810	410
0	0	11478	11987	5	1220	1	1023	2810	410
0	0	11474	11998	5	1225	1	1023	2810	410
0	0	11470	12006	5	1230	1	1023	2810	410
0	0	11465	12012	5	1235	1	1023	2800	420
0	0	11460	12018	5	1240	1	1023	2800	420
0	0	11456	12023	5	1245	1	1023	2800	420
0	0	11452	12027	5	1250	1	1023	2800	420
0	0	11452	12027	5	1255	1	1023	2800	420
0	0	11447	12031	5	1260	1	1023	2800	420
0	0	11447	12031	5	1265	1	1023	2780	420
0	0	11442	12031	5	1270	1	1023	2780	420
0	0	11437	12031	5	1275	1	1023	2780	420
0	0	11430	12036	5	1280	1	1023	2780	430
0	0	11421	12036	5	1285	1	1023	2780	430
0	0	11411	12041	5	1290	1	1023	2790	450
0	0	11400	12041	5	1295	1	1023	2790	450
0	0	11391	12041	5	1300	1	1023	2790	450
0	0	11385	12041	5	1305	1	1023	2790	450
0	0	11380	12041	5	1310	1	1023	2790	450
0	0	11380	12041	5	1315	1	1023	2790	450
0	0	11380	12036	5	1320	1	1023	2790	450
0	0	11375	12036	5	1325	1	1023	2790	450
0	0	11375	12036	5	1330	1	1023	2790	450
0	0	11369	12031	5	1335	1	1023	2790	450
0	0	11363	12027	5	1340	1	1023	2790	450
0	0	11356	12021	5	1345	1	1023	2790	450
0	0	11348	12014	5	1350	1	1023	2790	450
0	0	11341	12005	5	1355	1	1023	2790	450
0	0	11332	11994	5	1360	1	1023	2790	450
0	0	11323	11980	5	1365	1	1023	2790	450
0	0	11313	11963	5	1370	1	1023	2790	450
0	0	11302	11944	5	1375	1	1023	2790	450
0	0	11294	11928	5	1380	1	1023	2790	450
0	0	11287	11912	5	1385	1	1023	2790	450
0	0	11281	11894	5	1390	1	1023	2790	450
0	0	11275	11872	5	1395	1	1023	2810	440
0	0	11269	11849	5	1400	1	1023	2810	440
0	0	11263	11824	5	1405	1	1023	2810	440
0	0	11260	11799	5	1410	1	1023	2810	440
0	0	11260	11775	5	1415	1	1023	2810	440
0	0	11256	11749	5	1420	1	1023	2810	440
0	0	11256	11721	5	1425	1	1023	2820	440
0	0	11250	11693	5	1430	1	1023	2820	440
0	0	11246	11663	5	1435	1	1023	2820	440
0	0	11242	11636	5	1440	1	1023	2820	440
0	0	11242	11614	5	1445	1	1023	2820	440
0	0	11242	11595	5	1450	1	1023	2840	440
0	0	11242	11579	5	1455	1	1023	2840	440
0	0	11237	11561	5	1460	1	1023	2840	440
0	0	11237	11542	5	1465	1	1023	2840	440
0	0	11231	11524	5	1470	1	1023	2840	440
0	0	11227	11507	5	1475	1	1023	2850	440
0	0	11227	11492	5	1480	1	1023	2850	440
0	0	11221	11474	5	1485	1	1023	2850	440
0	0	11216	11456	5	1490	1	1023	2850	440
0	0	11210	11438	5	1495	1	1023	2870	440
0	0	11205	11418	5	1500	1	1023	2870	440
0	0	11201	11398	5	1505	1	1023	2870	440
0	0	11201	11376	5	1510	1	1023	2870	440
0	0	11194	11356	5	1515	1	1023	2880	440
0	0	11191	11336	5	1520	1	1023	2880	440
0	0	11186	11316	5	1525	1	1023	2880	440
0	0	11182	11294	5	1530	1	1023	2880	440
0	0	11179	11271	5	1535	1	1023	2900	430
0	0	11179	11247	5	1540	1	1023	2900	430
0	0	11173	11228	5	1545	1	1023	2900	430
0	0	11169	11209	5	1550	1	1023	2910	440
0	0	11164	11191	5	1555	1	1023	2910	440
0	0	11160	11174	5	1560	1	1023	2920	460
0	0	11160	11155	5	1565	1	1023	2930	460
0	0	11160	11137	5	1570	1	1023	2930	460
0	0	11160	11118	5	1575	1	1023	2930	460
0	0	11160	11095	5	1580	1	1023	2930	460
0	0	11160	11073	5	1585	1	1023	2930	460
0	0	11160	11051	5	1590	1	1023	2930	460
0	0	11160	11030	5	1595	1	1023	2930	460
0	0	11164	11012	5	1600	1	1023	2930	460
0	0	11168	10990	5	1605	1	1023	2930	460
0	0	11168	10965	5	1610	1	1023	2930	460
0	0	11168	10937	5	1615	1	1023	2930	460
0	0	11173	10911	5	1620	1	1023	2930	460
0	0	11173	10890	5	1625	1	1023	2950	450
0	0	11179	10872	5	1630	1	1023	2950	450
0	0	11183	10858	5	1635	1	1023	2950	450
0	0	11183	10842	5	1640	1	1023	2950	450
0	0	11187	10825	5	1645	1	1023	2950	450
0	0	11187	10808	5	1650	1	1023	2950	450
0	0	11192	10790	5	1655	1	1023	2960	450
0	0	11192	10772	5	1660	1	1023	2960	450
0	0	11192	10756	5	1665	1	1023	2960	450
0	0	11197	10740	5	1670	1	1023	2960	450
0	0	11201	10725	5	1675	1	1023	2960	450
0	0	11205	10712	5	1680	1	1023	2980	440
0	0	11208	10698	5	1685	1	1023	2980	440
0	0	11208	10687	5	1690	1	1023	2980	440
0	0	11208	10678	5	1695	1	1023	2980	440
0	0	11212	10672	5	1700	1	1023	2980	440
0	0	11212	10665	5	1705	1	1023	2980	440
0	0	11212	10655	5	1710	1	1023	2980	440
0	0	11216	10643	5	1715	1	1023	2980	440
0	0	11216	10629	5	1720	1	1023	2970	430
0	0	11224	10617	5	1725	1	1023	2970	430
0	0	11228	10606	5	1730	1	1023	2960	420
0	0	11228	10599	5	1735	1	1023	2970	420
0	0	11234	10592	5	1740	1	1023	2970	420
0	0	11234	10586	5	1745	1	1023	2970	420
0	0	11237	10578	5	1750	1	1023	2970	420
0	0	11237	10570	5	1755	1	1023	2970	420
0	0	11241	10563	5	1760	1	1023	2970	420
0	0	11241	10558	5	1765	1	1023	2970	420
0	0	11241	10558	5	1770	1	1023	2970	420
0	0	11241	10554	5	1775	1	1023	2970	420
0	0	11241	10554	5	1780	1	1023	2970	420
0	0	11246	10545	5	1785	1	1023	2990	410
0	0	11246	10539	5	1790	1	1023	2990	410
0	0	11251	10530	5	1795	1	1023	2990	410
0	0	11255	10522	5	1800	1	1023	2990	410
0	0	11255	10515	5	1805	1	1023	2990	410
0	0	11261	10509	5	1810	1	1023	2990	410
0	0	11261	10504	5	1815	1	1023	3000	410
0	0	11266	10499	5	1820	1	1023	3000	410
0	0	11266	10494	5	1825	1	1023	3000	410
0	0	11272	10489	5	1830	1	1023	3000	410
0	0	11272	10484	5	1835	1	1023	3000	410
0	0	11276	10480	5	1840	1	1023	3000	410
0	0	11276	10475	5	1845	1	1023	3000	410
0	0	11283	10470	5	1850	1	1023	3000	410
0	0	11288	10465	5	1855	1	1023	3000	410
0	0	11292	10458	5	1860	1	1023	3000	410
0	0	11297	10453	5	1865	1	1023	3000	410
0	0	11301	10447	5	1870	1	1023	3020	400
0	0	11305	10442	5	1875	1	1023	3020	400
0	0	11305	10437	5	1880	1	1023	3020	400
0	0	11310	10432	5	1885	1	1023	3020	400
0	0	11310	10426	5	1890	1	1023	3020	400
0	0	11314	10419	5	1895	1	1023	3020	400
0	0	11314	10412	5	1900	1	1023	3020	400
0	0	11320	10405	5	1905	1	1023	3020	400
0	0	11320	10399	5	1910	1	1023	3020	400
0	0	11324	10395	5	1915	1	1023	3020	400
0	0	11324	10395	5	1920	1	1023	3030	400
0	0	11324	10395	5	1925	1	1023	3030	400
0	0	11328	10395	5	1930	1	1023	3030	400
0	0	11332	10395	5	1935	1	1023	3030	400
0	0	11338	10395	5	1940	1	1023	3030	400
0	0	11346	10395	5	1945	1	1023	3030	400
0	0	11356	10402	5	1950	1	1023	3030	400
0	0	11364	10406	5	1955	1	1023	3030	400
0	0	11374	10411	5	1960	1	1023	3030	400
0	0	11383	10416	5	1965	1	1023	3030	400
0	0	11393	10421	5	1970	1	1023	3030	400
0	0	11404	10429	5	1975	1	1023	3050	390
0	0	11414	10439	5	1980	1	1023	3050	390
0	0	11428	10451	5	1985	1	1023	3050	390
0	0	11443	10465	5	1990	1	1023	3050	390
0	0	11457	10478	5	1995	1	1023	3030	400
0	0	11472	10490	5	2000	1	1023	3030	400
0	0	11486	10504	5	2005	1	1023	3030	400
0	0	11500	10519	5	2010	1	1023	3010	390
0	0	11517	10535	5	2015	1	1023	3010	390
0	0	11533	10549	5	2020	1	1023	3000	380
0	0	11549	10562	5	2025	1	1023	3000	380
0	0	11565	10573	5	2030	1	1023	3000	380
0	0	11581	10582	5	2035	1	1023	2990	380
0	0	11598	10592	5	2040	1	1023	2990	380
0	0	11614	10601	5	2045	1	1023	2990	380
0	0	11632	10610	5	2050	1	1023	2990	380
0	0	11652	10620	5	2055	1	1023	2990	380
0	0	11671	10632	5	2060	1	1023	2970	390
0	0	11693	10645	5	2065	1	1023	2970	390
0	0	11715	10656	5	2070	1	1023	2970	390
0	0	11738	10666	5	2075	1	1023	2960	370
0	0	11760	10674	5	2080	1	1023	2960	370
0	0	11781	10681	5	2085	1	1023	2950	360
0	0	11799	10689	5	2090	1	1023	2950	360
0	0	11813	10696	5	2095	1	1023	2950	370
0	0	11823	10696	5	2100	1	1023	2950	370
0	0	11833	10700	5	2105	1	1023	2970	390
0	0	11844	10700	5	2110	1	1023	2970	390
0	0	11854	10700	5	2115	1	1023	2970	390
0	0	11865	10700	5	2120	1	1023	2970	390
0	0	11875	10700	5	2125	1	1023	2970	390
0	0	11884	10700	5	2130	1	1023	2970	390
0	0	11892	10700	5	2135	1	1023	2970	390
0	0	11898	10696	5	2140	1	1023	2970	390
0	0	11904	10693	5	2145	1	1023	2970	390
0	0	11911	10686	5	2150	1	1023	2970	390
0	0	11922	10679	5	2155	1	1023	2970	390
0	0	11933	10670	5	2160	1	1023	2970	390
0	0	11941	10662	5	2165	1	1023	2970	390
0	0	11948	10654	5	2170	1	1023	2970	390
0	0	11948	10646	5	2175	1	1023	2970	390
0	0	11953	10637	5	2180	1	1023	2970	390
0	0	11953	10624	5	2185	1	1023	2970	390
0	0	11953	10609	5	2190	1	1023	2970	390
0	0	11953	10591	5	2195	1	1023	2970	390
0	0	11949	10571	5	2200	1	1023	2970	390
0	0	11943	10550	5	2205	1	1023	2970	390
0	0	11935	10531	5	2210	1	1023	2970	390
0	0	11926	10513	5	2215	1	1023	2990	380
0	0	11914	10495	5	2220	1	1023	2990	380
0	0	11901	10478	5	2225	1	1023	2990	380
0	0	11886	10462	5	2230	1	1023	2990	380
0	0	11869	10447	5	2235	1	1023	3000	380
0	0	11852	10434	5	2240	1	1023	3000	380
0	0	11832	10420	5	2245	1	1023	3000	380
0	0	11808	10407	5	2250	1	1023	3000	380
0	0	11784	10398	5	2255	1	1023	3020	370
0	0	11758	10393	5	2260	1	1023	3020	370
0	0	11732	10393	5	2265	1	1018	3020	370
0	0	11707	10388	5	2270	1	1017	3030	370
0	0	11683	10388	5	2275	1	1013	3030	370
0	0	11659	10384	5	2280	1	1003	3030	370
0	0	11637	10384	5	2285	1	994	3050	360
0	0	11617	10384	5	2290	1	985	3050	360
0	0	11598	10384	5	2295	1	973	3050	360
0	0	11580	10384	5	2300	1	955	3050	360
0	0	11564	10389	5	2305	1	928	3050	360
0	0	11551	10395	5	2310	1	896	3060	360
0	0	11540	10401	5	2315	1	854	3060	360
0	0	11529	10410	5	2320	1	746	3060	360
0	0	11519	10419	5	2325	1	356	3060	360
0	0	11519	10419	5	2330	0	0	3060	360
0	0	11505	10442	5	2335	0	0	3060	360
0	0	11501	10456	5	2340	0	0	3060	360
0	0	11501	10473	5	2345	0	0	3060	360
0	0	11497	10494	5	2350	0	0	3060	360
0	0	11497	10519	5	2355	0	0	3060	360
0	0	11503	10549	5	2360	0	0	3060	360
0	0	11511	10581	5	2365	0	0	3060	360
0	0	11520	10615	5	2370	0	0	3050	360
0	0	11530	10648	5	2375	0	0	3030	350
0	0	11540	10679	5	2380	0	0	3030	350
0	0	11550	10707	5	2385	0	0	3020	340
0	0	11559	10729	5	2390	0	0	3030	340
0	0	11567	10748	5	2395	0	0	3010	330
0	0	11576	10759	5	2400	0	0	3020	320
0	0	11584	10767	5	2405	0	0	3010	300
0	0	11593	10771	5	2410	0	0	3000	290
0	0	11603	10771	5	2415	0	0	3000	270
0	0	11613	10771	5	2420	0	0	3010	270
0	0	11623	10766	5	2425	0	0	3000	270
0	0	11634	10763	5	2430	0	0	3020	260
0	0	11644	10759	5	2435	0	0	3030	260
0	0	11654	10754	5	2440	0	0	3050	250
0	0	11664	10748	5	2445	0	0	3050	250
0	0	11675	10741	5	2450	0	0	3070	250
0	0	11686	10734	5	2455	0	0	3080	240
0	0	11698	10728	5	2460	0	0	3080	240
0	0	11711	10723	5	2465	0	0	3110	240
0	0	11726	10718	5	2470	0	0	3120	230
0	0	11740	10713	5	2475	0	0	3120	230
0	0	11754	10707	5	2480	0	0	3120	230
0	0	11768	10701	5	2485	0	0	3120	230
0	0	11782	10697	5	2490	0	0	3120	230
0	0	11796	10694	5	2495	0	0	3120	230
0	0	11810	10694	5	2500	0	0	3120	230
0	0	11823	10690	5	2505	0	0	3110	240
0	0	11834	10690	5	2510	0	0	3110	240
0	0	11844	10685	5	2515	0	0	3080	240
0	0	11852	10685	5	2520	0	0	3070	250
0	0	11860	10682	5	2525	0	0	3070	260
0	0	11865	10682	5	2530	0	0	3080	270
0	0	11871	10682	5	2535	0	0	3070	280
0	0	11875	10677	5	2540	0	0	3080	300
0	0	11880	10677	5	2545	0	0	3090	320
0	0	11883	10677	5	2550	0	0	3090	330
0	0	11883	10677	5	2555	0	0	3090	350
0	0	11889	10683	5	2560	0	0	3090	360
0	0	11893	10687	5	2565	0	0	3090	380
0	0	11897	10691	5	2570	0	0	3080	380
0	0	11902	10696	5	2575	0	0	3060	390
0	0	11907	10700	5	2580	0	0	3050	390
0	0	11913	10700	5	2585	0	0	3050	390
0	0	11918	10707	5	2590	0	0	3030	400
0	0	11924	10711	5	2595	0	0	3050	390
0	0	11929	10715	5	2600	0	0	3050	390
0	0	11935	10720	5	2605	0	0	3050	390
0	0	11941	10723	5	2610	0	0	3060	390
0	0	11946	10723	5	2615	0	0	3060	390
0	0	11951	10723	5	2620	0	0	3060	390
0	0	11956	10727	5	2625	0	0	3060	370
0	0	11960	10727	5	2630	0	0	3060	370
0	0	11965	10727	5	2635	0	0	3050	360
0	0	11969	10727	5	2640	0	0	3060	360
0	0	11973	10727	5	2645	0	0	3060	360
0	0	11973	10727	5	2650	0	0	3060	360
0	0	11978	10727	5	2655	0	0	3080	350
0	0	11978	10727	5	2660	0	0	3080	350
0	0	11982	10727	6	2666	0	0	3080	350
0	0	11982	10727	5	2671	0	0	3090	350
0	0	11985	10732	5	2676	0	0	3090	350
0	0	11985	10732	5	2681	0	0	3090	350
0	0	11990	10739	5	2686	0	0	3090	350
0	0	11990	10743	5	2691	0	0	3080	350
0	0	11995	10750	5	2696	0	0	3080	350
0	0	11995	10757	5	2701	0	0	3080	350
0	0	12001	10764	5	2706	0	0	3080	350
0	0	12004	10772	5	2711	0	0	3060	360
0	0	12008	10780	5	2716	0	0	3060	360
0	0	11904	10723	5	2721	1	938	2990	380
0	0	11895	10708	5	2726	1	950	2990	380
0	0	11887	10694	5	2731	1	953	3000	380
0	0	11878	10678	5	2736	1	955	3000	380
0	0	11870	10662	5	2741	1	961	3000	380
0	0	11863	10646	5	2746	1	964	3000	380
0	0	11855	10631	5	2751	1	976	3000	380
0	0	11850	10620	5	2756	1	979	3000	380
0	0	11846	10607	5	2761	1	979	3000	380
0	0	11846	10593	5	2766	1	985	3000	380
0	0	11842	10577	5	2771	1	988	3000	380
0	0	11842	10560	5	2776	1	989	3000	380
0	0	11847	10546	5	2781	1	995	3000	380
0	0	11852	10535	5	2786	1	1002	3020	370
0	0	11858	10526	5	2791	1	1006	3020	370
0	0	11866	10518	5	2796	1	1009	3020	370
0	0	11875	10509	5	2801	1	1015	3020	370
0	0	11889	10499	5	2806	1	1016	3020	370
0	0	11902	10490	5	2811	1	1023	3020	370
0	0	11915	10483	5	2816	1	1023	3020	370
0	0	11928	10474	5	2821	1	1023	3020	370
0	0	11944	10467	5	2826	1	1023	3030	370
0	0	11962	10461	5	2831	1	1023	3030	370
0	0	11985	10455	5	2836	1	1023	3030	370
0	0	12009	10455	5	2841	1	1023	3030	370
0	0	12030	10455	5	2846	1	1023	3030	370
0	0	12049	10455	5	2851	1	1023	3050	360
0	0	12066	10455	5	2856	1	1023	3050	360
0	0	12084	10455	5	2861	1	1023	3050	360
0	0	12101	10459	5	2866	1	1023	3050	360
0	0	12117	10463	5	2871	1	1023	3050	360
0	0	12135	10466	5	2876	1	1011	3050	360
0	0	12150	10470	5	2881	1	996	3050	360
0	0	12165	10476	5	2886	1	985	3030	350
0	0	12179	10483	5	2891	1	963	3030	350
0	0	12192	10494	5	2896	1	928	3020	340
0	0	12202	10508	5	2901	1	872	3030	340
0	0	12210	10524	5	2906	1	763	3030	340
0	0	12216	10540	5	2911	1	281	3030	340
0	0	12216	10540	5	2916	0	0	3030	340
0	0	12216	10569	5	2921	0	0	3030	340
0	0	12221	10580	5	2926	0	0	3030	340
0	0	12226	10589	5	2931	0	0	3030	340
0	0	12233	10600	5	2936	0	0	3010	330
0	0	12243	10614	5	2941	0	0	3010	330
0	0	12253	10635	5	2946	0	0	3000	320
0	0	12264	10662	5	2951	0	0	3000	320
0	0	12276	10695	5	2956	0	0	3000	320
0	0	12289	10733	5	2961	0	0	2990	310
0	0	12302	10773	5	2966	0	0	3000	300
0	0	12316	10812	5	2971	0	0	3000	290
0	0	12329	10846	5	2976	0	0	3000	270
0	0	12342	10874	5	2981	0	0	3020	260
0	0	12355	10898	5	2986	0	0	3030	260
0	0	12367	10918	5	2991	0	0	3050	250
0	0	12380	10934	5	2996	0	0	3070	250
0	0	12392	10948	5	3001	0	0	3080	240
0	0	12402	10962	5	3006	0	0	3110	240
0	0	12412	10976	5	3011	0	0	3140	230
0	0	12421	10989	5	3016	0	0	3150	220
0	0	12433	11003	5	3021	0	0	3150	220
0	0	12445	11018	5	3026	0	0	3150	220
0	0	12456	11034	5	3031	0	0	3150	220
0	0	12466	11052	5	3036	0	0	3150	220
0	0	12477	11070	5	3041	0	0	3150	220
0	0	12488	11089	5	3046	0	0	3150	220
0	0	12502	11107	5	3051	0	0	3150	220
0	0	12516	11125	5	3056	0	0	3150	220
0	0	12532	11142	5	3061	0	0	3150	220
0	0	12550	11156	5	3066	0	0	3150	220
0	0	12566	11172	5	3071	0	0	3150	220
0	0	12585	11182	5	3076	0	0	3150	220
0	0	12602	11194	5	3081	0	0	3150	220
0	0	12617	11205	5	3086	0	0	3150	220
0	0	12630	11215	5	3091	0	0	3150	220
0	0	12642	11227	5	3096	0	0	3150	220
0	0	12653	11237	5	3101	0	0	3140	230
0	0	12663	11246	5	3106	0	0	3120	230
0	0	12672	11255	5	3111	0	0	3120	230
0	0	12678	11264	5	3116	0	0	3110	240
0	0	12682	11271	5	3121	0	0	3080	240
0	0	12687	11277	5	3126	0	0	3070	250
0	0	12687	11283	5	3131	0	0	3050	250
0	0	12687	11283	5	3136	0	0	3050	250
0	0	12687	11283	5	3141	0	0	3050	250
0	0	12681	11283	5	3146	0	0	3030	260
0	0	12673	11283	5	3151	0	0	3030	260
0	0	12661	11271	5	3156	0	0	3020	260
0	0	12653	11262	5	3161	0	0	3020	260
0	0	12653	11252	5	3166	0	0	3000	270
0	0	12646	11240	5	3171	0	0	3000	270
0	0	12643	11228	5	3176	0	0	2990	270
0	0	12637	11213	5	3181	0	0	2990	270
0	0	12628	11195	5	3186	0	0	2990	270
0	0	12618	11177	5	3191	0	0	2990	270
0	0	12610	11158	5	3196	0	0	2990	270
0	0	12601	11134	5	3201	0	0	2990	270
0	0	12593	11110	5	3206	0	0	2990	270
0	0	12583	11081	5	3211	0	0	3000	270
0	0	12572	11052	5	3216	0	0	3000	270
0	0	12562	11024	5	3221	0	0	3020	260
0	0	12553	10996	5	3226	0	0	3020	260
0	0	12546	10971	5	3231	0	0	3030	260
0	0	12539	10950	5	3236	0	0	3030	260
0	0	12533	10932	5	3241	0	0	3030	260
0	0	12524	10917	5	3246	0	0	3050	250
0	0	12513	10906	5	3251	0	0	3050	250
0	0	12502	10894	5	3256	0	0	3050	250
0	0	12486	10883	5	3261	0	0	3050	250
0	0	12470	10874	5	3266	0	0	3070	250
0	0	12455	10863	5	3271	0	0	3080	240
0	0	12439	10851	5	3276	0	0	3080	240
0	0	12424	10840	5	3281	0	0	3110	240
0	0	12410	10827	5	3286	0	0	3110	240
0	0	12395	10816	5	3291	0	0	3120	230
0	0	12379	10807	5	3296	0	0	3140	230
0	0	12366	10796	5	3301	0	0	3150	220
0	0	12352	10786	5	3306	0	0	3150	220
0	0	12340	10775	5	3311	0	0	3150	220
0	0	12327	10763	5	3316	0	0	3150	220
0	0	12313	10749	5	3321	0	0	3150	220
0	0	12298	10734	5	3326	0	0	3150	220
0	0	12281	10718	5	3331	0	0	3150	220
0	0	12265	10698	5	3336	0	0	3150	220
0	0	12249	10675	5	3341	0	0	3150	220
0	0	12235	10650	5	3346	0	0	3150	220
0	0	12222	10623	5	3351	0	0	3160	230
0	0	12211	10596	5	3356	0	0	3170	240
0	0	12203	10576	5	3361	0	0	3160	250
0	0	12197	10561	5	3366	0	0	3130	260
0	0	12197	10555	5	3371	0	0	3120	280
0	0	12197	10555	5	3376	0	0	3100	300
0	0	12201	10559	5	3381	0	0	3090	300
0	0	12201	10563	5	3386	0	0	3080	330
0	0	12201	10563	5	3391	0	0	3050	340
0	0	12201	10563	5	3396	0	0	3030	340
0	0	12197	10556	5	3401	0	0	3010	360
0	0	12197	10549	5	3406	0	0	2990	360
0	0	12192	10544	5	3411	0	0	2990	380
0	0	12192	10540	5	3416	0	0	2970	390
0	0	12188	10540	5	3421	0	0	2950	390
0	0	12188	10534	5	3426	0	0	2950	390
0	0	12188	10531	5	3431	0	0	2950	390
0	0	12188	10527	5	3436	0	0	2950	390
0	0	12188	10523	5	3441	0	0	2950	390
0	0	12188	10519	5	3446	0	0	2970	390
0	0	12184	10514	5	3451	0	0	2970	390
0	0	12184	10514	5	3456	0	0	2970	390
0	0	12184	10508	5	3461	0	0	2970	390
0	0	12181	10508	5	3466	0	0	2970	390
0	0	12181	10503	5	3471	0	0	2970	390
0	0	12181	10503	5	3476	0	0	2970	390
0	0	12181	10497	5	3481	0	0	2970	390
0	0	12186	10497	5	3486	0	0	2970	390
0	0	12186	10493	5	3491	0	0	2970	390
0	0	12192	10493	5	3496	0	0	2990	380
0	0	12192	10493	5	3501	0	0	2990	380
0	0	12197	10493	5	3506	0	0	2990	380
0	0	12197	10493	5	3511	0	0	2990	380
0	0	12197	10493	5	3516	0	0	2990	380
0	0	12200	10493	5	3521	0	0	2990	380
0	0	12200	10493	5	3526	0	0	2990	380
0	0	12200	10493	5	3531	0	0	2990	380
0	0	12200	10493	5	3536	0	0	2990	380
0	0	12200	10493	5	3541	0	0	3000	380
0	0	12200	10493	5	3546	0	0	3000	380
0	0	12200	10488	5	3551	0	0	3000	380
0	0	12200	10488	5	3556	0	0	3000	380
0	0	12200	10488	5	3561	0	0	3000	380
0	0	12204	10488	5	3566	0	0	3000	380
0	0	12204	10484	5	3571	0	0	3000	380
0	0	12204	10484	5	3576	0	0	3000	380
0	0	12209	10479	5	3581	0	0	3000	380
0	0	12209	10475	5	3586	0	0	3000	380
0	0	12209	10470	5	3591	0	0	3000	380
0	0	12209	10463	5	3596	0	0	3000	380
0	0	12202	10455	5	3601	0	0	3000	380
0	0	12198	10446	5	3606	0	0	3000	380
0	0	12194	10437	5	3611	0	0	3000	380
0	0	12189	10428	5	3616	0	0	3000	380
0	0	12185	10419	5	3621	0	0	3000	380
0	0	12180	10411	5	3626	0	0	3020	370
0	0	12176	10404	5	3631	0	0	3020	370
0	0	12176	10397	5	3636	0	0	3020	370
0	0	12170	10391	5	3641	0	0	3020	370
0	0	12170	10386	5	3646	0	0	3020	370
0	0	12164	10381	5	3651	0	0	3020	370
0	0	12164	10376	5	3656	0	0	3020	370
0	0	12164	10373	5	3661	0	0	3030	370
0	0	12160	10373	5	3666	0	0	3030	370
0	0	12160	10369	5	3671	0	0	3030	370
0	0	12160	10369	5	3676	0	0	3030	370
0	0	12160	10369	5	3681	0	0	3030	370
0	0	12164	10369	5	3686	0	0	3030	370
0	0	12164	10369	5	3691	0	0	3050	360
0	0	12168	10369	5	3696	0	0	3050	360
0	0	12168	10369	5	3701	0	0	3050	360
0	0	12172	10374	5	3706	0	0	3050	360
0	0	12172	10374	5	3711	0	0	3050	360
0	0	12172	10379	5	3716	0	0	3050	360
0	0	12172	10379	5	3721	0	0	3050	360
0	0	12172	10382	5	3726	0	0	3050	360
0	0	12172	10382	5	3731	0	0	3050	360
0	0	12172	10387	5	3736	0	0	3050	360
0	0	12172	10387	5	3741	0	0	3050	360
0	0	12172	10392	5	3746	0	0	3050	360
0	0	12168	10392	5	3751	0	0	3050	360
0	0	12168	10398	5	3756	0	0	3050	360
0	0	12168	10401	5	3761	0	0	3050	360
0	0	12165	10401	5	3766	0	0	3050	360
0	0	12165	10401	5	3771	0	0	3050	360
0	0	12165	10405	5	3776	0	0	3050	360
0	0	12165	10405	5	3781	0	0	3050	360
0	0	12165	10405	5	3786	0	0	3030	370
0	0	12165	10409	5	3791	0	0	3030	370
0	0	12165	10409	5	3796	0	0	3030	370
0	0	12165	10409	5	3801	0	0	3030	370
0	0	12165	10413	5	3806	0	0	3030	370
0	0	12165	10413	5	3811	0	0	3030	370
0	0	12165	10417	5	3816	0	0	3030	370
0	0	12165	10421	5	3821	0	0	3030	370
0	0	12165	10425	5	3826	0	0	3030	370
0	0	12165	10429	5	3831	0	0	3030	370
0	0	12165	10433	5	3836	0	0	3030	370
0	0	12165	10433	5	3841	0	0	3030	370
0	0	12165	10439	5	3846	0	0	3030	370
0	0	12165	10439	5	3851	0	0	3030	370
0	0	12165	10443	5	3856	0	0	3030	370
0	0	12169	10443	5	3861	0	0	3030	370
0	0	12169	10448	5	3866	0	0	3030	370
0	0	12169	10452	5	3871	0	0	3030	370
0	0	12169	10452	5	3876	0	0	3030	370
0	0	12169	10456	5	3881	0	0	3030	370
0	0	12169	10456	5	3886	0	0	3030	370
0	0	12169	10456	5	3891	0	0	3030	370
0	0	12169	10456	5	3896	0	0	3030	370
0	0	12169	10456	5	3901	0	0	3030	370
0	0	12169	10456	5	3906	0	0	3030	370
0	0	12169	10456	5	3911	0	0	3030	370
0	0	12169	10456	5	3916	0	0	3030	370
0	0	12169	10456	5	3921	0	0	3030	370
0	0	12169	10456	5	3926	0	0	3030	370
0	0	12169	10456	5	3931	0	0	3030	370
0	0	12169	10456	5	3936	0	0	3030	370
0	0	12169	10456	5	3941	0	0	3030	370
0	0	12165	10456	5	3946	0	0	3030	370
0	0	12165	10452	5	3951	0	0	3030	370
0	0	12165	10452	5	3956	0	0	3030	370
0	0	12165	10452	5	3961	0	0	3030	370
0	0	12165	10452	5	3966	0	0	3030	370
0	0	12165	10452	5	3971	0	0	3030	370
0	0	12165	10452	5	3976	0	0	3030	370
0	0	12165	10452	5	3981	0	0	3030	370
0	0	12165	10449	5	3986	0	0	3030	370
0	0	12165	10449	5	3991	0	0	3030	370
0	0	12162	10449	5	3996	0	0	3030	370
0	0	12162	10445	5	4001	0	0	3030	370
0	0	12162	10445	5	4006	0	0	3030	370
0	0	12162	10445	5	4011	0	0	3030	370
0	0	12162	10441	5	4016	0	0	3030	370
0	0	12158	10441	5	4021	0	0	3030	370
0	0	12158	10441	5	4026	0	0	3030	370
0	0	12158	10441	5	4031	0	0	3030	370
0	0	12158	10441	5	4036	0	0	3030	370
0	0	12158	10441	5	4041	0	0	3030	370
0	0	12158	10446	5	4046	0	0	3030	370
0	0	12158	10446	5	4051	0	0	3030	370
0	0	12158	10446	5	4056	0	0	3030	370
0	0	12158	10446	5	4061	0	0	3030	370
0	0	12158	10450	5	4066	0	0	3030	370
0	0	12162	10469	2	4068	1	772	3020	370
0	0	12162	10465	5	4073	1	790	3020	370
0	0	12162	10465	5	4078	1	809	3020	370
0	0	12162	10465	5	4083	1	824	3020	370
0	0	12162	10461	5	4088	1	840	3020	370
0	0	12162	10461	5	4093	1	853	3000	380
0	0	12162	10461	5	4098	1	865	3000	380
0	0	12162	10461	5	4103	1	875	3000	380
0	0	12162	10461	5	4108	1	885	3000	380
0	0	12162	10461	5	4113	1	894	3000	380
0	0	12162	10461	5	4118	1	902	3000	380
0	0	12162	10461	5	4123	1	909	3000	380
0	0	12162	10461	5	4128	1	914	3000	380
0	0	12162	10461	5	4133	1	919	3020	370
0	0	12162	10458	5	4138	1	923	3020	370
0	0	12162	10458	5	4143	1	927	3020	370
0	0	12166	10458	5	4148	1	930	3020	370
0	0	12166	10458	5	4153	1	934	3020	370
0	0	12166	10458	5	4158	1	936	3020	370
0	0	12166	10458	5	4163	1	939	3020	370
0	0	12170	10458	5	4168	1	941	3020	370
0	0	12170	10458	5	4173	1	944	3030	380
0	0	12174	10462	5	4178	1	946	3030	380
0	0	12177	10466	5	4183	1	950	3050	390
0	0	12182	10472	5	4188	1	955	3050	390
0	0	12189	10481	5	4193	1	960	3030	400
0	0	12199	10492	5	4198	1	963	3030	400
0	0	12212	10508	5	4203	1	966	3030	400
0	0	12226	10525	5	4208	1	966	3030	400
0	0	12241	10542	5	4213	1	972	3030	400
0	0	12258	10559	5	4218	1	972	3030	400
0	0	12275	10578	5	4223	1	972	3030	400
0	0	12294	10597	5	4228	1	976	3030	400
0	0	12314	10620	5	4233	1	976	3020	400
0	0	12334	10640	5	4238	1	976	3020	400
0	0	12354	10662	5	4243	1	976	3020	400
0	0	12372	10683	5	4248	1	977	3020	400
0	0	12388	10702	5	4253	1	978	3000	410
0	0	12402	10722	5	4258	1	981	3000	410
0	0	12416	10741	6	4264	1	982	3000	410
0	0	12433	10762	5	4269	1	980	3000	410
0	0	12448	10784	5	4274	1	982	2990	410
0	0	12463	10805	5	4279	1	982	2990	410
0	0	12474	10822	5	4284	1	985	2970	400
0	0	12484	10838	5	4289	1	985	2970	400
0	0	12496	10856	5	4294	1	984	2950	390
0	0	12510	10877	5	4299	1	983	2950	390
0	0	12525	10897	5	4304	1	984	2950	390
0	0	12540	10916	5	4309	1	983	2950	390
0	0	12553	10934	5	4314	1	984	2940	400
0	0	12566	10955	5	4319	1	984	2940	400
0	0	12576	10977	5	4324	1	984	2940	400
0	0	12584	10997	5	4329	1	985	2940	400
0	0	12590	11015	5	4334	1	984	2920	400
0	0	12594	11030	5	4339	1	984	2920	400
0	0	12598	11042	5	4344	1	985	2920	400
0	0	12598	11054	5	4349	1	987	2920	400
0	0	12603	11065	5	4354	1	988	2910	400
0	0	12603	11073	5	4359	1	989	2910	400
0	0	12603	11081	5	4364	1	989	2910	400
0	0	12603	11087	5	4369	1	989	2910	400
0	0	12603	11092	5	4374	1	990	2890	400
0	0	12603	11097	5	4379	1	990	2890	400
0	0	12603	11100	5	4384	1	990	2890	400
0	0	12603	11100	5	4389	1	991	2890	400
0	0	12603	11100	5	4394	1	991	2890	400
0	0	12603	11100	5	4399	1	991	2890	400
0	0	12603	11100	5	4404	1	992	2880	410
0	0	12603	11100	5	4409	1	992	2880	410
0	0	12603	11100	5	4414	1	992	2880	410
0	0	12603	11100	5	4419	1	992	2880	410
0	0	12603	11100	5	4424	1	993	2880	410
0	0	12603	11094	5	4429	1	993	2880	410
0	0	12603	11088	5	4434	1	992	2880	410
0	0	12603	11080	5	4439	1	993	2880	410
0	0	12598	11070	5	4444	1	994	2880	410
0	0	12598	11055	5	4449	1	993	2880	410
0	0	12591	11037	5	4454	1	998	2880	410
0	0	12585	11014	5	4459	1	1000	2880	410
0	0	12578	10989	5	4464	1	1004	2880	410
0	0	12570	10963	5	4469	1	1005	2880	410
0	0	12563	10934	5	4474	1	1004	2880	410
0	0	12556	10903	5	4479	1	1005	2880	410
0	0	12546	10867	5	4484	1	1009	2880	410
0	0	12534	10826	5	4489	1	1010	2880	410
0	0	12523	10780	5	4494	1	1010	2890	400
0	0	12512	10730	5	4499	1	1009	2890	400
0	0	12502	10680	5	4504	1	1008	2890	400
0	0	12492	10629	5	4509	1	1009	2910	400
0	0	12483	10582	5	4514	1	1008	2910	400
0	0	12472	10538	5	4519	1	1008	2910	400
0	0	12460	10497	5	4524	1	1008	2920	400
0	0	12450	10459	5	4529	1	1008	2920	400
0	0	12437	10421	5	4534	1	1007	2940	400
0	0	12423	10384	5	4539	1	1005	2940	400
0	0	12412	10351	5	4544	1	1005	2950	390
0	0	12399	10320	5	4549	1	1004	2950	390
0	0	12388	10294	5	4554	1	1000	2970	390
0	0	12380	10271	5	4559	1	982	2970	390
0	0	12372	10252	5	4564	1	950	2970	390
0	0	12372	10238	5	4569	1	902	2970	390
0	0	12372	10228	5	4574	1	807	2990	380
0	0	12379	10220	5	4579	1	310	2990	380
0	0	12379	10220	5	4584	0	0	3000	380
0	0	12401	10204	5	4589	0	0	3000	380
0	0	12416	10193	5	4594	0	0	3020	370
0	0	12433	10180	5	4599	0	0	3020	370
0	0	12451	10167	5	4604	0	0	3030	370
0	0	12469	10156	5	4609	0	0	3050	360
0	0	12486	10152	5	4614	0	0	3040	350
0	0	12502	10152	5	4619	0	0	3040	350
0	0	12515	10159	5	4624	0	0	3050	340
0	0	12526	10167	5	4629	0	0	3040	320
0	0	12536	10178	5	4634	0	0	3050	310
0	0	12546	10195	5	4639	0	0	3040	290
0	0	12557	10218	5	4644	0	0	3050	280
0	0	12568	10248	5	4649	0	0	3020	260
0	0	12579	10282	5	4654	0	0	3030	260
0	0	12588	10320	5	4659	0	0	3050	250
0	0	12596	10361	5	4664	0	0	3050	250
0	0	12603	10404	5	4669	0	0	3050	250
0	0	12610	10449	5	4674	0	0	3050	250
0	0	12617	10493	5	4679	0	0	3050	250
0	0	12622	10533	5	4684	0	0	3050	250
0	0	12627	10569	5	4689	0	0	3050	250
0	0	12627	10599	5	4694	0	0	3050	250
0	0	12632	10623	5	4699	0	0	3030	260
0	0	12632	10643	5	4704	0	0	3020	260
0	0	12637	10662	5	4709	0	0	3000	270
0	0	12637	10679	5	4714	0	0	3000	270
0	0	12643	10695	5	4719	0	0	3000	270
0	0	12643	10715	5	4724	0	0	3000	270
0	0	12643	10735	5	4729	0	0	3000	270
0	0	12648	10756	5	4734	0	0	3020	260
0	0	12648	10780	5	4739	0	0	3020	260
0	0	12648	10805	5	4744	0	0	3020	260
0	0	12648	10833	5	4749	0	0	3030	260
0	0	12648	10861	5	4754	0	0	3030	260
0	0	12648	10890	5	4759	0	0	3050	250
0	0	12648	10920	5	4764	0	0	3050	250
0	0	12648	10947	5	4769	0	0	3050	250
0	0	12643	10971	5	4774	0	0	3050	250
0	0	12643	10991	5	4779	0	0	3050	250
0	0	12636	11004	5	4784	0	0	3070	250
0	0	12632	11014	5	4789	0	0	3070	250
0	0	12628	11022	5	4794	0	0	3070	250
0	0	12624	11029	5	4799	0	0	3050	250
0	0	12624	11037	5	4804	0	0	3050	250
0	0	12618	11046	5	4809	0	0	3030	260
0	0	12618	11054	5	4814	0	0	3020	260
0	0	12613	11063	5	4819	0	0	3000	270
0	0	12613	11071	5	4824	0	0	2990	270
0	0	12613	11080	5	4829	0	0	2970	270
0	0	12613	11089	5	4834	0	0	2970	270
0	0	12613	11098	5	4839	0	0	2960	280
0	0	12613	11107	5	4844	0	0	2960	280
0	0	12613	11117	5	4849	0	0	2970	300
0	0	12613	11125	5	4854	0	0	2950	300
0	0	12613	11133	5	4859	0	0	2960	310
0	0	12613	11138	5	4864	0	0	2950	310
0	0	12613	11143	5	4869	0	0	2970	330
0	0	12613	11143	5	4874	0	0	2950	330
0	0	12608	11147	5	4879	0	0	2950	330
0	0	12608	11147	5	4884	0	0	2940	330
0	0	12604	11147	5	4889	0	0	2950	340
0	0	12604	11147	5	4894	0	0	2950	340
0	0	12599	11151	5	4899	0	0	2950	360
0	0	12599	11151	5	4904	0	0	2950	360
0	0	12599	11151	5	4909	0	0	2950	360
0	0	12595	11151	5	4914	0	0	2940	360
0	0	12591	11164	2	4916	1	834	2950	390
0	0	12595	11164	5	4921	1	859	2950	390
0	0	12598	11171	5	4926	1	877	2940	400
0	0	12603	11177	5	4931	1	893	2940	400
0	0	12610	11181	5	4936	1	906	2940	400
0	0	12620	11186	5	4941	1	919	2940	400
0	0	12632	11191	5	4946	1	944	2940	400
0	0	12645	11195	5	4951	1	957	2940	400
0	0	12660	11199	5	4956	1	963	2940	400
0	0	12676	11199	5	4961	1	978	2940	400
0	0	12694	11199	5	4966	1	989	2940	400
0	0	12714	11199	5	4971	1	992	2920	400
0	0	12735	11199	5	4976	1	995	2920	400
0	0	12758	11199	5	4981	1	1001	2920	400
0	0	12781	11199	5	4986	1	1004	2920	400
0	0	12802	11199	5	4991	1	1004	2920	400
0	0	12819	11194	5	4996	1	1007	2920	400
0	0	12830	11188	5	5001	1	1013	2920	400
0	0	12840	11179	5	5006	1	1013	2920	400
0	0	12847	11168	5	5011	1	1011	2920	400
0	0	12854	11151	5	5016	1	1011	2920	400
0	0	12860	11130	5	5021	1	1009	2920	400
0	0	12863	11105	5	5026	1	1008	2920	400
0	0	12863	11076	5	5031	1	1009	2920	400
0	0	12859	11044	5	5036	1	1009	2920	400
0	0	12852	11008	5	5041	1	1008	2920	400
0	0	12840	10966	5	5046	1	1009	2920	400
0	0	12827	10923	5	5051	1	1009	2930	410
0	0	12813	10878	5	5056	1	1008	2930	410
0	0	12799	10835	5	5061	1	1006	2940	420
0	0	12788	10797	5	5066	1	1007	2940	420
0	0	12778	10764	5	5071	1	1005	2940	400
0	0	12770	10737	5	5076	1	1006	2940	400
0	0	12763	10718	5	5081	1	1007	2950	390
0	0	12758	10706	5	5086	1	1008	2950	390
0	0	12758	10701	5	5091	1	1009	2950	390
0	0	12758	10701	5	5096	1	1011	2950	370
0	0	12758	10695	5	5101	1	1013	2950	370
0	0	12765	10690	5	5106	1	1013	2940	360
0	0	12776	10682	5	5111	1	1012	2940	360
0	0	12791	10673	5	5116	1	1013	2940	350
0	0	12810	10662	5	5121	1	1013	2940	350
0	0	12832	10651	5	5126	1	1012	2930	340
0	0	12855	10642	5	5131	1	1013	2930	340
0	0	12881	10633	5	5136	1	1011	2940	330
0	0	12909	10627	5	5141	1	1010	2940	330
0	0	12937	10627	5	5146	1	1011	2940	330
0	0	12969	10622	5	5151	1	1007	2940	330
0	0	13004	10627	5	5156	1	999	2960	340
0	0	13041	10636	5	5161	1	978	2960	340
0	0	13078	10649	5	5166	1	942	2980	360
0	0	13112	10667	5	5171	1	897	2980	360
0	0	13141	10687	5	5176	1	782	2980	360
0	0	13166	10709	5	5181	1	206	2980	360
0	0	13166	10709	5	5186	0	0	2980	360
0	0	13215	10752	5	5191	0	0	2980	360
0	0	13242	10769	5	5196	0	0	3000	350
0	0	13269	10780	5	5201	0	0	3000	350
0	0	13297	10789	5	5206	0	0	3000	350
0	0	13323	10798	5	5211	0	0	2990	330
0	0	13347	10807	5	5216	0	0	3000	320
0	0	13369	10818	5	5221	0	0	2990	310
0	0	13387	10832	5	5226	0	0	2990	290
0	0	13404	10849	5	5231	0	0	3000	270
0	0	13421	10869	5	5236	0	0	3000	270
0	0	13441	10893	5	5241	0	0	3030	260
0	0	13462	10917	5	5246	0	0	3050	250
0	0	13482	10940	5	5251	0	0	3080	240
0	0	13505	10962	5	5256	0	0	3120	230
0	0	13524	10979	5	5261	0	0	3150	220
0	0	13541	10989	5	5266	0	0	3150	220
0	0	13553	10998	5	5271	0	0	3150	220
0	0	13558	10993	5	5276	0	0	3150	220
0	0	13558	10982	5	5281	0	0	3150	220
0	0	13558	10964	5	5286	0	0	3150	220
0	0	13558	10932	5	5291	0	0	3150	220
0	0	13552	10897	5	5296	0	0	3150	220
0	0	13545	10857	5	5301	0	0	3150	220
0	0	13533	10816	5	5306	0	0	3150	220
0	0	13527	10779	5	5311	0	0	3150	220
0	0	13521	10742	5	5316	0	0	3150	220
0	0	13516	10709	5	5321	0	0	3150	220
0	0	13516	10680	5	5326	0	0	3150	220
0	0	13505	10656	5	5331	0	0	3150	220
0	0	13496	10635	5	5336	0	0	3150	220
0	0	13487	10616	5	5341	0	0	3150	220
0	0	13480	10596	5	5346	0	0	3150	220
0	0	13473	10574	5	5351	0	0	3150	220
0	0	13473	10558	5	5356	0	0	3150	220
0	0	13464	10548	5	5361	0	0	3150	220
0	0	13460	10543	5	5366	0	0	3150	220
0	0	13460	10551	5	5371	0	0	3150	220
0	0	13460	10559	5	5376	0	0	3150	220
0	0	13468	10572	5	5381	0	0	3150	220
0	0	13482	10588	5	5386	0	0	3150	220
0	0	13497	10603	5	5391	0	0	3150	220
0	0	13513	10617	5	5396	0	0	3150	220
0	0	13528	10635	5	5401	0	0	3150	220
0	0	13539	10647	5	5406	0	0	3120	230
0	0	13551	10657	5	5411	0	0	3050	250
0	0	13556	10670	5	5416	0	0	3020	260
0	0	13561	10674	5	5421	0	0	3020	260
0	0	13566	10679	5	5426	0	0	3030	260
0	0	13571	10679	5	5431	0	0	3050	250
0	0	13576	10679	5	5436	0	0	3110	240
0	0	13582	10679	5	5441	0	0	3150	220
0	0	13588	10682	5	5446	0	0	3150	220
0	0	13588	10692	5	5451	0	0	3150	220
0	0	13594	10707	5	5456	0	0	3150	220
0	0	13594	10724	5	5461	0	0	3150	220
0	0	13594	10748	5	5466	0	0	3150	220
0	0	13589	10770	5	5471	0	0	3150	220
0	0	13582	10793	5	5476	0	0	3150	220
0	0	13574	10820	5	5481	0	0	3150	220
0	0	13562	10849	5	5486	0	0	3150	220
0	0	13548	10882	5	5491	0	0	3150	220
0	0	13533	10917	5	5496	0	0	3150	220
0	0	13517	10952	5	5501	0	0	3150	220
0	0	13497	10986	5	5506	0	0	3150	220
0	0	13475	11016	5	5511	0	0	3150	220
0	0	13453	11039	5	5516	0	0	3150	220
0	0	13428	11052	5	5521	0	0	3150	220
0	0	13403	11058	5	5526	0	0	3150	220
0	0	13376	11058	5	5531	0	0	3120	230
0	0	13347	11058	5	5536	0	0	3070	250
0	0	13314	11054	5	5541	0	0	3050	250
0	0	13278	11054	5	5546	0	0	3020	260
0	0	13240	11050	5	5551	0	0	2990	270
0	0	13202	11050	5	5556	0	0	2970	270
0	0	13165	11043	5	5561	0	0	2950	280
0	0	13132	11036	5	5566	0	0	2940	280
0	0	13102	11028	5	5571	0	0	2950	290
0	0	13076	11020	5	5576	0	0	2950	300
0	0	13052	11012	5	5581	0	0	2960	310
0	0	13031	11002	5	5586	0	0	2980	330
0	0	13014	10992	5	5591	0	0	2990	330
0	0	12998	10979	5	5596	0	0	3000	350
0	0	12987	10964	5	5601	0	0	3010	360
0	0	12979	10949	5	5606	0	0	3030	350
0	0	12973	10933	5	5611	0	0	3050	360
0	0	12969	10916	5	5616	0	0	3060	370
0	0	12969	10901	5	5621	0	0	3040	380
0	0	12963	10885	5	5626	0	0	3060	390
0	0	12963	10871	5	5631	0	0	3070	400
0	0	12963	10859	5	5636	0	0	3070	400
0	0	12963	10848	5	5641	0	0	3090	410
0	0	12969	10840	5	5646	0	0	3090	410
0	0	12973	10835	5	5651	0	0	3090	410
0	0	12977	10831	5	5656	0	0	3080	410
0	0	12981	10831	5	5661	0	0	3080	410
0	0	12984	10831	5	5666	0	0	3080	410
0	0	12984	10831	5	5671	0	0	3080	410
0	0	12990	10831	5	5676	0	0	3080	410
0	0	12990	10831	5	5681	0	0	3080	410
0	0	12995	10835	5	5686	0	0	3080	410
0	0	12995	10835	5	5691	0	0	3080	410
0	0	13000	10841	5	5696	0	0	3080	410
0	0	13000	10845	5	5701	0	0	3080	410
0	0	13004	10848	5	5706	0	0	3080	410
0	0	13004	10848	5	5711	0	0	3080	410
0	0	13004	10853	5	5716	0	0	3080	410
0	0	13004	10853	5	5721	0	0	3080	410
0	0	13004	10853	5	5726	0	0	3080	410
0	0	13004	10858	5	5731	0	0	3080	410
0	0	13004	10858	5	5736	0	0	3080	410
0	0	13004	10858	5	5741	0	0	3080	410
0	0	13004	10858	5	5746	0	0	3040	410
0	0	13004	10858	5	5751	0	0	3040	410
0	0	13004	10858	5	5756	0	0	3030	400
0	0	13004	10858	5	5761	0	0	3030	400
0	0	13004	10854	5	5766	0	0	3030	400
0	0	13004	10854	5	5771	0	0	3030	400
0	0	13001	10850	5	5776	0	0	3020	400
0	0	13001	10850	5	5781	0	0	3020	400
0	0	12997	10846	5	5786	0	0	3020	400
0	0	12997	10846	5	5791	0	0	3020	400
0	0	12992	10839	5	5796	0	0	3020	400
0	0	12992	10836	5	5801	0	0	3020	400
0	0	12986	10832	5	5806	0	0	3020	400
0	0	12986	10828	5	5811	0	0	3020	400
0	0	12981	10824	5	5816	0	0	3020	400
0	0	12981	10820	5	5821	0	0	3020	400
0	0	12981	10815	5	5826	0	0	3020	400
0	0	12977	10808	5	5831	0	0	3020	400
0	0	12977	10801	5	5836	0	0	3020	400
0	0	12977	10791	5	5841	0	0	3020	400
0	0	12973	10781	5	5846	0	0	3020	400
0	0	12973	10771	5	5851	0	0	3020	400
0	0	12973	10761	5	5856	0	0	3020	400
0	0	12973	10751	5	5861	0	0	3020	400
0	0	12978	10743	5	5866	0	0	3020	400
0	0	12982	10734	5	5871	0	0	3020	400
0	0	12986	10726	5	5876	0	0	3020	400
0	0	12986	10719	5	5881	0	0	3020	400
0	0	12992	10713	5	5886	0	0	3020	400
0	0	12992	10708	5	5891	0	0	3020	400
0	0	12997	10703	5	5896	0	0	3020	400
0	0	12997	10697	5	5901	0	0	3020	400
0	0	13002	10692	5	5906	0	0	3020	400
0	0	13002	10686	5	5911	0	0	3020	400
0	0	13002	10679	5	5916	0	0	3020	400
0	0	13002	10672	5	5921	0	0	3020	400
0	0	13007	10665	5	5926	0	0	3020	400
0	0	13007	10658	5	5931	0	0	3020	400
0	0	13012	10651	5	5936	0	0	3020	400
0	0	13012	10647	5	5941	0	0	3000	410
0	0	13015	10643	5	5946	0	0	3000	410
0	0	13015	10643	5	5951	0	0	3000	410
0	0	13015	10638	5	5956	0	0	3000	410
0	0	13015	10638	5	5961	0	0	3000	410
0	0	13019	10638	5	5966	0	0	3000	410
0	0	13019	10634	5	5971	0	0	3000	410
0	0	13024	10634	5	5976	0	0	3000	410
0	0	13028	10634	5	5981	0	0	3000	410
0	0	13028	10630	5	5986	0	0	3000	410
0	0	13034	10630	5	5991	0	0	3000	410
0	0	13034	10626	5	5996	0	0	3000	410
0	0	13040	10626	5	6001	0	0	3000	410
0	0	13044	10619	5	6006	0	0	3000	410
0	0	13047	10614	5	6011	0	0	2980	390
0	0	13047	10610	5	6016	0	0	2980	390
0	0	13052	10606	5	6021	0	0	2990	380
0	0	13052	10606	5	6026	0	0	2990	380
0	0	13052	10601	5	6031	0	0	2990	380
0	0	13052	10601	5	6036	0	0	2990	380
0	0	13052	10597	5	6041	0	0	2990	380
0	0	13052	10597	5	6046	0	0	2990	380
0	0	13052	10592	5	6051	0	0	2990	380
0	0	13052	10592	5	6056	0	0	3000	380
0	0	13052	10592	5	6061	0	0	3000	380
0	0	13056	10592	5	6066	0	0	3000	380
0	0	13056	10596	5	6071	0	0	3000	380
0	0	13056	10596	5	6076	0	0	3000	380
0	0	13056	10602	5	6081	0	0	3000	380
0	0	13072	10625	5	6086	1	875	3000	380
0	0	13072	10625	5	6091	1	880	3000	380
0	0	13075	10625	5	6096	1	884	3000	380
0	0	13075	10625	5	6101	1	889	3000	380
0	0	13079	10625	5	6106	1	895	3000	380
0	0	13079	10625	5	6111	1	900	3000	380
0	0	13087	10625	5	6116	1	905	3000	380
0	0	13092	10625	5	6121	1	907	3000	380
0	0	13101	10625	5	6126	1	912	3000	380
0	0	13110	10628	5	6131	1	926	3000	380
0	0	13120	10632	5	6136	1	938	3000	380
0	0	13132	10638	5	6141	1	943	3000	380
0	0	13145	10646	5	6146	1	943	3000	380
0	0	13160	10654	5	6151	1	952	2990	380
0	0	13176	10666	5	6156	1	951	2990	380
0	0	13193	10680	5	6161	1	951	2990	380
0	0	13210	10698	5	6166	1	952	2990	380
0	0	13224	10718	5	6171	1	961	2990	380
0	0	13236	10740	5	6176	1	964	2990	380
0	0	13247	10766	5	6181	1	964	2990	380
0	0	13258	10793	5	6186	1	964	2990	380
0	0	13269	10819	5	6191	1	966	2980	370
0	0	13277	10843	5	6196	1	966	2980	370
0	0	13281	10861	5	6201	1	966	2950	360
0	0	13281	10876	5	6206	1	966	2950	360
0	0	13281	10891	5	6211	1	966	2950	360
0	0	13281	10907	5	6216	1	967	2940	360
0	0	13281	10921	5	6221	1	966	2940	360
0	0	13281	10933	5	6226	1	964	2940	360
0	0	13281	10944	5	6231	1	965	2920	370
0	0	13278	10955	5	6236	1	964	2920	370
0	0	13278	10965	5	6241	1	963	2920	370
0	0	13278	10973	5	6246	1	963	2920	370
0	0	13274	10978	5	6251	1	963	2920	370
0	0	13274	10978	5	6256	1	963	2920	370
0	0	13274	10978	5	6261	1	962	2920	370
0	0	13274	10975	5	6266	1	961	2900	370
0	0	13270	10968	5	6271	1	961	2900	370
0	0	13270	10953	5	6276	1	961	2900	370
0	0	13262	10932	5	6281	1	963	2900	370
0	0	13255	10902	5	6286	1	964	2900	370
0	0	13247	10864	5	6291	1	965	2900	370
0	0	13240	10820	5	6296	1	963	2900	370
0	0	13231	10769	5	6301	1	964	2900	370
0	0	13223	10718	5	6306	1	971	2900	370
0	0	13213	10671	5	6311	1	970	2920	370
0	0	13203	10627	5	6316	1	969	2920	370
0	0	13195	10591	5	6321	1	968	2920	370
0	0	13189	10559	5	6326	1	965	2920	370
0	0	13185	10531	5	6331	1	966	2920	370
0	0	13185	10511	5	6336	1	965	2920	370
0	0	13185	10498	5	6341	1	966	2920	370
0	0	13185	10488	5	6346	1	965	2940	360
0	0	13196	10482	5	6351	1	964	2940	360
0	0	13207	10482	5	6356	1	964	2950	360
0	0	13224	10482	5	6361	1	964	2950	360
0	0	13245	10482	5	6366	1	960	2970	360
0	0	13269	10488	5	6371	1	958	2970	360
0	0	13294	10495	5	6376	1	949	2970	360
0	0	13321	10506	5	6381	1	906	2980	360
0	0	13345	10519	5	6386	1	824	2980	360
0	0	13368	10536	5	6391	1	474	2980	360
0	0	13368	10536	5	6396	0	0	2980	360
0	0	13411	10583	5	6401	0	0	3000	350
0	0	13433	10612	5	6406	0	0	3000	350
0	0	13456	10642	5	6411	0	0	3000	350
0	0	13478	10676	5	6416	0	0	2980	340
0	0	13498	10715	5	6421	0	0	2980	340
0	0	13512	10760	5	6426	0	0	2970	330
0	0	13522	10808	5	6431	0	0	2980	330
0	0	13527	10858	5	6436	0	0	2960	310
0	0	13527	10907	5	6441	0	0	2960	310
0	0	13527	10952	5	6446	0	0	2970	300
0	0	13527	10993	5	6451	0	0	2950	290
0	0	13523	11025	5	6456	0	0	2950	290
0	0	13516	11051	5	6461	0	0	2950	280
0	0	13507	11070	5	6466	0	0	2950	280
0	0	13498	11084	5	6471	0	0	2950	280
0	0	13491	11095	5	6476	0	0	2970	270
0	0	13486	11105	5	6481	0	0	2970	270
0	0	13481	11113	5	6486	0	0	2970	270
0	0	13476	11120	5	6491	0	0	2970	270
0	0	13472	11129	5	6496	0	0	2970	270
0	0	13467	11138	5	6501	0	0	2970	270
0	0	13463	11148	5	6506	0	0	2970	270
0	0	13459	11159	5	6511	0	0	2970	270
0	0	13455	11170	5	6516	0	0	2950	280
0	0	13451	11180	5	6521	0	0	2950	280
0	0	13447	11192	5	6526	0	0	2950	280
0	0	13443	11204	5	6531	0	0	2940	280
0	0	13438	11217	5	6536	0	0	2930	280
0	0	13434	11230	5	6541	0	0	2930	280
0	0	13431	11242	5	6546	0	0	2920	280
0	0	13431	11250	5	6551	0	0	2930	290
0	0	13436	11262	2	6553	1	978	2940	330
0	0	13436	11262	5	6558	1	987	2930	340
0	0	13442	11262	5	6563	1	991	2930	340
0	0	13446	11266	5	6568	1	992	2930	350
0	0	13451	11266	5	6573	1	991	2930	350
0	0	13458	11266	5	6578	1	990	2920	370
0	0	13463	11266	5	6583	1	988	2920	370
0	0	13466	11270	5	6588	1	981	2920	370
0	0	13466	11270	5	6593	1	925	2920	370
0	0	13470	11270	5	6598	1	805	2920	370
0	0	13470	11270	5	6603	0	0	2920	370
0	0	13470	11270	5	6608	0	0	2920	370
0	0	13474	11270	5	6613	0	0	2920	370
0	0	13474	11260	5	6618	0	0	2920	370
0	0	13470	11250	5	6623	0	0	2920	370
0	0	13470	11240	5	6628	0	0	2920	370
0	0	13465	11229	5	6633	0	0	2910	350
0	0	13465	11218	5	6638	0	0	2930	350
0	0	13465	11207	5	6643	0	0	2920	340
0	0	13470	11195	5	6648	0	0	2930	340
0	0	13477	11181	5	6653	0	0	2910	320
0	0	13484	11168	5	6658	0	0	2920	310
0	0	13493	11156	5	6663	0	0	2910	280
0	0	13499	11152	5	6668	0	0	2930	280
0	0	13505	11152	5	6673	0	0	2940	280
0	0	13512	11156	5	6678	0	0	2950	280
0	0	13516	11161	5	6683	0	0	2970	270
0	0	13516	11161	5	6688	0	0	2990	270
0	0	13516	11161	5	6693	0	0	3000	270
0	0	13504	11148	5	6698	0	0	3020	260
0	0	13492	11131	5	6703	0	0	3030	260
0	0	13481	11109	5	6708	0	0	3050	250
0	0	13473	11080	5	6713	0	0	3070	250
0	0	13468	11048	5	6718	0	0	3080	240
0	0	13465	11007	5	6723	0	0	3110	240
0	0	13461	10962	5	6728	0	0	3120	230
0	0	13457	10914	5	6733	0	0	3150	220
0	0	13457	10866	5	6738	0	0	3150	220
0	0	13452	10819	5	6743	0	0	3150	220
0	0	13449	10774	5	6748	0	0	3150	220
0	0	13444	10733	5	6753	0	0	3150	220
0	0	13439	10697	5	6758	0	0	3150	220
0	0	13432	10670	5	6763	0	0	3150	220
0	0	13426	10651	5	6768	0	0	3150	220
0	0	13420	10639	5	6773	0	0	3150	220
0	0	13415	10633	5	6778	0	0	3150	220
0	0	13412	10628	5	6783	0	0	3150	220
0	0	13412	10622	5	6788	0	0	3150	220
0	0	13412	10612	5	6793	0	0	3150	220
0	0	13408	10598	5	6798	0	0	3120	230
0	0	13408	10580	5	6803	0	0	3110	240
0	0	13401	10561	5	6808	0	0	3070	250
0	0	13394	10542	5	6813	0	0	3050	250
0	0	13387	10523	5	6818	0	0	3030	260
0	0	13378	10505	5	6823	0	0	3010	270
0	0	13370	10487	5	6828	0	0	2980	280
0	0	13359	10471	5	6833	0	0	2980	300
0	0	13346	10457	5	6838	0	0	2960	310
0	0	13334	10444	5	6843	0	0	2950	310
0	0	13323	10435	5	6848	0	0	2950	330
0	0	13313	10427	5	6853	0	0	2950	330
0	0	13304	10421	5	6858	0	0	2970	330
0	0	13297	10416	5	6863	0	0	2970	330
0	0	13292	10416	5	6868	0	0	2970	330
0	0	13287	10412	5	6873	0	0	2990	330
0	0	13282	10412	5	6878	0	0	2990	330
0	0	13282	10412	5	6883	0	0	3000	350
0	0	13278	10408	5	6888	0	0	3000	350
0	0	13278	10408	5	6893	0	0	3020	340
0	0	13278	10408	5	6898	0	0	3020	340
0	0	13282	10408	5	6903	0	0	3020	340
0	0	13282	10412	5	6908	0	0	3020	340
0	0	13285	10412	5	6913	0	0	3020	340
0	0	13285	10412	5	6918	0	0	3020	340
0	0	13285	10412	5	6923	0	0	3020	340
0	0	13285	10412	5	6928	0	0	3020	340
0	0	13285	10412	5	6933	0	0	3020	340
0	0	13281	10408	5	6938	0	0	3020	340
0	0	13281	10408	5	6943	0	0	3030	350
0	0	13277	10404	5	6948	0	0	3030	350
0	0	13277	10404	5	6953	0	0	3050	360
0	0	13271	10404	5	6958	0	0	3050	360
0	0	13271	10400	5	6963	0	0	3050	360
0	0	13265	10400	5	6968	0	0	3050	360
0	0	13265	10400	5	6973	0	0	3050	360
0	0	13260	10396	5	6978	0	0	3050	360
0	0	13260	10396	5	6983	0	0	3050	360
0	0	13260	10392	5	6988	0	0	3050	360
0	0	13260	10392	5	6993	0	0	3050	360
0	0	13260	10387	5	6998	0	0	3050	360
0	0	13260	10387	5	7003	0	0	3050	360
0	0	13260	10387	5	7008	0	0	3050	360
0	0	13265	10387	5	7013	0	0	3050	360
0	0	13265	10387	5	7018	0	0	3060	360
0	0	13270	10387	5	7023	0	0	3050	360
0	0	13270	10394	5	7028	0	0	3050	360
0	0	13277	10398	5	7033	0	0	3050	360
0	0	13277	10404	5	7038	0	0	3050	360
0	0	13284	10410	5	7043	0	0	3050	360
0	0	13288	10416	5	7048	0	0	3050	360
0	0	13288	10421	5	7053	0	0	3050	360
0	0	13293	10439	4	7057	1	504	3050	360
0	0	13293	10439	5	7062	1	542	3050	360
0	0	13293	10444	5	7067	1	578	3030	370
0	0	13293	10444	5	7072	1	627	3030	370
0	0	13293	10444	5	7077	1	674	3030	370
0	0	13290	10448	5	7082	1	720	3030	370
0	0	13290	10448	5	7087	1	758	3030	370
0	0	13290	10448	5	7092	1	791	3030	370
0	0	13290	10448	5	7097	1	819	3030	370
0	0	13290	10448	5	7102	1	843	3030	370
0	0	13294	10448	5	7107	1	859	3030	370
0	0	13294	10448	5	7112	1	872	3030	370
0	0	13294	10448	5	7117	1	882	3030	370
0	0	13294	10448	5	7122	1	889	3030	370
0	0	13294	10448	5	7127	1	893	3030	370
0	0	13294	10448	5	7132	1	897	3030	370
0	0	13294	10448	5	7137	1	901	3030	370
0	0	13294	10448	5	7142	1	905	3020	370
0	0	13294	10448	5	7147	1	909	3020	370
0	0	13294	10448	5	7152	1	913	3020	370
0	0	13294	10452	5	7157	1	920	3020	370
0	0	13294	10452	5	7162	1	926	3020	370
0	0	13294	10452	5	7167	1	932	3020	370
0	0	13294	10452	5	7172	1	938	3020	370
0	0	13294	10452	5	7177	1	944	3020	370
0	0	13294	10459	5	7182	1	951	3020	370
0	0	13300	10465	5	7187	1	957	3020	370
0	0	13305	10474	5	7192	1	961	3020	370
0	0	13310	10484	5	7197	1	970	3020	370
0	0	13317	10495	5	7202	1	978	3020	370
0	0	13324	10507	5	7207	1	980	3000	380
0	0	13332	10521	5	7212	1	982	3000	380
0	0	13342	10535	5	7217	1	983	3000	380
0	0	13352	10550	5	7222	1	985	3000	380
0	0	13362	10564	5	7227	1	986	3000	380
0	0	13372	10578	5	7232	1	986	3000	380
0	0	13382	10591	5	7237	1	988	2990	380
0	0	13391	10604	5	7242	1	991	2990	380
0	0	13401	10619	5	7247	1	993	2990	380
0	0	13412	10636	5	7252	1	995	2990	380
0	0	13427	10655	5	7257	1	996	2970	390
0	0	13443	10674	5	7262	1	1001	2970	390
0	0	13458	10689	5	7267	1	1008	2970	390
0	0	13476	10706	5	7272	1	1009	2970	390
0	0	13494	10722	5	7277	1	1010	2970	390
0	0	13515	10737	5	7282	1	1018	2970	390
0	0	13538	10753	5	7287	1	1021	2970	390
0	0	13560	10762	5	7292	1	1023	2970	390
0	0	13582	10768	5	7297	1	1023	2970	390
0	0	13606	10772	5	7302	1	1023	2970	390
0	0	13628	10772	5	7307	1	1023	2970	390
0	0	13650	10772	5	7312	1	1023	2970	390
0	0	13671	10772	5	7317	1	1023	2970	390
0	0	13688	10767	5	7322	1	1023	2970	390
0	0	13704	10760	5	7327	1	1023	2970	390
0	0	13718	10751	5	7332	1	1023	2970	390
0	0	13728	10738	5	7337	1	1023	2950	370
0	0	13738	10723	5	7342	1	1023	2950	370
0	0	13747	10710	5	7347	1	1023	2940	360
0	0	13755	10698	5	7352	1	1023	2940	360
0	0	13762	10686	5	7357	1	1023	2940	360
0	0	13767	10676	5	7362	1	1023	2950	360
0	0	13771	10666	5	7367	1	1023	2950	360
0	0	13771	10655	5	7372	1	1023	2950	360
0	0	13774	10644	5	7377	1	1023	2950	360
0	0	13774	10630	5	7382	1	1023	2950	360
0	0	13774	10614	5	7387	1	1023	2950	360
0	0	13774	10596	5	7392	1	1023	2950	360
0	0	13771	10577	5	7397	1	1023	2950	360
0	0	13766	10558	5	7402	1	1023	2940	350
0	0	13760	10538	5	7407	1	1023	2950	340
0	0	13754	10516	5	7412	1	1023	2940	330
0	0	13745	10493	5	7417	1	1023	2940	330
0	0	13735	10472	5	7422	1	1023	2940	330
0	0	13723	10456	5	7427	1	1023	2940	330
0	0	13710	10443	5	7432	1	1023	2950	330
0	0	13695	10433	5	7437	1	1023	2950	330
0	0	13679	10423	5	7442	1	1023	2950	330
0	0	13661	10413	5	7447	1	1023	2980	340
0	0	13644	10406	5	7452	1	1023	2980	340
0	0	13624	10398	5	7457	1	1023	3000	350
0	0	13605	10391	5	7462	1	1023	3000	350
0	0	13583	10386	5	7467	1	1023	3000	350
0	0	13559	10381	5	7472	1	1023	3000	350
0	0	13539	10381	5	7477	1	1023	3000	350
0	0	13519	10381	5	7482	1	1023	3020	340
0	0	13501	10381	5	7487	1	1023	3030	350
0	0	13485	10391	5	7492	1	1023	3030	350
0	0	13469	10399	5	7497	1	1018	3050	360
0	0	13455	10407	5	7502	1	1014	3050	360
0	0	13442	10415	5	7507	1	1013	3060	360
0	0	13432	10421	5	7512	1	1008	3060	360
0	0	13423	10428	5	7517	1	997	3060	360
0	0	13416	10436	5	7522	1	985	3060	360
0	0	13409	10445	5	7527	1	963	3060	360
0	0	13403	10454	5	7532	1	926	3060	360
0	0	13398	10464	5	7537	1	873	3060	360
0	0	13394	10477	5	7542	1	710	3050	360
0	0	13394	10492	5	7547	1	107	3050	360
0	0	13394	10492	5	7552	0	0	3050	360
0	0	13389	10528	5	7557	0	0	3050	360
0	0	13389	10546	5	7562	0	0	3050	360
0	0	13389	10563	5	7567	0	0	3050	360
0	0	13385	10578	5	7572	0	0	3030	370
0	0	13385	10592	5	7577	0	0	3030	370
0	0	13379	10606	5	7582	0	0	3030	370
0	0	13379	10618	5	7587	0	0	3030	370
0	0	13379	10629	5	7592	0	0	3030	370
0	0	13379	10641	5	7597	0	0	3030	370
0	0	13379	10652	5	7602	0	0	3030	370
0	0	13388	10662	5	7607	0	0	3000	360
0	0	13397	10671	5	7612	0	0	3000	360
0	0	13406	10677	5	7617	0	0	3000	350
0	0	13417	10681	5	7622	0	0	3000	350
0	0	13427	10681	5	7627	0	0	2960	340
0	0	13439	10687	5	7632	0	0	2960	340
0	0	13451	10691	5	7637	0	0	2950	330
0	0	13462	10695	5	7642	0	0	2950	330
0	0	13474	10695	5	7647	0	0	2950	310
0	0	13486	10702	5	7652	0	0	2960	310
0	0	13497	10702	5	7657	0	0	2970	300
0	0	13509	10707	5	7662	0	0	2960	280
0	0	13520	10707	5	7667	0	0	2980	280
0	0	13530	10707	5	7672	0	0	2970	270
0	0	13539	10707	5	7677	0	0	2990	270
0	0	13548	10710	5	7682	0	0	3000	270
0	0	13557	10710	5	7687	0	0	3020	260
0	0	13565	10710	5	7692	0	0	3030	260
0	0	13572	10710	5	7697	0	0	3050	250
0	0	13578	10705	5	7702	0	0	3050	250
0	0	13578	10705	5	7707	0	0	3070	250
0	0	13583	10700	5	7712	0	0	3080	240
0	0	13583	10700	5	7717	0	0	3110	240
0	0	13583	10700	5	7722	0	0	3110	240
0	0	13588	10697	5	7727	0	0	3120	230
0	0	13588	10697	5	7732	0	0	3110	240
0	0	13588	10697	5	7737	0	0	3110	240
0	0	13593	10697	5	7742	0	0	3110	240
0	0	13593	10697	5	7747	0	0	3110	240
0	0	13593	10697	5	7752	0	0	3080	240
0	0	13593	10697	5	7757	0	0	3080	240
0	0	13593	10697	5	7762	0	0	3080	240
0	0	13593	10697	5	7767	0	0	3080	240
0	0	13589	10691	5	7772	0	0	3070	250
0	0	13586	10685	5	7777	0	0	3070	250
0	0	13581	10677	5	7782	0	0	3050	250
0	0	13577	10669	5	7787	0	0	3050	250
0	0	13572	10662	5	7792	0	0	3030	260
0	0	13567	10653	5	7797	0	0	3020	260
0	0	13562	10645	5	7802	0	0	3000	270
0	0	13556	10637	5	7807	0	0	2990	270
0	0	13549	10628	5	7812	0	0	2970	270
0	0	13542	10618	5	7817	0	0	2970	270
0	0	13534	10608	5	7822	0	0	2970	270
0	0	13525	10598	5	7827	0	0	2950	280
0	0	13516	10587	5	7832	0	0	2940	280
0	0	13508	10576	5	7837	0	0	2940	280
0	0	13501	10563	5	7842	0	0	2940	290
0	0	13494	10550	5	7847	0	0	2930	290
0	0	13486	10535	5	7852	0	0	2940	310
0	0	13479	10521	5	7857	0	0	2940	310
0	0	13472	10507	5	7862	0	0	2940	310
0	0	13466	10492	5	7867	0	0	2940	310
0	0	13458	10477	5	7872	0	0	2950	300
0	0	13452	10463	5	7877	0	0	2950	300
0	0	13445	10450	5	7882	0	0	2960	310
0	0	13437	10438	5	7887	0	0	2960	310
0	0	13430	10428	5	7892	0	0	3000	320
0	0	13422	10420	5	7897	0	0	3000	320
0	0	13416	10413	5	7902	0	0	3000	320
0	0	13410	10409	5	7907	0	0	3000	320
0	0	13406	10409	5	7912	0	0	3000	320
0	0	13403	10405	5	7917	0	0	3000	320
0	0	13399	10405	5	7922	0	0	3010	330
0	0	13396	10405	5	7927	0	0	3010	330
0	0	13392	10405	5	7932	0	0	3030	340
0	0	13388	10405	5	7937	0	0	3050	340
0	0	13385	10405	5	7942	0	0	3050	340
0	0	13385	10405	5	7947	0	0	3050	340
0	0	13380	10401	5	7952	0	0	3050	340
0	0	13380	10401	5	7957	0	0	3050	340
0	0	13380	10401	5	7962	0	0	3050	340
0	0	13377	10401	5	7967	0	0	3050	340
0	0	13377	10401	5	7972	0	0	3050	340
0	0	13377	10401	5	7977	0	0	3050	340
0	0	13377	10401	5	7982	0	0	3050	340
0	0	13377	10405	5	7987	0	0	3050	340
0	0	13377	10405	5	7992	0	0	3050	340
0	0	13377	10409	5	7997	0	0	3050	340
0	0	13377	10409	5	8002	0	0	3050	340
0	0	13373	10409	5	8007	0	0	3050	340
0	0	13373	10413	5	8012	0	0	3050	340
0	0	13373	10413	5	8017	0	0	3050	340
0	0	13373	10413	5	8022	0	0	3050	340
0	0	13369	10417	5	8027	0	0	3050	340
0	0	13369	10417	5	8032	0	0	3050	340
0	0	13365	10417	5	8037	0	0	3050	340
0	0	13365	10422	5	8042	0	0	3030	340
0	0	13361	10422	5	8047	0	0	3030	340
0	0	13361	10427	5	8052	0	0	3030	340
0	0	13361	10427	5	8057	0	0	3030	340
0	0	13357	10432	5	8062	0	0	3030	340
0	0	13357	10432	5	8067	0	0	3030	340
0	0	13357	10432	5	8072	0	0	3030	340
0	0	13352	10436	5	8077	0	0	3030	340
0	0	13352	10436	5	8082	0	0	3030	340
0	0	13346	10440	5	8087	0	0	3030	340
0	0	13346	10440	5	8092	0	0	3030	340
0	0	13341	10443	5	8097	0	0	3030	340
0	0	13341	10443	5	8102	0	0	3030	340
0	0	13336	10448	5	8107	0	0	3030	340
0	0	13336	10448	5	8112	0	0	3030	340
0	0	13330	10456	5	8117	0	0	3030	340
0	0	13327	10461	5	8122	0	0	3040	350
0	0	13327	10470	5	8127	0	0	3040	350
0	0	13322	10479	5	8132	0	0	3060	360
0	0	13322	10490	5	8137	0	0	3050	360
0	0	13322	10504	5	8142	0	0	3050	360
0	0	13322	10517	5	8147	0	0	3050	360
0	0	13318	10532	5	8152	0	0	3050	360
0	0	13318	10545	5	8157	0	0	3050	360
0	0	13318	10557	5	8162	0	0	3050	360
0	0	13318	10569	5	8167	0	0	3050	360
0	0	13318	10580	5	8172	0	0	3050	360
0	0	13318	10590	5	8177	0	0	3050	360
0	0	13318	10600	5	8182	0	0	3030	370
0	0	13318	10609	5	8187	0	0	3030	370
0	0	13318	10617	5	8192	0	0	3030	370
0	0	13318	10623	5	8197	0	0	3030	370
0	0	13318	10627	5	8202	0	0	3030	370
0	0	13318	10627	5	8207	0	0	3030	370
0	0	13318	10631	5	8212	0	0	3030	370
0	0	13321	10631	5	8217	0	0	3030	370
0	0	13321	10631	5	8222	0	0	3020	370
0	0	13325	10631	5	8227	0	0	3020	370
0	0	13325	10631	5	8232	0	0	3020	370
0	0	13329	10631	5	8237	0	0	3020	370
0	0	13329	10631	5	8242	0	0	3020	370
0	0	13329	10631	5	8247	0	0	3020	370
0	0	13329	10631	5	8252	0	0	3020	370
0	0	13329	10627	5	8257	0	0	3020	370
0	0	13322	10620	5	8262	0	0	3020	370
0	0	13317	10612	5	8267	0	0	3020	370
0	0	13312	10602	5	8272	0	0	3020	370
0	0	13308	10592	5	8277	0	0	3020	370
0	0	13304	10581	5	8282	0	0	3020	370
0	0	13300	10569	5	8287	0	0	3020	370
0	0	13300	10557	5	8292	0	0	3020	370
0	0	13294	10546	5	8297	0	0	3030	370
0	0	13291	10533	5	8302	0	0	3030	370
0	0	13291	10520	5	8307	0	0	3030	370
0	0	13284	10507	5	8312	0	0	3030	370
0	0	13280	10494	5	8317	0	0	3030	370
0	0	13276	10482	5	8322	0	0	3030	370
0	0	13273	10470	5	8327	0	0	3030	370
0	0	13273	10462	5	8332	0	0	3050	360
0	0	13273	10455	5	8337	0	0	3060	370
0	0	13273	10450	5	8342	0	0	3060	370
0	0	13273	10447	5	8347	0	0	3080	380
0	0	13273	10447	5	8352	0	0	3080	380
0	0	13273	10442	5	8357	0	0	3090	380
0	0	13273	10442	5	8362	0	0	3090	380
0	0	13278	10442	5	8367	0	0	3090	380
0	0	13278	10442	5	8372	0	0	3090	380
0	0	13282	10442	5	8377	0	0	3090	380
0	0	13304	10465	3	8380	1	869	3090	380
0	0	13308	10469	5	8385	1	887	3090	380
0	0	13314	10475	5	8390	1	897	3090	380
0	0	13319	10484	5	8395	1	913	3090	380
0	0	13323	10493	5	8400	1	927	3080	380
0	0	13329	10504	5	8405	1	934	3080	380
0	0	13337	10519	5	8410	1	939	3080	380
0	0	13346	10535	5	8415	1	942	3080	380
0	0	13359	10553	5	8420	1	946	3080	380
0	0	13372	10572	5	8425	1	946	3080	380
0	0	13383	10590	5	8430	1	951	3060	390
0	0	13393	10606	5	8435	1	960	3060	390
0	0	13402	10620	5	8440	1	964	3060	390
0	0	13411	10635	5	8445	1	966	3060	390
0	0	13422	10651	5	8450	1	972	3050	390
0	0	13436	10668	5	8455	1	973	3050	390
0	0	13450	10684	5	8460	1	977	3050	390
0	0	13461	10697	5	8465	1	986	3030	400
0	0	13470	10705	5	8470	1	990	3030	400
0	0	13480	10713	5	8475	1	990	3030	400
0	0	13493	10725	5	8480	1	990	3030	400
0	0	13509	10737	5	8485	1	991	3030	400
0	0	13526	10749	5	8490	1	995	3020	400
0	0	13543	10758	5	8495	1	995	3020	400
0	0	13556	10765	5	8500	1	997	3000	390
0	0	13571	10772	5	8505	1	996	3000	390
0	0	13586	10778	5	8510	1	997	2990	380
0	0	13599	10782	5	8515	1	996	2990	380
0	0	13612	10782	5	8520	1	996	2970	390
0	0	13623	10782	5	8525	1	997	2970	390
0	0	13634	10782	5	8530	1	997	2970	390
0	0	13643	10782	5	8535	1	996	2970	390
0	0	13650	10782	5	8540	1	997	2970	390
0	0	13657	10782	5	8545	1	1001	2970	390
0	0	13662	10782	5	8550	1	1003	2970	390
0	0	13662	10778	5	8555	1	1004	2970	390
0	0	13669	10778	5	8560	1	1004	2970	390
0	0	13673	10774	5	8565	1	1003	2970	390
0	0	13678	10774	5	8570	1	1003	2970	390
0	0	13683	10769	5	8575	1	1004	2970	390
0	0	13686	10766	5	8580	1	1005	2970	390
0	0	13686	10761	5	8585	1	1006	2970	390
0	0	13690	10755	5	8590	1	1005	2960	370
0	0	13690	10745	5	8595	1	1005	2960	370
0	0	13690	10731	5	8600	1	1006	2950	360
0	0	13690	10715	5	8605	1	1005	2950	360
0	0	13690	10696	5	8610	1	1005	2970	360
0	0	13690	10674	5	8615	1	1005	2970	360
0	0	13690	10651	5	8620	1	1006	2970	360
0	0	13690	10628	5	8625	1	1006	2970	360
0	0	13685	10609	5	8630	1	1006	2970	360
0	0	13685	10592	5	8635	1	1006	2970	360
0	0	13685	10579	5	8640	1	1007	2970	360
0	0	13685	10566	5	8645	1	1006	2970	360
0	0	13682	10555	5	8650	1	1006	2970	360
0	0	13682	10546	5	8655	1	1005	2970	360
0	0	13682	10536	5	8660	1	1005	2970	360
0	0	13678	10526	5	8665	1	1004	2970	360
0	0	13678	10516	5	8670	1	1004	2970	360
0	0	13674	10508	5	8675	1	1004	2980	360
0	0	13674	10503	5	8680	1	1005	2980	360
0	0	13674	10499	5	8685	1	1005	2980	360
0	0	13674	10494	5	8690	1	1005	2980	360
0	0	13670	10489	5	8695	1	1004	2980	360
0	0	13670	10482	5	8700	1	1004	2980	360
0	0	13666	10474	5	8705	1	1004	2980	360
0	0	13666	10466	5	8710	1	1004	2980	360
0	0	13662	10458	5	8715	1	1004	3000	350
0	0	13662	10450	5	8720	1	1002	3000	350
0	0	13657	10441	5	8725	1	1002	3000	350
0	0	13657	10429	5	8730	1	1002	3000	350
0	0	13650	10417	5	8735	1	1003	3000	350
0	0	13646	10406	5	8740	1	1003	3000	350
0	0	13646	10397	5	8745	1	1003	3000	350
0	0	13641	10390	5	8750	1	1002	3000	350
0	0	13641	10383	5	8755	1	1002	3000	350
0	0	13638	10378	5	8760	1	1003	3000	350
0	0	13638	10374	5	8765	1	1003	3000	350
0	0	13638	10370	5	8770	1	1003	3000	350
0	0	13638	10365	5	8775	1	1003	3000	350
0	0	13634	10359	5	8780	1	1003	3000	350
0	0	13634	10353	5	8785	1	1003	3000	350
0	0	13634	10345	5	8790	1	1002	3000	350
0	0	13634	10340	5	8795	1	1003	3000	350
0	0	13634	10334	5	8800	1	1003	3000	350
0	0	13634	10330	5	8805	1	1003	3020	340
0	0	13634	10326	5	8810	1	1003	3020	340
0	0	13630	10322	5	8815	1	1003	3020	340
0	0	13630	10317	5	8820	1	1002	3020	340
0	0	13625	10313	5	8825	1	1003	3020	340
0	0	13625	10308	5	8830	1	1002	3020	340
0	0	13620	10304	5	8835	1	1002	3020	340
0	0	13620	10304	5	8840	1	1001	3020	340
0	0	13615	10298	5	8845	1	1001	3020	340
0	0	13615	10298	5	8850	1	1001	3020	340
0	0	13615	10294	5	8855	1	1001	3020	340
0	0	13615	10294	5	8860	1	1001	3020	340
0	0	13615	10294	5	8865	1	1001	3030	340
0	0	13615	10294	5	8870	1	1001	3030	340
0	0	13615	10294	5	8875	1	1001	3030	340
0	0	13615	10294	5	8880	1	1001	3030	340
0	0	13615	10294	5	8885	1	1001	3030	340
0	0	13615	10294	5	8890	1	1000	3030	340
0	0	13615	10294	5	8895	1	1000	3030	340
0	0	13615	10294	5	8900	1	1000	3030	340
0	0	13615	10294	5	8905	1	1000	3030	340
0	0	13615	10298	5	8910	1	999	3030	340
0	0	13615	10298	5	8915	1	1000	3030	340
0	0	13615	10303	5	8920	1	999	3030	340
0	0	13615	10307	5	8925	1	999	3030	340
0	0	13619	10312	5	8930	1	999	3030	340
0	0	13623	10318	5	8935	1	999	3030	340
0	0	13627	10327	5	8940	1	998	3030	340
0	0	13632	10340	5	8945	1	1000	3030	340
0	0	13637	10356	5	8950	1	1002	3030	340
0	0	13643	10375	5	8955	1	1002	3030	340
0	0	13649	10396	5	8960	1	1002	3020	340
0	0	13656	10417	5	8965	1	1001	3020	340
0	0	13662	10436	5	8970	1	1003	3020	340
0	0	13667	10453	5	8975	1	1002	3020	340
0	0	13667	10469	5	8980	1	1003	3020	340
0	0	13674	10487	5	8985	1	1004	3020	340
0	0	13678	10506	5	8990	1	1004	3020	340
0	0	13678	10528	5	8995	1	1004	3000	350
0	0	13685	10551	5	9000	1	1007	3000	350
0	0	13685	10575	5	9005	1	1007	3000	350
0	0	13692	10599	5	9010	1	1007	3000	350
0	0	13696	10624	5	9015	1	1005	3000	350
0	0	13699	10646	5	9020	1	1007	3000	350
0	0	13703	10664	5	9025	1	1007	3000	350
0	0	13703	10680	5	9030	1	1007	2980	360
0	0	13708	10693	5	9035	1	1007	2980	360
0	0	13713	10706	5	9040	1	1008	2970	360
0	0	13721	10721	5	9045	1	1008	2970	360
0	0	13728	10734	5	9050	1	1008	2970	360
0	0	13735	10746	5	9055	1	1009	2970	360
0	0	13740	10755	5	9060	1	1011	2970	360
0	0	13740	10759	5	9065	1	1011	2970	360
0	0	13746	10764	5	9070	1	1012	2970	360
0	0	13746	10768	5	9075	1	1012	2970	360
0	0	13752	10772	5	9080	1	1012	2970	360
0	0	13752	10772	5	9085	1	1012	2970	360
0	0	13758	10776	5	9090	1	1012	2950	360
0	0	13762	10776	5	9095	1	1012	2950	360
0	0	13766	10776	5	9100	1	1012	2950	360
0	0	13771	10781	5	9105	1	1013	2950	360
0	0	13776	10781	5	9110	1	1015	2950	360
0	0	13782	10781	5	9115	1	1017	2950	360
0	0	13788	10781	5	9120	1	1023	2940	350
0	0	13795	10781	5	9125	1	1023	2940	350
0	0	13801	10781	5	9130	1	1023	2930	340
0	0	13808	10781	5	9135	1	1023	2930	340
0	0	13818	10777	5	9140	1	1023	2930	340
0	0	13828	10777	5	9145	1	1023	2930	340
0	0	13839	10777	5	9150	1	1023	2930	340
0	0	13849	10777	5	9155	1	1023	2930	340
0	0	13859	10777	5	9160	1	1023	2920	340
0	0	13869	10777	5	9165	1	1023	2920	340
0	0	13880	10774	5	9170	1	1023	2920	340
0	0	13890	10774	5	9175	1	1023	2920	340
0	0	13899	10770	5	9180	1	1023	2920	340
0	0	13906	10770	5	9185	1	1023	2930	350
0	0	13913	10765	5	9190	1	1023	2930	350
0	0	13919	10765	5	9195	1	1023	2940	360
0	0	13924	10759	5	9200	1	1023	2940	360
0	0	13928	10755	5	9205	1	1023	2940	360
0	0	13931	10755	5	9210	1	1023	2940	360
0	0	13937	10747	5	9215	1	1023	2940	360
0	0	13941	10741	5	9220	1	1023	2950	370
0	0	13946	10737	5	9225	1	1023	2950	370
0	0	13950	10732	5	9230	1	1023	2970	390
0	0	13955	10727	5	9235	1	1023	2970	390
0	0	13960	10721	5	9240	1	1023	2970	390
0	0	13966	10716	5	9245	1	1023	2970	390
0	0	13971	10711	5	9250	1	1023	2970	390
0	0	13976	10706	5	9255	1	1023	2960	370
0	0	13976	10701	5	9260	1	1023	2960	370
0	0	13982	10695	5	9265	1	1023	2950	360
0	0	13986	10688	5	9270	1	1023	2970	360
0	0	13989	10680	5	9275	1	1023	2970	360
0	0	13994	10670	5	9280	1	1023	2970	360
0	0	13998	10662	5	9285	1	1023	2970	360
0	0	14002	10654	5	9290	1	1023	2970	360
0	0	14002	10646	5	9295	1	1023	2970	360
0	0	14006	10637	5	9300	1	1023	2970	360
0	0	14006	10620	5	9305	1	1023	2970	360
0	0	14001	10598	5	9310	1	1023	2970	360
0	0	13997	10576	5	9315	1	1023	2970	360
0	0	13991	10552	5	9320	1	1023	2970	360
0	0	13985	10530	5	9325	1	1023	2970	360
0	0	13978	10509	5	9330	1	1023	2970	360
0	0	13971	10489	5	9335	1	1023	2970	360
0	0	13964	10472	5	9340	1	1023	2970	360
0	0	13960	10456	5	9345	1	1023	2970	360
0	0	13960	10442	5	9350	1	1023	2970	360
0	0	13955	10430	5	9355	1	1023	2980	360
0	0	13955	10418	5	9360	1	1023	2980	360
0	0	13955	10409	5	9365	1	1023	2980	360
0	0	13951	10401	5	9370	1	1023	2980	360
0	0	13951	10394	5	9375	1	1023	3000	360
0	0	13951	10389	5	9380	1	1023	3000	360
0	0	13951	10386	5	9385	1	1023	3020	370
0	0	13956	10386	5	9390	1	1023	3030	370
0	0	13956	10382	5	9395	1	1023	3030	370
0	0	13963	10382	5	9400	1	1023	3030	370
0	0	13970	10378	5	9405	1	1023	3030	370
0	0	13978	10378	5	9410	1	1023	3050	360
0	0	13989	10378	5	9415	1	1023	3050	360
0	0	14003	10378	5	9420	1	1023	3050	360
0	0	14021	10382	5	9425	1	1023	3030	350
0	0	14045	10387	5	9430	1	1023	3030	350
0	0	14073	10395	5	9435	1	1023	3020	340
0	0	14104	10407	5	9440	1	1023	3020	340
0	0	14139	10422	5	9445	1	1023	3020	340
0	0	14174	10436	5	9450	1	1023	3020	340
0	0	14207	10450	5	9455	1	1023	3020	340
0	0	14236	10465	5	9460	1	1019	3020	340
0	0	14260	10480	5	9465	1	1006	3020	340
0	0	14279	10496	5	9470	1	981	3020	340
0	0	14294	10512	5	9475	1	951	3020	340
0	0	14305	10528	5	9480	1	900	3000	330
0	0	14310	10545	5	9485	1	817	3000	330
0	0	14310	10565	5	9490	1	542	3000	320
0	0	14310	10565	5	9495	0	0	3000	320
0	0	14310	10609	5	9500	0	0	3000	320
0	0	14313	10629	5	9505	0	0	3000	320
0	0	14320	10646	5	9510	0	0	3000	320
0	0	14331	10659	5	9515	0	0	3000	320
0	0	14342	10670	5	9520	0	0	2980	310
0	0	14351	10677	5	9525	0	0	2960	310
0	0	14359	10681	5	9530	0	0	2950	300
0	0	14365	10681	5	9535	0	0	2950	300
0	0	14370	10671	5	9540	0	0	2950	300
0	0	14375	10659	5	9545	0	0	2940	290
0	0	14382	10644	5	9550	0	0	2930	280
0	0	14389	10631	5	9555	0	0	2930	280
0	0	14397	10619	5	9560	0	0	2930	280
0	0	14408	10611	5	9565	0	0	2930	280
0	0	14417	10611	5	9570	0	0	2930	280
0	0	14427	10611	5	9575	0	0	2940	280
0	0	14435	10626	5	9580	0	0	2940	280
0	0	14435	10650	5	9585	0	0	2950	280
0	0	14442	10687	5	9590	0	0	2970	270
0	0	14442	10736	5	9595	0	0	3030	260
0	0	14447	10798	5	9600	0	0	3110	240
0	0	14459	10863	5	9605	0	0	3150	220
0	0	14463	10925	5	9610	0	0	3150	220
0	0	14467	10979	5	9615	0	0	3150	220
0	0	14472	11027	5	9620	0	0	3150	220
0	0	14472	11063	5	9625	0	0	3150	220
0	0	14477	11098	5	9630	0	0	3150	220
0	0	14477	11098	5	9635	0	0	3150	220
