# Supplementary material for: “Let Me Hear Your Handwriting!” Evaluating the Movement Fluency from Its Sonification
Source: PLoS One. 2015 Jun 17;10(6):e0128388. doi: 10.1371/journal.pone.0128388 (PMC4470513; doi:10.1371/journal.pone.0128388)
Supplement: S1 Dataset — (ZIP) [file pone.0128388.s004.zip › S4_Dataset_Experiment1/JU8.txt]

Identification :	julien
2008-10-20	11:21:40
Fichier origine :	C:\Documents and Settings\schon\Bureau\Ecriture\julien lapin8.txt
Nb segments :	1
Seg	Num	X /100 mm	Y /100 mm	Interv ms	Time ms	Tip	P	Az	Al
0	0	16328	10539	20	20	0	0	2870	350
0	0	16328	10539	5	25	0	0	2870	350
0	0	16335	10539	5	30	0	0	2870	350
0	0	16339	10539	5	35	0	0	2870	350
0	0	16345	10539	5	40	0	0	2870	350
0	0	16349	10539	5	45	0	0	2870	350
0	0	16349	10544	5	50	0	0	2870	350
0	0	16353	10544	5	55	0	0	2870	350
0	0	16353	10549	5	60	0	0	2870	350
0	0	16353	10549	5	65	0	0	2870	350
0	0	16353	10549	5	70	0	0	2870	350
0	0	16353	10549	5	75	0	0	2880	360
0	0	16353	10545	5	80	0	0	2890	360
0	0	16353	10539	5	85	0	0	2900	370
0	0	16346	10532	5	90	0	0	2900	370
0	0	16341	10522	5	95	0	0	2920	370
0	0	16334	10508	5	100	0	0	2920	370
0	0	16325	10493	5	105	0	0	2920	370
0	0	16317	10478	5	110	0	0	2940	360
0	0	16310	10462	5	115	0	0	2960	370
0	0	16305	10445	5	120	0	0	2960	370
0	0	16305	10431	5	125	0	0	2990	380
0	0	16311	10419	5	130	0	0	3000	380
0	0	16318	10411	5	135	0	0	3020	370
0	0	16325	10411	5	140	0	0	3030	370
0	0	16328	10406	5	145	0	0	3050	360
0	0	16328	10406	5	150	0	0	3060	360
0	0	16328	10396	5	155	0	0	3080	350
0	0	16321	10382	5	160	0	0	3090	350
0	0	16316	10366	5	165	0	0	3110	340
0	0	16310	10347	5	170	0	0	3120	340
0	0	16303	10329	5	175	0	0	3150	330
0	0	16295	10313	5	180	0	0	3150	330
0	0	16287	10301	5	185	0	0	3180	340
0	0	16280	10292	5	190	0	0	3180	340
0	0	16275	10285	5	195	0	0	3200	330
0	0	16272	10280	5	200	0	0	3200	330
0	0	16267	10274	5	205	0	0	3200	330
0	0	16263	10268	5	210	0	0	3210	320
0	0	16257	10263	5	215	0	0	3210	320
0	0	16250	10256	5	220	0	0	3210	320
0	0	16242	10249	5	225	0	0	3210	320
0	0	16231	10243	5	230	0	0	3210	320
0	0	16221	10237	5	235	0	0	3240	310
0	0	16209	10237	5	240	0	0	3240	310
0	0	16199	10232	5	245	0	0	3260	320
0	0	16189	10232	5	250	0	0	3260	320
0	0	16178	10232	5	255	0	0	3260	320
0	0	16168	10232	5	260	0	0	3270	310
0	0	16156	10232	5	265	0	0	3270	310
0	0	16146	10232	5	270	0	0	3270	310
0	0	16135	10232	5	275	0	0	3280	320
0	0	16123	10232	5	280	0	0	3280	320
0	0	16111	10232	5	285	0	0	3300	320
0	0	16095	10232	5	290	0	0	3300	320
0	0	16079	10232	5	295	0	0	3300	320
0	0	16061	10228	5	300	0	0	3300	320
0	0	16041	10220	5	305	0	0	3300	320
0	0	16021	10210	5	310	0	0	3300	320
0	0	16000	10198	5	315	0	0	3320	330
0	0	15980	10184	5	320	0	0	3320	330
0	0	15962	10170	5	325	0	0	3330	330
0	0	15945	10154	5	330	0	0	3330	330
0	0	15930	10138	5	335	0	0	3350	330
0	0	15916	10122	5	340	0	0	3350	330
0	0	15902	10107	5	345	0	0	3350	330
0	0	15889	10092	5	350	0	0	3330	330
0	0	15878	10080	5	355	0	0	3320	330
0	0	15868	10070	5	360	0	0	3310	310
0	0	15860	10064	5	365	0	0	3300	300
0	0	15854	10064	5	370	0	0	3290	300
0	0	15854	10064	5	375	0	0	3270	290
0	0	15850	10064	5	380	0	0	3260	290
0	0	15850	10074	5	385	0	0	3250	280
0	0	15857	10086	5	390	0	0	3230	280
0	0	15864	10097	5	395	0	0	3210	280
0	0	15873	10110	5	400	0	0	3200	270
0	0	15883	10123	5	405	0	0	3180	270
0	0	15894	10135	5	410	0	0	3170	260
0	0	15902	10147	5	415	0	0	3120	260
0	0	15909	10156	5	420	0	0	3100	250
0	0	15914	10164	5	425	0	0	3100	250
0	0	15914	10171	5	430	0	0	3110	260
0	0	15914	10176	5	435	0	0	3120	270
0	0	15914	10181	5	440	0	0	3150	280
0	0	15914	10185	5	445	0	0	3150	300
0	0	15914	10189	5	450	0	0	3180	310
0	0	15914	10189	5	455	0	0	3190	310
0	0	15914	10194	5	460	0	0	3200	330
0	0	15910	10194	5	465	0	0	3210	330
0	0	15910	10194	5	470	0	0	3230	340
0	0	15910	10198	5	475	0	0	3240	340
0	0	15910	10198	5	480	0	0	3240	340
0	0	15910	10198	5	485	0	0	3240	360
0	0	15910	10194	5	490	0	0	3250	360
0	0	15906	10194	5	495	0	0	3270	370
0	0	15906	10190	5	500	0	0	3280	370
0	0	15906	10190	5	505	0	0	3300	380
0	0	15906	10190	5	510	0	0	3300	380
0	0	15906	10190	5	515	0	0	3300	380
0	0	15906	10194	5	520	0	0	3300	380
0	0	15906	10198	5	525	0	0	3300	380
0	0	15906	10202	5	530	0	0	3300	380
0	0	15906	10206	5	535	0	0	3300	380
0	0	15906	10210	5	540	0	0	3300	380
0	0	15906	10215	5	545	0	0	3300	380
0	0	15906	10220	5	550	0	0	3300	380
0	0	15906	10227	5	555	0	0	3300	380
0	0	15901	10233	5	560	0	0	3300	380
0	0	15897	10238	5	565	0	0	3280	370
0	0	15892	10243	5	570	0	0	3270	370
0	0	15887	10248	5	575	0	0	3250	360
0	0	15882	10255	5	580	0	0	3240	360
0	0	15875	10263	5	585	0	0	3220	350
0	0	15868	10274	5	590	0	0	3210	360
0	0	15860	10286	5	595	0	0	3200	360
0	0	15852	10299	5	600	0	0	3180	350
0	0	15843	10313	5	605	0	0	3170	340
0	0	15834	10326	5	610	0	0	3150	330
0	0	15824	10340	5	615	0	0	3140	330
0	0	15813	10354	5	620	0	0	3120	320
0	0	15803	10366	5	625	0	0	3120	320
0	0	15792	10379	5	630	0	0	3090	320
0	0	15781	10390	5	635	0	0	3090	320
0	0	15771	10401	5	640	0	0	3090	320
0	0	15761	10411	5	645	0	0	3090	320
0	0	15753	10420	5	650	0	0	3080	330
0	0	15747	10428	5	655	0	0	3080	330
0	0	15742	10435	5	660	0	0	3080	330
0	0	15738	10442	5	665	0	0	3060	330
0	0	15738	10447	5	670	0	0	3060	330
0	0	15738	10447	5	675	0	0	3060	330
0	0	15738	10452	5	680	0	0	3060	330
0	0	15738	10452	5	685	0	0	3060	330
0	0	15738	10452	5	690	0	0	3050	340
0	0	15746	10452	5	695	0	0	3050	340
0	0	15752	10452	5	700	0	0	3050	340
0	0	15758	10452	5	705	0	0	3060	340
0	0	15763	10452	5	710	0	0	3060	340
0	0	15769	10452	5	715	0	0	3080	350
0	0	15774	10452	5	720	0	0	3080	350
0	0	15779	10452	5	725	0	0	3080	350
0	0	15782	10448	5	730	0	0	3080	350
0	0	15782	10448	5	735	0	0	3080	350
0	0	15788	10448	5	740	0	0	3080	350
0	0	15788	10448	5	745	0	0	3080	350
0	0	15788	10448	5	750	0	0	3080	350
0	0	15792	10448	5	755	0	0	3080	350
0	0	15792	10448	5	760	0	0	3090	360
0	0	15792	10452	5	765	0	0	3090	360
0	0	15792	10452	5	770	0	0	3110	370
0	0	15792	10456	5	775	0	0	3110	370
0	0	15795	10456	5	780	0	0	3110	370
0	0	15795	10456	5	785	0	0	3110	370
0	0	15793	10406	5	790	1	213	3110	370
0	0	15788	10406	5	795	1	209	3110	370
0	0	15788	10406	5	800	1	206	3110	370
0	0	15788	10406	5	805	1	202	3110	370
0	0	15788	10406	5	810	1	206	3110	370
0	0	15788	10406	5	815	1	209	3110	370
0	0	15788	10406	5	820	1	220	3110	370
0	0	15788	10409	5	825	1	249	3110	370
0	0	15788	10409	5	830	1	307	3110	370
0	0	15788	10409	5	835	1	398	3110	370
0	0	15788	10413	5	840	1	491	3090	380
0	0	15788	10413	5	845	1	586	3090	380
0	0	15788	10419	5	850	1	664	3090	380
0	0	15788	10422	5	855	1	715	3090	380
0	0	15788	10422	5	860	1	760	3090	380
0	0	15788	10428	5	865	1	793	3090	380
0	0	15788	10428	5	870	1	819	3090	380
0	0	15788	10428	5	875	1	841	3090	380
0	0	15788	10432	5	880	1	858	3090	380
0	0	15788	10432	5	885	1	871	3090	380
0	0	15788	10432	5	890	1	881	3090	380
0	0	15788	10432	5	895	1	892	3090	380
0	0	15788	10432	5	900	1	900	3090	380
0	0	15785	10432	5	905	1	909	3090	380
0	0	15785	10432	5	910	1	917	3080	380
0	0	15785	10432	5	915	1	926	3080	380
0	0	15785	10432	5	920	1	936	3080	380
0	0	15785	10432	5	925	1	944	3080	380
0	0	15785	10428	5	930	1	951	3080	380
0	0	15785	10428	5	935	1	958	3080	380
0	0	15785	10428	5	940	1	965	3080	380
0	0	15789	10428	5	945	1	971	3080	380
0	0	15789	10428	5	950	1	977	3080	380
0	0	15789	10428	5	955	1	983	3080	380
0	0	15792	10428	5	960	1	988	3080	380
0	0	15792	10428	5	965	1	993	3080	380
0	0	15792	10428	5	970	1	998	3080	380
0	0	15792	10428	5	975	1	1003	3080	380
0	0	15797	10428	5	980	1	1007	3080	380
0	0	15800	10434	5	985	1	1009	3080	380
0	0	15806	10434	5	990	1	1010	3080	380
0	0	15817	10440	5	995	1	1009	3090	390
0	0	15832	10445	5	1000	1	1013	3090	390
0	0	15851	10453	5	1005	1	1015	3090	390
0	0	15873	10461	5	1010	1	1015	3090	390
0	0	15897	10470	5	1015	1	1016	3060	390
0	0	15922	10479	5	1020	1	1016	3070	400
0	0	15943	10485	5	1025	1	1022	3070	400
0	0	15963	10492	5	1030	1	1023	3090	410
0	0	15985	10499	5	1035	1	1021	3090	410
0	0	16010	10509	5	1040	1	1022	3090	410
0	0	16038	10520	5	1045	1	1022	3090	410
0	0	16067	10530	5	1050	1	1021	3090	410
0	0	16090	10538	5	1055	1	1022	3090	410
0	0	16107	10545	5	1060	1	1023	3080	410
0	0	16124	10554	5	1065	1	1023	3080	410
0	0	16142	10566	5	1070	1	1023	3080	410
0	0	16165	10583	5	1075	1	1023	3080	410
0	0	16189	10602	5	1080	1	1023	3080	410
0	0	16208	10620	5	1085	1	1023	3060	420
0	0	16225	10639	5	1090	1	1022	3060	420
0	0	16239	10658	5	1095	1	1023	3060	420
0	0	16254	10680	5	1100	1	1023	3060	420
0	0	16273	10707	5	1105	1	1023	3060	420
0	0	16293	10735	5	1110	1	1023	3030	410
0	0	16314	10765	5	1115	1	1023	3030	410
0	0	16332	10794	5	1120	1	1023	3020	400
0	0	16346	10822	5	1125	1	1023	3020	400
0	0	16359	10850	5	1130	1	1023	3020	400
0	0	16371	10877	5	1135	1	1023	3020	400
0	0	16382	10904	5	1140	1	1023	3000	390
0	0	16394	10930	5	1145	1	1023	3000	390
0	0	16406	10957	5	1150	1	1023	2970	390
0	0	16417	10980	5	1155	1	1023	2970	390
0	0	16425	11001	5	1160	1	1023	2970	390
0	0	16430	11020	5	1165	1	1023	2970	390
0	0	16435	11038	5	1170	1	1023	2970	390
0	0	16441	11059	5	1175	1	1023	2970	390
0	0	16445	11079	5	1180	1	1023	2970	390
0	0	16450	11098	5	1185	1	1023	2970	390
0	0	16450	11116	5	1190	1	1023	2950	390
0	0	16455	11136	5	1195	1	1023	2930	380
0	0	16460	11155	5	1200	1	1023	2930	380
0	0	16465	11177	5	1205	1	1023	2920	370
0	0	16469	11198	5	1210	1	1023	2920	370
0	0	16469	11219	5	1215	1	1023	2920	370
0	0	16469	11242	5	1220	1	1023	2900	370
0	0	16469	11264	5	1225	1	1023	2900	370
0	0	16474	11285	5	1230	1	1023	2900	370
0	0	16474	11305	5	1235	1	1023	2900	370
0	0	16478	11325	5	1240	1	1023	2890	370
0	0	16478	11346	5	1245	1	1023	2890	370
0	0	16484	11368	5	1250	1	1023	2890	370
0	0	16484	11392	5	1255	1	1023	2870	380
0	0	16492	11412	5	1260	1	1023	2870	380
0	0	16492	11432	5	1265	1	1023	2880	390
0	0	16498	11451	5	1270	1	1023	2870	390
0	0	16498	11468	5	1275	1	1023	2880	410
0	0	16498	11485	5	1280	1	1023	2880	410
0	0	16501	11502	5	1285	1	1023	2860	410
0	0	16501	11516	5	1290	1	1023	2860	410
0	0	16501	11531	5	1295	1	1023	2860	410
0	0	16501	11542	5	1300	1	1023	2850	410
0	0	16501	11551	5	1305	1	1023	2850	410
0	0	16501	11558	5	1310	1	1023	2840	410
0	0	16501	11568	5	1315	1	1023	2840	410
0	0	16496	11579	6	1321	1	1023	2830	410
0	0	16491	11592	5	1326	1	1023	2830	410
0	0	16487	11606	5	1331	1	1023	2810	410
0	0	16483	11616	5	1336	1	1023	2810	410
0	0	16480	11623	5	1341	1	1023	2810	410
0	0	16480	11627	5	1346	1	1023	2800	420
0	0	16475	11627	5	1351	1	1023	2800	420
0	0	16475	11634	5	1356	1	1023	2800	420
0	0	16470	11637	5	1361	1	1023	2780	420
0	0	16466	11641	5	1366	1	1023	2780	420
0	0	16463	11645	5	1371	1	1023	2780	420
0	0	16463	11645	5	1376	1	1023	2780	420
0	0	16456	11649	5	1381	1	1023	2780	420
0	0	16456	11649	5	1386	1	1023	2780	420
0	0	16451	11649	5	1391	1	1023	2770	420
0	0	16451	11649	5	1396	1	1023	2770	420
0	0	16447	11649	5	1401	1	1023	2770	420
0	0	16447	11649	5	1406	1	1023	2770	420
0	0	16443	11649	5	1411	1	1023	2770	420
0	0	16443	11645	5	1416	1	1023	2770	420
0	0	16440	11645	5	1421	1	1023	2770	420
0	0	16436	11639	5	1426	1	1023	2770	420
0	0	16430	11633	5	1431	1	1023	2770	420
0	0	16422	11623	5	1436	1	1023	2770	420
0	0	16414	11613	5	1441	1	1023	2770	420
0	0	16407	11601	5	1446	1	1023	2770	420
0	0	16399	11588	5	1451	1	1023	2770	420
0	0	16392	11573	5	1456	1	1023	2770	420
0	0	16385	11557	5	1461	1	1023	2770	420
0	0	16378	11540	5	1466	1	1023	2770	420
0	0	16370	11523	5	1471	1	1023	2770	420
0	0	16363	11505	5	1476	1	1023	2770	420
0	0	16356	11485	5	1481	1	1023	2780	420
0	0	16350	11463	5	1486	1	1023	2780	420
0	0	16344	11440	5	1491	1	1023	2780	420
0	0	16338	11417	5	1496	1	1023	2800	420
0	0	16334	11392	5	1501	1	1023	2800	420
0	0	16330	11365	5	1506	1	1023	2810	410
0	0	16330	11338	5	1511	1	1023	2810	410
0	0	16326	11310	5	1516	1	1023	2810	410
0	0	16322	11281	5	1521	1	1023	2830	410
0	0	16318	11252	5	1526	1	1023	2830	410
0	0	16313	11223	5	1531	1	1023	2840	410
0	0	16313	11191	5	1536	1	1023	2840	410
0	0	16310	11157	5	1541	1	1023	2840	410
0	0	16310	11121	5	1546	1	1023	2850	410
0	0	16310	11082	5	1551	1	1023	2850	410
0	0	16310	11048	5	1556	1	1023	2850	410
0	0	16305	11017	5	1561	1	1023	2860	410
0	0	16305	10991	5	1566	1	1023	2860	410
0	0	16300	10971	5	1571	1	1023	2860	410
0	0	16300	10950	5	1576	1	1023	2880	410
0	0	16300	10932	5	1581	1	1023	2880	410
0	0	16300	10914	5	1586	1	1023	2880	410
0	0	16300	10896	5	1591	1	1023	2890	400
0	0	16296	10879	5	1596	1	1023	2890	400
0	0	16296	10864	5	1601	1	1023	2890	400
0	0	16296	10850	5	1606	1	1023	2910	400
0	0	16292	10836	5	1611	1	1023	2910	400
0	0	16292	10821	5	1616	1	1023	2920	400
0	0	16292	10805	5	1621	1	1023	2920	400
0	0	16292	10786	5	1626	1	1023	2920	400
0	0	16292	10766	5	1631	1	1023	2940	400
0	0	16292	10745	5	1636	1	1023	2940	400
0	0	16292	10723	5	1641	1	1023	2940	400
0	0	16292	10700	5	1646	1	1023	2950	390
0	0	16287	10680	5	1651	1	1023	2950	390
0	0	16287	10664	5	1656	1	1023	2950	390
0	0	16284	10651	5	1661	1	1023	2970	390
0	0	16284	10640	5	1666	1	1023	2970	390
0	0	16284	10627	5	1671	1	1023	2970	390
0	0	16284	10612	5	1676	1	1023	2970	390
0	0	16280	10598	5	1681	1	1023	2970	390
0	0	16280	10585	5	1686	1	1023	2970	390
0	0	16280	10575	5	1691	1	1023	2970	390
0	0	16280	10567	5	1696	1	1023	2970	390
0	0	16285	10557	5	1701	1	1023	2970	390
0	0	16289	10546	5	1706	1	1023	2970	390
0	0	16295	10532	5	1711	1	1023	2970	390
0	0	16301	10516	5	1716	1	1023	2970	390
0	0	16307	10502	5	1721	1	1023	2970	390
0	0	16313	10490	5	1726	1	1023	2970	390
0	0	16319	10481	5	1731	1	1023	2970	390
0	0	16328	10472	5	1736	1	1023	2990	380
0	0	16339	10463	5	1741	1	1023	2990	380
0	0	16352	10455	5	1746	1	1023	2990	380
0	0	16366	10446	5	1751	1	1023	2990	360
0	0	16381	10439	5	1756	1	1023	2990	360
0	0	16398	10434	5	1761	1	1023	2980	360
0	0	16416	10430	5	1766	1	1023	2980	360
0	0	16434	10430	5	1771	1	1023	3000	350
0	0	16451	10430	5	1776	1	1023	3000	350
0	0	16468	10430	5	1781	1	1023	3000	350
0	0	16486	10430	5	1786	1	1023	3000	350
0	0	16506	10430	5	1791	1	1023	3000	350
0	0	16526	10430	5	1796	1	1023	3000	350
0	0	16547	10430	5	1801	1	1023	3000	350
0	0	16568	10430	5	1806	1	1023	3000	350
0	0	16590	10430	5	1811	1	1023	3000	350
0	0	16611	10435	5	1816	1	1023	3000	350
0	0	16631	10435	5	1821	1	1023	3000	350
0	0	16648	10438	5	1826	1	1023	3000	350
0	0	16663	10438	5	1831	1	1023	2990	330
0	0	16677	10438	5	1836	1	1023	2990	330
0	0	16691	10444	5	1841	1	1023	2980	330
0	0	16702	10448	5	1846	1	1023	2980	330
0	0	16712	10453	5	1851	1	1010	2980	330
0	0	16720	10457	5	1856	1	978	2980	330
0	0	16726	10461	5	1861	1	932	2980	330
0	0	16730	10461	5	1866	1	854	2980	330
0	0	16730	10468	5	1871	1	468	3000	320
0	0	16730	10468	5	1876	0	0	3000	320
0	0	16730	10478	5	1881	0	0	3000	320
0	0	16736	10483	5	1886	0	0	3000	320
0	0	16747	10483	5	1891	0	0	2980	310
0	0	16766	10491	5	1896	0	0	2980	310
0	0	16790	10498	5	1901	0	0	2980	300
0	0	16814	10510	5	1906	0	0	2960	280
0	0	16837	10529	5	1911	0	0	2950	280
0	0	16858	10555	5	1916	0	0	2950	280
0	0	16877	10587	5	1921	0	0	2950	280
0	0	16895	10626	5	1926	0	0	2950	280
0	0	16914	10673	5	1931	0	0	2970	270
0	0	16932	10722	5	1936	0	0	2970	270
0	0	16950	10771	5	1941	0	0	2990	270
0	0	16967	10820	5	1946	0	0	3030	260
0	0	16986	10864	5	1951	0	0	3050	250
0	0	17004	10904	5	1956	0	0	3080	240
0	0	17022	10940	5	1961	0	0	3120	230
0	0	17043	10971	5	1966	0	0	3140	230
0	0	17060	11001	5	1971	0	0	3150	220
0	0	17076	11029	5	1976	0	0	3150	220
0	0	17095	11055	5	1981	0	0	3150	220
0	0	17111	11080	5	1986	0	0	3150	220
0	0	17127	11105	5	1991	0	0	3150	220
0	0	17144	11131	5	1996	0	0	3150	220
0	0	17159	11158	5	2001	0	0	3150	220
0	0	17176	11184	5	2006	0	0	3150	220
0	0	17192	11213	5	2011	0	0	3150	220
0	0	17206	11243	5	2016	0	0	3150	220
0	0	17223	11276	5	2021	0	0	3150	220
0	0	17236	11312	5	2026	0	0	3150	220
0	0	17250	11349	5	2031	0	0	3150	220
0	0	17264	11384	5	2036	0	0	3150	220
0	0	17278	11418	5	2041	0	0	3150	220
0	0	17295	11450	5	2046	0	0	3150	220
0	0	17316	11475	5	2051	0	0	3150	220
0	0	17339	11496	5	2056	0	0	3150	220
0	0	17360	11511	5	2061	0	0	3140	230
0	0	17382	11523	5	2066	0	0	3110	240
0	0	17407	11523	5	2071	0	0	3070	250
0	0	17431	11515	5	2076	0	0	3050	250
0	0	17460	11500	5	2081	0	0	3030	260
0	0	17489	11474	5	2086	0	0	3020	260
0	0	17515	11446	5	2091	0	0	3000	270
0	0	17540	11417	5	2096	0	0	2990	270
0	0	17564	11387	5	2101	0	0	2990	270
0	0	17588	11355	5	2106	0	0	2990	270
0	0	17614	11322	5	2111	0	0	2990	270
0	0	17642	11287	5	2116	0	0	3000	270
0	0	17671	11250	5	2121	0	0	3020	260
0	0	17704	11215	5	2126	0	0	3030	260
0	0	17739	11183	5	2131	0	0	3050	250
0	0	17774	11153	5	2136	0	0	3070	250
0	0	17811	11131	5	2141	0	0	3110	240
0	0	17845	11110	5	2146	0	0	3140	230
0	0	17884	11092	5	2151	0	0	3150	220
0	0	17927	11077	5	2156	0	0	3150	220
0	0	17965	11062	5	2161	0	0	3150	220
0	0	18004	11056	5	2166	0	0	3150	220
0	0	18037	11052	5	2171	0	0	3150	220
0	0	18037	11052	5	2176	0	0	3150	220
0	0	16952	10047	5	2181	0	0	3150	220
0	0	16948	10042	5	2186	0	0	3150	220
0	0	16942	10036	5	2191	0	0	3150	220
0	0	16936	10028	5	2196	0	0	3150	220
0	0	16929	10018	5	2201	0	0	3150	220
0	0	16925	10011	5	2206	0	0	3150	220
0	0	16921	10005	5	2211	0	0	3150	220
0	0	16913	10001	5	2216	0	0	3150	220
0	0	16903	10001	5	2221	0	0	3150	220
0	0	16890	10006	5	2226	0	0	3150	220
0	0	16877	10020	5	2231	0	0	3150	220
0	0	16865	10043	5	2236	0	0	3150	220
0	0	16853	10074	5	2241	0	0	3150	220
0	0	16841	10111	5	2246	0	0	3150	220
0	0	16828	10150	5	2251	0	0	3150	220
0	0	16815	10187	5	2256	0	0	3140	230
0	0	16802	10215	5	2261	0	0	3120	230
0	0	16789	10236	5	2266	0	0	3120	230
0	0	16776	10245	5	2271	0	0	3110	240
0	0	16765	10249	5	2276	0	0	3110	240
0	0	16755	10249	5	2281	0	0	3080	240
0	0	16744	10244	5	2286	0	0	3080	240
0	0	16735	10240	5	2291	0	0	3070	250
0	0	16724	10237	5	2296	0	0	3050	250
0	0	16713	10237	5	2301	0	0	3090	270
0	0	16703	10233	5	2306	0	0	3090	280
0	0	16692	10233	5	2311	0	0	3090	290
0	0	16682	10233	5	2316	0	0	3100	300
0	0	16671	10238	5	2321	0	0	3090	300
0	0	16661	10242	5	2326	0	0	3110	310
0	0	16652	10248	5	2331	0	0	3100	330
0	0	16643	10254	5	2336	0	0	3120	340
0	0	16634	10260	5	2341	0	0	3110	340
0	0	16625	10266	5	2346	0	0	3110	340
0	0	16617	10270	5	2351	0	0	3120	350
0	0	16610	10275	5	2356	0	0	3120	350
0	0	16605	10280	5	2361	0	0	3120	370
0	0	16605	10285	5	2366	0	0	3120	370
0	0	16605	10291	5	2371	0	0	3120	370
0	0	16605	10296	5	2376	0	0	3120	370
0	0	16605	10301	5	2381	0	0	3110	370
0	0	16605	10307	5	2386	0	0	3110	370
0	0	16605	10313	5	2391	0	0	3110	370
0	0	16605	10320	5	2396	0	0	3110	370
0	0	16605	10327	5	2401	0	0	3110	370
0	0	16605	10335	5	2406	0	0	3090	380
0	0	16605	10342	5	2411	0	0	3090	380
0	0	16605	10349	5	2416	0	0	3090	380
0	0	16605	10354	5	2421	0	0	3090	380
0	0	16602	10358	5	2426	0	0	3090	380
0	0	16598	10362	5	2431	0	0	3080	380
0	0	16595	10365	5	2436	0	0	3080	380
0	0	16591	10369	5	2441	0	0	3080	380
0	0	16586	10369	5	2446	0	0	3080	380
0	0	16586	10374	5	2451	0	0	3080	380
0	0	16581	10374	5	2456	0	0	3080	380
0	0	16581	10379	5	2461	0	0	3080	380
0	0	16581	10383	5	2466	0	0	3080	380
0	0	16581	10387	5	2471	0	0	3080	380
0	0	16581	10392	5	2476	0	0	3080	380
0	0	16581	10397	5	2481	0	0	3060	390
0	0	16588	10403	5	2486	0	0	3060	390
0	0	16592	10408	5	2491	0	0	3060	390
0	0	16596	10413	5	2496	0	0	3060	390
0	0	16601	10417	5	2501	0	0	3060	390
0	0	16605	10421	5	2506	0	0	3060	390
0	0	16610	10421	5	2511	0	0	3060	390
0	0	16614	10427	5	2516	0	0	3060	390
0	0	16614	10427	5	2521	0	0	3060	390
0	0	16619	10431	5	2526	0	0	3060	390
0	0	16619	10431	5	2531	0	0	3060	390
0	0	16622	10431	5	2536	0	0	3060	390
0	0	16622	10436	5	2541	0	0	3050	390
0	0	16622	10436	5	2546	0	0	3050	390
0	0	16622	10440	5	2551	0	0	3050	390
0	0	16622	10440	5	2556	0	0	3050	390
0	0	16622	10440	5	2561	0	0	3050	390
0	0	16622	10444	5	2566	0	0	3050	390
0	0	16622	10444	5	2571	0	0	3050	390
0	0	16622	10444	5	2576	0	0	3050	390
0	0	16622	10448	5	2581	0	0	3050	390
0	0	16626	10448	5	2586	0	0	3050	390
0	0	16634	10455	2	2588	1	641	3030	400
0	0	16634	10455	5	2593	1	703	3030	400
0	0	16634	10459	5	2598	1	738	3030	400
0	0	16634	10459	5	2603	1	765	3030	400
0	0	16634	10459	5	2608	1	792	3030	400
0	0	16634	10459	5	2613	1	819	3030	400
0	0	16634	10459	5	2618	1	843	3030	400
0	0	16634	10462	5	2623	1	861	3030	400
0	0	16634	10462	5	2628	1	878	3030	400
0	0	16634	10462	5	2633	1	894	3030	400
0	0	16634	10462	5	2638	1	907	3030	400
0	0	16634	10462	5	2643	1	918	3030	400
0	0	16634	10462	5	2648	1	927	3040	410
0	0	16634	10462	5	2653	1	935	3040	410
0	0	16634	10462	5	2658	1	942	3050	420
0	0	16634	10462	5	2663	1	947	3050	420
0	0	16634	10462	5	2668	1	951	3050	420
0	0	16638	10462	5	2673	1	953	3050	420
0	0	16638	10462	5	2678	1	954	3050	420
0	0	16638	10462	5	2683	1	954	3050	420
0	0	16638	10462	5	2688	1	955	3050	420
0	0	16638	10462	5	2693	1	955	3050	420
0	0	16638	10462	5	2698	1	956	3050	420
0	0	16642	10467	5	2703	1	958	3050	420
0	0	16642	10467	5	2708	1	960	3050	420
0	0	16642	10470	5	2713	1	963	3030	430
0	0	16642	10474	5	2718	1	966	3030	430
0	0	16645	10480	5	2723	1	971	3030	430
0	0	16649	10488	5	2728	1	973	3030	430
0	0	16653	10496	5	2733	1	976	3010	420
0	0	16659	10506	5	2738	1	981	3000	420
0	0	16663	10514	5	2743	1	985	2990	410
0	0	16668	10521	5	2748	1	989	2990	410
0	0	16673	10530	5	2753	1	992	2990	410
0	0	16679	10540	5	2758	1	995	2990	410
0	0	16686	10550	5	2763	1	997	2970	420
0	0	16692	10561	5	2768	1	999	2970	420
0	0	16700	10571	5	2773	1	1002	2970	420
0	0	16708	10581	5	2778	1	1002	2970	420
0	0	16716	10593	5	2783	1	1004	2960	420
0	0	16725	10604	5	2788	1	1008	2960	420
0	0	16733	10616	5	2793	1	1009	2960	420
0	0	16740	10626	5	2798	1	1010	2940	420
0	0	16747	10636	5	2803	1	1010	2940	420
0	0	16756	10647	5	2808	1	1011	2940	420
0	0	16765	10658	5	2813	1	1010	2930	430
0	0	16775	10666	5	2818	1	1011	2920	410
0	0	16782	10672	5	2823	1	1012	2920	410
0	0	16786	10677	5	2828	1	1013	2890	400
0	0	16790	10682	5	2833	1	1013	2890	400
0	0	16795	10688	5	2838	1	1013	2890	400
0	0	16801	10694	5	2843	1	1013	2880	410
0	0	16810	10699	5	2848	1	1014	2880	410
0	0	16818	10704	5	2853	1	1015	2880	410
0	0	16828	10709	5	2858	1	1016	2860	410
0	0	16836	10714	5	2863	1	1020	2860	410
0	0	16845	10718	5	2868	1	1023	2860	410
0	0	16854	10718	5	2873	1	1023	2860	410
0	0	16863	10722	5	2878	1	1023	2860	410
0	0	16874	10722	5	2883	1	1023	2860	410
0	0	16885	10722	5	2888	1	1023	2860	410
0	0	16895	10722	5	2893	1	1023	2860	410
0	0	16902	10718	5	2898	1	1023	2850	390
0	0	16907	10718	5	2903	1	1023	2850	390
0	0	16911	10712	5	2908	1	1023	2850	380
0	0	16916	10708	5	2913	1	1023	2850	380
0	0	16922	10703	5	2918	1	1023	2850	380
0	0	16931	10697	5	2923	1	1023	2850	380
0	0	16937	10692	5	2928	1	1023	2850	380
0	0	16943	10686	5	2933	1	1023	2850	380
0	0	16948	10680	5	2938	1	1023	2850	380
0	0	16948	10675	5	2943	1	1023	2850	380
0	0	16952	10669	5	2948	1	1023	2850	390
0	0	16952	10664	5	2953	1	1023	2850	390
0	0	16952	10660	5	2958	1	1023	2860	410
0	0	16952	10653	5	2963	1	1023	2860	410
0	0	16956	10644	5	2968	1	1023	2860	410
0	0	16956	10633	5	2973	1	1023	2880	410
0	0	16956	10620	5	2978	1	1023	2880	410
0	0	16956	10608	5	2983	1	1023	2890	410
0	0	16956	10595	5	2988	1	1023	2890	410
0	0	16953	10584	5	2993	1	1023	2910	430
0	0	16953	10574	5	2998	1	1023	2910	430
0	0	16953	10565	5	3003	1	1023	2910	430
0	0	16949	10554	5	3008	1	1023	2930	430
0	0	16944	10542	5	3013	1	1023	2930	430
0	0	16938	10527	5	3018	1	1023	2930	430
0	0	16932	10512	5	3023	1	1023	2940	420
0	0	16924	10498	5	3028	1	1023	2940	420
0	0	16915	10485	5	3033	1	1023	2930	410
0	0	16906	10472	5	3038	1	1023	2940	400
0	0	16897	10460	5	3043	1	1023	2940	400
0	0	16888	10450	5	3048	1	1022	2940	400
0	0	16881	10441	5	3053	1	1022	2950	390
0	0	16874	10434	5	3058	1	1022	2950	390
0	0	16865	10427	5	3063	1	1022	2930	380
0	0	16857	10423	5	3068	1	1022	2930	380
0	0	16849	10423	5	3073	1	1022	2920	370
0	0	16842	10418	5	3078	1	1022	2940	360
0	0	16835	10418	5	3083	1	1022	2940	360
0	0	16828	10418	5	3088	1	1022	2940	360
0	0	16819	10418	5	3093	1	1022	2940	360
0	0	16810	10418	5	3098	1	1022	2940	360
0	0	16800	10418	5	3103	1	1023	2940	360
0	0	16789	10424	5	3108	1	1023	2940	360
0	0	16781	10428	5	3113	1	1021	2940	360
0	0	16772	10434	5	3118	1	1021	2950	360
0	0	16764	10441	5	3123	1	1021	2950	360
0	0	16755	10449	5	3128	1	1021	2950	360
0	0	16746	10459	5	3133	1	1020	2960	370
0	0	16737	10469	5	3138	1	1021	2960	370
0	0	16730	10480	5	3143	1	1019	2970	390
0	0	16725	10489	5	3148	1	1017	2970	390
0	0	16721	10497	5	3153	1	1013	2970	390
0	0	16721	10505	5	3158	1	1001	2970	390
0	0	16715	10513	5	3163	1	978	2970	390
0	0	16715	10521	5	3168	1	939	2970	390
0	0	16711	10529	5	3173	1	871	2970	390
0	0	16711	10536	5	3178	1	588	2970	390
0	0	16711	10536	5	3183	0	0	2970	390
0	0	16706	10547	5	3188	0	0	2950	390
0	0	16700	10553	5	3193	0	0	2950	390
0	0	16696	10559	5	3198	0	0	2950	390
0	0	16696	10565	5	3203	0	0	2950	390
0	0	16691	10571	5	3208	0	0	2950	390
0	0	16691	10580	5	3213	0	0	2950	390
0	0	16691	10589	5	3218	0	0	2950	390
0	0	16691	10598	5	3223	0	0	2950	390
0	0	16699	10612	5	3228	0	0	2950	390
0	0	16705	10629	5	3233	0	0	2930	380
0	0	16714	10650	5	3238	0	0	2920	380
0	0	16725	10672	5	3243	0	0	2920	370
0	0	16737	10692	5	3248	0	0	2900	350
0	0	16751	10708	5	3253	0	0	2900	340
0	0	16764	10720	5	3258	0	0	2910	320
0	0	16776	10728	5	3263	0	0	2910	310
0	0	16788	10734	5	3268	0	0	2910	290
0	0	16800	10738	5	3273	0	0	2920	280
0	0	16813	10738	5	3278	0	0	2930	280
0	0	16827	10738	5	3283	0	0	2950	280
0	0	16842	10741	5	3288	0	0	2970	270
0	0	16857	10741	5	3293	0	0	2990	270
0	0	16872	10741	5	3298	0	0	3000	270
0	0	16886	10741	5	3303	0	0	3020	260
0	0	16901	10741	5	3308	0	0	3050	250
0	0	16911	10741	5	3313	0	0	3050	250
0	0	16919	10741	5	3318	0	0	3080	240
0	0	16925	10741	5	3323	0	0	3110	240
0	0	16929	10741	5	3328	0	0	3120	230
0	0	16932	10736	5	3333	0	0	3140	230
0	0	16937	10736	5	3338	0	0	3150	220
0	0	16941	10731	5	3343	0	0	3150	220
0	0	16946	10731	5	3348	0	0	3140	230
0	0	16951	10731	5	3353	0	0	3140	230
0	0	16956	10731	5	3358	0	0	3140	230
0	0	16960	10731	5	3363	0	0	3140	230
0	0	16964	10731	5	3368	0	0	3120	230
0	0	16967	10736	5	3373	0	0	3120	230
0	0	16967	10736	5	3378	0	0	3120	230
0	0	16973	10736	5	3383	0	0	3110	240
0	0	16973	10740	5	3388	0	0	3110	240
0	0	16973	10740	5	3393	0	0	3080	240
0	0	16973	10740	5	3398	0	0	3080	240
0	0	16973	10740	5	3403	0	0	3070	250
0	0	16973	10736	5	3408	0	0	3050	250
0	0	16973	10736	5	3413	0	0	3050	250
0	0	16973	10730	5	3418	0	0	3050	250
0	0	16977	10725	5	3423	0	0	3030	260
0	0	16977	10721	5	3428	0	0	3020	260
0	0	16977	10716	5	3433	0	0	3030	270
0	0	16977	10712	5	3438	0	0	3040	290
0	0	16977	10709	5	3443	0	0	3050	310
0	0	16977	10709	5	3448	0	0	3060	330
0	0	16977	10709	5	3453	0	0	3060	340
0	0	16973	10709	5	3458	0	0	3060	360
0	0	16973	10709	5	3463	0	0	3060	390
0	0	16973	10709	5	3468	0	0	3060	400
0	0	16973	10709	5	3473	0	0	3040	410
0	0	16973	10713	5	3478	0	0	3030	410
0	0	16973	10717	5	3483	0	0	3010	420
0	0	16973	10721	5	3488	0	0	2990	410
0	0	16973	10721	5	3493	0	0	2990	410
0	0	16976	10725	5	3498	0	0	2970	420
0	0	16976	10725	5	3503	0	0	2970	420
0	0	16987	10765	5	3508	1	862	2960	420
0	0	16987	10765	5	3513	1	869	2970	420
0	0	16982	10765	5	3518	1	877	2980	420
0	0	16982	10765	5	3523	1	883	2980	420
0	0	16978	10765	5	3528	1	889	3000	440
0	0	16975	10765	5	3533	1	896	3000	440
0	0	16975	10765	5	3538	1	903	3000	440
0	0	16969	10765	5	3543	1	910	3000	440
0	0	16969	10760	5	3548	1	917	3000	440
0	0	16964	10756	5	3553	1	924	3000	440
0	0	16964	10753	5	3558	1	934	3000	440
0	0	16959	10749	5	3563	1	942	3000	440
0	0	16959	10744	5	3568	1	951	3000	440
0	0	16959	10740	5	3573	1	960	3000	440
0	0	16953	10733	5	3578	1	967	3000	440
0	0	16953	10724	5	3583	1	971	3000	440
0	0	16946	10713	5	3588	1	975	2980	440
0	0	16942	10698	5	3593	1	980	2980	440
0	0	16942	10683	5	3598	1	981	2970	430
0	0	16942	10667	5	3603	1	988	2970	430
0	0	16937	10653	5	3608	1	995	2940	420
0	0	16937	10639	5	3613	1	998	2940	420
0	0	16931	10624	5	3618	1	1001	2940	420
0	0	16931	10609	5	3623	1	1002	2940	420
0	0	16927	10592	5	3628	1	1005	2930	410
0	0	16927	10577	5	3633	1	1009	2930	410
0	0	16927	10563	5	3638	1	1014	2920	400
0	0	16930	10549	5	3643	1	1017	2920	400
0	0	16934	10536	5	3648	1	1020	2920	400
0	0	16938	10521	5	3653	1	1023	2900	380
0	0	16942	10508	5	3658	1	1023	2900	380
0	0	16946	10497	5	3663	1	1023	2900	370
0	0	16951	10490	5	3668	1	1023	2900	370
0	0	16957	10484	5	3673	1	1023	2900	370
0	0	16968	10477	5	3678	1	1023	2900	380
0	0	16981	10467	5	3683	1	1023	2900	380
0	0	16998	10455	5	3688	1	1023	2940	400
0	0	17018	10443	5	3693	1	1023	2940	400
0	0	17041	10432	5	3698	1	1023	2950	390
0	0	17067	10424	5	3703	1	1023	2950	390
0	0	17094	10420	5	3708	1	1023	2950	390
0	0	17121	10420	5	3713	1	1023	2970	390
0	0	17146	10420	5	3718	1	1023	2970	390
0	0	17170	10425	5	3723	1	1023	2970	390
0	0	17191	10429	5	3728	1	1023	2970	390
0	0	17211	10432	5	3733	1	1023	2970	390
0	0	17228	10436	5	3738	1	1017	2970	390
0	0	17243	10441	5	3743	1	999	2970	390
0	0	17257	10446	5	3748	1	971	2990	380
0	0	17269	10451	5	3753	1	938	2990	380
0	0	17278	10457	5	3758	1	890	2980	370
0	0	17285	10464	5	3763	1	777	2980	370
0	0	17290	10473	5	3768	1	170	2980	360
0	0	17290	10473	5	3773	0	0	2980	360
0	0	17300	10493	5	3778	0	0	2980	360
0	0	17304	10504	5	3783	0	0	2960	340
0	0	17309	10516	5	3788	0	0	2960	340
0	0	17316	10529	5	3793	0	0	2950	330
0	0	17320	10545	5	3798	0	0	2950	330
0	0	17325	10563	5	3803	0	0	2950	330
0	0	17330	10584	5	3808	0	0	2970	330
0	0	17335	10607	5	3813	0	0	2950	330
0	0	17340	10632	5	3818	0	0	2940	320
0	0	17345	10658	5	3823	0	0	2940	320
0	0	17350	10684	5	3828	0	0	2930	310
0	0	17350	10710	5	3833	0	0	2940	310
0	0	17357	10733	5	3838	0	0	2950	300
0	0	17361	10756	5	3843	0	0	2960	280
0	0	17365	10775	5	3848	0	0	2980	280
0	0	17373	10793	5	3853	0	0	2990	270
0	0	17380	10810	5	3858	0	0	3020	260
0	0	17388	10825	5	3863	0	0	3050	250
0	0	17396	10839	5	3868	0	0	3070	250
0	0	17403	10851	5	3873	0	0	3110	240
0	0	17410	10861	5	3878	0	0	3140	230
0	0	17416	10871	5	3883	0	0	3150	220
0	0	17423	10879	5	3888	0	0	3150	220
0	0	17430	10886	5	3893	0	0	3150	220
0	0	17437	10893	5	3898	0	0	3150	220
0	0	17446	10900	5	3903	0	0	3150	220
0	0	17453	10911	5	3908	0	0	3150	220
0	0	17462	10924	5	3913	0	0	3150	220
0	0	17473	10940	5	3918	0	0	3150	220
0	0	17483	10959	5	3923	0	0	3150	220
0	0	17494	10978	5	3928	0	0	3150	220
0	0	17505	10996	5	3933	0	0	3150	220
0	0	17514	11016	5	3938	0	0	3150	220
0	0	17523	11036	5	3943	0	0	3150	220
0	0	17531	11057	5	3948	0	0	3150	220
0	0	17541	11079	6	3954	0	0	3150	220
0	0	17551	11099	5	3959	0	0	3150	220
0	0	17560	11120	5	3964	0	0	3150	220
0	0	17570	11141	5	3969	0	0	3150	220
0	0	17578	11162	5	3974	0	0	3150	220
0	0	17587	11185	5	3979	0	0	3150	220
0	0	17596	11207	5	3984	0	0	3150	220
0	0	17609	11228	5	3989	0	0	3150	220
0	0	17620	11251	5	3994	0	0	3150	220
0	0	17632	11274	5	3999	0	0	3150	220
0	0	17648	11296	5	4004	0	0	3150	220
0	0	17662	11320	5	4009	0	0	3150	220
0	0	17680	11344	5	4014	0	0	3150	220
0	0	17695	11368	5	4019	0	0	3150	220
0	0	17707	11395	5	4024	0	0	3150	220
0	0	17723	11421	5	4029	0	0	3150	220
0	0	17739	11446	5	4034	0	0	3150	220
0	0	17753	11474	5	4039	0	0	3150	220
0	0	17772	11498	5	4044	0	0	3150	220
0	0	17782	11526	5	4049	0	0	3150	220
0	0	17782	11526	5	4054	0	0	3150	220
0	0	17777	10796	5	4059	0	0	3150	220
0	0	17769	10783	5	4064	0	0	3150	220
0	0	17755	10756	5	4069	0	0	3150	220
0	0	17737	10716	5	4074	0	0	3150	220
0	0	17713	10671	5	4079	0	0	3150	220
0	0	17689	10634	5	4084	0	0	3150	220
0	0	17665	10608	5	4089	0	0	3150	220
0	0	17642	10596	5	4094	0	0	3150	220
0	0	17621	10589	5	4099	0	0	3150	220
0	0	17607	10584	5	4104	0	0	3150	220
0	0	17598	10580	5	4109	0	0	3150	220
0	0	17593	10575	5	4114	0	0	3150	220
0	0	17593	10571	5	4119	0	0	3150	220
0	0	17586	10571	5	4124	0	0	3150	220
0	0	17580	10571	5	4129	0	0	3150	220
0	0	17572	10578	5	4134	0	0	3080	240
0	0	17564	10585	5	4139	0	0	3050	250
0	0	17555	10593	5	4144	0	0	3000	270
0	0	17546	10601	5	4149	0	0	2950	280
0	0	17536	10609	5	4154	0	0	2920	280
0	0	17525	10615	5	4159	0	0	2900	290
0	0	17515	10620	5	4164	0	0	2880	290
0	0	17506	10624	5	4169	0	0	2870	300
0	0	17498	10624	5	4174	0	0	2900	310
0	0	17492	10630	5	4179	0	0	2910	320
0	0	17492	10634	5	4184	0	0	2910	320
0	0	17488	10638	5	4189	0	0	2920	340
0	0	17488	10643	5	4194	0	0	2920	340
0	0	17488	10647	5	4199	0	0	2920	340
0	0	17493	10647	5	4204	0	0	2920	340
0	0	17493	10647	5	4209	0	0	2930	350
0	0	17493	10647	5	4214	0	0	2930	350
0	0	17493	10647	5	4219	0	0	2940	360
0	0	17493	10641	5	4224	0	0	2940	360
0	0	17493	10637	5	4229	0	0	2950	370
0	0	17493	10632	5	4234	0	0	2950	370
0	0	17493	10632	5	4239	0	0	2970	390
0	0	17493	10626	5	4244	0	0	2970	390
0	0	17488	10626	5	4249	0	0	2970	390
0	0	17488	10621	5	4254	0	0	2970	390
0	0	17482	10621	5	4259	0	0	2970	390
0	0	17477	10621	5	4264	0	0	2980	390
0	0	17473	10618	5	4269	0	0	2980	390
0	0	17467	10618	5	4274	0	0	3000	410
0	0	17462	10613	5	4279	0	0	3000	410
0	0	17457	10610	5	4284	0	0	3000	410
0	0	17451	10606	5	4289	0	0	3000	410
0	0	17446	10602	5	4294	0	0	3000	410
0	0	17441	10599	5	4299	0	0	3020	400
0	0	17436	10595	5	4304	0	0	3020	400
0	0	17432	10591	5	4309	0	0	3020	400
0	0	17432	10587	5	4314	0	0	3020	400
0	0	17427	10582	5	4319	0	0	3030	400
0	0	17427	10577	5	4324	0	0	3030	400
0	0	17423	10572	5	4329	0	0	3030	400
0	0	17423	10566	5	4334	0	0	3050	390
0	0	17423	10558	5	4339	0	0	3050	390
0	0	17423	10550	5	4344	0	0	3050	390
0	0	17423	10541	5	4349	0	0	3060	390
0	0	17423	10532	5	4354	0	0	3060	390
0	0	17423	10524	5	4359	0	0	3060	390
0	0	17429	10517	5	4364	0	0	3080	380
0	0	17433	10511	5	4369	0	0	3080	380
0	0	17439	10506	5	4374	0	0	3080	380
0	0	17446	10502	5	4379	0	0	3080	380
0	0	17453	10499	5	4384	0	0	3090	380
0	0	17462	10499	5	4389	0	0	3090	380
0	0	17470	10499	5	4394	0	0	3090	380
0	0	17480	10499	5	4399	0	0	3110	370
0	0	17491	10499	5	4404	0	0	3110	370
0	0	17500	10508	5	4409	0	0	3110	370
0	0	17510	10515	5	4414	0	0	3110	370
0	0	17519	10523	5	4419	0	0	3100	360
0	0	17527	10532	5	4424	0	0	3100	360
0	0	17535	10540	5	4429	0	0	3090	350
0	0	17541	10548	5	4434	0	0	3090	350
0	0	17541	10556	5	4439	0	0	3090	350
0	0	17541	10564	5	4444	0	0	3090	350
0	0	17541	10572	5	4449	0	0	3090	350
0	0	17541	10579	5	4454	0	0	3090	350
0	0	17541	10586	5	4459	0	0	3070	340
0	0	17537	10594	5	4464	0	0	3070	340
0	0	17537	10602	5	4469	0	0	3060	330
0	0	17537	10611	5	4474	0	0	3060	330
0	0	17542	10619	5	4479	0	0	3050	340
0	0	17542	10627	5	4484	0	0	3050	340
0	0	17547	10634	5	4489	0	0	3050	340
0	0	17552	10640	5	4494	0	0	3050	340
0	0	17558	10646	5	4499	0	0	3030	320
0	0	17567	10651	5	4504	0	0	3030	320
0	0	17578	10659	5	4509	0	0	3020	320
0	0	17591	10667	5	4514	0	0	3030	310
0	0	17606	10678	5	4519	0	0	3040	290
0	0	17624	10691	5	4524	0	0	3080	270
0	0	17645	10704	5	4529	0	0	3100	250
0	0	17671	10719	5	4534	0	0	3140	230
0	0	17697	10737	5	4539	0	0	3150	220
0	0	17724	10759	5	4544	0	0	3150	220
0	0	17752	10785	5	4549	0	0	3150	220
0	0	17778	10814	5	4554	0	0	3150	220
0	0	17805	10846	5	4559	0	0	3150	220
0	0	17831	10878	5	4564	0	0	3150	220
0	0	17851	10913	5	4569	0	0	3150	220
0	0	17870	10942	5	4574	0	0	3150	220
0	0	17885	10968	5	4579	0	0	3150	220
0	0	17897	10991	5	4584	0	0	3150	220
0	0	17907	11013	5	4589	0	0	3150	220
0	0	17913	11037	5	4594	0	0	3150	220
0	0	17919	11062	5	4599	0	0	3150	220
0	0	17929	11085	5	4604	0	0	3150	220
0	0	17936	11108	5	4609	0	0	3150	220
0	0	17948	11129	5	4614	0	0	3150	220
0	0	17961	11145	5	4619	0	0	3150	220
0	0	17965	11157	5	4624	0	0	3150	220
0	0	17970	11168	5	4629	0	0	3150	220
0	0	17979	11178	5	4634	0	0	3150	220
0	0	17983	11193	5	4639	0	0	3150	220
0	0	17997	11208	5	4644	0	0	3150	220
0	0	18014	11220	5	4649	0	0	3150	220
0	0	18014	11220	5	4654	0	0	3150	220
0	0	17847	10885	5	4659	0	0	3150	220
0	0	17847	10877	5	4664	0	0	3150	220
0	0	17847	10864	5	4669	0	0	3150	220
0	0	17841	10844	5	4674	0	0	3150	220
0	0	17841	10818	5	4679	0	0	3150	220
0	0	17833	10795	5	4684	0	0	3150	220
0	0	17825	10772	5	4689	0	0	3150	220
0	0	17815	10751	5	4694	0	0	3150	220
0	0	17798	10731	5	4699	0	0	3150	220
0	0	17776	10714	5	4704	0	0	3150	220
0	0	17755	10701	5	4709	0	0	3150	220
0	0	17731	10694	5	4714	0	0	3150	220
0	0	17710	10694	5	4719	0	0	3150	220
0	0	17693	10701	5	4724	0	0	3150	220
0	0	17678	10717	5	4729	0	0	3150	220
0	0	17664	10736	5	4734	0	0	3150	220
0	0	17652	10759	5	4739	0	0	3150	220
0	0	17642	10785	5	4744	0	0	3150	220
0	0	17631	10811	5	4749	0	0	3150	220
0	0	17622	10839	5	4754	0	0	3150	220
0	0	17612	10869	5	4759	0	0	3150	220
0	0	17601	10897	5	4764	0	0	3150	220
0	0	17588	10925	5	4769	0	0	3150	220
0	0	17575	10951	5	4774	0	0	3150	220
0	0	17564	10973	5	4779	0	0	3150	220
0	0	17551	10994	5	4784	0	0	3150	220
0	0	17541	11011	5	4789	0	0	3150	220
0	0	17533	11027	5	4794	0	0	3150	220
0	0	17527	11041	5	4799	0	0	3150	220
0	0	17527	11054	5	4804	0	0	3150	220
0	0	17523	11067	5	4809	0	0	3150	220
0	0	17523	11079	5	4814	0	0	3150	220
0	0	17523	11090	5	4819	0	0	3150	220
0	0	17523	11101	5	4824	0	0	3150	220
0	0	17526	11113	5	4829	0	0	3150	220
0	0	17526	11124	5	4834	0	0	3150	220
0	0	17533	11140	5	4839	0	0	3150	220
0	0	17538	11156	5	4844	0	0	3150	220
0	0	17544	11173	5	4849	0	0	3150	220
0	0	17551	11193	5	4854	0	0	3150	220
0	0	17556	11210	5	4859	0	0	3150	220
0	0	17556	11229	5	4864	0	0	3150	220
0	0	17561	11246	5	4869	0	0	3150	220
0	0	17561	11263	5	4874	0	0	3150	220
0	0	17565	11283	5	4879	0	0	3150	220
0	0	17565	11301	5	4884	0	0	3150	220
0	0	17565	11318	5	4889	0	0	3150	220
0	0	17565	11333	5	4894	0	0	3150	220
0	0	17565	11348	5	4899	0	0	3150	220
0	0	17565	11362	5	4904	0	0	3150	220
0	0	17565	11377	5	4909	0	0	3150	220
0	0	17565	11394	5	4914	0	0	3150	220
0	0	17565	11408	5	4919	0	0	3150	220
0	0	17565	11421	5	4924	0	0	3150	220
0	0	17565	11432	5	4929	0	0	3150	220
0	0	17565	11439	5	4934	0	0	3150	220
0	0	17565	11443	5	4939	0	0	3150	220
0	0	17565	11447	5	4944	0	0	3150	220
0	0	17565	11447	5	4949	0	0	3150	220
0	0	17565	11447	5	4954	0	0	3150	220
0	0	17565	11447	5	4959	0	0	3150	220
0	0	17560	11447	5	4964	0	0	3150	220
0	0	17560	11442	5	4969	0	0	3150	220
0	0	17560	11437	5	4974	0	0	3150	220
0	0	17552	11431	5	4979	0	0	3150	220
0	0	17545	11426	5	4984	0	0	3150	220
0	0	17536	11419	5	4989	0	0	3150	220
0	0	17532	11410	5	4994	0	0	3150	220
0	0	17525	11399	5	4999	0	0	3150	220
0	0	17520	11386	5	5004	0	0	3150	220
0	0	17520	11373	5	5009	0	0	3150	220
0	0	17515	11361	5	5014	0	0	3150	220
0	0	17509	11347	5	5019	0	0	3150	220
0	0	17503	11330	5	5024	0	0	3150	220
0	0	17497	11313	5	5029	0	0	3150	220
0	0	17485	11296	5	5034	0	0	3150	220
0	0	17474	11275	5	5039	0	0	3150	220
0	0	17465	11255	5	5044	0	0	3150	220
0	0	17452	11233	5	5049	0	0	3150	220
0	0	17447	11207	5	5054	0	0	3150	220
0	0	17439	11182	5	5059	0	0	3150	220
0	0	17429	11154	5	5064	0	0	3150	220
0	0	17419	11124	5	5069	0	0	3150	220
0	0	17402	11093	5	5074	0	0	3150	220
0	0	17388	11060	5	5079	0	0	3150	220
0	0	17374	11026	5	5084	0	0	3150	220
0	0	17360	10990	5	5089	0	0	3150	220
0	0	17348	10952	5	5094	0	0	3150	220
0	0	17334	10912	5	5099	0	0	3150	220
0	0	17322	10872	5	5104	0	0	3150	220
0	0	17310	10830	5	5109	0	0	3150	220
0	0	17297	10788	5	5114	0	0	3150	220
0	0	17288	10746	5	5119	0	0	3150	220
0	0	17278	10704	5	5124	0	0	3150	220
0	0	17270	10665	5	5129	0	0	3160	230
0	0	17263	10631	5	5134	0	0	3190	240
0	0	17257	10603	5	5139	0	0	3220	240
0	0	17253	10582	5	5144	0	0	3230	250
0	0	17249	10566	5	5149	0	0	3250	250
0	0	17249	10553	5	5154	0	0	3250	250
0	0	17243	10545	5	5159	0	0	3270	260
0	0	17240	10539	5	5164	0	0	3270	260
0	0	17236	10535	5	5169	0	0	3280	260
0	0	17230	10535	5	5174	0	0	3280	260
0	0	17225	10535	5	5179	0	0	3300	270
0	0	17220	10531	5	5184	0	0	3300	270
0	0	17214	10531	5	5189	0	0	3270	290
0	0	17209	10531	5	5194	0	0	3240	300
0	0	17200	10531	5	5199	0	0	3210	320
0	0	17193	10531	5	5204	0	0	3180	340
0	0	17186	10531	5	5209	0	0	3150	350
0	0	17179	10528	5	5214	0	0	3140	360
0	0	17174	10528	5	5219	0	0	3150	360
0	0	17169	10524	5	5224	0	0	3150	360
0	0	17164	10524	5	5229	0	0	3170	370
0	0	17159	10519	5	5234	0	0	3170	370
0	0	17155	10519	5	5239	0	0	3180	370
0	0	17151	10515	5	5244	0	0	3180	370
0	0	17146	10515	5	5249	0	0	3180	370
0	0	17140	10510	5	5254	0	0	3180	370
0	0	17133	10510	5	5259	0	0	3180	370
0	0	17127	10505	5	5264	0	0	3180	370
0	0	17120	10505	5	5269	0	0	3180	370
0	0	17113	10500	5	5274	0	0	3180	370
0	0	17105	10500	5	5279	0	0	3190	370
0	0	17097	10493	5	5284	0	0	3190	370
0	0	17089	10493	5	5289	0	0	3210	380
0	0	17082	10487	5	5294	0	0	3210	380
0	0	17076	10487	5	5299	0	0	3210	380
0	0	17069	10482	5	5304	0	0	3210	380
0	0	17062	10482	5	5309	0	0	3210	380
0	0	17056	10482	5	5314	0	0	3210	380
0	0	17048	10482	5	5319	0	0	3210	380
0	0	17040	10482	5	5324	0	0	3220	380
0	0	17033	10482	5	5329	0	0	3220	380
0	0	17025	10482	5	5334	0	0	3240	390
0	0	17017	10482	5	5339	0	0	3240	390
0	0	17009	10482	5	5344	0	0	3240	390
0	0	17001	10482	5	5349	0	0	3240	390
0	0	16994	10482	5	5354	0	0	3240	390
0	0	16988	10478	5	5359	0	0	3240	390
0	0	16983	10478	5	5364	0	0	3240	390
0	0	16979	10478	5	5369	0	0	3240	390
0	0	16974	10478	6	5375	0	0	3250	390
0	0	16970	10474	5	5380	0	0	3250	390
0	0	16965	10474	5	5385	0	0	3270	400
0	0	16961	10474	5	5390	0	0	3270	400
0	0	16956	10468	5	5395	0	0	3270	400
0	0	16951	10465	5	5400	0	0	3270	400
0	0	16946	10461	5	5405	0	0	3270	400
0	0	16941	10461	5	5410	0	0	3270	400
0	0	16937	10455	5	5415	0	0	3270	400
0	0	16937	10455	5	5420	0	0	3270	380
0	0	16930	10449	5	5425	0	0	3260	380
0	0	16930	10449	5	5430	0	0	3240	370
0	0	16926	10445	5	5435	0	0	3240	370
0	0	16926	10445	5	5440	0	0	3230	370
0	0	16922	10441	5	5445	0	0	3210	360
0	0	16922	10441	5	5450	0	0	3200	360
0	0	16918	10441	5	5455	0	0	3180	350
0	0	16918	10438	5	5460	0	0	3180	350
0	0	16914	10438	5	5465	0	0	3170	340
0	0	16914	10438	5	5470	0	0	3150	330
0	0	16910	10433	5	5475	0	0	3140	330
0	0	16910	10433	5	5480	0	0	3120	320
0	0	16910	10433	5	5485	0	0	3110	310
0	0	16910	10433	5	5490	0	0	3110	310
0	0	16916	10433	5	5495	0	0	3110	310
0	0	16916	10433	5	5500	0	0	3110	310
0	0	16923	10433	5	5505	0	0	3110	310
0	0	16929	10433	5	5510	0	0	3110	310
0	0	16936	10433	5	5515	0	0	3110	310
0	0	16944	10433	5	5520	0	0	3120	320
0	0	16954	10433	5	5525	0	0	3120	320
0	0	16965	10433	5	5530	0	0	3140	330
0	0	16976	10437	5	5535	0	0	3150	330
0	0	16987	10437	5	5540	0	0	3150	330
0	0	16996	10437	5	5545	0	0	3170	340
0	0	17006	10437	5	5550	0	0	3180	350
0	0	17015	10437	5	5555	0	0	3180	350
0	0	17025	10437	5	5560	0	0	3200	360
0	0	17035	10437	5	5565	0	0	3210	360
0	0	17045	10442	5	5570	0	0	3210	360
0	0	17053	10446	5	5575	0	0	3230	370
0	0	17061	10450	5	5580	0	0	3230	370
0	0	17069	10455	5	5585	0	0	3240	370
0	0	17077	10460	5	5590	0	0	3240	370
0	0	17086	10466	5	5595	0	0	3260	380
0	0	17095	10472	5	5600	0	0	3260	380
0	0	17104	10479	5	5605	0	0	3240	370
0	0	17113	10487	5	5610	0	0	3220	380
0	0	17122	10496	5	5615	0	0	3210	380
0	0	17131	10506	5	5620	0	0	3210	380
0	0	17141	10515	5	5625	0	0	3210	380
0	0	17150	10524	5	5630	0	0	3210	380
0	0	17159	10531	5	5635	0	0	3210	380
0	0	17166	10536	5	5640	0	0	3210	380
0	0	17172	10539	5	5645	0	0	3180	380
0	0	17175	10539	5	5650	0	0	3180	380
0	0	17175	10539	5	5655	0	0	3170	370
0	0	17179	10539	5	5660	0	0	3170	370
0	0	17179	10539	5	5665	0	0	3170	370
0	0	17179	10539	5	5670	0	0	3150	380
0	0	17179	10539	5	5675	0	0	3150	380
0	0	17179	10535	5	5680	0	0	3150	380
0	0	17179	10535	5	5685	0	0	3150	380
0	0	17179	10535	5	5690	0	0	3150	380
0	0	17179	10535	5	5695	0	0	3150	380
0	0	17179	10535	5	5700	0	0	3150	380
0	0	17179	10535	5	5705	0	0	3150	380
0	0	17176	10535	5	5710	0	0	3150	380
0	0	17176	10535	5	5715	0	0	3150	380
0	0	17172	10531	5	5720	0	0	3150	380
0	0	17172	10531	5	5725	0	0	3150	380
0	0	17169	10528	5	5730	0	0	3150	380
0	0	17169	10528	5	5735	0	0	3150	380
0	0	17169	10522	5	5740	0	0	3150	380
0	0	17169	10518	5	5745	0	0	3150	380
0	0	17169	10513	5	5750	0	0	3150	380
0	0	17172	10508	5	5755	0	0	3150	380
0	0	17172	10502	5	5760	0	0	3150	380
0	0	17172	10497	5	5765	0	0	3150	380
0	0	17172	10492	5	5770	0	0	3150	380
0	0	17172	10486	5	5775	0	0	3150	380
0	0	17172	10480	5	5780	0	0	3150	380
0	0	17172	10474	5	5785	0	0	3150	380
0	0	17169	10469	5	5790	0	0	3150	380
0	0	17169	10464	5	5795	0	0	3150	380
0	0	17162	10460	5	5800	0	0	3150	380
0	0	17162	10456	5	5805	0	0	3170	370
0	0	17156	10452	5	5810	0	0	3170	370
0	0	17156	10452	5	5815	0	0	3170	370
0	0	17152	10447	5	5820	0	0	3170	370
0	0	17145	10436	2	5822	1	654	3180	370
0	0	17141	10436	5	5827	1	712	3180	370
0	0	17141	10431	5	5832	1	751	3180	370
0	0	17141	10431	5	5837	1	781	3180	370
0	0	17141	10426	5	5842	1	806	3170	370
0	0	17137	10426	5	5847	1	824	3170	370
0	0	17137	10422	5	5852	1	837	3170	370
0	0	17137	10422	5	5857	1	849	3170	370
0	0	17137	10414	5	5862	1	858	3170	370
0	0	17133	10410	5	5867	1	868	3170	370
0	0	17133	10405	5	5872	1	875	3170	370
0	0	17129	10400	5	5877	1	877	3170	370
0	0	17129	10396	5	5882	1	878	3170	370
0	0	17129	10391	5	5887	1	879	3170	370
0	0	17129	10386	5	5892	1	880	3170	370
0	0	17129	10382	5	5897	1	886	3170	370
0	0	17129	10382	5	5902	1	891	3170	370
0	0	17129	10379	5	5907	1	898	3170	370
0	0	17129	10379	5	5912	1	905	3170	370
0	0	17129	10379	5	5917	1	913	3170	370
0	0	17132	10379	5	5922	1	919	3170	370
0	0	17132	10379	5	5927	1	926	3170	370
0	0	17136	10379	5	5932	1	933	3170	370
0	0	17136	10379	5	5937	1	939	3180	370
0	0	17140	10375	5	5942	1	944	3180	370
0	0	17140	10375	5	5947	1	950	3180	370
0	0	17144	10375	5	5952	1	954	3180	370
0	0	17144	10375	5	5957	1	958	3180	370
0	0	17150	10375	5	5962	1	961	3180	370
0	0	17157	10380	5	5967	1	963	3180	370
0	0	17167	10388	5	5972	1	968	3170	370
0	0	17183	10400	5	5977	1	970	3170	370
0	0	17202	10418	5	5982	1	979	3170	370
0	0	17228	10440	5	5987	1	984	3170	370
0	0	17257	10463	5	5992	1	987	3170	370
0	0	17286	10488	5	5997	1	997	3170	370
0	0	17317	10514	5	6002	1	1005	3130	370
0	0	17346	10538	5	6007	1	1012	3130	370
0	0	17373	10566	5	6012	1	1017	3120	370
0	0	17405	10592	5	6017	1	1019	3120	370
0	0	17435	10616	5	6022	1	1023	3110	370
0	0	17465	10638	5	6027	1	1023	3110	370
0	0	17495	10659	5	6032	1	1023	3110	370
0	0	17522	10678	5	6037	1	1023	3070	370
0	0	17549	10696	5	6042	1	1023	3070	370
0	0	17576	10714	5	6047	1	1023	3050	360
0	0	17599	10731	5	6052	1	1023	3050	360
0	0	17623	10749	5	6057	1	1023	3050	360
0	0	17644	10767	5	6062	1	1023	3050	360
0	0	17666	10783	5	6067	1	1023	3050	360
0	0	17684	10795	5	6072	1	1023	3050	360
0	0	17697	10804	5	6077	1	1023	3050	360
0	0	17705	10809	5	6082	1	1023	3030	350
0	0	17711	10814	5	6087	1	1023	3030	350
0	0	17720	10820	5	6092	1	1023	3020	340
0	0	17730	10826	5	6097	1	1023	3020	340
0	0	17741	10830	5	6102	1	1023	3020	340
0	0	17749	10830	5	6107	1	1023	3020	340
0	0	17753	10834	5	6112	1	1023	3030	340
0	0	17753	10834	5	6117	1	1023	3030	340
0	0	17757	10834	5	6122	1	1023	3030	340
0	0	17757	10834	5	6127	1	1023	3030	340
0	0	17757	10834	5	6132	1	1023	3030	340
0	0	17757	10827	5	6137	1	1023	3050	340
0	0	17757	10820	5	6142	1	1023	3030	320
0	0	17751	10807	5	6147	1	1023	3030	320
0	0	17746	10787	5	6152	1	1023	3020	320
0	0	17739	10761	5	6157	1	1023	3020	320
0	0	17728	10730	5	6162	1	1023	3020	320
0	0	17716	10696	5	6167	1	1023	3020	320
0	0	17703	10658	5	6172	1	1023	3020	320
0	0	17689	10617	5	6177	1	1023	3000	320
0	0	17677	10572	5	6182	1	1023	3000	320
0	0	17662	10524	5	6187	1	1023	3000	320
0	0	17642	10475	5	6192	1	1023	3010	330
0	0	17619	10426	5	6197	1	1023	3010	330
0	0	17593	10378	5	6202	1	1023	3030	340
0	0	17567	10333	5	6207	1	1023	3030	340
0	0	17545	10290	5	6212	1	1023	3050	340
0	0	17522	10254	5	6217	1	1023	3050	340
0	0	17500	10221	5	6222	1	1023	3050	340
0	0	17481	10192	5	6227	1	1023	3050	340
0	0	17463	10169	5	6232	1	1023	3050	340
0	0	17449	10147	5	6237	1	1023	3060	330
0	0	17438	10131	5	6242	1	1023	3060	330
0	0	17427	10116	5	6247	1	1023	3060	330
0	0	17419	10104	5	6252	1	1023	3060	330
0	0	17411	10093	5	6257	1	1020	3090	330
0	0	17404	10082	5	6262	1	1010	3090	330
0	0	17398	10072	5	6267	1	1001	3120	340
0	0	17394	10062	5	6272	1	986	3120	340
0	0	17394	10053	5	6277	1	964	3120	340
0	0	17390	10046	5	6282	1	934	3140	330
0	0	17390	10041	5	6287	1	886	3140	330
0	0	17395	10035	5	6292	1	776	3140	330
0	0	17399	10031	5	6297	1	359	3150	320
0	0	17399	10031	5	6302	0	0	3130	320
0	0	17415	10031	5	6307	0	0	3130	320
0	0	17430	10031	5	6312	0	0	3120	310
0	0	17451	10040	5	6317	0	0	3140	300
0	0	17478	10048	5	6322	0	0	3140	300
0	0	17509	10058	5	6327	0	0	3140	300
0	0	17542	10072	5	6332	0	0	3150	300
0	0	17575	10091	5	6337	0	0	3150	300
0	0	17606	10114	5	6342	0	0	3150	300
0	0	17635	10144	5	6347	0	0	3170	290
0	0	17662	10176	5	6352	0	0	3170	290
0	0	17687	10213	5	6357	0	0	3150	280
0	0	17709	10252	5	6362	0	0	3160	280
0	0	17729	10296	5	6367	0	0	3150	270
0	0	17745	10341	5	6372	0	0	3130	260
0	0	17758	10387	5	6377	0	0	3150	250
0	0	17767	10431	5	6382	0	0	3120	260
0	0	17773	10471	5	6387	0	0	3100	250
0	0	17778	10508	5	6392	0	0	3100	250
0	0	17782	10542	5	6397	0	0	3070	250
0	0	17786	10574	5	6402	0	0	3070	250
0	0	17786	10604	5	6407	0	0	3070	250
0	0	17792	10634	5	6412	0	0	3050	250
0	0	17792	10664	5	6417	0	0	3050	250
0	0	17798	10693	5	6422	0	0	3030	260
0	0	17798	10722	5	6427	0	0	3030	260
0	0	17802	10749	5	6432	0	0	3030	260
0	0	17802	10775	5	6437	0	0	3030	260
0	0	17802	10797	5	6442	0	0	3030	260
0	0	17796	10817	5	6447	0	0	3030	260
0	0	17792	10834	5	6452	0	0	3030	260
0	0	17787	10848	5	6457	0	0	3030	260
0	0	17782	10861	5	6462	0	0	3030	260
0	0	17776	10870	5	6467	0	0	3020	260
0	0	17769	10877	5	6472	0	0	3020	260
0	0	17763	10881	5	6477	0	0	3020	260
0	0	17750	10881	5	6482	1	888	3060	300
0	0	17750	10881	5	6487	1	903	3060	300
0	0	17750	10881	5	6492	1	917	3050	310
0	0	17750	10877	5	6497	1	930	3050	310
0	0	17750	10877	5	6502	1	939	3040	320
0	0	17754	10873	5	6507	1	946	3040	320
0	0	17760	10870	5	6512	1	960	3060	330
0	0	17769	10865	5	6517	1	974	3050	340
0	0	17783	10860	5	6522	1	976	3050	340
0	0	17801	10855	5	6527	1	977	3050	340
0	0	17824	10851	5	6532	1	986	3050	340
0	0	17852	10848	5	6537	1	992	3050	340
0	0	17886	10844	5	6542	1	996	3050	340
0	0	17925	10839	5	6547	1	998	3050	340
0	0	17964	10834	5	6552	1	1000	3050	340
0	0	18000	10827	5	6557	1	1005	3050	340
0	0	18031	10819	5	6562	1	1007	3050	340
0	0	18053	10809	5	6567	1	1009	3030	340
0	0	18071	10796	5	6572	1	1012	3030	340
0	0	18085	10780	5	6577	1	1010	3030	340
0	0	18092	10759	6	6583	1	1010	3030	340
0	0	18096	10734	5	6588	1	1012	3030	340
0	0	18096	10708	5	6593	1	1010	3030	340
0	0	18090	10679	5	6598	1	1009	3030	340
0	0	18082	10646	5	6603	1	1008	3030	340
0	0	18072	10612	5	6608	1	1005	3030	340
0	0	18059	10576	5	6613	1	1006	3030	340
0	0	18045	10540	5	6618	1	1003	3030	340
0	0	18030	10508	5	6623	1	1003	3030	340
0	0	18018	10482	5	6628	1	1000	3050	340
0	0	18008	10462	5	6633	1	999	3050	340
0	0	18004	10450	5	6638	1	999	3050	340
0	0	18004	10444	5	6643	1	998	3060	340
0	0	18004	10439	5	6648	1	996	3070	340
0	0	18013	10439	5	6653	1	992	3090	350
0	0	18025	10433	5	6658	1	989	3090	350
0	0	18042	10433	5	6663	1	987	3110	340
0	0	18064	10433	5	6668	1	986	3110	340
0	0	18092	10442	5	6673	1	985	3110	340
0	0	18126	10453	5	6678	1	983	3120	340
0	0	18165	10466	5	6683	1	975	3100	330
0	0	18209	10484	5	6688	1	960	3100	330
0	0	18258	10506	5	6693	1	946	3110	310
0	0	18309	10535	5	6698	1	886	3110	310
0	0	18357	10568	5	6703	1	772	3090	300
0	0	18401	10602	5	6708	1	73	3080	300
0	0	18401	10602	5	6713	0	0	3060	290
0	0	18471	10666	5	6718	0	0	3050	280
0	0	18504	10694	5	6723	0	0	3030	270
0	0	18539	10720	5	6728	0	0	3020	260
0	0	18575	10747	5	6733	0	0	3020	260
0	0	18611	10775	5	6738	0	0	3030	260
0	0	18644	10805	5	6743	0	0	3030	260
0	0	18673	10836	5	6748	0	0	3050	250
0	0	18699	10869	5	6753	0	0	3050	250
0	0	18720	10903	5	6758	0	0	3070	250
0	0	18738	10936	5	6763	0	0	3080	240
0	0	18751	10966	5	6768	0	0	3110	240
0	0	18764	10989	5	6773	0	0	3140	230
0	0	18776	11006	5	6778	0	0	3150	220
0	0	18787	11016	5	6783	0	0	3150	220
0	0	18800	11016	5	6788	0	0	3150	220
0	0	18813	11016	5	6793	0	0	3150	220
0	0	18828	11003	5	6798	0	0	3150	220
0	0	18844	10988	5	6803	0	0	3150	220
0	0	18862	10969	5	6808	0	0	3150	220
0	0	18877	10950	5	6813	0	0	3150	220
0	0	18893	10934	5	6818	0	0	3150	220
0	0	18906	10923	5	6823	0	0	3150	220
0	0	18918	10916	5	6828	0	0	3150	220
0	0	18931	10916	5	6833	0	0	3150	220
0	0	18944	10924	5	6838	0	0	3150	220
0	0	18958	10936	5	6843	0	0	3150	220
0	0	18970	10958	5	6848	0	0	3150	220
0	0	18979	10983	5	6853	0	0	3150	220
0	0	18987	11013	5	6858	0	0	3150	220
0	0	18987	11045	5	6863	0	0	3150	220
0	0	18987	11076	5	6868	0	0	3150	220
0	0	18977	11107	5	6873	0	0	3150	220
0	0	18962	11134	5	6878	0	0	3150	220
0	0	18950	11159	5	6883	0	0	3150	220
0	0	18938	11178	5	6888	0	0	3150	220
0	0	18929	11198	5	6893	0	0	3150	220
0	0	18920	11216	5	6898	0	0	3150	220
0	0	18909	11229	5	6903	0	0	3150	220
0	0	18899	11244	5	6908	0	0	3150	220
0	0	18887	11258	5	6913	0	0	3150	220
0	0	18877	11268	5	6918	0	0	3150	220
0	0	18866	11276	5	6923	0	0	3150	220
0	0	18856	11276	5	6928	0	0	3150	220
0	0	18847	11276	5	6933	0	0	3150	220
0	0	18835	11264	5	6938	0	0	3150	220
0	0	18822	11248	5	6943	0	0	3150	220
0	0	18807	11225	5	6948	0	0	3150	220
0	0	18790	11198	5	6953	0	0	3150	220
0	0	18774	11167	5	6958	0	0	3150	220
0	0	18754	11132	5	6963	0	0	3150	220
0	0	18733	11094	5	6968	0	0	3150	220
0	0	18711	11052	5	6973	0	0	3150	220
0	0	18685	11004	5	6978	0	0	3150	220
0	0	18659	10954	5	6983	0	0	3150	220
0	0	18630	10899	5	6988	0	0	3150	220
0	0	18599	10844	5	6993	0	0	3150	220
0	0	18563	10791	5	6998	0	0	3150	220
0	0	18527	10737	5	7003	0	0	3150	220
0	0	18492	10690	5	7008	0	0	3150	220
0	0	18457	10651	5	7013	0	0	3150	220
0	0	18430	10620	5	7018	0	0	3150	220
0	0	18407	10601	5	7023	0	0	3150	220
0	0	18387	10592	5	7028	0	0	3150	220
0	0	18371	10592	5	7033	0	0	3150	220
0	0	18354	10592	5	7038	0	0	3150	220
0	0	18336	10602	5	7043	0	0	3150	220
0	0	18318	10614	5	7048	0	0	3150	220
0	0	18301	10628	5	7053	0	0	3150	220
0	0	18287	10641	5	7058	0	0	3150	220
0	0	18275	10652	5	7063	0	0	3140	230
0	0	18265	10663	5	7068	0	0	3110	240
0	0	18256	10673	5	7073	0	0	3080	240
0	0	18247	10682	5	7078	0	0	3070	250
0	0	18237	10690	5	7083	0	0	3050	250
0	0	18229	10696	5	7088	0	0	3050	250
0	0	18220	10696	5	7093	0	0	3050	250
0	0	18211	10696	5	7098	0	0	3050	250
0	0	18203	10696	5	7103	0	0	3050	250
0	0	18193	10689	5	7108	0	0	3070	250
0	0	18184	10682	5	7113	0	0	3080	240
0	0	18176	10675	5	7118	0	0	3120	240
0	0	18168	10669	5	7123	0	0	3120	240
0	0	18160	10665	5	7128	0	0	3150	250
0	0	18152	10665	5	7133	0	0	3150	250
0	0	18144	10665	5	7138	0	0	3170	240
0	0	18136	10665	5	7143	0	0	3180	240
0	0	18127	10665	5	7148	0	0	3160	250
0	0	18119	10669	5	7153	0	0	3180	260
0	0	18111	10672	5	7158	0	0	3170	260
0	0	18104	10678	5	7163	0	0	3140	280
0	0	18098	10684	5	7168	0	0	3120	280
0	0	18093	10691	5	7173	0	0	3120	290
0	0	18090	10699	5	7178	0	0	3120	290
0	0	18090	10706	5	7183	0	0	3120	310
0	0	18086	10713	5	7188	0	0	3120	310
0	0	18086	10718	5	7193	0	0	3110	310
0	0	18086	10722	5	7198	0	0	3110	310
0	0	18083	10722	5	7203	0	0	3090	320
0	0	18083	10726	5	7208	0	0	3090	320
0	0	18083	10726	5	7213	0	0	3090	320
0	0	18083	10730	5	7218	0	0	3110	310
0	0	18083	10730	5	7223	0	0	3120	320
0	0	18083	10730	5	7228	0	0	3130	320
0	0	18083	10730	5	7233	0	0	3150	320
0	0	18086	10730	5	7238	0	0	3170	320
0	0	18086	10730	5	7243	0	0	3170	320
0	0	18086	10730	5	7248	0	0	3170	320
0	0	18086	10730	5	7253	0	0	3180	310
0	0	18086	10730	5	7258	0	0	3180	310
0	0	18086	10730	5	7263	0	0	3170	320
0	0	18086	10730	5	7268	0	0	3170	320
0	0	18086	10730	5	7273	0	0	3170	320
0	0	18086	10730	5	7278	0	0	3170	320
0	0	18086	10730	5	7283	0	0	3170	320
0	0	18086	10726	5	7288	0	0	3170	320
0	0	18090	10721	5	7293	0	0	3170	320
0	0	18090	10717	5	7298	0	0	3150	320
0	0	18094	10711	5	7303	0	0	3150	320
0	0	18097	10705	5	7308	0	0	3150	320
0	0	18101	10699	5	7313	0	0	3150	320
0	0	18106	10693	5	7318	0	0	3150	320
0	0	18111	10688	5	7323	0	0	3150	320
0	0	18118	10682	5	7328	0	0	3140	330
0	0	18126	10676	5	7333	0	0	3140	330
0	0	18135	10670	5	7338	0	0	3140	330
0	0	18146	10663	5	7343	0	0	3120	340
0	0	18158	10657	5	7348	0	0	3100	330
0	0	18171	10651	5	7353	0	0	3090	330
0	0	18184	10644	5	7358	0	0	3080	330
0	0	18197	10638	5	7363	0	0	3060	330
0	0	18212	10633	5	7368	0	0	3060	330
0	0	18227	10628	5	7373	0	0	3060	330
0	0	18244	10623	5	7378	0	0	3030	320
0	0	18259	10618	5	7383	0	0	3030	320
0	0	18275	10612	5	7388	0	0	3020	320
0	0	18288	10606	5	7393	0	0	3020	320
0	0	18299	10599	5	7398	0	0	3020	320
0	0	18309	10590	5	7403	0	0	3000	300
0	0	18317	10580	5	7408	0	0	3000	300
0	0	18324	10570	5	7413	0	0	2990	290
0	0	18329	10560	5	7418	0	0	2990	290
0	0	18333	10550	5	7423	0	0	2990	290
0	0	18333	10541	5	7428	0	0	2990	290
0	0	18336	10533	5	7433	0	0	2980	280
0	0	18336	10526	5	7438	0	0	2980	280
0	0	18336	10520	5	7443	0	0	2970	270
0	0	18336	10516	5	7448	0	0	2970	270
0	0	18336	10516	5	7453	0	0	2970	270
0	0	18336	10512	5	7458	0	0	2990	270
0	0	18336	10512	5	7463	0	0	2990	270
0	0	18336	10512	5	7468	0	0	2990	270
0	0	18331	10508	5	7473	0	0	2990	270
0	0	18327	10508	5	7478	0	0	2990	270
0	0	18327	10502	5	7483	0	0	2990	270
0	0	18306	10482	5	7488	1	834	3020	290
0	0	18306	10482	5	7493	1	858	3020	290
0	0	18301	10487	5	7498	1	876	3020	290
0	0	18301	10491	5	7503	1	889	3020	290
0	0	18298	10496	5	7508	1	903	3020	290
0	0	18298	10502	5	7513	1	912	3020	290
0	0	18298	10508	5	7518	1	917	3000	290
0	0	18302	10515	5	7523	1	925	3000	290
0	0	18306	10525	5	7528	1	932	3000	290
0	0	18312	10538	5	7533	1	933	3000	290
0	0	18322	10555	5	7538	1	933	3000	290
0	0	18333	10574	5	7543	1	937	3000	290
0	0	18346	10594	5	7548	1	939	2990	290
0	0	18358	10617	5	7553	1	941	2990	290
0	0	18370	10640	5	7558	1	947	2990	290
0	0	18385	10663	5	7563	1	948	2990	290
0	0	18400	10687	5	7568	1	952	2980	300
0	0	18416	10710	5	7573	1	956	2980	300
0	0	18431	10730	5	7578	1	958	2980	300
0	0	18447	10749	5	7583	1	961	2980	300
0	0	18465	10768	5	7588	1	967	2950	290
0	0	18485	10781	5	7593	1	973	2950	290
0	0	18506	10795	5	7598	1	974	2940	280
0	0	18527	10805	5	7603	1	980	2940	280
0	0	18552	10813	5	7608	1	981	2930	280
0	0	18578	10818	5	7613	1	982	2930	280
0	0	18602	10818	5	7618	1	987	2930	280
0	0	18626	10818	5	7623	1	986	2930	280
0	0	18645	10818	5	7628	1	987	2930	280
0	0	18659	10818	5	7633	1	989	2930	280
0	0	18671	10809	5	7638	1	991	2930	280
0	0	18680	10799	5	7643	1	990	2930	280
0	0	18688	10785	5	7648	1	990	2930	280
0	0	18695	10768	5	7653	1	989	2930	280
0	0	18701	10749	5	7658	1	989	2930	280
0	0	18705	10728	5	7663	1	988	2930	280
0	0	18705	10706	5	7668	1	988	2930	280
0	0	18705	10681	5	7673	1	986	2930	280
0	0	18701	10655	5	7678	1	986	2930	280
0	0	18694	10627	5	7683	1	986	2930	280
0	0	18685	10596	5	7688	1	985	2930	280
0	0	18674	10564	5	7693	1	985	2930	280
0	0	18659	10531	5	7698	1	984	2940	280
0	0	18642	10500	5	7703	1	983	2940	280
0	0	18622	10471	5	7708	1	982	2940	280
0	0	18599	10445	5	7713	1	981	2940	280
0	0	18575	10422	5	7718	1	980	2940	280
0	0	18548	10401	5	7723	1	979	2950	280
0	0	18519	10386	5	7728	1	978	2950	280
0	0	18489	10375	5	7733	1	977	2950	280
0	0	18458	10368	5	7738	1	976	2970	270
0	0	18426	10368	5	7743	1	976	2970	270
0	0	18395	10368	5	7748	1	974	2970	270
0	0	18364	10378	5	7753	1	972	2970	270
0	0	18337	10389	5	7758	1	973	2970	270
0	0	18314	10404	5	7763	1	974	2970	270
0	0	18297	10421	5	7768	1	974	2990	270
0	0	18283	10441	5	7773	1	975	2990	270
0	0	18272	10461	5	7778	1	975	2990	270
0	0	18265	10484	5	7783	1	975	2990	270
0	0	18262	10507	5	7788	1	967	3000	270
0	0	18262	10531	5	7793	1	928	3000	270
0	0	18270	10556	5	7798	1	861	3020	290
0	0	18281	10581	5	7803	1	474	3020	290
0	0	18281	10581	5	7808	0	0	3000	290
0	0	18319	10644	5	7813	0	0	3000	290
0	0	18341	10679	5	7818	0	0	3000	290
0	0	18364	10714	5	7823	0	0	3000	290
0	0	18383	10745	5	7828	0	0	3000	290
0	0	18401	10774	5	7833	0	0	3000	290
0	0	18418	10800	5	7838	0	0	2980	280
0	0	18436	10824	5	7843	0	0	3000	270
0	0	18454	10846	5	7848	0	0	2990	270
0	0	18471	10863	5	7853	0	0	3000	270
0	0	18487	10876	5	7858	0	0	3020	260
0	0	18500	10887	5	7863	0	0	3020	260
0	0	18511	10894	5	7868	0	0	3030	260
0	0	18520	10899	5	7873	0	0	3050	250
0	0	18529	10899	5	7878	0	0	3070	250
0	0	18536	10899	5	7883	0	0	3080	240
0	0	18545	10899	5	7888	0	0	3110	240
0	0	18552	10892	5	7893	0	0	3140	230
0	0	18558	10881	5	7898	0	0	3150	220
0	0	18565	10868	5	7903	0	0	3150	220
0	0	18570	10853	5	7908	0	0	3150	220
0	0	18576	10837	5	7913	0	0	3150	220
0	0	18582	10821	5	7918	0	0	3150	220
0	0	18588	10806	5	7923	0	0	3150	220
0	0	18593	10792	5	7928	0	0	3150	220
0	0	18599	10780	5	7933	0	0	3150	220
0	0	18605	10770	5	7938	0	0	3150	220
0	0	18611	10764	5	7943	0	0	3150	220
0	0	18619	10764	5	7948	0	0	3150	220
0	0	18628	10764	5	7953	0	0	3150	220
0	0	18638	10764	5	7958	0	0	3150	220
0	0	18647	10771	5	7963	0	0	3150	220
0	0	18657	10776	5	7968	0	0	3150	220
0	0	18666	10780	5	7973	0	0	3150	220
0	0	18674	10780	5	7978	0	0	3150	220
0	0	18680	10786	5	7983	0	0	3150	220
0	0	18684	10786	5	7988	0	0	3150	220
0	0	18688	10791	5	7993	0	0	3150	220
0	0	18688	10791	5	7998	0	0	3150	220
0	0	18692	10795	5	8003	0	0	3150	220
0	0	18692	10795	5	8008	0	0	3140	230
0	0	18692	10795	5	8013	0	0	3140	230
0	0	18697	10799	5	8018	0	0	3120	230
0	0	18697	10799	5	8023	0	0	3120	230
0	0	18701	10799	5	8028	0	0	3110	240
0	0	18701	10799	5	8033	0	0	3110	240
0	0	18705	10799	5	8038	0	0	3110	240
0	0	18705	10795	5	8043	0	0	3110	240
0	0	18710	10795	5	8048	0	0	3110	240
0	0	18710	10795	5	8053	0	0	3080	240
0	0	18716	10790	5	8058	0	0	3080	240
0	0	18716	10790	5	8063	0	0	3080	240
0	0	18720	10790	5	8068	0	0	3080	240
0	0	18720	10790	5	8073	0	0	3080	240
0	0	18720	10790	5	8078	0	0	3080	240
0	0	18724	10790	5	8083	0	0	3080	240
0	0	18724	10790	5	8088	0	0	3070	250
0	0	18724	10790	5	8093	0	0	3070	250
0	0	18728	10790	5	8098	0	0	3070	250
0	0	18728	10790	5	8103	0	0	3070	250
0	0	18732	10790	5	8108	0	0	3070	250
0	0	18732	10790	5	8113	0	0	3070	250
0	0	18737	10795	5	8118	0	0	3070	250
0	0	18737	10795	5	8123	0	0	3070	250
0	0	18741	10795	5	8128	0	0	3070	250
0	0	18741	10801	5	8133	0	0	3070	250
0	0	18746	10801	5	8138	0	0	3070	250
0	0	18746	10806	5	8143	0	0	3070	250
0	0	18750	10806	5	8148	0	0	3070	250
0	0	18750	10810	5	8153	0	0	3070	250
0	0	18757	10810	5	8158	0	0	3070	250
0	0	18760	10810	5	8163	0	0	3070	250
0	0	18765	10814	5	8168	0	0	3070	250
0	0	18768	10814	5	8173	0	0	3070	250
0	0	18772	10819	5	8178	0	0	3070	250
0	0	18777	10819	5	8183	0	0	3070	250
0	0	18782	10824	5	8188	0	0	3070	250
0	0	18787	10824	5	8193	0	0	3070	250
0	0	18793	10831	5	8198	0	0	3070	250
0	0	18797	10836	5	8203	0	0	3070	250
0	0	18802	10840	5	8208	0	0	3070	250
0	0	18806	10844	5	8213	0	0	3070	250
0	0	18811	10848	5	8218	0	0	3070	250
0	0	18815	10852	5	8223	0	0	3070	250
0	0	18820	10855	5	8228	0	0	3070	250
0	0	18824	10855	5	8233	0	0	3070	250
0	0	18828	10860	5	8238	0	0	3070	250
0	0	18831	10860	5	8243	0	0	3070	250
0	0	18835	10864	5	8248	0	0	3070	250
0	0	18835	10864	5	8253	0	0	3070	250
0	0	18842	10869	5	8258	0	0	3070	250
0	0	18846	10869	5	8263	0	0	3070	250
0	0	18850	10874	5	8268	0	0	3070	250
0	0	18855	10874	5	8273	0	0	3070	250
0	0	18859	10878	5	8278	0	0	3070	250
0	0	18863	10878	5	8283	0	0	3070	250
0	0	18867	10882	5	8288	0	0	3070	250
0	0	18871	10882	5	8293	0	0	3080	240
0	0	18875	10886	5	8298	0	0	3080	240
0	0	18879	10886	5	8303	0	0	3080	240
0	0	18883	10891	5	8308	0	0	3080	240
0	0	18887	10891	5	8313	0	0	3080	240
0	0	18891	10896	5	8318	0	0	3080	240
0	0	18895	10896	5	8323	0	0	3080	240
0	0	18899	10903	5	8328	0	0	3110	240
0	0	18904	10906	5	8333	0	0	3110	240
0	0	18909	10912	5	8338	0	0	3110	240
0	0	18913	10917	5	8343	0	0	3110	240
0	0	18917	10922	5	8348	0	0	3110	240
0	0	18917	10928	5	8353	0	0	3110	240
0	0	18921	10934	5	8358	0	0	3110	240
0	0	18921	10940	5	8363	0	0	3110	240
0	0	18924	10947	5	8368	0	0	3110	240
0	0	18924	10953	5	8373	0	0	3110	240
0	0	18929	10961	5	8378	0	0	3110	240
0	0	18929	10968	5	8383	0	0	3110	240
0	0	18929	10975	5	8388	0	0	3080	240
0	0	18934	10981	5	8393	0	0	3080	240
0	0	18934	10986	5	8398	0	0	3080	240
0	0	18934	10990	5	8403	0	0	3080	240
0	0	18939	10994	5	8408	0	0	3080	240
0	0	18939	10998	5	8413	0	0	3080	240
0	0	18944	11002	5	8418	0	0	3080	240
0	0	18947	11008	5	8423	0	0	3080	240
0	0	18952	11014	5	8428	0	0	3080	240
0	0	18960	11022	5	8433	0	0	3080	240
0	0	18973	11034	5	8438	0	0	3080	240
0	0	18990	11048	5	8443	0	0	3080	240
0	0	19010	11062	5	8448	0	0	3080	240
0	0	19028	11076	6	8454	0	0	3080	240
0	0	19043	11086	5	8459	0	0	3070	250
0	0	19055	11094	5	8464	0	0	3070	250
0	0	19063	11101	5	8469	0	0	3070	250
0	0	19068	11107	5	8474	0	0	3070	250
0	0	19068	11107	5	8479	0	0	3070	250
0	0	19072	11107	5	8484	0	0	3070	250
0	0	19072	11101	5	8489	0	0	3080	240
0	0	19072	11093	5	8494	0	0	3080	240
0	0	19062	11083	5	8499	0	0	3080	240
0	0	19051	11069	5	8504	0	0	3080	240
0	0	19033	11051	5	8509	0	0	3080	240
0	0	19009	11029	5	8514	0	0	3110	240
0	0	18981	11004	5	8519	0	0	3110	240
0	0	18950	10976	5	8524	0	0	3120	230
0	0	18918	10946	5	8529	0	0	3120	230
0	0	18884	10915	5	8534	0	0	3140	230
0	0	18846	10884	5	8539	0	0	3150	220
0	0	18807	10856	5	8544	0	0	3150	220
0	0	18767	10829	5	8549	0	0	3150	220
0	0	18728	10804	5	8554	0	0	3150	220
0	0	18691	10782	5	8559	0	0	3150	220
0	0	18657	10760	5	8564	0	0	3150	220
0	0	18626	10742	5	8569	0	0	3150	220
0	0	18601	10725	5	8574	0	0	3150	220
0	0	18579	10711	5	8579	0	0	3150	220
0	0	18560	10701	5	8584	0	0	3150	220
0	0	18541	10693	5	8589	0	0	3150	220
0	0	18520	10685	5	8594	0	0	3150	220
0	0	18498	10679	5	8599	0	0	3150	220
0	0	18473	10673	5	8604	0	0	3150	220
0	0	18445	10673	5	8609	0	0	3140	230
0	0	18420	10673	5	8614	0	0	3120	230
0	0	18393	10677	5	8619	0	0	3080	240
0	0	18371	10686	5	8624	0	0	3070	250
0	0	18351	10698	5	8629	0	0	3050	250
0	0	18333	10710	5	8634	0	0	3050	250
0	0	18320	10722	5	8639	0	0	3050	250
0	0	18308	10731	5	8644	0	0	3050	250
0	0	18298	10736	5	8649	0	0	3030	260
0	0	18291	10736	5	8654	0	0	3030	260
0	0	18285	10729	5	8659	0	0	3030	260
0	0	18280	10720	5	8664	0	0	3030	260
0	0	18277	10707	5	8669	0	0	3020	260
0	0	18272	10693	5	8674	0	0	3030	270
0	0	18272	10678	5	8679	0	0	3010	270
0	0	18266	10663	5	8684	0	0	3020	290
0	0	18262	10649	5	8689	0	0	3020	290
0	0	18258	10634	5	8694	0	0	3030	290
0	0	18253	10620	5	8699	0	0	3030	290
0	0	18249	10606	5	8704	0	0	3050	310
0	0	18244	10593	5	8709	0	0	3050	310
0	0	18239	10581	5	8714	0	0	3030	310
0	0	18234	10569	5	8719	0	0	3030	310
0	0	18228	10558	5	8724	0	0	3020	320
0	0	18223	10548	5	8729	0	0	3000	320
0	0	18217	10539	5	8734	0	0	3000	320
0	0	18209	10531	5	8739	0	0	3000	320
0	0	18201	10524	5	8744	0	0	3000	320
0	0	18193	10517	5	8749	0	0	3000	320
0	0	18184	10511	5	8754	0	0	2980	330
0	0	18178	10506	5	8759	0	0	2980	330
0	0	18172	10500	5	8764	0	0	2990	330
0	0	18166	10494	5	8769	0	0	3000	330
0	0	18162	10489	5	8774	0	0	3020	340
0	0	18158	10483	5	8779	0	0	3020	340
0	0	18154	10479	5	8784	0	0	3030	340
0	0	18150	10475	5	8789	0	0	3030	340
0	0	18150	10475	5	8794	0	0	3030	340
0	0	18144	10470	5	8799	0	0	3030	340
0	0	18144	10470	5	8804	0	0	3050	340
0	0	18140	10470	5	8809	0	0	3050	340
0	0	18140	10470	5	8814	0	0	3050	340
0	0	18135	10466	5	8819	0	0	3050	340
0	0	18135	10466	5	8824	0	0	3050	340
0	0	18130	10466	5	8829	0	0	3050	340
0	0	18130	10466	5	8834	0	0	3050	340
0	0	18125	10466	5	8839	0	0	3050	340
0	0	18125	10466	5	8844	0	0	3050	340
0	0	18120	10463	5	8849	0	0	3070	340
0	0	18120	10463	5	8854	0	0	3070	340
0	0	18114	10463	5	8859	0	0	3090	350
0	0	18114	10463	5	8864	0	0	3090	350
0	0	18111	10463	5	8869	0	0	3090	350
0	0	18111	10463	5	8874	0	0	3090	350
0	0	18111	10463	5	8879	0	0	3090	350
0	0	18111	10463	5	8884	0	0	3090	350
0	0	18111	10466	5	8889	0	0	3090	350
0	0	18111	10466	5	8894	0	0	3090	350
0	0	18111	10466	5	8899	0	0	3090	350
0	0	18111	10466	5	8904	0	0	3090	350
0	0	18111	10466	5	8909	0	0	3090	350
0	0	18111	10466	5	8914	0	0	3090	350
0	0	18111	10466	5	8919	0	0	3090	350
0	0	18114	10470	5	8924	0	0	3110	340
0	0	18114	10470	5	8929	0	0	3110	340
0	0	18114	10473	5	8934	0	0	3110	340
0	0	18114	10473	5	8939	0	0	3110	340
0	0	18114	10478	5	8944	0	0	3110	340
0	0	18114	10478	5	8949	0	0	3110	340
0	0	18114	10483	5	8954	0	0	3110	340
0	0	18114	10486	5	8959	0	0	3110	340
0	0	18119	10490	5	8964	0	0	3110	340
0	0	18119	10494	5	8969	0	0	3110	340
0	0	18124	10498	5	8974	0	0	3110	340
0	0	18128	10502	5	8979	0	0	3110	340
0	0	18128	10507	5	8984	0	0	3090	330
0	0	18133	10512	5	8989	0	0	3090	330
0	0	18137	10518	5	8994	0	0	3080	330
0	0	18141	10523	5	8999	0	0	3080	330
0	0	18145	10527	5	9004	0	0	3080	330
0	0	18149	10531	5	9009	0	0	3080	330
0	0	18153	10531	5	9014	0	0	3060	330
0	0	18156	10538	5	9019	0	0	3060	330
0	0	18160	10538	5	9024	0	0	3060	330
0	0	18163	10543	5	9029	0	0	3060	330
0	0	18168	10543	5	9034	0	0	3060	330
0	0	18175	10548	5	9039	0	0	3060	330
0	0	18183	10552	5	9044	0	0	3060	330
0	0	18195	10557	5	9049	0	0	3060	330
0	0	18210	10564	5	9054	0	0	3060	330
0	0	18226	10573	5	9059	0	0	3040	320
0	0	18245	10585	5	9064	0	0	3040	320
0	0	18266	10599	5	9069	0	0	3030	310
0	0	18290	10617	5	9074	0	0	3010	300
0	0	18317	10638	5	9079	0	0	3000	290
0	0	18348	10664	5	9084	0	0	2980	280
0	0	18380	10693	5	9089	0	0	2990	270
0	0	18414	10726	5	9094	0	0	3020	260
0	0	18451	10766	5	9099	0	0	3050	250
0	0	18487	10810	5	9104	0	0	3110	240
0	0	18525	10862	5	9109	0	0	3150	220
0	0	18565	10916	5	9114	0	0	3150	220
0	0	18606	10971	5	9119	0	0	3150	220
0	0	18645	11029	5	9124	0	0	3150	220
0	0	18681	11083	5	9129	0	0	3150	220
0	0	18709	11136	5	9134	0	0	3150	220
0	0	18733	11186	5	9139	0	0	3150	220
0	0	18749	11233	5	9144	0	0	3150	220
0	0	18760	11279	5	9149	0	0	3150	220
0	0	18774	11319	5	9154	0	0	3150	220
0	0	18783	11359	5	9159	0	0	3150	220
0	0	18794	11395	5	9164	0	0	3150	220
0	0	18810	11436	5	9169	0	0	3150	220
0	0	18815	11475	5	9174	0	0	3150	220
0	0	18820	11512	5	9179	0	0	3150	220
0	0	18826	11550	5	9184	0	0	3150	220
0	0	18834	11578	5	9189	0	0	3150	220
0	0	18834	11578	5	9194	0	0	3150	220
0	0	18254	10756	5	9199	0	0	3150	220
0	0	18254	10747	5	9204	0	0	3150	220
0	0	18246	10732	5	9209	0	0	3150	220
0	0	18238	10711	5	9214	0	0	3150	220
0	0	18230	10689	5	9219	0	0	3150	220
0	0	18224	10679	5	9224	0	0	3150	220
0	0	18224	10679	5	9229	0	0	3150	220
0	0	18224	10688	5	9234	0	0	3150	220
0	0	18224	10704	6	9240	0	0	3150	220
0	0	18229	10722	5	9245	0	0	3150	220
0	0	18229	10740	5	9250	0	0	3150	220
0	0	18229	10757	5	9255	0	0	3150	220
0	0	18232	10771	5	9260	0	0	3150	220
0	0	18232	10784	5	9265	0	0	3150	220
0	0	18232	10795	5	9270	0	0	3150	220
0	0	18227	10807	5	9275	0	0	3160	230
0	0	18227	10818	5	9280	0	0	3160	230
0	0	18220	10829	5	9285	0	0	3180	230
0	0	18220	10838	5	9290	0	0	3170	240
0	0	18215	10846	5	9295	0	0	3140	250
0	0	18215	10853	5	9300	0	0	3120	260
0	0	18215	10858	5	9305	0	0	3110	260
0	0	18215	10858	5	9310	0	0	3090	270
0	0	18215	10861	5	9315	0	0	3080	270
0	0	18215	10861	5	9320	0	0	3080	270
0	0	18215	10854	5	9325	0	0	3060	280
0	0	18211	10848	5	9330	0	0	3060	280
0	0	18211	10838	5	9335	0	0	3060	280
0	0	18211	10827	5	9340	0	0	3060	290
0	0	18211	10817	5	9345	0	0	3060	290
0	0	18211	10806	5	9350	0	0	3080	300
0	0	18207	10797	5	9355	0	0	3060	300
0	0	18204	10790	5	9360	0	0	3060	300
0	0	18200	10785	5	9365	0	0	3060	300
0	0	18200	10780	5	9370	0	0	3060	300
0	0	18196	10776	5	9375	0	0	3060	300
0	0	18196	10776	5	9380	0	0	3060	300
0	0	18196	10772	5	9385	0	0	3050	310
0	0	18196	10772	5	9390	0	0	3050	310
0	0	18196	10772	5	9395	0	0	3050	310
0	0	18192	10772	5	9400	0	0	3050	310
0	0	18192	10766	5	9405	0	0	3050	310
0	0	18192	10762	5	9410	0	0	3050	310
0	0	18192	10756	5	9415	0	0	3050	310
0	0	18192	10748	5	9420	0	0	3050	310
0	0	18192	10739	5	9425	0	0	3050	310
0	0	18192	10730	5	9430	0	0	3050	310
0	0	18196	10718	5	9435	0	0	3060	300
0	0	18196	10705	5	9440	0	0	3060	300
0	0	18196	10690	5	9445	0	0	3050	310
0	0	18196	10674	5	9450	0	0	3050	310
0	0	18196	10657	5	9455	0	0	3050	310
0	0	18196	10638	5	9460	0	0	3030	310
0	0	18191	10620	5	9465	0	0	3030	310
0	0	18191	10602	5	9470	0	0	3020	320
0	0	18184	10585	5	9475	0	0	3020	320
0	0	18179	10570	5	9480	0	0	3020	320
0	0	18173	10557	5	9485	0	0	3000	320
0	0	18168	10545	5	9490	0	0	3000	320
0	0	18163	10535	5	9495	0	0	3000	320
0	0	18158	10524	5	9500	0	0	3000	320
0	0	18153	10515	5	9505	0	0	2980	330
0	0	18149	10508	5	9510	0	0	2980	330
0	0	18144	10501	5	9515	0	0	2980	330
0	0	18140	10495	5	9520	0	0	2980	330
0	0	18135	10489	5	9525	0	0	2980	330
0	0	18130	10482	5	9530	0	0	2980	330
0	0	18126	10476	5	9535	0	0	2980	330
0	0	18126	10471	5	9540	0	0	2990	330
0	0	18121	10465	5	9545	0	0	2990	330
0	0	18121	10460	5	9550	0	0	3000	350
0	0	18121	10456	5	9555	0	0	3020	340
0	0	18121	10452	5	9560	0	0	3020	340
0	0	18118	10448	5	9565	0	0	3020	340
0	0	18118	10445	5	9570	0	0	3020	340
0	0	18118	10441	5	9575	0	0	3020	340
0	0	18121	10434	5	9580	1	514	3050	360
0	0	18121	10434	5	9585	1	527	3050	360
0	0	18121	10434	5	9590	1	538	3050	360
0	0	18121	10438	5	9595	1	566	3050	360
0	0	18121	10438	5	9600	1	619	3050	360
0	0	18121	10444	5	9605	1	677	3050	360
0	0	18121	10444	5	9610	1	723	3050	360
0	0	18121	10449	5	9615	1	759	3050	360
0	0	18121	10449	5	9620	1	790	3050	360
0	0	18121	10449	5	9625	1	817	3050	360
0	0	18116	10452	5	9630	1	839	3050	360
0	0	18116	10452	5	9635	1	856	3050	360
0	0	18112	10452	5	9640	1	868	3050	360
0	0	18112	10452	5	9645	1	877	3050	360
0	0	18112	10452	5	9650	1	882	3050	360
0	0	18108	10452	5	9655	1	886	3050	360
0	0	18108	10452	5	9660	1	889	3050	360
0	0	18108	10452	5	9665	1	893	3050	360
0	0	18108	10452	5	9670	1	896	3050	360
0	0	18108	10452	5	9675	1	903	3050	360
0	0	18108	10452	5	9680	1	910	3050	360
0	0	18108	10452	5	9685	1	918	3050	360
0	0	18108	10452	5	9690	1	926	3050	360
0	0	18113	10452	5	9695	1	934	3050	360
0	0	18118	10452	5	9700	1	941	3050	360
0	0	18125	10452	5	9705	1	947	3050	360
0	0	18133	10452	5	9710	1	955	3050	360
0	0	18145	10456	5	9715	1	960	3050	360
0	0	18159	10461	5	9720	1	966	3050	360
0	0	18174	10468	5	9725	1	976	3050	360
0	0	18192	10479	5	9730	1	982	3050	360
0	0	18216	10493	5	9735	1	983	3050	360
0	0	18239	10507	5	9740	1	991	3050	360
0	0	18263	10524	5	9745	1	996	3030	350
0	0	18289	10541	5	9750	1	997	3030	350
0	0	18313	10563	5	9755	1	1005	3020	340
0	0	18340	10587	5	9760	1	1009	3000	350
0	0	18368	10613	5	9765	1	1011	3000	350
0	0	18392	10639	5	9770	1	1015	2990	330
0	0	18416	10664	5	9775	1	1016	2980	340
0	0	18439	10688	5	9780	1	1016	2970	330
0	0	18460	10712	5	9785	1	1017	2970	330
0	0	18483	10736	5	9790	1	1016	2970	330
0	0	18506	10760	5	9795	1	1016	2940	320
0	0	18527	10782	5	9800	1	1016	2940	320
0	0	18548	10802	5	9805	1	1016	2930	310
0	0	18568	10818	5	9810	1	1015	2930	310
0	0	18586	10830	5	9815	1	1015	2930	310
0	0	18601	10840	5	9820	1	1016	2920	310
0	0	18614	10850	5	9825	1	1016	2910	290
0	0	18625	10862	5	9830	1	1016	2910	290
0	0	18639	10875	5	9835	1	1015	2900	290
0	0	18652	10887	5	9840	1	1015	2880	290
0	0	18664	10900	5	9845	1	1016	2880	290
0	0	18676	10913	5	9850	1	1014	2880	290
0	0	18685	10925	5	9855	1	1015	2880	290
0	0	18694	10936	5	9860	1	1015	2880	290
0	0	18700	10946	5	9865	1	1015	2880	290
0	0	18706	10956	5	9870	1	1014	2880	290
0	0	18712	10967	5	9875	1	1014	2880	290
0	0	18718	10980	5	9880	1	1015	2880	290
0	0	18724	10992	5	9885	1	1014	2880	290
0	0	18728	11001	5	9890	1	1014	2880	290
0	0	18732	11009	6	9896	1	1014	2880	290
0	0	18732	11015	5	9901	1	1014	2860	290
0	0	18737	11018	5	9906	1	1014	2860	290
0	0	18737	11018	5	9911	1	1014	2860	290
0	0	18737	11018	5	9916	1	1013	2860	290
0	0	18737	11018	5	9921	1	1013	2860	290
0	0	18737	11018	5	9926	1	1013	2860	290
0	0	18737	11018	5	9931	1	1012	2860	290
0	0	18737	11018	5	9936	1	1012	2860	290
0	0	18737	11018	5	9941	1	1012	2860	290
0	0	18733	11014	5	9946	1	1010	2860	290
0	0	18733	11014	5	9951	1	1010	2860	290
0	0	18727	11006	5	9956	1	1010	2860	290
0	0	18721	11000	5	9961	1	1010	2860	290
0	0	18716	10990	5	9966	1	1009	2860	290
0	0	18709	10979	5	9971	1	1009	2860	290
0	0	18703	10965	5	9976	1	1011	2860	290
0	0	18696	10948	5	9981	1	1010	2860	290
0	0	18686	10928	5	9986	1	1012	2860	290
0	0	18673	10908	5	9991	1	1013	2860	290
[truncated: 873 more rows]
