# Supplementary material for: “Let Me Hear Your Handwriting!” Evaluating the Movement Fluency from Its Sonification
Source: PLoS One. 2015 Jun 17;10(6):e0128388. doi: 10.1371/journal.pone.0128388 (PMC4470513; doi:10.1371/journal.pone.0128388)
Supplement: S1 Dataset — (ZIP) [file pone.0128388.s004.zip › S4_Dataset_Experiment1/LU1.txt]

Identification :	lucie	Operateur :	viet	Id tablette :	139460729	Id Curseur :	???
2011-07-28	13-44-02
Fichier origine :	C:\Documents and Settings\paz\Mes documents\Adulte Lapin
Nb segments :	1
Seg	Num	X /100 mm	Y /100 mm	Interv ms	Time ms	Tip	P	Az	Al
0	0	7305	15101	5	5	0	0	135	38
0	1	7305	15101	5	10	0	0	135	38
0	2	7305	15101	5	15	0	0	137	38
0	3	7305	15101	5	20	0	0	137	38
0	4	7305	15101	5	25	0	0	138	39
0	5	7305	15101	5	30	0	0	138	39
0	6	7305	15101	5	35	0	0	138	39
0	7	7305	15101	5	40	0	0	138	39
0	8	7309	15101	5	45	0	0	138	39
0	9	7309	15104	5	50	0	0	138	39
0	10	7309	15104	5	55	0	0	138	39
0	11	7309	15104	5	60	0	0	138	39
0	12	7304	15104	5	65	0	0	138	39
0	13	7304	15104	5	70	0	0	138	39
0	14	7304	15104	5	75	0	0	138	39
0	15	7304	15104	5	80	0	0	138	39
0	16	7304	15104	5	85	0	0	138	39
0	17	7304	15104	5	90	0	0	137	38
0	18	7304	15104	5	95	0	0	137	38
0	19	7304	15104	5	100	0	0	136	38
0	20	7304	15104	5	105	0	0	137	38
0	21	7304	15104	5	110	0	0	137	38
0	22	7304	15104	5	115	0	0	138	39
0	23	7304	15104	5	120	0	0	138	39
0	24	7304	15100	5	125	0	0	137	38
0	25	7304	15100	5	130	0	0	137	38
0	26	7304	15100	5	135	0	0	136	38
0	27	7308	15100	5	140	0	0	136	38
0	28	7308	15100	5	145	0	0	136	38
0	29	7308	15100	5	150	0	0	136	38
0	30	7308	15104	5	155	0	0	136	38
0	31	7308	15104	5	160	0	0	136	38
0	32	7308	15108	5	165	0	0	136	38
0	33	7308	15112	5	170	0	0	136	38
0	34	7308	15112	5	175	0	0	136	38
0	35	7308	15112	5	180	0	0	136	38
0	36	7304	15112	5	185	0	0	136	38
0	37	7304	15112	5	190	0	0	136	38
0	38	7304	15117	5	195	0	0	136	38
0	39	7304	15121	5	200	0	0	136	38
0	40	7309	15121	5	205	0	0	136	38
0	41	7309	15128	5	210	0	0	135	38
0	42	7309	15128	5	215	0	0	135	39
0	43	7312	15128	5	220	0	0	133	40
0	44	7312	15128	6	226	0	0	131	42
0	45	7312	15133	5	231	0	0	128	43
0	46	7312	15138	5	236	0	0	125	44
0	47	7307	15142	5	241	0	0	121	46
0	48	7307	15142	5	246	0	0	119	46
0	49	7298	15146	5	251	0	0	116	47
0	50	7293	15146	5	256	0	0	112	48
0	51	7283	15146	5	261	0	0	109	48
0	52	7272	15149	5	266	0	0	105	49
0	53	7260	15149	5	271	0	0	103	49
0	54	7245	15143	5	276	0	0	100	50
0	55	7231	15138	5	281	0	0	96	50
0	56	7214	15130	5	286	0	0	92	50
0	57	7196	15123	5	291	0	0	90	50
0	58	7178	15114	5	296	0	0	90	50
0	59	7156	15105	5	301	0	0	91	50
0	60	7135	15096	5	306	0	0	93	49
0	61	7114	15083	5	311	0	0	97	49
0	62	7090	15069	5	316	0	0	100	48
0	63	7071	15054	5	321	0	0	102	46
0	64	7052	15040	5	326	0	0	105	46
0	65	7031	15030	5	331	0	0	108	45
0	66	7015	15019	5	336	0	0	110	43
0	67	6998	15009	5	341	0	0	111	42
0	68	6984	14998	5	346	0	0	113	41
0	69	6972	14987	5	351	0	0	115	39
0	70	6959	14979	5	356	0	0	116	38
0	71	6948	14969	5	361	0	0	118	38
0	72	6937	14961	5	366	0	0	120	36
0	73	6926	14954	5	371	0	0	120	35
0	74	6918	14945	5	376	0	0	120	34
0	75	6910	14937	5	381	0	0	120	33
0	76	6903	14929	5	386	0	0	120	33
0	77	6903	14920	5	391	0	0	119	33
0	78	6897	14914	5	396	0	0	118	33
0	79	6897	14906	5	401	0	0	116	32
0	80	6897	14900	5	406	0	0	115	32
0	81	6897	14897	5	411	0	0	114	32
0	82	6897	14889	5	416	0	0	114	32
0	83	6897	14889	5	421	0	0	113	32
0	84	6897	14883	5	426	0	0	112	32
0	85	6897	14883	5	431	0	0	113	33
0	86	6897	14883	5	436	0	0	112	33
0	87	6897	14883	5	441	0	0	112	34
0	88	6897	14883	5	446	0	0	112	34
0	89	6893	14889	5	451	0	0	111	34
0	90	6893	14889	5	456	0	0	111	34
0	91	6885	14898	5	461	0	0	111	35
0	92	6880	14903	5	466	0	0	111	35
0	93	6875	14907	5	471	0	0	111	36
0	94	6867	14914	5	476	0	0	111	36
0	95	6859	14919	5	481	0	0	112	37
0	96	6850	14924	5	486	0	0	112	37
0	97	6841	14928	5	491	0	0	111	38
0	98	6833	14928	5	496	0	0	113	40
0	99	6825	14928	5	501	0	0	114	41
0	100	6816	14928	5	506	0	0	114	42
0	101	6808	14922	5	511	0	0	116	44
0	102	6799	14922	5	516	0	0	117	46
0	103	6791	14917	5	521	0	0	119	47
0	104	6783	14913	5	526	0	0	119	48
0	105	6773	14913	5	531	0	0	120	50
0	106	6766	14906	5	536	0	0	121	51
0	107	6759	14906	5	541	0	0	122	53
0	108	6751	14900	5	546	0	0	124	54
0	109	6747	14900	5	551	0	0	125	55
0	110	6742	14896	5	556	0	0	126	57
0	111	6742	14892	5	561	0	0	127	57
0	112	6738	14892	5	566	0	0	129	59
0	113	6738	14886	5	571	0	0	129	60
0	114	6738	14880	5	576	0	0	129	60
0	115	6738	14876	5	581	0	0	128	61
0	116	6738	14869	5	586	0	0	128	61
0	117	6738	14862	5	591	0	0	128	61
0	118	6738	14855	5	596	0	0	128	61
0	119	6738	14848	5	601	0	0	126	61
0	120	6738	14839	5	606	0	0	126	61
0	121	6738	14832	5	611	0	0	125	60
0	122	6738	14822	5	616	0	0	123	61
0	123	6738	14813	5	621	0	0	122	60
0	124	6733	14803	5	626	0	0	122	60
0	125	6733	14793	5	631	0	0	122	60
0	126	6727	14785	5	636	0	0	120	60
0	127	6723	14776	5	641	0	0	120	60
0	128	6723	14768	5	646	0	0	120	60
0	129	6718	14761	5	651	0	0	120	60
0	130	6718	14754	5	656	0	0	119	61
0	131	6718	14750	5	661	0	0	119	61
0	132	6718	14750	5	666	0	0	119	61
0	133	6723	14746	5	671	0	0	119	61
0	134	6723	14746	5	676	0	0	119	61
0	135	6727	14746	5	681	0	0	117	61
0	136	6727	14753	5	686	0	0	117	61
0	137	6727	14753	5	691	0	0	117	61
0	138	6727	14759	5	696	0	0	117	61
0	139	6727	14759	6	702	1	18	117	61
0	140	6723	14763	5	707	1	28	117	61
0	141	6723	14763	5	712	1	47	117	61
0	142	6723	14768	5	717	1	82	117	61
0	143	6723	14768	5	722	1	123	117	61
0	144	6723	14768	5	727	1	152	117	61
0	145	6723	14768	5	732	1	166	117	61
0	146	6723	14768	5	737	1	180	117	61
0	147	6723	14768	5	742	1	200	115	62
0	148	6723	14764	5	747	1	215	115	62
0	149	6726	14764	5	752	1	227	115	62
0	150	6726	14764	5	757	1	237	115	62
0	151	6726	14764	5	762	1	251	115	62
0	152	6730	14764	5	767	1	267	115	62
0	153	6730	14764	5	772	1	290	115	62
0	154	6736	14760	5	777	1	317	115	62
0	155	6740	14760	5	782	1	361	115	62
0	156	6746	14760	5	787	1	404	115	62
0	157	6755	14760	5	792	1	417	115	62
0	158	6763	14765	5	797	1	428	115	62
0	159	6773	14765	5	802	1	445	115	62
0	160	6785	14771	5	807	1	462	115	62
0	161	6800	14780	5	812	1	493	115	62
0	162	6821	14791	5	817	1	512	115	62
0	163	6845	14810	5	822	1	521	115	62
0	164	6872	14833	5	827	1	526	115	62
0	165	6900	14862	5	832	1	528	115	62
0	166	6929	14895	5	837	1	526	115	62
0	167	6958	14929	5	842	1	524	115	62
0	168	6986	14966	5	847	1	526	115	62
0	169	7015	15003	5	852	1	523	115	62
0	170	7041	15042	5	857	1	522	115	62
0	171	7064	15086	5	862	1	515	115	62
0	172	7087	15131	5	867	1	514	117	61
0	173	7106	15179	5	872	1	509	117	61
0	174	7122	15228	5	877	1	515	117	61
0	175	7138	15274	5	882	1	513	117	61
0	176	7148	15320	5	887	1	503	119	61
0	177	7157	15365	5	892	1	510	119	61
0	178	7162	15406	5	897	1	507	119	61
0	179	7162	15448	5	902	1	498	120	60
0	180	7162	15483	5	907	1	500	120	60
0	181	7162	15511	5	912	1	501	122	60
0	182	7156	15531	5	917	1	515	122	60
0	183	7156	15540	5	922	1	538	122	60
0	184	7151	15546	5	927	1	545	124	60
0	185	7151	15546	5	932	1	550	124	60
0	186	7145	15546	5	937	1	548	124	60
0	187	7138	15546	5	942	1	534	125	59
0	188	7130	15540	5	947	1	523	125	59
0	189	7118	15527	5	952	1	518	125	59
0	190	7106	15507	5	957	1	518	127	59
0	191	7095	15477	5	962	1	508	127	59
0	192	7082	15441	5	967	1	499	127	59
0	193	7071	15401	5	972	1	498	127	59
0	194	7059	15356	5	977	1	493	127	59
0	195	7047	15310	5	982	1	493	127	59
0	196	7038	15261	5	987	1	491	127	59
0	197	7029	15211	5	992	1	485	125	59
0	198	7021	15160	5	997	1	484	125	59
0	199	7015	15110	5	1002	1	485	125	59
0	200	7009	15065	5	1007	1	482	124	60
0	201	7005	15020	5	1012	1	486	124	60
0	202	7001	14980	5	1017	1	484	124	60
0	203	6997	14946	5	1022	1	479	122	60
0	204	6997	14915	5	1027	1	480	122	60
0	205	6997	14891	5	1032	1	479	120	60
0	206	6997	14873	5	1037	1	473	120	60
0	207	6997	14858	5	1042	1	469	120	60
0	208	7003	14848	5	1047	1	466	119	61
0	209	7011	14841	5	1052	1	462	119	61
0	210	7022	14841	5	1057	1	453	119	61
0	211	7035	14841	5	1062	1	447	117	61
0	212	7053	14844	5	1067	1	436	117	61
0	213	7074	14858	5	1072	1	402	117	61
0	214	7097	14879	5	1077	1	330	117	61
0	215	7123	14905	5	1082	1	201	117	61
0	216	7148	14938	5	1087	1	134	117	61
0	217	7173	14970	5	1092	1	40	117	61
0	218	7173	14970	5	1097	0	0	117	61
0	219	7216	15037	5	1102	0	0	117	61
0	220	7235	15066	5	1107	0	0	117	61
0	221	7249	15094	5	1112	0	0	117	61
0	222	7260	15117	5	1117	0	0	117	61
0	223	7268	15132	5	1122	0	0	119	61
0	224	7268	15145	5	1127	0	0	119	61
0	225	7274	15151	5	1132	0	0	119	61
0	226	7274	15151	5	1137	0	0	119	61
0	227	7279	15151	5	1142	0	0	119	61
0	228	7284	15151	5	1147	0	0	119	61
0	229	7288	15151	5	1152	0	0	119	61
0	230	7296	15146	5	1157	0	0	119	61
0	231	7305	15142	5	1162	0	0	119	61
0	232	7313	15142	5	1167	0	0	117	61
0	233	7324	15136	5	1172	0	0	117	61
0	234	7334	15136	5	1177	0	0	117	61
0	235	7344	15133	5	1182	0	0	117	61
0	236	7353	15133	5	1187	0	0	115	62
0	237	7361	15127	5	1192	0	0	114	61
0	238	7368	15127	5	1197	0	0	114	61
0	239	7373	15119	5	1202	0	0	113	60
0	240	7373	15116	5	1207	0	0	113	60
0	241	7378	15109	5	1212	0	0	113	60
0	242	7378	15104	5	1217	0	0	113	60
0	243	7378	15098	5	1222	0	0	113	60
0	244	7378	15091	5	1227	0	0	113	60
0	245	7378	15088	5	1232	0	0	115	60
0	246	7375	15083	5	1237	0	0	115	60
0	247	7375	15079	5	1242	0	0	115	60
0	248	7367	15079	6	1248	0	0	117	59
0	249	7363	15073	5	1253	0	0	117	59
0	250	7358	15073	5	1258	0	0	117	59
0	251	7352	15067	5	1263	0	0	118	59
0	252	7348	15063	5	1268	0	0	119	60
0	253	7348	15063	6	1274	1	17	119	60
0	254	7342	15063	5	1279	1	31	120	60
0	255	7337	15060	5	1284	1	40	122	60
0	256	7337	15060	5	1289	1	56	122	60
0	257	7337	15060	5	1294	1	81	122	60
0	258	7333	15063	5	1299	1	100	122	60
0	259	7333	15063	5	1304	1	120	122	60
0	260	7333	15063	5	1309	1	139	122	60
0	261	7333	15067	5	1314	1	166	122	60
0	262	7333	15067	5	1319	1	201	122	60
0	263	7333	15067	5	1324	1	233	122	60
0	264	7333	15072	5	1329	1	259	122	60
0	265	7333	15072	5	1334	1	285	122	60
0	266	7333	15076	5	1339	1	311	122	60
0	267	7333	15076	5	1344	1	336	122	60
0	268	7333	15081	5	1349	1	373	122	60
0	269	7328	15084	5	1354	1	409	122	60
0	270	7328	15084	5	1359	1	446	122	60
0	271	7321	15088	5	1364	1	472	122	60
0	272	7317	15088	5	1369	1	489	122	60
0	273	7317	15088	5	1374	1	508	122	60
0	274	7308	15088	5	1379	1	522	122	60
0	275	7300	15088	5	1384	1	520	122	60
0	276	7292	15082	5	1389	1	514	122	60
0	277	7281	15079	5	1394	1	522	122	60
0	278	7270	15071	5	1399	1	529	124	60
0	279	7260	15061	5	1404	1	529	122	60
0	280	7249	15050	5	1409	1	543	122	60
0	281	7238	15035	5	1414	1	549	122	60
0	282	7227	15022	5	1419	1	550	122	60
0	283	7217	15007	5	1424	1	551	122	60
0	284	7209	14991	5	1429	1	557	122	60
0	285	7199	14976	5	1434	1	554	122	60
0	286	7192	14956	5	1439	1	555	120	60
0	287	7186	14935	5	1444	1	561	120	60
0	288	7182	14916	5	1449	1	558	120	60
0	289	7182	14895	5	1454	1	554	120	60
0	290	7182	14879	5	1459	1	555	119	61
0	291	7177	14863	5	1464	1	555	119	61
0	292	7177	14845	5	1469	1	552	119	61
0	293	7177	14830	5	1474	1	548	119	61
0	294	7181	14815	5	1479	1	546	119	61
0	295	7185	14806	5	1484	1	543	117	61
0	296	7189	14801	5	1489	1	537	117	61
0	297	7195	14797	5	1494	1	534	117	61
0	298	7201	14797	5	1499	1	534	117	61
0	299	7210	14797	5	1504	1	537	117	61
0	300	7222	14801	5	1509	1	540	117	61
0	301	7234	14808	5	1514	1	539	117	61
0	302	7248	14819	5	1519	1	536	117	61
0	303	7261	14835	5	1524	1	533	117	61
0	304	7275	14854	5	1529	1	534	117	61
0	305	7289	14872	5	1534	1	530	117	61
0	306	7301	14894	5	1539	1	528	117	61
0	307	7313	14915	5	1544	1	528	117	61
0	308	7323	14939	5	1549	1	525	117	61
0	309	7331	14962	5	1554	1	524	117	61
0	310	7339	14983	5	1559	1	520	117	61
0	311	7346	15005	5	1564	1	516	117	61
0	312	7351	15025	5	1569	1	509	117	61
0	313	7355	15041	5	1574	1	512	117	61
0	314	7355	15053	5	1579	1	515	117	61
0	315	7355	15058	5	1584	1	521	117	61
0	316	7355	15058	5	1589	1	524	117	61
0	317	7355	15058	5	1594	1	528	119	61
0	318	7350	15058	5	1599	1	530	119	61
0	319	7350	15053	5	1604	1	536	119	61
0	320	7346	15049	5	1609	1	538	119	61
0	321	7346	15042	5	1614	1	539	119	61
0	322	7346	15032	5	1619	1	542	119	61
0	323	7341	15016	5	1624	1	543	119	61
0	324	7335	14996	5	1629	1	545	119	61
0	325	7328	14972	5	1634	1	555	119	61
0	326	7324	14943	5	1639	1	560	119	61
0	327	7324	14917	5	1644	1	568	119	61
0	328	7324	14894	5	1649	1	567	119	61
0	329	7324	14874	5	1654	1	568	119	61
0	330	7330	14861	5	1659	1	562	119	61
0	331	7335	14847	5	1664	1	563	119	61
0	332	7341	14832	5	1669	1	558	119	61
0	333	7347	14819	5	1674	1	562	119	61
0	334	7356	14807	5	1679	1	561	119	61
0	335	7364	14800	5	1684	1	561	117	61
0	336	7372	14800	5	1689	1	556	117	61
0	337	7381	14796	5	1694	1	555	117	61
0	338	7390	14796	5	1699	1	561	117	61
0	339	7402	14800	5	1704	1	565	117	61
0	340	7415	14806	5	1709	1	565	117	61
0	341	7430	14817	5	1714	1	566	117	61
0	342	7445	14832	5	1719	1	564	117	61
0	343	7457	14851	5	1724	1	563	117	61
0	344	7470	14869	5	1729	1	563	117	61
0	345	7482	14887	5	1734	1	562	117	61
0	346	7492	14905	5	1739	1	558	115	62
0	347	7501	14925	5	1744	1	557	115	62
0	348	7508	14948	5	1749	1	556	115	62
0	349	7513	14969	5	1754	1	560	115	62
0	350	7519	14987	5	1759	1	561	115	62
0	351	7524	15004	5	1764	1	562	117	61
0	352	7527	15016	5	1769	1	565	117	61
0	353	7527	15027	5	1774	1	570	117	61
0	354	7527	15037	5	1779	1	573	117	61
0	355	7527	15041	5	1784	1	581	117	61
0	356	7527	15045	5	1789	1	596	117	61
0	357	7527	15045	5	1794	1	613	117	61
0	358	7527	15045	5	1799	1	628	117	61
0	359	7527	15045	5	1804	1	636	119	61
0	360	7523	15045	5	1809	1	636	119	61
0	361	7523	15036	5	1814	1	638	119	61
0	362	7517	15023	5	1819	1	641	119	61
0	363	7513	15004	5	1824	1	642	119	61
0	364	7507	14982	5	1829	1	648	119	61
0	365	7501	14959	5	1834	1	650	119	61
0	366	7496	14935	5	1839	1	650	119	61
0	367	7487	14908	5	1844	1	648	119	61
0	368	7480	14876	5	1849	1	648	119	61
0	369	7472	14841	5	1854	1	655	119	61
0	370	7463	14805	5	1859	1	653	119	61
0	371	7456	14766	5	1864	1	654	119	61
0	372	7446	14727	5	1869	1	647	117	61
0	373	7436	14687	6	1875	1	649	117	61
0	374	7427	14647	5	1880	1	648	117	61
0	375	7417	14611	5	1885	1	645	117	61
0	376	7410	14577	5	1890	1	643	117	61
0	377	7403	14548	5	1895	1	641	117	61
0	378	7395	14525	5	1900	1	634	115	62
0	379	7391	14506	5	1905	1	629	115	62
0	380	7386	14493	5	1910	1	622	115	62
0	381	7386	14484	5	1915	1	606	115	62
0	382	7386	14477	5	1920	1	555	115	62
0	383	7386	14477	5	1925	1	454	115	62
0	384	7386	14473	5	1930	1	316	115	62
0	385	7386	14473	5	1935	1	187	115	62
0	386	7386	14482	5	1940	1	77	114	62
0	387	7386	14491	5	1945	1	1	114	62
0	388	7386	14491	5	1950	0	0	114	62
0	389	7394	14530	5	1955	0	0	114	62
0	390	7399	14558	5	1960	0	0	114	62
0	391	7399	14593	5	1965	0	0	114	62
0	392	7408	14628	5	1970	0	0	114	62
0	393	7413	14664	5	1975	0	0	114	62
0	394	7418	14700	5	1980	0	0	114	62
0	395	7426	14733	5	1985	0	0	114	62
0	396	7432	14766	5	1990	0	0	114	62
0	397	7439	14795	5	1995	0	0	114	62
0	398	7447	14822	5	2000	0	0	114	62
0	399	7453	14848	5	2005	0	0	115	62
0	400	7462	14869	5	2010	0	0	115	62
0	401	7469	14888	5	2015	0	0	115	62
0	402	7475	14905	5	2020	0	0	115	62
0	403	7480	14916	5	2025	0	0	115	62
0	404	7480	14916	11	2036	1	48	115	62
0	405	7480	14937	5	2041	1	116	115	62
0	406	7480	14944	5	2046	1	131	115	62
0	407	7484	14951	5	2051	1	171	117	61
0	408	7487	14955	5	2056	1	237	117	61
0	409	7492	14961	5	2061	1	287	117	61
0	410	7496	14967	5	2066	1	299	117	61
0	411	7501	14974	5	2071	1	298	117	61
0	412	7507	14982	5	2076	1	299	117	61
0	413	7514	14989	5	2081	1	301	117	61
0	414	7524	14997	5	2086	1	298	117	61
0	415	7530	15008	5	2091	1	298	117	61
0	416	7538	15017	5	2096	1	298	117	61
0	417	7545	15026	5	2101	1	300	117	61
0	418	7553	15033	5	2106	1	304	117	61
0	419	7564	15038	5	2111	1	305	117	61
0	420	7572	15046	5	2116	1	306	119	61
0	421	7579	15053	5	2121	1	306	119	61
0	422	7585	15059	5	2126	1	312	119	61
0	423	7585	15059	5	2131	1	319	119	61
0	424	7593	15059	5	2136	1	320	119	61
0	425	7593	15059	5	2141	1	322	119	61
0	426	7597	15059	5	2146	1	326	119	61
0	427	7597	15059	5	2151	1	328	119	61
0	428	7597	15059	5	2156	1	334	119	61
0	429	7597	15050	5	2161	1	349	119	61
0	430	7602	15042	5	2166	1	376	119	61
0	431	7602	15028	5	2171	1	403	119	61
0	432	7602	15010	5	2176	1	418	120	60
0	433	7594	14988	5	2181	1	431	119	61
0	434	7590	14963	5	2186	1	446	120	62
0	435	7586	14939	5	2191	1	462	120	62
0	436	7582	14917	5	2196	1	468	121	63
0	437	7582	14896	5	2201	1	467	121	63
0	438	7577	14882	5	2206	1	466	121	63
0	439	7577	14871	5	2211	1	468	121	63
0	440	7577	14858	5	2216	1	472	121	63
0	441	7577	14847	5	2221	1	473	121	63
0	442	7577	14835	5	2226	1	471	121	63
0	443	7577	14824	5	2231	1	472	121	63
0	444	7582	14817	5	2236	1	474	119	63
0	445	7586	14809	5	2241	1	469	119	63
0	446	7592	14804	5	2246	1	466	119	63
0	447	7596	14799	5	2251	1	466	119	63
0	448	7603	14795	5	2256	1	468	119	63
0	449	7611	14795	5	2261	1	473	119	63
0	450	7620	14801	5	2266	1	473	119	63
0	451	7632	14810	5	2271	1	469	119	63
0	452	7645	14824	5	2276	1	468	119	63
0	453	7657	14840	5	2281	1	464	119	63
0	454	7670	14859	5	2286	1	457	119	63
0	455	7681	14879	5	2291	1	459	119	63
0	456	7693	14898	5	2296	1	466	119	63
0	457	7704	14919	5	2301	1	464	119	63
0	458	7715	14940	5	2306	1	461	119	63
0	459	7725	14962	5	2311	1	458	119	63
0	460	7731	14984	5	2316	1	462	119	63
0	461	7737	15000	5	2321	1	467	119	63
0	462	7741	15015	5	2326	1	469	119	63
0	463	7741	15025	5	2331	1	472	119	63
0	464	7746	15032	5	2336	1	479	119	63
0	465	7746	15037	5	2341	1	488	119	63
0	466	7746	15037	5	2346	1	513	119	63
0	467	7746	15037	5	2351	1	533	119	63
0	468	7743	15037	5	2356	1	548	119	63
0	469	7743	15037	5	2361	1	563	119	63
0	470	7743	15032	5	2366	1	575	119	63
0	471	7737	15028	5	2371	1	579	119	63
0	472	7734	15019	5	2376	1	580	119	63
0	473	7728	15008	5	2381	1	586	119	63
0	474	7724	14993	5	2386	1	589	119	63
0	475	7719	14976	5	2391	1	591	119	63
0	476	7713	14958	5	2396	1	597	119	63
0	477	7708	14938	5	2401	1	603	119	63
0	478	7700	14918	5	2406	1	602	119	63
0	479	7696	14896	5	2411	1	601	119	63
0	480	7696	14875	5	2416	1	602	119	63
0	481	7696	14857	5	2421	1	600	119	63
0	482	7696	14840	5	2426	1	597	119	63
0	483	7696	14827	5	2431	1	596	119	63
0	484	7699	14818	5	2436	1	595	119	63
0	485	7703	14810	5	2441	1	587	119	63
0	486	7707	14804	5	2446	1	581	119	63
0	487	7710	14800	5	2451	1	582	119	63
0	488	7715	14800	5	2456	1	581	119	63
0	489	7720	14800	5	2461	1	585	119	63
0	490	7728	14800	5	2466	1	588	119	63
0	491	7738	14800	5	2471	1	582	119	63
0	492	7749	14809	5	2476	1	583	117	63
0	493	7762	14817	5	2481	1	581	117	63
0	494	7774	14831	5	2486	1	578	117	63
0	495	7787	14848	5	2491	1	578	117	63
0	496	7801	14867	5	2496	1	574	117	63
0	497	7814	14888	5	2501	1	572	117	63
0	498	7828	14907	5	2506	1	570	117	63
0	499	7843	14927	5	2511	1	571	117	63
0	500	7856	14946	5	2516	1	571	120	64
0	501	7871	14963	5	2521	1	569	120	64
0	502	7883	14982	5	2526	1	567	122	65
0	503	7894	14996	5	2531	1	568	122	65
0	504	7903	15008	5	2536	1	569	122	65
0	505	7910	15015	5	2541	1	574	122	65
0	506	7915	15015	5	2546	1	577	122	65
0	507	7918	15015	5	2551	1	578	122	65
0	508	7918	15015	5	2556	1	578	122	65
0	509	7922	15009	5	2561	1	578	122	65
0	510	7922	15009	5	2566	1	581	122	65
0	511	7927	14999	5	2571	1	581	122	65
0	512	7927	14990	5	2576	1	583	122	65
0	513	7927	14979	5	2581	1	585	122	65
0	514	7927	14963	5	2586	1	586	122	65
0	515	7927	14949	5	2591	1	588	124	64
0	516	7927	14933	5	2596	1	589	124	64
0	517	7923	14913	5	2601	1	583	124	64
0	518	7918	14895	5	2606	1	585	122	65
0	519	7914	14876	5	2611	1	582	122	65
0	520	7914	14860	5	2616	1	583	122	65
0	521	7907	14847	5	2621	1	582	122	65
0	522	7907	14834	5	2626	1	578	122	65
0	523	7902	14823	5	2631	1	574	122	65
0	524	7902	14814	5	2636	1	573	122	65
0	525	7902	14808	5	2641	1	568	122	65
0	526	7902	14808	5	2646	1	563	122	65
0	527	7898	14808	5	2651	1	562	122	65
0	528	7898	14808	5	2656	1	560	122	65
0	529	7898	14814	5	2661	1	560	122	65
0	530	7903	14814	5	2666	1	562	122	65
0	531	7907	14825	5	2671	1	558	123	65
0	532	7912	14837	5	2676	1	555	123	65
0	533	7919	14852	5	2681	1	555	124	66
0	534	7926	14871	5	2686	1	548	124	66
0	535	7933	14889	5	2691	1	543	124	66
0	536	7942	14906	5	2696	1	544	123	65
0	537	7952	14925	5	2701	1	541	123	65
0	538	7962	14943	5	2706	1	539	122	65
0	539	7971	14961	5	2711	1	539	122	65
0	540	7982	14978	5	2716	1	538	122	65
0	541	7991	14991	5	2721	1	542	122	65
0	542	7999	15004	5	2726	1	542	122	65
0	543	8006	15012	5	2731	1	543	122	65
0	544	8012	15020	5	2736	1	547	122	65
0	545	8017	15025	5	2741	1	548	122	65
0	546	8022	15025	5	2746	1	548	122	65
0	547	8026	15030	5	2751	1	548	122	65
0	548	8030	15030	5	2756	1	548	122	65
0	549	8030	15030	5	2761	1	550	122	65
0	550	8034	15030	5	2766	1	555	122	65
0	551	8034	15020	5	2771	1	562	122	65
0	552	8034	15011	5	2776	1	567	122	65
0	553	8038	14998	5	2781	1	572	122	65
0	554	8038	14980	5	2786	1	579	124	64
0	555	8038	14962	5	2791	1	582	124	64
0	556	8032	14940	5	2796	1	585	124	64
0	557	8032	14918	5	2801	1	586	124	64
0	558	8027	14899	5	2806	1	587	124	64
0	559	8027	14879	5	2811	1	587	124	64
0	560	8027	14864	5	2816	1	583	124	64
0	561	8027	14851	5	2821	1	582	122	65
0	562	8031	14838	5	2826	1	578	122	65
0	563	8031	14830	5	2831	1	573	122	65
0	564	8036	14822	5	2836	1	567	122	65
0	565	8036	14817	5	2841	1	557	122	65
0	566	8042	14817	5	2846	1	547	122	65
0	567	8048	14812	5	2851	1	518	122	65
0	568	8053	14812	5	2856	1	392	122	65
0	569	8061	14812	5	2861	1	220	122	65
0	570	8071	14820	5	2866	1	55	122	65
0	571	8071	14820	5	2871	0	0	122	65
0	572	8090	14849	5	2876	0	0	122	65
0	573	8100	14870	5	2881	0	0	122	65
0	574	8109	14894	5	2886	0	0	122	65
0	575	8121	14919	5	2891	0	0	122	65
0	576	8129	14948	5	2896	0	0	122	65
0	577	8137	14980	5	2901	0	0	122	65
0	578	8145	15015	5	2906	0	0	122	65
0	579	8150	15057	5	2911	0	0	122	65
0	580	8159	15100	5	2916	0	0	122	65
0	581	8165	15143	5	2921	0	0	122	63
0	582	8170	15187	5	2926	0	0	122	63
0	583	8170	15229	5	2931	0	0	121	63
0	584	8164	15269	5	2936	0	0	121	63
0	585	8155	15305	5	2941	0	0	121	63
0	586	8142	15334	5	2946	0	0	120	62
0	587	8124	15357	5	2951	0	0	120	62
0	588	8103	15375	5	2956	0	0	119	61
0	589	8077	15389	5	2961	0	0	119	61
0	590	8048	15404	5	2966	0	0	119	60
0	591	8019	15413	5	2971	0	0	119	60
0	592	7987	15419	5	2976	0	0	118	59
0	593	7954	15419	5	2981	0	0	117	58
0	594	7923	15412	5	2986	0	0	117	58
0	595	7892	15408	5	2991	0	0	116	57
0	596	7867	15402	5	2996	0	0	116	57
0	597	7845	15396	5	3001	0	0	117	58
0	598	7827	15390	5	3006	0	0	117	58
0	599	7813	15380	5	3011	0	0	120	58
0	600	7801	15369	5	3016	0	0	120	58
0	601	7793	15355	5	3021	0	0	120	58
0	602	7787	15339	5	3026	0	0	123	59
0	603	7787	15339	6	3032	1	433	123	59
0	604	7767	15321	5	3037	1	593	124	60
0	605	7760	15317	5	3042	1	640	124	60
0	606	7754	15317	5	3047	1	686	125	60
0	607	7754	15317	5	3052	1	752	125	60
0	608	7754	15317	5	3057	1	836	126	61
0	609	7754	15317	5	3062	1	903	127	62
0	610	7754	15317	5	3067	1	940	127	62
0	611	7754	15317	5	3072	1	965	130	62
0	612	7754	15311	5	3077	1	989	130	62
0	613	7758	15311	5	3082	1	1013	130	62
0	614	7758	15311	5	3087	1	1023	130	62
0	615	7758	15307	5	3092	1	1023	130	62
0	616	7758	15307	5	3097	1	1019	130	62
0	617	7758	15307	5	3102	1	1007	130	62
0	618	7758	15307	5	3107	1	987	130	62
0	619	7758	15307	5	3112	1	954	130	62
0	620	7763	15300	5	3117	1	806	130	62
0	621	7770	15291	5	3122	1	446	130	62
0	622	7770	15291	5	3127	0	0	130	62
0	623	7796	15255	5	3132	0	0	130	62
0	624	7807	15250	5	3137	0	0	132	63
0	625	7815	15265	5	3142	0	0	130	63
0	626	7821	15302	5	3147	0	0	132	64
0	627	7834	15358	5	3152	0	0	132	64
0	628	7857	15419	5	3157	0	0	133	65
0	629	7893	15491	5	3162	0	0	133	65
0	630	7937	15573	5	3167	0	0	133	65
0	631	7991	15658	5	3172	0	0	133	63
0	632	8046	15758	5	3177	0	0	131	61
0	633	8111	15858	5	3182	0	0	130	58
0	634	8111	15858	5	3187	0	0	130	58
0	635	13773	16974	366	3553	0	0	163	29
0	636	13763	16974	5	3558	0	0	163	29
0	637	13752	16963	5	3563	0	0	163	29
0	638	13732	16946	5	3568	0	0	163	29
0	639	13707	16923	5	3573	0	0	163	29
0	640	13687	16893	5	3578	0	0	163	29
0	641	13658	16865	5	3583	0	0	163	29
