# Supplementary material for: “Let Me Hear Your Handwriting!” Evaluating the Movement Fluency from Its Sonification
Source: PLoS One. 2015 Jun 17;10(6):e0128388. doi: 10.1371/journal.pone.0128388 (PMC4470513; doi:10.1371/journal.pone.0128388)
Supplement: S1 Dataset — (ZIP) [file pone.0128388.s004.zip › S4_Dataset_Experiment1/LU2.txt]

Identification :	lucie	Operateur :	viet	Id tablette :	139460729	Id Curseur :	???
2011-07-28	13-44-09
Fichier origine :	C:\Documents and Settings\paz\Mes documents\Adulte Lapin
Nb segments :	1
Seg	Num	X /100 mm	Y /100 mm	Interv ms	Time ms	Tip	P	Az	Al
0	0	12050	14876	5	5	0	0	136	60
0	1	12055	14876	5	10	0	0	136	60
0	2	12055	14876	5	15	0	0	136	60
0	3	12055	14876	5	20	0	0	136	60
0	4	12055	14876	5	25	0	0	136	60
0	5	12055	14876	5	30	0	0	136	60
0	6	12055	14876	5	35	0	0	136	60
0	7	12055	14876	5	40	0	0	136	60
0	8	12055	14876	5	45	0	0	136	60
0	9	12055	14876	5	50	0	0	136	60
0	10	12055	14876	5	55	0	0	136	60
0	11	12055	14876	5	60	0	0	136	60
0	12	12055	14876	5	65	0	0	136	60
0	13	12055	14876	5	70	0	0	136	60
0	14	12055	14876	5	75	0	0	136	60
0	15	12055	14876	5	80	0	0	136	60
0	16	12055	14876	5	85	0	0	136	60
0	17	12055	14876	5	90	0	0	136	60
0	18	12055	14876	5	95	0	0	136	60
0	19	12055	14876	5	100	0	0	136	60
0	20	12055	14876	5	105	0	0	136	60
0	21	12055	14876	5	110	0	0	136	60
0	22	12055	14876	5	115	0	0	136	60
0	23	12055	14876	5	120	0	0	136	60
0	24	12055	14876	5	125	0	0	136	60
0	25	12055	14876	5	130	0	0	136	60
0	26	12055	14876	5	135	0	0	136	60
0	27	12055	14876	5	140	0	0	136	60
0	28	12055	14876	5	145	0	0	136	60
0	29	12055	14876	5	150	0	0	136	60
0	30	12055	14873	5	155	0	0	136	60
0	31	12055	14873	5	160	0	0	136	60
0	32	12055	14873	5	165	0	0	136	60
0	33	12051	14873	5	170	0	0	136	60
0	34	12051	14873	5	175	0	0	136	60
0	35	12047	14869	5	180	0	0	136	60
0	36	12047	14869	5	185	0	0	136	60
0	37	12043	14869	5	190	0	0	136	60
0	38	12043	14866	5	195	0	0	136	60
0	39	12043	14866	5	200	0	0	136	60
0	40	12039	14866	5	205	0	0	136	60
0	41	12039	14866	5	210	0	0	136	60
0	42	12039	14866	5	215	0	0	136	60
0	43	12035	14862	5	220	0	0	136	60
0	44	12035	14862	5	225	0	0	136	60
0	45	12032	14862	5	230	0	0	136	60
0	46	12032	14862	5	235	0	0	136	60
0	47	12032	14862	5	240	0	0	136	60
0	48	12032	14858	5	245	0	0	136	60
0	49	12028	14858	5	250	0	0	136	60
0	50	12028	14858	5	255	0	0	136	60
0	51	12028	14858	5	260	0	0	135	60
0	52	12023	14858	5	265	0	0	135	60
0	53	12023	14854	5	270	0	0	135	60
0	54	12023	14854	5	275	0	0	135	60
0	55	12019	14854	5	280	0	0	135	60
0	56	12019	14854	5	285	0	0	135	60
0	57	12019	14854	5	290	0	0	135	60
0	58	12014	14854	5	295	0	0	135	60
0	59	12014	14847	5	300	0	0	135	60
0	60	12010	14847	5	305	0	0	135	60
0	61	12010	14843	5	310	0	0	135	60
0	62	12010	14843	5	315	0	0	135	60
0	63	12005	14838	5	320	0	0	135	60
0	64	12005	14838	5	325	0	0	135	60
0	65	12005	14833	5	330	0	0	134	60
0	66	11999	14833	5	335	0	0	134	60
0	67	11999	14827	5	340	0	0	131	60
0	68	11999	14827	5	345	0	0	131	60
0	69	11995	14822	5	350	0	0	131	60
0	70	11995	14818	5	355	0	0	131	60
0	71	11995	14818	5	360	0	0	131	60
0	72	11995	14818	5	365	0	0	131	60
0	73	11995	14818	5	370	0	0	129	60
0	74	11995	14814	5	375	0	0	129	60
0	75	11995	14814	5	380	0	0	129	60
0	76	11995	14814	5	385	0	0	129	60
0	77	11995	14810	5	390	0	0	129	60
0	78	11995	14810	5	395	0	0	129	60
0	79	11992	14802	5	400	1	79	128	61
0	80	11987	14802	5	405	1	95	128	61
0	81	11987	14802	5	410	1	124	128	61
0	82	11987	14802	5	415	1	166	128	61
0	83	11987	14802	5	420	1	195	128	61
0	84	11987	14802	5	425	1	208	128	61
0	85	11987	14802	5	430	1	219	128	61
0	86	11987	14802	5	435	1	234	128	61
0	87	11991	14797	5	440	1	251	128	61
0	88	11991	14797	5	445	1	265	126	61
0	89	11991	14797	5	450	1	279	126	61
0	90	11991	14797	5	455	1	294	125	60
0	91	11991	14797	5	460	1	314	125	60
0	92	11997	14797	5	465	1	336	126	61
0	93	11997	14797	5	470	1	363	126	61
0	94	12002	14797	5	475	1	391	126	61
0	95	12008	14797	5	480	1	427	126	61
0	96	12016	14797	5	485	1	446	126	61
0	97	12026	14805	5	490	1	462	126	61
0	98	12041	14812	5	495	1	478	126	61
0	99	12056	14823	5	500	1	499	126	61
0	100	12075	14834	5	505	1	508	126	61
0	101	12095	14849	5	510	1	510	126	61
0	102	12116	14867	5	515	1	512	126	61
0	103	12140	14886	5	520	1	518	128	61
0	104	12164	14909	5	525	1	519	128	61
0	105	12189	14934	5	530	1	515	128	61
0	106	12213	14960	5	535	1	520	128	61
0	107	12237	14988	5	540	1	516	128	61
0	108	12261	15015	5	545	1	519	128	61
0	109	12283	15046	5	550	1	517	128	61
0	110	12304	15079	5	555	1	516	128	61
0	111	12324	15115	5	560	1	509	128	61
0	112	12340	15155	5	565	1	514	128	61
0	113	12356	15194	5	570	1	514	129	60
0	114	12371	15234	5	575	1	515	129	60
0	115	12383	15275	5	580	1	512	129	60
0	116	12396	15317	5	585	1	512	129	60
0	117	12405	15361	5	590	1	509	131	60
0	118	12413	15404	5	595	1	499	131	60
0	119	12421	15445	5	600	1	494	131	60
0	120	12421	15486	5	605	1	495	132	59
0	121	12424	15522	5	610	1	499	132	59
0	122	12424	15552	5	615	1	493	132	59
0	123	12417	15577	5	620	1	493	134	58
0	124	12417	15591	5	625	1	499	134	58
0	125	12411	15599	5	630	1	503	134	58
0	126	12408	15603	5	635	1	504	135	58
0	127	12408	15603	5	640	1	501	135	58
0	128	12399	15598	5	645	1	496	135	58
0	129	12391	15589	5	650	1	494	135	58
0	130	12381	15571	5	655	1	493	136	57
0	131	12366	15547	5	660	1	498	136	57
0	132	12352	15511	5	665	1	499	136	57
0	133	12335	15469	5	670	1	509	136	57
0	134	12319	15425	5	675	1	507	136	57
0	135	12305	15376	5	680	1	509	136	57
0	136	12288	15329	5	685	1	503	136	57
0	137	12273	15281	5	690	1	506	136	57
0	138	12258	15233	5	695	1	507	136	57
0	139	12244	15187	5	700	1	515	135	58
0	140	12234	15139	5	705	1	509	135	58
0	141	12223	15093	5	710	1	513	135	58
0	142	12215	15052	5	715	1	509	134	58
0	143	12212	15014	5	720	1	512	134	58
0	144	12212	14986	5	725	1	517	134	58
0	145	12212	14960	5	730	1	512	132	59
0	146	12218	14939	5	735	1	507	132	59
0	147	12226	14924	5	740	1	507	132	59
0	148	12238	14910	5	745	1	510	131	60
0	149	12250	14900	5	750	1	503	131	60
0	150	12265	14892	5	755	1	501	129	60
0	151	12280	14886	5	760	1	500	129	60
0	152	12294	14886	5	765	1	494	129	60
0	153	12309	14886	5	770	1	485	129	60
0	154	12325	14890	5	775	1	479	129	60
0	155	12339	14898	5	780	1	449	128	61
0	156	12354	14906	5	785	1	348	126	60
0	157	12369	14919	5	790	1	173	126	60
0	158	12382	14935	5	795	1	47	125	59
0	159	12382	14935	5	800	0	0	125	59
0	160	12406	14973	5	805	0	0	125	59
0	161	12418	14994	5	810	0	0	125	59
0	162	12426	15016	5	815	0	0	125	59
0	163	12434	15039	5	820	0	0	125	59
0	164	12444	15060	5	825	0	0	127	59
0	165	12452	15081	5	830	0	0	127	59
0	166	12466	15099	5	835	0	0	127	59
0	167	12485	15116	5	840	0	0	128	58
0	168	12506	15129	5	845	0	0	128	58
0	169	12531	15137	5	850	0	0	128	58
0	170	12555	15143	5	855	0	0	128	58
0	171	12580	15143	5	860	0	0	128	58
0	172	12603	15143	5	865	0	0	128	58
0	173	12624	15143	5	870	0	0	128	58
0	174	12644	15143	5	875	0	0	128	58
0	175	12660	15143	5	880	0	0	127	59
0	176	12674	15136	5	885	0	0	126	58
0	177	12686	15130	5	890	0	0	127	57
0	178	12694	15121	5	895	0	0	126	57
0	179	12698	15113	5	900	0	0	127	56
0	180	12698	15100	5	905	0	0	127	56
0	181	12698	15089	5	910	0	0	127	56
0	182	12689	15078	5	915	0	0	129	56
0	183	12680	15067	5	920	0	0	129	56
0	184	12668	15059	5	925	0	0	130	56
0	185	12656	15050	5	930	0	0	130	56
0	186	12642	15043	5	935	0	0	131	57
0	187	12628	15037	5	940	0	0	132	57
0	188	12615	15032	5	945	0	0	134	56
0	189	12602	15032	5	950	0	0	134	56
0	190	12592	15028	5	955	0	0	134	56
0	191	12584	15028	5	960	0	0	135	55
0	192	12577	15028	5	965	0	0	135	55
0	193	12577	15028	5	970	0	0	135	55
0	194	12573	15028	5	975	0	0	135	55
0	195	12573	15028	5	980	0	0	134	56
0	196	12573	15028	5	985	0	0	134	56
0	197	12573	15033	5	990	0	0	132	57
0	198	12573	15033	5	995	0	0	132	57
0	199	12573	15038	5	1000	0	0	132	57
0	200	12573	15038	5	1005	0	0	132	57
0	201	12573	15042	5	1010	0	0	131	57
0	202	12573	15042	5	1015	0	0	131	57
0	203	12573	15042	5	1020	0	0	131	57
0	204	12576	15042	5	1025	0	0	131	57
0	205	12576	15042	5	1030	0	0	131	57
0	206	12576	15042	5	1035	0	0	131	57
0	207	12576	15042	5	1040	0	0	130	58
0	208	12580	15042	5	1045	0	0	130	58
0	209	12580	15047	5	1050	0	0	130	58
0	210	12580	15047	9	1059	1	18	130	58
0	211	12585	15054	5	1064	1	47	131	58
0	212	12585	15057	5	1069	1	60	131	58
0	213	12589	15062	5	1074	1	88	132	59
0	214	12589	15066	5	1079	1	129	132	59
0	215	12589	15071	5	1084	1	179	132	59
0	216	12589	15076	5	1089	1	231	132	59
0	217	12592	15076	5	1094	1	278	132	59
0	218	12592	15081	5	1099	1	327	132	59
0	219	12592	15081	5	1104	1	377	132	59
0	220	12592	15081	5	1109	1	419	132	59
0	221	12592	15087	5	1114	1	458	132	59
0	222	12592	15087	5	1119	1	492	132	59
0	223	12587	15087	5	1124	1	523	132	59
0	224	12587	15087	5	1129	1	541	132	59
0	225	12587	15087	5	1134	1	553	132	59
0	226	12578	15087	5	1139	1	555	134	58
0	227	12571	15087	5	1144	1	551	134	58
0	228	12561	15081	5	1149	1	549	134	58
0	229	12549	15075	5	1154	1	555	134	58
0	230	12539	15064	5	1159	1	560	134	58
0	231	12527	15051	5	1164	1	557	134	58
0	232	12515	15036	5	1169	1	556	134	58
0	233	12503	15019	5	1174	1	558	134	58
0	234	12490	15003	5	1179	1	572	132	59
0	235	12480	14987	5	1184	1	571	132	59
0	236	12472	14970	5	1189	1	569	132	59
0	237	12463	14953	5	1194	1	569	132	59
0	238	12456	14935	5	1199	1	570	131	60
0	239	12449	14917	5	1204	1	570	131	60
0	240	12444	14902	5	1209	1	567	131	60
0	241	12444	14890	5	1214	1	563	131	60
0	242	12444	14882	5	1219	1	562	131	60
0	243	12444	14873	5	1224	1	555	129	60
0	244	12444	14865	5	1229	1	552	129	60
0	245	12451	14858	5	1234	1	551	129	60
0	246	12458	14849	5	1239	1	548	129	60
0	247	12467	14844	5	1244	1	543	129	60
0	248	12475	14844	5	1249	1	540	129	60
0	249	12486	14839	5	1254	1	530	129	60
0	250	12497	14839	5	1259	1	527	129	60
0	251	12510	14848	5	1264	1	519	129	60
0	252	12525	14857	5	1269	1	507	129	60
0	253	12539	14870	5	1274	1	489	129	60
0	254	12555	14884	5	1279	1	464	129	60
0	255	12569	14900	5	1284	1	452	129	60
0	256	12583	14917	5	1289	1	442	129	60
0	257	12597	14934	5	1294	1	422	129	60
0	258	12608	14955	5	1299	1	410	129	60
0	259	12619	14976	5	1304	1	380	129	60
0	260	12627	14999	5	1309	1	377	129	60
0	261	12632	15022	5	1314	1	372	129	60
0	262	12636	15042	5	1319	1	373	129	60
0	263	12636	15061	5	1324	1	375	129	60
0	264	12640	15077	5	1329	1	376	129	60
0	265	12640	15088	5	1334	1	390	129	60
0	266	12640	15096	5	1339	1	407	131	60
0	267	12640	15096	5	1344	1	419	131	60
0	268	12640	15096	5	1349	1	431	131	60
0	269	12635	15096	5	1354	1	433	131	60
0	270	12635	15087	5	1359	1	439	132	59
0	271	12629	15079	5	1364	1	445	132	59
0	272	12625	15065	5	1369	1	466	132	59
0	273	12621	15048	5	1374	1	473	132	59
0	274	12615	15033	5	1379	1	480	132	59
0	275	12612	15014	5	1384	1	489	134	58
0	276	12607	14996	5	1389	1	492	134	58
0	277	12601	14976	5	1394	1	500	134	58
0	278	12597	14952	5	1399	1	507	132	59
0	279	12593	14930	5	1404	1	507	132	59
0	280	12593	14911	5	1409	1	502	132	59
0	281	12593	14893	5	1414	1	502	132	59
0	282	12593	14882	5	1419	1	502	131	60
0	283	12601	14872	5	1424	1	502	131	60
0	284	12608	14865	5	1429	1	501	131	60
0	285	12615	14859	5	1434	1	499	131	60
0	286	12627	14852	5	1439	1	501	131	60
0	287	12638	14849	5	1444	1	504	129	60
0	288	12651	14849	5	1449	1	503	129	60
0	289	12667	14849	5	1454	1	504	129	60
0	290	12682	14855	5	1459	1	502	129	60
0	291	12700	14864	5	1464	1	503	129	60
0	292	12717	14878	5	1469	1	499	129	60
0	293	12734	14894	5	1474	1	498	129	60
0	294	12752	14910	5	1479	1	495	129	60
0	295	12766	14928	5	1484	1	493	129	60
0	296	12780	14947	5	1489	1	493	129	60
0	297	12793	14967	5	1494	1	493	129	60
0	298	12802	14991	5	1499	1	494	129	60
0	299	12811	15015	5	1504	1	493	129	60
0	300	12819	15042	5	1509	1	494	129	60
0	301	12824	15071	5	1514	1	490	129	60
0	302	12829	15097	5	1519	1	491	129	60
0	303	12829	15119	5	1524	1	499	129	60
0	304	12829	15133	5	1529	1	512	131	60
0	305	12829	15139	5	1534	1	521	131	60
0	306	12829	15139	5	1539	1	531	131	60
0	307	12829	15139	5	1544	1	552	131	60
0	308	12824	15139	5	1549	1	564	131	60
0	309	12824	15139	5	1554	1	570	131	60
0	310	12820	15139	5	1559	1	576	131	60
0	311	12816	15127	5	1564	1	582	131	60
0	312	12812	15113	5	1569	1	592	131	60
0	313	12807	15091	5	1574	1	595	131	60
0	314	12797	15068	5	1579	1	596	131	60
0	315	12788	15042	5	1584	1	598	131	60
0	316	12778	15017	5	1589	1	602	131	60
0	317	12768	14988	5	1594	1	609	131	60
0	318	12758	14955	5	1599	1	608	131	60
0	319	12745	14920	5	1604	1	614	131	60
0	320	12731	14880	5	1609	1	608	131	60
0	321	12717	14840	5	1614	1	613	129	60
0	322	12702	14798	5	1619	1	609	129	60
0	323	12688	14755	5	1624	1	607	129	60
0	324	12674	14715	5	1629	1	602	129	60
0	325	12659	14679	5	1634	1	600	129	60
0	326	12647	14646	5	1639	1	597	129	60
0	327	12635	14619	5	1644	1	595	129	60
0	328	12627	14593	5	1649	1	591	128	61
0	329	12622	14570	5	1654	1	582	128	61
0	330	12617	14556	5	1659	1	571	128	61
0	331	12617	14544	5	1664	1	562	128	61
0	332	12612	14539	5	1669	1	538	128	61
0	333	12612	14539	5	1674	1	484	128	61
0	334	12612	14539	5	1679	1	412	128	61
0	335	12612	14539	5	1684	1	341	128	61
0	336	12612	14543	5	1689	1	271	128	61
0	337	12616	14551	5	1694	1	189	128	61
0	338	12616	14564	5	1699	1	118	128	61
0	339	12624	14581	5	1704	1	29	128	61
0	340	12624	14581	5	1709	0	0	128	61
0	341	12638	14628	5	1714	0	0	126	60
0	342	12649	14654	5	1719	0	0	126	60
0	343	12659	14683	5	1724	0	0	125	59
0	344	12673	14711	5	1729	0	0	125	59
0	345	12687	14740	5	1734	0	0	125	59
0	346	12701	14770	5	1739	0	0	125	59
0	347	12718	14798	5	1744	0	0	125	59
0	348	12732	14825	5	1749	0	0	125	59
0	349	12745	14851	5	1754	0	0	125	59
0	350	12759	14871	5	1759	0	0	125	59
0	351	12770	14890	5	1764	0	0	125	59
0	352	12780	14905	5	1769	0	0	125	59
0	353	12790	14918	5	1774	0	0	125	59
0	354	12795	14931	5	1779	0	0	125	59
0	355	12801	14941	5	1784	0	0	127	59
0	356	12801	14952	5	1789	0	0	127	59
0	357	12801	14952	11	1800	1	72	127	59
0	358	12805	14970	5	1805	1	111	127	59
0	359	12805	14980	5	1810	1	151	128	59
0	360	12805	14988	5	1815	1	198	128	59
0	361	12811	14998	5	1820	1	259	129	60
0	362	12811	15010	5	1825	1	312	129	60
0	363	12819	15019	5	1830	1	333	129	60
0	364	12824	15030	5	1835	1	353	131	60
0	365	12830	15037	5	1840	1	353	131	60
0	366	12840	15044	5	1845	1	355	131	60
0	367	12849	15052	5	1850	1	361	131	60
0	368	12859	15058	5	1855	1	363	131	60
0	369	12870	15065	5	1860	1	359	131	60
0	370	12878	15071	5	1865	1	358	131	60
0	371	12887	15071	5	1870	1	359	131	60
0	372	12892	15071	5	1875	1	362	131	60
0	373	12896	15071	5	1880	1	362	131	60
0	374	12900	15071	5	1885	1	363	131	60
0	375	12900	15071	5	1890	1	368	131	60
0	376	12900	15066	5	1895	1	373	131	60
0	377	12900	15061	5	1900	1	382	131	60
0	378	12900	15054	5	1905	1	391	132	59
0	379	12900	15042	5	1910	1	417	132	59
0	380	12897	15027	5	1915	1	432	132	59
0	381	12891	15007	5	1920	1	442	132	59
0	382	12885	14983	5	1925	1	443	132	59
0	383	12876	14960	5	1930	1	446	131	60
0	384	12869	14937	5	1935	1	449	131	60
0	385	12864	14919	5	1940	1	452	131	60
0	386	12860	14903	5	1945	1	462	131	60
0	387	12860	14884	5	1950	1	466	131	60
0	388	12860	14869	5	1955	1	466	131	60
0	389	12856	14855	5	1960	1	471	131	60
0	390	12856	14844	5	1965	1	469	129	60
0	391	12856	14840	5	1970	1	465	129	60
0	392	12862	14835	5	1975	1	460	129	60
0	393	12862	14835	6	1981	1	458	129	60
0	394	12867	14835	5	1986	1	459	129	60
0	395	12871	14835	5	1991	1	459	129	60
0	396	12878	14835	5	1996	1	462	129	60
0	397	12888	14835	5	2001	1	465	128	61
0	398	12901	14843	5	2006	1	466	128	61
0	399	12916	14854	5	2011	1	466	128	61
0	400	12934	14866	5	2016	1	461	128	61
0	401	12952	14883	5	2021	1	462	128	61
0	402	12970	14899	5	2026	1	460	128	61
0	403	12989	14916	5	2031	1	454	128	61
0	404	13004	14935	5	2036	1	454	128	61
0	405	13018	14952	5	2041	1	453	129	61
0	406	13033	14970	5	2046	1	455	129	61
0	407	13045	14988	5	2051	1	457	130	62
0	408	13057	15004	5	2056	1	455	130	62
0	409	13067	15021	5	2061	1	454	130	62
0	410	13073	15035	5	2066	1	458	130	62
0	411	13077	15046	5	2071	1	462	130	62
0	412	13077	15054	5	2076	1	469	130	62
0	413	13082	15054	5	2081	1	482	130	62
0	414	13082	15054	5	2086	1	514	130	62
0	415	13082	15054	5	2091	1	541	132	61
0	416	13082	15054	5	2096	1	556	132	61
0	417	13082	15054	5	2101	1	564	132	61
0	418	13082	15054	5	2106	1	569	132	61
0	419	13075	15046	5	2111	1	571	132	61
0	420	13070	15038	5	2116	1	572	132	61
0	421	13063	15025	5	2121	1	589	132	61
0	422	13056	15011	5	2126	1	595	132	61
0	423	13047	14994	5	2131	1	600	132	61
0	424	13040	14976	5	2136	1	596	132	61
0	425	13033	14960	5	2141	1	599	132	61
0	426	13026	14945	5	2146	1	598	132	61
0	427	13022	14928	5	2151	1	597	132	61
0	428	13019	14914	5	2156	1	595	132	61
0	429	13019	14901	5	2161	1	593	132	61
0	430	13019	14889	5	2166	1	596	132	61
0	431	13019	14877	5	2171	1	594	130	62
0	432	13019	14863	5	2176	1	585	130	62
0	433	13019	14852	5	2181	1	580	130	62
0	434	13022	14844	5	2186	1	577	130	62
0	435	13027	14844	5	2191	1	575	130	62
0	436	13033	14844	5	2196	1	572	130	62
0	437	13040	14844	5	2201	1	566	130	62
0	438	13049	14850	5	2206	1	565	130	62
0	439	13060	14854	5	2211	1	567	130	62
0	440	13074	14861	5	2216	1	564	130	62
0	441	13090	14875	5	2221	1	562	130	62
0	442	13106	14892	5	2226	1	556	130	62
0	443	13124	14912	5	2231	1	554	130	62
0	444	13140	14933	5	2236	1	555	130	62
0	445	13157	14952	5	2241	1	552	130	62
0	446	13173	14970	5	2246	1	548	130	62
0	447	13186	14989	5	2251	1	553	130	62
0	448	13199	15007	5	2256	1	554	130	62
0	449	13209	15023	5	2261	1	554	130	62
0	450	13219	15035	5	2266	1	561	132	63
0	451	13228	15041	5	2271	1	564	132	63
0	452	13234	15045	5	2276	1	568	133	63
0	453	13239	15045	5	2281	1	575	133	63
0	454	13239	15045	5	2286	1	579	133	63
0	455	13239	15045	5	2291	1	581	133	63
0	456	13243	15037	5	2296	1	582	133	63
0	457	13243	15032	5	2301	1	581	135	63
0	458	13243	15023	5	2306	1	589	135	63
0	459	13243	15011	5	2311	1	594	135	63
0	460	13243	14999	5	2316	1	593	135	63
0	461	13243	14983	5	2321	1	596	135	63
0	462	13235	14967	5	2326	1	598	135	63
0	463	13229	14948	5	2331	1	595	135	63
0	464	13223	14929	5	2336	1	599	135	63
0	465	13217	14910	5	2341	1	600	135	63
0	466	13211	14894	5	2346	1	597	135	63
0	467	13206	14881	5	2351	1	597	135	63
0	468	13200	14871	5	2356	1	596	135	63
0	469	13197	14861	5	2361	1	595	133	63
0	470	13197	14853	5	2366	1	593	133	63
0	471	13193	14850	5	2371	1	589	133	63
0	472	13193	14850	5	2376	1	588	133	63
0	473	13193	14850	5	2381	1	589	133	63
0	474	13193	14850	5	2386	1	590	133	63
0	475	13193	14850	5	2391	1	590	133	63
0	476	13196	14857	5	2396	1	589	133	63
0	477	13202	14862	5	2401	1	592	133	63
0	478	13208	14872	5	2406	1	587	133	63
0	479	13216	14888	5	2411	1	582	133	63
0	480	13225	14904	5	2416	1	585	133	63
0	481	13235	14923	5	2421	1	583	133	63
0	482	13248	14941	5	2426	1	581	133	63
0	483	13262	14960	5	2431	1	576	133	63
0	484	13275	14982	5	2436	1	576	133	63
0	485	13287	15002	5	2441	1	574	133	63
0	486	13298	15020	5	2446	1	575	133	63
0	487	13309	15034	5	2451	1	576	133	63
0	488	13320	15043	5	2456	1	578	133	63
0	489	13329	15050	5	2461	1	579	133	63
0	490	13336	15053	5	2466	1	581	133	63
0	491	13336	15053	5	2471	1	587	133	63
0	492	13336	15053	5	2476	1	587	133	63
0	493	13340	15053	5	2481	1	588	135	63
0	494	13340	15046	5	2486	1	591	135	63
0	495	13344	15039	5	2491	1	595	135	63
0	496	13344	15026	5	2496	1	604	135	63
0	497	13344	15014	5	2501	1	604	135	63
0	498	13344	14997	5	2506	1	608	135	63
0	499	13344	14975	5	2511	1	609	135	63
0	500	13344	14956	5	2516	1	608	135	63
0	501	13344	14935	5	2521	1	612	135	63
0	502	13344	14917	5	2526	1	609	135	63
0	503	13344	14905	5	2531	1	603	135	63
0	504	13344	14892	5	2536	1	598	135	63
0	505	13349	14884	5	2541	1	591	135	63
0	506	13353	14878	5	2546	1	581	135	63
0	507	13358	14873	5	2551	1	572	133	63
0	508	13362	14873	5	2556	1	532	133	63
0	509	13370	14873	5	2561	1	403	133	63
0	510	13378	14873	5	2566	1	187	133	63
0	511	13389	14883	5	2571	1	7	133	63
0	512	13389	14883	5	2576	0	0	133	63
0	513	13411	14913	5	2581	0	0	133	63
0	514	13421	14931	5	2586	0	0	133	63
0	515	13429	14952	5	2591	0	0	133	63
0	516	13435	14974	5	2596	0	0	133	63
0	517	13441	14996	5	2601	0	0	133	63
0	518	13441	15023	5	2606	0	0	133	63
0	519	13448	15053	5	2611	0	0	133	63
0	520	13453	15085	5	2616	0	0	135	63
0	521	13457	15120	5	2621	0	0	135	63
0	522	13462	15155	5	2626	0	0	133	62
0	523	13462	15189	5	2631	0	0	135	62
0	524	13462	15223	5	2636	0	0	134	61
0	525	13457	15251	5	2641	0	0	134	61
0	526	13448	15275	5	2646	0	0	134	61
0	527	13436	15297	5	2651	0	0	132	60
0	528	13421	15314	5	2656	0	0	132	60
0	529	13399	15330	5	2661	0	0	131	60
0	530	13377	15341	5	2666	0	0	129	59
0	531	13352	15347	5	2671	0	0	129	59
0	532	13325	15351	5	2676	0	0	128	58
0	533	13301	15351	5	2681	0	0	128	58
0	534	13275	15351	5	2686	0	0	127	57
0	535	13252	15347	5	2691	0	0	127	57
0	536	13230	15339	5	2696	0	0	126	57
0	537	13209	15330	5	2701	0	0	126	57
0	538	13191	15321	5	2706	0	0	126	57
0	539	13171	15309	5	2711	0	0	126	57
0	540	13153	15298	5	2716	0	0	126	57
0	541	13153	15298	4	2720	1	383	126	57
0	542	13114	15281	5	2725	1	562	127	56
0	543	13098	15281	5	2730	1	621	127	56
0	544	13087	15281	5	2735	1	685	128	57
0	545	13084	15281	5	2740	1	753	128	57
0	546	13084	15285	5	2745	1	840	130	58
0	547	13089	15285	5	2750	1	904	132	58
0	548	13089	15285	5	2755	1	942	132	58
0	549	13095	15285	5	2760	1	968	134	58
0	550	13095	15281	5	2765	1	990	135	59
0	551	13095	15281	5	2770	1	1007	136	60
0	552	13095	15281	5	2775	1	1023	136	60
0	553	13095	15281	5	2780	1	1023	138	60
0	554	13095	15281	5	2785	1	1023	138	60
0	555	13098	15281	5	2790	1	1023	139	61
0	556	13098	15281	5	2795	1	1013	139	61
0	557	13098	15277	5	2800	1	998	141	61
0	558	13102	15277	5	2805	1	974	141	61
0	559	13102	15277	5	2810	1	880	143	62
0	560	13107	15277	5	2815	1	611	143	62
0	561	13113	15270	5	2820	1	81	143	62
0	562	13113	15270	5	2825	0	0	143	62
0	563	13120	15252	5	2830	0	0	143	62
0	564	13125	15261	5	2835	0	0	143	62
0	565	13125	15283	5	2840	0	0	143	62
0	566	13125	15323	5	2845	0	0	140	62
0	567	13133	15372	5	2850	0	0	136	61
0	568	13141	15421	5	2855	0	0	134	60
0	569	13154	15478	5	2860	0	0	131	58
0	570	13182	15535	5	2865	0	0	127	56
0	571	13217	15597	5	2870	0	0	125	54
0	572	13260	15662	5	2875	0	0	122	50
0	573	13314	15718	5	2880	0	0	121	48
0	574	13368	15785	5	2885	0	0	121	44
0	575	13437	15851	5	2890	0	0	120	41
0	576	13437	15851	5	2895	0	0	120	41
