# Supplementary material for: “Let Me Hear Your Handwriting!” Evaluating the Movement Fluency from Its Sonification
Source: PLoS One. 2015 Jun 17;10(6):e0128388. doi: 10.1371/journal.pone.0128388 (PMC4470513; doi:10.1371/journal.pone.0128388)
Supplement: S1 Dataset — (ZIP) [file pone.0128388.s004.zip › S4_Dataset_Experiment1/LU3.txt]

Identification :	lucie	Operateur :	viet	Id tablette :	139460729	Id Curseur :	???
2011-07-28	13-44-15
Fichier origine :	C:\Documents and Settings\paz\Mes documents\Adulte Lapin
Nb segments :	1
Seg	Num	X /100 mm	Y /100 mm	Interv ms	Time ms	Tip	P	Az	Al
0	0	17103	14888	5	5	0	0	134	61
0	1	17103	14888	5	10	0	0	134	61
0	2	17103	14888	5	15	0	0	134	61
0	3	17103	14888	5	20	0	0	134	61
0	4	17103	14888	5	25	0	0	134	61
0	5	17103	14888	5	30	0	0	134	61
0	6	17103	14888	5	35	0	0	134	61
0	7	17103	14888	5	40	0	0	134	61
0	8	17103	14888	5	45	0	0	134	61
0	9	17103	14888	5	50	0	0	134	61
0	10	17103	14888	5	55	0	0	134	61
0	11	17103	14888	5	60	0	0	134	61
0	12	17103	14888	5	65	0	0	134	61
0	13	17103	14888	5	70	0	0	134	61
0	14	17103	14888	5	75	0	0	134	61
0	15	17106	14888	5	80	0	0	134	61
0	16	17106	14888	5	85	0	0	134	61
0	17	17106	14888	5	90	0	0	134	61
0	18	17106	14888	5	95	0	0	134	61
0	19	17106	14888	5	100	0	0	134	61
0	20	17106	14888	5	105	0	0	134	61
0	21	17106	14888	5	110	0	0	134	61
0	22	17106	14888	5	115	0	0	134	61
0	23	17106	14888	5	120	0	0	134	61
0	24	17106	14888	5	125	0	0	134	61
0	25	17106	14888	5	130	0	0	134	61
0	26	17106	14888	5	135	0	0	134	61
0	27	17106	14884	5	140	0	0	134	61
0	28	17103	14884	5	145	0	0	134	61
0	29	17103	14884	5	150	0	0	134	61
0	30	17099	14880	5	155	0	0	134	61
0	31	17099	14880	5	160	0	0	134	61
0	32	17095	14880	5	165	0	0	134	61
0	33	17095	14875	5	170	0	0	134	61
0	34	17095	14875	5	175	0	0	134	61
0	35	17092	14875	5	180	0	0	134	61
0	36	17092	14875	5	185	0	0	134	61
0	37	17092	14875	5	190	0	0	134	61
0	38	17092	14875	5	195	0	0	134	61
0	39	17092	14875	5	200	0	0	134	61
0	40	17087	14875	5	205	0	0	134	61
0	41	17087	14871	5	210	0	0	134	61
0	42	17083	14871	5	215	0	0	134	61
0	43	17083	14871	5	220	0	0	132	60
0	44	17078	14871	5	225	0	0	132	60
0	45	17078	14871	5	230	0	0	131	60
0	46	17072	14866	5	235	0	0	131	60
0	47	17069	14866	5	240	0	0	131	60
0	48	17065	14862	5	245	0	0	131	60
0	49	17065	14862	5	250	0	0	129	60
0	50	17059	14858	5	255	0	0	129	60
0	51	17059	14858	5	260	0	0	129	60
0	52	17059	14853	5	265	0	0	129	60
0	53	17054	14853	5	270	0	0	129	60
0	54	17054	14853	5	275	0	0	129	60
0	55	17050	14849	5	280	0	0	129	60
0	56	17050	14849	5	285	0	0	129	60
0	57	17046	14846	5	290	0	0	129	60
0	58	17046	14846	5	295	0	0	129	60
0	59	17042	14846	5	300	0	0	129	60
0	60	17042	14846	5	305	0	0	129	60
0	61	17038	14842	5	310	0	0	129	60
0	62	17038	14842	5	315	0	0	129	60
0	63	17038	14839	5	320	0	0	128	61
0	64	17038	14839	5	325	0	0	128	61
0	65	17038	14833	5	330	0	0	128	61
0	66	17038	14833	5	335	0	0	128	61
0	67	17038	14833	5	340	0	0	128	61
0	68	17033	14829	5	345	0	0	128	61
0	69	17033	14829	4	349	1	62	126	61
0	70	17022	14825	5	354	1	104	126	61
0	71	17016	14825	5	359	1	106	126	61
0	72	17010	14821	5	364	1	131	126	61
0	73	17010	14821	5	369	1	192	126	61
0	74	17004	14817	5	374	1	250	126	61
0	75	17004	14817	5	379	1	279	126	61
0	76	17001	14817	5	384	1	289	124	62
0	77	17001	14817	5	389	1	293	124	62
0	78	17001	14812	5	394	1	297	124	62
0	79	17001	14812	5	399	1	300	124	62
0	80	17001	14812	5	404	1	301	124	62
0	81	17001	14812	5	409	1	304	124	62
0	82	17004	14812	5	414	1	308	123	61
0	83	17004	14812	5	419	1	325	123	61
0	84	17012	14807	5	424	1	352	122	60
0	85	17017	14807	5	429	1	368	122	60
0	86	17025	14807	5	434	1	378	123	61
0	87	17035	14811	5	439	1	403	123	61
0	88	17047	14816	5	444	1	432	124	62
0	89	17064	14824	5	449	1	445	124	62
0	90	17081	14836	5	454	1	476	124	62
0	91	17100	14849	5	459	1	499	124	62
0	92	17122	14865	5	464	1	521	124	62
0	93	17144	14882	5	469	1	531	124	62
0	94	17168	14899	5	474	1	539	124	62
0	95	17190	14920	5	479	1	549	124	62
0	96	17210	14942	5	484	1	552	124	62
0	97	17231	14966	5	489	1	558	124	62
0	98	17251	14994	5	494	1	556	124	62
0	99	17272	15021	5	499	1	555	124	62
0	100	17295	15054	5	504	1	555	126	62
0	101	17316	15090	5	509	1	552	126	62
0	102	17337	15130	5	514	1	542	127	63
0	103	17356	15175	5	519	1	540	129	63
0	104	17374	15219	5	524	1	534	129	63
0	105	17390	15262	5	529	1	529	129	63
0	106	17403	15302	5	534	1	527	129	63
0	107	17416	15340	5	539	1	516	130	62
0	108	17424	15376	5	544	1	517	130	62
0	109	17429	15410	5	549	1	513	130	62
0	110	17434	15438	5	554	1	514	130	62
0	111	17434	15460	5	559	1	521	132	61
0	112	17434	15474	5	564	1	522	132	61
0	113	17434	15481	5	569	1	517	132	61
0	114	17430	15486	5	574	1	516	134	61
0	115	17430	15486	5	579	1	517	134	61
0	116	17421	15486	5	584	1	515	134	61
0	117	17415	15486	5	589	1	514	135	60
0	118	17406	15477	5	594	1	513	135	60
0	119	17393	15465	5	599	1	514	135	60
0	120	17379	15444	5	604	1	515	135	60
0	121	17362	15416	5	609	1	521	135	60
0	122	17343	15385	5	614	1	519	136	60
0	123	17325	15349	5	619	1	521	136	60
0	124	17305	15311	5	624	1	526	136	60
0	125	17286	15270	5	629	1	537	136	60
0	126	17269	15223	5	634	1	547	135	60
0	127	17254	15175	5	639	1	546	135	60
0	128	17241	15127	5	644	1	556	135	60
0	129	17233	15082	5	649	1	566	135	60
0	130	17226	15043	5	654	1	567	134	61
0	131	17226	15007	5	659	1	569	134	61
0	132	17221	14976	5	664	1	571	134	61
0	133	17221	14947	5	669	1	570	132	61
0	134	17221	14922	5	674	1	569	132	61
0	135	17228	14904	5	679	1	567	132	61
0	136	17235	14890	5	684	1	566	130	62
0	137	17243	14880	5	689	1	562	130	62
0	138	17251	14872	5	694	1	562	129	63
0	139	17263	14864	5	699	1	560	129	63
0	140	17274	14860	5	704	1	551	129	63
0	141	17288	14860	5	709	1	541	129	63
0	142	17303	14860	5	714	1	516	129	63
0	143	17316	14868	5	719	1	458	129	63
0	144	17332	14876	5	724	1	301	129	63
0	145	17347	14885	5	729	1	154	127	63
0	146	17363	14898	5	734	1	12	127	63
0	147	17363	14898	5	739	0	0	127	63
0	148	17398	14929	5	744	0	0	127	63
0	149	17415	14947	5	749	0	0	126	62
0	150	17431	14966	5	754	0	0	127	62
0	151	17445	14986	5	759	0	0	126	61
0	152	17461	15004	5	764	0	0	126	61
0	153	17478	15022	5	769	0	0	126	61
0	154	17495	15037	5	774	0	0	126	61
0	155	17514	15045	5	779	0	0	128	61
0	156	17530	15052	5	784	0	0	128	61
0	157	17546	15056	5	789	0	0	128	61
0	158	17559	15056	5	794	0	0	128	61
0	159	17567	15060	5	799	0	0	129	60
0	160	17574	15060	5	804	0	0	129	60
0	161	17578	15060	5	809	0	0	129	60
0	162	17578	15055	5	814	0	0	131	60
0	163	17584	15055	5	819	0	0	131	60
0	164	17584	15051	5	824	0	0	131	60
0	165	17584	15051	5	829	0	0	131	60
0	166	17584	15051	13	842	1	131	132	59
0	167	17573	15057	5	847	1	178	131	60
0	168	17569	15057	5	852	1	220	131	60
0	169	17565	15057	5	857	1	306	131	60
0	170	17565	15060	5	862	1	407	131	60
0	171	17561	15060	5	867	1	475	131	60
0	172	17561	15066	5	872	1	506	129	60
0	173	17556	15066	5	877	1	524	131	61
0	174	17556	15070	5	882	1	542	131	61
0	175	17553	15070	5	887	1	555	132	61
0	176	17553	15070	5	892	1	554	132	61
0	177	17545	15070	5	897	1	548	132	61
0	178	17538	15070	5	902	1	556	130	62
0	179	17530	15064	5	907	1	573	130	62
0	180	17521	15064	5	912	1	572	130	62
0	181	17514	15056	5	917	1	572	130	62
0	182	17504	15050	5	922	1	581	130	62
0	183	17493	15044	5	927	1	589	130	62
0	184	17482	15034	5	932	1	589	130	62
0	185	17470	15024	5	937	1	606	130	62
0	186	17458	15012	5	942	1	611	130	62
0	187	17447	14998	5	947	1	612	130	62
0	188	17434	14984	5	952	1	615	130	62
0	189	17421	14967	5	957	1	617	130	62
0	190	17409	14948	5	962	1	628	130	62
0	191	17398	14928	5	967	1	627	129	63
0	192	17390	14906	5	972	1	627	129	63
0	193	17383	14887	5	977	1	625	129	63
0	194	17379	14869	5	982	1	624	129	63
0	195	17379	14853	5	987	1	621	129	63
0	196	17379	14840	5	992	1	615	129	63
0	197	17379	14827	5	997	1	612	129	63
0	198	17384	14818	5	1002	1	610	129	63
0	199	17389	14811	5	1007	1	607	129	63
0	200	17396	14805	5	1012	1	603	129	63
0	201	17404	14805	5	1017	1	600	129	63
0	202	17415	14805	5	1022	1	598	129	63
0	203	17430	14805	5	1027	1	595	129	63
0	204	17445	14814	5	1032	1	593	129	63
0	205	17463	14825	5	1037	1	590	129	63
0	206	17480	14840	5	1042	1	581	129	63
0	207	17496	14857	5	1047	1	571	127	63
0	208	17512	14874	5	1052	1	566	127	63
0	209	17526	14894	5	1057	1	565	127	63
0	210	17539	14915	5	1062	1	557	127	63
0	211	17549	14936	5	1067	1	554	127	63
0	212	17557	14958	5	1072	1	552	129	63
0	213	17566	14979	5	1077	1	553	129	63
0	214	17572	15000	5	1082	1	537	129	63
0	215	17577	15019	5	1087	1	533	129	63
0	216	17582	15036	5	1092	1	530	129	63
0	217	17582	15050	5	1097	1	534	129	63
0	218	17582	15057	5	1102	1	541	129	63
0	219	17582	15057	5	1107	1	546	129	63
0	220	17582	15057	5	1112	1	549	129	63
0	221	17582	15057	5	1117	1	551	129	63
0	222	17582	15057	5	1122	1	554	129	63
0	223	17575	15052	5	1127	1	555	129	63
0	224	17575	15045	5	1132	1	563	129	63
0	225	17569	15034	5	1137	1	573	129	63
0	226	17565	15020	5	1142	1	581	129	63
0	227	17561	15001	5	1147	1	589	129	63
0	228	17555	14982	5	1152	1	601	129	63
0	229	17550	14961	5	1157	1	604	129	63
0	230	17545	14941	5	1162	1	604	129	63
0	231	17541	14922	5	1167	1	603	129	63
0	232	17541	14904	5	1172	1	603	129	63
0	233	17541	14890	5	1177	1	601	129	63
0	234	17545	14879	5	1182	1	596	129	63
0	235	17551	14870	5	1187	1	595	129	63
0	236	17556	14864	5	1192	1	595	129	63
0	237	17563	14857	5	1197	1	596	129	63
0	238	17570	14854	5	1202	1	596	129	63
0	239	17579	14854	5	1207	1	598	129	63
0	240	17590	14854	5	1212	1	596	129	63
0	241	17601	14862	5	1217	1	596	129	63
0	242	17616	14870	5	1222	1	595	129	63
0	243	17631	14880	5	1227	1	595	127	63
0	244	17647	14894	5	1232	1	593	127	63
0	245	17665	14908	5	1237	1	593	127	63
0	246	17681	14926	5	1242	1	588	127	63
0	247	17695	14945	5	1247	1	589	127	63
0	248	17709	14962	5	1252	1	586	127	63
0	249	17721	14982	5	1257	1	588	127	63
0	250	17733	15003	5	1262	1	583	129	63
0	251	17743	15024	5	1267	1	585	129	63
0	252	17751	15046	5	1272	1	583	129	63
0	253	17758	15065	5	1277	1	586	129	63
0	254	17762	15082	5	1282	1	589	129	63
0	255	17766	15096	5	1287	1	589	129	63
0	256	17766	15107	5	1292	1	590	129	63
0	257	17766	15115	5	1297	1	602	129	63
0	258	17766	15115	5	1302	1	608	130	62
0	259	17766	15115	5	1307	1	613	130	62
0	260	17766	15115	5	1312	1	615	130	62
0	261	17766	15105	5	1317	1	622	132	61
0	262	17757	15095	5	1322	1	625	132	61
0	263	17751	15079	5	1327	1	643	132	61
0	264	17744	15057	5	1332	1	661	134	61
0	265	17736	15033	5	1337	1	667	134	61
0	266	17728	15008	5	1342	1	667	134	61
0	267	17717	14980	5	1347	1	674	134	61
0	268	17703	14953	5	1352	1	679	134	61
0	269	17691	14920	5	1357	1	679	132	61
0	270	17678	14885	5	1362	1	677	132	61
0	271	17665	14849	5	1367	1	680	132	61
0	272	17653	14812	5	1372	1	677	130	62
0	273	17640	14774	5	1377	1	680	130	62
0	274	17628	14736	5	1382	1	673	130	62
0	275	17616	14698	5	1387	1	672	129	63
0	276	17604	14661	5	1392	1	666	129	63
0	277	17594	14626	5	1397	1	666	129	63
0	278	17583	14593	5	1402	1	662	127	63
0	279	17574	14564	5	1407	1	658	127	63
0	280	17566	14538	6	1413	1	651	127	63
0	281	17558	14518	5	1418	1	647	127	63
0	282	17552	14502	5	1423	1	638	127	63
0	283	17546	14488	5	1428	1	616	127	63
0	284	17541	14478	5	1433	1	560	127	63
0	285	17541	14471	5	1438	1	482	127	63
0	286	17535	14466	5	1443	1	358	127	63
0	287	17535	14466	5	1448	1	196	127	63
0	288	17535	14466	5	1453	1	77	125	64
0	289	17535	14474	5	1458	1	8	125	64
0	290	17535	14474	5	1463	0	0	125	64
0	291	17542	14498	5	1468	0	0	125	64
0	292	17547	14519	5	1473	0	0	125	64
0	293	17555	14542	5	1478	0	0	125	64
0	294	17564	14572	5	1483	0	0	125	64
0	295	17575	14605	5	1488	0	0	125	64
0	296	17589	14641	5	1493	0	0	125	64
0	297	17605	14682	5	1498	0	0	125	64
0	298	17622	14722	5	1503	0	0	125	64
0	299	17642	14763	5	1508	0	0	124	63
0	300	17661	14802	5	1513	0	0	124	63
0	301	17682	14837	5	1518	0	0	124	62
0	302	17700	14868	5	1523	0	0	124	62
0	303	17717	14894	5	1528	0	0	124	62
0	304	17732	14916	5	1533	0	0	124	62
0	305	17743	14936	5	1538	0	0	124	62
0	306	17753	14951	5	1543	0	0	124	62
0	307	17753	14967	5	1548	0	0	126	61
0	308	17753	14967	1	1549	1	141	126	61
0	309	17753	14995	5	1554	1	266	126	61
0	310	17753	15005	5	1559	1	299	126	61
0	311	17753	15013	5	1564	1	327	126	61
0	312	17756	15019	5	1569	1	361	126	61
0	313	17756	15027	5	1574	1	435	126	61
0	314	17756	15033	5	1579	1	470	128	61
0	315	17756	15038	5	1584	1	476	128	61
0	316	17756	15038	5	1589	1	478	128	61
0	317	17766	15042	5	1594	1	480	128	61
0	318	17775	15048	5	1599	1	486	129	61
0	319	17784	15055	5	1604	1	477	129	61
0	320	17795	15060	5	1609	1	473	130	62
0	321	17804	15065	5	1614	1	473	130	62
0	322	17812	15065	5	1619	1	469	129	63
0	323	17817	15065	5	1624	1	465	129	63
0	324	17821	15065	5	1629	1	465	129	63
0	325	17824	15058	5	1634	1	465	129	63
0	326	17824	15053	5	1639	1	462	130	62
0	327	17824	15044	5	1644	1	466	130	62
0	328	17824	15032	5	1649	1	473	130	62
0	329	17824	15021	5	1654	1	478	130	62
0	330	17819	15004	5	1659	1	484	130	62
0	331	17811	14986	5	1664	1	489	130	62
0	332	17802	14965	5	1669	1	512	130	62
0	333	17794	14941	5	1674	1	527	130	62
0	334	17785	14918	5	1679	1	528	129	63
0	335	17778	14895	5	1684	1	529	129	63
0	336	17772	14877	5	1689	1	531	129	63
0	337	17768	14862	5	1694	1	534	129	63
0	338	17768	14848	5	1699	1	530	129	63
0	339	17768	14840	5	1704	1	528	129	63
0	340	17768	14832	5	1709	1	527	129	63
0	341	17771	14827	5	1714	1	525	127	63
0	342	17771	14827	5	1719	1	526	127	63
0	343	17779	14823	5	1724	1	528	127	63
0	344	17784	14823	5	1729	1	527	127	63
0	345	17790	14823	5	1734	1	528	127	63
0	346	17799	14829	5	1739	1	528	127	63
0	347	17809	14838	5	1744	1	525	127	63
0	348	17822	14849	5	1749	1	526	127	63
0	349	17836	14863	5	1754	1	523	127	63
0	350	17850	14880	5	1759	1	518	127	63
0	351	17867	14898	5	1764	1	514	127	63
0	352	17881	14918	5	1769	1	513	127	63
0	353	17894	14938	5	1774	1	509	127	63
0	354	17909	14957	5	1779	1	507	127	63
0	355	17920	14977	5	1784	1	506	127	63
0	356	17932	14996	5	1789	1	508	127	63
0	357	17943	15011	5	1794	1	514	127	63
0	358	17952	15027	5	1799	1	514	127	63
0	359	17960	15039	5	1804	1	519	127	63
0	360	17967	15049	5	1809	1	523	127	63
0	361	17967	15057	5	1814	1	532	127	63
0	362	17972	15057	5	1819	1	542	127	63
0	363	17972	15057	5	1824	1	563	127	63
0	364	17972	15057	5	1829	1	590	129	63
0	365	17972	15057	5	1834	1	602	129	63
0	366	17972	15053	5	1839	1	608	129	63
0	367	17965	15049	5	1844	1	612	129	63
0	368	17960	15042	5	1849	1	618	129	63
0	369	17951	15031	5	1854	1	621	129	63
0	370	17942	15013	5	1859	1	634	129	63
0	371	17933	14996	5	1864	1	642	129	63
0	372	17924	14978	5	1869	1	644	129	63
0	373	17917	14961	5	1874	1	647	129	63
0	374	17909	14947	5	1879	1	648	129	63
0	375	17903	14930	5	1884	1	648	129	63
0	376	17899	14914	5	1889	1	647	129	63
0	377	17899	14900	5	1894	1	644	129	63
0	378	17899	14885	5	1899	1	645	129	63
0	379	17899	14875	5	1904	1	641	127	63
0	380	17899	14865	5	1909	1	634	127	63
0	381	17899	14857	5	1914	1	631	127	63
0	382	17903	14857	5	1919	1	629	127	63
0	383	17908	14850	5	1924	1	630	127	63
0	384	17913	14850	5	1929	1	628	127	63
0	385	17919	14850	5	1934	1	627	127	63
0	386	17928	14850	5	1939	1	628	127	63
0	387	17938	14855	5	1944	1	625	127	63
0	388	17951	14861	5	1949	1	623	127	63
0	389	17965	14869	5	1954	1	622	127	63
0	390	17979	14882	5	1959	1	620	127	63
0	391	17994	14893	5	1964	1	615	127	63
0	392	18010	14907	5	1969	1	608	127	63
0	393	18023	14920	5	1974	1	608	127	63
0	394	18039	14933	5	1979	1	605	127	63
0	395	18053	14948	5	1984	1	594	127	63
0	396	18066	14963	5	1989	1	586	127	63
0	397	18080	14980	5	1994	1	583	127	63
0	398	18092	14996	5	1999	1	578	127	63
0	399	18103	15008	5	2004	1	581	127	63
0	400	18112	15018	5	2009	1	585	129	64
0	401	18118	15024	5	2014	1	591	129	64
0	402	18124	15024	5	2019	1	596	130	65
0	403	18124	15028	5	2024	1	603	130	65
0	404	18128	15028	5	2029	1	606	132	64
0	405	18128	15028	5	2034	1	608	132	64
0	406	18128	15024	5	2039	1	608	132	64
0	407	18133	15017	5	2044	1	616	132	64
0	408	18133	15009	5	2049	1	624	132	64
0	409	18133	14997	5	2054	1	630	132	64
0	410	18133	14982	5	2059	1	631	132	64
0	411	18126	14966	5	2064	1	634	132	64
0	412	18120	14947	5	2069	1	641	132	64
0	413	18113	14927	5	2074	1	638	132	64
0	414	18104	14906	5	2079	1	640	132	64
0	415	18096	14884	5	2084	1	643	132	64
0	416	18088	14865	5	2089	1	638	132	64
0	417	18081	14849	5	2094	1	634	130	65
0	418	18077	14835	5	2099	1	633	130	65
0	419	18073	14827	5	2104	1	631	130	65
0	420	18073	14820	5	2109	1	628	130	65
0	421	18073	14816	5	2114	1	627	130	65
0	422	18073	14816	5	2119	1	628	130	65
0	423	18073	14816	5	2124	1	633	130	65
0	424	18073	14821	5	2129	1	636	130	65
0	425	18076	14825	5	2134	1	638	130	65
0	426	18083	14833	5	2139	1	638	130	65
0	427	18089	14845	5	2144	1	636	130	65
0	428	18097	14860	5	2149	1	636	130	65
0	429	18107	14878	5	2154	1	638	130	65
0	430	18116	14898	5	2159	1	634	130	65
0	431	18129	14916	5	2164	1	629	130	65
0	432	18141	14937	5	2169	1	628	130	65
0	433	18152	14957	5	2174	1	628	130	65
0	434	18166	14976	5	2179	1	625	130	65
0	435	18178	14996	5	2184	1	622	130	65
0	436	18190	15010	5	2189	1	621	130	65
0	437	18201	15022	5	2194	1	621	130	65
0	438	18208	15030	5	2199	1	624	130	65
0	439	18213	15030	5	2204	1	628	130	65
0	440	18213	15034	5	2209	1	630	130	65
0	441	18217	15034	5	2214	1	631	130	65
0	442	18217	15028	5	2219	1	631	130	65
0	443	18217	15028	5	2224	1	630	130	65
0	444	18222	15018	5	2229	1	633	130	65
0	445	18222	15009	5	2234	1	639	132	65
0	446	18222	14996	5	2239	1	641	133	65
0	447	18227	14980	5	2244	1	644	135	65
0	448	18227	14964	5	2249	1	645	135	65
0	449	18227	14948	5	2254	1	646	135	65
0	450	18227	14932	5	2259	1	646	135	65
0	451	18223	14917	5	2264	1	646	135	65
0	452	18223	14901	5	2269	1	643	133	66
0	453	18227	14887	5	2274	1	639	133	66
0	454	18227	14876	5	2279	1	636	133	66
0	455	18234	14867	5	2284	1	630	133	66
0	456	18239	14861	5	2289	1	623	133	66
0	457	18247	14857	5	2294	1	608	133	66
0	458	18258	14857	5	2299	1	557	133	66
0	459	18269	14857	5	2304	1	446	133	66
0	460	18283	14860	5	2309	1	290	133	66
0	461	18298	14870	5	2314	1	63	133	66
0	462	18298	14870	5	2319	0	0	133	66
0	463	18328	14900	5	2324	0	0	133	66
0	464	18341	14920	5	2329	0	0	133	66
0	465	18354	14940	5	2334	0	0	133	66
0	466	18366	14962	5	2339	0	0	133	66
0	467	18376	14988	5	2344	0	0	133	66
0	468	18385	15016	5	2349	0	0	133	66
0	469	18393	15049	5	2354	0	0	133	66
0	470	18401	15085	5	2359	0	0	135	65
0	471	18409	15122	5	2364	0	0	133	65
0	472	18415	15164	5	2369	0	0	133	65
0	473	18423	15203	5	2374	0	0	133	63
0	474	18427	15239	5	2379	0	0	133	63
0	475	18427	15271	5	2384	0	0	132	63
0	476	18419	15297	5	2389	0	0	130	62
0	477	18403	15319	5	2394	0	0	129	61
0	478	18381	15338	5	2399	0	0	128	61
0	479	18355	15348	5	2404	0	0	126	60
0	480	18322	15348	5	2409	0	0	126	60
0	481	18285	15348	5	2414	0	0	125	59
0	482	18247	15338	5	2419	0	0	125	59
0	483	18209	15329	5	2424	0	0	127	59
0	484	18174	15316	5	2429	0	0	127	59
0	485	18141	15302	5	2434	0	0	125	59
0	486	18112	15288	5	2439	0	0	126	60
0	487	18088	15273	5	2444	0	0	126	60
0	488	18067	15260	5	2449	0	0	128	61
0	489	18049	15249	5	2454	0	0	128	61
0	490	18049	15249	12	2466	1	580	128	61
0	491	18015	15244	5	2471	1	700	129	61
0	492	18006	15239	5	2476	1	741	131	61
0	493	18002	15239	5	2481	1	786	132	61
0	494	18002	15239	5	2486	1	863	133	62
0	495	18002	15239	5	2491	1	948	133	62
0	496	18002	15239	5	2496	1	994	135	63
0	497	18002	15239	5	2501	1	1013	135	63
0	498	18002	15239	5	2506	1	1023	135	63
0	499	18002	15239	5	2511	1	1023	135	63
0	500	18002	15233	5	2516	1	1023	135	63
0	501	18002	15233	5	2521	1	1023	135	63
0	502	18002	15238	5	2526	1	1020	137	62
0	503	18007	15238	5	2531	1	1008	138	63
0	504	18007	15238	5	2536	1	991	138	63
0	505	18015	15233	5	2541	1	948	140	63
0	506	18023	15228	5	2546	1	711	138	64
0	507	18032	15228	5	2551	1	167	138	64
0	508	18032	15228	5	2556	0	0	138	64
0	509	18055	15219	5	2561	0	0	138	64
0	510	18062	15228	5	2566	0	0	138	64
0	511	18067	15245	5	2571	0	0	138	64
0	512	18067	15277	5	2576	0	0	138	64
0	513	18077	15316	5	2581	0	0	137	65
0	514	18092	15361	5	2586	0	0	137	65
0	515	18114	15416	5	2591	0	0	138	65
0	516	18150	15475	5	2596	0	0	138	65
0	517	18196	15541	5	2601	0	0	142	65
0	518	18253	15612	5	2606	0	0	143	64
0	519	18328	15682	5	2611	0	0	141	63
0	520	18409	15767	5	2616	0	0	139	60
0	521	18409	15767	5	2621	0	0	139	60
0	522	23932	18292	381	3002	0	0	167	29
0	523	23938	18288	5	3007	0	0	167	29
0	524	23950	18283	5	3012	0	0	167	29
0	525	23968	18277	5	3017	0	0	167	29
0	526	23999	18268	5	3022	0	0	168	29
0	527	24026	18268	5	3027	0	0	168	29
0	528	24046	18264	5	3032	0	0	168	29
0	529	24053	18252	5	3037	0	0	169	30
0	530	24042	18230	5	3042	0	0	169	30
0	531	24020	18191	5	3047	0	0	169	30
0	532	23990	18139	5	3052	0	0	169	30
0	533	23952	18080	5	3057	0	0	169	30
0	534	23913	18012	5	3062	0	0	169	30
0	535	23871	17946	5	3067	0	0	169	30
0	536	23828	17879	5	3072	0	0	169	30
0	537	23795	17813	5	3077	0	0	169	30
0	538	23762	17747	5	3082	0	0	168	29
0	539	23726	17674	5	3087	0	0	168	29
0	540	23686	17588	5	3092	0	0	167	29
0	541	23632	17495	5	3097	0	0	166	29
0	542	23567	17393	5	3102	0	0	165	29
0	543	23493	17287	5	3107	0	0	164	29
0	544	23415	17193	5	3112	0	0	164	29
0	545	23339	17106	5	3117	0	0	164	30
0	546	23264	17033	5	3122	0	0	164	32
0	547	23195	16969	5	3127	0	0	163	34
0	548	23128	16905	5	3132	0	0	162	35
0	549	23061	16842	5	3137	0	0	161	36
0	550	22998	16778	5	3142	0	0	160	37
0	551	22938	16717	5	3147	0	0	160	39
0	552	22886	16658	5	3152	0	0	159	40
0	553	22845	16600	5	3157	0	0	159	41
0	554	22808	16546	5	3162	0	0	159	42
0	555	22772	16488	5	3167	0	0	158	43
0	556	22735	16429	5	3172	0	0	158	44
0	557	22692	16369	5	3177	0	0	158	44
0	558	22644	16307	5	3182	0	0	158	44
0	559	22589	16247	5	3187	0	0	157	44
0	560	22528	16188	5	3192	0	0	157	43
0	561	22465	16128	5	3197	0	0	155	42
0	562	22398	16072	5	3202	0	0	153	43
0	563	22333	16014	5	3207	0	0	152	44
0	564	22275	15958	5	3212	0	0	152	44
0	565	22222	15904	5	3217	0	0	152	45
0	566	22178	15850	5	3222	0	0	151	46
0	567	22142	15801	5	3227	0	0	151	47
0	568	22113	15755	5	3232	0	0	151	47
0	569	22088	15712	5	3237	0	0	151	48
0	570	22065	15671	5	3242	0	0	151	48
0	571	22044	15627	5	3247	0	0	153	49
0	572	22021	15580	5	3252	0	0	153	49
0	573	21998	15532	5	3257	0	0	154	49
0	574	21977	15480	5	3262	0	0	154	49
0	575	21956	15430	5	3267	0	0	154	50
0	576	21936	15380	5	3272	0	0	155	51
0	577	21919	15331	5	3277	0	0	152	53
0	578	21901	15286	5	3282	0	0	150	54
0	579	21886	15242	5	3287	0	0	145	55
0	580	21873	15200	5	3292	0	0	141	56
0	581	21861	15161	5	3297	0	0	139	57
0	582	21851	15123	5	3302	0	0	136	57
0	583	21840	15091	5	3307	0	0	135	58
0	584	21831	15064	5	3312	0	0	134	57
0	585	21822	15040	5	3317	0	0	134	57
0	586	21812	15020	5	3322	0	0	131	57
0	587	21804	15001	5	3327	0	0	131	57
0	588	21792	14986	5	3332	0	0	131	57
0	589	21781	14972	5	3337	0	0	131	57
0	590	21770	14960	5	3342	0	0	131	57
0	591	21757	14953	5	3347	0	0	131	57
0	592	21746	14945	5	3352	0	0	131	57
0	593	21734	14940	5	3357	0	0	131	57
0	594	21724	14940	5	3362	0	0	132	57
0	595	21716	14935	5	3367	0	0	132	57
0	596	21709	14935	5	3372	0	0	132	55
0	597	21704	14935	5	3377	0	0	134	55
0	598	21699	14935	5	3382	0	0	133	54
0	599	21693	14941	5	3387	0	0	133	54
0	600	21689	14941	5	3392	0	0	134	54
0	601	21685	14948	5	3397	0	0	134	54
0	602	21681	14953	5	3402	0	0	134	54
0	603	21681	14959	5	3407	0	0	133	53
0	604	21681	14968	5	3412	0	0	133	53
0	605	21681	14978	5	3417	0	0	131	52
0	606	21681	14991	5	3422	0	0	131	52
0	607	21685	15008	5	3427	0	0	133	52
0	608	21685	15024	5	3432	0	0	133	52
0	609	21689	15045	5	3437	0	0	133	51
0	610	21689	15071	5	3442	0	0	133	51
0	611	21697	15097	5	3447	0	0	133	50
0	612	21702	15130	5	3452	0	0	133	50
0	613	21709	15162	5	3457	0	0	133	50
0	614	21716	15193	5	3462	0	0	133	50
0	615	21722	15227	5	3467	0	0	132	50
0	616	21731	15258	5	3472	0	0	129	50
0	617	21738	15290	5	3477	0	0	128	50
0	618	21745	15325	5	3482	0	0	127	50
0	619	21753	15358	5	3487	0	0	126	50
0	620	21760	15394	5	3492	0	0	126	50
0	621	21769	15431	5	3497	0	0	126	51
0	622	21780	15470	5	3502	0	0	126	51
0	623	21790	15514	5	3507	0	0	127	52
0	624	21806	15559	5	3512	0	0	125	53
0	625	21824	15605	5	3517	0	0	125	53
0	626	21846	15653	5	3522	0	0	125	53
0	627	21874	15697	5	3527	0	0	125	53
0	628	21900	15741	5	3532	0	0	127	53
0	629	21926	15784	5	3537	0	0	127	53
0	630	21949	15827	5	3542	0	0	129	53
0	631	21969	15874	5	3547	0	0	130	53
0	632	21991	15917	5	3552	0	0	134	52
0	633	22014	15959	5	3557	0	0	135	52
0	634	22035	15996	5	3562	0	0	137	52
0	635	22054	16029	5	3567	0	0	138	51
0	636	22069	16062	5	3572	0	0	142	50
0	637	22082	16093	5	3577	0	0	143	50
0	638	22094	16127	5	3582	0	0	146	49
0	639	22103	16162	5	3587	0	0	148	48
0	640	22113	16197	5	3592	0	0	149	48
0	641	22121	16234	5	3597	0	0	151	47
0	642	22126	16270	5	3602	0	0	152	48
0	643	22130	16299	5	3607	0	0	151	48
0	644	22130	16323	5	3612	0	0	153	49
0	645	22122	16339	5	3617	0	0	152	49
0	646	22114	16348	5	3622	0	0	152	49
0	647	22101	16357	5	3627	0	0	151	50
0	648	22090	16363	5	3632	0	0	151	50
0	649	22079	16371	5	3637	0	0	150	51
0	650	22068	16381	5	3642	0	0	149	52
0	651	22061	16390	5	3647	0	0	148	53
0	652	22054	16404	5	3652	0	0	147	53
0	653	22049	16418	5	3657	0	0	146	54
0	654	22049	16432	5	3662	0	0	145	55
0	655	22043	16446	5	3667	0	0	144	56
0	656	22043	16457	5	3672	0	0	141	56
0	657	22039	16468	5	3677	0	0	141	56
0	658	22039	16480	5	3682	0	0	140	55
0	659	22034	16489	5	3687	0	0	140	55
0	660	22034	16504	5	3692	0	0	141	55
0	661	22034	16518	5	3697	0	0	141	55
0	662	22034	16532	5	3702	0	0	142	54
0	663	22034	16550	5	3707	0	0	143	53
0	664	22034	16564	5	3712	0	0	143	53
0	665	22034	16582	5	3717	0	0	145	53
0	666	22029	16601	5	3722	0	0	143	52
0	667	22029	16617	5	3727	0	0	144	51
0	668	22018	16637	5	3732	0	0	144	50
0	669	22011	16655	5	3737	0	0	144	50
0	670	22004	16673	5	3742	0	0	146	50
0	671	21992	16694	5	3747	0	0	146	50
0	672	21981	16713	5	3752	0	0	147	49
0	673	21966	16733	5	3757	0	0	148	48
0	674	21954	16755	5	3762	0	0	148	47
0	675	21944	16776	5	3767	0	0	148	47
0	676	21936	16800	5	3772	0	0	149	47
0	677	21932	16822	5	3777	0	0	150	46
0	678	21927	16843	5	3782	0	0	151	45
0	679	21923	16863	5	3787	0	0	152	44
0	680	21923	16876	5	3792	0	0	153	43
0	681	21923	16890	5	3797	0	0	154	42
0	682	21923	16901	5	3802	0	0	156	40
0	683	21923	16910	5	3807	0	0	156	40
0	684	21923	16921	5	3812	0	0	156	38
0	685	21923	16929	5	3817	0	0	158	37
0	686	21923	16938	5	3822	0	0	157	36
0	687	21923	16949	5	3827	0	0	158	35
0	688	21923	16959	5	3832	0	0	160	33
0	689	21926	16977	5	3837	0	0	160	32
0	690	21931	16997	5	3842	0	0	162	31
0	691	21938	17019	5	3847	0	0	163	29
0	692	21943	17046	5	3852	0	0	163	29
0	693	21952	17071	5	3857	0	0	162	29
0	694	21963	17101	5	3862	0	0	162	29
0	695	21975	17135	5	3867	0	0	162	29
0	696	21993	17177	5	3872	0	0	162	29
0	697	22010	17229	5	3877	0	0	163	29
0	698	22029	17284	5	3882	0	0	163	29
0	699	22051	17341	5	3887	0	0	163	29
0	700	22069	17399	5	3892	0	0	164	29
0	701	22091	17451	5	3897	0	0	164	29
0	702	22118	17502	5	3902	0	0	163	31
0	703	22143	17553	5	3907	0	0	164	32
0	704	22175	17595	5	3912	0	0	163	34
0	705	22205	17637	5	3917	0	0	164	35
0	706	22237	17671	5	3922	0	0	165	36
0	707	22237	17671	5	3927	0	0	165	36
