# Supplementary material for: “Let Me Hear Your Handwriting!” Evaluating the Movement Fluency from Its Sonification
Source: PLoS One. 2015 Jun 17;10(6):e0128388. doi: 10.1371/journal.pone.0128388 (PMC4470513; doi:10.1371/journal.pone.0128388)
Supplement: S1 Dataset — (ZIP) [file pone.0128388.s004.zip › S4_Dataset_Experiment1/LU4.txt]

Identification :	lucie	Operateur :	viet	Id tablette :	139460729	Id Curseur :	???
2011-07-28	13-44-29
Fichier origine :	C:\Documents and Settings\paz\Mes documents\Adulte Lapin
Nb segments :	1
Seg	Num	X /100 mm	Y /100 mm	Interv ms	Time ms	Tip	P	Az	Al
0	0	6957	13410	-11	12128808	0	0	121	56
0	0	6957	13410	-11	12128813	0	0	121	56
0	0	6957	13410	-11	12128818	0	0	121	56
0	0	6957	13404	-11	12128823	0	0	121	56
0	0	6957	13404	-11	12128828	0	0	121	56
0	0	6957	13404	-11	12128833	0	0	121	56
0	0	6957	13399	-11	12128838	0	0	121	56
0	0	6957	13399	-11	12128843	0	0	121	56
0	0	6957	13399	-11	12128848	0	0	121	56
0	0	6957	13395	-11	12128853	0	0	121	56
0	0	6957	13395	-11	12128858	0	0	121	56
0	0	6954	13395	-11	12128863	0	0	121	56
0	0	6954	13395	-11	12128868	0	0	122	57
0	0	6954	13395	-11	12128873	0	0	120	57
0	0	6954	13391	-11	12128878	0	0	121	58
0	0	6954	13391	-11	12128883	0	0	121	58
0	0	6954	13391	-11	12128888	0	0	121	58
0	0	6954	13391	-11	12128893	0	0	121	58
0	0	6954	13391	-11	12128898	0	0	120	57
0	0	6954	13391	-11	12128903	0	0	120	57
0	0	6949	13391	-11	12128908	0	0	119	56
0	0	6949	13391	-11	12128913	0	0	119	56
0	0	6949	13391	-11	12128918	0	0	119	56
0	0	6945	13391	-11	12128923	0	0	119	56
0	0	6945	13391	-11	12128928	0	0	119	56
0	0	6945	13391	-11	12128933	0	0	119	56
0	0	6941	13391	-11	12128938	0	0	119	56
0	0	6941	13387	-11	12128943	0	0	121	56
0	0	6936	13387	-11	12128948	0	0	121	56
0	0	6936	13382	-11	12128953	0	0	121	56
0	0	6930	13382	-11	12128958	0	0	121	56
0	0	6926	13376	-11	12128963	0	0	121	56
0	0	6922	13376	-11	12128968	0	0	121	56
0	0	6915	13371	-11	12128973	0	0	121	56
0	0	6909	13371	-11	12128978	0	0	121	56
0	0	6904	13365	-11	12128983	0	0	121	56
0	0	6896	13365	-11	12128988	0	0	121	56
0	0	6891	13360	-11	12128993	0	0	121	56
0	0	6885	13360	-11	12128998	0	0	121	56
0	0	6878	13360	-11	12129003	0	0	121	56
0	0	6875	13356	-11	12129008	0	0	121	56
0	0	6869	13356	-11	12129013	0	0	121	56
0	0	6865	13356	-11	12129018	0	0	121	56
0	0	6860	13356	-11	12129023	0	0	121	56
0	0	6855	13356	-11	12129028	0	0	121	56
0	0	6851	13356	-11	12129033	0	0	121	56
0	0	6847	13352	-11	12129038	0	0	121	56
0	0	6842	13352	-11	12129043	0	0	122	57
0	0	6836	13349	-11	12129048	0	0	122	57
0	0	6829	13349	-11	12129053	0	0	123	58
0	0	6822	13345	-11	12129058	0	0	123	58
0	0	6815	13342	-11	12129063	0	0	124	58
0	0	6807	13342	-11	12129068	0	0	124	58
0	0	6801	13337	-11	12129073	0	0	125	59
0	0	6794	13337	-11	12129078	0	0	125	59
0	0	6787	13333	-11	12129083	0	0	126	60
0	0	6782	13333	-11	12129088	0	0	126	60
0	0	6777	13333	-11	12129093	0	0	128	61
0	0	6773	13333	-11	12129098	0	0	128	61
0	0	6773	13329	-11	12129103	0	0	128	61
0	0	6768	13329	-11	12129108	0	0	128	61
0	0	6768	13329	-11	12129113	0	0	128	61
0	0	6768	13333	-11	12129118	0	0	128	61
0	0	6763	13333	-11	12129123	0	0	128	61
0	0	6763	13337	-11	12129128	0	0	128	61
0	0	6763	13337	-11	12129133	0	0	128	61
0	0	6758	13341	-11	12129138	0	0	128	61
0	0	6758	13341	-11	12129143	0	0	128	61
0	0	6758	13341	-11	12129148	0	0	128	61
0	0	6754	13341	-11	12129153	0	0	128	61
0	0	6754	13341	-11	12129158	0	0	128	61
0	0	6749	13337	-11	12129163	0	0	126	60
0	0	6745	13333	-11	12129168	0	0	126	60
0	0	6741	13329	-11	12129173	0	0	125	59
0	0	6737	13324	-11	12129178	0	0	125	59
0	0	6737	13317	-11	12129183	0	0	125	59
0	0	6730	13311	-11	12129188	0	0	125	59
0	0	6730	13306	-11	12129193	0	0	125	59
0	0	6730	13306	-11	12129204	1	19	125	59
0	0	6716	13306	-11	12129209	1	71	125	59
0	0	6711	13302	-11	12129214	1	79	125	59
0	0	6706	13302	-11	12129219	1	93	125	59
0	0	6706	13302	-11	12129224	1	139	125	59
0	0	6702	13298	-11	12129229	1	206	125	59
0	0	6702	13298	-11	12129234	1	259	125	59
0	0	6702	13298	-11	12129239	1	286	125	59
0	0	6702	13298	-11	12129244	1	299	125	59
0	0	6702	13298	-11	12129249	1	309	125	59
0	0	6702	13298	-11	12129254	1	321	125	59
0	0	6702	13302	-11	12129259	1	334	125	59
0	0	6702	13302	-11	12129264	1	340	125	59
0	0	6702	13302	-11	12129269	1	344	125	59
0	0	6702	13302	-11	12129274	1	348	125	59
0	0	6702	13302	-11	12129279	1	353	125	59
0	0	6702	13302	-11	12129284	1	356	125	59
0	0	6702	13302	-11	12129289	1	357	125	59
0	0	6705	13302	-11	12129294	1	358	125	59
0	0	6705	13302	-11	12129299	1	362	125	59
0	0	6711	13298	-11	12129304	1	377	125	59
0	0	6718	13298	-11	12129309	1	403	125	59
0	0	6727	13298	-11	12129314	1	455	125	59
0	0	6740	13298	-11	12129319	1	473	125	59
0	0	6755	13305	-11	12129324	1	493	125	59
0	0	6772	13312	-11	12129329	1	499	125	59
0	0	6790	13320	-11	12129334	1	521	125	59
0	0	6811	13335	-11	12129339	1	532	125	59
0	0	6835	13350	-11	12129344	1	546	125	59
0	0	6862	13370	-11	12129349	1	554	125	59
0	0	6888	13393	-11	12129354	1	554	125	59
0	0	6913	13417	-11	12129359	1	557	125	59
0	0	6938	13446	-11	12129364	1	560	125	59
0	0	6962	13477	-11	12129369	1	556	125	59
0	0	6986	13511	-11	12129374	1	554	125	59
0	0	7009	13551	-11	12129379	1	551	125	59
0	0	7032	13592	-11	12129384	1	550	125	59
0	0	7053	13636	-11	12129389	1	542	127	59
0	0	7071	13683	-11	12129394	1	540	127	59
0	0	7087	13728	-11	12129399	1	533	127	59
0	0	7098	13772	-11	12129404	1	528	127	59
0	0	7106	13813	-11	12129409	1	526	127	59
0	0	7106	13851	-11	12129414	1	524	127	59
0	0	7106	13884	-11	12129419	1	520	127	59
0	0	7106	13911	-11	12129424	1	522	127	59
0	0	7101	13931	-11	12129429	1	526	128	59
0	0	7095	13946	-11	12129434	1	524	128	59
0	0	7087	13954	-11	12129439	1	525	131	60
0	0	7077	13958	-11	12129444	1	522	131	60
0	0	7067	13958	-11	12129449	1	521	131	60
0	0	7055	13953	-11	12129454	1	515	131	60
0	0	7041	13944	-11	12129459	1	514	131	60
0	0	7027	13927	-11	12129464	1	519	131	60
0	0	7012	13905	-11	12129469	1	522	132	59
0	0	6997	13876	-11	12129474	1	524	132	59
0	0	6985	13840	-11	12129479	1	525	132	59
0	0	6974	13802	-11	12129484	1	529	132	59
0	0	6965	13760	-11	12129489	1	537	132	59
0	0	6958	13714	-11	12129494	1	542	132	59
0	0	6949	13667	-11	12129499	1	541	132	59
0	0	6943	13616	-11	12129504	1	546	132	59
0	0	6936	13567	-11	12129509	1	546	132	59
0	0	6932	13521	-11	12129514	1	549	131	60
0	0	6932	13478	-11	12129519	1	553	129	59
0	0	6932	13442	-11	12129524	1	543	129	59
0	0	6932	13410	-11	12129529	1	546	128	58
0	0	6932	13382	-11	12129534	1	544	128	58
0	0	6937	13360	-11	12129539	1	540	127	59
0	0	6942	13343	-11	12129544	1	534	127	59
0	0	6947	13328	-11	12129549	1	528	127	59
0	0	6951	13319	-11	12129554	1	521	127	59
0	0	6957	13310	-11	12129559	1	508	127	59
0	0	6962	13305	-11	12129564	1	481	127	59
0	0	6967	13305	-11	12129569	1	404	127	59
0	0	6973	13302	-11	12129574	1	287	127	59
0	0	6980	13302	-11	12129579	1	167	125	59
0	0	6990	13308	-11	12129584	1	65	125	59
0	0	7001	13315	-11	12129589	1	1	125	59
0	0	7001	13315	-11	12129594	0	0	125	59
0	0	7029	13338	-11	12129599	0	0	125	59
0	0	7044	13350	-11	12129604	0	0	125	59
0	0	7059	13361	-11	12129609	0	0	125	59
0	0	7075	13373	-11	12129614	0	0	125	59
0	0	7088	13387	-11	12129619	0	0	125	59
0	0	7105	13401	-11	12129624	0	0	125	59
0	0	7121	13416	-11	12129629	0	0	125	59
0	0	7138	13429	-11	12129634	0	0	125	59
0	0	7155	13438	-11	12129639	0	0	125	59
0	0	7170	13448	-11	12129644	0	0	125	59
0	0	7185	13455	-11	12129649	0	0	125	59
0	0	7199	13461	-11	12129654	0	0	127	59
0	0	7210	13468	-11	12129659	0	0	127	59
0	0	7219	13468	-11	12129664	0	0	127	59
0	0	7224	13472	-11	12129669	0	0	127	59
0	0	7228	13472	-11	12129674	0	0	127	59
0	0	7228	13472	-11	12129679	0	0	127	59
0	0	7228	13472	-11	12129684	0	0	127	59
0	0	7232	13472	-11	12129689	0	0	127	59
0	0	7232	13472	-11	12129694	0	0	127	59
0	0	7232	13472	-11	12129699	0	0	127	59
0	0	7228	13472	-11	12129704	0	0	128	58
0	0	7224	13472	-11	12129709	0	0	128	58
0	0	7224	13472	-11	12129710	1	26	128	58
0	0	7220	13472	-11	12129715	1	36	128	58
0	0	7213	13472	-11	12129720	1	44	128	58
0	0	7213	13477	-11	12129725	1	64	128	58
0	0	7213	13477	-11	12129730	1	81	128	58
0	0	7213	13484	-11	12129735	1	98	128	58
0	0	7213	13484	-11	12129740	1	113	128	58
0	0	7213	13489	-11	12129745	1	131	128	58
0	0	7213	13489	-11	12129750	1	155	128	58
0	0	7213	13489	-11	12129755	1	188	128	58
0	0	7213	13494	-11	12129760	1	221	128	58
0	0	7213	13494	-11	12129765	1	249	128	58
0	0	7213	13494	-11	12129770	1	276	128	58
0	0	7209	13498	-11	12129775	1	306	128	58
0	0	7209	13498	-11	12129780	1	329	128	58
0	0	7204	13498	-11	12129785	1	348	128	58
0	0	7200	13498	-11	12129790	1	357	128	58
0	0	7195	13498	-11	12129795	1	358	128	58
0	0	7188	13498	-11	12129800	1	358	128	58
0	0	7181	13498	-11	12129805	1	362	128	58
0	0	7173	13498	-11	12129810	1	388	128	58
0	0	7164	13495	-11	12129815	1	425	128	58
0	0	7157	13490	-11	12129820	1	431	128	58
0	0	7148	13487	-11	12129825	1	439	128	58
0	0	7141	13482	-11	12129830	1	478	128	58
0	0	7133	13477	-11	12129835	1	489	128	58
0	0	7123	13471	-11	12129840	1	482	128	58
0	0	7114	13462	-11	12129845	1	483	128	58
0	0	7103	13451	-11	12129850	1	489	128	58
0	0	7092	13439	-11	12129855	1	493	128	58
0	0	7084	13424	-11	12129860	1	496	128	58
0	0	7074	13411	-11	12129865	1	499	128	58
0	0	7067	13396	-11	12129870	1	499	128	58
0	0	7060	13380	-11	12129875	1	500	127	59
0	0	7053	13364	-11	12129880	1	501	127	59
0	0	7048	13345	-11	12129885	1	503	127	59
0	0	7043	13329	-11	12129890	1	500	127	59
0	0	7043	13316	-11	12129895	1	498	127	59
0	0	7043	13302	-11	12129900	1	499	127	59
0	0	7043	13291	-11	12129905	1	501	127	59
0	0	7048	13280	-11	12129910	1	494	127	59
0	0	7053	13268	-11	12129915	1	493	127	59
0	0	7058	13261	-11	12129920	1	489	125	59
0	0	7065	13255	-11	12129925	1	480	125	59
0	0	7070	13250	-11	12129930	1	479	125	59
0	0	7077	13250	-11	12129935	1	479	125	59
0	0	7086	13246	-11	12129940	1	479	125	59
0	0	7095	13246	-11	12129945	1	474	125	59
0	0	7107	13246	-11	12129950	1	476	125	59
0	0	7119	13251	-11	12129955	1	472	125	59
0	0	7132	13260	-11	12129960	1	471	125	59
0	0	7147	13271	-11	12129965	1	469	125	59
0	0	7161	13286	-11	12129970	1	469	125	59
0	0	7175	13303	-11	12129975	1	466	125	59
0	0	7190	13320	-11	12129980	1	462	125	59
0	0	7201	13338	-11	12129985	1	464	125	59
0	0	7213	13357	-11	12129991	1	460	125	59
0	0	7224	13376	-11	12129996	1	454	125	59
0	0	7233	13399	-11	12130001	1	457	125	59
0	0	7242	13420	-11	12130006	1	452	125	59
0	0	7248	13439	-11	12130011	1	450	125	59
0	0	7251	13456	-11	12130016	1	455	125	59
0	0	7251	13465	-11	12130021	1	462	125	59
0	0	7251	13472	-11	12130026	1	473	125	59
0	0	7251	13472	-11	12130031	1	480	125	59
0	0	7251	13476	-11	12130036	1	488	127	59
0	0	7246	13476	-11	12130041	1	493	127	59
0	0	7246	13476	-11	12130046	1	494	127	59
0	0	7246	13472	-11	12130051	1	495	127	59
0	0	7246	13468	-11	12130056	1	499	127	59
0	0	7242	13457	-11	12130061	1	503	127	59
0	0	7236	13444	-11	12130066	1	507	127	59
0	0	7231	13424	-11	12130071	1	517	127	59
0	0	7224	13402	-11	12130076	1	533	127	59
0	0	7217	13380	-11	12130081	1	544	127	59
0	0	7211	13357	-11	12130086	1	542	127	59
0	0	7205	13339	-11	12130091	1	542	127	59
0	0	7201	13322	-11	12130096	1	542	127	59
0	0	7201	13308	-11	12130101	1	541	127	59
0	0	7201	13297	-11	12130106	1	542	127	59
0	0	7205	13289	-11	12130111	1	533	127	59
0	0	7209	13282	-11	12130116	1	530	127	59
0	0	7213	13278	-11	12130121	1	530	127	59
0	0	7219	13273	-11	12130126	1	533	127	59
0	0	7227	13273	-11	12130131	1	536	125	59
0	0	7238	13268	-11	12130136	1	533	125	59
0	0	7250	13268	-11	12130141	1	532	125	59
0	0	7262	13274	-11	12130146	1	527	125	59
0	0	7276	13281	-11	12130151	1	528	125	59
0	0	7290	13292	-11	12130156	1	528	125	59
0	0	7304	13305	-11	12130161	1	527	125	59
0	0	7320	13318	-11	12130166	1	527	125	59
0	0	7331	13334	-11	12130171	1	521	125	59
0	0	7345	13350	-11	12130176	1	527	125	59
0	0	7357	13367	-11	12130181	1	524	125	59
0	0	7366	13386	-11	12130186	1	521	125	59
0	0	7375	13405	-11	12130191	1	523	125	59
0	0	7381	13426	-11	12130196	1	523	125	59
0	0	7384	13449	-11	12130201	1	526	125	59
0	0	7390	13471	-11	12130206	1	522	126	60
0	0	7393	13494	-11	12130211	1	522	126	60
0	0	7393	13513	-11	12130216	1	524	128	61
0	0	7398	13526	-11	12130221	1	529	129	60
0	0	7398	13535	-11	12130226	1	541	128	59
0	0	7394	13535	-11	12130231	1	548	128	59
0	0	7394	13539	-11	12130236	1	555	127	59
0	0	7389	13539	-11	12130241	1	555	127	59
0	0	7389	13535	-11	12130246	1	558	127	59
0	0	7389	13530	-11	12130251	1	566	127	59
0	0	7385	13520	-11	12130256	1	574	127	59
0	0	7385	13505	-11	12130261	1	579	127	59
0	0	7377	13486	-11	12130266	1	581	127	59
0	0	7371	13461	-11	12130271	1	590	127	59
0	0	7364	13433	-11	12130276	1	599	127	59
0	0	7355	13403	-11	12130281	1	601	127	59
0	0	7347	13368	-11	12130286	1	603	127	59
0	0	7337	13332	-11	12130291	1	607	127	59
0	0	7326	13296	-11	12130296	1	600	127	59
0	0	7317	13255	-11	12130301	1	603	128	59
0	0	7304	13216	-11	12130306	1	595	128	59
0	0	7292	13172	-11	12130311	1	589	128	61
0	0	7279	13126	-11	12130316	1	581	128	61
0	0	7264	13083	-11	12130321	1	586	128	61
0	0	7253	13042	-11	12130326	1	582	126	61
0	0	7240	13009	-11	12130331	1	578	126	61
0	0	7230	12982	-11	12130336	1	571	126	61
0	0	7221	12958	-11	12130341	1	570	126	61
0	0	7214	12941	-11	12130346	1	570	124	62
0	0	7209	12925	-11	12130351	1	566	124	62
0	0	7204	12915	-11	12130356	1	547	124	62
0	0	7204	12910	-11	12130361	1	506	124	62
0	0	7198	12910	-11	12130366	1	424	124	62
0	0	7198	12910	-11	12130371	1	296	123	62
0	0	7195	12910	-11	12130376	1	148	123	62
0	0	7195	12913	-11	12130381	1	58	123	62
0	0	7195	12913	-11	12130386	0	0	123	62
0	0	7199	12937	-11	12130391	0	0	122	61
0	0	7206	12957	-11	12130396	0	0	122	61
0	0	7215	12980	-11	12130401	0	0	120	60
0	0	7227	13005	-11	12130406	0	0	120	60
0	0	7238	13038	-11	12130411	0	0	120	60
0	0	7250	13074	-11	12130416	0	0	122	60
0	0	7264	13113	-11	12130421	0	0	122	60
0	0	7278	13152	-11	12130426	0	0	122	60
0	0	7293	13186	-11	12130431	0	0	122	60
0	0	7306	13216	-11	12130436	0	0	122	60
0	0	7319	13243	-11	12130441	0	0	122	60
0	0	7331	13265	-11	12130446	0	0	122	60
0	0	7337	13286	-11	12130451	0	0	122	60
0	0	7342	13304	-11	12130456	0	0	122	60
0	0	7342	13304	-11	12130464	1	56	122	60
0	0	7342	13334	-11	12130469	1	73	124	60
0	0	7347	13346	-11	12130474	1	123	124	60
0	0	7351	13359	-11	12130479	1	185	124	60
0	0	7357	13373	-11	12130484	1	222	124	60
0	0	7364	13386	-11	12130489	1	250	124	60
0	0	7371	13400	-11	12130494	1	293	124	60
0	0	7379	13413	-11	12130499	1	302	124	60
0	0	7387	13426	-11	12130504	1	311	124	60
0	0	7395	13438	-11	12130509	1	310	124	60
0	0	7405	13448	-11	12130514	1	320	125	59
0	0	7415	13458	-11	12130519	1	341	125	59
0	0	7425	13467	-11	12130524	1	341	125	59
0	0	7435	13475	-11	12130529	1	340	125	59
0	0	7442	13484	-11	12130534	1	336	127	59
0	0	7450	13488	-11	12130539	1	335	127	59
0	0	7454	13488	-11	12130544	1	334	127	59
0	0	7454	13488	-11	12130549	1	335	127	59
0	0	7460	13488	-11	12130554	1	336	127	59
0	0	7460	13482	-11	12130559	1	341	127	59
0	0	7464	13476	-11	12130564	1	344	127	59
0	0	7464	13467	-11	12130569	1	348	127	59
0	0	7464	13459	-11	12130574	1	350	127	59
0	0	7464	13447	-11	12130579	1	366	127	59
0	0	7458	13432	-11	12130584	1	381	127	59
0	0	7452	13414	-11	12130589	1	391	127	59
0	0	7447	13390	-11	12130594	1	431	127	59
0	0	7440	13369	-11	12130599	1	440	127	59
0	0	7433	13348	-11	12130604	1	447	127	59
0	0	7427	13326	-11	12130609	1	448	127	59
0	0	7420	13307	-11	12130614	1	451	127	59
0	0	7416	13288	-11	12130619	1	447	127	59
0	0	7416	13274	-11	12130624	1	446	127	59
0	0	7416	13262	-11	12130629	1	447	125	59
0	0	7416	13251	-11	12130634	1	446	125	59
0	0	7416	13242	-11	12130639	1	444	125	59
0	0	7416	13234	-11	12130644	1	443	125	59
0	0	7421	13229	-11	12130649	1	443	125	59
0	0	7421	13229	-11	12130654	1	442	125	59
0	0	7427	13229	-11	12130659	1	442	124	60
0	0	7432	13229	-11	12130664	1	445	124	60
0	0	7438	13234	-11	12130669	1	449	124	60
0	0	7448	13240	-11	12130674	1	446	124	60
0	0	7459	13252	-11	12130679	1	445	124	60
0	0	7472	13267	-11	12130684	1	445	124	60
0	0	7485	13284	-11	12130689	1	446	124	60
0	0	7498	13305	-11	12130694	1	443	124	60
0	0	7514	13325	-11	12130699	1	442	124	60
0	0	7529	13347	-11	12130704	1	434	124	60
0	0	7543	13370	-11	12130709	1	437	124	60
0	0	7557	13390	-11	12130714	1	433	124	60
0	0	7568	13411	-11	12130719	1	441	124	60
0	0	7579	13429	-11	12130724	1	440	124	60
0	0	7588	13445	-11	12130729	1	439	124	60
0	0	7595	13459	-11	12130734	1	445	124	60
0	0	7599	13467	-11	12130739	1	449	125	59
0	0	7599	13474	-11	12130744	1	455	125	59
0	0	7599	13474	-11	12130749	1	466	125	59
0	0	7603	13474	-11	12130754	1	479	126	60
0	0	7603	13474	-11	12130759	1	490	126	60
0	0	7603	13474	-11	12130764	1	499	128	61
0	0	7599	13468	-11	12130769	1	507	129	60
0	0	7593	13460	-11	12130774	1	510	129	60
0	0	7588	13445	-11	12130779	1	525	129	60
0	0	7581	13431	-11	12130784	1	526	129	60
0	0	7574	13417	-11	12130789	1	526	129	60
0	0	7569	13399	-11	12130794	1	533	129	60
0	0	7561	13382	-11	12130799	1	533	129	60
0	0	7556	13362	-11	12130804	1	543	129	60
0	0	7551	13342	-11	12130809	1	555	129	60
0	0	7551	13326	-11	12130814	1	549	129	60
0	0	7551	13310	-11	12130819	1	551	129	60
0	0	7546	13296	-11	12130824	1	549	129	60
0	0	7546	13281	-11	12130829	1	548	129	60
0	0	7546	13264	-11	12130834	1	545	128	61
0	0	7550	13254	-11	12130839	1	540	128	61
0	0	7555	13245	-11	12130844	1	540	128	61
0	0	7560	13240	-11	12130849	1	537	128	61
0	0	7564	13240	-11	12130854	1	533	128	61
0	0	7570	13237	-11	12130859	1	531	126	61
0	0	7575	13237	-11	12130864	1	533	126	61
0	0	7582	13240	-11	12130869	1	534	126	61
0	0	7591	13245	-11	12130874	1	534	126	61
0	0	7602	13256	-11	12130879	1	534	126	61
0	0	7616	13270	-11	12130884	1	530	126	61
0	0	7630	13285	-11	12130889	1	528	126	61
0	0	7643	13303	-11	12130894	1	527	126	61
0	0	7658	13319	-11	12130899	1	528	126	61
0	0	7671	13337	-11	12130904	1	527	126	61
0	0	7685	13357	-11	12130909	1	522	126	61
0	0	7699	13373	-11	12130914	1	524	126	61
0	0	7712	13393	-11	12130919	1	523	126	61
0	0	7724	13409	-11	12130924	1	523	126	61
0	0	7734	13422	-11	12130929	1	522	126	61
0	0	7740	13434	-11	12130934	1	527	128	61
0	0	7746	13439	-11	12130939	1	533	128	61
0	0	7746	13443	-11	12130944	1	538	128	61
0	0	7746	13443	-11	12130949	1	542	128	61
0	0	7751	13443	-11	12130954	1	544	128	61
0	0	7751	13443	-11	12130959	1	548	128	61
0	0	7751	13443	-11	12130964	1	552	129	60
0	0	7751	13437	-11	12130969	1	555	129	60
0	0	7754	13430	-11	12130974	1	563	129	60
0	0	7754	13418	-11	12130979	1	569	129	60
0	0	7754	13407	-11	12130984	1	571	129	60
0	0	7754	13392	-11	12130989	1	582	129	60
0	0	7748	13375	-11	12130994	1	588	129	60
0	0	7742	13359	-11	12130999	1	591	129	60
0	0	7737	13342	-11	12131004	1	591	129	60
0	0	7731	13324	-11	12131009	1	592	129	60
0	0	7724	13308	-11	12131014	1	589	129	60
0	0	7720	13293	-11	12131019	1	587	129	60
0	0	7716	13280	-11	12131024	1	586	128	61
0	0	7716	13269	-11	12131029	1	578	128	61
0	0	7712	13261	-11	12131034	1	574	128	61
0	0	7712	13258	-11	12131039	1	572	128	61
0	0	7712	13258	-11	12131044	1	569	128	61
0	0	7712	13254	-11	12131049	1	569	128	61
0	0	7712	13254	-11	12131054	1	566	126	61
0	0	7712	13254	-11	12131059	1	564	126	61
0	0	7712	13261	-11	12131064	1	562	126	61
0	0	7719	13266	-11	12131069	1	563	126	61
0	0	7726	13276	-11	12131074	1	563	126	61
0	0	7733	13289	-11	12131079	1	562	126	61
0	0	7743	13305	-11	12131084	1	563	126	61
0	0	7753	13323	-11	12131089	1	556	126	61
0	0	7764	13342	-11	12131094	1	557	126	61
0	0	7776	13361	-11	12131099	1	556	126	61
0	0	7786	13381	-11	12131104	1	555	126	61
0	0	7799	13399	-11	12131109	1	552	126	61
0	0	7812	13417	-11	12131114	1	547	127	62
0	0	7823	13434	-11	12131119	1	546	127	62
0	0	7832	13444	-11	12131124	1	547	129	63
0	0	7837	13452	-11	12131129	1	550	130	62
0	0	7837	13456	-11	12131134	1	554	130	62
0	0	7842	13456	-11	12131139	1	555	130	62
0	0	7842	13456	-11	12131144	1	558	130	62
0	0	7848	13451	-11	12131149	1	561	130	62
0	0	7851	13446	-11	12131154	1	562	130	62
0	0	7851	13441	-11	12131159	1	563	130	62
0	0	7858	13431	-11	12131164	1	567	130	62
0	0	7858	13419	-11	12131169	1	570	132	61
0	0	7858	13406	-11	12131174	1	571	132	61
0	0	7861	13389	-11	12131179	1	574	132	61
0	0	7861	13374	-11	12131184	1	575	132	61
0	0	7861	13359	-11	12131189	1	572	132	61
0	0	7861	13344	-11	12131194	1	568	132	61
0	0	7861	13332	-11	12131199	1	569	130	62
0	0	7861	13320	-11	12131204	1	564	130	62
0	0	7866	13310	-11	12131209	1	557	130	62
0	0	7866	13302	-11	12131214	1	551	130	62
0	0	7875	13295	-11	12131219	1	540	130	62
0	0	7879	13295	-11	12131224	1	500	130	62
0	0	7884	13290	-11	12131229	1	359	130	62
0	0	7887	13290	-11	12131234	1	174	130	62
0	0	7887	13290	-11	12131239	1	36	130	62
0	0	7887	13290	-11	12131244	0	0	130	62
0	0	7896	13299	-11	12131249	0	0	130	62
0	0	7900	13306	-11	12131254	0	0	130	62
0	0	7906	13317	-11	12131259	0	0	130	62
0	0	7911	13332	-11	12131264	0	0	130	62
0	0	7916	13348	-11	12131269	0	0	130	62
0	0	7921	13367	-11	12131274	0	0	130	62
0	0	7925	13388	-11	12131279	0	0	130	62
0	0	7929	13409	-11	12131284	0	0	130	62
0	0	7933	13434	-11	12131289	0	0	130	62
0	0	7940	13460	-11	12131294	0	0	129	61
0	0	7945	13490	-11	12131299	0	0	129	61
0	0	7951	13524	-11	12131304	0	0	128	61
0	0	7951	13559	-11	12131309	0	0	126	60
0	0	7951	13600	-11	12131314	0	0	126	60
0	0	7942	13642	-11	12131319	0	0	125	59
0	0	7930	13684	-11	12131324	0	0	126	58
0	0	7912	13729	-11	12131329	0	0	126	58
0	0	7895	13771	-11	12131334	0	0	126	57
0	0	7877	13808	-11	12131339	0	0	126	57
0	0	7855	13838	-11	12131344	0	0	127	56
0	0	7833	13854	-11	12131349	0	0	127	56
0	0	7807	13861	-11	12131354	0	0	129	56
0	0	7779	13861	-11	12131359	0	0	130	55
0	0	7753	13861	-11	12131364	0	0	130	55
0	0	7728	13856	-11	12131369	0	0	132	55
0	0	7707	13847	-11	12131374	0	0	132	55
0	0	7688	13834	-11	12131379	0	0	134	56
0	0	7669	13819	-11	12131384	0	0	135	55
0	0	7654	13800	-11	12131389	0	0	135	55
0	0	7641	13782	-11	12131394	0	0	136	56
0	0	7641	13782	-11	12131404	1	247	136	56
0	0	7618	13757	-11	12131409	1	538	138	57
0	0	7610	13750	-11	12131414	1	562	136	57
0	0	7606	13744	-11	12131419	1	575	136	57
0	0	7606	13738	-11	12131424	1	605	136	57
0	0	7606	13738	-11	12131429	1	675	135	58
0	0	7611	13733	-11	12131434	1	762	135	58
0	0	7611	13733	-11	12131439	1	811	134	58
0	0	7611	13733	-11	12131444	1	837	134	58
0	0	7611	13728	-11	12131449	1	856	132	59
0	0	7611	13728	-11	12131454	1	872	132	59
0	0	7615	13728	-11	12131459	1	885	131	60
0	0	7615	13728	-11	12131464	1	890	131	60
0	0	7615	13728	-11	12131469	1	889	131	60
0	0	7615	13724	-11	12131474	1	883	131	60
0	0	7615	13724	-11	12131479	1	875	131	60
0	0	7615	13724	-11	12131484	1	858	131	60
0	0	7618	13724	-11	12131489	1	834	131	60
0	0	7618	13724	-11	12131494	1	791	131	60
0	0	7623	13718	-11	12131499	1	608	131	60
0	0	7631	13711	-11	12131504	1	139	131	60
0	0	7631	13711	-11	12131509	0	0	131	60
0	0	7649	13704	-11	12131514	0	0	131	60
0	0	7653	13713	-11	12131519	0	0	132	60
0	0	7653	13736	-11	12131524	0	0	132	60
0	0	7653	13771	-11	12131529	0	0	134	61
0	0	7653	13818	-11	12131534	0	0	134	61
0	0	7653	13869	-11	12131539	0	0	135	60
0	0	7669	13934	-11	12131544	0	0	138	59
0	0	7689	14009	-11	12131549	0	0	139	58
0	0	7721	14089	-11	12131554	0	0	142	57
0	0	7761	14178	-11	12131559	0	0	144	57
0	0	7761	14178	-11	12131564	0	0	144	57
0	0	12451	13832	-11	12132067	0	0	131	34
0	0	12451	13828	-11	12132072	0	0	130	35
0	0	12441	13821	-11	12132077	0	0	130	35
0	0	12432	13811	-11	12132082	0	0	130	35
0	0	12418	13798	-11	12132087	0	0	129	35
0	0	12404	13786	-11	12132092	0	0	129	35
0	0	12392	13775	-11	12132097	0	0	129	35
0	0	12379	13766	-11	12132102	0	0	129	36
0	0	12371	13757	-11	12132107	0	0	129	36
0	0	12363	13750	-11	12132112	0	0	129	37
0	0	12357	13745	-11	12132117	0	0	129	37
0	0	12353	13739	-11	12132122	0	0	128	37
0	0	12349	13739	-11	12132127	0	0	128	38
0	0	12349	13734	-11	12132132	0	0	127	39
0	0	12344	13734	-11	12132137	0	0	128	39
0	0	12340	13734	-11	12132142	0	0	128	40
0	0	12340	13734	-11	12132147	0	0	127	41
0	0	12333	13734	-11	12132152	0	0	127	42
0	0	12328	13734	-11	12132157	0	0	127	43
0	0	12323	13734	-11	12132162	0	0	128	43
0	0	12316	13734	-11	12132167	0	0	128	44
0	0	12311	13734	-11	12132172	0	0	128	44
0	0	12306	13739	-11	12132177	0	0	128	45
0	0	12300	13743	-11	12132182	0	0	128	45
0	0	12296	13743	-11	12132187	0	0	127	46
0	0	12291	13751	-11	12132192	0	0	127	46
0	0	12287	13756	-11	12132197	0	0	128	47
0	0	12283	13756	-11	12132202	0	0	128	47
0	0	12276	13762	-11	12132207	0	0	128	47
0	0	12270	13762	-11	12132212	0	0	128	47
0	0	12262	13762	-11	12132217	0	0	128	47
0	0	12254	13762	-11	12132222	0	0	128	47
0	0	12246	13757	-11	12132227	0	0	128	47
0	0	12237	13754	-11	12132232	0	0	128	47
0	0	12228	13754	-11	12132237	0	0	130	48
0	0	12218	13746	-11	12132242	0	0	130	48
0	0	12206	13746	-11	12132247	0	0	130	48
0	0	12194	13740	-11	12132252	0	0	130	48
0	0	12181	13737	-11	12132257	0	0	130	48
0	0	12168	13737	-11	12132262	0	0	128	47
0	0	12155	13731	-11	12132267	0	0	128	47
0	0	12140	13731	-11	12132272	0	0	128	47
0	0	12125	13731	-11	12132277	0	0	128	47
0	0	12110	13726	-11	12132282	0	0	128	47
0	0	12093	13726	-11	12132287	0	0	128	47
0	0	12077	13726	-11	12132292	0	0	127	46
0	0	12061	13721	-11	12132297	0	0	127	46
0	0	12044	13721	-11	12132302	0	0	127	46
0	0	12030	13714	-11	12132307	0	0	128	47
0	0	12015	13710	-11	12132312	0	0	131	48
0	0	12001	13706	-11	12132317	0	0	132	49
0	0	11988	13700	-11	12132322	0	0	133	50
0	0	11973	13696	-11	12132327	0	0	134	50
0	0	11958	13691	-11	12132332	0	0	136	50
0	0	11945	13686	-11	12132337	0	0	137	51
0	0	11931	13682	-11	12132342	0	0	138	51
0	0	11919	13676	-11	12132347	0	0	141	52
0	0	11908	13673	-11	12132352	0	0	142	53
0	0	11898	13669	-11	12132357	0	0	143	53
0	0	11891	13664	-11	12132362	0	0	144	54
0	0	11886	13664	-11	12132367	0	0	145	55
0	0	11882	13657	-11	12132372	0	0	148	56
0	0	11882	13651	-11	12132377	0	0	149	56
0	0	11878	13648	-11	12132382	0	0	149	56
0	0	11878	13642	-11	12132387	0	0	148	57
0	0	11878	13637	-11	12132392	0	0	148	57
0	0	11878	13633	-11	12132397	0	0	147	56
0	0	11883	13626	-11	12132402	0	0	147	56
0	0	11888	13621	-11	12132407	0	0	146	57
0	0	11896	13616	-11	12132412	0	0	146	57
0	0	11906	13612	-11	12132417	0	0	146	57
0	0	11917	13612	-11	12132422	0	0	144	57
0	0	11932	13607	-11	12132427	0	0	143	57
0	0	11946	13607	-11	12132432	0	0	142	57
0	0	11963	13607	-11	12132437	0	0	142	57
0	0	11980	13607	-11	12132443	0	0	142	57
0	0	11996	13607	-11	12132448	0	0	140	58
0	0	12013	13612	-11	12132453	0	0	140	58
0	0	12027	13616	-11	12132458	0	0	142	58
0	0	12040	13623	-11	12132463	0	0	142	58
0	0	12052	13627	-11	12132468	0	0	142	59
0	0	12062	13633	-11	12132473	0	0	142	59
0	0	12072	13637	-11	12132478	0	0	141	59
0	0	12081	13637	-11	12132483	0	0	139	58
0	0	12090	13644	-11	12132488	0	0	138	58
0	0	12100	13644	-11	12132493	0	0	136	57
0	0	12109	13649	-11	12132498	0	0	135	57
0	0	12119	13653	-11	12132503	0	0	134	56
0	0	12132	13653	-11	12132508	0	0	132	55
0	0	12143	13660	-11	12132513	0	0	131	55
0	0	12156	13663	-11	12132518	0	0	130	54
0	0	12168	13663	-11	12132523	0	0	129	53
0	0	12179	13672	-11	12132528	0	0	128	53
0	0	12192	13672	-11	12132533	0	0	127	52
0	0	12202	13680	-11	12132538	0	0	126	51
0	0	12213	13686	-11	12132543	0	0	125	51
0	0	12221	13686	-11	12132548	0	0	124	50
0	0	12228	13694	-11	12132553	0	0	124	50
0	0	12235	13694	-11	12132558	0	0	123	49
0	0	12239	13698	-11	12132563	0	0	123	49
0	0	12242	13698	-11	12132568	0	0	124	49
0	0	12246	13698	-11	12132573	0	0	124	49
0	0	12246	13698	-11	12132578	0	0	124	49
0	0	12250	13698	-11	12132583	0	0	124	49
0	0	12254	13698	-11	12132588	0	0	124	49
0	0	12254	13698	-11	12132593	0	0	124	49
0	0	12259	13698	-11	12132598	0	0	124	49
0	0	12259	13698	-11	12132603	0	0	124	49
0	0	12262	13698	-11	12132608	0	0	124	49
0	0	12266	13698	-11	12132613	0	0	124	49
0	0	12266	13698	-11	12132618	0	0	124	49
0	0	12270	13698	-11	12132623	0	0	123	49
0	0	12274	13693	-11	12132628	0	0	123	49
0	0	12274	13693	-11	12132633	0	0	123	49
0	0	12279	13693	-11	12132638	0	0	123	49
0	0	12279	13693	-11	12132643	0	0	124	50
0	0	12283	13693	-11	12132648	0	0	124	50
0	0	12283	13693	-11	12132653	0	0	125	51
0	0	12287	13693	-11	12132658	0	0	125	51
0	0	12287	13693	-11	12132663	0	0	125	51
0	0	12287	13693	-11	12132668	0	0	125	51
0	0	12291	13693	-11	12132673	0	0	125	51
0	0	12291	13693	-11	12132678	0	0	125	51
0	0	12291	13693	-11	12132683	0	0	125	51
0	0	12296	13693	-11	12132688	0	0	125	51
0	0	12300	13693	-11	12132693	0	0	125	51
0	0	12305	13693	-11	12132698	0	0	125	51
0	0	12310	13693	-11	12132703	0	0	125	51
0	0	12315	13697	-11	12132708	0	0	125	51
0	0	12319	13697	-11	12132713	0	0	125	51
0	0	12324	13701	-11	12132718	0	0	125	51
0	0	12328	13701	-11	12132723	0	0	125	51
0	0	12332	13707	-11	12132728	0	0	125	51
0	0	12337	13707	-11	12132733	0	0	125	51
0	0	12337	13713	-11	12132738	0	0	125	51
0	0	12342	13713	-11	12132743	0	0	125	51
0	0	12342	13718	-11	12132748	0	0	125	51
0	0	12346	13718	-11	12132753	0	0	123	51
0	0	12346	13721	-11	12132758	0	0	123	51
0	0	12346	13721	-11	12132763	0	0	123	51
0	0	12346	13727	-11	12132768	0	0	123	51
0	0	12349	13727	-11	12132773	0	0	123	51
0	0	12349	13730	-11	12132778	0	0	123	51
0	0	12349	13730	-11	12132783	0	0	123	51
0	0	12349	13730	-11	12132788	0	0	123	51
0	0	12349	13730	-11	12132793	0	0	123	51
0	0	12349	13730	-11	12132798	0	0	123	51
0	0	12345	13730	-11	12132803	0	0	123	51
0	0	12345	13730	-11	12132808	0	0	123	51
0	0	12345	13730	-11	12132813	0	0	123	51
0	0	12345	13730	-11	12132818	0	0	123	51
0	0	12345	13730	-11	12132823	0	0	123	51
0	0	12345	13730	-11	12132828	0	0	123	51
0	0	12342	13730	-11	12132833	0	0	123	51
0	0	12342	13730	-11	12132838	0	0	123	51
0	0	12342	13734	-11	12132843	0	0	123	51
0	0	12342	13734	-11	12132848	0	0	123	51
0	0	12342	13738	-11	12132853	0	0	123	51
0	0	12342	13742	-11	12132858	0	0	123	51
0	0	12342	13745	-11	12132863	0	0	123	51
0	0	12342	13745	-11	12132868	0	0	123	51
0	0	12342	13753	-11	12132873	0	0	123	51
0	0	12342	13753	-11	12132878	0	0	123	51
0	0	12342	13760	-11	12132883	0	0	123	51
0	0	12342	13765	-11	12132888	0	0	123	51
0	0	12342	13765	-11	12132893	0	0	123	51
0	0	12337	13770	-11	12132898	0	0	123	51
0	0	12337	13770	-11	12132903	0	0	123	51
0	0	12337	13770	-11	12132908	0	0	123	51
0	0	12337	13770	-11	12132913	0	0	123	51
0	0	12337	13770	-11	12132918	0	0	123	51
0	0	12337	13775	-11	12132923	0	0	123	51
0	0	12337	13775	-11	12132928	0	0	123	51
0	0	12337	13775	-11	12132933	0	0	123	51
0	0	12337	13775	-11	12132938	0	0	123	51
0	0	12334	13775	-11	12132943	0	0	125	51
0	0	12334	13775	-11	12132948	0	0	125	51
0	0	12334	13775	-11	12132953	0	0	125	51
0	0	12334	13769	-11	12132958	0	0	125	51
0	0	12330	13769	-11	12132963	0	0	125	51
0	0	12330	13769	-11	12132968	0	0	125	51
0	0	12330	13764	-11	12132973	0	0	125	51
0	0	12330	13764	-11	12132978	0	0	125	51
0	0	12330	13764	-11	12132983	0	0	125	51
0	0	12330	13764	-11	12132988	0	0	125	51
0	0	12326	13761	-11	12132993	0	0	125	51
0	0	12326	13761	-11	12132998	0	0	125	51
0	0	12326	13761	-11	12133003	0	0	125	51
0	0	12326	13761	-11	12133008	0	0	125	51
0	0	12326	13757	-11	12133013	0	0	125	51
0	0	12326	13757	-11	12133018	0	0	125	51
0	0	12326	13757	-11	12133023	0	0	125	51
0	0	12326	13757	-11	12133028	0	0	123	51
0	0	12326	13757	-11	12133033	0	0	123	51
0	0	12326	13757	-11	12133038	0	0	123	51
0	0	12326	13757	-11	12133043	0	0	123	51
0	0	12326	13757	-11	12133048	0	0	123	51
0	0	12329	13757	-11	12133053	0	0	123	51
0	0	12329	13757	-11	12133058	0	0	123	51
0	0	12329	13757	-11	12133063	0	0	123	51
0	0	12329	13757	-11	12133068	0	0	123	51
0	0	12329	13761	-11	12133073	0	0	123	51
0	0	12329	13761	-11	12133078	0	0	123	51
0	0	12329	13761	-11	12133083	0	0	123	51
0	0	12329	13765	-11	12133088	0	0	123	51
0	0	12329	13765	-11	12133093	0	0	123	51
0	0	12329	13769	-11	12133098	0	0	125	51
0	0	12329	13769	-11	12133103	0	0	125	51
0	0	12329	13769	-11	12133108	0	0	125	51
0	0	12329	13769	-11	12133113	0	0	125	51
0	0	12329	13769	-11	12133118	0	0	125	51
0	0	12326	13773	-11	12133123	0	0	125	51
0	0	12326	13773	-11	12133128	0	0	125	51
0	0	12326	13773	-11	12133133	0	0	125	51
0	0	12326	13778	-11	12133138	0	0	125	51
0	0	12326	13778	-11	12133143	0	0	125	51
0	0	12326	13782	-11	12133148	0	0	125	51
0	0	12326	13782	-11	12133153	0	0	125	51
0	0	12326	13786	-11	12133158	0	0	125	51
0	0	12326	13790	-11	12133163	0	0	125	51
0	0	12326	13790	-11	12133168	0	0	125	51
0	0	12326	13796	-11	12133173	0	0	125	51
0	0	12322	13800	-11	12133178	0	0	125	51
0	0	12322	13800	-11	12133183	0	0	125	51
0	0	12322	13806	-11	12133188	0	0	125	51
0	0	12322	13809	-11	12133193	0	0	125	51
0	0	12318	13809	-11	12133198	0	0	125	51
0	0	12314	13815	-11	12133203	0	0	125	51
0	0	12314	13815	-11	12133208	0	0	126	50
0	0	12308	13815	-11	12133213	0	0	125	50
0	0	12302	13821	-11	12133218	0	0	125	50
0	0	12299	13821	-11	12133223	0	0	124	49
0	0	12294	13826	-11	12133228	0	0	124	49
0	0	12290	13826	-11	12133233	0	0	124	49
0	0	12290	13830	-11	12133238	0	0	124	49
0	0	12282	13833	-11	12133243	0	0	124	49
0	0	12277	13833	-11	12133248	0	0	124	49
0	0	12274	13837	-11	12133253	0	0	124	49
0	0	12268	13840	-11	12133258	0	0	124	49
0	0	12268	13840	-11	12133263	0	0	124	49
0	0	12263	13845	-11	12133268	0	0	124	49
0	0	12263	13845	-11	12133273	0	0	124	49
0	0	12258	13850	-11	12133278	0	0	125	48
0	0	12255	13855	-11	12133283	0	0	125	48
0	0	12255	13855	-11	12133288	0	0	125	48
0	0	12250	13862	-11	12133293	0	0	125	48
0	0	12250	13867	-11	12133298	0	0	125	48
0	0	12250	13867	-11	12133303	0	0	125	48
0	0	12245	13875	-11	12133308	0	0	125	48
0	0	12245	13880	-11	12133313	0	0	125	48
0	0	12245	13884	-11	12133318	0	0	126	48
0	0	12240	13890	-11	12133323	0	0	126	48
0	0	12240	13890	-11	12133328	0	0	126	48
0	0	12240	13898	-11	12133333	0	0	125	47
0	0	12240	13902	-11	12133338	0	0	125	47
0	0	12236	13902	-11	12133343	0	0	124	47
0	0	12236	13909	-11	12133348	0	0	125	46
0	0	12233	13909	-11	12133353	0	0	125	46
0	0	12233	13909	-11	12133358	0	0	125	46
0	0	12226	13914	-11	12133363	0	0	125	46
0	0	12226	13914	-11	12133368	0	0	125	46
0	0	12220	13914	-11	12133373	0	0	125	46
0	0	12220	13914	-11	12133378	0	0	126	46
0	0	12215	13908	-11	12133383	0	0	126	46
0	0	12212	13908	-11	12133388	0	0	126	46
0	0	12212	13908	-11	12133393	0	0	126	46
0	0	12212	13908	-11	12133398	0	0	126	46
0	0	12207	13912	-11	12133403	0	0	126	46
0	0	12207	13912	-11	12133408	0	0	126	46
0	0	12207	13912	-11	12133413	0	0	126	46
0	0	12207	13915	-11	12133418	0	0	127	45
0	0	12207	13915	-11	12133423	0	0	127	45
0	0	12207	13915	-11	12133428	0	0	126	44
0	0	12207	13915	-11	12133433	0	0	126	44
0	0	12207	13911	-11	12133438	0	0	126	44
0	0	12203	13911	-11	12133443	0	0	126	44
0	0	12203	13908	-11	12133448	0	0	126	44
0	0	12203	13908	-11	12133453	0	0	126	44
0	0	12203	13903	-11	12133458	0	0	127	44
0	0	12203	13898	-11	12133463	0	0	127	44
0	0	12203	13898	-11	12133468	0	0	127	44
0	0	12203	13889	-11	12133473	0	0	127	44
0	0	12203	13880	-11	12133478	0	0	127	44
0	0	12203	13870	-11	12133483	0	0	126	44
0	0	12198	13856	-11	12133488	0	0	126	44
0	0	12193	13843	-11	12133493	0	0	126	44
0	0	12190	13830	-11	12133498	0	0	125	43
0	0	12190	13816	-11	12133503	0	0	124	44
0	0	12190	13811	-11	12133508	0	0	123	43
0	0	12190	13811	-11	12133513	0	0	123	43
0	0	12197	13818	-11	12133518	0	0	123	43
0	0	12201	13829	-11	12133523	0	0	123	43
0	0	12205	13833	-11	12133528	0	0	122	43
0	0	12205	13833	-11	12133533	0	0	122	43
0	0	12205	13826	-11	12133538	0	0	122	43
0	0	12205	13820	-11	12133543	0	0	122	43
0	0	12205	13820	-11	12133548	0	0	122	43
0	0	12209	13820	-11	12133553	0	0	122	43
0	0	12214	13820	-11	12133558	0	0	122	43
0	0	12219	13825	-11	12133563	0	0	122	43
0	0	12228	13829	-11	12133568	0	0	122	43
0	0	12236	13837	-11	12133573	0	0	122	43
0	0	12247	13845	-11	12133578	0	0	122	43
0	0	12258	13853	-11	12133583	0	0	122	43
0	0	12267	13866	-11	12133588	0	0	122	43
0	0	12278	13876	-11	12133593	0	0	122	43
0	0	12289	13889	-11	12133598	0	0	123	43
0	0	12299	13903	-11	12133603	0	0	123	43
