# Supplementary material for: “Let Me Hear Your Handwriting!” Evaluating the Movement Fluency from Its Sonification
Source: PLoS One. 2015 Jun 17;10(6):e0128388. doi: 10.1371/journal.pone.0128388 (PMC4470513; doi:10.1371/journal.pone.0128388)
Supplement: S1 Dataset — (ZIP) [file pone.0128388.s004.zip › S4_Dataset_Experiment1/LU5.txt]

Identification :	lucie	Operateur :	viet	Id tablette :	139460729	Id Curseur :	???
2011-07-28	13-44-29
Fichier origine :	C:\Documents and Settings\paz\Mes documents\Adulte Lapin
Nb segments :	1
Seg	Num	X /100 mm	Y /100 mm	Interv ms	Time ms	Tip	P	Az	Al
0	0	6957	13410	5	5	0	0	121	56
0	1	6957	13404	5	10	0	0	121	56
0	2	6957	13404	5	15	0	0	121	56
0	3	6957	13404	5	20	0	0	121	56
0	4	6957	13399	5	25	0	0	121	56
0	5	6957	13399	5	30	0	0	121	56
0	6	6957	13399	5	35	0	0	121	56
0	7	6957	13395	5	40	0	0	121	56
0	8	6957	13395	5	45	0	0	121	56
0	9	6954	13395	5	50	0	0	121	56
0	10	6954	13395	5	55	0	0	122	57
0	11	6954	13395	5	60	0	0	120	57
0	12	6954	13391	5	65	0	0	121	58
0	13	6954	13391	5	70	0	0	121	58
0	14	6954	13391	5	75	0	0	121	58
0	15	6954	13391	5	80	0	0	121	58
0	16	6954	13391	5	85	0	0	120	57
0	17	6954	13391	5	90	0	0	120	57
0	18	6949	13391	5	95	0	0	119	56
0	19	6949	13391	5	100	0	0	119	56
0	20	6949	13391	5	105	0	0	119	56
0	21	6945	13391	5	110	0	0	119	56
0	22	6945	13391	5	115	0	0	119	56
0	23	6945	13391	5	120	0	0	119	56
0	24	6941	13391	5	125	0	0	119	56
0	25	6941	13387	5	130	0	0	121	56
0	26	6936	13387	5	135	0	0	121	56
0	27	6936	13382	5	140	0	0	121	56
0	28	6930	13382	5	145	0	0	121	56
0	29	6926	13376	5	150	0	0	121	56
0	30	6922	13376	5	155	0	0	121	56
0	31	6915	13371	5	160	0	0	121	56
0	32	6909	13371	5	165	0	0	121	56
0	33	6904	13365	5	170	0	0	121	56
0	34	6896	13365	5	175	0	0	121	56
0	35	6891	13360	5	180	0	0	121	56
0	36	6885	13360	5	185	0	0	121	56
0	37	6878	13360	5	190	0	0	121	56
0	38	6875	13356	5	195	0	0	121	56
0	39	6869	13356	5	200	0	0	121	56
0	40	6865	13356	5	205	0	0	121	56
0	41	6860	13356	5	210	0	0	121	56
0	42	6855	13356	5	215	0	0	121	56
0	43	6851	13356	5	220	0	0	121	56
0	44	6847	13352	5	225	0	0	121	56
0	45	6842	13352	5	230	0	0	122	57
0	46	6836	13349	5	235	0	0	122	57
0	47	6829	13349	5	240	0	0	123	58
0	48	6822	13345	5	245	0	0	123	58
0	49	6815	13342	5	250	0	0	124	58
0	50	6807	13342	5	255	0	0	124	58
0	51	6801	13337	5	260	0	0	125	59
0	52	6794	13337	5	265	0	0	125	59
0	53	6787	13333	5	270	0	0	126	60
0	54	6782	13333	5	275	0	0	126	60
0	55	6777	13333	5	280	0	0	128	61
0	56	6773	13333	5	285	0	0	128	61
0	57	6773	13329	5	290	0	0	128	61
0	58	6768	13329	5	295	0	0	128	61
0	59	6768	13329	5	300	0	0	128	61
0	60	6768	13333	5	305	0	0	128	61
0	61	6763	13333	5	310	0	0	128	61
0	62	6763	13337	5	315	0	0	128	61
0	63	6763	13337	5	320	0	0	128	61
0	64	6758	13341	5	325	0	0	128	61
0	65	6758	13341	5	330	0	0	128	61
0	66	6758	13341	5	335	0	0	128	61
0	67	6754	13341	5	340	0	0	128	61
0	68	6754	13341	5	345	0	0	128	61
0	69	6749	13337	5	350	0	0	126	60
0	70	6745	13333	5	355	0	0	126	60
0	71	6741	13329	5	360	0	0	125	59
0	72	6737	13324	5	365	0	0	125	59
0	73	6737	13317	5	370	0	0	125	59
0	74	6730	13311	5	375	0	0	125	59
0	75	6730	13306	5	380	0	0	125	59
0	76	6730	13306	11	391	1	19	125	59
0	77	6716	13306	5	396	1	71	125	59
0	78	6711	13302	5	401	1	79	125	59
0	79	6706	13302	5	406	1	93	125	59
0	80	6706	13302	5	411	1	139	125	59
0	81	6702	13298	5	416	1	206	125	59
0	82	6702	13298	5	421	1	259	125	59
0	83	6702	13298	5	426	1	286	125	59
0	84	6702	13298	5	431	1	299	125	59
0	85	6702	13298	5	436	1	309	125	59
0	86	6702	13298	5	441	1	321	125	59
0	87	6702	13302	5	446	1	334	125	59
0	88	6702	13302	5	451	1	340	125	59
0	89	6702	13302	5	456	1	344	125	59
0	90	6702	13302	5	461	1	348	125	59
0	91	6702	13302	5	466	1	353	125	59
0	92	6702	13302	5	471	1	356	125	59
0	93	6702	13302	5	476	1	357	125	59
0	94	6705	13302	5	481	1	358	125	59
0	95	6705	13302	5	486	1	362	125	59
0	96	6711	13298	5	491	1	377	125	59
0	97	6718	13298	5	496	1	403	125	59
0	98	6727	13298	5	501	1	455	125	59
0	99	6740	13298	5	506	1	473	125	59
0	100	6755	13305	5	511	1	493	125	59
0	101	6772	13312	5	516	1	499	125	59
0	102	6790	13320	5	521	1	521	125	59
0	103	6811	13335	5	526	1	532	125	59
0	104	6835	13350	5	531	1	546	125	59
0	105	6862	13370	5	536	1	554	125	59
0	106	6888	13393	5	541	1	554	125	59
0	107	6913	13417	5	546	1	557	125	59
0	108	6938	13446	5	551	1	560	125	59
0	109	6962	13477	5	556	1	556	125	59
0	110	6986	13511	5	561	1	554	125	59
0	111	7009	13551	5	566	1	551	125	59
0	112	7032	13592	5	571	1	550	125	59
0	113	7053	13636	5	576	1	542	127	59
0	114	7071	13683	5	581	1	540	127	59
0	115	7087	13728	5	586	1	533	127	59
0	116	7098	13772	5	591	1	528	127	59
0	117	7106	13813	5	596	1	526	127	59
0	118	7106	13851	5	601	1	524	127	59
0	119	7106	13884	5	606	1	520	127	59
0	120	7106	13911	5	611	1	522	127	59
0	121	7101	13931	5	616	1	526	128	59
0	122	7095	13946	5	621	1	524	128	59
0	123	7087	13954	5	626	1	525	131	60
0	124	7077	13958	5	631	1	522	131	60
0	125	7067	13958	5	636	1	521	131	60
0	126	7055	13953	5	641	1	515	131	60
0	127	7041	13944	5	646	1	514	131	60
0	128	7027	13927	5	651	1	519	131	60
0	129	7012	13905	5	656	1	522	132	59
0	130	6997	13876	5	661	1	524	132	59
0	131	6985	13840	5	666	1	525	132	59
0	132	6974	13802	5	671	1	529	132	59
0	133	6965	13760	5	676	1	537	132	59
0	134	6958	13714	5	681	1	542	132	59
0	135	6949	13667	5	686	1	541	132	59
0	136	6943	13616	5	691	1	546	132	59
0	137	6936	13567	5	696	1	546	132	59
0	138	6932	13521	5	701	1	549	131	60
0	139	6932	13478	5	706	1	553	129	59
0	140	6932	13442	5	711	1	543	129	59
0	141	6932	13410	5	716	1	546	128	58
0	142	6932	13382	5	721	1	544	128	58
0	143	6937	13360	5	726	1	540	127	59
0	144	6942	13343	5	731	1	534	127	59
0	145	6947	13328	5	736	1	528	127	59
0	146	6951	13319	5	741	1	521	127	59
0	147	6957	13310	5	746	1	508	127	59
0	148	6962	13305	5	751	1	481	127	59
0	149	6967	13305	5	756	1	404	127	59
0	150	6973	13302	5	761	1	287	127	59
0	151	6980	13302	5	766	1	167	125	59
0	152	6990	13308	5	771	1	65	125	59
0	153	7001	13315	5	776	1	1	125	59
0	154	7001	13315	5	781	0	0	125	59
0	155	7029	13338	5	786	0	0	125	59
0	156	7044	13350	5	791	0	0	125	59
0	157	7059	13361	5	796	0	0	125	59
0	158	7075	13373	5	801	0	0	125	59
0	159	7088	13387	5	806	0	0	125	59
0	160	7105	13401	5	811	0	0	125	59
0	161	7121	13416	5	816	0	0	125	59
0	162	7138	13429	5	821	0	0	125	59
0	163	7155	13438	5	826	0	0	125	59
0	164	7170	13448	5	831	0	0	125	59
0	165	7185	13455	5	836	0	0	125	59
0	166	7199	13461	5	841	0	0	127	59
0	167	7210	13468	5	846	0	0	127	59
0	168	7219	13468	5	851	0	0	127	59
0	169	7224	13472	5	856	0	0	127	59
0	170	7228	13472	5	861	0	0	127	59
0	171	7228	13472	5	866	0	0	127	59
0	172	7228	13472	5	871	0	0	127	59
0	173	7232	13472	5	876	0	0	127	59
0	174	7232	13472	5	881	0	0	127	59
0	175	7232	13472	5	886	0	0	127	59
0	176	7228	13472	5	891	0	0	128	58
0	177	7224	13472	5	896	0	0	128	58
0	178	7224	13472	1	897	1	26	128	58
0	179	7220	13472	5	902	1	36	128	58
0	180	7213	13472	5	907	1	44	128	58
0	181	7213	13477	5	912	1	64	128	58
0	182	7213	13477	5	917	1	81	128	58
0	183	7213	13484	5	922	1	98	128	58
0	184	7213	13484	5	927	1	113	128	58
0	185	7213	13489	5	932	1	131	128	58
0	186	7213	13489	5	937	1	155	128	58
0	187	7213	13489	5	942	1	188	128	58
0	188	7213	13494	5	947	1	221	128	58
0	189	7213	13494	5	952	1	249	128	58
0	190	7213	13494	5	957	1	276	128	58
0	191	7209	13498	5	962	1	306	128	58
0	192	7209	13498	5	967	1	329	128	58
0	193	7204	13498	5	972	1	348	128	58
0	194	7200	13498	5	977	1	357	128	58
0	195	7195	13498	5	982	1	358	128	58
0	196	7188	13498	5	987	1	358	128	58
0	197	7181	13498	5	992	1	362	128	58
0	198	7173	13498	5	997	1	388	128	58
0	199	7164	13495	5	1002	1	425	128	58
0	200	7157	13490	5	1007	1	431	128	58
0	201	7148	13487	5	1012	1	439	128	58
0	202	7141	13482	5	1017	1	478	128	58
0	203	7133	13477	5	1022	1	489	128	58
0	204	7123	13471	5	1027	1	482	128	58
0	205	7114	13462	5	1032	1	483	128	58
0	206	7103	13451	5	1037	1	489	128	58
0	207	7092	13439	5	1042	1	493	128	58
0	208	7084	13424	5	1047	1	496	128	58
0	209	7074	13411	5	1052	1	499	128	58
0	210	7067	13396	5	1057	1	499	128	58
0	211	7060	13380	5	1062	1	500	127	59
0	212	7053	13364	5	1067	1	501	127	59
0	213	7048	13345	5	1072	1	503	127	59
0	214	7043	13329	5	1077	1	500	127	59
0	215	7043	13316	5	1082	1	498	127	59
0	216	7043	13302	5	1087	1	499	127	59
0	217	7043	13291	5	1092	1	501	127	59
0	218	7048	13280	5	1097	1	494	127	59
0	219	7053	13268	5	1102	1	493	127	59
0	220	7058	13261	5	1107	1	489	125	59
0	221	7065	13255	5	1112	1	480	125	59
0	222	7070	13250	5	1117	1	479	125	59
0	223	7077	13250	5	1122	1	479	125	59
0	224	7086	13246	5	1127	1	479	125	59
0	225	7095	13246	5	1132	1	474	125	59
0	226	7107	13246	5	1137	1	476	125	59
0	227	7119	13251	5	1142	1	472	125	59
0	228	7132	13260	5	1147	1	471	125	59
0	229	7147	13271	5	1152	1	469	125	59
0	230	7161	13286	5	1157	1	469	125	59
0	231	7175	13303	5	1162	1	466	125	59
0	232	7190	13320	5	1167	1	462	125	59
0	233	7201	13338	5	1172	1	464	125	59
0	234	7213	13357	6	1178	1	460	125	59
0	235	7224	13376	5	1183	1	454	125	59
0	236	7233	13399	5	1188	1	457	125	59
0	237	7242	13420	5	1193	1	452	125	59
0	238	7248	13439	5	1198	1	450	125	59
0	239	7251	13456	5	1203	1	455	125	59
0	240	7251	13465	5	1208	1	462	125	59
0	241	7251	13472	5	1213	1	473	125	59
0	242	7251	13472	5	1218	1	480	125	59
0	243	7251	13476	5	1223	1	488	127	59
0	244	7246	13476	5	1228	1	493	127	59
0	245	7246	13476	5	1233	1	494	127	59
0	246	7246	13472	5	1238	1	495	127	59
0	247	7246	13468	5	1243	1	499	127	59
0	248	7242	13457	5	1248	1	503	127	59
0	249	7236	13444	5	1253	1	507	127	59
0	250	7231	13424	5	1258	1	517	127	59
0	251	7224	13402	5	1263	1	533	127	59
0	252	7217	13380	5	1268	1	544	127	59
0	253	7211	13357	5	1273	1	542	127	59
0	254	7205	13339	5	1278	1	542	127	59
0	255	7201	13322	5	1283	1	542	127	59
0	256	7201	13308	5	1288	1	541	127	59
0	257	7201	13297	5	1293	1	542	127	59
0	258	7205	13289	5	1298	1	533	127	59
0	259	7209	13282	5	1303	1	530	127	59
0	260	7213	13278	5	1308	1	530	127	59
0	261	7219	13273	5	1313	1	533	127	59
0	262	7227	13273	5	1318	1	536	125	59
0	263	7238	13268	5	1323	1	533	125	59
0	264	7250	13268	5	1328	1	532	125	59
0	265	7262	13274	5	1333	1	527	125	59
0	266	7276	13281	5	1338	1	528	125	59
0	267	7290	13292	5	1343	1	528	125	59
0	268	7304	13305	5	1348	1	527	125	59
0	269	7320	13318	5	1353	1	527	125	59
0	270	7331	13334	5	1358	1	521	125	59
0	271	7345	13350	5	1363	1	527	125	59
0	272	7357	13367	5	1368	1	524	125	59
0	273	7366	13386	5	1373	1	521	125	59
0	274	7375	13405	5	1378	1	523	125	59
0	275	7381	13426	5	1383	1	523	125	59
0	276	7384	13449	5	1388	1	526	125	59
0	277	7390	13471	5	1393	1	522	126	60
0	278	7393	13494	5	1398	1	522	126	60
0	279	7393	13513	5	1403	1	524	128	61
0	280	7398	13526	5	1408	1	529	129	60
0	281	7398	13535	5	1413	1	541	128	59
0	282	7394	13535	5	1418	1	548	128	59
0	283	7394	13539	5	1423	1	555	127	59
0	284	7389	13539	5	1428	1	555	127	59
0	285	7389	13535	5	1433	1	558	127	59
0	286	7389	13530	5	1438	1	566	127	59
0	287	7385	13520	5	1443	1	574	127	59
0	288	7385	13505	5	1448	1	579	127	59
0	289	7377	13486	5	1453	1	581	127	59
0	290	7371	13461	5	1458	1	590	127	59
0	291	7364	13433	5	1463	1	599	127	59
0	292	7355	13403	5	1468	1	601	127	59
0	293	7347	13368	5	1473	1	603	127	59
0	294	7337	13332	5	1478	1	607	127	59
0	295	7326	13296	5	1483	1	600	127	59
0	296	7317	13255	5	1488	1	603	128	59
0	297	7304	13216	5	1493	1	595	128	59
0	298	7292	13172	5	1498	1	589	128	61
0	299	7279	13126	5	1503	1	581	128	61
0	300	7264	13083	5	1508	1	586	128	61
0	301	7253	13042	5	1513	1	582	126	61
0	302	7240	13009	5	1518	1	578	126	61
0	303	7230	12982	5	1523	1	571	126	61
0	304	7221	12958	5	1528	1	570	126	61
0	305	7214	12941	5	1533	1	570	124	62
0	306	7209	12925	5	1538	1	566	124	62
0	307	7204	12915	5	1543	1	547	124	62
0	308	7204	12910	5	1548	1	506	124	62
0	309	7198	12910	5	1553	1	424	124	62
0	310	7198	12910	5	1558	1	296	123	62
0	311	7195	12910	5	1563	1	148	123	62
0	312	7195	12913	5	1568	1	58	123	62
0	313	7195	12913	5	1573	0	0	123	62
0	314	7199	12937	5	1578	0	0	122	61
0	315	7206	12957	5	1583	0	0	122	61
0	316	7215	12980	5	1588	0	0	120	60
0	317	7227	13005	5	1593	0	0	120	60
0	318	7238	13038	5	1598	0	0	120	60
0	319	7250	13074	5	1603	0	0	122	60
0	320	7264	13113	5	1608	0	0	122	60
0	321	7278	13152	5	1613	0	0	122	60
0	322	7293	13186	5	1618	0	0	122	60
0	323	7306	13216	5	1623	0	0	122	60
0	324	7319	13243	5	1628	0	0	122	60
0	325	7331	13265	5	1633	0	0	122	60
0	326	7337	13286	5	1638	0	0	122	60
0	327	7342	13304	5	1643	0	0	122	60
0	328	7342	13304	8	1651	1	56	122	60
0	329	7342	13334	5	1656	1	73	124	60
0	330	7347	13346	5	1661	1	123	124	60
0	331	7351	13359	5	1666	1	185	124	60
0	332	7357	13373	5	1671	1	222	124	60
0	333	7364	13386	5	1676	1	250	124	60
0	334	7371	13400	5	1681	1	293	124	60
0	335	7379	13413	5	1686	1	302	124	60
0	336	7387	13426	5	1691	1	311	124	60
0	337	7395	13438	5	1696	1	310	124	60
0	338	7405	13448	5	1701	1	320	125	59
0	339	7415	13458	5	1706	1	341	125	59
0	340	7425	13467	5	1711	1	341	125	59
0	341	7435	13475	5	1716	1	340	125	59
0	342	7442	13484	5	1721	1	336	127	59
0	343	7450	13488	5	1726	1	335	127	59
0	344	7454	13488	5	1731	1	334	127	59
0	345	7454	13488	5	1736	1	335	127	59
0	346	7460	13488	5	1741	1	336	127	59
0	347	7460	13482	5	1746	1	341	127	59
0	348	7464	13476	5	1751	1	344	127	59
0	349	7464	13467	5	1756	1	348	127	59
0	350	7464	13459	5	1761	1	350	127	59
0	351	7464	13447	5	1766	1	366	127	59
0	352	7458	13432	5	1771	1	381	127	59
0	353	7452	13414	5	1776	1	391	127	59
0	354	7447	13390	5	1781	1	431	127	59
0	355	7440	13369	5	1786	1	440	127	59
0	356	7433	13348	5	1791	1	447	127	59
0	357	7427	13326	5	1796	1	448	127	59
0	358	7420	13307	5	1801	1	451	127	59
0	359	7416	13288	5	1806	1	447	127	59
0	360	7416	13274	5	1811	1	446	127	59
0	361	7416	13262	5	1816	1	447	125	59
0	362	7416	13251	5	1821	1	446	125	59
0	363	7416	13242	5	1826	1	444	125	59
0	364	7416	13234	5	1831	1	443	125	59
0	365	7421	13229	5	1836	1	443	125	59
0	366	7421	13229	5	1841	1	442	125	59
0	367	7427	13229	5	1846	1	442	124	60
0	368	7432	13229	5	1851	1	445	124	60
0	369	7438	13234	5	1856	1	449	124	60
0	370	7448	13240	5	1861	1	446	124	60
0	371	7459	13252	5	1866	1	445	124	60
0	372	7472	13267	5	1871	1	445	124	60
0	373	7485	13284	5	1876	1	446	124	60
0	374	7498	13305	5	1881	1	443	124	60
0	375	7514	13325	5	1886	1	442	124	60
0	376	7529	13347	5	1891	1	434	124	60
0	377	7543	13370	5	1896	1	437	124	60
0	378	7557	13390	5	1901	1	433	124	60
0	379	7568	13411	5	1906	1	441	124	60
0	380	7579	13429	5	1911	1	440	124	60
0	381	7588	13445	5	1916	1	439	124	60
0	382	7595	13459	5	1921	1	445	124	60
0	383	7599	13467	5	1926	1	449	125	59
0	384	7599	13474	5	1931	1	455	125	59
0	385	7599	13474	5	1936	1	466	125	59
0	386	7603	13474	5	1941	1	479	126	60
0	387	7603	13474	5	1946	1	490	126	60
0	388	7603	13474	5	1951	1	499	128	61
0	389	7599	13468	5	1956	1	507	129	60
0	390	7593	13460	5	1961	1	510	129	60
0	391	7588	13445	5	1966	1	525	129	60
0	392	7581	13431	5	1971	1	526	129	60
0	393	7574	13417	5	1976	1	526	129	60
0	394	7569	13399	5	1981	1	533	129	60
0	395	7561	13382	5	1986	1	533	129	60
0	396	7556	13362	5	1991	1	543	129	60
0	397	7551	13342	5	1996	1	555	129	60
0	398	7551	13326	5	2001	1	549	129	60
0	399	7551	13310	5	2006	1	551	129	60
0	400	7546	13296	5	2011	1	549	129	60
0	401	7546	13281	5	2016	1	548	129	60
0	402	7546	13264	5	2021	1	545	128	61
0	403	7550	13254	5	2026	1	540	128	61
0	404	7555	13245	5	2031	1	540	128	61
0	405	7560	13240	5	2036	1	537	128	61
0	406	7564	13240	5	2041	1	533	128	61
0	407	7570	13237	5	2046	1	531	126	61
0	408	7575	13237	5	2051	1	533	126	61
0	409	7582	13240	5	2056	1	534	126	61
0	410	7591	13245	5	2061	1	534	126	61
0	411	7602	13256	5	2066	1	534	126	61
0	412	7616	13270	5	2071	1	530	126	61
0	413	7630	13285	5	2076	1	528	126	61
0	414	7643	13303	5	2081	1	527	126	61
0	415	7658	13319	5	2086	1	528	126	61
0	416	7671	13337	5	2091	1	527	126	61
0	417	7685	13357	5	2096	1	522	126	61
0	418	7699	13373	5	2101	1	524	126	61
0	419	7712	13393	5	2106	1	523	126	61
0	420	7724	13409	5	2111	1	523	126	61
0	421	7734	13422	5	2116	1	522	126	61
0	422	7740	13434	5	2121	1	527	128	61
0	423	7746	13439	5	2126	1	533	128	61
0	424	7746	13443	5	2131	1	538	128	61
0	425	7746	13443	5	2136	1	542	128	61
0	426	7751	13443	5	2141	1	544	128	61
0	427	7751	13443	5	2146	1	548	128	61
0	428	7751	13443	5	2151	1	552	129	60
0	429	7751	13437	5	2156	1	555	129	60
0	430	7754	13430	5	2161	1	563	129	60
0	431	7754	13418	5	2166	1	569	129	60
0	432	7754	13407	5	2171	1	571	129	60
0	433	7754	13392	5	2176	1	582	129	60
0	434	7748	13375	5	2181	1	588	129	60
0	435	7742	13359	5	2186	1	591	129	60
0	436	7737	13342	5	2191	1	591	129	60
0	437	7731	13324	5	2196	1	592	129	60
0	438	7724	13308	5	2201	1	589	129	60
0	439	7720	13293	5	2206	1	587	129	60
0	440	7716	13280	5	2211	1	586	128	61
0	441	7716	13269	5	2216	1	578	128	61
0	442	7712	13261	5	2221	1	574	128	61
0	443	7712	13258	5	2226	1	572	128	61
0	444	7712	13258	5	2231	1	569	128	61
0	445	7712	13254	5	2236	1	569	128	61
0	446	7712	13254	5	2241	1	566	126	61
0	447	7712	13254	5	2246	1	564	126	61
0	448	7712	13261	5	2251	1	562	126	61
0	449	7719	13266	5	2256	1	563	126	61
0	450	7726	13276	5	2261	1	563	126	61
0	451	7733	13289	5	2266	1	562	126	61
0	452	7743	13305	5	2271	1	563	126	61
0	453	7753	13323	5	2276	1	556	126	61
0	454	7764	13342	5	2281	1	557	126	61
0	455	7776	13361	5	2286	1	556	126	61
0	456	7786	13381	5	2291	1	555	126	61
0	457	7799	13399	5	2296	1	552	126	61
0	458	7812	13417	5	2301	1	547	127	62
0	459	7823	13434	5	2306	1	546	127	62
0	460	7832	13444	5	2311	1	547	129	63
0	461	7837	13452	5	2316	1	550	130	62
0	462	7837	13456	5	2321	1	554	130	62
0	463	7842	13456	5	2326	1	555	130	62
0	464	7842	13456	5	2331	1	558	130	62
0	465	7848	13451	5	2336	1	561	130	62
0	466	7851	13446	5	2341	1	562	130	62
0	467	7851	13441	5	2346	1	563	130	62
0	468	7858	13431	5	2351	1	567	130	62
0	469	7858	13419	5	2356	1	570	132	61
0	470	7858	13406	5	2361	1	571	132	61
0	471	7861	13389	5	2366	1	574	132	61
0	472	7861	13374	5	2371	1	575	132	61
0	473	7861	13359	5	2376	1	572	132	61
0	474	7861	13344	5	2381	1	568	132	61
0	475	7861	13332	5	2386	1	569	130	62
0	476	7861	13320	5	2391	1	564	130	62
0	477	7866	13310	5	2396	1	557	130	62
0	478	7866	13302	5	2401	1	551	130	62
0	479	7875	13295	5	2406	1	540	130	62
0	480	7879	13295	5	2411	1	500	130	62
0	481	7884	13290	5	2416	1	359	130	62
0	482	7887	13290	5	2421	1	174	130	62
0	483	7887	13290	5	2426	1	36	130	62
0	484	7887	13290	5	2431	0	0	130	62
0	485	7896	13299	5	2436	0	0	130	62
0	486	7900	13306	5	2441	0	0	130	62
0	487	7906	13317	5	2446	0	0	130	62
0	488	7911	13332	5	2451	0	0	130	62
0	489	7916	13348	5	2456	0	0	130	62
0	490	7921	13367	5	2461	0	0	130	62
0	491	7925	13388	5	2466	0	0	130	62
0	492	7929	13409	5	2471	0	0	130	62
0	493	7933	13434	5	2476	0	0	130	62
0	494	7940	13460	5	2481	0	0	129	61
0	495	7945	13490	5	2486	0	0	129	61
0	496	7951	13524	5	2491	0	0	128	61
0	497	7951	13559	5	2496	0	0	126	60
0	498	7951	13600	5	2501	0	0	126	60
0	499	7942	13642	5	2506	0	0	125	59
0	500	7930	13684	5	2511	0	0	126	58
0	501	7912	13729	5	2516	0	0	126	58
0	502	7895	13771	5	2521	0	0	126	57
0	503	7877	13808	5	2526	0	0	126	57
0	504	7855	13838	5	2531	0	0	127	56
0	505	7833	13854	5	2536	0	0	127	56
0	506	7807	13861	5	2541	0	0	129	56
0	507	7779	13861	5	2546	0	0	130	55
0	508	7753	13861	5	2551	0	0	130	55
0	509	7728	13856	5	2556	0	0	132	55
0	510	7707	13847	5	2561	0	0	132	55
0	511	7688	13834	5	2566	0	0	134	56
0	512	7669	13819	5	2571	0	0	135	55
0	513	7654	13800	5	2576	0	0	135	55
0	514	7641	13782	5	2581	0	0	136	56
0	515	7641	13782	10	2591	1	247	136	56
0	516	7618	13757	5	2596	1	538	138	57
0	517	7610	13750	5	2601	1	562	136	57
0	518	7606	13744	5	2606	1	575	136	57
0	519	7606	13738	5	2611	1	605	136	57
0	520	7606	13738	5	2616	1	675	135	58
0	521	7611	13733	5	2621	1	762	135	58
0	522	7611	13733	5	2626	1	811	134	58
0	523	7611	13733	5	2631	1	837	134	58
0	524	7611	13728	5	2636	1	856	132	59
0	525	7611	13728	5	2641	1	872	132	59
0	526	7615	13728	5	2646	1	885	131	60
0	527	7615	13728	5	2651	1	890	131	60
0	528	7615	13728	5	2656	1	889	131	60
0	529	7615	13724	5	2661	1	883	131	60
0	530	7615	13724	5	2666	1	875	131	60
0	531	7615	13724	5	2671	1	858	131	60
0	532	7618	13724	5	2676	1	834	131	60
0	533	7618	13724	5	2681	1	791	131	60
0	534	7623	13718	5	2686	1	608	131	60
0	535	7631	13711	5	2691	1	139	131	60
0	536	7631	13711	5	2696	0	0	131	60
0	537	7649	13704	5	2701	0	0	131	60
0	538	7653	13713	5	2706	0	0	132	60
0	539	7653	13736	5	2711	0	0	132	60
0	540	7653	13771	5	2716	0	0	134	61
0	541	7653	13818	5	2721	0	0	134	61
0	542	7653	13869	5	2726	0	0	135	60
0	543	7669	13934	5	2731	0	0	138	59
0	544	7689	14009	5	2736	0	0	139	58
0	545	7721	14089	5	2741	0	0	142	57
0	546	7761	14178	5	2746	0	0	144	57
0	547	7761	14178	5	2751	0	0	144	57
0	548	12451	13832	503	3254	0	0	131	34
0	549	12451	13828	5	3259	0	0	130	35
0	550	12441	13821	5	3264	0	0	130	35
0	551	12432	13811	5	3269	0	0	130	35
0	552	12418	13798	5	3274	0	0	129	35
0	553	12404	13786	5	3279	0	0	129	35
0	554	12392	13775	5	3284	0	0	129	35
0	555	12379	13766	5	3289	0	0	129	36
0	556	12371	13757	5	3294	0	0	129	36
0	557	12363	13750	5	3299	0	0	129	37
0	558	12357	13745	5	3304	0	0	129	37
0	559	12353	13739	5	3309	0	0	128	37
0	560	12349	13739	5	3314	0	0	128	38
0	561	12349	13734	5	3319	0	0	127	39
0	562	12344	13734	5	3324	0	0	128	39
0	563	12340	13734	5	3329	0	0	128	40
0	564	12340	13734	5	3334	0	0	127	41
0	565	12333	13734	5	3339	0	0	127	42
0	566	12328	13734	5	3344	0	0	127	43
0	567	12323	13734	5	3349	0	0	128	43
0	568	12316	13734	5	3354	0	0	128	44
0	569	12311	13734	5	3359	0	0	128	44
0	570	12306	13739	5	3364	0	0	128	45
0	571	12300	13743	5	3369	0	0	128	45
0	572	12296	13743	5	3374	0	0	127	46
0	573	12291	13751	5	3379	0	0	127	46
0	574	12287	13756	5	3384	0	0	128	47
0	575	12283	13756	5	3389	0	0	128	47
0	576	12276	13762	5	3394	0	0	128	47
0	577	12270	13762	5	3399	0	0	128	47
0	578	12262	13762	5	3404	0	0	128	47
0	579	12254	13762	5	3409	0	0	128	47
0	580	12246	13757	5	3414	0	0	128	47
0	581	12237	13754	5	3419	0	0	128	47
0	582	12228	13754	5	3424	0	0	130	48
0	583	12218	13746	5	3429	0	0	130	48
0	584	12206	13746	5	3434	0	0	130	48
0	585	12194	13740	5	3439	0	0	130	48
0	586	12181	13737	5	3444	0	0	130	48
0	587	12168	13737	5	3449	0	0	128	47
0	588	12155	13731	5	3454	0	0	128	47
0	589	12140	13731	5	3459	0	0	128	47
0	590	12125	13731	5	3464	0	0	128	47
0	591	12110	13726	5	3469	0	0	128	47
0	592	12093	13726	5	3474	0	0	128	47
0	593	12077	13726	5	3479	0	0	127	46
0	594	12061	13721	5	3484	0	0	127	46
0	595	12044	13721	5	3489	0	0	127	46
0	596	12030	13714	5	3494	0	0	128	47
0	597	12015	13710	5	3499	0	0	131	48
0	598	12001	13706	5	3504	0	0	132	49
0	599	11988	13700	5	3509	0	0	133	50
0	600	11973	13696	5	3514	0	0	134	50
0	601	11958	13691	5	3519	0	0	136	50
0	602	11945	13686	5	3524	0	0	137	51
0	603	11931	13682	5	3529	0	0	138	51
0	604	11919	13676	5	3534	0	0	141	52
0	605	11908	13673	5	3539	0	0	142	53
0	606	11898	13669	5	3544	0	0	143	53
0	607	11891	13664	5	3549	0	0	144	54
0	608	11886	13664	5	3554	0	0	145	55
0	609	11882	13657	5	3559	0	0	148	56
0	610	11882	13651	5	3564	0	0	149	56
0	611	11878	13648	5	3569	0	0	149	56
0	612	11878	13642	5	3574	0	0	148	57
0	613	11878	13637	5	3579	0	0	148	57
0	614	11878	13633	5	3584	0	0	147	56
0	615	11883	13626	5	3589	0	0	147	56
0	616	11888	13621	5	3594	0	0	146	57
0	617	11896	13616	5	3599	0	0	146	57
0	618	11906	13612	5	3604	0	0	146	57
0	619	11917	13612	5	3609	0	0	144	57
0	620	11932	13607	5	3614	0	0	143	57
0	621	11946	13607	5	3619	0	0	142	57
0	622	11963	13607	5	3624	0	0	142	57
0	623	11980	13607	6	3630	0	0	142	57
0	624	11996	13607	5	3635	0	0	140	58
0	625	12013	13612	5	3640	0	0	140	58
0	626	12027	13616	5	3645	0	0	142	58
0	627	12040	13623	5	3650	0	0	142	58
0	628	12052	13627	5	3655	0	0	142	59
0	629	12062	13633	5	3660	0	0	142	59
0	630	12072	13637	5	3665	0	0	141	59
0	631	12081	13637	5	3670	0	0	139	58
0	632	12090	13644	5	3675	0	0	138	58
0	633	12100	13644	5	3680	0	0	136	57
0	634	12109	13649	5	3685	0	0	135	57
0	635	12119	13653	5	3690	0	0	134	56
0	636	12132	13653	5	3695	0	0	132	55
0	637	12143	13660	5	3700	0	0	131	55
0	638	12156	13663	5	3705	0	0	130	54
0	639	12168	13663	5	3710	0	0	129	53
0	640	12179	13672	5	3715	0	0	128	53
0	641	12192	13672	5	3720	0	0	127	52
0	642	12202	13680	5	3725	0	0	126	51
0	643	12213	13686	5	3730	0	0	125	51
0	644	12221	13686	5	3735	0	0	124	50
0	645	12228	13694	5	3740	0	0	124	50
0	646	12235	13694	5	3745	0	0	123	49
0	647	12239	13698	5	3750	0	0	123	49
0	648	12242	13698	5	3755	0	0	124	49
0	649	12246	13698	5	3760	0	0	124	49
0	650	12246	13698	5	3765	0	0	124	49
0	651	12250	13698	5	3770	0	0	124	49
0	652	12254	13698	5	3775	0	0	124	49
0	653	12254	13698	5	3780	0	0	124	49
0	654	12259	13698	5	3785	0	0	124	49
0	655	12259	13698	5	3790	0	0	124	49
0	656	12262	13698	5	3795	0	0	124	49
0	657	12266	13698	5	3800	0	0	124	49
0	658	12266	13698	5	3805	0	0	124	49
0	659	12270	13698	5	3810	0	0	123	49
0	660	12274	13693	5	3815	0	0	123	49
0	661	12274	13693	5	3820	0	0	123	49
0	662	12279	13693	5	3825	0	0	123	49
0	663	12279	13693	5	3830	0	0	124	50
0	664	12283	13693	5	3835	0	0	124	50
0	665	12283	13693	5	3840	0	0	125	51
0	666	12287	13693	5	3845	0	0	125	51
0	667	12287	13693	5	3850	0	0	125	51
0	668	12287	13693	5	3855	0	0	125	51
0	669	12291	13693	5	3860	0	0	125	51
0	670	12291	13693	5	3865	0	0	125	51
0	671	12291	13693	5	3870	0	0	125	51
0	672	12296	13693	5	3875	0	0	125	51
0	673	12300	13693	5	3880	0	0	125	51
0	674	12305	13693	5	3885	0	0	125	51
0	675	12310	13693	5	3890	0	0	125	51
0	676	12315	13697	5	3895	0	0	125	51
0	677	12319	13697	5	3900	0	0	125	51
0	678	12324	13701	5	3905	0	0	125	51
0	679	12328	13701	5	3910	0	0	125	51
0	680	12332	13707	5	3915	0	0	125	51
0	681	12337	13707	5	3920	0	0	125	51
0	682	12337	13713	5	3925	0	0	125	51
0	683	12342	13713	5	3930	0	0	125	51
0	684	12342	13718	5	3935	0	0	125	51
0	685	12346	13718	5	3940	0	0	123	51
0	686	12346	13721	5	3945	0	0	123	51
0	687	12346	13721	5	3950	0	0	123	51
0	688	12346	13727	5	3955	0	0	123	51
0	689	12349	13727	5	3960	0	0	123	51
0	690	12349	13730	5	3965	0	0	123	51
0	691	12349	13730	5	3970	0	0	123	51
0	692	12349	13730	5	3975	0	0	123	51
0	693	12349	13730	5	3980	0	0	123	51
0	694	12349	13730	5	3985	0	0	123	51
0	695	12345	13730	5	3990	0	0	123	51
0	696	12345	13730	5	3995	0	0	123	51
0	697	12345	13730	5	4000	0	0	123	51
0	698	12345	13730	5	4005	0	0	123	51
0	699	12345	13730	5	4010	0	0	123	51
0	700	12345	13730	5	4015	0	0	123	51
0	701	12342	13730	5	4020	0	0	123	51
0	702	12342	13730	5	4025	0	0	123	51
0	703	12342	13734	5	4030	0	0	123	51
0	704	12342	13734	5	4035	0	0	123	51
0	705	12342	13738	5	4040	0	0	123	51
0	706	12342	13742	5	4045	0	0	123	51
0	707	12342	13745	5	4050	0	0	123	51
0	708	12342	13745	5	4055	0	0	123	51
0	709	12342	13753	5	4060	0	0	123	51
0	710	12342	13753	5	4065	0	0	123	51
0	711	12342	13760	5	4070	0	0	123	51
0	712	12342	13765	5	4075	0	0	123	51
0	713	12342	13765	5	4080	0	0	123	51
0	714	12337	13770	5	4085	0	0	123	51
0	715	12337	13770	5	4090	0	0	123	51
0	716	12337	13770	5	4095	0	0	123	51
0	717	12337	13770	5	4100	0	0	123	51
0	718	12337	13770	5	4105	0	0	123	51
0	719	12337	13775	5	4110	0	0	123	51
0	720	12337	13775	5	4115	0	0	123	51
0	721	12337	13775	5	4120	0	0	123	51
0	722	12337	13775	5	4125	0	0	123	51
0	723	12334	13775	5	4130	0	0	125	51
0	724	12334	13775	5	4135	0	0	125	51
0	725	12334	13775	5	4140	0	0	125	51
0	726	12334	13769	5	4145	0	0	125	51
0	727	12330	13769	5	4150	0	0	125	51
0	728	12330	13769	5	4155	0	0	125	51
0	729	12330	13764	5	4160	0	0	125	51
0	730	12330	13764	5	4165	0	0	125	51
0	731	12330	13764	5	4170	0	0	125	51
0	732	12330	13764	5	4175	0	0	125	51
0	733	12326	13761	5	4180	0	0	125	51
0	734	12326	13761	5	4185	0	0	125	51
0	735	12326	13761	5	4190	0	0	125	51
0	736	12326	13761	5	4195	0	0	125	51
0	737	12326	13757	5	4200	0	0	125	51
0	738	12326	13757	5	4205	0	0	125	51
0	739	12326	13757	5	4210	0	0	125	51
0	740	12326	13757	5	4215	0	0	123	51
0	741	12326	13757	5	4220	0	0	123	51
0	742	12326	13757	5	4225	0	0	123	51
0	743	12326	13757	5	4230	0	0	123	51
0	744	12326	13757	5	4235	0	0	123	51
0	745	12329	13757	5	4240	0	0	123	51
0	746	12329	13757	5	4245	0	0	123	51
0	747	12329	13757	5	4250	0	0	123	51
0	748	12329	13757	5	4255	0	0	123	51
0	749	12329	13761	5	4260	0	0	123	51
0	750	12329	13761	5	4265	0	0	123	51
0	751	12329	13761	5	4270	0	0	123	51
0	752	12329	13765	5	4275	0	0	123	51
0	753	12329	13765	5	4280	0	0	123	51
0	754	12329	13769	5	4285	0	0	125	51
0	755	12329	13769	5	4290	0	0	125	51
0	756	12329	13769	5	4295	0	0	125	51
0	757	12329	13769	5	4300	0	0	125	51
0	758	12329	13769	5	4305	0	0	125	51
0	759	12326	13773	5	4310	0	0	125	51
0	760	12326	13773	5	4315	0	0	125	51
0	761	12326	13773	5	4320	0	0	125	51
0	762	12326	13778	5	4325	0	0	125	51
0	763	12326	13778	5	4330	0	0	125	51
0	764	12326	13782	5	4335	0	0	125	51
0	765	12326	13782	5	4340	0	0	125	51
0	766	12326	13786	5	4345	0	0	125	51
0	767	12326	13790	5	4350	0	0	125	51
0	768	12326	13790	5	4355	0	0	125	51
0	769	12326	13796	5	4360	0	0	125	51
0	770	12322	13800	5	4365	0	0	125	51
0	771	12322	13800	5	4370	0	0	125	51
0	772	12322	13806	5	4375	0	0	125	51
0	773	12322	13809	5	4380	0	0	125	51
0	774	12318	13809	5	4385	0	0	125	51
0	775	12314	13815	5	4390	0	0	125	51
0	776	12314	13815	5	4395	0	0	126	50
0	777	12308	13815	5	4400	0	0	125	50
0	778	12302	13821	5	4405	0	0	125	50
0	779	12299	13821	5	4410	0	0	124	49
0	780	12294	13826	5	4415	0	0	124	49
0	781	12290	13826	5	4420	0	0	124	49
0	782	12290	13830	5	4425	0	0	124	49
0	783	12282	13833	5	4430	0	0	124	49
0	784	12277	13833	5	4435	0	0	124	49
0	785	12274	13837	5	4440	0	0	124	49
0	786	12268	13840	5	4445	0	0	124	49
0	787	12268	13840	5	4450	0	0	124	49
0	788	12263	13845	5	4455	0	0	124	49
0	789	12263	13845	5	4460	0	0	124	49
0	790	12258	13850	5	4465	0	0	125	48
0	791	12255	13855	5	4470	0	0	125	48
0	792	12255	13855	5	4475	0	0	125	48
0	793	12250	13862	5	4480	0	0	125	48
0	794	12250	13867	5	4485	0	0	125	48
0	795	12250	13867	5	4490	0	0	125	48
0	796	12245	13875	5	4495	0	0	125	48
0	797	12245	13880	5	4500	0	0	125	48
0	798	12245	13884	5	4505	0	0	126	48
0	799	12240	13890	5	4510	0	0	126	48
0	800	12240	13890	5	4515	0	0	126	48
0	801	12240	13898	5	4520	0	0	125	47
0	802	12240	13902	5	4525	0	0	125	47
0	803	12236	13902	5	4530	0	0	124	47
0	804	12236	13909	5	4535	0	0	125	46
0	805	12233	13909	5	4540	0	0	125	46
0	806	12233	13909	5	4545	0	0	125	46
0	807	12226	13914	5	4550	0	0	125	46
0	808	12226	13914	5	4555	0	0	125	46
0	809	12220	13914	5	4560	0	0	125	46
0	810	12220	13914	5	4565	0	0	126	46
0	811	12215	13908	5	4570	0	0	126	46
0	812	12212	13908	5	4575	0	0	126	46
0	813	12212	13908	5	4580	0	0	126	46
0	814	12212	13908	5	4585	0	0	126	46
0	815	12207	13912	5	4590	0	0	126	46
0	816	12207	13912	5	4595	0	0	126	46
0	817	12207	13912	5	4600	0	0	126	46
0	818	12207	13915	5	4605	0	0	127	45
0	819	12207	13915	5	4610	0	0	127	45
0	820	12207	13915	5	4615	0	0	126	44
0	821	12207	13915	5	4620	0	0	126	44
0	822	12207	13911	5	4625	0	0	126	44
0	823	12203	13911	5	4630	0	0	126	44
0	824	12203	13908	5	4635	0	0	126	44
0	825	12203	13908	5	4640	0	0	126	44
0	826	12203	13903	5	4645	0	0	127	44
0	827	12203	13898	5	4650	0	0	127	44
0	828	12203	13898	5	4655	0	0	127	44
0	829	12203	13889	5	4660	0	0	127	44
0	830	12203	13880	5	4665	0	0	127	44
0	831	12203	13870	5	4670	0	0	126	44
0	832	12198	13856	5	4675	0	0	126	44
0	833	12193	13843	5	4680	0	0	126	44
0	834	12190	13830	5	4685	0	0	125	43
0	835	12190	13816	5	4690	0	0	124	44
0	836	12190	13811	5	4695	0	0	123	43
0	837	12190	13811	5	4700	0	0	123	43
0	838	12197	13818	5	4705	0	0	123	43
0	839	12201	13829	5	4710	0	0	123	43
0	840	12205	13833	5	4715	0	0	122	43
0	841	12205	13833	5	4720	0	0	122	43
0	842	12205	13826	5	4725	0	0	122	43
0	843	12205	13820	5	4730	0	0	122	43
0	844	12205	13820	5	4735	0	0	122	43
0	845	12209	13820	5	4740	0	0	122	43
0	846	12214	13820	5	4745	0	0	122	43
0	847	12219	13825	5	4750	0	0	122	43
0	848	12228	13829	5	4755	0	0	122	43
0	849	12236	13837	5	4760	0	0	122	43
0	850	12247	13845	5	4765	0	0	122	43
0	851	12258	13853	5	4770	0	0	122	43
0	852	12267	13866	5	4775	0	0	122	43
0	853	12278	13876	5	4780	0	0	122	43
0	854	12289	13889	5	4785	0	0	123	43
0	855	12299	13903	5	4790	0	0	123	43
0	856	12312	13914	5	4795	0	0	123	43
0	857	12325	13929	5	4800	0	0	124	43
0	858	12337	13943	5	4805	0	0	125	43
0	859	12352	13958	5	4810	0	0	126	43
0	860	12363	13977	5	4815	0	0	128	43
0	861	12375	13995	5	4820	0	0	128	43
0	862	12388	14019	5	4825	0	0	129	43
0	863	12399	14046	5	4830	0	0	130	42
0	864	12413	14076	5	4835	0	0	131	42
0	865	12426	14109	5	4840	0	0	131	42
0	866	12440	14146	5	4845	0	0	130	42
0	867	12455	14179	5	4850	0	0	129	43
0	868	12469	14217	5	4855	0	0	128	43
0	869	12487	14253	5	4860	0	0	126	44
0	870	12507	14285	5	4865	0	0	125	44
0	871	12527	14322	5	4870	0	0	123	45
0	872	12551	14353	5	4875	0	0	123	46
0	873	12577	14383	5	4880	0	0	122	46
0	874	12608	14412	5	4885	0	0	122	47
0	875	12646	14434	5	4890	0	0	122	47
0	876	12683	14457	5	4895	0	0	122	48
0	877	12724	14476	5	4900	0	0	121	49
0	878	12766	14492	5	4905	0	0	120	50
0	879	12808	14509	5	4910	0	0	120	51
0	880	12854	14521	5	4915	0	0	121	52
0	881	12900	14536	5	4920	0	0	123	53
0	882	12946	14551	5	4925	0	0	125	54
0	883	12994	14565	5	4930	0	0	129	55
0	884	13037	14579	5	4935	0	0	135	55
0	885	13082	14586	5	4940	0	0	139	56
0	886	13126	14595	5	4945	0	0	144	56
0	887	13167	14601	5	4950	0	0	145	55
0	888	13215	14608	5	4955	0	0	143	53
0	889	13256	14619	5	4960	0	0	142	52
0	890	13300	14625	5	4965	0	0	141	49
0	891	13343	14633	5	4970	0	0	139	47
0	892	13376	14639	5	4975	0	0	138	46
0	893	13416	14639	5	4980	0	0	137	44
0	894	13452	14639	5	4985	0	0	135	43
0	895	13489	14639	5	4990	0	0	134	42
0	896	13530	14635	5	4995	0	0	133	40
0	897	13530	14635	5	5000	0	0	133	40
0	898	12240	14724	334	5334	0	0	115	28
0	899	12240	14712	5	5339	0	0	114	28
0	900	12232	14691	5	5344	0	0	114	28
0	901	12223	14661	5	5349	0	0	114	28
0	902	12214	14618	5	5354	0	0	114	28
0	903	12206	14577	5	5359	0	0	114	28
0	904	12206	14535	5	5364	0	0	113	28
0	905	12200	14486	5	5369	0	0	113	28
0	906	12200	14441	5	5374	0	0	112	28
0	907	12200	14391	5	5379	0	0	111	28
0	908	12200	14340	5	5384	0	0	111	29
0	909	12200	14292	5	5389	0	0	110	29
0	910	12200	14240	5	5394	0	0	109	31
0	911	12200	14193	5	5399	0	0	108	31
0	912	12208	14146	5	5404	0	0	107	31
0	913	12213	14098	5	5409	0	0	106	31
0	914	12218	14054	5	5414	0	0	106	31
0	915	12224	14008	5	5419	0	0	106	31
0	916	12227	13965	5	5424	0	0	107	32
0	917	12232	13924	5	5429	0	0	107	32
0	918	12232	13880	5	5434	0	0	108	33
0	919	12232	13840	5	5439	0	0	108	33
0	920	12232	13797	5	5444	0	0	109	33
0	921	12232	13755	5	5449	0	0	109	33
0	922	12227	13717	5	5454	0	0	110	32
0	923	12224	13678	5	5459	0	0	110	33
0	924	12218	13644	5	5464	0	0	111	33
0	925	12212	13612	5	5469	0	0	112	34
0	926	12208	13583	5	5474	0	0	113	34
0	927	12202	13559	5	5479	0	0	114	34
0	928	12196	13535	5	5484	0	0	115	34
0	929	12189	13512	5	5489	0	0	116	35
0	930	12181	13492	5	5494	0	0	117	36
0	931	12173	13471	5	5499	0	0	115	36
0	932	12166	13452	5	5504	0	0	114	37
0	933	12160	13439	5	5509	0	0	114	38
0	934	12156	13426	5	5514	0	0	113	40
0	935	12151	13418	5	5519	0	0	113	41
0	936	12151	13412	5	5524	0	0	112	42
0	937	12148	13406	5	5529	0	0	112	43
0	938	12148	13406	5	5534	0	0	112	44
0	939	12148	13398	5	5539	0	0	111	45
0	940	12148	13398	5	5544	0	0	112	46
0	941	12148	13398	5	5549	0	0	112	47
0	942	12154	13394	5	5554	0	0	112	48
0	943	12154	13394	5	5559	0	0	112	49
0	944	12160	13394	5	5564	0	0	112	49
0	945	12163	13394	5	5569	0	0	113	50
0	946	12163	13394	5	5574	0	0	113	50
0	947	12169	13390	5	5579	0	0	113	50
0	948	12169	13390	5	5584	0	0	113	51
0	949	12174	13390	5	5589	0	0	113	51
0	950	12174	13387	5	5594	0	0	114	51
0	951	12178	13387	5	5599	0	0	114	51
0	952	12178	13383	5	5604	0	0	114	51
0	953	12178	13379	5	5609	0	0	114	51
0	954	12178	13375	5	5614	0	0	114	51
0	955	12178	13369	5	5619	0	0	114	51
0	956	12178	13364	5	5624	0	0	114	51
0	957	12178	13358	5	5629	0	0	114	51
0	958	12182	13351	5	5634	0	0	113	52
0	959	12182	13347	5	5639	0	0	113	52
0	960	12186	13341	5	5644	0	0	113	52
0	961	12186	13334	5	5649	0	0	113	52
0	962	12186	13330	5	5654	0	0	113	52
0	963	12186	13324	5	5659	0	0	113	52
0	964	12186	13319	5	5664	0	0	113	52
0	965	12186	13313	5	5669	0	0	114	53
0	966	12186	13306	5	5674	0	0	114	53
0	967	12180	13301	5	5679	0	0	114	53
0	968	12180	13294	5	5684	0	0	114	53
0	969	12176	13288	5	5689	0	0	114	53
0	970	12176	13284	5	5694	0	0	114	53
0	971	12176	13279	5	5699	0	0	114	53
0	972	12176	13279	5	5704	0	0	114	53
0	973	12176	13275	5	5709	0	0	114	53
0	974	12176	13275	5	5714	0	0	115	54
0	975	12176	13271	5	5719	0	0	115	54
0	976	12180	13271	5	5724	0	0	116	55
0	977	12180	13271	5	5729	0	0	116	55
0	978	12186	13271	5	5734	0	0	116	55
0	979	12190	13271	5	5739	0	0	116	55
0	980	12190	13277	5	5744	0	0	116	55
0	981	12195	13277	5	5749	0	0	116	55
0	982	12199	13281	5	5754	0	0	116	55
0	983	12199	13285	5	5759	0	0	116	55
0	984	12204	13285	5	5764	0	0	116	55
0	985	12204	13285	5	5769	0	0	116	55
0	986	12204	13289	5	5774	0	0	116	55
0	987	12210	13289	5	5779	0	0	116	55
0	988	12210	13289	5	5784	0	0	116	55
0	989	12210	13289	5	5789	0	0	116	55
0	990	12210	13284	5	5794	0	0	116	55
0	991	12210	13284	5	5799	0	0	117	56
0	992	12210	13284	5	5804	0	0	117	56
0	993	12210	13281	5	5809	0	0	118	57
0	994	12210	13281	5	5814	0	0	118	57
0	995	12210	13281	5	5819	0	0	118	57
0	996	12204	13281	5	5824	0	0	118	57
0	997	12204	13281	5	5829	0	0	118	57
0	998	12201	13285	5	5834	0	0	118	57
0	999	12197	13289	5	5839	0	0	118	57
0	1000	12197	13289	5	5844	0	0	118	57
0	1001	12197	13295	5	5849	0	0	118	57
0	1002	12194	13300	5	5854	0	0	118	57
0	1003	12194	13300	5	5859	0	0	118	57
0	1004	12194	13308	5	5864	0	0	118	57
0	1005	12194	13311	5	5869	0	0	118	57
0	1006	12194	13311	5	5874	0	0	118	57
0	1007	12197	13318	5	5879	0	0	118	57
0	1008	12197	13318	5	5884	0	0	118	57
0	1009	12197	13318	5	5889	0	0	118	57
0	1010	12197	13323	5	5894	0	0	118	57
0	1011	12197	13323	5	5899	0	0	118	57
0	1012	12197	13323	6	5905	0	0	118	57
0	1013	12197	13323	5	5910	0	0	118	57
0	1014	12197	13323	5	5915	0	0	118	57
0	1015	12193	13323	5	5920	0	0	118	57
0	1016	12193	13323	5	5925	0	0	118	57
0	1017	12189	13323	5	5930	0	0	118	57
0	1018	12189	13327	5	5935	0	0	118	57
0	1019	12189	13327	5	5940	0	0	118	57
0	1020	12183	13327	5	5945	0	0	118	57
0	1021	12183	13331	5	5950	0	0	118	57
0	1022	12180	13331	5	5955	0	0	118	57
0	1023	12180	13331	5	5960	0	0	118	57
0	1024	12180	13331	5	5965	0	0	119	56
0	1025	12180	13335	5	5970	0	0	119	56
0	1026	12180	13335	5	5975	0	0	119	56
0	1027	12180	13335	5	5980	0	0	119	56
0	1028	12175	13335	5	5985	0	0	119	56
0	1029	12175	13335	5	5990	0	0	119	56
0	1030	12175	13335	5	5995	0	0	119	56
0	1031	12175	13335	5	6000	0	0	119	56
0	1032	12175	13335	5	6005	0	0	119	56
0	1033	12171	13330	5	6010	0	0	119	56
0	1034	12171	13330	5	6015	0	0	119	56
0	1035	12171	13326	5	6020	0	0	119	56
0	1036	12168	13326	5	6025	0	0	119	56
0	1037	12168	13326	5	6030	0	0	119	56
0	1038	12168	13326	5	6035	0	0	119	56
0	1039	12168	13326	5	6040	0	0	119	56
0	1040	12168	13326	5	6045	0	0	119	56
0	1041	12168	13326	5	6050	0	0	119	56
0	1042	12168	13326	5	6055	0	0	119	56
0	1043	12168	13326	5	6060	0	0	119	56
0	1044	12168	13326	5	6065	0	0	119	56
0	1045	12168	13326	5	6070	0	0	119	56
0	1046	12168	13330	5	6075	0	0	119	56
0	1047	12172	13330	5	6080	0	0	119	56
0	1048	12172	13330	5	6085	0	0	119	56
0	1049	12175	13335	5	6090	0	0	119	56
0	1050	12175	13335	5	6095	0	0	119	56
0	1051	12175	13335	5	6100	0	0	119	56
0	1052	12175	13335	5	6105	0	0	119	56
0	1053	12175	13335	5	6110	0	0	119	56
0	1054	12175	13335	5	6115	0	0	119	56
0	1055	12175	13335	5	6120	0	0	119	56
0	1056	12175	13335	5	6125	0	0	119	56
0	1057	12175	13335	5	6130	0	0	119	56
0	1058	12175	13335	5	6135	0	0	119	56
0	1059	12175	13335	5	6140	0	0	119	56
0	1060	12175	13335	5	6145	0	0	119	56
0	1061	12175	13335	5	6150	0	0	119	56
0	1062	12175	13335	5	6155	0	0	119	56
0	1063	12175	13335	5	6160	0	0	119	56
0	1064	12175	13338	5	6165	0	0	119	56
0	1065	12175	13338	5	6170	0	0	119	56
0	1066	12179	13342	5	6175	0	0	119	56
0	1067	12179	13342	5	6180	0	0	119	56
0	1068	12179	13342	5	6185	0	0	119	56
0	1069	12183	13345	5	6190	0	0	119	56
0	1070	12183	13345	5	6195	0	0	119	56
0	1071	12183	13345	5	6200	0	0	119	56
0	1072	12183	13345	5	6205	0	0	119	56
0	1073	12183	13345	5	6210	0	0	119	56
0	1074	12183	13341	5	6215	0	0	119	56
0	1075	12179	13341	5	6220	0	0	119	56
0	1076	12179	13338	5	6225	0	0	119	56
0	1077	12179	13338	5	6230	0	0	119	56
0	1078	12179	13338	5	6235	0	0	119	56
0	1079	12179	13334	5	6240	0	0	119	56
0	1080	12179	13334	5	6245	0	0	119	56
0	1081	12179	13334	5	6250	0	0	119	56
0	1082	12179	13334	5	6255	0	0	119	56
0	1083	12176	13334	5	6260	0	0	119	56
0	1084	12176	13334	5	6265	0	0	119	56
0	1085	12176	13334	5	6270	0	0	119	56
0	1086	12176	13334	5	6275	0	0	119	56
