# Supplementary material for: “Let Me Hear Your Handwriting!” Evaluating the Movement Fluency from Its Sonification
Source: PLoS One. 2015 Jun 17;10(6):e0128388. doi: 10.1371/journal.pone.0128388 (PMC4470513; doi:10.1371/journal.pone.0128388)
Supplement: S1 Dataset — (ZIP) [file pone.0128388.s004.zip › S4_Dataset_Experiment1/LU6.txt]

Identification :	lucie	Operateur :	viet	Id tablette :	139460729	Id Curseur :	???
2011-07-28	13-44-38
Fichier origine :	C:\Documents and Settings\paz\Mes documents\Adulte Lapin
Nb segments :	1
Seg	Num	X /100 mm	Y /100 mm	Interv ms	Time ms	Tip	P	Az	Al
0	0	12321	13373	5	5	0	0	121	56
0	1	12321	13373	5	10	0	0	121	56
0	2	12321	13373	5	15	0	0	121	56
0	3	12321	13373	5	20	0	0	121	56
0	4	12321	13373	5	25	0	0	121	56
0	5	12321	13373	5	30	0	0	121	56
0	6	12321	13373	5	35	0	0	121	56
0	7	12321	13369	5	40	0	0	121	56
0	8	12321	13369	5	45	0	0	121	56
0	9	12317	13369	5	50	0	0	121	56
0	10	12317	13369	5	55	0	0	121	56
0	11	12317	13369	5	60	0	0	121	56
0	12	12317	13369	5	65	0	0	121	56
0	13	12317	13369	5	70	0	0	121	56
0	14	12317	13369	5	75	0	0	121	56
0	15	12317	13369	5	80	0	0	121	56
0	16	12317	13369	5	85	0	0	121	56
0	17	12317	13369	5	90	0	0	121	56
0	18	12317	13369	5	95	0	0	121	56
0	19	12317	13369	5	100	0	0	121	56
0	20	12317	13374	5	105	0	0	121	56
0	21	12321	13374	5	110	0	0	121	56
0	22	12321	13374	5	115	0	0	121	56
0	23	12321	13374	5	120	0	0	121	56
0	24	12321	13374	5	125	0	0	121	56
0	25	12321	13374	5	130	0	0	121	56
0	26	12321	13370	5	135	0	0	121	56
0	27	12316	13370	5	140	0	0	121	56
0	28	12316	13370	5	145	0	0	121	56
0	29	12316	13365	5	150	0	0	121	56
0	30	12312	13365	5	155	0	0	121	56
0	31	12312	13365	5	160	0	0	121	56
0	32	12312	13360	5	165	0	0	121	56
0	33	12308	13360	5	170	0	0	121	56
0	34	12308	13360	5	175	0	0	121	56
0	35	12308	13355	5	180	0	0	121	56
0	36	12308	13355	5	185	0	0	121	56
0	37	12305	13352	5	190	0	0	121	56
0	38	12305	13352	5	195	0	0	121	56
0	39	12301	13352	5	200	0	0	121	56
0	40	12301	13347	5	205	0	0	121	56
0	41	12295	13347	5	210	0	0	121	56
0	42	12295	13343	5	215	0	0	121	56
0	43	12288	13340	5	220	0	0	121	56
0	44	12283	13340	5	225	0	0	121	56
0	45	12278	13330	5	230	0	0	121	56
0	46	12272	13326	5	235	0	0	121	56
0	47	12266	13320	5	240	0	0	121	56
0	48	12261	13312	5	245	0	0	119	56
0	49	12254	13308	5	250	0	0	119	56
0	50	12249	13301	5	255	0	0	119	56
0	51	12243	13296	5	260	0	0	119	56
0	52	12238	13292	5	265	0	0	119	56
0	53	12234	13287	5	270	0	0	119	56
0	54	12230	13287	5	275	0	0	119	56
0	55	12230	13281	5	280	0	0	119	56
0	56	12225	13281	5	285	0	0	119	56
0	57	12225	13281	5	290	0	0	119	56
0	58	12225	13277	5	295	0	0	119	56
0	59	12220	13277	5	300	0	0	119	56
0	60	12220	13277	5	305	0	0	119	56
0	61	12220	13277	5	310	0	0	119	56
0	62	12220	13281	5	315	0	0	119	56
0	63	12220	13281	5	320	0	0	119	56
0	64	12220	13286	5	325	0	0	119	56
0	65	12220	13290	5	330	0	0	119	56
0	66	12225	13290	5	335	0	0	119	56
0	67	12225	13293	5	340	0	0	119	56
0	68	12230	13293	5	345	0	0	119	56
0	69	12230	13293	5	350	0	0	119	56
0	70	12234	13297	5	355	0	0	119	56
0	71	12234	13297	5	360	0	0	119	56
0	72	12238	13297	5	365	0	0	119	56
0	73	12238	13297	5	370	0	0	119	56
0	74	12238	13297	5	375	0	0	119	56
0	75	12238	13297	5	380	0	0	120	57
0	76	12238	13297	5	385	0	0	120	57
0	77	12238	13293	5	390	0	0	121	58
0	78	12238	13293	5	395	0	0	121	58
0	79	12234	13289	5	400	0	0	123	58
0	80	12234	13289	5	405	0	0	123	58
0	81	12234	13284	5	410	0	0	123	58
0	82	12234	13284	5	415	0	0	123	58
0	83	12229	13279	5	420	0	0	123	58
0	84	12229	13279	5	425	0	0	123	58
0	85	12229	13272	5	430	0	0	121	58
0	86	12225	13272	5	435	0	0	121	58
0	87	12225	13267	5	440	0	0	121	58
0	88	12225	13267	5	445	0	0	121	58
0	89	12222	13263	5	450	0	0	121	58
0	90	12222	13263	5	455	0	0	121	58
0	91	12217	13258	5	460	0	0	121	58
0	92	12217	13258	5	465	0	0	121	58
0	93	12212	13251	5	470	0	0	121	58
0	94	12212	13251	5	475	0	0	121	58
0	95	12206	13246	5	480	0	0	121	58
0	96	12201	13246	5	485	0	0	121	58
0	97	12195	13246	5	490	0	0	123	59
0	98	12195	13246	14	504	1	8	123	59
0	99	12182	13242	5	509	1	21	124	60
0	100	12175	13238	5	514	1	34	124	60
0	101	12170	13238	5	519	1	52	124	60
0	102	12165	13238	5	524	1	68	124	60
0	103	12161	13238	5	529	1	81	124	60
0	104	12157	13238	5	534	1	98	124	60
0	105	12154	13233	5	539	1	125	124	60
0	106	12150	13229	5	544	1	145	124	60
0	107	12146	13229	5	549	1	159	124	60
0	108	12146	13226	5	554	1	177	124	60
0	109	12140	13221	5	559	1	204	124	60
0	110	12140	13221	5	564	1	235	124	60
0	111	12140	13215	5	569	1	261	124	60
0	112	12137	13215	5	574	1	285	124	60
0	113	12137	13215	5	579	1	312	124	60
0	114	12137	13215	5	584	1	340	124	60
0	115	12137	13215	5	589	1	366	124	60
0	116	12137	13215	5	594	1	388	124	60
0	117	12137	13211	5	599	1	410	124	60
0	118	12137	13211	5	604	1	430	124	60
0	119	12141	13211	5	609	1	448	124	60
0	120	12141	13211	5	614	1	470	124	60
0	121	12146	13216	5	619	1	494	124	60
0	122	12150	13216	5	624	1	504	124	60
0	123	12156	13224	5	629	1	510	124	60
0	124	12166	13231	5	634	1	528	124	60
0	125	12176	13238	5	639	1	540	124	60
0	126	12190	13249	5	644	1	556	124	60
0	127	12207	13261	5	649	1	573	124	60
0	128	12226	13275	5	654	1	581	124	60
0	129	12248	13293	5	659	1	580	124	60
0	130	12272	13313	5	664	1	582	124	60
0	131	12297	13337	5	669	1	587	124	60
0	132	12325	13362	5	674	1	582	124	60
0	133	12353	13390	5	679	1	585	125	60
0	134	12382	13420	5	684	1	589	126	60
0	135	12411	13450	5	689	1	588	128	61
0	136	12437	13484	5	694	1	590	128	61
0	137	12464	13521	5	699	1	585	128	61
0	138	12490	13560	5	704	1	581	128	61
0	139	12512	13602	5	709	1	583	128	61
0	140	12534	13642	5	714	1	578	129	60
0	141	12552	13682	5	719	1	573	129	60
0	142	12566	13718	5	724	1	578	129	60
0	143	12578	13751	5	729	1	573	129	60
0	144	12587	13783	5	734	1	573	129	60
0	145	12594	13806	5	739	1	575	129	60
0	146	12598	13825	5	744	1	575	129	60
0	147	12598	13840	5	749	1	574	131	60
0	148	12598	13849	5	754	1	576	131	60
0	149	12594	13856	5	759	1	581	131	60
0	150	12594	13861	5	764	1	582	131	60
0	151	12589	13861	5	769	1	582	131	60
0	152	12585	13861	5	774	1	581	131	60
0	153	12580	13861	5	779	1	578	131	60
0	154	12574	13852	5	784	1	575	131	60
0	155	12566	13841	5	789	1	577	131	60
0	156	12555	13822	5	794	1	579	131	60
0	157	12541	13797	5	799	1	580	131	60
0	158	12525	13766	5	804	1	581	131	60
0	159	12508	13729	5	809	1	585	131	60
0	160	12489	13690	5	814	1	591	131	60
0	161	12470	13646	5	819	1	603	131	60
0	162	12452	13601	5	824	1	605	131	60
0	163	12434	13556	5	829	1	611	131	60
0	164	12419	13509	5	834	1	621	131	60
0	165	12403	13465	5	839	1	626	131	60
0	166	12390	13426	5	844	1	625	131	60
0	167	12381	13389	5	849	1	626	131	60
0	168	12373	13360	5	854	1	621	131	60
0	169	12373	13334	5	859	1	624	129	60
0	170	12373	13311	5	864	1	616	129	60
0	171	12373	13293	5	869	1	609	129	60
0	172	12378	13277	5	874	1	607	129	60
0	173	12382	13266	5	879	1	602	129	60
0	174	12390	13257	5	884	1	601	128	61
0	175	12401	13248	5	889	1	591	128	61
0	176	12412	13248	5	894	1	571	128	61
0	177	12426	13248	5	899	1	527	128	61
0	178	12441	13248	5	904	1	458	128	61
0	179	12458	13261	5	909	1	284	128	61
0	180	12478	13274	5	914	1	174	128	61
0	181	12499	13293	5	919	1	62	128	61
0	182	12499	13293	5	924	0	0	128	61
0	183	12545	13339	5	929	0	0	128	61
0	184	12566	13365	5	934	0	0	128	61
0	185	12586	13390	5	939	0	0	128	61
0	186	12603	13414	5	944	0	0	128	61
0	187	12617	13438	5	949	0	0	128	61
0	188	12631	13458	5	954	0	0	128	61
0	189	12644	13474	5	959	0	0	128	61
0	190	12656	13487	5	964	0	0	128	61
0	191	12669	13493	5	969	0	0	128	61
0	192	12680	13498	5	974	0	0	128	61
0	193	12691	13498	5	979	0	0	128	61
0	194	12701	13498	5	984	0	0	129	60
0	195	12708	13502	5	989	0	0	129	60
0	196	12714	13502	5	994	0	0	128	59
0	197	12718	13497	5	999	0	0	128	59
0	198	12718	13494	5	1004	0	0	128	58
0	199	12723	13487	5	1009	0	0	128	58
0	200	12723	13482	5	1014	0	0	128	58
0	201	12723	13477	5	1019	0	0	128	58
0	202	12719	13471	5	1024	0	0	128	58
0	203	12715	13466	5	1029	0	0	128	58
0	204	12711	13458	5	1034	0	0	128	58
0	205	12706	13452	5	1039	0	0	128	58
0	206	12701	13446	5	1044	0	0	128	58
0	207	12698	13441	5	1049	0	0	128	58
0	208	12691	13441	5	1054	0	0	128	58
0	209	12691	13441	6	1060	1	62	128	58
0	210	12679	13441	5	1065	1	88	128	58
0	211	12672	13441	5	1070	1	86	128	58
0	212	12672	13441	5	1075	1	111	128	58
0	213	12666	13446	5	1080	1	153	128	58
0	214	12666	13450	5	1085	1	195	128	58
0	215	12666	13450	5	1090	1	218	128	58
0	216	12663	13456	5	1095	1	237	128	58
0	217	12663	13456	5	1100	1	262	128	58
0	218	12663	13460	5	1105	1	293	129	59
0	219	12663	13460	5	1110	1	331	129	59
0	220	12663	13460	5	1115	1	373	131	60
0	221	12663	13463	5	1120	1	407	131	60
0	222	12663	13463	5	1125	1	446	131	60
0	223	12663	13463	5	1130	1	477	131	60
0	224	12659	13463	5	1135	1	501	131	60
0	225	12655	13463	5	1140	1	503	131	60
0	226	12648	13463	5	1145	1	498	131	60
0	227	12638	13457	5	1150	1	510	131	60
0	228	12628	13451	5	1155	1	530	131	60
0	229	12618	13445	5	1160	1	532	131	60
0	230	12607	13437	5	1165	1	539	131	60
0	231	12596	13428	5	1170	1	538	129	60
0	232	12583	13416	5	1175	1	547	129	60
0	233	12572	13401	5	1180	1	555	129	60
0	234	12561	13386	5	1185	1	562	129	60
0	235	12552	13372	5	1190	1	568	129	60
0	236	12547	13358	5	1195	1	571	129	60
0	237	12542	13346	5	1200	1	569	129	60
0	238	12542	13332	5	1205	1	569	129	60
0	239	12537	13318	5	1210	1	568	129	60
0	240	12537	13307	5	1215	1	565	129	60
0	241	12537	13294	5	1220	1	562	129	60
0	242	12537	13285	5	1225	1	557	128	61
0	243	12537	13278	5	1230	1	555	128	61
0	244	12537	13269	5	1235	1	552	128	61
0	245	12544	13265	5	1240	1	548	128	61
0	246	12552	13260	5	1245	1	547	128	61
0	247	12561	13257	5	1250	1	547	128	61
0	248	12571	13257	5	1255	1	542	128	61
0	249	12582	13257	5	1260	1	538	126	61
0	250	12592	13257	5	1265	1	536	126	61
0	251	12603	13257	5	1270	1	534	126	61
0	252	12614	13262	5	1275	1	536	126	61
0	253	12626	13271	5	1280	1	532	126	61
0	254	12640	13281	5	1285	1	524	126	61
0	255	12654	13294	5	1290	1	515	126	61
0	256	12668	13311	5	1295	1	507	126	61
0	257	12681	13327	5	1300	1	475	126	61
0	258	12693	13346	5	1305	1	472	126	61
0	259	12703	13367	5	1310	1	472	126	61
0	260	12713	13387	5	1315	1	466	126	61
0	261	12720	13409	5	1320	1	458	126	61
0	262	12726	13430	5	1325	1	458	128	61
0	263	12732	13448	5	1330	1	459	128	61
0	264	12732	13464	5	1335	1	461	128	61
0	265	12738	13475	5	1340	1	468	128	61
0	266	12738	13482	5	1345	1	478	128	61
0	267	12738	13487	5	1350	1	489	128	61
0	268	12738	13487	5	1355	1	500	129	60
0	269	12738	13487	5	1360	1	504	129	60
0	270	12733	13483	5	1365	1	513	129	60
0	271	12733	13476	5	1370	1	520	129	60
0	272	12725	13466	5	1375	1	532	129	60
0	273	12721	13450	5	1380	1	547	129	60
0	274	12715	13433	5	1385	1	560	129	60
0	275	12710	13414	5	1390	1	563	129	60
0	276	12705	13392	5	1395	1	573	129	60
0	277	12700	13373	5	1400	1	572	129	60
0	278	12700	13353	5	1405	1	575	129	60
0	279	12695	13334	5	1410	1	575	129	60
0	280	12695	13321	5	1415	1	570	129	60
0	281	12695	13307	5	1420	1	569	129	60
0	282	12699	13296	5	1425	1	566	129	60
0	283	12699	13287	5	1430	1	560	129	60
0	284	12706	13279	5	1435	1	557	129	60
0	285	12710	13275	5	1440	1	558	128	61
0	286	12717	13271	5	1445	1	563	128	61
0	287	12726	13271	5	1450	1	563	128	61
0	288	12735	13271	5	1455	1	561	128	61
0	289	12746	13271	5	1460	1	562	128	61
0	290	12758	13271	5	1465	1	562	128	61
0	291	12769	13281	5	1470	1	560	126	61
0	292	12783	13290	5	1475	1	562	126	61
0	293	12795	13305	5	1480	1	561	126	61
0	294	12808	13318	5	1485	1	561	126	61
0	295	12820	13335	5	1490	1	561	126	61
0	296	12831	13354	5	1495	1	556	126	61
0	297	12843	13373	5	1500	1	557	126	61
0	298	12852	13395	5	1505	1	554	126	61
0	299	12862	13418	5	1510	1	551	126	61
0	300	12870	13441	5	1515	1	555	126	61
0	301	12877	13463	5	1520	1	554	126	61
0	302	12883	13484	5	1525	1	551	126	61
0	303	12883	13501	5	1530	1	552	128	61
0	304	12886	13514	5	1535	1	560	128	61
0	305	12886	13521	5	1540	1	568	128	61
0	306	12886	13525	5	1545	1	575	128	61
0	307	12883	13525	5	1550	1	581	128	61
0	308	12883	13525	5	1555	1	585	128	61
0	309	12883	13525	5	1560	1	586	129	60
0	310	12883	13519	5	1565	1	585	129	60
0	311	12878	13512	5	1570	1	587	129	60
0	312	12873	13501	5	1575	1	589	129	60
0	313	12870	13482	5	1580	1	596	129	60
0	314	12863	13462	5	1585	1	601	129	60
0	315	12857	13439	5	1590	1	606	129	60
0	316	12849	13413	5	1595	1	610	129	60
0	317	12841	13385	5	1600	1	614	129	60
0	318	12832	13354	5	1605	1	613	129	60
0	319	12820	13321	5	1610	1	609	129	60
0	320	12808	13287	5	1615	1	617	129	60
0	321	12797	13250	5	1620	1	613	128	61
0	322	12785	13212	5	1625	1	609	128	61
0	323	12773	13171	5	1630	1	609	128	61
0	324	12759	13129	5	1635	1	603	128	61
0	325	12744	13091	5	1640	1	602	126	61
0	326	12730	13053	5	1645	1	596	126	61
0	327	12719	13022	5	1650	1	595	126	61
0	328	12710	12997	5	1655	1	583	126	61
0	329	12703	12975	5	1660	1	579	124	62
0	330	12696	12960	5	1665	1	574	124	62
0	331	12692	12949	5	1670	1	558	124	62
0	332	12692	12943	5	1675	1	521	124	62
0	333	12687	12943	5	1680	1	437	123	62
0	334	12687	12943	5	1685	1	308	123	62
0	335	12687	12943	5	1690	1	182	123	62
0	336	12687	12947	5	1695	1	102	123	62
0	337	12694	12955	5	1700	1	52	123	62
0	338	12694	12969	5	1705	1	7	123	62
0	339	12694	12969	5	1710	0	0	123	62
0	340	12708	13008	5	1715	0	0	123	62
0	341	12715	13034	5	1720	0	0	123	62
0	342	12725	13061	5	1725	0	0	123	62
0	343	12735	13089	5	1730	0	0	123	62
0	344	12747	13119	5	1735	0	0	123	62
0	345	12760	13147	5	1740	0	0	123	62
0	346	12772	13178	5	1745	0	0	123	62
0	347	12785	13207	5	1750	0	0	123	62
0	348	12797	13233	5	1755	0	0	124	62
0	349	12808	13259	5	1760	0	0	124	62
0	350	12832	13303	3	1763	1	51	124	62
0	351	12843	13323	5	1768	1	76	124	62
0	352	12855	13341	5	1773	1	114	124	62
0	353	12865	13360	5	1778	1	136	124	62
0	354	12875	13376	5	1783	1	180	124	62
0	355	12885	13391	5	1788	1	214	126	61
0	356	12894	13407	5	1793	1	214	126	61
0	357	12903	13420	5	1798	1	230	126	61
0	358	12912	13435	5	1803	1	249	126	61
0	359	12921	13449	5	1808	1	251	126	61
0	360	12930	13459	5	1813	1	255	126	61
0	361	12938	13470	5	1818	1	265	128	61
0	362	12945	13476	5	1823	1	285	128	61
0	363	12952	13476	5	1828	1	299	128	61
0	364	12955	13481	5	1833	1	300	128	61
0	365	12959	13481	5	1838	1	302	128	61
0	366	12959	13481	5	1843	1	308	128	61
0	367	12959	13477	5	1848	1	316	128	61
0	368	12959	13471	5	1853	1	327	128	61
0	369	12959	13463	5	1858	1	348	128	61
0	370	12959	13450	5	1863	1	370	129	60
0	371	12959	13434	5	1868	1	384	129	60
0	372	12953	13416	5	1873	1	396	129	60
0	373	12947	13396	5	1878	1	408	129	60
0	374	12940	13377	5	1883	1	448	129	60
0	375	12933	13358	5	1888	1	447	129	60
0	376	12929	13338	5	1893	1	447	129	60
0	377	12925	13321	5	1898	1	449	128	61
0	378	12925	13305	5	1903	1	449	128	61
0	379	12921	13293	5	1908	1	445	128	61
0	380	12921	13285	5	1913	1	446	128	61
0	381	12921	13277	5	1918	1	446	128	61
0	382	12925	13273	5	1923	1	443	128	61
0	383	12925	13270	5	1928	1	440	128	61
0	384	12932	13270	5	1933	1	440	128	61
0	385	12935	13270	5	1938	1	441	128	61
0	386	12941	13270	5	1943	1	445	126	61
0	387	12948	13270	5	1948	1	445	126	61
0	388	12955	13273	5	1953	1	443	126	61
0	389	12965	13278	5	1958	1	446	126	61
0	390	12974	13287	5	1963	1	441	127	62
0	391	12986	13299	5	1968	1	439	127	62
0	392	12999	13312	5	1973	1	437	129	63
0	393	13011	13328	5	1978	1	437	129	63
0	394	13024	13344	5	1983	1	434	129	63
0	395	13037	13361	5	1988	1	429	129	63
0	396	13048	13379	5	1993	1	431	129	63
0	397	13061	13396	5	1998	1	431	129	63
0	398	13073	13414	5	2003	1	431	129	63
0	399	13083	13431	5	2008	1	429	129	63
0	400	13092	13445	5	2013	1	431	130	62
0	401	13098	13458	5	2018	1	436	130	62
0	402	13102	13467	5	2023	1	440	130	62
0	403	13106	13473	5	2028	1	446	130	62
0	404	13106	13478	5	2033	1	455	130	62
0	405	13106	13478	5	2038	1	473	130	62
0	406	13106	13478	5	2043	1	486	130	62
0	407	13106	13478	5	2048	1	499	130	62
0	408	13106	13472	5	2053	1	509	130	62
0	409	13099	13465	5	2058	1	520	130	62
0	410	13093	13453	5	2063	1	526	132	61
0	411	13085	13437	5	2068	1	575	132	61
0	412	13075	13419	5	2073	1	602	132	61
0	413	13066	13400	5	2078	1	596	132	61
0	414	13055	13381	5	2083	1	597	132	61
0	415	13046	13361	5	2088	1	604	132	61
0	416	13037	13340	5	2093	1	609	132	61
0	417	13029	13322	5	2098	1	602	130	62
0	418	13025	13305	5	2103	1	603	130	62
0	419	13025	13292	5	2108	1	602	130	62
0	420	13022	13281	5	2113	1	601	130	62
0	421	13022	13270	5	2118	1	598	130	62
0	422	13026	13262	5	2123	1	593	130	62
0	423	13030	13256	5	2128	1	590	130	62
0	424	13035	13253	5	2133	1	589	130	62
0	425	13039	13253	5	2138	1	588	130	62
0	426	13044	13253	5	2143	1	589	130	62
0	427	13050	13253	5	2148	1	589	130	62
0	428	13058	13253	5	2153	1	588	130	62
0	429	13070	13257	5	2158	1	586	129	63
0	430	13083	13265	5	2163	1	586	129	63
0	431	13097	13275	5	2168	1	580	129	63
0	432	13113	13288	5	2173	1	575	129	63
0	433	13129	13305	5	2178	1	575	129	63
0	434	13146	13321	5	2183	1	571	129	63
0	435	13162	13339	5	2188	1	569	129	63
0	436	13177	13359	5	2193	1	563	129	63
0	437	13192	13377	5	2198	1	555	129	63
0	438	13204	13397	5	2203	1	554	130	62
0	439	13217	13413	5	2208	1	555	130	62
0	440	13228	13428	5	2213	1	554	130	62
0	441	13237	13441	5	2218	1	560	130	62
0	442	13245	13448	5	2223	1	562	130	62
0	443	13249	13453	5	2228	1	566	132	63
0	444	13249	13453	5	2233	1	573	132	63
0	445	13253	13453	5	2238	1	575	133	63
0	446	13253	13453	5	2243	1	575	133	63
0	447	13253	13453	5	2248	1	576	133	63
0	448	13253	13449	5	2253	1	577	133	63
0	449	13253	13449	5	2258	1	578	133	63
0	450	13253	13441	5	2263	1	581	133	63
0	451	13253	13435	5	2268	1	586	135	63
0	452	13253	13428	5	2273	1	585	135	63
0	453	13253	13418	5	2278	1	589	135	63
0	454	13253	13406	5	2283	1	591	135	63
0	455	13253	13392	5	2288	1	594	135	63
0	456	13247	13377	5	2293	1	595	135	63
0	457	13243	13363	5	2298	1	597	135	63
0	458	13238	13344	5	2303	1	601	133	63
0	459	13232	13326	5	2308	1	604	133	63
0	460	13227	13307	5	2313	1	606	133	63
0	461	13222	13288	5	2318	1	603	133	63
0	462	13217	13277	5	2323	1	597	133	63
0	463	13217	13267	5	2328	1	593	133	63
0	464	13213	13260	5	2333	1	593	133	63
0	465	13213	13255	5	2338	1	591	133	63
0	466	13213	13249	5	2343	1	588	133	63
0	467	13213	13249	5	2348	1	586	133	63
0	468	13213	13249	5	2353	1	588	132	64
0	469	13213	13249	5	2358	1	589	132	64
0	470	13213	13253	5	2363	1	590	132	64
0	471	13221	13253	5	2368	1	590	132	64
0	472	13226	13263	5	2373	1	589	132	64
0	473	13234	13275	5	2378	1	589	132	64
0	474	13245	13286	5	2383	1	590	132	64
0	475	13254	13300	5	2388	1	590	132	64
0	476	13265	13317	5	2393	1	587	132	64
0	477	13276	13333	5	2398	1	583	132	64
0	478	13285	13353	5	2403	1	580	132	64
0	479	13297	13371	5	2408	1	580	132	64
0	480	13308	13387	5	2413	1	577	132	64
0	481	13319	13405	5	2418	1	575	132	64
0	482	13331	13419	5	2423	1	577	132	64
0	483	13341	13433	5	2428	1	578	132	64
0	484	13351	13445	5	2433	1	575	133	63
0	485	13359	13452	5	2438	1	577	133	63
0	486	13363	13459	5	2443	1	582	133	63
0	487	13368	13459	5	2448	1	586	133	63
0	488	13368	13459	5	2453	1	586	133	63
0	489	13368	13459	5	2458	1	587	133	63
0	490	13373	13459	5	2463	1	589	133	63
0	491	13373	13459	5	2468	1	591	133	63
0	492	13373	13453	5	2473	1	594	133	63
0	493	13379	13444	5	2478	1	596	135	63
0	494	13379	13436	5	2483	1	601	135	63
0	495	13379	13424	5	2488	1	602	135	63
0	496	13379	13412	5	2493	1	602	135	63
0	497	13379	13399	5	2498	1	608	135	63
0	498	13379	13384	5	2503	1	609	135	63
0	499	13379	13369	5	2508	1	604	135	63
0	500	13375	13353	5	2513	1	605	133	63
0	501	13375	13338	5	2518	1	602	133	63
0	502	13375	13326	5	2523	1	595	133	63
0	503	13375	13315	5	2528	1	591	133	63
0	504	13375	13306	5	2533	1	587	133	63
0	505	13375	13298	5	2538	1	578	133	63
0	506	13375	13291	5	2543	1	566	133	63
0	507	13379	13287	5	2548	1	541	133	63
0	508	13384	13287	5	2553	1	445	133	63
0	509	13389	13287	5	2558	1	287	132	64
0	510	13396	13287	5	2563	1	127	132	64
0	511	13407	13296	5	2568	1	1	132	64
0	512	13407	13296	5	2573	0	0	132	64
0	513	13431	13325	5	2578	0	0	132	64
0	514	13442	13341	5	2583	0	0	132	64
0	515	13452	13360	5	2588	0	0	132	64
0	516	13461	13380	5	2593	0	0	132	64
0	517	13472	13402	5	2598	0	0	132	64
0	518	13482	13429	5	2603	0	0	132	64
0	519	13492	13457	5	2608	0	0	132	64
0	520	13500	13489	5	2613	0	0	132	64
0	521	13511	13519	5	2618	0	0	133	63
0	522	13525	13550	5	2623	0	0	133	63
0	523	13539	13586	5	2628	0	0	133	63
0	524	13553	13622	5	2633	0	0	133	63
0	525	13563	13661	5	2638	0	0	132	63
0	526	13563	13699	5	2643	0	0	133	62
0	527	13563	13729	5	2648	0	0	132	61
0	528	13555	13753	5	2653	0	0	134	61
0	529	13540	13770	5	2658	0	0	134	61
0	530	13521	13780	5	2663	0	0	134	61
0	531	13496	13789	5	2668	0	0	134	60
0	532	13471	13789	5	2673	0	0	134	60
0	533	13442	13794	5	2678	0	0	134	58
0	534	13412	13794	5	2683	0	0	134	58
0	535	13384	13787	5	2688	0	0	134	57
0	536	13355	13781	5	2693	0	0	134	57
0	537	13330	13773	5	2698	0	0	132	57
0	538	13307	13765	5	2703	0	0	134	56
0	539	13286	13759	5	2708	0	0	132	55
0	540	13268	13751	5	2713	0	0	132	55
0	541	13252	13744	5	2718	0	0	131	55
0	542	13237	13738	5	2723	0	0	131	55
0	543	13225	13731	5	2728	0	0	131	55
0	544	13212	13728	5	2733	0	0	131	55
0	545	13203	13724	5	2738	0	0	131	55
0	546	13195	13719	5	2743	0	0	130	55
0	547	13187	13719	5	2748	0	0	130	55
0	548	13187	13719	6	2754	1	285	130	55
0	549	13174	13715	5	2759	1	394	130	56
0	550	13168	13715	5	2764	1	468	130	56
0	551	13168	13715	5	2769	1	546	131	57
0	552	13168	13715	5	2774	1	647	130	58
0	553	13168	13715	5	2779	1	759	131	58
0	554	13172	13715	5	2784	1	840	131	58
0	555	13172	13715	5	2789	1	904	131	60
0	556	13172	13715	5	2794	1	963	131	60
0	557	13172	13715	5	2799	1	1019	132	60
0	558	13172	13715	5	2804	1	1023	132	60
0	559	13172	13711	5	2809	1	1023	134	61
0	560	13172	13711	5	2814	1	1023	134	61
0	561	13172	13711	5	2819	1	1023	134	61
0	562	13172	13708	5	2824	1	1023	135	62
0	563	13172	13708	5	2829	1	1023	135	62
0	564	13172	13708	5	2834	1	1023	137	62
0	565	13172	13708	5	2839	1	1023	137	62
0	566	13172	13708	5	2844	1	1023	135	63
0	567	13172	13704	5	2849	1	1023	135	63
0	568	13172	13704	5	2854	1	1023	135	63
0	569	13172	13704	5	2859	1	986	137	63
0	570	13175	13701	5	2864	1	785	137	63
0	571	13180	13696	5	2869	1	440	138	64
0	572	13180	13696	5	2874	0	0	138	64
0	573	13196	13677	5	2879	0	0	138	64
0	574	13202	13681	5	2884	0	0	138	64
0	575	13206	13699	5	2889	0	0	137	63
0	576	13206	13734	5	2894	0	0	135	63
0	577	13220	13780	5	2899	0	0	135	62
0	578	13238	13832	5	2904	0	0	135	60
0	579	13265	13893	5	2909	0	0	135	59
0	580	13302	13962	5	2914	0	0	135	57
0	581	13344	14039	5	2919	0	0	135	54
0	582	13390	14119	5	2924	0	0	134	52
0	583	13443	14191	5	2929	0	0	133	51
0	584	13493	14264	5	2934	0	0	130	50
0	585	13555	14330	5	2939	0	0	128	49
0	586	13621	14388	5	2944	0	0	126	48
0	587	13621	14388	5	2949	0	0	126	48
