# Supplementary material for: “Let Me Hear Your Handwriting!” Evaluating the Movement Fluency from Its Sonification
Source: PLoS One. 2015 Jun 17;10(6):e0128388. doi: 10.1371/journal.pone.0128388 (PMC4470513; doi:10.1371/journal.pone.0128388)
Supplement: S1 Dataset — (ZIP) [file pone.0128388.s004.zip › S4_Dataset_Experiment1/LU7.txt]

Identification :	lucie	Operateur :	viet	Id tablette :	139460729	Id Curseur :	???
2011-07-28	13-44-45
Fichier origine :	C:\Documents and Settings\paz\Mes documents\Adulte Lapin
Nb segments :	1
Seg	Num	X /100 mm	Y /100 mm	Interv ms	Time ms	Tip	P	Az	Al
0	0	17168	13378	5	5	0	0	134	61
0	1	17168	13378	5	10	0	0	134	61
0	2	17168	13378	5	15	0	0	134	61
0	3	17168	13378	5	20	0	0	134	61
0	4	17168	13378	5	25	0	0	134	61
0	5	17168	13378	5	30	0	0	134	61
0	6	17168	13378	5	35	0	0	134	61
0	7	17168	13378	5	40	0	0	134	61
0	8	17168	13378	5	45	0	0	134	61
0	9	17168	13378	5	50	0	0	134	61
0	10	17168	13378	5	55	0	0	134	61
0	11	17168	13378	5	60	0	0	134	61
0	12	17168	13378	5	65	0	0	134	61
0	13	17168	13378	5	70	0	0	134	61
0	14	17168	13378	5	75	0	0	134	61
0	15	17168	13378	5	80	0	0	134	61
0	16	17168	13378	5	85	0	0	134	61
0	17	17168	13378	5	90	0	0	134	61
0	18	17168	13378	5	95	0	0	134	61
0	19	17168	13378	5	100	0	0	134	61
0	20	17168	13378	5	105	0	0	134	61
0	21	17168	13378	5	110	0	0	134	61
0	22	17173	13378	5	115	0	0	134	61
0	23	17173	13378	5	120	0	0	134	61
0	24	17173	13378	5	125	0	0	134	61
0	25	17173	13378	5	130	0	0	134	61
0	26	17173	13381	5	135	0	0	134	61
0	27	17173	13381	5	140	0	0	134	61
0	28	17173	13381	5	145	0	0	134	61
0	29	17168	13381	5	150	0	0	134	61
0	30	17168	13378	5	155	0	0	134	61
0	31	17164	13378	5	160	0	0	134	61
0	32	17164	13378	5	165	0	0	134	61
0	33	17161	13374	5	170	0	0	134	61
0	34	17157	13374	5	175	0	0	134	61
0	35	17157	13370	5	180	0	0	134	61
0	36	17152	13370	5	185	0	0	134	61
0	37	17152	13370	5	190	0	0	132	61
0	38	17149	13366	5	195	0	0	132	61
0	39	17145	13366	5	200	0	0	132	61
0	40	17145	13366	5	205	0	0	132	61
0	41	17140	13362	5	210	0	0	132	61
0	42	17136	13362	5	215	0	0	132	61
0	43	17136	13362	5	220	0	0	132	61
0	44	17132	13362	5	225	0	0	132	61
0	45	17132	13362	5	230	0	0	132	61
0	46	17127	13357	5	235	0	0	132	61
0	47	17127	13357	5	240	0	0	132	61
0	48	17123	13357	5	245	0	0	132	61
0	49	17123	13352	5	250	0	0	132	61
0	50	17117	13352	5	255	0	0	132	61
0	51	17117	13347	5	260	0	0	132	61
0	52	17111	13347	5	265	0	0	132	61
0	53	17107	13343	5	270	0	0	132	61
0	54	17107	13340	5	275	0	0	132	61
0	55	17100	13340	5	280	0	0	132	61
0	56	17100	13335	5	285	0	0	132	61
0	57	17095	13335	5	290	0	0	132	61
0	58	17095	13330	5	295	0	0	131	61
0	59	17095	13326	5	300	0	0	131	61
0	60	17091	13326	5	305	0	0	129	60
0	61	17091	13321	5	310	0	0	129	60
0	62	17091	13321	5	315	0	0	129	60
0	63	17087	13321	5	320	0	0	129	60
0	64	17087	13317	5	325	0	0	129	60
0	65	17087	13317	5	330	0	0	129	60
0	66	17087	13317	5	335	0	0	129	60
0	67	17087	13313	5	340	0	0	129	60
0	68	17087	13313	5	345	0	0	129	60
0	69	17087	13313	5	350	0	0	129	60
0	70	17087	13313	5	355	0	0	129	60
0	71	17087	13316	5	360	0	0	129	60
0	72	17087	13316	5	365	0	0	129	60
0	73	17087	13316	5	370	0	0	129	60
0	74	17087	13316	5	375	0	0	129	60
0	75	17087	13316	5	380	0	0	129	60
0	76	17083	13316	5	385	0	0	129	60
0	77	17083	13311	5	390	0	0	129	60
0	78	17079	13306	5	395	0	0	129	60
0	79	17075	13306	5	400	0	0	129	60
0	80	17075	13300	5	405	0	0	129	60
0	81	17075	13300	10	415	1	12	129	60
0	82	17060	13292	5	420	1	84	129	60
0	83	17051	13285	5	425	1	81	129	60
0	84	17040	13277	5	430	1	81	129	60
0	85	17030	13271	5	435	1	119	129	60
0	86	17022	13264	5	440	1	173	129	60
0	87	17015	13260	5	445	1	218	129	60
0	88	17011	13255	5	450	1	242	129	60
0	89	17007	13251	5	455	1	250	129	60
0	90	17007	13251	5	460	1	258	129	60
0	91	17007	13248	5	465	1	265	129	60
0	92	17007	13248	5	470	1	275	129	60
0	93	17007	13248	5	475	1	283	129	60
0	94	17007	13248	5	480	1	296	129	60
0	95	17007	13248	5	485	1	313	129	60
0	96	17012	13248	5	490	1	335	129	60
0	97	17012	13248	5	495	1	366	128	61
0	98	17012	13248	5	500	1	395	128	61
0	99	17018	13248	5	505	1	421	128	61
0	100	17018	13248	5	510	1	446	128	61
0	101	17026	13248	5	515	1	485	128	61
0	102	17035	13248	5	520	1	508	128	61
0	103	17045	13253	5	525	1	515	128	61
0	104	17058	13257	5	530	1	527	128	61
0	105	17072	13265	5	535	1	547	128	61
0	106	17087	13276	5	540	1	550	128	61
0	107	17105	13286	5	545	1	554	128	61
0	108	17124	13301	5	550	1	563	128	61
0	109	17145	13318	5	555	1	560	129	60
0	110	17168	13336	5	560	1	558	129	60
0	111	17189	13359	5	565	1	562	129	60
0	112	17213	13383	5	570	1	558	129	60
0	113	17236	13408	5	575	1	556	129	60
0	114	17259	13435	5	580	1	556	129	60
0	115	17283	13465	5	585	1	552	129	60
0	116	17305	13500	5	590	1	546	131	61
0	117	17329	13537	5	595	1	548	131	61
0	118	17350	13577	5	600	1	541	132	61
0	119	17371	13621	5	605	1	534	134	61
0	120	17391	13663	5	610	1	527	134	61
0	121	17407	13708	5	615	1	514	134	61
0	122	17422	13751	5	620	1	509	134	61
0	123	17431	13789	5	625	1	500	134	61
0	124	17436	13828	5	630	1	471	134	61
0	125	17436	13859	5	635	1	472	134	61
0	126	17436	13885	5	640	1	471	135	60
0	127	17436	13904	5	645	1	478	135	60
0	128	17432	13912	5	650	1	485	135	60
0	129	17427	13912	5	655	1	485	135	60
0	130	17421	13912	5	660	1	485	135	60
0	131	17416	13912	5	665	1	489	135	60
0	132	17408	13912	5	670	1	485	135	60
0	133	17401	13901	5	675	1	486	135	60
0	134	17391	13889	5	680	1	491	136	60
0	135	17380	13870	5	685	1	492	136	60
0	136	17369	13846	5	690	1	495	136	60
0	137	17356	13816	5	695	1	497	136	60
0	138	17344	13780	5	700	1	502	136	60
0	139	17332	13741	5	705	1	507	136	60
0	140	17317	13696	5	710	1	515	136	60
0	141	17305	13648	5	715	1	516	136	60
0	142	17291	13599	5	720	1	516	136	60
0	143	17277	13549	5	725	1	523	134	60
0	144	17266	13499	5	730	1	528	134	60
0	145	17255	13452	5	735	1	534	132	59
0	146	17248	13410	5	740	1	534	132	59
0	147	17248	13374	5	745	1	534	132	59
0	148	17248	13347	5	750	1	531	132	59
0	149	17248	13325	5	755	1	524	131	60
0	150	17257	13306	5	760	1	522	131	60
0	151	17265	13292	5	765	1	516	131	60
0	152	17273	13280	5	770	1	507	131	60
0	153	17281	13272	5	775	1	501	131	60
0	154	17290	13268	5	780	1	492	129	60
0	155	17302	13268	5	785	1	449	129	60
0	156	17316	13268	5	790	1	326	129	60
0	157	17332	13277	5	795	1	182	131	61
0	158	17349	13290	5	800	1	78	131	61
0	159	17349	13290	5	805	0	0	132	61
0	160	17381	13326	5	810	0	0	132	61
0	161	17395	13347	5	815	0	0	132	61
0	162	17409	13368	5	820	0	0	132	61
0	163	17419	13389	5	825	0	0	132	61
0	164	17429	13411	5	830	0	0	131	61
0	165	17439	13430	5	835	0	0	131	61
0	166	17450	13447	5	840	0	0	129	60
0	167	17463	13462	5	845	0	0	129	60
0	168	17477	13471	5	850	0	0	129	60
0	169	17490	13479	5	855	0	0	129	60
0	170	17504	13485	5	860	0	0	129	60
0	171	17518	13490	5	865	0	0	129	60
0	172	17531	13495	5	870	0	0	131	60
0	173	17544	13495	5	875	0	0	131	60
0	174	17555	13500	5	880	0	0	129	59
0	175	17565	13500	5	885	0	0	129	59
0	176	17572	13500	5	890	0	0	128	58
0	177	17577	13500	5	895	0	0	130	58
0	178	17577	13500	5	900	0	0	130	58
0	179	17577	13493	5	905	0	0	130	58
0	180	17577	13488	5	910	0	0	130	58
0	181	17577	13483	5	915	0	0	130	58
0	182	17572	13479	6	921	0	0	130	58
0	183	17567	13479	5	926	0	0	130	58
0	184	17550	13479	5	931	1	198	131	58
0	185	17541	13479	5	936	1	203	131	58
0	186	17533	13479	5	941	1	265	132	59
0	187	17527	13482	5	946	1	335	132	59
0	188	17523	13482	5	951	1	393	132	59
0	189	17519	13486	5	956	1	409	134	60
0	190	17519	13486	5	961	1	408	134	60
0	191	17519	13486	5	966	1	410	135	60
0	192	17519	13489	5	971	1	410	135	60
0	193	17519	13489	5	976	1	411	135	60
0	194	17519	13489	5	981	1	412	135	60
0	195	17514	13489	5	986	1	415	135	60
0	196	17514	13484	5	991	1	419	135	60
0	197	17507	13480	5	996	1	418	135	60
0	198	17500	13473	5	1001	1	424	135	60
0	199	17492	13463	5	1006	1	437	135	60
0	200	17482	13455	5	1011	1	467	135	60
0	201	17472	13443	5	1016	1	471	135	60
0	202	17460	13429	5	1021	1	476	135	60
0	203	17448	13416	5	1026	1	485	135	60
0	204	17437	13399	5	1031	1	492	135	60
0	205	17426	13381	5	1036	1	495	135	60
0	206	17416	13363	5	1041	1	500	135	60
0	207	17407	13342	5	1046	1	504	134	61
0	208	17399	13324	5	1051	1	504	134	61
0	209	17396	13307	5	1056	1	501	134	61
0	210	17396	13293	5	1061	1	500	134	61
0	211	17396	13281	5	1066	1	496	134	61
0	212	17400	13267	5	1071	1	495	134	61
0	213	17400	13255	5	1076	1	493	134	61
0	214	17407	13245	5	1081	1	485	134	61
0	215	17413	13235	5	1086	1	485	132	61
0	216	17418	13230	5	1091	1	486	132	61
0	217	17427	13230	5	1096	1	478	132	61
0	218	17436	13225	5	1101	1	479	132	61
0	219	17448	13229	5	1106	1	480	132	61
0	220	17462	13234	5	1111	1	478	132	61
0	221	17476	13243	5	1116	1	478	132	61
0	222	17491	13254	5	1121	1	470	132	61
0	223	17504	13266	5	1126	1	466	132	61
0	224	17516	13281	5	1131	1	465	132	61
0	225	17528	13297	5	1136	1	458	132	61
0	226	17539	13315	5	1141	1	451	132	61
0	227	17549	13336	5	1146	1	439	132	61
0	228	17559	13357	5	1151	1	424	132	61
0	229	17565	13381	5	1156	1	417	132	61
0	230	17570	13403	5	1161	1	410	132	61
0	231	17575	13425	5	1166	1	408	132	61
0	232	17575	13445	5	1171	1	404	132	61
0	233	17581	13459	5	1176	1	403	132	61
0	234	17581	13468	5	1181	1	415	134	61
0	235	17581	13473	5	1186	1	424	134	61
0	236	17581	13473	5	1191	1	432	134	61
0	237	17577	13473	5	1196	1	435	134	61
0	238	17577	13473	5	1201	1	437	134	61
0	239	17577	13466	5	1206	1	439	134	61
0	240	17571	13461	5	1211	1	444	134	61
0	241	17571	13448	5	1216	1	455	134	61
0	242	17563	13433	5	1221	1	461	134	61
0	243	17558	13415	5	1226	1	469	134	61
0	244	17555	13393	5	1231	1	480	134	61
0	245	17551	13374	5	1236	1	484	134	61
0	246	17551	13352	5	1241	1	483	134	61
0	247	17551	13330	5	1246	1	481	134	61
0	248	17551	13312	5	1251	1	481	134	61
0	249	17551	13295	5	1256	1	476	134	61
0	250	17551	13281	5	1261	1	477	134	61
0	251	17557	13271	5	1266	1	475	134	61
0	252	17565	13261	5	1271	1	475	134	61
0	253	17572	13255	5	1276	1	474	134	61
0	254	17583	13251	5	1281	1	479	134	61
0	255	17594	13251	5	1286	1	479	132	61
0	256	17605	13251	5	1291	1	477	132	61
0	257	17619	13255	5	1296	1	478	132	61
0	258	17633	13262	5	1301	1	480	132	61
0	259	17648	13274	5	1306	1	479	132	61
0	260	17664	13288	5	1311	1	474	132	61
0	261	17678	13305	5	1316	1	475	132	61
0	262	17693	13324	5	1321	1	473	132	61
0	263	17706	13343	5	1326	1	475	132	61
0	264	17718	13366	5	1331	1	471	132	61
0	265	17730	13389	5	1336	1	469	132	61
0	266	17739	13414	5	1341	1	470	132	61
0	267	17747	13441	5	1346	1	469	132	61
0	268	17755	13465	5	1351	1	466	132	61
0	269	17760	13486	5	1356	1	467	132	61
0	270	17765	13503	5	1361	1	470	132	61
0	271	17765	13514	5	1366	1	475	132	61
0	272	17765	13521	5	1371	1	482	132	61
0	273	17765	13521	5	1376	1	492	132	61
0	274	17765	13521	5	1381	1	498	134	61
0	275	17765	13521	5	1386	1	500	134	61
0	276	17765	13517	5	1391	1	507	134	61
0	277	17760	13509	5	1396	1	514	134	61
0	278	17756	13495	5	1401	1	518	134	61
0	279	17751	13475	5	1406	1	522	134	61
0	280	17742	13451	5	1411	1	538	134	61
0	281	17734	13424	5	1416	1	555	134	61
0	282	17724	13394	5	1421	1	557	134	61
0	283	17713	13361	5	1426	1	558	134	61
0	284	17703	13326	5	1431	1	560	134	61
0	285	17691	13290	5	1436	1	564	134	61
0	286	17680	13252	5	1441	1	568	134	61
0	287	17670	13216	5	1446	1	558	134	61
0	288	17659	13181	5	1451	1	560	132	61
0	289	17649	13144	5	1456	1	550	132	61
0	290	17638	13112	5	1461	1	548	132	61
0	291	17628	13081	5	1466	1	548	130	62
0	292	17619	13052	5	1471	1	542	130	62
0	293	17610	13030	5	1476	1	529	130	62
0	294	17604	13010	5	1481	1	524	130	62
0	295	17599	12995	5	1486	1	510	129	63
0	296	17594	12985	5	1491	1	446	129	63
0	297	17594	12976	5	1496	1	286	129	63
0	298	17590	12973	5	1501	1	159	129	63
0	299	17590	12973	5	1506	1	56	129	63
0	300	17590	12973	5	1511	0	0	127	63
0	301	17590	12976	5	1516	0	0	127	63
0	302	17590	12982	5	1521	0	0	127	63
0	303	17590	12994	5	1526	0	0	127	63
0	304	17590	13010	5	1531	0	0	127	63
0	305	17601	13031	5	1536	0	0	127	63
0	306	17609	13057	5	1541	0	0	129	63
0	307	17621	13084	5	1546	0	0	129	63
0	308	17634	13110	5	1551	0	0	129	63
0	309	17646	13136	5	1556	0	0	129	63
0	310	17660	13159	5	1561	0	0	129	63
0	311	17673	13180	5	1566	0	0	129	63
0	312	17686	13203	5	1571	0	0	129	63
0	313	17698	13220	5	1576	0	0	129	63
0	314	17707	13237	5	1581	0	0	129	63
0	315	17715	13253	5	1586	0	0	129	63
0	316	17722	13265	5	1591	0	0	129	63
0	317	17726	13279	5	1596	0	0	129	63
0	318	17729	13294	5	1601	0	0	129	63
0	319	17729	13294	5	1606	1	109	129	63
0	320	17729	13324	5	1611	1	139	129	63
0	321	17729	13336	5	1616	1	183	129	63
0	322	17733	13349	5	1621	1	208	129	63
0	323	17738	13362	5	1626	1	250	129	63
0	324	17746	13375	5	1631	1	258	129	63
0	325	17753	13392	5	1636	1	259	130	62
0	326	17762	13405	5	1641	1	258	130	62
0	327	17772	13419	5	1646	1	255	130	62
0	328	17783	13433	5	1651	1	258	130	62
0	329	17794	13441	5	1656	1	252	132	61
0	330	17803	13451	5	1661	1	251	132	61
0	331	17812	13458	5	1666	1	254	132	61
0	332	17820	13462	5	1671	1	260	132	61
0	333	17826	13468	5	1676	1	266	134	61
0	334	17832	13468	5	1681	1	274	134	61
0	335	17835	13468	5	1686	1	279	134	61
0	336	17835	13468	5	1691	1	286	134	61
0	337	17839	13468	5	1696	1	292	134	61
0	338	17839	13462	5	1701	1	301	134	61
0	339	17839	13454	5	1706	1	306	134	61
0	340	17839	13444	5	1711	1	316	134	61
0	341	17839	13432	5	1716	1	335	134	61
0	342	17839	13417	5	1721	1	334	134	61
0	343	17833	13401	5	1726	1	342	134	61
0	344	17833	13384	5	1731	1	351	134	61
0	345	17827	13365	5	1736	1	356	134	61
0	346	17821	13347	5	1741	1	355	134	61
0	347	17817	13329	5	1746	1	359	132	61
0	348	17813	13312	5	1751	1	361	132	61
0	349	17813	13299	5	1756	1	357	132	61
0	350	17813	13285	5	1761	1	359	132	61
0	351	17810	13274	5	1766	1	357	132	61
0	352	17810	13267	5	1771	1	354	132	61
0	353	17814	13261	5	1776	1	354	132	61
0	354	17814	13261	5	1781	1	356	132	61
0	355	17822	13256	5	1786	1	362	132	61
0	356	17827	13256	5	1791	1	364	132	61
0	357	17831	13256	5	1796	1	369	132	61
0	358	17838	13256	5	1801	1	382	132	61
0	359	17844	13262	5	1806	1	411	132	61
0	360	17852	13269	5	1811	1	418	132	61
0	361	17864	13278	5	1816	1	414	132	61
0	362	17877	13292	5	1821	1	414	132	61
0	363	17892	13306	5	1826	1	412	132	61
0	364	17907	13321	5	1831	1	409	132	61
0	365	17920	13338	5	1836	1	408	132	61
0	366	17934	13354	5	1841	1	407	132	61
0	367	17946	13370	5	1846	1	404	132	61
0	368	17959	13388	5	1851	1	405	132	61
0	369	17971	13403	5	1856	1	406	132	61
0	370	17980	13419	5	1861	1	404	132	61
0	371	17989	13432	5	1866	1	404	132	61
0	372	17995	13443	5	1871	1	410	132	61
0	373	17995	13452	5	1876	1	418	132	61
0	374	18001	13456	5	1881	1	429	132	61
0	375	18001	13460	5	1886	1	459	132	61
0	376	18001	13460	5	1891	1	486	132	61
0	377	18001	13460	5	1896	1	503	132	61
0	378	18001	13460	5	1901	1	515	134	61
0	379	17997	13460	5	1906	1	520	134	61
0	380	17997	13456	5	1911	1	521	134	61
0	381	17989	13452	5	1916	1	523	134	61
0	382	17983	13443	5	1921	1	533	134	61
0	383	17975	13433	5	1926	1	541	134	61
0	384	17966	13418	5	1931	1	543	134	61
0	385	17956	13399	5	1936	1	546	134	61
0	386	17943	13379	5	1941	1	558	134	61
0	387	17933	13357	5	1946	1	561	134	61
0	388	17923	13335	5	1951	1	561	134	61
0	389	17915	13319	5	1956	1	560	134	61
0	390	17915	13303	5	1961	1	557	134	61
0	391	17910	13288	5	1966	1	561	134	61
0	392	17910	13276	5	1971	1	554	134	61
0	393	17910	13262	5	1976	1	554	134	61
0	394	17910	13252	5	1981	1	553	132	61
0	395	17917	13244	5	1986	1	550	132	61
0	396	17921	13238	5	1991	1	551	132	61
0	397	17925	13238	5	1996	1	552	132	61
0	398	17932	13233	5	2001	1	553	132	61
0	399	17937	13233	5	2006	1	554	132	61
0	400	17946	13233	5	2011	1	554	132	61
0	401	17958	13238	5	2016	1	558	130	62
0	402	17971	13246	5	2021	1	555	130	62
0	403	17988	13256	5	2026	1	548	130	62
0	404	18004	13268	5	2031	1	547	130	62
0	405	18019	13285	5	2036	1	543	130	62
0	406	18033	13300	5	2041	1	541	130	62
0	407	18048	13318	5	2046	1	537	130	62
0	408	18064	13337	5	2051	1	534	130	62
0	409	18079	13354	5	2056	1	534	130	62
0	410	18093	13373	5	2061	1	527	130	62
0	411	18106	13387	5	2066	1	527	130	62
0	412	18118	13400	5	2071	1	532	130	62
0	413	18127	13412	5	2076	1	533	130	62
0	414	18135	13419	5	2081	1	537	132	61
0	415	18141	13425	5	2086	1	544	133	62
0	416	18145	13425	5	2091	1	548	133	62
0	417	18149	13425	5	2096	1	550	135	63
0	418	18149	13428	5	2101	1	552	135	63
0	419	18153	13428	5	2106	1	553	135	63
0	420	18153	13428	5	2111	1	553	135	63
0	421	18153	13425	5	2116	1	555	135	63
0	422	18153	13420	5	2121	1	560	135	63
0	423	18153	13416	5	2126	1	562	135	63
0	424	18153	13408	5	2131	1	566	137	62
0	425	18153	13395	5	2136	1	572	137	62
0	426	18153	13382	5	2141	1	576	137	62
0	427	18153	13366	5	2146	1	575	137	62
0	428	18145	13350	5	2151	1	577	137	62
0	429	18139	13336	5	2156	1	577	135	63
0	430	18135	13318	5	2161	1	577	135	63
0	431	18128	13302	5	2166	1	576	135	63
0	432	18125	13286	5	2171	1	575	135	63
0	433	18125	13271	5	2176	1	574	135	63
0	434	18118	13260	5	2181	1	571	135	63
0	435	18118	13251	5	2186	1	570	135	63
0	436	18118	13245	5	2191	1	569	135	63
0	437	18118	13245	5	2196	1	569	135	63
0	438	18118	13240	5	2201	1	568	135	63
0	439	18118	13240	5	2206	1	571	133	63
0	440	18118	13240	5	2211	1	575	133	63
0	441	18124	13244	5	2216	1	579	133	63
0	442	18129	13251	5	2221	1	581	133	63
0	443	18138	13260	5	2226	1	581	133	63
0	444	18148	13272	5	2231	1	579	133	63
0	445	18157	13288	5	2236	1	579	133	63
0	446	18169	13303	5	2241	1	574	133	63
0	447	18179	13320	5	2246	1	573	133	63
0	448	18190	13337	5	2251	1	574	133	63
0	449	18205	13357	5	2256	1	561	133	63
0	450	18217	13377	5	2261	1	562	133	63
0	451	18231	13394	5	2266	1	556	133	63
0	452	18243	13411	5	2271	1	552	133	63
0	453	18252	13424	5	2276	1	554	133	63
0	454	18262	13433	5	2281	1	554	133	63
0	455	18269	13441	5	2286	1	555	133	63
0	456	18274	13446	5	2291	1	558	137	63
0	457	18278	13446	5	2296	1	562	137	63
0	458	18278	13446	5	2301	1	562	138	64
0	459	18278	13446	5	2306	1	562	138	64
0	460	18283	13446	5	2311	1	562	138	64
0	461	18283	13442	5	2316	1	564	138	64
0	462	18289	13436	5	2321	1	569	138	64
0	463	18289	13430	5	2326	1	569	140	63
0	464	18295	13421	5	2331	1	574	140	63
0	465	18295	13408	5	2336	1	580	140	63
0	466	18295	13396	5	2341	1	581	140	63
0	467	18295	13380	5	2346	1	582	140	63
0	468	18295	13365	5	2351	1	582	140	63
0	469	18291	13350	5	2356	1	583	140	63
0	470	18291	13333	5	2361	1	581	140	63
0	471	18291	13320	5	2366	1	577	138	64
0	472	18295	13307	5	2371	1	572	138	64
0	473	18295	13295	5	2376	1	569	138	64
0	474	18300	13288	5	2381	1	562	138	64
0	475	18304	13281	5	2386	1	551	138	64
0	476	18308	13277	5	2391	1	534	138	64
0	477	18312	13277	5	2396	1	471	138	64
0	478	18317	13272	5	2401	1	334	138	64
0	479	18321	13272	5	2406	1	196	137	65
0	480	18328	13276	5	2411	1	84	137	65
0	481	18334	13281	5	2416	1	1	137	65
0	482	18334	13281	5	2421	0	0	137	65
0	483	18353	13302	5	2426	0	0	137	65
0	484	18361	13316	5	2431	0	0	137	65
0	485	18370	13330	5	2436	0	0	137	65
0	486	18376	13345	5	2441	0	0	137	65
0	487	18382	13366	5	2446	0	0	137	65
0	488	18390	13388	5	2451	0	0	137	65
0	489	18397	13412	5	2456	0	0	137	65
0	490	18402	13441	5	2461	0	0	137	65
0	491	18410	13467	5	2466	0	0	135	64
0	492	18416	13496	5	2471	0	0	135	64
0	493	18428	13528	5	2476	0	0	135	63
0	494	18438	13560	5	2481	0	0	135	63
0	495	18443	13596	5	2486	0	0	133	62
0	496	18443	13629	5	2491	0	0	133	62
0	497	18436	13662	5	2496	0	0	134	61
0	498	18424	13692	5	2501	0	0	132	60
0	499	18410	13716	5	2506	0	0	132	59
0	500	18392	13737	5	2511	0	0	131	58
0	501	18371	13752	5	2516	0	0	131	57
0	502	18347	13762	5	2521	0	0	131	56
0	503	18319	13771	5	2526	0	0	131	56
0	504	18294	13771	5	2531	0	0	131	55
0	505	18268	13777	5	2536	0	0	131	55
0	506	18245	13777	5	2541	0	0	133	54
0	507	18227	13777	5	2546	0	0	134	55
0	508	18209	13772	5	2551	0	0	134	55
0	509	18194	13767	5	2556	0	0	136	55
0	510	18182	13760	5	2561	0	0	136	55
0	511	18170	13753	5	2566	0	0	138	55
0	512	18161	13742	5	2571	0	0	139	55
0	513	18150	13729	5	2576	0	0	140	55
0	514	18140	13714	5	2581	0	0	140	56
0	515	18129	13700	5	2586	0	0	140	56
0	516	18129	13700	13	2599	1	515	142	57
0	517	18107	13689	5	2604	1	650	142	58
0	518	18100	13689	5	2609	1	664	143	59
0	519	18094	13689	5	2614	1	699	142	59
0	520	18094	13684	5	2619	1	783	144	60
0	521	18094	13684	5	2624	1	859	142	61
0	522	18094	13684	5	2629	1	900	141	60
0	523	18094	13684	5	2634	1	916	139	61
0	524	18094	13684	5	2639	1	926	139	61
0	525	18098	13684	5	2644	1	937	138	61
0	526	18098	13684	5	2649	1	946	138	61
0	527	18098	13684	5	2654	1	947	138	61
0	528	18098	13684	5	2659	1	944	137	62
0	529	18098	13684	5	2664	1	939	137	62
0	530	18098	13684	5	2669	1	933	137	62
0	531	18102	13684	5	2674	1	923	137	62
0	532	18102	13684	5	2679	1	908	137	62
0	533	18102	13684	5	2684	1	875	137	62
0	534	18105	13684	5	2689	1	722	137	62
0	535	18109	13680	5	2694	1	431	137	62
0	536	18118	13677	5	2699	1	6	137	62
0	537	18118	13677	5	2704	0	0	137	62
0	538	18126	13677	5	2709	0	0	137	62
0	539	18126	13689	5	2714	0	0	137	62
0	540	18116	13709	5	2719	0	0	137	62
0	541	18109	13736	5	2724	0	0	137	62
0	542	18109	13771	5	2729	0	0	138	63
0	543	18112	13813	5	2734	0	0	140	62
0	544	18133	13859	5	2739	0	0	143	62
0	545	18167	13913	5	2744	0	0	145	60
0	546	18212	13974	5	2749	0	0	149	59
0	547	18274	14038	5	2754	0	0	151	56
0	548	18346	14109	5	2759	0	0	150	55
0	549	18433	14177	5	2764	0	0	148	54
0	550	18532	14240	5	2769	0	0	143	52
0	551	18638	14306	5	2774	0	0	141	51
0	552	18638	14306	5	2779	0	0	141	51
