# Supplementary material for: “Let Me Hear Your Handwriting!” Evaluating the Movement Fluency from Its Sonification
Source: PLoS One. 2015 Jun 17;10(6):e0128388. doi: 10.1371/journal.pone.0128388 (PMC4470513; doi:10.1371/journal.pone.0128388)
Supplement: S1 Dataset — (ZIP) [file pone.0128388.s004.zip › S4_Dataset_Experiment1/LU8.txt]

Identification :	lucie	Operateur :	viet	Id tablette :	139460729	Id Curseur :	???
2011-07-28	13-44-52
Fichier origine :	C:\Documents and Settings\paz\Mes documents\Adulte Lapin
Nb segments :	1
Seg	Num	X /100 mm	Y /100 mm	Interv ms	Time ms	Tip	P	Az	Al
0	0	21819	13341	5	5	0	0	124	57
0	1	21816	13336	5	10	0	0	124	57
0	2	21816	13336	5	15	0	0	124	57
0	3	21816	13336	5	20	0	0	124	57
0	4	21816	13336	5	25	0	0	124	57
0	5	21816	13336	5	30	0	0	124	57
0	6	21816	13330	5	35	0	0	124	57
0	7	21811	13330	5	40	0	0	124	57
0	8	21811	13330	5	45	0	0	124	57
0	9	21811	13326	5	50	0	0	124	57
0	10	21811	13326	5	55	0	0	124	57
0	11	21811	13326	5	60	0	0	124	57
0	12	21811	13326	5	65	0	0	124	57
0	13	21811	13326	5	70	0	0	124	57
0	14	21811	13326	5	75	0	0	124	57
0	15	21811	13326	5	80	0	0	124	57
0	16	21811	13326	5	85	0	0	124	57
0	17	21811	13326	5	90	0	0	124	57
0	18	21811	13326	5	95	0	0	124	57
0	19	21811	13326	5	100	0	0	124	57
0	20	21811	13326	5	105	0	0	124	57
0	21	21811	13326	5	110	0	0	124	57
0	22	21811	13326	5	115	0	0	124	57
0	23	21811	13326	5	120	0	0	124	57
0	24	21811	13322	5	125	0	0	124	57
0	25	21807	13322	5	130	0	0	124	57
0	26	21807	13318	5	135	0	0	124	57
0	27	21803	13318	5	140	0	0	124	57
0	28	21803	13312	5	145	0	0	124	57
0	29	21798	13312	5	150	0	0	124	57
0	30	21798	13306	5	155	0	0	124	57
0	31	21793	13306	5	160	0	0	124	57
0	32	21793	13302	5	165	0	0	124	57
0	33	21789	13302	5	170	0	0	124	57
0	34	21786	13298	5	175	0	0	124	57
0	35	21786	13294	5	180	0	0	124	57
0	36	21781	13294	5	185	0	0	124	57
0	37	21781	13291	5	190	0	0	124	57
0	38	21781	13291	5	195	0	0	124	57
0	39	21775	13287	5	200	0	0	124	57
0	40	21775	13287	5	205	0	0	124	57
0	41	21771	13281	5	210	0	0	124	57
0	42	21767	13281	5	215	0	0	124	57
0	43	21767	13276	5	220	0	0	123	58
0	44	21761	13276	5	225	0	0	123	58
0	45	21757	13271	5	230	0	0	123	58
0	46	21757	13266	5	235	0	0	123	58
0	47	21749	13266	5	240	0	0	123	58
0	48	21749	13258	5	245	0	0	123	58
0	49	21743	13254	5	250	0	0	123	58
0	50	21743	13254	5	255	0	0	123	58
0	51	21739	13248	5	260	0	0	123	58
0	52	21736	13248	5	265	0	0	124	58
0	53	21736	13243	5	270	0	0	123	59
0	54	21731	13239	5	275	0	0	124	60
0	55	21728	13239	5	280	0	0	124	60
0	56	21728	13234	5	285	0	0	124	60
0	57	21728	13234	5	290	0	0	124	60
0	58	21723	13234	5	295	0	0	124	60
0	59	21723	13230	5	300	0	0	124	60
0	60	21719	13230	5	305	0	0	124	60
0	61	21719	13230	5	310	0	0	124	60
0	62	21715	13225	5	315	0	0	124	60
0	63	21715	13225	5	320	0	0	124	60
0	64	21711	13218	5	325	0	0	124	60
0	65	21711	13213	5	330	0	0	124	60
0	66	21706	13209	5	335	0	0	124	60
0	67	21706	13203	5	340	0	0	124	60
0	68	21699	13199	5	345	0	0	124	60
0	69	21693	13192	5	350	0	0	125	60
0	70	21677	13180	4	354	1	137	126	61
0	71	21668	13174	5	359	1	144	126	61
0	72	21659	13174	5	364	1	140	128	61
0	73	21652	13171	5	369	1	171	128	61
0	74	21648	13167	5	374	1	230	129	61
0	75	21644	13167	5	379	1	270	129	61
0	76	21644	13167	5	384	1	291	130	62
0	77	21644	13167	5	389	1	301	130	62
0	78	21644	13167	5	394	1	308	130	62
0	79	21650	13167	5	399	1	324	130	62
0	80	21650	13167	5	404	1	349	130	62
0	81	21658	13167	5	409	1	388	130	62
0	82	21666	13172	5	414	1	417	130	62
0	83	21676	13177	5	419	1	457	130	62
0	84	21690	13185	5	424	1	473	130	62
0	85	21704	13193	5	429	1	480	130	62
0	86	21720	13206	5	434	1	498	130	62
0	87	21740	13220	5	439	1	512	130	62
0	88	21762	13237	5	444	1	515	130	62
0	89	21787	13257	5	449	1	518	132	63
0	90	21812	13276	5	454	1	530	132	63
0	91	21836	13298	5	459	1	538	133	63
0	92	21859	13321	5	464	1	536	133	63
0	93	21884	13345	5	469	1	538	133	63
0	94	21907	13374	5	474	1	534	135	63
0	95	21930	13403	5	479	1	533	135	63
0	96	21954	13435	5	484	1	527	135	63
0	97	21977	13470	5	489	1	527	135	63
0	98	22000	13505	5	494	1	525	135	63
0	99	22021	13544	5	499	1	520	135	62
0	100	22040	13581	5	504	1	521	135	62
0	101	22056	13618	5	509	1	517	134	61
0	102	22068	13655	5	514	1	514	134	61
0	103	22077	13687	5	519	1	515	134	61
0	104	22082	13715	5	524	1	515	135	60
0	105	22082	13735	5	529	1	520	135	60
0	106	22082	13747	5	534	1	523	135	60
0	107	22078	13754	5	539	1	527	135	60
0	108	22075	13754	5	544	1	538	135	60
0	109	22071	13754	5	549	1	541	135	60
0	110	22066	13754	5	554	1	538	135	60
0	111	22059	13750	5	559	1	533	136	60
0	112	22046	13741	5	564	1	533	136	60
0	113	22029	13723	5	569	1	534	136	60
0	114	22010	13697	5	574	1	534	136	60
0	115	21988	13667	5	579	1	541	136	60
0	116	21969	13631	5	584	1	541	136	60
0	117	21950	13592	5	589	1	542	135	60
0	118	21932	13552	5	594	1	544	135	60
0	119	21915	13508	5	599	1	543	135	60
0	120	21900	13465	5	604	1	548	135	60
0	121	21888	13424	5	609	1	546	135	60
0	122	21879	13383	5	614	1	554	135	60
0	123	21871	13346	5	619	1	544	135	60
0	124	21866	13314	5	624	1	545	135	60
0	125	21866	13284	5	629	1	544	135	60
0	126	21862	13260	5	634	1	542	135	60
0	127	21862	13237	5	639	1	542	134	61
0	128	21862	13215	5	644	1	537	134	61
0	129	21862	13197	5	649	1	529	134	61
0	130	21868	13180	5	654	1	526	134	61
0	131	21868	13168	5	659	1	519	134	61
0	132	21873	13158	5	664	1	509	132	61
0	133	21878	13150	5	669	1	493	132	61
0	134	21883	13146	5	674	1	460	132	61
0	135	21892	13146	5	679	1	405	132	61
0	136	21902	13146	5	684	1	339	130	62
0	137	21916	13146	5	689	1	261	130	62
0	138	21935	13157	5	694	1	197	130	62
0	139	21956	13172	5	699	1	124	130	62
0	140	21982	13191	5	704	1	58	130	62
0	141	21982	13191	5	709	0	0	130	62
0	142	22039	13239	5	714	0	0	130	62
0	143	22069	13263	5	719	0	0	130	62
0	144	22093	13288	5	724	0	0	130	62
0	145	22114	13310	5	729	0	0	130	62
0	146	22131	13327	5	734	0	0	130	62
0	147	22142	13342	5	739	0	0	130	62
0	148	22152	13351	5	744	0	0	130	62
0	149	22160	13358	5	749	0	0	130	62
0	150	22166	13363	5	754	0	0	130	62
0	151	22172	13363	5	759	0	0	132	61
0	152	22172	13363	5	764	0	0	132	61
0	153	22177	13363	5	769	0	0	132	61
0	154	22177	13357	5	774	0	0	132	61
0	155	22177	13357	5	779	0	0	132	61
0	156	22177	13357	5	784	0	0	132	61
0	157	22177	13353	5	789	0	0	133	62
0	158	22177	13353	5	794	0	0	135	62
0	159	22174	13350	5	799	0	0	137	62
0	160	22174	13350	5	804	0	0	137	62
0	161	22174	13350	5	809	0	0	137	62
0	162	22174	13346	5	814	0	0	137	62
0	163	22174	13346	7	821	1	44	137	62
0	164	22170	13346	5	826	1	74	137	62
0	165	22165	13350	5	831	1	95	137	62
0	166	22165	13350	5	836	1	128	137	62
0	167	22165	13350	5	841	1	170	137	62
0	168	22165	13355	5	846	1	208	137	62
0	169	22165	13355	5	851	1	237	137	62
0	170	22165	13355	5	856	1	257	135	62
0	171	22165	13360	5	861	1	279	135	62
0	172	22165	13360	5	866	1	313	134	61
0	173	22165	13360	5	871	1	347	134	61
0	174	22165	13360	5	876	1	376	134	61
0	175	22165	13360	5	881	1	403	134	61
0	176	22162	13360	5	886	1	431	134	61
0	177	22162	13364	5	891	1	457	134	61
0	178	22162	13364	5	896	1	483	134	61
0	179	22162	13364	5	901	1	508	134	61
0	180	22162	13364	5	906	1	531	134	61
0	181	22158	13364	5	911	1	553	134	61
0	182	22158	13367	5	916	1	570	134	61
0	183	22158	13367	5	921	1	587	134	61
0	184	22154	13367	5	926	1	598	134	61
0	185	22154	13367	5	931	1	604	134	61
0	186	22150	13367	5	936	1	605	134	61
0	187	22150	13367	5	941	1	606	134	61
0	188	22143	13367	5	946	1	605	134	61
0	189	22135	13364	5	951	1	595	134	61
0	190	22127	13359	5	956	1	604	134	61
0	191	22118	13352	5	961	1	612	134	61
0	192	22107	13345	5	966	1	609	134	61
0	193	22098	13335	5	971	1	606	134	61
0	194	22087	13324	5	976	1	608	134	61
0	195	22074	13312	5	981	1	608	132	61
0	196	22064	13297	5	986	1	608	132	61
0	197	22051	13282	5	991	1	606	132	61
0	198	22039	13265	5	996	1	611	132	61
0	199	22032	13249	5	1001	1	610	132	61
0	200	22025	13236	5	1006	1	608	132	61
0	201	22025	13223	5	1011	1	606	132	61
0	202	22022	13212	5	1016	1	602	132	61
0	203	22022	13204	5	1021	1	596	132	61
0	204	22022	13192	5	1026	1	597	132	61
0	205	22022	13182	5	1031	1	600	132	61
0	206	22030	13175	5	1036	1	594	132	61
0	207	22037	13165	5	1041	1	590	132	61
0	208	22045	13159	5	1046	1	592	130	62
0	209	22055	13154	5	1051	1	591	130	62
0	210	22066	13154	5	1056	1	586	130	62
0	211	22078	13154	5	1061	1	587	130	62
0	212	22093	13154	5	1066	1	588	130	62
0	213	22108	13158	5	1071	1	582	130	62
0	214	22125	13166	5	1076	1	582	130	62
0	215	22144	13173	5	1081	1	580	130	62
0	216	22160	13184	5	1086	1	573	130	62
0	217	22176	13195	5	1091	1	568	130	62
0	218	22191	13208	5	1096	1	568	130	62
0	219	22204	13223	5	1101	1	569	130	62
0	220	22219	13238	5	1106	1	568	130	62
0	221	22230	13256	5	1111	1	566	130	62
0	222	22241	13275	5	1116	1	558	130	62
0	223	22251	13294	5	1121	1	555	130	62
0	224	22259	13313	5	1126	1	557	130	62
0	225	22266	13329	5	1131	1	554	130	62
0	226	22271	13341	5	1136	1	561	130	62
0	227	22271	13350	5	1141	1	569	132	63
0	228	22271	13353	5	1146	1	578	132	63
0	229	22271	13353	5	1151	1	585	135	63
0	230	22271	13353	5	1156	1	590	135	63
0	231	22271	13353	5	1161	1	595	135	63
0	232	22267	13353	5	1166	1	596	135	63
0	233	22267	13348	5	1171	1	595	135	63
0	234	22267	13344	5	1176	1	594	135	63
0	235	22260	13337	5	1181	1	595	135	63
0	236	22255	13323	5	1186	1	596	135	63
0	237	22248	13308	5	1191	1	597	135	63
0	238	22241	13289	5	1196	1	602	135	63
0	239	22232	13268	5	1201	1	602	135	63
0	240	22224	13251	5	1206	1	601	135	63
0	241	22218	13233	5	1211	1	602	135	63
0	242	22213	13216	5	1216	1	600	135	63
0	243	22213	13204	5	1221	1	597	135	63
0	244	22213	13193	5	1226	1	592	135	63
0	245	22213	13184	5	1231	1	590	135	63
0	246	22213	13177	5	1236	1	590	135	63
0	247	22218	13171	5	1241	1	587	133	62
0	248	22218	13167	5	1246	1	583	132	63
0	249	22225	13167	5	1251	1	585	130	62
0	250	22230	13164	5	1256	1	587	130	62
0	251	22238	13164	5	1261	1	589	130	62
0	252	22249	13169	5	1266	1	587	130	62
0	253	22261	13175	5	1271	1	589	130	62
0	254	22276	13184	5	1276	1	586	132	63
0	255	22293	13194	5	1281	1	581	132	63
0	256	22310	13209	5	1286	1	572	133	63
0	257	22328	13226	5	1291	1	573	133	63
0	258	22345	13245	5	1296	1	558	133	63
0	259	22361	13266	5	1301	1	555	133	63
0	260	22376	13285	5	1306	1	553	133	63
0	261	22388	13309	5	1311	1	548	133	63
0	262	22401	13333	5	1316	1	533	133	63
0	263	22413	13355	5	1321	1	536	133	63
0	264	22423	13380	5	1326	1	532	133	63
0	265	22431	13397	5	1331	1	542	133	63
0	266	22436	13409	5	1336	1	551	133	63
0	267	22436	13418	5	1341	1	562	135	63
0	268	22436	13418	5	1346	1	572	137	63
0	269	22436	13423	5	1351	1	588	137	63
0	270	22436	13423	5	1356	1	599	138	64
0	271	22436	13423	5	1361	1	605	138	64
0	272	22436	13423	5	1366	1	608	140	63
0	273	22431	13414	5	1371	1	608	140	63
0	274	22425	13405	5	1376	1	609	140	63
0	275	22418	13390	5	1381	1	611	140	63
0	276	22411	13368	5	1386	1	620	140	63
0	277	22399	13345	5	1391	1	616	140	63
0	278	22387	13314	5	1396	1	624	140	63
0	279	22373	13284	5	1401	1	616	140	63
0	280	22358	13253	5	1406	1	624	140	63
0	281	22344	13218	5	1411	1	622	140	63
0	282	22331	13187	5	1416	1	623	138	64
0	283	22320	13155	5	1421	1	620	137	63
0	284	22310	13121	5	1426	1	615	137	63
0	285	22299	13088	5	1431	1	616	133	63
0	286	22288	13055	5	1436	1	612	133	63
0	287	22277	13026	5	1441	1	608	133	63
0	288	22267	13002	5	1446	1	609	132	64
0	289	22258	12979	5	1451	1	603	132	64
0	290	22249	12961	5	1456	1	599	132	64
0	291	22242	12947	5	1461	1	596	130	65
0	292	22237	12935	5	1466	1	592	130	65
0	293	22233	12929	5	1471	1	581	130	65
0	294	22233	12925	5	1476	1	564	130	65
0	295	22233	12925	5	1481	1	507	130	65
0	296	22229	12921	5	1486	1	401	130	65
0	297	22229	12921	5	1491	1	270	128	65
0	298	22229	12921	5	1496	1	166	128	65
0	299	22229	12927	5	1501	1	90	128	65
0	300	22236	12934	5	1506	1	30	128	65
0	301	22240	12946	5	1511	1	1	128	65
0	302	22240	12946	5	1516	0	0	128	65
0	303	22259	12977	5	1521	0	0	128	65
0	304	22271	12998	5	1526	0	0	130	65
0	305	22286	13020	5	1531	0	0	130	65
0	306	22300	13047	5	1536	0	0	130	65
0	307	22315	13075	5	1541	0	0	130	65
0	308	22332	13103	5	1546	0	0	130	65
0	309	22348	13131	5	1551	0	0	130	65
0	310	22363	13154	5	1556	0	0	130	65
0	311	22376	13176	5	1561	0	0	130	65
0	312	22387	13196	5	1566	0	0	130	65
0	313	22398	13212	5	1571	0	0	130	65
0	314	22403	13229	5	1576	0	0	130	65
0	315	22403	13229	9	1585	1	13	130	65
0	316	22406	13257	5	1590	1	66	130	65
0	317	22406	13270	5	1595	1	81	132	64
0	318	22406	13280	5	1600	1	145	132	64
0	319	22410	13288	5	1605	1	198	132	64
0	320	22410	13300	5	1610	1	225	132	64
0	321	22418	13310	5	1615	1	230	132	64
0	322	22423	13321	5	1620	1	246	132	64
0	323	22431	13332	5	1625	1	254	132	64
0	324	22440	13341	5	1630	1	262	133	63
0	325	22449	13352	5	1635	1	261	133	63
0	326	22461	13361	5	1640	1	263	133	63
0	327	22473	13371	5	1645	1	269	133	63
0	328	22484	13380	5	1650	1	279	133	63
0	329	22493	13385	5	1655	1	285	135	63
0	330	22499	13389	5	1660	1	295	135	63
0	331	22503	13389	5	1665	1	313	135	63
0	332	22503	13389	5	1670	1	327	135	63
0	333	22507	13389	5	1675	1	334	135	63
0	334	22507	13389	5	1680	1	340	135	63
0	335	22507	13384	5	1685	1	345	135	63
0	336	22511	13384	5	1690	1	355	135	63
0	337	22511	13376	5	1695	1	369	135	63
0	338	22511	13371	5	1700	1	383	135	63
0	339	22511	13362	5	1705	1	399	137	62
0	340	22511	13349	5	1710	1	409	137	62
0	341	22504	13335	5	1715	1	414	137	62
0	342	22498	13315	5	1720	1	423	137	62
0	343	22490	13296	5	1725	1	434	135	62
0	344	22482	13279	5	1730	1	434	133	62
0	345	22476	13260	5	1735	1	439	133	62
0	346	22469	13246	5	1740	1	440	135	63
0	347	22469	13232	5	1745	1	439	135	63
0	348	22465	13219	5	1750	1	440	135	63
0	349	22465	13210	5	1755	1	439	135	63
0	350	22465	13202	5	1760	1	434	135	63
0	351	22465	13195	5	1765	1	431	133	63
0	352	22465	13195	5	1770	1	431	133	63
0	353	22473	13189	5	1775	1	432	133	63
0	354	22480	13189	5	1780	1	439	135	64
0	355	22490	13189	5	1785	1	443	135	64
0	356	22501	13189	5	1790	1	439	137	65
0	357	22513	13198	5	1795	1	441	137	65
0	358	22527	13206	5	1800	1	443	137	65
0	359	22540	13217	5	1805	1	439	137	65
0	360	22556	13230	5	1810	1	435	137	65
0	361	22571	13243	5	1815	1	431	137	65
0	362	22586	13259	5	1820	1	430	137	65
0	363	22602	13276	5	1825	1	420	137	65
0	364	22616	13292	5	1830	1	419	137	65
0	365	22630	13311	5	1835	1	411	137	65
0	366	22644	13329	5	1840	1	401	137	65
0	367	22655	13345	5	1845	1	403	137	65
0	368	22666	13361	5	1850	1	402	137	65
0	369	22675	13374	5	1855	1	404	137	65
0	370	22679	13386	5	1860	1	410	137	65
0	371	22684	13395	5	1865	1	415	137	65
0	372	22684	13402	5	1870	1	422	137	65
0	373	22684	13408	5	1875	1	434	137	65
0	374	22684	13408	5	1880	1	448	138	64
0	375	22684	13408	5	1885	1	466	138	64
0	376	22684	13408	5	1890	1	479	138	64
0	377	22684	13408	5	1895	1	485	138	64
0	378	22677	13401	5	1900	1	492	138	64
0	379	22672	13394	5	1905	1	503	138	64
0	380	22664	13383	5	1910	1	507	140	63
0	381	22655	13370	5	1915	1	519	140	63
0	382	22645	13355	5	1920	1	528	140	63
0	383	22634	13340	5	1925	1	530	140	63
0	384	22624	13322	5	1930	1	545	140	63
0	385	22614	13303	5	1935	1	553	140	63
0	386	22604	13284	5	1940	1	553	138	64
0	387	22597	13264	5	1945	1	553	138	64
0	388	22591	13248	5	1950	1	549	138	64
0	389	22587	13234	5	1955	1	549	138	64
0	390	22587	13220	5	1960	1	548	138	64
0	391	22587	13208	5	1965	1	543	138	64
0	392	22587	13199	5	1970	1	540	137	65
0	393	22587	13191	5	1975	1	539	137	65
0	394	22591	13187	5	1980	1	539	137	65
0	395	22595	13183	5	1985	1	540	137	65
0	396	22601	13183	5	1990	1	542	137	65
0	397	22609	13183	5	1995	1	548	137	65
0	398	22621	13183	5	2000	1	552	137	65
0	399	22650	13201	10	2010	1	542	135	65
0	400	22668	13213	5	2015	1	538	135	65
0	401	22684	13229	5	2020	1	537	135	65
0	402	22700	13243	5	2025	1	533	135	65
0	403	22716	13260	5	2030	1	527	135	65
0	404	22733	13280	5	2035	1	525	135	65
0	405	22749	13297	5	2040	1	520	135	65
0	406	22764	13316	5	2045	1	519	137	65
0	407	22779	13332	5	2050	1	521	137	65
0	408	22792	13346	5	2055	1	520	137	65
0	409	22804	13361	5	2060	1	520	137	65
0	410	22817	13372	5	2065	1	522	137	65
0	411	22826	13381	5	2070	1	527	137	65
0	412	22834	13389	5	2075	1	530	137	65
0	413	22842	13394	5	2080	1	534	137	65
0	414	22846	13398	5	2085	1	539	138	65
0	415	22851	13398	5	2090	1	542	138	65
0	416	22851	13398	5	2095	1	541	142	65
0	417	22851	13398	5	2100	1	543	142	65
0	418	22854	13398	5	2105	1	547	142	65
0	419	22854	13391	5	2110	1	551	142	65
0	420	22854	13385	5	2115	1	555	142	65
0	421	22854	13375	5	2120	1	562	142	65
0	422	22854	13364	5	2125	1	565	142	65
0	423	22849	13352	5	2130	1	563	142	65
0	424	22849	13338	5	2135	1	562	142	65
0	425	22840	13325	5	2140	1	565	142	65
0	426	22837	13311	5	2145	1	567	142	65
0	427	22832	13297	5	2150	1	566	142	65
0	428	22827	13284	5	2155	1	564	142	65
0	429	22827	13271	5	2160	1	562	142	65
0	430	22821	13260	5	2165	1	562	142	65
0	431	22821	13250	5	2170	1	560	142	65
0	432	22818	13241	5	2175	1	556	142	65
0	433	22818	13238	5	2180	1	554	142	65
0	434	22818	13234	5	2185	1	551	140	66
0	435	22818	13234	5	2190	1	549	140	66
0	436	22818	13234	5	2195	1	548	140	66
0	437	22818	13230	5	2200	1	547	140	66
0	438	22818	13230	5	2205	1	546	140	66
0	439	22818	13230	5	2210	1	545	140	66
0	440	22818	13230	5	2215	1	543	140	66
0	441	22818	13237	5	2220	1	541	138	65
0	442	22818	13240	5	2225	1	541	138	65
0	443	22818	13245	5	2230	1	538	137	65
0	444	22825	13252	5	2235	1	531	137	65
0	445	22831	13261	5	2240	1	524	138	65
0	446	22837	13274	5	2245	1	523	138	65
0	447	22848	13288	5	2250	1	521	140	66
0	448	22860	13304	5	2255	1	513	140	66
0	449	22872	13322	5	2260	1	496	140	66
0	450	22888	13338	5	2265	1	490	140	66
0	451	22902	13355	5	2270	1	486	140	66
0	452	22916	13370	5	2275	1	488	140	66
0	453	22931	13383	5	2280	1	491	140	66
0	454	22942	13396	5	2285	1	493	140	66
0	455	22953	13406	5	2290	1	501	140	66
0	456	22962	13414	5	2295	1	506	140	66
0	457	22967	13420	5	2300	1	507	142	65
0	458	22972	13420	5	2305	1	514	142	65
0	459	22972	13424	5	2310	1	523	142	65
0	460	22972	13424	5	2315	1	525	142	65
0	461	22975	13424	5	2320	1	527	142	65
0	462	22975	13420	5	2325	1	530	142	65
0	463	22975	13415	5	2330	1	538	142	65
0	464	22975	13408	5	2335	1	542	142	65
0	465	22975	13401	5	2340	1	553	143	64
0	466	22975	13388	5	2345	1	560	143	64
0	467	22975	13374	5	2350	1	565	143	64
0	468	22975	13360	5	2355	1	568	143	64
0	469	22975	13341	5	2360	1	571	143	64
0	470	22972	13324	5	2365	1	571	143	64
0	471	22972	13306	5	2370	1	570	142	65
0	472	22968	13288	5	2375	1	571	142	65
0	473	22968	13273	5	2380	1	568	142	65
0	474	22968	13260	5	2385	1	566	142	65
0	475	22968	13250	5	2390	1	556	142	65
0	476	22968	13242	5	2395	1	555	142	65
0	477	22974	13234	5	2400	1	555	142	65
0	478	22977	13229	5	2405	1	543	140	66
0	479	22984	13224	5	2410	1	532	140	66
0	480	22990	13224	5	2415	1	504	140	66
0	481	22996	13224	5	2420	1	367	140	66
0	482	23005	13224	5	2425	1	188	140	66
0	483	23013	13234	5	2430	1	17	140	66
0	484	23013	13234	5	2435	0	0	140	66
0	485	23037	13254	5	2440	0	0	140	66
0	486	23045	13268	5	2445	0	0	140	66
0	487	23056	13282	5	2450	0	0	140	66
0	488	23064	13299	5	2455	0	0	139	67
0	489	23073	13320	5	2460	0	0	139	67
0	490	23086	13343	5	2465	0	0	139	67
0	491	23096	13371	5	2470	0	0	139	67
0	492	23109	13399	5	2475	0	0	139	67
0	493	23124	13427	5	2480	0	0	140	66
0	494	23136	13459	5	2485	0	0	140	66
0	495	23150	13491	5	2490	0	0	140	66
0	496	23157	13526	5	2495	0	0	140	66
0	497	23157	13563	5	2500	0	0	140	66
0	498	23150	13595	5	2505	0	0	142	65
0	499	23134	13625	5	2510	0	0	140	65
0	500	23113	13650	5	2515	0	0	141	64
0	501	23088	13672	5	2520	0	0	140	63
0	502	23061	13692	5	2525	0	0	141	63
0	503	23035	13708	5	2530	0	0	141	63
0	504	23007	13721	5	2535	0	0	141	61
0	505	22978	13731	5	2540	0	0	142	61
0	506	22948	13736	5	2545	0	0	141	60
0	507	22919	13740	5	2550	0	0	142	59
0	508	22893	13740	5	2555	0	0	142	59
0	509	22871	13740	5	2560	0	0	142	58
0	510	22852	13737	5	2565	0	0	142	58
0	511	22838	13731	5	2570	0	0	140	58
0	512	22825	13726	5	2575	0	0	142	57
0	513	22816	13719	5	2580	0	0	142	57
0	514	22809	13710	5	2585	0	0	142	57
0	515	22800	13710	5	2590	0	0	142	57
0	516	22800	13710	3	2593	1	526	140	58
0	517	22784	13707	5	2598	1	673	140	58
0	518	22777	13707	5	2603	1	720	140	58
0	519	22777	13701	5	2608	1	786	141	59
0	520	22777	13701	5	2613	1	868	141	59
0	521	22777	13701	5	2618	1	952	141	60
0	522	22777	13701	5	2623	1	1000	141	60
0	523	22777	13701	5	2628	1	1023	142	61
0	524	22777	13697	5	2633	1	1023	141	61
0	525	22777	13697	5	2638	1	1023	143	62
0	526	22777	13697	5	2643	1	1023	141	63
0	527	22781	13693	5	2648	1	1023	143	63
0	528	22781	13693	5	2653	1	1023	141	64
0	529	22781	13693	5	2658	1	1023	143	64
0	530	22781	13690	5	2663	1	1023	143	64
0	531	22781	13690	5	2668	1	1023	143	64
0	532	22781	13690	5	2673	1	1023	143	64
0	533	22781	13690	5	2678	1	1023	145	65
0	534	22781	13690	5	2683	1	1023	145	65
0	535	22781	13690	5	2688	1	1023	147	65
0	536	22781	13685	5	2693	1	1007	147	65
0	537	22784	13680	5	2698	1	857	147	65
0	538	22784	13668	5	2703	1	546	147	65
0	539	22784	13668	5	2708	0	0	147	65
0	540	22779	13636	5	2713	0	0	147	65
0	541	22776	13631	5	2718	0	0	145	65
0	542	22776	13643	5	2723	0	0	145	65
0	543	22782	13668	5	2728	0	0	143	64
0	544	22791	13705	5	2733	0	0	143	64
0	545	22805	13744	5	2738	0	0	141	64
0	546	22824	13787	5	2743	0	0	141	63
0	547	22848	13838	5	2748	0	0	141	60
0	548	22884	13890	5	2753	0	0	142	58
0	549	22923	13950	5	2758	0	0	143	56
0	550	22964	14012	5	2763	0	0	143	53
0	551	22964	14012	5	2768	0	0	143	53
