# Supplementary material for: “Let Me Hear Your Handwriting!” Evaluating the Movement Fluency from Its Sonification
Source: PLoS One. 2015 Jun 17;10(6):e0128388. doi: 10.1371/journal.pone.0128388 (PMC4470513; doi:10.1371/journal.pone.0128388)
Supplement: S1 Dataset — (ZIP) [file pone.0128388.s004.zip › S4_Dataset_Experiment1/ME1.txt]

Identification :	melissa
2008-10-20	10:08:50
Fichier origine :	C:\Documents and Settings\schon\Bureau\Ecriture\melissa lapin1.txt
Nb segments :	1
Seg	Num	X /100 mm	Y /100 mm	Interv ms	Time ms	Tip	P	Az	Al
0	0	1744	14429	20	20	0	0	2580	290
0	0	1755	14425	5	25	0	0	2590	300
0	0	1774	14420	5	30	0	0	2590	300
0	0	1804	14409	5	35	0	0	2590	300
0	0	1842	14392	5	40	0	0	2590	300
0	0	1882	14373	5	45	0	0	2610	300
0	0	1927	14348	5	50	0	0	2610	300
0	0	1973	14325	5	55	0	0	2630	300
0	0	2024	14305	5	60	0	0	2650	300
0	0	2075	14283	5	65	0	0	2660	300
0	0	2125	14263	5	70	0	0	2680	300
0	0	2173	14243	5	75	0	0	2700	300
0	0	2219	14223	5	80	0	0	2710	300
0	0	2259	14203	5	85	0	0	2730	300
0	0	2294	14186	5	90	0	0	2760	300
0	0	2330	14172	5	95	0	0	2800	300
0	0	2362	14158	5	100	0	0	2820	290
0	0	2402	14153	5	105	0	0	2860	290
0	0	2450	14157	5	110	0	0	2880	290
0	0	2450	14157	5	115	0	0	2880	290
0	0	2157	14203	5	120	0	0	2800	300
0	0	2137	14191	5	125	0	0	2800	300
0	0	2100	14166	5	130	0	0	2800	300
0	0	2042	14132	5	135	0	0	2800	300
0	0	1966	14088	5	140	0	0	2800	300
0	0	1889	14044	5	145	0	0	2800	300
0	0	1809	14001	5	150	0	0	2810	300
0	0	1726	13962	5	155	0	0	2800	300
0	0	1640	13922	5	160	0	0	2780	300
0	0	1640	13922	5	165	0	0	2780	300
0	0	800	13679	46	211	0	0	2180	240
0	0	793	13679	5	216	0	0	2180	240
0	0	779	13676	5	221	0	0	2180	240
0	0	759	13676	5	226	0	0	2180	240
0	0	733	13676	5	231	0	0	2210	240
0	0	710	13676	5	236	0	0	2220	230
0	0	689	13676	5	241	0	0	2240	230
0	0	669	13676	5	246	0	0	2250	220
0	0	650	13676	5	251	0	0	2250	220
0	0	635	13680	5	256	0	0	2250	220
0	0	621	13680	5	261	0	0	2250	220
0	0	612	13684	5	266	0	0	2270	230
0	0	604	13684	5	271	0	0	2270	230
0	0	597	13684	5	276	0	0	2280	230
0	0	593	13688	5	281	0	0	2280	230
0	0	589	13692	5	286	0	0	2300	240
0	0	589	13699	5	291	0	0	2320	240
0	0	585	13706	5	296	0	0	2320	240
0	0	585	13714	5	301	0	0	2340	250
0	0	585	13721	5	306	0	0	2340	250
0	0	580	13728	5	311	0	0	2340	250
0	0	576	13736	5	316	0	0	2350	250
0	0	572	13742	5	321	0	0	2350	250
0	0	566	13749	5	326	0	0	2350	250
0	0	559	13755	5	331	0	0	2350	250
0	0	552	13760	5	336	0	0	2350	250
0	0	544	13760	5	341	0	0	2350	250
0	0	536	13764	5	346	0	0	2350	250
0	0	529	13764	5	351	0	0	2350	250
0	0	522	13764	5	356	0	0	2350	250
0	0	513	13764	5	361	0	0	2350	250
0	0	506	13760	5	366	0	0	2350	250
0	0	499	13760	5	371	0	0	2350	250
0	0	493	13754	5	376	0	0	2350	250
0	0	487	13754	5	381	0	0	2350	250
0	0	481	13747	5	386	0	0	2350	250
0	0	475	13741	5	391	0	0	2360	260
0	0	469	13736	5	396	0	0	2360	260
0	0	463	13730	5	401	0	0	2360	260
0	0	458	13724	5	406	0	0	2370	260
0	0	453	13720	5	411	0	0	2370	260
0	0	449	13717	5	416	0	0	2370	260
0	0	444	13717	5	421	0	0	2390	260
0	0	437	13712	5	426	0	0	2390	260
0	0	431	13712	5	431	0	0	2390	260
0	0	423	13706	5	436	0	0	2400	270
0	0	415	13706	5	441	0	0	2400	270
0	0	407	13701	5	446	0	0	2420	270
0	0	399	13701	5	451	0	0	2420	270
0	0	392	13695	5	456	0	0	2420	270
0	0	384	13691	5	461	0	0	2430	270
0	0	378	13687	5	466	0	0	2430	270
0	0	371	13683	5	471	0	0	2430	270
0	0	365	13678	5	476	0	0	2440	270
0	0	359	13674	5	481	0	0	2440	270
0	0	354	13670	5	486	0	0	2440	270
0	0	358	13650	2	488	1	720	2450	280
0	0	358	13643	5	493	1	775	2460	290
0	0	358	13636	5	498	1	787	2440	300
0	0	358	13629	5	503	1	794	2430	310
0	0	358	13623	5	508	1	798	2430	310
0	0	358	13617	5	513	1	800	2410	330
0	0	354	13611	5	518	1	801	2400	330
0	0	354	13606	5	523	1	809	2400	330
0	0	350	13601	5	528	1	817	2390	350
0	0	350	13597	5	533	1	834	2390	360
0	0	346	13597	5	538	1	854	2390	360
0	0	346	13591	5	543	1	872	2370	370
0	0	346	13591	5	548	1	887	2370	370
0	0	346	13591	5	553	1	902	2370	370
0	0	346	13587	5	558	1	915	2370	370
0	0	346	13587	5	563	1	925	2370	370
0	0	346	13587	5	568	1	935	2370	370
0	0	350	13587	5	573	1	942	2370	370
0	0	350	13587	5	578	1	948	2370	370
0	0	350	13587	5	583	1	954	2360	370
0	0	355	13587	5	588	1	958	2360	370
0	0	355	13587	5	593	1	961	2360	370
0	0	360	13587	5	598	1	965	2360	370
0	0	360	13587	5	603	1	969	2360	370
0	0	366	13587	5	608	1	973	2360	370
0	0	370	13591	5	613	1	975	2360	370
0	0	376	13595	5	618	1	976	2360	370
0	0	384	13601	5	623	1	977	2360	370
0	0	393	13608	5	628	1	979	2350	370
0	0	404	13616	5	633	1	981	2350	370
0	0	416	13625	5	638	1	981	2330	390
0	0	430	13635	5	643	1	982	2330	390
0	0	444	13647	5	648	1	982	2330	390
0	0	459	13661	5	653	1	983	2330	390
0	0	474	13675	5	658	1	983	2330	390
0	0	488	13688	5	663	1	984	2330	390
0	0	500	13700	5	668	1	989	2330	390
0	0	512	13714	5	673	1	987	2350	370
0	0	524	13726	5	678	1	989	2350	370
0	0	537	13740	5	683	1	989	2340	360
0	0	552	13755	5	688	1	987	2340	360
0	0	566	13770	5	693	1	989	2340	360
0	0	582	13788	5	698	1	988	2340	360
0	0	597	13807	5	703	1	987	2340	360
0	0	612	13826	5	708	1	987	2340	360
0	0	627	13848	5	713	1	986	2350	340
0	0	640	13871	5	718	1	987	2350	340
0	0	653	13896	5	723	1	986	2360	350
0	0	667	13920	5	728	1	987	2340	360
0	0	679	13944	5	733	1	987	2350	370
0	0	691	13969	5	738	1	985	2360	380
0	0	701	13993	5	743	1	987	2360	400
0	0	710	14015	5	748	1	988	2360	410
0	0	718	14038	5	753	1	987	2360	410
0	0	727	14061	5	758	1	986	2360	430
0	0	735	14083	5	763	1	988	2360	440
0	0	744	14107	5	768	1	987	2370	460
0	0	750	14131	5	773	1	988	2370	470
0	0	756	14154	5	778	1	987	2390	480
0	0	761	14179	5	783	1	986	2370	490
0	0	766	14204	5	788	1	987	2380	500
0	0	771	14228	5	793	1	986	2380	500
0	0	777	14250	5	798	1	986	2410	500
0	0	784	14272	5	803	1	985	2410	500
0	0	791	14293	5	808	1	983	2410	500
0	0	798	14315	5	813	1	984	2380	500
0	0	805	14336	5	818	1	983	2400	480
0	0	811	14355	5	823	1	984	2390	480
0	0	818	14373	5	828	1	983	2400	470
0	0	824	14387	5	833	1	983	2400	450
0	0	829	14401	5	838	1	983	2400	450
0	0	834	14414	5	843	1	984	2390	440
0	0	841	14427	5	848	1	984	2370	430
0	0	847	14441	5	853	1	982	2370	430
0	0	852	14453	5	858	1	983	2390	420
0	0	858	14467	5	863	1	982	2380	410
0	0	858	14480	5	868	1	983	2390	410
0	0	858	14491	5	873	1	982	2390	410
0	0	858	14504	5	878	1	982	2370	400
0	0	858	14514	5	883	1	982	2370	400
0	0	862	14524	5	888	1	981	2370	400
0	0	862	14533	5	893	1	981	2360	400
0	0	858	14540	5	898	1	981	2360	400
0	0	854	14547	5	903	1	980	2360	400
0	0	849	14554	5	908	1	979	2360	400
0	0	844	14562	5	913	1	979	2340	390
0	0	844	14569	5	918	1	979	2340	390
0	0	839	14576	5	923	1	978	2360	380
0	0	839	14580	5	928	1	977	2360	380
0	0	839	14580	5	933	1	976	2370	370
0	0	834	14580	5	938	1	975	2370	370
0	0	831	14580	5	943	1	974	2360	370
0	0	826	14580	5	948	1	973	2360	370
0	0	819	14576	5	953	1	973	2360	370
0	0	810	14571	5	958	1	973	2350	370
0	0	801	14564	5	963	1	972	2350	370
0	0	792	14556	5	968	1	972	2330	390
0	0	784	14548	5	973	1	971	2330	390
0	0	776	14537	5	978	1	971	2330	390
0	0	767	14526	5	983	1	971	2330	390
0	0	758	14512	5	988	1	971	2320	390
0	0	749	14498	5	993	1	971	2320	390
0	0	739	14483	5	998	1	972	2280	400
0	0	730	14467	5	1003	1	971	2280	400
0	0	722	14448	5	1008	1	971	2270	400
0	0	714	14430	5	1013	1	971	2270	400
0	0	708	14411	5	1018	1	971	2250	410
0	0	701	14392	5	1023	1	971	2250	410
0	0	696	14372	5	1028	1	971	2250	410
0	0	691	14352	5	1033	1	971	2250	410
0	0	686	14330	5	1038	1	972	2260	430
0	0	682	14307	5	1043	1	972	2260	430
0	0	678	14285	5	1048	1	971	2240	440
0	0	678	14261	5	1053	1	972	2250	440
0	0	674	14238	5	1058	1	971	2250	440
0	0	674	14215	5	1063	1	973	2250	440
0	0	674	14191	5	1068	1	972	2260	460
0	0	674	14165	5	1073	1	974	2260	460
0	0	674	14140	5	1078	1	974	2240	470
0	0	674	14114	5	1083	1	974	2250	470
0	0	674	14088	5	1088	1	974	2270	480
0	0	678	14064	5	1093	1	974	2270	480
0	0	678	14037	5	1098	1	976	2270	500
0	0	678	14010	5	1103	1	975	2270	500
0	0	678	13980	5	1108	1	976	2270	520
0	0	678	13950	5	1113	1	976	2270	520
0	0	682	13921	5	1118	1	975	2270	520
0	0	682	13892	5	1123	1	976	2270	520
0	0	682	13865	5	1128	1	976	2270	500
0	0	682	13839	5	1133	1	976	2280	490
0	0	682	13814	5	1138	1	976	2290	470
0	0	682	13792	5	1143	1	975	2300	470
0	0	682	13770	5	1148	1	976	2300	450
0	0	682	13748	5	1153	1	976	2300	450
0	0	682	13726	5	1158	1	976	2300	430
0	0	682	13704	5	1163	1	976	2320	420
0	0	682	13683	5	1168	1	976	2310	410
0	0	682	13664	5	1173	1	977	2320	390
0	0	682	13643	5	1178	1	977	2330	390
0	0	682	13620	5	1183	1	977	2330	370
0	0	678	13599	5	1188	1	976	2330	370
0	0	674	13578	5	1193	1	976	2340	360
0	0	671	13558	5	1198	1	976	2350	340
0	0	666	13539	5	1203	1	976	2350	340
0	0	662	13520	5	1208	1	976	2360	350
0	0	657	13503	5	1213	1	975	2340	360
0	0	653	13487	5	1218	1	975	2340	360
0	0	653	13474	5	1223	1	975	2360	370
0	0	648	13464	5	1228	1	976	2360	370
0	0	648	13458	5	1233	1	976	2370	370
0	0	648	13454	5	1238	1	977	2370	370
0	0	653	13454	5	1243	1	978	2390	380
0	0	657	13454	5	1248	1	978	2390	380
0	0	661	13454	5	1253	1	979	2390	380
0	0	667	13454	5	1258	1	979	2400	380
0	0	672	13459	5	1263	1	979	2400	380
0	0	678	13459	5	1268	1	978	2400	380
0	0	684	13465	5	1273	1	969	2400	380
0	0	691	13470	5	1278	1	960	2400	380
0	0	700	13476	5	1283	1	943	2420	380
0	0	708	13483	5	1288	1	922	2420	380
0	0	717	13490	5	1293	1	897	2420	380
0	0	726	13500	5	1298	1	856	2430	370
0	0	735	13510	5	1303	1	827	2430	370
0	0	746	13522	5	1308	1	760	2440	360
0	0	757	13535	5	1313	1	588	2440	360
0	0	768	13549	5	1318	1	336	2440	360
0	0	780	13563	5	1323	1	166	2460	340
0	0	780	13563	5	1328	0	0	2460	340
0	0	807	13593	5	1333	0	0	2460	340
0	0	821	13606	5	1338	0	0	2460	340
0	0	834	13617	5	1343	0	0	2460	320
0	0	849	13627	5	1348	0	0	2470	310
0	0	863	13635	5	1353	0	0	2490	290
0	0	877	13643	5	1358	0	0	2490	280
0	0	891	13650	5	1363	0	0	2490	280
0	0	901	13656	5	1368	0	0	2490	280
0	0	912	13661	5	1373	0	0	2490	280
0	0	921	13665	5	1378	0	0	2490	280
0	0	930	13670	5	1383	0	0	2490	280
0	0	937	13675	5	1388	0	0	2470	280
0	0	944	13680	5	1393	0	0	2470	280
0	0	951	13684	5	1398	0	0	2470	280
0	0	957	13688	5	1403	0	0	2460	280
0	0	963	13688	5	1408	0	0	2460	280
0	0	969	13693	5	1413	0	0	2460	280
0	0	975	13693	5	1418	0	0	2460	280
0	0	980	13693	5	1423	0	0	2450	280
0	0	986	13698	5	1428	0	0	2450	280
0	0	991	13698	5	1433	0	0	2450	280
0	0	996	13698	5	1438	0	0	2450	280
0	0	1000	13698	5	1443	0	0	2450	280
0	0	1005	13693	5	1448	0	0	2450	280
0	0	1009	13693	5	1453	0	0	2440	270
0	0	1013	13690	5	1458	0	0	2440	270
0	0	1013	13690	5	1463	0	0	2440	270
0	0	1018	13685	5	1468	0	0	2440	270
0	0	1018	13685	5	1473	0	0	2440	270
0	0	1018	13681	5	1478	0	0	2440	270
0	0	1022	13681	5	1483	0	0	2440	270
0	0	1022	13681	5	1488	0	0	2440	270
0	0	1022	13681	5	1493	0	0	2440	270
0	0	1026	13681	5	1498	0	0	2450	280
0	0	1026	13681	5	1503	0	0	2450	280
0	0	1050	13705	5	1508	1	860	2450	280
0	0	1050	13709	5	1513	1	871	2450	280
0	0	1053	13713	5	1518	1	881	2450	280
0	0	1053	13713	5	1523	1	891	2450	280
0	0	1057	13719	5	1528	1	905	2450	280
0	0	1057	13719	5	1533	1	916	2450	280
0	0	1061	13724	5	1538	1	924	2450	280
0	0	1061	13724	5	1543	1	932	2450	280
0	0	1066	13728	5	1548	1	936	2440	270
0	0	1066	13728	5	1553	1	938	2440	270
0	0	1071	13733	5	1558	1	939	2440	270
0	0	1071	13733	5	1563	1	941	2440	270
0	0	1076	13739	5	1568	1	942	2440	270
0	0	1076	13739	5	1573	1	942	2440	270
0	0	1082	13739	5	1578	1	942	2430	270
0	0	1082	13739	5	1583	1	942	2430	270
0	0	1087	13739	5	1588	1	941	2430	270
0	0	1087	13739	5	1593	1	940	2430	270
0	0	1091	13739	5	1598	1	939	2430	270
0	0	1091	13739	5	1603	1	938	2430	270
0	0	1096	13735	5	1608	1	937	2430	270
0	0	1096	13728	5	1613	1	937	2430	270
0	0	1101	13721	5	1618	1	936	2430	270
0	0	1101	13711	5	1623	1	936	2430	270
0	0	1101	13700	5	1628	1	936	2430	270
0	0	1101	13689	5	1633	1	936	2430	270
0	0	1101	13676	5	1638	1	935	2430	270
0	0	1101	13662	5	1643	1	934	2430	270
0	0	1095	13648	5	1648	1	934	2430	270
0	0	1091	13633	5	1653	1	934	2430	270
0	0	1086	13618	5	1658	1	933	2440	270
0	0	1079	13600	5	1663	1	935	2440	270
0	0	1072	13581	5	1668	1	933	2440	270
0	0	1062	13563	5	1673	1	934	2440	270
0	0	1053	13544	5	1678	1	934	2450	280
0	0	1042	13526	5	1683	1	933	2450	280
0	0	1030	13510	5	1688	1	933	2450	280
0	0	1020	13495	5	1693	1	933	2460	280
0	0	1009	13483	5	1698	1	933	2460	280
0	0	1000	13473	5	1703	1	933	2470	280
0	0	991	13465	5	1708	1	932	2470	280
0	0	983	13459	5	1713	1	932	2470	280
0	0	976	13455	5	1718	1	933	2490	280
0	0	968	13455	5	1723	1	933	2490	280
0	0	960	13450	5	1728	1	934	2490	280
0	0	952	13450	5	1733	1	934	2490	280
0	0	943	13450	5	1738	1	934	2510	290
0	0	936	13450	5	1743	1	934	2510	290
0	0	929	13450	5	1748	1	934	2520	290
0	0	922	13457	5	1753	1	935	2520	290
0	0	915	13464	5	1758	1	935	2520	290
0	0	909	13472	5	1763	1	934	2520	290
0	0	903	13482	5	1768	1	935	2520	290
0	0	899	13492	5	1773	1	935	2520	290
0	0	899	13502	6	1779	1	935	2520	290
0	0	894	13514	5	1784	1	934	2520	290
0	0	894	13529	5	1789	1	931	2520	290
0	0	894	13545	5	1794	1	930	2520	290
0	0	894	13563	5	1799	1	931	2520	290
0	0	894	13582	5	1804	1	930	2520	290
0	0	901	13599	5	1809	1	930	2520	290
0	0	908	13617	5	1814	1	930	2520	290
0	0	916	13635	5	1819	1	929	2520	290
0	0	924	13651	5	1824	1	930	2520	290
0	0	934	13666	5	1829	1	930	2520	290
0	0	942	13680	5	1834	1	931	2510	290
0	0	952	13693	5	1839	1	931	2510	290
0	0	962	13705	5	1844	1	932	2510	290
0	0	971	13715	5	1849	1	932	2510	290
0	0	981	13724	5	1854	1	931	2490	280
0	0	992	13732	5	1859	1	932	2490	280
0	0	1002	13740	5	1864	1	930	2490	280
0	0	1012	13747	5	1869	1	931	2490	280
0	0	1022	13754	5	1874	1	932	2490	280
0	0	1031	13761	5	1879	1	930	2490	280
0	0	1041	13767	5	1884	1	930	2470	280
0	0	1050	13772	5	1889	1	936	2470	280
0	0	1057	13775	5	1894	1	939	2470	280
0	0	1063	13775	5	1899	1	940	2470	280
0	0	1067	13780	5	1904	1	940	2460	280
0	0	1073	13780	5	1909	1	940	2460	280
0	0	1079	13780	5	1914	1	943	2460	280
0	0	1084	13784	5	1919	1	944	2450	280
0	0	1084	13784	5	1924	1	943	2450	280
0	0	1089	13784	5	1929	1	943	2450	280
0	0	1089	13778	5	1934	1	943	2450	280
0	0	1089	13773	5	1939	1	943	2450	280
0	0	1094	13767	5	1944	1	944	2450	280
0	0	1094	13758	5	1949	1	946	2450	280
0	0	1094	13745	5	1954	1	949	2450	280
0	0	1094	13729	5	1959	1	949	2440	270
0	0	1094	13710	5	1964	1	950	2450	280
0	0	1094	13690	5	1969	1	954	2450	280
0	0	1089	13672	5	1974	1	955	2450	280
0	0	1089	13653	5	1979	1	956	2450	280
0	0	1083	13636	5	1984	1	960	2450	280
0	0	1079	13619	5	1989	1	962	2460	280
0	0	1074	13602	5	1994	1	968	2460	280
0	0	1069	13588	5	1999	1	969	2460	280
0	0	1064	13575	5	2004	1	970	2470	280
0	0	1064	13565	5	2009	1	970	2470	280
0	0	1060	13557	5	2014	1	971	2470	280
0	0	1060	13550	5	2019	1	972	2490	280
0	0	1060	13542	5	2024	1	973	2490	280
0	0	1060	13536	5	2029	1	974	2490	280
0	0	1060	13530	5	2034	1	974	2490	280
0	0	1066	13524	5	2039	1	974	2490	280
0	0	1071	13519	5	2044	1	974	2490	280
0	0	1079	13514	5	2049	1	974	2510	290
0	0	1087	13509	5	2054	1	973	2510	290
0	0	1097	13509	5	2059	1	971	2510	290
0	0	1108	13503	5	2064	1	972	2510	290
0	0	1120	13503	5	2069	1	971	2520	290
0	0	1132	13497	5	2074	1	968	2520	290
0	0	1144	13497	5	2079	1	949	2520	290
0	0	1157	13493	5	2084	1	925	2520	290
0	0	1169	13493	5	2089	1	905	2520	290
0	0	1183	13501	5	2094	1	848	2530	290
0	0	1198	13509	5	2099	1	778	2530	290
0	0	1214	13523	5	2104	1	333	2530	290
0	0	1214	13523	5	2109	0	0	2530	290
0	0	1248	13556	5	2114	0	0	2530	290
0	0	1268	13576	5	2119	0	0	2530	290
0	0	1292	13594	5	2124	0	0	2530	290
0	0	1319	13612	5	2129	0	0	2530	290
0	0	1352	13634	5	2134	0	0	2530	290
0	0	1387	13658	5	2139	0	0	2530	290
0	0	1421	13686	5	2144	0	0	2530	290
0	0	1455	13718	5	2149	0	0	2520	290
0	0	1490	13754	5	2154	0	0	2520	290
0	0	1523	13795	5	2159	0	0	2510	290
0	0	1559	13843	5	2164	0	0	2510	290
0	0	1596	13899	5	2169	0	0	2520	290
0	0	1632	13962	5	2174	0	0	2530	290
0	0	1668	14031	5	2179	0	0	2560	290
0	0	1702	14104	5	2184	0	0	2580	290
0	0	1738	14176	5	2189	0	0	2600	310
0	0	1775	14246	5	2194	0	0	2630	330
0	0	1817	14318	5	2199	0	0	2660	330
0	0	1860	14403	5	2204	0	0	2700	330
0	0	1897	14515	5	2209	0	0	2730	310
0	0	1934	14654	5	2214	0	0	2760	300
0	0	1934	14654	5	2219	0	0	2760	300
0	0	2682	15041	5	2224	0	0	2740	330
0	0	2674	15026	5	2229	0	0	2730	330
0	0	2658	14995	5	2234	0	0	2730	330
0	0	2637	14945	5	2239	0	0	2730	340
0	0	2610	14868	5	2244	0	0	2730	340
0	0	2582	14787	5	2249	0	0	2740	360
0	0	2548	14705	5	2254	0	0	2720	360
0	0	2499	14622	5	2259	0	0	2720	360
0	0	2438	14553	5	2264	0	0	2720	340
0	0	2367	14487	5	2269	0	0	2710	310
0	0	2289	14432	5	2274	0	0	2710	300
0	0	2210	14387	5	2279	0	0	2700	300
0	0	2132	14350	5	2284	0	0	2700	300
0	0	2053	14322	5	2289	0	0	2700	300
0	0	1977	14299	5	2294	0	0	2700	300
0	0	1901	14279	5	2299	0	0	2700	300
0	0	1826	14262	5	2304	0	0	2700	300
0	0	1753	14247	5	2309	0	0	2700	300
0	0	1683	14234	5	2314	0	0	2700	300
0	0	1616	14222	5	2319	0	0	2690	300
0	0	1554	14212	5	2324	0	0	2690	300
0	0	1496	14201	5	2329	0	0	2690	300
0	0	1444	14189	5	2334	0	0	2690	300
0	0	1396	14176	5	2339	0	0	2690	300
0	0	1355	14160	5	2344	0	0	2690	300
0	0	1318	14144	5	2349	0	0	2690	300
0	0	1283	14128	5	2354	0	0	2690	300
0	0	1251	14111	5	2359	0	0	2690	300
0	0	1220	14095	5	2364	0	0	2690	300
0	0	1189	14079	5	2369	0	0	2690	300
0	0	1159	14063	5	2374	0	0	2690	300
0	0	1129	14046	5	2379	0	0	2690	300
0	0	1103	14028	5	2384	0	0	2690	300
0	0	1080	14010	5	2389	0	0	2690	300
0	0	1060	13994	5	2394	0	0	2680	300
0	0	1043	13980	5	2399	0	0	2680	300
0	0	1027	13967	5	2404	0	0	2680	300
0	0	1014	13956	5	2409	0	0	2680	300
0	0	1002	13944	5	2414	0	0	2680	300
0	0	991	13931	5	2419	0	0	2680	300
0	0	981	13918	5	2424	0	0	2670	300
0	0	972	13904	5	2429	0	0	2660	300
0	0	966	13890	5	2434	0	0	2640	300
0	0	960	13874	5	2439	0	0	2620	300
0	0	960	13859	5	2444	0	0	2610	300
0	0	954	13843	5	2449	0	0	2590	300
0	0	954	13829	5	2454	0	0	2570	290
0	0	954	13814	5	2459	0	0	2550	290
0	0	954	13800	5	2464	0	0	2530	290
0	0	961	13785	5	2469	0	0	2510	290
0	0	967	13770	5	2474	0	0	2490	280
0	0	973	13755	5	2479	0	0	2470	280
0	0	982	13741	5	2484	0	0	2450	280
0	0	991	13727	5	2489	0	0	2430	270
0	0	1001	13711	5	2494	0	0	2400	270
0	0	1012	13695	5	2499	0	0	2390	260
0	0	1024	13678	5	2504	0	0	2370	260
0	0	1037	13660	5	2509	0	0	2360	260
0	0	1050	13642	5	2514	0	0	2360	260
0	0	1063	13624	5	2519	0	0	2370	260
0	0	1074	13609	5	2524	0	0	2370	260
0	0	1084	13598	5	2529	0	0	2390	260
0	0	1094	13591	5	2534	0	0	2390	260
0	0	1103	13586	5	2539	0	0	2390	260
0	0	1111	13586	5	2544	0	0	2400	270
0	0	1118	13586	5	2549	0	0	2400	270
0	0	1125	13586	5	2554	0	0	2400	270
0	0	1131	13586	5	2559	0	0	2400	270
0	0	1137	13592	5	2564	0	0	2420	270
0	0	1142	13596	5	2569	0	0	2420	270
0	0	1146	13596	5	2574	0	0	2420	270
0	0	1151	13602	5	2579	0	0	2420	270
0	0	1151	13605	5	2584	0	0	2430	270
0	0	1155	13605	5	2589	0	0	2430	270
0	0	1155	13612	5	2594	0	0	2430	270
0	0	1155	13616	5	2599	0	0	2430	270
0	0	1152	13621	5	2604	0	0	2430	270
0	0	1152	13627	5	2609	0	0	2430	270
0	0	1145	13634	5	2614	0	0	2430	270
0	0	1141	13640	5	2619	0	0	2430	270
0	0	1137	13645	5	2624	0	0	2430	270
0	0	1131	13649	5	2629	0	0	2430	270
0	0	1125	13649	5	2634	0	0	2430	270
0	0	1120	13653	5	2639	0	0	2430	270
0	0	1115	13653	5	2644	0	0	2430	270
0	0	1110	13653	5	2649	0	0	2430	270
0	0	1110	13653	5	2654	0	0	2430	270
0	0	1105	13649	5	2659	1	627	2440	270
0	0	1100	13644	5	2664	1	635	2440	270
0	0	1100	13641	5	2669	1	647	2440	270
0	0	1100	13637	5	2674	1	691	2440	270
0	0	1100	13631	5	2679	1	727	2440	270
0	0	1096	13626	5	2684	1	768	2440	270
0	0	1096	13623	5	2689	1	811	2440	270
0	0	1096	13619	5	2694	1	850	2440	270
0	0	1096	13619	5	2699	1	881	2440	270
0	0	1096	13611	5	2704	1	906	2440	270
0	0	1096	13605	5	2709	1	924	2440	270
0	0	1096	13600	5	2714	1	938	2440	270
0	0	1093	13594	5	2719	1	947	2440	270
0	0	1093	13587	5	2724	1	953	2440	270
0	0	1093	13578	5	2729	1	961	2440	270
0	0	1096	13566	5	2734	1	968	2440	270
0	0	1096	13553	5	2739	1	968	2430	280
0	0	1096	13542	5	2744	1	969	2430	280
0	0	1100	13531	5	2749	1	976	2410	300
0	0	1100	13523	5	2754	1	977	2410	300
0	0	1105	13514	5	2759	1	978	2410	300
0	0	1108	13504	5	2764	1	982	2410	300
0	0	1113	13494	5	2769	1	986	2410	300
0	0	1117	13487	5	2774	1	987	2410	300
0	0	1120	13481	5	2779	1	988	2410	300
0	0	1124	13481	5	2784	1	990	2410	300
0	0	1129	13478	5	2789	1	996	2410	300
0	0	1135	13478	5	2794	1	1003	2410	300
0	0	1142	13474	5	2799	1	1006	2410	300
0	0	1148	13474	5	2804	1	1012	2410	300
0	0	1154	13474	5	2809	1	1019	2410	300
0	0	1162	13474	5	2814	1	1022	2410	300
0	0	1171	13479	5	2819	1	1021	2420	300
0	0	1181	13482	5	2824	1	1023	2420	300
0	0	1193	13488	5	2829	1	1023	2420	300
0	0	1205	13495	5	2834	1	1023	2420	300
0	0	1214	13502	5	2839	1	1023	2420	300
0	0	1224	13510	5	2844	1	1023	2420	300
0	0	1234	13519	5	2849	1	1023	2420	300
0	0	1246	13530	5	2854	1	1020	2420	300
0	0	1259	13541	5	2859	1	1021	2420	300
0	0	1272	13555	5	2864	1	1022	2420	300
0	0	1285	13569	5	2869	1	1022	2420	300
0	0	1296	13583	5	2874	1	1021	2420	300
0	0	1310	13599	5	2879	1	1020	2420	300
0	0	1326	13616	5	2884	1	1021	2420	300
0	0	1343	13635	5	2889	1	1020	2420	300
0	0	1361	13654	5	2894	1	1022	2420	300
0	0	1379	13671	5	2899	1	1021	2400	320
0	0	1394	13689	5	2904	1	1020	2380	320
0	0	1408	13705	5	2909	1	1020	2360	340
0	0	1422	13723	5	2914	1	1019	2350	340
0	0	1433	13741	5	2919	1	1020	2330	360
0	0	1444	13757	5	2924	1	1019	2320	360
0	0	1453	13772	5	2929	1	1018	2300	370
0	0	1460	13784	5	2934	1	1019	2270	390
0	0	1465	13795	5	2939	1	1019	2260	400
0	0	1469	13803	5	2944	1	1019	2240	410
0	0	1469	13811	5	2949	1	1018	2230	410
0	0	1476	13818	5	2954	1	1017	2190	410
0	0	1480	13825	5	2959	1	1017	2180	410
0	0	1484	13830	5	2964	1	1016	2160	420
0	0	1484	13834	5	2969	1	1016	2160	420
0	0	1488	13834	5	2974	1	1015	2160	420
0	0	1488	13834	5	2979	1	1015	2160	420
0	0	1488	13834	5	2984	1	1013	2160	420
0	0	1488	13834	5	2989	1	1012	2160	420
0	0	1488	13829	5	2994	1	1011	2160	420
0	0	1485	13825	5	2999	1	1011	2170	410
0	0	1480	13817	5	3004	1	1011	2170	410
0	0	1473	13805	5	3009	1	1011	2180	400
0	0	1466	13790	5	3014	1	1011	2180	400
0	0	1457	13772	5	3019	1	1010	2180	400
0	0	1449	13751	5	3024	1	1010	2180	400
0	0	1440	13727	5	3029	1	1011	2190	410
0	0	1430	13700	5	3034	1	1011	2190	410
0	0	1418	13667	5	3039	1	1013	2190	410
0	0	1407	13632	5	3044	1	1012	2180	410
0	0	1393	13596	5	3049	1	1013	2180	410
0	0	1377	13556	5	3054	1	1013	2160	420
0	0	1359	13514	5	3059	1	1014	2180	430
0	0	1338	13470	5	3064	1	1014	2200	420
0	0	1317	13426	5	3069	1	1015	2210	420
0	0	1297	13383	5	3074	1	1016	2240	420
0	0	1279	13341	5	3079	1	1017	2250	410
0	0	1262	13301	5	3084	1	1017	2270	400
0	0	1248	13263	5	3089	1	1017	2290	410
0	0	1236	13231	5	3094	1	1017	2300	400
0	0	1227	13204	5	3099	1	1017	2330	400
0	0	1219	13183	5	3104	1	1016	2360	400
0	0	1214	13168	5	3109	1	1017	2390	390
0	0	1211	13157	5	3114	1	1017	2400	380
0	0	1211	13152	5	3119	1	1018	2430	370
0	0	1211	13152	5	3124	1	1019	2450	360
0	0	1211	13148	5	3129	1	1020	2460	350
0	0	1211	13148	5	3134	1	1020	2490	340
0	0	1211	13148	5	3139	1	1021	2510	330
0	0	1211	13153	5	3144	1	1022	2510	330
0	0	1216	13159	5	3149	1	1021	2530	330
0	0	1216	13166	5	3154	1	1023	2510	350
0	0	1220	13176	5	3159	1	1023	2520	350
0	0	1225	13190	5	3164	1	1023	2520	350
0	0	1231	13208	5	3169	1	1022	2520	350
0	0	1238	13231	5	3174	1	1019	2520	350
0	0	1246	13256	5	3179	1	1019	2520	350
0	0	1256	13281	5	3184	1	1015	2520	350
0	0	1266	13306	5	3189	1	1010	2520	350
0	0	1276	13332	5	3194	1	1010	2530	330
0	0	1287	13360	5	3199	1	1005	2530	330
0	0	1298	13390	5	3204	1	1004	2540	320
0	0	1310	13422	5	3209	1	1001	2530	320
0	0	1324	13453	5	3214	1	999	2530	320
0	0	1340	13486	5	3219	1	995	2530	330
0	0	1357	13519	5	3224	1	995	2530	330
0	0	1374	13551	5	3229	1	988	2510	350
0	0	1391	13584	5	3234	1	987	2490	350
0	0	1406	13614	5	3239	1	988	2480	370
0	0	1422	13644	5	3244	1	985	2470	380
0	0	1437	13672	5	3249	1	985	2440	390
0	0	1451	13698	5	3254	1	984	2440	400
0	0	1465	13722	5	3259	1	985	2420	410
0	0	1476	13744	5	3264	1	984	2370	430
0	0	1486	13762	5	3269	1	984	2360	440
0	0	1494	13778	5	3274	1	985	2350	450
0	0	1502	13793	5	3279	1	985	2320	450
0	0	1510	13807	5	3284	1	986	2300	470
0	0	1517	13818	6	3290	1	986	2290	470
0	0	1524	13830	5	3295	1	986	2250	470
0	0	1531	13839	5	3300	1	985	2250	470
0	0	1538	13849	5	3305	1	986	2240	470
0	0	1545	13859	5	3310	1	986	2240	470
0	0	1551	13868	5	3315	1	986	2220	460
0	0	1556	13874	5	3320	1	986	2220	460
0	0	1559	13879	5	3325	1	986	2240	450
0	0	1559	13879	5	3330	1	986	2230	440
0	0	1563	13879	5	3335	1	986	2240	440
0	0	1563	13879	5	3340	1	985	2240	440
0	0	1567	13876	5	3345	1	985	2220	430
0	0	1567	13871	5	3350	1	984	2220	430
0	0	1567	13863	5	3355	1	983	2220	430
0	0	1567	13852	5	3360	1	983	2220	430
0	0	1567	13836	5	3365	1	983	2210	420
0	0	1561	13815	5	3370	1	985	2210	420
0	0	1556	13790	5	3375	1	986	2210	420
0	0	1549	13761	5	3380	1	987	2210	420
0	0	1540	13730	5	3385	1	991	2210	420
0	0	1531	13698	5	3390	1	995	2220	430
0	0	1518	13665	5	3395	1	1002	2220	430
0	0	1508	13634	5	3400	1	1003	2220	430
0	0	1498	13601	5	3405	1	1006	2240	440
0	0	1489	13572	5	3410	1	1009	2240	440
0	0	1483	13546	5	3415	1	1011	2240	440
0	0	1477	13522	5	3420	1	1011	2250	440
0	0	1471	13502	5	3425	1	1013	2250	440
0	0	1468	13487	5	3430	1	1014	2270	450
0	0	1468	13475	5	3435	1	1015	2270	450
0	0	1468	13468	5	3440	1	1015	2280	460
0	0	1468	13468	5	3445	1	1016	2270	460
0	0	1471	13464	5	3450	1	1017	2290	470
0	0	1476	13464	5	3455	1	1017	2270	480
0	0	1488	13464	5	3460	1	1015	2280	490
0	0	1502	13464	5	3465	1	1015	2280	490
0	0	1520	13472	5	3470	1	1007	2310	500
0	0	1538	13479	5	3475	1	1002	2310	500
0	0	1552	13485	5	3480	1	985	2320	500
0	0	1566	13493	5	3485	1	959	2320	500
0	0	1579	13501	5	3490	1	926	2340	490
0	0	1592	13513	5	3495	1	889	2340	490
0	0	1607	13525	5	3500	1	800	2370	490
0	0	1620	13538	5	3505	1	465	2370	490
0	0	1620	13538	5	3510	0	0	2370	490
0	0	1645	13562	5	3515	0	0	2370	490
0	0	1656	13575	5	3520	0	0	2370	490
0	0	1669	13587	5	3525	0	0	2390	480
0	0	1680	13598	5	3530	0	0	2390	480
0	0	1692	13609	5	3535	0	0	2400	470
0	0	1703	13619	5	3540	0	0	2400	470
0	0	1712	13628	5	3545	0	0	2400	470
0	0	1719	13640	5	3550	0	0	2420	450
0	0	1725	13653	5	3555	0	0	2420	450
0	0	1730	13666	5	3560	0	0	2400	440
0	0	1734	13680	5	3565	0	0	2400	440
0	0	1734	13694	5	3570	0	0	2410	420
0	0	1738	13706	5	3575	0	0	2410	420
0	0	1738	13721	5	3580	0	0	2400	410
0	0	1738	13737	5	3585	0	0	2390	410
0	0	1738	13754	5	3590	0	0	2370	400
0	0	1744	13772	5	3595	0	0	2380	380
0	0	1750	13791	5	3600	0	0	2350	370
0	0	1759	13809	5	3605	0	0	2330	360
0	0	1769	13830	5	3610	0	0	2300	350
0	0	1783	13856	5	3615	0	0	2320	330
0	0	1797	13886	5	3620	0	0	2330	340
0	0	1813	13921	5	3625	0	0	2400	350
0	0	1826	13966	5	3630	0	0	2480	350
0	0	1826	13966	5	3635	0	0	2480	350
0	0	3406	14691	5	3640	0	0	2590	300
0	0	3392	14666	5	3645	0	0	2590	300
0	0	3364	14618	5	3650	0	0	2610	300
0	0	3320	14551	5	3655	0	0	2610	300
0	0	3262	14467	5	3660	0	0	2610	300
0	0	3201	14394	5	3665	0	0	2610	300
0	0	3138	14324	5	3670	0	0	2610	300
0	0	3068	14249	5	3675	0	0	2610	300
0	0	2986	14158	5	3680	0	0	2610	300
0	0	2888	14054	5	3685	0	0	2610	300
0	0	2782	13947	5	3690	0	0	2590	300
0	0	2669	13851	5	3695	0	0	2580	290
0	0	2560	13776	5	3700	0	0	2540	290
0	0	2461	13723	5	3705	0	0	2510	290
0	0	2375	13689	5	3710	0	0	2470	280
0	0	2306	13669	5	3715	0	0	2450	280
0	0	2248	13659	5	3720	0	0	2430	270
0	0	2196	13659	5	3725	0	0	2390	260
0	0	2143	13659	5	3730	0	0	2360	260
0	0	2086	13659	5	3735	0	0	2340	250
0	0	2029	13651	5	3740	0	0	2300	240
0	0	1976	13641	5	3745	0	0	2270	230
0	0	1926	13628	5	3750	0	0	2250	220
0	0	1883	13613	5	3755	0	0	2250	220
0	0	1848	13605	5	3760	0	0	2250	220
0	0	1819	13601	5	3765	0	0	2250	220
0	0	1796	13597	5	3770	0	0	2250	220
0	0	1781	13592	5	3775	0	0	2250	220
0	0	1768	13586	5	3780	0	0	2250	220
0	0	1761	13581	5	3785	0	0	2250	220
0	0	1761	13577	5	3790	0	0	2270	230
0	0	1761	13577	5	3795	0	0	2250	250
0	0	1761	13577	5	3800	0	0	2230	270
0	0	1771	13577	5	3805	0	0	2210	290
0	0	1781	13581	5	3810	0	0	2210	310
0	0	1793	13587	5	3815	0	0	2210	310
0	0	1807	13597	5	3820	0	0	2190	320
0	0	1817	13606	5	3825	0	0	2210	330
0	0	1825	13618	5	3830	0	0	2210	330
0	0	1825	13628	5	3835	0	0	2210	330
0	0	1825	13638	5	3840	0	0	2210	330
0	0	1822	13645	5	3845	0	0	2210	330
0	0	1822	13645	5	3850	0	0	2210	330
0	0	1822	13641	5	3855	0	0	2190	320
0	0	1822	13630	5	3860	0	0	2190	320
0	0	1818	13615	5	3865	0	0	2210	310
0	0	1818	13599	5	3870	0	0	2210	310
0	0	1818	13582	5	3875	0	0	2210	310
0	0	1815	13564	5	3880	0	0	2210	310
0	0	1815	13546	5	3885	0	0	2210	310
0	0	1810	13531	5	3890	0	0	2220	310
0	0	1805	13517	5	3895	0	0	2220	310
0	0	1799	13509	5	3900	0	0	2220	310
0	0	1790	13504	5	3905	0	0	2240	320
0	0	1781	13504	5	3910	0	0	2240	320
0	0	1771	13504	5	3915	0	0	2250	320
0	0	1760	13511	5	3920	0	0	2250	320
0	0	1750	13517	5	3925	0	0	2260	340
0	0	1739	13525	5	3930	0	0	2260	340
0	0	1728	13535	5	3935	0	0	2240	350
0	0	1717	13544	5	3940	0	0	2250	350
0	0	1706	13555	5	3945	0	0	2240	360
0	0	1694	13567	5	3950	0	0	2240	360
0	0	1682	13577	5	3955	0	0	2220	370
0	0	1672	13586	5	3960	0	0	2220	370
0	0	1660	13594	5	3965	0	0	2210	370
0	0	1649	13601	5	3970	0	0	2210	370
0	0	1639	13606	5	3975	0	0	2190	380
0	0	1628	13611	5	3980	0	0	2190	380
0	0	1618	13615	5	3985	0	0	2180	380
0	0	1608	13615	5	3990	0	0	2180	380
0	0	1599	13621	5	3995	0	0	2160	390
0	0	1589	13624	5	4000	0	0	2160	390
0	0	1580	13624	5	4005	0	0	2160	390
0	0	1570	13629	5	4010	0	0	2150	390
0	0	1563	13629	5	4015	0	0	2150	390
0	0	1557	13629	5	4020	0	0	2130	400
0	0	1552	13629	5	4025	0	0	2120	390
0	0	1552	13629	5	4030	0	0	2120	390
0	0	1547	13626	5	4035	0	0	2120	390
0	0	1547	13626	5	4040	0	0	2120	390
0	0	1547	13620	5	4045	0	0	2110	400
0	0	1543	13620	5	4050	0	0	2110	400
0	0	1543	13615	5	4055	0	0	2100	410
0	0	1539	13615	5	4060	0	0	2100	410
0	0	1539	13610	5	4065	0	0	2100	410
0	0	1535	13610	5	4070	0	0	2100	410
0	0	1535	13606	5	4075	0	0	2100	410
0	0	1531	13606	5	4080	0	0	2100	410
0	0	1531	13606	5	4085	0	0	2100	410
0	0	1553	13588	5	4090	1	488	2100	410
0	0	1557	13588	5	4095	1	501	2100	410
0	0	1557	13584	5	4100	1	519	2100	410
0	0	1560	13584	5	4105	1	561	2100	410
0	0	1560	13584	5	4110	1	617	2100	410
0	0	1560	13579	5	4115	1	674	2100	410
0	0	1565	13579	5	4120	1	729	2100	410
0	0	1565	13575	5	4125	1	775	2100	410
0	0	1565	13575	5	4130	1	809	2100	410
0	0	1569	13569	5	4135	1	830	2100	410
0	0	1569	13566	5	4140	1	850	2100	410
0	0	1569	13561	5	4145	1	865	2100	410
0	0	1569	13557	5	4150	1	875	2100	410
0	0	1572	13551	5	4155	1	884	2100	410
0	0	1572	13546	5	4160	1	891	2100	410
0	0	1572	13540	5	4165	1	894	2100	410
0	0	1572	13536	5	4170	1	896	2100	410
0	0	1576	13531	5	4175	1	899	2100	410
0	0	1576	13526	5	4180	1	905	2100	410
0	0	1579	13522	5	4185	1	912	2100	410
0	0	1579	13517	5	4190	1	918	2090	400
0	0	1585	13512	5	4195	1	926	2090	400
0	0	1589	13509	5	4200	1	935	2110	400
0	0	1593	13509	5	4205	1	942	2110	400
0	0	1598	13504	5	4210	1	949	2130	400
0	0	1603	13504	5	4215	1	953	2130	400
0	0	1612	13504	5	4220	1	957	2130	400
0	0	1622	13500	5	4225	1	968	2130	400
0	0	1632	13500	5	4230	1	973	2130	400
0	0	1642	13500	5	4235	1	977	2130	400
0	0	1650	13500	5	4240	1	981	2130	400
0	0	1658	13505	5	4245	1	985	2130	400
0	0	1664	13511	5	4250	1	986	2130	400
0	0	1673	13518	5	4255	1	985	2130	400
0	0	1683	13526	5	4260	1	987	2130	400
0	0	1695	13535	5	4265	1	988	2130	400
0	0	1707	13545	5	4270	1	988	2150	390
0	0	1719	13556	5	4275	1	988	2150	390
0	0	1732	13568	5	4280	1	989	2160	390
0	0	1743	13581	5	4285	1	990	2150	380
0	0	1755	13597	5	4290	1	990	2150	380
0	0	1767	13612	5	4295	1	991	2150	380
0	0	1777	13628	5	4300	1	992	2150	380
0	0	1788	13644	5	4305	1	991	2150	380
0	0	1800	13662	5	4310	1	990	2170	380
0	0	1809	13678	5	4315	1	995	2170	380
0	0	1819	13696	5	4320	1	993	2180	370
0	0	1828	13713	5	4325	1	994	2180	370
0	0	1834	13727	5	4330	1	994	2160	360
0	0	1842	13741	5	4335	1	994	2160	360
0	0	1850	13753	5	4340	1	994	2160	360
0	0	1856	13764	5	4345	1	992	2180	350
0	0	1862	13775	5	4350	1	992	2180	350
0	0	1866	13784	5	4355	1	992	2190	350
0	0	1870	13791	5	4360	1	992	2190	350
0	0	1870	13795	5	4365	1	991	2180	340
0	0	1874	13795	5	4370	1	991	2180	340
0	0	1874	13799	5	4375	1	990	2180	340
0	0	1874	13799	5	4380	1	990	2180	340
0	0	1874	13799	5	4385	1	989	2180	340
0	0	1874	13799	5	4390	1	987	2160	330
0	0	1870	13793	5	4395	1	987	2160	330
0	0	1870	13788	5	4400	1	986	2160	330
0	0	1862	13782	5	4405	1	986	2160	330
0	0	1857	13770	5	4410	1	986	2160	330
0	0	1849	13755	5	4415	1	986	2180	330
0	0	1841	13736	5	4420	1	986	2170	320
0	0	1832	13714	5	4425	1	988	2190	320
0	0	1822	13694	5	4430	1	986	2180	330
0	0	1813	13672	5	4435	1	986	2180	330
0	0	1802	13650	5	4440	1	988	2160	330
0	0	1789	13628	5	4445	1	989	2160	330
0	0	1779	13605	5	4450	1	989	2160	330
0	0	1767	13583	5	4455	1	989	2160	330
0	0	1758	13561	5	4460	1	989	2180	340
0	0	1753	13539	5	4465	1	990	2180	340
0	0	1748	13518	5	4470	1	991	2180	340
0	0	1742	13496	5	4475	1	991	2180	340
0	0	1736	13476	5	4480	1	991	2190	350
0	0	1731	13460	5	4485	1	991	2190	350
0	0	1728	13446	5	4490	1	992	2190	350
0	0	1728	13436	5	4495	1	993	2200	360
0	0	1728	13431	5	4500	1	994	2200	360
0	0	1728	13426	5	4505	1	996	2180	370
0	0	1731	13426	5	4510	1	1000	2180	370
0	0	1735	13426	5	4515	1	1000	2190	380
0	0	1742	13426	5	4520	1	1001	2190	380
0	0	1751	13426	5	4525	1	1002	2190	380
0	0	1763	13426	5	4530	1	1002	2190	380
0	0	1777	13430	5	4535	1	1002	2210	390
0	0	1790	13437	5	4540	1	1003	2210	390
0	0	1804	13445	5	4545	1	1001	2210	390
0	0	1818	13455	5	4550	1	1002	2210	390
0	0	1831	13467	5	4555	1	1001	2210	390
0	0	1846	13479	5	4560	1	1001	2220	400
0	0	1861	13493	5	4565	1	1001	2240	390
0	0	1875	13508	6	4571	1	1000	2240	390
0	0	1889	13525	5	4576	1	1000	2250	380
0	0	1901	13543	5	4581	1	999	2250	380
0	0	1913	13563	5	4586	1	996	2250	380
0	0	1925	13583	5	4591	1	997	2250	380
0	0	1939	13604	5	4596	1	996	2250	380
0	0	1953	13625	5	4601	1	997	2250	380
0	0	1967	13646	5	4606	1	996	2250	380
0	0	1980	13666	5	4611	1	997	2250	380
0	0	1991	13688	5	4616	1	996	2250	380
0	0	2000	13710	5	4621	1	996	2250	380
0	0	2010	13730	5	4626	1	997	2250	380
0	0	2019	13748	5	4631	1	997	2240	380
0	0	2029	13761	5	4636	1	997	2240	380
0	0	2037	13771	5	4641	1	996	2240	380
0	0	2045	13780	5	4646	1	996	2240	380
0	0	2054	13787	5	4651	1	996	2220	370
0	0	2062	13795	5	4656	1	995	2220	370
0	0	2071	13802	5	4661	1	995	2220	370
0	0	2078	13808	5	4666	1	995	2220	370
0	0	2086	13813	5	4671	1	995	2210	360
0	0	2093	13818	5	4676	1	994	2230	350
0	0	2101	13818	5	4681	1	994	2230	350
0	0	2109	13822	5	4686	1	994	2240	350
0	0	2116	13822	5	4691	1	994	2240	350
0	0	2122	13822	5	4696	1	993	2220	340
0	0	2129	13818	5	4701	1	994	2220	340
0	0	2136	13818	5	4706	1	993	2220	340
0	0	2144	13811	5	4711	1	992	2220	340
0	0	2151	13807	5	4716	1	992	2220	340
0	0	2157	13802	5	4721	1	991	2210	330
0	0	2162	13796	5	4726	1	991	2230	320
0	0	2162	13788	5	4731	1	990	2230	320
0	0	2162	13778	5	4736	1	989	2240	320
0	0	2162	13765	5	4741	1	989	2240	320
0	0	2162	13748	5	4746	1	990	2240	320
0	0	2162	13728	5	4751	1	990	2240	320
0	0	2156	13706	5	4756	1	989	2240	320
0	0	2150	13681	5	4761	1	990	2240	320
0	0	2142	13657	5	4766	1	989	2240	320
0	0	2133	13634	5	4771	1	991	2240	320
0	0	2119	13609	5	4776	1	992	2240	320
0	0	2105	13585	5	4781	1	992	2250	320
0	0	2094	13561	5	4786	1	994	2250	320
0	0	2083	13535	5	4791	1	995	2250	320
0	0	2078	13513	5	4796	1	994	2250	320
0	0	2070	13493	5	4801	1	996	2270	330
0	0	2061	13475	5	4806	1	995	2270	330
0	0	2051	13460	5	4811	1	996	2270	330
0	0	2041	13446	5	4816	1	996	2270	340
0	0	2034	13435	5	4821	1	996	2270	340
0	0	2028	13428	5	4826	1	995	2250	350
0	0	2024	13422	5	4831	1	996	2270	360
0	0	2024	13422	5	4836	1	996	2270	360
0	0	2019	13422	5	4841	1	996	2270	360
0	0	2019	13422	5	4846	1	997	2280	370
0	0	2019	13422	5	4851	1	998	2280	370
0	0	2019	13428	5	4856	1	999	2280	370
0	0	2024	13434	5	4861	1	999	2280	370
0	0	2030	13445	5	4866	1	998	2300	370
0	0	2039	13458	5	4871	1	998	2300	370
0	0	2049	13475	5	4876	1	996	2300	370
0	0	2061	13495	5	4881	1	994	2300	370
0	0	2073	13516	5	4886	1	993	2300	370
0	0	2084	13539	5	4891	1	983	2300	370
0	0	2096	13563	5	4896	1	984	2300	370
0	0	2107	13587	5	4901	1	976	2300	370
0	0	2119	13613	5	4906	1	974	2300	370
0	0	2132	13638	5	4911	1	968	2300	370
0	0	2144	13663	5	4916	1	965	2300	370
0	0	2158	13687	5	4921	1	953	2300	370
0	0	2174	13709	5	4926	1	950	2300	370
0	0	2189	13728	5	4931	1	952	2300	370
0	0	2205	13744	5	4936	1	951	2280	370
0	0	2220	13758	5	4941	1	951	2280	370
0	0	2233	13772	5	4946	1	951	2280	370
0	0	2246	13786	5	4951	1	951	2280	370
0	0	2259	13799	5	4956	1	951	2290	350
0	0	2271	13810	5	4961	1	952	2290	350
0	0	2282	13820	5	4966	1	952	2300	350
0	0	2291	13829	5	4971	1	951	2280	340
0	0	2299	13836	5	4976	1	952	2280	340
0	0	2306	13842	5	4981	1	952	2280	340
0	0	2312	13846	5	4986	1	951	2280	340
0	0	2316	13846	5	4991	1	951	2290	320
0	0	2316	13846	5	4996	1	950	2290	320
0	0	2320	13846	5	5001	1	948	2300	320
0	0	2320	13846	5	5006	1	947	2300	320
0	0	2317	13839	5	5011	1	947	2300	320
0	0	2313	13827	5	5016	1	947	2300	320
0	0	2309	13809	5	5021	1	948	2280	310
0	0	2304	13783	5	5026	1	949	2280	310
0	0	2297	13749	5	5031	1	952	2280	310
0	0	2290	13712	5	5036	1	955	2280	310
0	0	2283	13672	5	5041	1	957	2280	310
0	0	2276	13633	5	5046	1	965	2300	320
0	0	2269	13595	5	5051	1	972	2300	320
0	0	2261	13559	5	5056	1	980	2300	320
0	0	2251	13525	5	5061	1	984	2300	320
0	0	2243	13496	5	5066	1	986	2300	320
0	0	2237	13469	5	5071	1	987	2310	320
0	0	2233	13448	5	5076	1	992	2310	320
0	0	2233	13432	5	5081	1	993	2310	320
0	0	2233	13420	5	5086	1	996	2330	330
0	0	2233	13413	5	5091	1	998	2320	330
0	0	2238	13408	5	5096	1	1001	2320	330
0	0	2238	13408	5	5101	1	1007	2310	350
0	0	2246	13408	5	5106	1	1008	2310	350
0	0	2255	13408	5	5111	1	1006	2310	350
0	0	2269	13416	5	5116	1	1004	2330	360
0	0	2285	13424	5	5121	1	1003	2330	360
0	0	2304	13433	5	5126	1	984	2340	360
0	0	2324	13442	5	5131	1	972	2340	360
0	0	2346	13453	5	5136	1	920	2340	360
0	0	2370	13467	5	5141	1	865	2340	360
0	0	2394	13484	5	5146	1	862	2360	370
0	0	2417	13505	5	5151	1	494	2360	370
0	0	2417	13505	5	5156	0	0	2360	370
0	0	2457	13549	5	5161	0	0	2360	370
0	0	2473	13570	5	5166	0	0	2360	370
0	0	2486	13586	5	5171	0	0	2350	370
0	0	2496	13597	5	5176	0	0	2360	380
0	0	2505	13604	5	5181	0	0	2340	390
0	0	2514	13610	5	5186	0	0	2340	390
0	0	2518	13617	5	5191	0	0	2340	390
0	0	2518	13627	5	5196	0	0	2340	390
0	0	2512	13639	5	5201	0	0	2330	400
0	0	2501	13654	5	5206	0	0	2330	400
0	0	2488	13672	5	5211	0	0	2300	400
0	0	2473	13689	5	5216	0	0	2290	410
0	0	2458	13706	5	5221	0	0	2290	410
0	0	2444	13720	5	5226	0	0	2250	410
0	0	2425	13732	5	5231	0	0	2240	410
0	0	2405	13744	5	5236	0	0	2260	400
0	0	2383	13755	5	5241	0	0	2270	370
0	0	2357	13766	5	5246	0	0	2290	350
0	0	2333	13778	5	5251	0	0	2300	330
0	0	2308	13787	5	5256	0	0	2330	310
0	0	2284	13797	5	5261	0	0	2350	290
0	0	2261	13806	5	5266	0	0	2360	270
0	0	2241	13813	5	5271	0	0	2350	250
0	0	2220	13823	5	5276	0	0	2340	250
0	0	2200	13831	5	5281	0	0	2320	240
0	0	2181	13840	5	5286	0	0	2300	240
0	0	2163	13850	5	5291	0	0	2280	230
0	0	2146	13861	5	5296	0	0	2270	230
0	0	2130	13872	5	5301	0	0	2250	220
0	0	2116	13883	5	5306	0	0	2250	220
0	0	2101	13893	5	5311	0	0	2250	220
0	0	2086	13904	5	5316	0	0	2250	220
0	0	2072	13915	5	5321	0	0	2250	220
0	0	2057	13925	5	5326	0	0	2250	220
0	0	2043	13933	5	5331	0	0	2280	230
0	0	2030	13943	5	5336	0	0	2300	240
0	0	2018	13952	5	5341	0	0	2340	250
0	0	2006	13963	5	5346	0	0	2360	260
0	0	1994	13976	5	5351	0	0	2370	260
0	0	1983	13990	5	5356	0	0	2400	270
0	0	1970	14003	5	5361	0	0	2430	270
0	0	1959	14014	5	5366	0	0	2420	300
0	0	1949	14025	5	5371	0	0	2440	310
0	0	1940	14034	5	5376	0	0	2450	330
0	0	1932	14041	5	5381	0	0	2460	350
0	0	1924	14048	5	5386	0	0	2480	370
0	0	1917	14055	5	5391	0	0	2500	380
0	0	1912	14062	5	5396	0	0	2510	400
0	0	1907	14070	5	5401	0	0	2520	420
0	0	1902	14080	5	5406	0	0	2520	420
0	0	1897	14090	5	5411	0	0	2510	430
0	0	1893	14099	5	5416	0	0	2510	430
0	0	1893	14107	5	5421	0	0	2480	440
0	0	1889	14112	5	5426	0	0	2480	440
0	0	1889	14116	5	5431	0	0	2470	460
0	0	1889	14116	5	5436	0	0	2470	460
0	0	1894	14123	5	5441	0	0	2460	450
0	0	1894	14128	5	5446	0	0	2460	450
0	0	1900	14134	5	5451	0	0	2430	460
0	0	1905	14140	5	5456	0	0	2430	460
0	0	1909	14146	5	5461	0	0	2410	470
0	0	1914	14153	5	5466	0	0	2400	470
0	0	1971	14219	5	5471	1	880	2270	420
0	0	1971	14219	5	5476	1	881	2250	410
0	0	1971	14219	5	5481	1	883	2250	410
0	0	1971	14219	5	5486	1	883	2240	410
0	0	1971	14219	5	5491	1	883	2240	410
0	0	1971	14219	5	5496	1	884	2240	410
0	0	1971	14219	5	5501	1	885	2220	400
0	0	1971	14219	5	5506	1	886	2220	400
0	0	1971	14219	5	5511	1	887	2220	400
0	0	1971	14213	5	5516	1	889	2210	390
0	0	1971	14209	5	5521	1	889	2210	390
0	0	1967	14201	5	5526	1	892	2210	390
0	0	1967	14193	5	5531	1	896	2210	390
0	0	1961	14181	5	5536	1	902	2210	390
0	0	1957	14168	5	5541	1	903	2210	390
0	0	1957	14156	5	5546	1	902	2190	380
0	0	1951	14144	5	5551	1	902	2190	380
0	0	1947	14132	5	5556	1	903	2190	380
0	0	1943	14120	5	5561	1	903	2210	390
0	0	1939	14109	5	5566	1	903	2210	390
0	0	1933	14100	5	5571	1	903	2210	390
0	0	1929	14094	5	5576	1	904	2210	390
0	0	1925	14090	5	5581	1	904	2210	390
0	0	1925	14090	5	5586	1	904	2210	390
0	0	1920	14090	5	5591	1	906	2210	390
0	0	1920	14090	5	5596	1	907	2210	390
0	0	1920	14090	5	5601	1	909	2220	400
0	0	1920	14095	5	5606	1	909	2220	400
0	0	1925	14102	5	5611	1	907	2220	400
0	0	1929	14111	5	5616	1	907	2220	400
0	0	1935	14121	5	5621	1	906	2220	400
0	0	1941	14132	5	5626	1	904	2220	400
0	0	1946	14144	5	5631	1	903	2220	400
0	0	1950	14155	5	5636	1	904	2220	400
0	0	1950	14165	5	5641	1	902	2220	400
0	0	1954	14174	5	5646	1	890	2220	400
0	0	1954	14182	5	5651	1	872	2220	400
0	0	1960	14189	5	5656	1	864	2220	400
0	0	1960	14197	5	5661	1	847	2220	400
0	0	1967	14203	5	5666	1	843	2220	400
0	0	1967	14210	5	5671	1	844	2220	400
0	0	1973	14216	5	5676	1	845	2220	400
0	0	1977	14221	5	5681	1	847	2220	400
0	0	1981	14221	5	5686	1	848	2220	400
0	0	1984	14226	5	5691	1	848	2210	390
0	0	1984	14226	5	5696	1	848	2210	390
0	0	1989	14226	5	5701	1	847	2210	390
0	0	1989	14226	5	5706	1	845	2210	390
0	0	1989	14220	5	5711	1	843	2210	390
0	0	1989	14213	5	5716	1	842	2210	390
0	0	1989	14204	5	5721	1	841	2210	390
0	0	1985	14190	5	5726	1	838	2210	390
0	0	1985	14174	5	5731	1	774	2210	390
0	0	1979	14156	5	5736	1	494	2210	390
0	0	1975	14137	5	5741	1	142	2210	390
0	0	1975	14137	5	5746	0	0	2210	390
0	0	1967	14107	5	5751	0	0	2220	400
0	0	1967	14097	5	5756	0	0	2240	390
0	0	1967	14091	5	5761	0	0	2240	390
0	0	1967	14087	5	5766	0	0	2270	390
0	0	1967	14087	5	5771	0	0	2270	390
0	0	1971	14092	5	5776	0	0	2280	400
0	0	1975	14098	5	5781	0	0	2280	400
0	0	1979	14106	5	5786	0	0	2300	400
0	0	1979	14117	5	5791	0	0	2330	400
0	0	1982	14130	5	5796	0	0	2330	400
0	0	1982	14147	5	5801	0	0	2360	400
0	0	1982	14167	5	5806	0	0	2390	390
0	0	1982	14191	5	5811	0	0	2400	380
0	0	1982	14221	5	5816	0	0	2430	370
0	0	1982	14255	5	5821	0	0	2450	360
0	0	1982	14294	5	5826	0	0	2480	350
0	0	1989	14339	5	5831	0	0	2510	330
0	0	1993	14394	5	5836	0	0	2540	300
0	0	1993	14464	5	5841	0	0	2560	290
0	0	1993	14552	5	5846	0	0	2570	290
0	0	1984	14664	5	5851	0	0	2580	290
0	0	1974	14789	5	5856	0	0	2590	300
0	0	1964	14920	6	5862	0	0	2610	300
0	0	1964	14920	4	5866	0	0	2610	300
