# Supplementary material for: “Let Me Hear Your Handwriting!” Evaluating the Movement Fluency from Its Sonification
Source: PLoS One. 2015 Jun 17;10(6):e0128388. doi: 10.1371/journal.pone.0128388 (PMC4470513; doi:10.1371/journal.pone.0128388)
Supplement: S1 Dataset — (ZIP) [file pone.0128388.s004.zip › S4_Dataset_Experiment1/ME2.txt]

Identification :	melissa
2008-10-20	10:09:08
Fichier origine :	C:\Documents and Settings\schon\Bureau\Ecriture\melissa lapin2.txt
Nb segments :	1
Seg	Num	X /100 mm	Y /100 mm	Interv ms	Time ms	Tip	P	Az	Al
0	0	5577	14184	5	5	0	0	2140	550
0	0	5571	14181	5	10	0	0	2140	550
0	0	5571	14181	5	15	0	0	2140	550
0	0	5571	14177	5	20	0	0	2140	550
0	0	5571	14177	5	25	0	0	2140	550
0	0	5567	14172	5	30	0	0	2140	550
0	0	5567	14172	5	35	0	0	2140	550
0	0	5564	14172	5	40	0	0	2140	550
0	0	5564	14168	5	45	0	0	2140	550
0	0	5559	14168	5	50	0	0	2140	550
0	0	5559	14168	5	55	0	0	2140	550
0	0	5559	14168	5	60	0	0	2140	550
0	0	5554	14163	5	65	0	0	2140	550
0	0	5554	14163	5	70	0	0	2140	550
0	0	5550	14160	5	75	0	0	2140	550
0	0	5550	14160	5	80	0	0	2140	550
0	0	5544	14156	6	86	0	0	2130	550
0	0	5540	14156	5	91	0	0	2130	550
0	0	5536	14149	5	96	0	0	2130	550
0	0	5532	14144	5	101	0	0	2130	550
0	0	5527	14137	5	106	0	0	2130	550
0	0	5521	14129	5	111	0	0	2130	550
0	0	5515	14121	5	116	0	0	2130	550
0	0	5508	14112	5	121	0	0	2130	550
0	0	5471	14037	5	126	1	991	2100	520
0	0	5477	14041	5	131	1	997	2100	520
0	0	5480	14041	5	136	1	1002	2100	520
0	0	5484	14048	5	141	1	1004	2100	520
0	0	5489	14053	5	146	1	1006	2100	520
0	0	5495	14059	5	151	1	1008	2100	520
0	0	5503	14068	5	156	1	1009	2100	520
0	0	5512	14078	5	161	1	1008	2100	520
0	0	5521	14091	5	166	1	1009	2100	520
0	0	5533	14105	5	171	1	1010	2100	520
0	0	5544	14120	5	176	1	1010	2080	510
0	0	5555	14136	5	181	1	1010	2080	510
0	0	5565	14152	5	186	1	1012	2080	510
0	0	5576	14168	5	191	1	1012	2080	510
0	0	5588	14185	5	196	1	1012	2080	510
0	0	5602	14202	5	201	1	1012	2080	510
0	0	5617	14219	5	206	1	1012	2090	490
0	0	5633	14236	5	211	1	1013	2090	490
0	0	5649	14253	5	216	1	1012	2110	490
0	0	5665	14273	5	221	1	1012	2110	490
0	0	5682	14291	5	226	1	1012	2110	490
0	0	5698	14311	5	231	1	1013	2090	470
0	0	5715	14331	5	236	1	1014	2090	470
0	0	5733	14351	5	241	1	1012	2090	470
0	0	5750	14373	5	246	1	1013	2090	470
0	0	5768	14397	5	251	1	1010	2110	470
0	0	5784	14423	5	256	1	1012	2110	470
0	0	5799	14449	5	261	1	1010	2120	460
0	0	5813	14477	5	266	1	1009	2120	460
0	0	5824	14507	5	271	1	1009	2110	460
0	0	5837	14536	5	276	1	1008	2110	460
0	0	5848	14565	5	281	1	1006	2130	450
0	0	5859	14593	5	286	1	1006	2140	460
0	0	5869	14621	5	291	1	1005	2150	450
0	0	5878	14646	5	296	1	1004	2150	450
0	0	5885	14668	5	301	1	1005	2150	450
0	0	5891	14685	5	306	1	1006	2150	450
0	0	5895	14700	5	311	1	1004	2150	450
0	0	5900	14715	5	316	1	1003	2150	450
0	0	5905	14732	5	321	1	1003	2200	460
0	0	5910	14750	5	326	1	1001	2200	460
0	0	5914	14767	5	331	1	1001	2210	450
0	0	5914	14782	5	336	1	1001	2210	450
0	0	5914	14794	5	341	1	1000	2220	460
0	0	5914	14807	5	346	1	999	2220	460
0	0	5911	14819	5	351	1	998	2220	460
0	0	5911	14830	5	356	1	998	2240	470
0	0	5904	14839	5	361	1	997	2240	470
0	0	5904	14846	5	366	1	996	2240	470
0	0	5899	14850	5	371	1	996	2240	470
0	0	5899	14853	5	376	1	995	2240	470
0	0	5893	14853	5	381	1	995	2250	470
0	0	5889	14858	5	386	1	994	2250	470
0	0	5885	14858	5	391	1	994	2250	470
0	0	5880	14858	5	396	1	992	2250	470
0	0	5876	14858	5	401	1	991	2250	470
0	0	5872	14858	5	406	1	989	2250	470
0	0	5868	14853	5	411	1	988	2250	470
0	0	5864	14848	5	416	1	988	2250	470
0	0	5859	14841	5	421	1	988	2250	470
0	0	5854	14831	5	426	1	988	2250	470
0	0	5848	14818	5	431	1	987	2250	470
0	0	5843	14802	5	436	1	987	2250	470
0	0	5837	14785	5	441	1	986	2250	470
0	0	5832	14768	5	446	1	987	2250	470
0	0	5827	14748	5	451	1	987	2250	470
0	0	5822	14726	5	456	1	987	2240	480
0	0	5817	14702	5	461	1	987	2240	480
0	0	5813	14678	5	466	1	986	2210	480
0	0	5808	14654	5	471	1	987	2210	480
0	0	5803	14631	5	476	1	987	2210	480
0	0	5799	14608	5	481	1	988	2180	470
0	0	5796	14584	5	486	1	987	2180	470
0	0	5792	14558	5	491	1	988	2180	470
0	0	5788	14532	5	496	1	988	2180	470
0	0	5784	14507	5	501	1	988	2170	460
0	0	5779	14483	5	506	1	989	2170	460
0	0	5776	14460	5	511	1	989	2170	460
0	0	5776	14439	5	516	1	989	2150	450
0	0	5770	14417	5	521	1	990	2150	450
0	0	5770	14393	5	526	1	991	2150	450
0	0	5762	14372	5	531	1	991	2150	440
0	0	5756	14351	5	536	1	990	2150	440
0	0	5750	14330	5	541	1	991	2150	440
0	0	5745	14309	5	546	1	991	2150	440
0	0	5741	14288	5	551	1	991	2150	440
0	0	5737	14266	5	556	1	990	2150	440
0	0	5732	14245	5	561	1	991	2150	440
0	0	5726	14224	5	566	1	991	2150	440
0	0	5720	14204	5	571	1	992	2150	440
0	0	5714	14183	5	576	1	992	2150	440
0	0	5707	14161	5	581	1	992	2150	440
0	0	5699	14140	5	586	1	992	2150	440
0	0	5693	14120	5	591	1	991	2150	450
0	0	5686	14099	5	596	1	992	2150	450
0	0	5681	14076	5	601	1	992	2150	450
0	0	5676	14053	5	606	1	993	2170	460
0	0	5670	14027	5	611	1	993	2170	460
0	0	5664	14001	5	616	1	992	2170	460
0	0	5658	13975	5	621	1	994	2180	470
0	0	5652	13948	5	626	1	994	2180	470
0	0	5644	13921	5	631	1	993	2170	460
0	0	5636	13892	5	636	1	993	2170	460
0	0	5628	13866	5	641	1	993	2170	460
0	0	5621	13842	5	646	1	994	2140	460
0	0	5613	13821	5	651	1	995	2140	460
0	0	5607	13803	5	656	1	994	2110	460
0	0	5602	13786	5	661	1	995	2110	460
0	0	5598	13770	5	666	1	995	2110	460
0	0	5598	13756	5	671	1	995	2100	440
0	0	5594	13744	5	676	1	995	2100	440
0	0	5594	13734	5	681	1	995	2090	430
0	0	5594	13725	5	686	1	996	2090	430
0	0	5594	13717	5	691	1	996	2060	420
0	0	5594	13711	5	696	1	996	2060	420
0	0	5598	13706	5	701	1	997	2030	420
0	0	5601	13706	5	706	1	997	2030	420
0	0	5606	13703	5	711	1	997	2030	420
0	0	5616	13703	5	716	1	997	2030	420
0	0	5628	13703	5	721	1	998	2030	420
0	0	5640	13703	5	726	1	998	2040	420
0	0	5654	13703	5	731	1	998	2040	420
0	0	5668	13703	5	736	1	998	2040	420
0	0	5685	13712	5	741	1	997	2040	420
0	0	5702	13721	5	746	1	997	2040	420
0	0	5718	13732	5	751	1	996	2060	420
0	0	5734	13744	5	756	1	993	2060	420
0	0	5748	13755	5	761	1	986	2090	430
0	0	5762	13767	5	766	1	964	2090	430
0	0	5776	13780	5	771	1	946	2090	430
0	0	5788	13793	5	776	1	918	2110	430
0	0	5799	13807	5	781	1	869	2110	430
0	0	5809	13820	5	786	1	774	2120	420
0	0	5818	13834	5	791	1	346	2120	420
0	0	5818	13834	5	796	0	0	2120	420
0	0	5833	13865	5	801	0	0	2120	420
0	0	5841	13883	5	806	0	0	2140	420
0	0	5850	13901	5	811	0	0	2150	420
0	0	5859	13918	5	816	0	0	2160	420
0	0	5868	13933	5	821	0	0	2180	430
0	0	5876	13948	5	826	0	0	2180	430
0	0	5882	13961	5	831	0	0	2210	430
0	0	5886	13974	5	836	0	0	2230	440
0	0	5886	13987	5	841	0	0	2250	440
0	0	5889	13999	5	846	0	0	2250	440
0	0	5889	14010	5	851	0	0	2270	450
0	0	5893	14019	5	856	0	0	2300	450
0	0	5898	14025	5	861	0	0	2320	450
0	0	5903	14031	5	866	0	0	2350	450
0	0	5909	14035	5	871	0	0	2370	460
0	0	5917	14039	5	876	0	0	2400	450
0	0	5925	14039	5	881	0	0	2420	450
0	0	5936	14044	5	886	0	0	2440	450
0	0	5951	14044	5	891	0	0	2440	450
0	0	5968	14044	5	896	0	0	2470	440
0	0	5987	14044	5	901	0	0	2470	440
0	0	6006	14044	5	906	0	0	2480	430
0	0	6025	14044	5	911	0	0	2480	430
0	0	6045	14050	5	916	0	0	2500	410
0	0	6064	14055	5	921	0	0	2500	410
0	0	6086	14055	5	926	0	0	2510	400
0	0	6110	14055	5	931	0	0	2520	390
0	0	6134	14055	5	936	0	0	2540	380
0	0	6159	14045	5	941	0	0	2550	360
0	0	6183	14036	5	946	0	0	2560	350
0	0	6205	14025	5	951	0	0	2570	330
0	0	6226	14014	5	956	0	0	2570	320
0	0	6246	14001	5	961	0	0	2580	300
0	0	6264	13989	5	966	0	0	2590	300
0	0	6281	13974	5	971	0	0	2590	300
0	0	6297	13960	5	976	0	0	2580	290
0	0	6312	13948	5	981	0	0	2550	290
0	0	6322	13936	5	986	0	0	2530	290
0	0	6331	13931	5	991	0	0	2490	280
0	0	6331	13931	5	996	0	0	2440	270
0	0	6331	13935	5	1001	0	0	2400	270
0	0	6331	13944	5	1006	0	0	2360	260
0	0	6319	13957	5	1011	0	0	2340	250
0	0	6306	13972	5	1016	0	0	2320	240
0	0	6292	13988	5	1021	0	0	2320	240
0	0	6274	14005	5	1026	0	0	2300	240
0	0	6253	14022	5	1031	0	0	2300	240
0	0	6230	14038	5	1036	0	0	2300	240
0	0	6206	14054	5	1041	0	0	2280	230
0	0	6181	14069	5	1046	0	0	2270	240
0	0	6157	14081	5	1051	0	0	2250	250
0	0	6131	14092	5	1056	0	0	2240	270
0	0	6107	14098	5	1061	0	0	2240	280
0	0	6086	14098	5	1066	0	0	2270	310
0	0	6066	14098	5	1071	0	0	2320	330
0	0	6051	14084	5	1076	0	0	2340	360
0	0	6040	14068	5	1081	0	0	2380	380
0	0	6031	14047	5	1086	0	0	2390	410
0	0	6025	14023	5	1091	0	0	2390	420
0	0	6022	13996	5	1096	0	0	2390	440
0	0	6022	13970	5	1101	0	0	2390	440
0	0	6022	13944	5	1106	0	0	2350	430
0	0	6018	13920	5	1111	0	0	2330	430
0	0	6018	13897	5	1116	0	0	2270	420
0	0	6018	13877	5	1121	0	0	2250	410
0	0	6018	13861	5	1126	0	0	2210	400
0	0	6018	13847	5	1131	0	0	2180	380
0	0	6018	13836	5	1136	0	0	2150	380
0	0	6018	13829	5	1141	0	0	2120	360
0	0	6018	13821	5	1146	0	0	2100	340
0	0	6018	13815	5	1151	0	0	2080	330
0	0	6018	13809	5	1156	0	0	2050	300
0	0	6018	13804	5	1161	0	0	2040	300
0	0	6018	13800	5	1166	0	0	2030	280
0	0	6018	13796	5	1171	0	0	2020	280
0	0	6018	13792	5	1176	0	0	2020	280
0	0	6018	13788	5	1181	0	0	2010	280
0	0	6018	13785	5	1186	0	0	2010	280
0	0	6018	13781	5	1191	0	0	2010	280
0	0	6018	13781	5	1196	0	0	2010	280
0	0	6022	13776	5	1201	0	0	2020	280
0	0	6022	13776	5	1206	0	0	2020	280
0	0	6028	13773	5	1211	0	0	2030	280
0	0	6028	13773	5	1216	0	0	2030	280
0	0	6033	13773	5	1221	0	0	2030	280
0	0	6033	13773	5	1226	0	0	2030	280
0	0	6039	13769	5	1231	0	0	2030	280
0	0	6043	13769	5	1236	0	0	2030	280
0	0	6046	13769	5	1241	0	0	2030	280
0	0	6050	13769	5	1246	0	0	2030	280
0	0	6054	13769	5	1251	0	0	2030	280
0	0	6058	13769	5	1256	0	0	2030	280
0	0	6063	13765	5	1261	0	0	2030	280
0	0	6069	13765	5	1266	0	0	2030	280
0	0	6074	13765	6	1272	0	0	2030	280
0	0	6081	13765	5	1277	0	0	2030	280
0	0	6088	13762	5	1282	0	0	2030	280
0	0	6095	13762	5	1287	0	0	2030	280
0	0	6104	13762	5	1292	0	0	2030	280
0	0	6113	13762	5	1297	0	0	2030	280
0	0	6124	13771	5	1302	0	0	2030	280
0	0	6136	13778	5	1307	0	0	2040	280
0	0	6149	13788	5	1312	0	0	2040	280
0	0	6165	13801	5	1317	0	0	2050	280
0	0	6180	13815	5	1322	0	0	2050	280
0	0	6197	13829	5	1327	0	0	2050	280
0	0	6214	13845	5	1332	0	0	2050	280
0	0	6231	13862	5	1337	0	0	2070	270
0	0	6248	13879	5	1342	0	0	2070	270
0	0	6263	13894	5	1347	0	0	2070	270
0	0	6279	13910	5	1352	0	0	2090	270
0	0	6292	13924	5	1357	0	0	2090	270
0	0	6305	13938	5	1362	0	0	2100	270
0	0	6317	13952	5	1367	0	0	2100	270
0	0	6328	13965	5	1372	0	0	2120	260
0	0	6340	13980	5	1377	0	0	2120	260
0	0	6350	13995	5	1382	0	0	2130	260
0	0	6359	14011	5	1387	0	0	2150	250
0	0	6365	14026	5	1392	0	0	2150	250
0	0	6369	14039	5	1397	0	0	2150	250
0	0	6369	14051	5	1402	0	0	2150	250
0	0	6369	14060	5	1407	0	0	2180	260
0	0	6369	14068	5	1412	0	0	2210	280
0	0	6363	14074	5	1417	0	0	2240	280
0	0	6359	14078	5	1422	0	0	2270	290
0	0	6352	14078	5	1427	0	0	2310	290
0	0	6345	14078	5	1432	0	0	2360	310
0	0	6337	14078	5	1437	0	0	2390	320
0	0	6327	14078	5	1442	0	0	2410	330
0	0	6317	14073	5	1447	0	0	2440	330
0	0	6307	14069	5	1452	0	0	2440	330
0	0	6297	14066	5	1457	0	0	2440	330
0	0	6285	14060	5	1462	0	0	2440	330
0	0	6275	14054	5	1467	0	0	2430	340
0	0	6263	14047	5	1472	0	0	2430	340
0	0	6252	14040	5	1477	0	0	2410	350
0	0	6241	14032	5	1482	0	0	2410	350
0	0	6228	14025	5	1487	0	0	2410	350
0	0	6216	14016	5	1492	0	0	2400	360
0	0	6205	14008	5	1497	0	0	2400	360
0	0	6192	14000	5	1502	0	0	2390	380
0	0	6179	13992	5	1507	0	0	2390	380
0	0	6165	13985	5	1512	0	0	2380	380
0	0	6152	13979	5	1517	0	0	2380	380
0	0	6140	13972	5	1522	0	0	2360	400
0	0	6129	13963	5	1527	0	0	2360	400
0	0	6119	13955	5	1532	0	0	2350	400
0	0	6108	13944	5	1537	0	0	2330	400
0	0	6097	13933	5	1542	0	0	2280	400
0	0	6087	13922	5	1547	0	0	2250	380
0	0	6077	13909	5	1552	0	0	2220	370
0	0	6068	13896	5	1557	0	0	2190	350
0	0	6060	13885	5	1562	0	0	2170	350
0	0	6053	13874	5	1567	0	0	2140	330
0	0	6046	13865	5	1572	0	0	2100	310
0	0	6040	13856	5	1577	0	0	2070	290
0	0	6040	13849	5	1582	0	0	2050	280
0	0	6035	13844	5	1587	0	0	2050	280
0	0	6035	13839	5	1592	0	0	2050	280
0	0	6035	13835	5	1597	0	0	2050	280
0	0	6035	13830	5	1602	0	0	2050	280
0	0	6035	13826	5	1607	0	0	2050	280
0	0	6039	13822	5	1612	0	0	2040	280
0	0	6039	13818	5	1617	0	0	2040	280
0	0	6045	13814	5	1622	0	0	2030	280
0	0	6050	13809	5	1627	0	0	2030	280
0	0	6055	13805	5	1632	0	0	2030	280
0	0	6059	13800	5	1637	0	0	2030	280
0	0	6064	13796	5	1642	0	0	2030	280
0	0	6064	13792	5	1647	0	0	2030	280
0	0	6070	13787	5	1652	0	0	2030	280
0	0	6070	13787	5	1657	0	0	2030	280
0	0	6070	13782	5	1662	0	0	2030	280
0	0	6070	13782	5	1667	0	0	2030	280
0	0	6070	13782	5	1672	0	0	2030	280
0	0	6070	13782	5	1677	0	0	2030	280
0	0	6070	13782	5	1682	0	0	2030	280
0	0	6070	13782	5	1687	0	0	2030	280
0	0	6070	13787	5	1692	0	0	2030	280
0	0	6070	13787	5	1697	0	0	2030	280
0	0	6070	13791	5	1702	0	0	2030	280
0	0	6065	13791	5	1707	0	0	2030	280
0	0	6065	13797	5	1712	0	0	2040	300
0	0	6061	13797	5	1717	0	0	2040	300
0	0	6061	13801	5	1722	0	0	2040	300
0	0	6055	13801	5	1727	0	0	2020	300
0	0	6052	13801	5	1732	0	0	2030	310
0	0	6048	13801	5	1737	0	0	2030	310
0	0	6044	13797	5	1742	0	0	2030	310
0	0	6038	13797	5	1747	0	0	2030	310
0	0	6032	13791	5	1752	0	0	2040	330
0	0	6027	13791	5	1757	0	0	2040	330
0	0	6022	13785	5	1762	0	0	2040	330
0	0	5970	13801	5	1767	1	915	2000	340
0	0	5970	13801	5	1772	1	924	2000	340
0	0	5970	13801	5	1777	1	933	2000	330
0	0	5970	13805	5	1782	1	940	2000	330
0	0	5970	13805	5	1787	1	945	2000	330
0	0	5970	13809	5	1792	1	948	2000	330
0	0	5970	13809	5	1797	1	950	2000	330
0	0	5970	13815	5	1802	1	953	2000	330
0	0	5974	13818	5	1807	1	956	2000	330
0	0	5974	13822	5	1812	1	957	2000	330
0	0	5982	13828	5	1817	1	955	2000	330
0	0	5988	13834	5	1822	1	953	2000	330
0	0	5997	13841	5	1827	1	953	2000	330
0	0	6007	13848	5	1832	1	953	2000	330
0	0	6017	13855	5	1837	1	954	2000	330
0	0	6026	13861	5	1842	1	954	2000	330
0	0	6037	13867	5	1847	1	953	2000	330
0	0	6049	13873	5	1852	1	953	2000	330
0	0	6063	13878	5	1857	1	952	1980	320
0	0	6077	13881	5	1862	1	951	1980	320
0	0	6088	13881	5	1867	1	950	1980	320
0	0	6098	13881	5	1872	1	949	1980	320
0	0	6105	13881	5	1877	1	948	1980	320
0	0	6111	13881	5	1882	1	947	1980	320
0	0	6117	13881	5	1887	1	947	1980	320
0	0	6122	13881	5	1892	1	946	1980	320
0	0	6127	13875	5	1897	1	945	1980	320
0	0	6131	13869	5	1902	1	945	2000	310
0	0	6131	13862	5	1907	1	944	2000	310
0	0	6131	13854	5	1912	1	943	2010	310
0	0	6131	13845	5	1917	1	941	2010	310
0	0	6131	13836	5	1922	1	938	2010	310
0	0	6126	13827	5	1927	1	936	2020	330
0	0	6120	13815	5	1932	1	934	2020	330
0	0	6112	13801	5	1937	1	933	2020	330
0	0	6103	13785	5	1942	1	934	2020	330
0	0	6092	13767	5	1947	1	934	2020	330
0	0	6078	13751	5	1952	1	935	2020	330
0	0	6063	13735	5	1957	1	936	2020	330
0	0	6048	13721	5	1962	1	937	2020	330
0	0	6033	13707	5	1967	1	936	2030	340
0	0	6018	13695	5	1972	1	938	2030	340
0	0	6004	13684	5	1977	1	937	2030	340
0	0	5990	13675	5	1982	1	937	2030	340
0	0	5978	13668	5	1987	1	937	2040	350
0	0	5965	13662	5	1992	1	939	2040	350
0	0	5953	13658	5	1997	1	938	2040	350
0	0	5942	13658	5	2002	1	938	2040	350
0	0	5932	13658	5	2007	1	939	2040	350
0	0	5925	13658	5	2012	1	938	2050	360
0	0	5920	13658	5	2017	1	938	2050	360
0	0	5914	13665	5	2022	1	938	2040	360
0	0	5910	13671	5	2027	1	936	2040	360
0	0	5906	13678	5	2032	1	935	2020	370
0	0	5902	13688	5	2037	1	934	2020	370
0	0	5902	13698	5	2042	1	934	2020	370
0	0	5902	13708	5	2047	1	930	2020	370
0	0	5902	13719	5	2052	1	930	2020	370
0	0	5906	13731	5	2057	1	928	2020	370
0	0	5911	13742	5	2062	1	930	2020	370
0	0	5916	13755	5	2067	1	930	2020	370
0	0	5923	13766	5	2072	1	930	2020	370
0	0	5932	13778	5	2077	1	929	2020	370
0	0	5943	13791	5	2082	1	920	2020	370
0	0	5954	13803	5	2087	1	925	2020	370
0	0	5966	13816	5	2092	1	926	2020	370
0	0	5978	13829	5	2097	1	922	2020	370
0	0	5990	13841	5	2102	1	920	2020	360
0	0	6004	13853	5	2107	1	922	2020	360
0	0	6019	13865	5	2112	1	922	2020	360
0	0	6034	13874	5	2117	1	920	2020	360
0	0	6049	13881	5	2122	1	922	2020	360
0	0	6062	13886	5	2127	1	922	2020	360
0	0	6076	13886	5	2132	1	922	2020	360
0	0	6087	13890	5	2137	1	922	2000	340
0	0	6096	13890	5	2142	1	922	2000	340
0	0	6103	13890	5	2147	1	922	2000	340
0	0	6110	13890	5	2152	1	921	2000	340
0	0	6117	13886	5	2157	1	922	2000	340
0	0	6122	13883	5	2162	1	921	2000	340
0	0	6128	13878	5	2167	1	921	2000	340
0	0	6131	13874	5	2172	1	921	2010	330
0	0	6131	13871	5	2177	1	921	2010	330
0	0	6138	13866	5	2182	1	921	2020	330
0	0	6142	13861	5	2187	1	922	2020	330
0	0	6147	13853	5	2192	1	922	2020	330
0	0	6152	13846	5	2197	1	922	2020	330
0	0	6152	13839	5	2202	1	922	2020	330
0	0	6152	13830	5	2207	1	925	2020	330
0	0	6152	13821	5	2212	1	925	2020	330
0	0	6152	13809	5	2217	1	927	2020	330
0	0	6152	13794	5	2222	1	928	2020	330
0	0	6152	13778	5	2227	1	930	2020	330
0	0	6148	13759	5	2232	1	931	2030	340
0	0	6144	13740	5	2237	1	933	2030	340
0	0	6139	13721	5	2242	1	935	2030	340
0	0	6134	13702	5	2247	1	937	2040	330
0	0	6127	13684	5	2252	1	938	2040	330
0	0	6120	13666	5	2257	1	942	2040	330
0	0	6114	13647	5	2262	1	944	2040	350
0	0	6108	13629	5	2267	1	950	2040	350
0	0	6104	13612	5	2272	1	950	2040	350
0	0	6104	13596	5	2277	1	951	2040	350
0	0	6104	13582	5	2282	1	952	2050	360
0	0	6104	13573	5	2287	1	952	2050	360
0	0	6104	13567	5	2292	1	953	2050	360
0	0	6104	13564	5	2297	1	953	2070	380
0	0	6104	13564	5	2302	1	957	2070	380
0	0	6104	13564	5	2307	1	960	2070	390
0	0	6109	13564	5	2312	1	962	2070	390
0	0	6112	13564	5	2317	1	964	2070	390
0	0	6119	13564	5	2322	1	964	2090	400
0	0	6129	13570	5	2327	1	962	2090	400
0	0	6141	13575	5	2332	1	962	2090	400
0	0	6154	13582	5	2337	1	962	2090	400
0	0	6167	13591	5	2342	1	963	2100	410
0	0	6180	13601	5	2347	1	961	2100	410
0	0	6192	13614	5	2352	1	959	2100	410
0	0	6205	13628	5	2357	1	961	2100	410
0	0	6218	13643	5	2362	1	961	2100	410
0	0	6232	13660	5	2367	1	961	2120	400
0	0	6246	13678	5	2372	1	958	2120	400
0	0	6260	13697	5	2377	1	959	2130	400
0	0	6275	13718	5	2382	1	957	2130	400
0	0	6289	13739	5	2387	1	955	2130	400
0	0	6303	13761	5	2392	1	957	2130	400
0	0	6317	13784	5	2397	1	955	2130	400
0	0	6331	13808	5	2402	1	954	2130	400
0	0	6344	13833	5	2407	1	953	2130	400
0	0	6357	13858	5	2412	1	955	2130	400
0	0	6368	13881	5	2417	1	954	2130	400
0	0	6378	13905	5	2422	1	952	2130	400
0	0	6387	13926	5	2427	1	953	2130	400
0	0	6396	13944	5	2432	1	953	2150	410
0	0	6403	13961	5	2437	1	953	2160	420
0	0	6409	13973	5	2442	1	953	2160	420
0	0	6414	13984	5	2447	1	952	2180	430
0	0	6417	13994	5	2452	1	951	2180	430
0	0	6417	14002	5	2457	1	952	2190	440
0	0	6422	14009	5	2462	1	952	2190	440
0	0	6422	14013	5	2467	1	952	2210	450
0	0	6422	14013	5	2472	1	951	2210	450
0	0	6422	14013	5	2477	1	950	2220	460
0	0	6422	14013	5	2482	1	949	2220	460
0	0	6422	14009	5	2487	1	947	2240	470
0	0	6422	14005	5	2492	1	946	2250	470
0	0	6422	13997	5	2497	1	945	2250	470
0	0	6417	13985	5	2502	1	946	2250	470
0	0	6413	13967	5	2507	1	946	2250	470
0	0	6407	13946	5	2512	1	947	2250	470
0	0	6399	13921	5	2517	1	947	2250	470
0	0	6390	13894	5	2522	1	948	2240	470
0	0	6383	13864	5	2527	1	947	2220	460
0	0	6376	13831	5	2532	1	950	2220	460
0	0	6369	13796	5	2537	1	949	2210	450
0	0	6361	13761	5	2542	1	951	2190	440
0	0	6352	13726	5	2547	1	952	2190	440
0	0	6344	13690	5	2552	1	953	2200	420
0	0	6336	13652	5	2557	1	953	2200	420
0	0	6327	13614	5	2562	1	956	2190	410
0	0	6317	13575	5	2567	1	957	2190	410
0	0	6307	13537	5	2572	1	958	2190	410
0	0	6296	13501	5	2577	1	958	2180	400
0	0	6287	13468	5	2582	1	959	2180	400
0	0	6279	13439	5	2587	1	960	2160	390
0	0	6271	13413	5	2592	1	961	2160	390
0	0	6265	13388	5	2597	1	961	2160	390
0	0	6258	13365	5	2602	1	961	2180	400
0	0	6254	13343	5	2607	1	960	2180	400
0	0	6254	13323	5	2612	1	961	2190	410
0	0	6249	13307	5	2617	1	960	2190	410
0	0	6249	13295	5	2622	1	960	2210	420
0	0	6249	13287	5	2627	1	959	2210	420
0	0	6249	13284	5	2632	1	960	2210	420
0	0	6249	13284	5	2637	1	960	2220	430
0	0	6249	13284	5	2642	1	961	2220	430
0	0	6249	13292	5	2647	1	959	2240	440
0	0	6253	13301	5	2652	1	957	2240	440
0	0	6259	13313	5	2657	1	948	2250	440
0	0	6266	13328	5	2662	1	946	2250	440
0	0	6274	13347	5	2667	1	937	2250	440
0	0	6281	13368	5	2672	1	939	2270	450
0	0	6288	13390	5	2677	1	937	2270	450
0	0	6293	13413	6	2683	1	933	2270	450
0	0	6299	13436	5	2688	1	934	2270	450
0	0	6303	13460	5	2693	1	933	2270	450
0	0	6303	13484	5	2698	1	933	2270	450
0	0	6308	13509	5	2703	1	930	2270	450
0	0	6308	13535	5	2708	1	928	2270	450
0	0	6312	13562	5	2713	1	927	2270	450
0	0	6316	13590	5	2718	1	920	2270	450
0	0	6320	13620	5	2723	1	912	2270	450
0	0	6324	13651	5	2728	1	914	2270	450
0	0	6330	13682	5	2733	1	913	2270	450
0	0	6336	13712	5	2738	1	907	2270	450
0	0	6343	13742	5	2743	1	909	2270	450
0	0	6350	13772	5	2748	1	908	2270	450
0	0	6356	13803	5	2753	1	909	2250	440
0	0	6363	13836	5	2758	1	907	2250	440
0	0	6370	13869	5	2763	1	909	2250	440
0	0	6377	13901	5	2768	1	905	2250	440
0	0	6385	13933	5	2773	1	903	2250	440
0	0	6394	13961	5	2778	1	903	2250	440
0	0	6402	13987	5	2783	1	903	2270	450
0	0	6410	14009	5	2788	1	907	2270	450
0	0	6419	14026	5	2793	1	905	2270	450
0	0	6426	14040	5	2798	1	906	2280	460
0	0	6434	14051	5	2803	1	906	2280	460
0	0	6443	14062	5	2808	1	905	2280	460
0	0	6450	14071	5	2813	1	906	2270	460
0	0	6458	14078	5	2818	1	907	2290	470
0	0	6463	14083	5	2823	1	908	2270	480
0	0	6468	14083	5	2828	1	909	2270	480
0	0	6472	14083	5	2833	1	909	2280	490
0	0	6477	14083	5	2838	1	910	2280	490
0	0	6481	14083	5	2843	1	910	2280	490
0	0	6485	14083	5	2848	1	910	2280	490
0	0	6489	14083	5	2853	1	910	2280	490
0	0	6492	14083	5	2858	1	910	2280	490
0	0	6492	14078	5	2863	1	910	2280	490
0	0	6497	14074	5	2868	1	910	2270	480
0	0	6501	14067	5	2873	1	910	2270	480
0	0	6504	14055	5	2878	1	911	2270	480
0	0	6508	14040	5	2883	1	910	2270	480
0	0	6512	14019	5	2888	1	912	2270	480
0	0	6512	13994	5	2893	1	914	2270	480
0	0	6512	13966	5	2898	1	917	2270	480
0	0	6516	13935	5	2903	1	916	2270	480
0	0	6516	13901	5	2908	1	917	2270	480
0	0	6516	13864	5	2913	1	923	2290	470
0	0	6516	13829	5	2918	1	926	2270	460
0	0	6516	13797	5	2923	1	928	2280	460
0	0	6516	13768	5	2928	1	932	2280	460
0	0	6516	13746	5	2933	1	939	2270	450
0	0	6516	13728	5	2938	1	939	2270	450
0	0	6516	13715	5	2943	1	940	2290	440
0	0	6516	13708	5	2948	1	941	2270	430
0	0	6516	13704	5	2953	1	942	2280	430
0	0	6516	13704	5	2958	1	944	2280	430
0	0	6516	13704	5	2963	1	946	2270	420
0	0	6516	13710	5	2968	1	946	2270	420
0	0	6522	13716	5	2973	1	944	2270	420
0	0	6526	13723	5	2978	1	942	2270	400
0	0	6534	13733	5	2983	1	932	2270	400
0	0	6545	13743	5	2988	1	902	2280	400
0	0	6557	13755	5	2993	1	858	2270	400
0	0	6573	13766	5	2998	1	722	2270	400
0	0	6591	13778	5	3003	1	238	2270	420
0	0	6591	13778	5	3008	0	0	2270	420
0	0	6642	13802	5	3013	0	0	2270	420
0	0	6672	13819	5	3018	0	0	2270	420
0	0	6703	13839	5	3023	0	0	2270	420
0	0	6731	13859	5	3028	0	0	2270	420
0	0	6758	13880	5	3033	0	0	2280	430
0	0	6782	13901	5	3038	0	0	2280	430
0	0	6805	13923	5	3043	0	0	2280	430
0	0	6826	13949	5	3048	0	0	2300	430
0	0	6845	13978	5	3053	0	0	2310	440
0	0	6863	14009	5	3058	0	0	2310	440
0	0	6881	14042	5	3063	0	0	2330	450
0	0	6896	14076	5	3068	0	0	2350	450
0	0	6909	14108	5	3073	0	0	2390	440
0	0	6921	14137	5	3078	0	0	2390	440
0	0	6931	14163	5	3083	0	0	2400	440
0	0	6941	14189	5	3088	0	0	2440	430
0	0	6950	14213	5	3093	0	0	2460	420
0	0	6958	14239	5	3098	0	0	2490	410
0	0	6965	14262	5	3103	0	0	2510	400
0	0	6972	14283	5	3108	0	0	2540	390
0	0	6980	14306	5	3113	0	0	2550	390
0	0	6988	14331	5	3118	0	0	2570	380
0	0	6997	14356	5	3123	0	0	2590	360
0	0	7006	14389	5	3128	0	0	2600	360
0	0	7017	14426	5	3133	0	0	2610	340
0	0	7028	14469	5	3138	0	0	2620	330
0	0	7040	14516	5	3143	0	0	2630	310
0	0	7052	14569	5	3148	0	0	2630	300
0	0	7060	14630	5	3153	0	0	2640	300
0	0	7072	14695	5	3158	0	0	2640	300
0	0	7081	14764	5	3163	0	0	2640	300
0	0	7090	14831	5	3168	0	0	2640	300
0	0	7100	14888	5	3173	0	0	2640	300
0	0	7106	14937	5	3178	0	0	2640	300
0	0	7114	14984	5	3183	0	0	2640	300
0	0	7121	15023	5	3188	0	0	2640	300
0	0	7129	15057	5	3193	0	0	2640	300
0	0	7137	15084	5	3198	0	0	2630	300
0	0	7147	15102	5	3203	0	0	2630	300
0	0	7161	15113	5	3208	0	0	2620	300
0	0	7174	15121	5	3213	0	0	2620	300
0	0	7194	15126	5	3218	0	0	2620	300
0	0	7216	15126	5	3223	0	0	2610	300
0	0	7240	15126	5	3228	0	0	2610	300
0	0	7272	15113	5	3233	0	0	2610	300
0	0	7304	15102	5	3238	0	0	2610	300
0	0	7340	15081	5	3243	0	0	2610	300
0	0	7374	15064	5	3248	0	0	2590	300
0	0	7409	15043	5	3253	0	0	2590	300
0	0	7444	15018	5	3258	0	0	2590	300
0	0	7472	14998	5	3263	0	0	2590	300
0	0	7497	14974	5	3268	0	0	2590	300
0	0	7518	14948	5	3273	0	0	2590	300
0	0	7538	14922	5	3278	0	0	2590	300
0	0	7553	14889	5	3283	0	0	2590	300
0	0	7565	14857	5	3288	0	0	2590	300
0	0	7565	14824	5	3293	0	0	2590	300
0	0	7560	14792	5	3298	0	0	2590	300
0	0	7546	14761	5	3303	0	0	2590	300
0	0	7527	14732	5	3308	0	0	2590	300
0	0	7501	14708	5	3313	0	0	2590	300
0	0	7473	14683	5	3318	0	0	2590	300
0	0	7443	14659	5	3323	0	0	2590	300
0	0	7411	14636	5	3328	0	0	2590	300
0	0	7378	14608	5	3333	0	0	2590	300
0	0	7347	14578	5	3338	0	0	2590	300
0	0	7316	14548	5	3343	0	0	2590	300
0	0	7286	14519	5	3348	0	0	2590	300
0	0	7259	14493	5	3353	0	0	2590	300
0	0	7232	14472	5	3358	0	0	2590	300
0	0	7207	14454	5	3363	0	0	2590	300
0	0	7183	14439	5	3368	0	0	2590	300
0	0	7161	14428	5	3373	0	0	2590	300
0	0	7139	14416	5	3378	0	0	2590	300
0	0	7118	14407	5	3383	0	0	2590	300
0	0	7101	14400	5	3388	0	0	2580	320
0	0	7085	14394	5	3393	0	0	2570	350
0	0	7072	14390	5	3398	0	0	2550	380
0	0	7061	14390	5	3403	0	0	2550	390
0	0	7052	14385	5	3408	0	0	2540	410
0	0	7044	14385	5	3413	0	0	2520	420
0	0	7039	14379	5	3418	0	0	2510	430
0	0	7034	14379	5	3423	0	0	2500	440
0	0	7031	14379	5	3428	0	0	2500	440
0	0	7031	14379	5	3433	0	0	2490	460
0	0	7026	14379	5	3438	0	0	2470	460
0	0	7026	14379	5	3443	0	0	2470	460
0	0	7026	14379	5	3448	0	0	2470	460
0	0	7026	14379	5	3453	0	0	2470	460
0	0	7026	14374	5	3458	0	0	2470	460
0	0	7026	14370	5	3463	0	0	2470	460
0	0	7026	14364	5	3468	0	0	2470	460
0	0	7026	14357	5	3473	0	0	2470	460
0	0	7026	14346	5	3478	0	0	2470	460
0	0	7021	14334	5	3483	0	0	2470	460
0	0	7016	14319	5	3488	0	0	2460	450
0	0	7016	14301	5	3493	0	0	2460	450
0	0	7010	14282	5	3498	0	0	2460	450
0	0	7005	14261	5	3503	0	0	2460	450
0	0	7001	14239	5	3508	0	0	2460	450
0	0	6996	14216	5	3513	0	0	2460	450
0	0	6990	14193	5	3518	0	0	2440	450
0	0	6985	14169	5	3523	0	0	2440	450
0	0	6979	14146	5	3528	0	0	2440	450
0	0	6972	14126	5	3533	0	0	2440	450
0	0	6965	14108	5	3538	0	0	2430	450
0	0	6957	14093	5	3543	0	0	2430	450
0	0	6950	14081	5	3548	0	0	2430	450
0	0	6943	14071	5	3553	0	0	2400	440
0	0	6936	14063	5	3558	0	0	2400	440
0	0	6931	14060	5	3563	0	0	2400	440
0	0	6927	14060	5	3568	0	0	2400	440
0	0	6927	14060	5	3573	0	0	2390	440
0	0	6922	14060	5	3578	0	0	2390	440
0	0	6922	14056	5	3583	0	0	2390	440
0	0	6922	14056	5	3588	0	0	2350	450
0	0	6918	14051	5	3593	0	0	2350	450
0	0	6918	14046	5	3598	0	0	2350	450
0	0	6912	14043	5	3603	0	0	2350	450
0	0	6907	14039	5	3608	0	0	2350	450
0	0	6899	14035	5	3613	0	0	2350	450
0	0	6889	14030	5	3618	0	0	2320	450
0	0	6878	14024	5	3623	0	0	2320	450
0	0	6864	14018	5	3628	0	0	2300	470
0	0	6849	14012	5	3633	0	0	2300	470
0	0	6833	14006	5	3638	0	0	2300	470
0	0	6815	13999	5	3643	0	0	2320	470
0	0	6798	13992	5	3648	0	0	2320	470
0	0	6782	13987	5	3653	0	0	2300	480
0	0	6766	13982	5	3658	0	0	2300	480
0	0	6753	13978	5	3663	0	0	2280	490
0	0	6739	13975	5	3668	0	0	2280	490
0	0	6728	13971	5	3673	0	0	2280	490
0	0	6717	13967	5	3678	0	0	2280	490
0	0	6708	13962	5	3683	0	0	2270	500
0	0	6700	13958	5	3688	0	0	2270	500
0	0	6691	13953	5	3693	0	0	2250	510
0	0	6682	13947	5	3698	0	0	2250	510
0	0	6673	13941	5	3703	0	0	2250	510
0	0	6664	13935	5	3708	0	0	2230	510
0	0	6657	13926	5	3713	0	0	2190	490
0	0	6649	13917	5	3718	0	0	2150	480
0	0	6640	13907	5	3723	0	0	2120	460
0	0	6632	13895	5	3728	0	0	2100	460
0	0	6624	13884	5	3733	0	0	2080	440
0	0	6616	13872	5	3738	0	0	2040	420
0	0	6610	13862	5	3743	0	0	2030	420
0	0	6604	13854	5	3748	0	0	2020	400
0	0	6600	13846	5	3753	0	0	2000	390
0	0	6596	13840	5	3758	0	0	1990	370
0	0	6596	13834	5	3763	0	0	1970	370
0	0	6596	13828	5	3768	0	0	1960	350
0	0	6593	13824	5	3773	0	0	1930	320
0	0	6593	13819	5	3778	0	0	1930	310
0	0	6596	13814	5	3783	0	0	1910	300
0	0	6596	13809	5	3788	0	0	1910	300
0	0	6603	13804	5	3793	0	0	1910	310
0	0	6608	13799	5	3798	0	0	1910	310
0	0	6613	13794	5	3803	0	0	1920	320
0	0	6618	13789	5	3808	0	0	1920	320
0	0	6623	13785	5	3813	0	0	1920	320
0	0	6629	13781	5	3818	0	0	1920	320
0	0	6635	13781	5	3823	0	0	1920	320
0	0	6642	13775	5	3828	0	0	1930	340
0	0	6649	13771	5	3833	0	0	1930	340
0	0	6656	13768	5	3838	0	0	1930	340
0	0	6662	13764	5	3843	0	0	1940	340
0	0	6666	13760	5	3848	0	0	1940	340
0	0	6670	13760	5	3853	0	0	1950	340
0	0	6670	13753	5	3858	0	0	1950	340
0	0	6670	13748	5	3863	0	0	1950	340
0	0	6670	13743	5	3868	0	0	1950	340
0	0	6674	13737	5	3873	0	0	1960	350
0	0	6674	13731	5	3878	0	0	1960	350
0	0	6674	13727	5	3883	0	0	1960	350
0	0	6674	13727	5	3888	0	0	1960	350
0	0	6674	13722	5	3893	0	0	1970	350
0	0	6674	13722	5	3898	0	0	1980	370
0	0	6674	13722	5	3903	0	0	1990	360
0	0	6669	13722	5	3908	0	0	1990	360
0	0	6669	13718	5	3913	0	0	1990	360
0	0	6662	13718	5	3918	0	0	2000	370
0	0	6658	13718	5	3923	0	0	2000	370
0	0	6664	13729	5	3928	1	985	2010	390
0	0	6670	13736	5	3933	1	987	2010	390
0	0	6676	13742	5	3938	1	988	2010	390
0	0	6683	13748	5	3943	1	991	2010	390
0	0	6690	13755	5	3948	1	991	2010	390
0	0	6699	13763	5	3953	1	992	2010	390
0	0	6711	13771	5	3958	1	991	2010	390
0	0	6725	13779	5	3963	1	991	2010	390
0	0	6740	13788	5	3968	1	990	2010	390
0	0	6756	13799	5	3973	1	990	2010	390
0	0	6771	13810	5	3978	1	989	2010	390
0	0	6786	13821	5	3983	1	989	2010	390
0	0	6802	13832	5	3988	1	988	2030	390
0	0	6818	13846	5	3993	1	986	2020	370
0	0	6834	13861	5	3998	1	986	2020	370
0	0	6851	13878	5	4003	1	985	2020	370
0	0	6867	13896	5	4008	1	982	2020	370
0	0	6882	13912	5	4013	1	981	2020	370
0	0	6894	13929	5	4018	1	981	2020	370
0	0	6906	13946	5	4023	1	979	2020	370
0	0	6916	13961	5	4028	1	978	2060	380
0	0	6927	13974	5	4033	1	977	2070	390
0	0	6936	13986	5	4038	1	976	2070	390
0	0	6943	13994	5	4043	1	974	2090	400
0	0	6950	14001	5	4048	1	973	2090	400
0	0	6953	14005	5	4053	1	973	2120	400
0	0	6953	14005	5	4058	1	972	2140	420
0	0	6958	14005	5	4063	1	971	2150	410
0	0	6958	14005	5	4068	1	970	2160	420
0	0	6958	14005	5	4073	1	969	2180	430
0	0	6958	14005	5	4078	1	969	2180	430
0	0	6958	14005	5	4083	1	968	2190	440
0	0	6958	13998	5	4088	1	968	2210	450
0	0	6958	13992	5	4093	1	968	2220	460
0	0	6951	13983	5	4098	1	969	2220	460
0	0	6945	13972	5	4103	1	969	2240	450
0	0	6939	13959	5	4108	1	969	2240	450
0	0	6932	13943	5	4113	1	970	2250	440
0	0	6925	13923	5	4118	1	970	2230	440
0	0	6916	13900	5	4123	1	971	2230	440
0	0	6906	13873	5	4128	1	971	2190	440
0	0	6896	13847	5	4133	1	970	2180	430
0	0	6886	13822	5	4138	1	971	2160	420
0	0	6877	13798	5	4143	1	971	2160	420
0	0	6868	13774	5	4148	1	973	2150	410
0	0	6860	13750	5	4153	1	973	2130	400
0	0	6851	13725	5	4158	1	974	2130	400
0	0	6844	13702	5	4163	1	974	2120	390
0	0	6838	13682	5	4168	1	974	2120	390
0	0	6834	13666	5	4173	1	974	2100	380
0	0	6834	13654	5	4178	1	974	2100	380
0	0	6834	13644	5	4183	1	975	2090	370
0	0	6830	13636	5	4188	1	976	2090	370
0	0	6830	13630	5	4193	1	976	2090	370
0	0	6830	13626	5	4198	1	977	2070	380
0	0	6835	13626	5	4203	1	979	2070	380
0	0	6839	13626	5	4208	1	979	2070	390
0	0	6845	13626	5	4213	1	980	2070	390
0	0	6854	13626	5	4218	1	980	2070	390
0	0	6865	13634	5	4223	1	980	2090	400
0	0	6878	13641	5	4228	1	980	2090	400
0	0	6892	13649	5	4233	1	979	2090	400
0	0	6903	13659	5	4238	1	979	2090	400
0	0	6916	13672	5	4243	1	979	2090	400
0	0	6928	13685	5	4248	1	977	2100	410
0	0	6941	13701	5	4253	1	977	2120	400
0	0	6954	13717	5	4258	1	976	2120	400
0	0	6966	13734	5	4263	1	975	2130	400
0	0	6978	13752	5	4268	1	975	2130	400
0	0	6990	13769	5	4273	1	972	2130	400
0	0	7002	13788	5	4278	1	974	2130	400
0	0	7016	13806	5	4283	1	971	2130	400
0	0	7030	13826	5	4288	1	971	2130	400
0	0	7046	13848	5	4293	1	973	2130	400
0	0	7062	13871	5	4298	1	973	2130	400
0	0	7078	13895	5	4303	1	971	2130	400
0	0	7094	13920	5	4308	1	970	2150	390
0	0	7109	13944	5	4313	1	971	2150	390
0	0	7124	13966	5	4318	1	969	2180	400
0	0	7137	13987	5	4323	1	968	2180	400
0	0	7150	14003	5	4328	1	969	2190	410
0	0	7161	14018	5	4333	1	968	2190	410
0	0	7172	14033	5	4338	1	965	2210	420
0	0	7181	14045	5	4343	1	966	2210	420
0	0	7189	14056	5	4348	1	964	2220	430
0	0	7197	14065	5	4353	1	964	2220	430
0	0	7206	14071	5	4358	1	962	2240	440
0	0	7215	14076	5	4363	1	962	2240	440
0	0	7223	14079	5	4368	1	962	2250	440
0	0	7232	14079	5	4373	1	962	2250	440
0	0	7239	14079	5	4378	1	961	2270	450
0	0	7247	14083	5	4383	1	961	2270	450
0	0	7256	14083	5	4388	1	960	2270	450
0	0	7265	14083	5	4393	1	959	2270	450
0	0	7273	14083	5	4398	1	959	2270	450
0	0	7281	14076	5	4403	1	959	2270	450
0	0	7288	14072	5	4408	1	958	2270	450
0	0	7292	14067	5	4413	1	958	2250	440
0	0	7297	14059	5	4418	1	958	2250	440
0	0	7301	14050	5	4423	1	958	2250	440
0	0	7305	14038	5	4428	1	958	2250	440
0	0	7305	14023	5	4433	1	957	2250	440
0	0	7309	14004	5	4438	1	959	2250	440
0	0	7309	13984	5	4443	1	959	2250	440
0	0	7303	13961	5	4448	1	960	2250	440
0	0	7298	13936	5	4453	1	959	2250	440
0	0	7291	13911	5	4458	1	961	2250	440
0	0	7284	13886	5	4463	1	960	2250	440
0	0	7275	13863	5	4468	1	961	2240	440
0	0	7265	13839	5	4473	1	962	2240	440
0	0	7254	13817	5	4478	1	963	2220	430
0	0	7243	13797	5	4483	1	962	2240	420
0	0	7232	13778	5	4488	1	963	2240	420
0	0	7223	13759	5	4493	1	964	2240	410
0	0	7216	13743	5	4498	1	964	2240	410
0	0	7209	13728	5	4503	1	963	2240	410
0	0	7204	13717	5	4508	1	963	2240	410
0	0	7200	13709	5	4513	1	964	2220	400
0	0	7196	13703	5	4518	1	964	2220	400
0	0	7196	13699	5	4523	1	964	2220	400
0	0	7196	13699	5	4528	1	964	2210	390
0	0	7196	13699	5	4533	1	965	2210	390
0	0	7196	13699	5	4538	1	966	2210	390
0	0	7196	13699	5	4543	1	966	2210	390
0	0	7196	13706	5	4548	1	966	2220	400
0	0	7203	13714	5	4553	1	966	2220	400
0	0	7209	13725	5	4558	1	965	2220	400
0	0	7215	13738	5	4563	1	966	2220	400
0	0	7223	13754	5	4568	1	965	2220	400
0	0	7231	13773	5	4573	1	964	2220	400
0	0	7241	13796	5	4578	1	963	2220	400
0	0	7253	13822	5	4583	1	962	2220	400
0	0	7266	13850	5	4588	1	964	2220	400
0	0	7280	13878	5	4593	1	964	2240	410
0	0	7296	13906	5	4598	1	960	2240	410
0	0	7312	13933	5	4603	1	961	2240	410
0	0	7329	13957	5	4608	1	958	2250	410
0	0	7346	13979	5	4613	1	959	2250	410
0	0	7361	13999	5	4618	1	958	2270	420
0	0	7377	14018	5	4623	1	954	2270	420
0	0	7390	14034	5	4628	1	955	2280	430
0	0	7403	14049	5	4633	1	954	2280	430
0	0	7415	14060	5	4638	1	954	2280	430
0	0	7425	14070	5	4643	1	953	2300	430
0	0	7436	14079	5	4648	1	953	2300	430
0	0	7446	14086	5	4653	1	952	2300	430
0	0	7457	14093	5	4658	1	952	2310	440
0	0	7467	14097	5	4663	1	952	2310	440
0	0	7477	14101	5	4668	1	952	2310	440
0	0	7487	14101	5	4673	1	952	2310	440
0	0	7495	14105	5	4678	1	952	2310	440
0	0	7502	14105	5	4683	1	951	2310	440
0	0	7507	14105	5	4688	1	951	2310	440
0	0	7512	14105	5	4693	1	950	2300	430
0	0	7512	14099	5	4698	1	950	2300	430
0	0	7518	14093	5	4703	1	948	2300	430
0	0	7518	14085	5	4708	1	948	2300	430
0	0	7518	14073	5	4713	1	948	2280	430
0	0	7518	14056	5	4718	1	949	2280	430
0	0	7511	14034	5	4723	1	949	2280	430
0	0	7506	14007	5	4728	1	950	2280	430
0	0	7498	13978	5	4733	1	951	2280	430
0	0	7490	13947	5	4738	1	951	2280	430
0	0	7479	13912	5	4743	1	953	2280	430
0	0	7469	13876	5	4748	1	956	2280	430
0	0	7458	13842	5	4753	1	957	2280	430
0	0	7447	13810	5	4758	1	959	2270	420
0	0	7438	13784	5	4763	1	960	2270	420
0	0	7431	13761	5	4768	1	960	2270	420
0	0	7425	13743	5	4773	1	962	2270	420
0	0	7420	13728	5	4778	1	963	2250	410
0	0	7417	13717	5	4783	1	963	2250	410
0	0	7417	13709	5	4788	1	964	2270	400
0	0	7417	13709	5	4793	1	965	2270	400
0	0	7417	13706	5	4798	1	967	2280	400
0	0	7417	13706	5	4803	1	971	2280	400
0	0	7421	13712	5	4808	1	973	2270	390
0	0	7427	13719	5	4813	1	973	2270	390
0	0	7438	13729	5	4818	1	970	2270	390
0	0	7452	13741	5	4823	1	968	2270	390
0	0	7469	13754	5	4828	1	966	2270	390
0	0	7487	13765	5	4833	1	944	2270	390
0	0	7505	13778	5	4838	1	907	2270	390
0	0	7530	13791	5	4843	1	894	2280	400
0	0	7555	13807	6	4849	1	391	2280	400
0	0	7580	13822	5	4854	1	485	2280	400
0	0	7606	13837	5	4859	1	375	2280	400
0	0	7606	13837	5	4864	0	0	2280	400
0	0	7644	13859	5	4869	0	0	2280	400
0	0	7660	13868	5	4874	0	0	2280	400
0	0	7670	13876	5	4879	0	0	2280	400
0	0	7679	13882	5	4884	0	0	2280	400
0	0	7685	13890	5	4889	0	0	2300	400
0	0	7688	13897	5	4894	0	0	2300	400
0	0	7688	13905	5	4899	0	0	2300	400
0	0	7688	13915	5	4904	0	0	2310	410
0	0	7688	13927	5	4909	0	0	2330	420
0	0	7685	13939	5	4914	0	0	2330	420
0	0	7681	13952	5	4919	0	0	2330	430
0	0	7674	13967	5	4924	0	0	2330	430
0	0	7664	13982	5	4929	0	0	2330	450
0	0	7652	13999	5	4934	0	0	2330	450
0	0	7638	14017	5	4939	0	0	2350	450
0	0	7620	14033	5	4944	0	0	2370	460
0	0	7599	14051	5	4949	0	0	2390	440
0	0	7574	14067	5	4954	0	0	2400	440
0	0	7547	14083	5	4959	0	0	2440	430
0	0	7520	14099	5	4964	0	0	2470	410
0	0	7493	14113	5	4969	0	0	2480	400
0	0	7467	14126	5	4974	0	0	2520	380
0	0	7441	14137	5	4979	0	0	2530	360
0	0	7415	14146	5	4984	0	0	2540	350
0	0	7389	14156	5	4989	0	0	2550	330
0	0	7363	14166	5	4994	0	0	2550	330
0	0	7340	14177	5	4999	0	0	2550	320
0	0	7318	14189	5	5004	0	0	2560	300
0	0	7296	14200	5	5009	0	0	2570	290
0	0	7275	14212	5	5014	0	0	2570	290
0	0	7254	14224	5	5019	0	0	2570	290
0	0	7234	14236	5	5024	0	0	2570	290
0	0	7217	14248	5	5029	0	0	2570	290
0	0	7200	14260	5	5034	0	0	2570	290
0	0	7185	14271	5	5039	0	0	2580	290
0	0	7171	14281	5	5044	0	0	2570	300
0	0	7157	14291	5	5049	0	0	2560	320
0	0	7146	14299	5	5054	0	0	2550	330
0	0	7135	14306	5	5059	0	0	2540	350
0	0	7128	14313	5	5064	0	0	2540	360
0	0	7122	14319	5	5069	0	0	2540	360
0	0	7118	14325	5	5074	0	0	2530	380
0	0	7118	14330	5	5079	0	0	2520	390
0	0	7112	14335	5	5084	0	0	2510	400
0	0	7108	14339	5	5089	0	0	2500	410
0	0	7105	14339	5	5094	0	0	2500	410
0	0	7105	14344	5	5099	0	0	2480	430
0	0	7099	14344	5	5104	0	0	2470	440
0	0	7099	14344	5	5109	0	0	2470	440
0	0	7095	14347	5	5114	0	0	2460	450
0	0	7095	14347	5	5119	0	0	2440	450
0	0	7090	14347	5	5124	0	0	2430	460
0	0	7090	14347	5	5129	0	0	2420	450
0	0	7087	14352	5	5134	0	0	2400	470
0	0	7087	14356	5	5139	0	0	2380	460
0	0	7111	14410	3	5142	1	944	2240	470
0	0	7111	14406	5	5147	1	947	2240	470
0	0	7111	14406	5	5152	1	949	2240	470
0	0	7111	14402	5	5157	1	951	2220	460
0	0	7111	14397	5	5162	1	952	2220	460
0	0	7111	14392	5	5167	1	953	2220	460
0	0	7108	14386	5	5172	1	954	2210	450
0	0	7104	14378	5	5177	1	957	2210	450
0	0	7099	14368	5	5182	1	959	2210	450
0	0	7094	14358	5	5187	1	958	2210	450
0	0	7089	14348	5	5192	1	958	2210	450
0	0	7086	14339	5	5197	1	958	2190	440
0	0	7086	14331	5	5202	1	957	2190	440
0	0	7080	14325	5	5207	1	957	2190	440
0	0	7080	14318	5	5212	1	956	2190	440
0	0	7076	14314	5	5217	1	954	2190	440
0	0	7076	14314	5	5222	1	953	2190	440
0	0	7076	14314	5	5227	1	947	2190	440
0	0	7076	14314	5	5232	1	925	2190	440
0	0	7076	14318	5	5237	1	858	2210	450
0	0	7082	14324	5	5242	1	568	2210	450
0	0	7082	14324	5	5247	0	0	2210	450
0	0	7101	14343	5	5252	0	0	2210	450
0	0	7116	14358	5	5257	0	0	2210	450
0	0	7133	14378	5	5262	0	0	2220	460
0	0	7152	14403	5	5267	0	0	2240	450
0	0	7173	14436	5	5272	0	0	2240	450
0	0	7195	14476	5	5277	0	0	2250	440
0	0	7217	14524	5	5282	0	0	2270	450
0	0	7237	14579	5	5287	0	0	2290	440
0	0	7253	14638	5	5292	0	0	2290	440
0	0	7262	14703	5	5297	0	0	2310	440
0	0	7262	14773	5	5302	0	0	2330	430
0	0	7262	14851	5	5307	0	0	2360	430
0	0	7262	14932	5	5312	0	0	2380	410
0	0	7262	15019	5	5317	0	0	2420	390
0	0	7258	15107	5	5322	0	0	2430	390
0	0	7258	15172	5	5327	0	0	2470	370
0	0	7258	15217	5	5332	0	0	2490	350
0	0	7252	15239	5	5337	0	0	2510	330
0	0	7247	15239	5	5342	0	0	2540	300
0	0	7244	15239	5	5347	0	0	2560	290
0	0	7222	15239	5	5352	0	0	2560	290
0	0	7201	15239	5	5357	0	0	2570	290
0	0	7176	15239	5	5362	0	0	2580	290
0	0	7145	15239	5	5367	0	0	2580	290
0	0	7127	15239	5	5372	0	0	2590	300
0	0	7095	15239	5	5377	0	0	2590	300
0	0	7065	15239	5	5382	0	0	2590	300
0	0	7065	15239	5	5387	0	0	2590	300
