# Supplementary material for: “Let Me Hear Your Handwriting!” Evaluating the Movement Fluency from Its Sonification
Source: PLoS One. 2015 Jun 17;10(6):e0128388. doi: 10.1371/journal.pone.0128388 (PMC4470513; doi:10.1371/journal.pone.0128388)
Supplement: S1 Dataset — (ZIP) [file pone.0128388.s004.zip › S4_Dataset_Experiment1/ME3.txt]

Identification :	melissa
2008-10-20	10:09:17
Fichier origine :	C:\Documents and Settings\schon\Bureau\Ecriture\melissa lapin3.txt
Nb segments :	1
Seg	Num	X /100 mm	Y /100 mm	Interv ms	Time ms	Tip	P	Az	Al
0	0	11017	13173	20	20	0	0	2310	440
0	0	11012	13180	5	25	0	0	2300	450
0	0	11005	13193	5	30	0	0	2300	450
0	0	10994	13211	5	35	0	0	2280	460
0	0	10978	13235	5	40	0	0	2280	460
0	0	10963	13260	5	45	0	0	2280	460
0	0	10944	13288	5	50	0	0	2280	460
0	0	10922	13320	5	55	0	0	2260	460
0	0	10900	13354	5	60	0	0	2260	460
0	0	10877	13390	5	65	0	0	2220	460
0	0	10856	13424	5	70	0	0	2200	460
0	0	10837	13457	5	75	0	0	2200	460
0	0	10818	13488	5	80	0	0	2150	450
0	0	10801	13518	5	85	0	0	2130	450
0	0	10785	13547	5	90	0	0	2120	430
0	0	10771	13574	5	95	0	0	2090	430
0	0	10757	13600	5	100	0	0	2060	420
0	0	10745	13624	5	105	0	0	2030	420
0	0	10732	13647	5	110	0	0	2010	400
0	0	10720	13669	5	115	0	0	1970	380
0	0	10707	13691	5	120	0	0	1960	370
0	0	10694	13711	5	125	0	0	1960	350
0	0	10681	13730	5	130	0	0	1950	340
0	0	10667	13746	5	135	0	0	1970	340
0	0	10653	13759	5	140	0	0	1980	320
0	0	10640	13769	5	145	0	0	1980	310
0	0	10627	13775	5	150	0	0	1980	290
0	0	10615	13775	5	155	0	0	1980	290
0	0	10605	13775	5	160	0	0	2000	290
0	0	10596	13775	5	165	0	0	2010	280
0	0	10589	13775	5	170	0	0	2020	280
0	0	10583	13769	5	175	0	0	2030	280
0	0	10576	13769	5	180	0	0	2040	280
0	0	10571	13763	5	185	0	0	2050	280
0	0	10566	13763	5	190	0	0	2070	270
0	0	10561	13763	5	195	0	0	2070	270
0	0	10556	13767	5	200	0	0	2070	270
0	0	10551	13772	5	205	0	0	2070	270
0	0	10544	13779	5	210	0	0	2090	290
0	0	10537	13787	5	215	0	0	2090	290
0	0	10531	13796	5	220	0	0	2090	290
0	0	10523	13804	5	225	0	0	2080	300
0	0	10517	13813	5	230	0	0	2080	300
0	0	10510	13821	5	235	0	0	2070	300
0	0	10502	13828	5	240	0	0	2070	300
0	0	10495	13834	5	245	0	0	2070	320
0	0	10489	13837	5	250	0	0	2070	320
0	0	10484	13837	5	255	0	0	2070	320
0	0	10479	13837	5	260	0	0	2060	320
0	0	10474	13837	5	265	0	0	2070	330
0	0	10470	13837	5	270	0	0	2050	330
0	0	10466	13833	5	275	0	0	2050	330
0	0	10466	13830	5	280	0	0	2070	350
0	0	10462	13814	5	285	1	202	2050	360
0	0	10462	13814	5	290	1	199	2050	360
0	0	10462	13810	5	295	1	191	2050	360
0	0	10462	13810	5	300	1	177	2050	360
0	0	10462	13810	5	305	1	145	2050	360
0	0	10456	13814	5	310	1	62	2040	360
0	0	10456	13814	5	315	0	0	2040	360
0	0	10453	13820	5	320	0	0	2020	370
0	0	10453	13820	5	325	0	0	2020	370
0	0	10453	13825	6	331	0	0	2020	370
0	0	10448	13825	5	336	0	0	2020	370
0	0	10448	13828	5	341	0	0	2020	370
0	0	10448	13828	5	346	0	0	2020	370
0	0	10448	13828	5	351	0	0	2020	370
0	0	10448	13828	5	356	0	0	2020	370
0	0	10448	13828	5	361	0	0	2020	370
0	0	10448	13828	5	366	0	0	2020	370
0	0	10448	13828	5	371	0	0	2020	370
0	0	10448	13828	5	376	0	0	2020	370
0	0	10448	13832	5	381	0	0	2040	360
0	0	10448	13832	5	386	0	0	2040	360
0	0	10448	13832	5	391	0	0	2050	360
0	0	10448	13832	5	396	0	0	2050	360
0	0	10448	13832	5	401	0	0	2050	360
0	0	10448	13832	5	406	0	0	2050	360
0	0	10448	13832	5	411	0	0	2050	360
0	0	10448	13832	5	416	0	0	2040	350
0	0	10448	13832	5	421	0	0	2040	350
0	0	10448	13832	5	426	0	0	2040	350
0	0	10442	13828	5	431	0	0	2040	350
0	0	10442	13823	5	436	0	0	2040	350
0	0	10437	13818	5	441	0	0	2040	350
0	0	10437	13808	2	443	1	552	2040	350
0	0	10434	13808	5	448	1	715	2040	350
0	0	10434	13802	5	453	1	819	2050	360
0	0	10434	13802	5	458	1	850	2050	360
0	0	10434	13797	5	463	1	871	2050	360
0	0	10434	13797	5	468	1	889	2050	360
0	0	10430	13792	5	473	1	900	2040	360
0	0	10430	13792	5	478	1	912	2040	360
0	0	10430	13789	5	483	1	922	2020	370
0	0	10430	13789	5	488	1	933	2020	370
0	0	10430	13785	5	493	1	942	2020	370
0	0	10430	13785	5	498	1	950	2020	370
0	0	10434	13785	5	503	1	958	2020	370
0	0	10434	13781	5	508	1	964	2020	370
0	0	10437	13781	5	513	1	970	2020	370
0	0	10437	13781	5	518	1	976	2020	370
0	0	10444	13781	5	523	1	979	2020	370
0	0	10450	13786	5	528	1	979	2020	370
0	0	10459	13791	5	533	1	979	2020	370
0	0	10469	13798	5	538	1	980	2020	370
0	0	10482	13806	5	543	1	980	2020	370
0	0	10496	13816	5	548	1	980	2020	370
0	0	10512	13828	5	553	1	981	2020	370
0	0	10530	13844	5	558	1	979	2020	370
0	0	10551	13866	5	563	1	979	2020	370
0	0	10573	13888	5	568	1	980	2040	380
0	0	10593	13911	5	573	1	980	2040	380
0	0	10611	13933	5	578	1	980	2050	390
0	0	10626	13951	5	583	1	980	2050	390
0	0	10638	13968	5	588	1	985	2060	410
0	0	10653	13985	5	593	1	982	2070	420
0	0	10666	14001	5	598	1	985	2090	430
0	0	10679	14017	5	603	1	984	2100	440
0	0	10693	14034	5	608	1	985	2100	440
0	0	10705	14051	5	613	1	986	2110	460
0	0	10718	14069	5	618	1	985	2120	460
0	0	10731	14090	5	623	1	983	2140	480
0	0	10744	14112	5	628	1	984	2140	480
0	0	10757	14136	5	633	1	983	2150	480
0	0	10770	14162	5	638	1	982	2140	490
0	0	10783	14187	5	643	1	982	2160	500
0	0	10794	14214	5	648	1	982	2130	510
0	0	10805	14242	5	653	1	980	2130	510
0	0	10813	14270	5	658	1	980	2160	500
0	0	10821	14298	5	663	1	979	2160	500
0	0	10827	14326	5	668	1	982	2150	480
0	0	10835	14352	5	673	1	980	2150	480
0	0	10841	14377	5	678	1	980	2150	480
0	0	10848	14400	5	683	1	979	2140	480
0	0	10856	14424	5	688	1	979	2140	480
0	0	10862	14448	5	693	1	978	2140	480
0	0	10866	14471	5	698	1	979	2120	460
0	0	10866	14496	5	703	1	977	2120	460
0	0	10871	14521	5	708	1	977	2120	460
0	0	10871	14544	5	713	1	975	2120	460
0	0	10875	14566	5	718	1	976	2120	460
0	0	10875	14585	5	723	1	976	2130	450
0	0	10875	14601	5	728	1	974	2130	450
0	0	10875	14616	5	733	1	972	2150	440
0	0	10875	14628	5	738	1	971	2150	440
0	0	10871	14638	5	743	1	970	2150	440
0	0	10871	14645	5	748	1	969	2150	440
0	0	10866	14649	5	753	1	968	2150	440
0	0	10866	14649	5	758	1	966	2150	440
0	0	10866	14649	5	763	1	964	2150	440
0	0	10861	14649	5	768	1	963	2140	460
0	0	10861	14649	5	773	1	962	2140	460
0	0	10857	14649	5	778	1	961	2120	460
0	0	10857	14643	5	783	1	961	2120	460
0	0	10850	14637	5	788	1	960	2120	460
0	0	10843	14630	5	793	1	959	2120	460
0	0	10836	14620	5	798	1	959	2120	460
0	0	10828	14609	5	803	1	957	2120	460
0	0	10820	14595	5	808	1	958	2120	460
0	0	10813	14578	5	813	1	958	2120	460
0	0	10805	14559	5	818	1	957	2120	460
0	0	10797	14538	5	823	1	957	2120	460
0	0	10788	14513	5	828	1	957	2110	460
0	0	10780	14489	5	833	1	956	2110	460
0	0	10772	14463	5	838	1	956	2110	460
0	0	10765	14437	5	843	1	957	2110	460
0	0	10758	14410	5	848	1	957	2110	460
0	0	10751	14383	5	853	1	957	2110	460
0	0	10745	14357	5	858	1	957	2110	460
0	0	10738	14330	5	863	1	958	2110	460
0	0	10730	14303	5	868	1	958	2110	460
0	0	10724	14275	5	873	1	959	2110	460
0	0	10718	14248	5	878	1	960	2110	460
0	0	10712	14220	5	883	1	960	2110	460
0	0	10708	14193	5	888	1	960	2110	460
0	0	10704	14168	5	893	1	959	2110	460
0	0	10699	14143	5	898	1	961	2110	460
0	0	10694	14118	5	903	1	961	2100	460
0	0	10689	14091	5	908	1	963	2100	460
0	0	10683	14064	5	913	1	963	2110	470
0	0	10676	14037	5	918	1	965	2110	470
0	0	10669	14014	5	923	1	963	2120	460
0	0	10663	13992	5	928	1	965	2140	480
0	0	10657	13972	5	933	1	964	2140	480
0	0	10652	13951	5	938	1	966	2140	480
0	0	10647	13930	5	943	1	964	2140	480
0	0	10643	13907	5	948	1	966	2140	480
0	0	10643	13884	5	953	1	966	2120	460
0	0	10637	13863	5	958	1	966	2120	460
0	0	10637	13844	5	963	1	965	2120	460
0	0	10632	13826	5	968	1	966	2130	450
0	0	10632	13809	5	973	1	966	2130	450
0	0	10628	13792	5	978	1	967	2150	440
0	0	10628	13774	5	983	1	967	2130	430
0	0	10622	13756	5	988	1	968	2130	430
0	0	10619	13742	5	993	1	967	2130	430
0	0	10619	13728	5	998	1	967	2120	420
0	0	10615	13718	5	1003	1	967	2120	420
0	0	10615	13710	5	1008	1	967	2120	400
0	0	10615	13704	5	1013	1	967	2120	400
0	0	10615	13699	5	1018	1	967	2130	400
0	0	10621	13699	5	1023	1	968	2130	400
0	0	10626	13694	5	1028	1	969	2130	400
0	0	10632	13694	5	1033	1	969	2130	400
0	0	10639	13694	5	1038	1	969	2130	400
0	0	10649	13694	5	1043	1	968	2150	410
0	0	10661	13701	5	1048	1	967	2150	410
0	0	10676	13709	5	1053	1	964	2150	410
0	0	10693	13717	5	1058	1	956	2150	410
0	0	10708	13726	5	1063	1	943	2160	420
0	0	10722	13734	5	1068	1	924	2160	420
0	0	10734	13742	5	1073	1	882	2150	420
0	0	10745	13750	5	1078	1	845	2150	420
0	0	10756	13759	5	1083	1	684	2130	430
0	0	10767	13769	5	1088	1	217	2130	430
0	0	10767	13769	5	1093	0	0	2130	430
0	0	10791	13793	5	1098	0	0	2130	430
0	0	10804	13808	5	1103	0	0	2130	430
0	0	10817	13826	5	1108	0	0	2120	430
0	0	10830	13847	5	1113	0	0	2120	430
0	0	10842	13872	5	1118	0	0	2110	460
0	0	10853	13899	5	1123	0	0	2110	460
0	0	10862	13929	5	1128	0	0	2110	460
0	0	10869	13957	5	1133	0	0	2120	460
0	0	10873	13987	5	1138	0	0	2140	480
0	0	10877	14017	5	1143	0	0	2140	480
0	0	10877	14045	5	1148	0	0	2150	480
0	0	10877	14072	5	1153	0	0	2190	490
0	0	10881	14097	5	1158	0	0	2200	500
0	0	10881	14118	5	1163	0	0	2240	500
0	0	10888	14138	5	1168	0	0	2240	500
0	0	10897	14155	5	1173	0	0	2250	510
0	0	10910	14169	5	1178	0	0	2270	520
0	0	10924	14181	5	1183	0	0	2290	520
0	0	10940	14189	5	1188	0	0	2290	520
0	0	10957	14193	5	1193	0	0	2310	530
0	0	10976	14189	5	1198	0	0	2320	540
0	0	10998	14176	5	1203	0	0	2350	550
0	0	11022	14154	5	1208	0	0	2350	550
0	0	11048	14122	5	1213	0	0	2370	530
0	0	11075	14082	5	1218	0	0	2370	530
0	0	11102	14033	5	1223	0	0	2380	530
0	0	11129	13977	5	1228	0	0	2380	530
0	0	11154	13917	5	1233	0	0	2340	510
0	0	11179	13855	5	1238	0	0	2320	500
0	0	11204	13798	5	1243	0	0	2290	470
0	0	11227	13745	5	1248	0	0	2270	460
0	0	11252	13698	5	1253	0	0	2250	440
0	0	11274	13659	5	1258	0	0	2240	420
0	0	11295	13624	5	1263	0	0	2230	410
0	0	11313	13596	5	1268	0	0	2220	400
0	0	11327	13574	5	1273	0	0	2190	380
0	0	11337	13560	5	1278	0	0	2200	360
0	0	11342	13554	5	1283	0	0	2180	350
0	0	11342	13554	5	1288	0	0	2180	340
0	0	11330	13566	5	1293	0	0	2150	330
0	0	11316	13580	5	1298	0	0	2130	310
0	0	11296	13597	5	1303	0	0	2120	310
0	0	11274	13615	5	1308	0	0	2100	290
0	0	11250	13634	5	1313	0	0	2090	290
0	0	11225	13655	5	1318	0	0	2110	310
0	0	11197	13677	5	1323	0	0	2100	310
0	0	11170	13701	5	1328	0	0	2100	320
0	0	11142	13725	5	1333	0	0	2100	320
0	0	11114	13746	5	1338	0	0	2100	320
0	0	11091	13764	5	1343	0	0	2080	330
0	0	11071	13778	5	1348	0	0	2070	330
0	0	11054	13788	5	1353	0	0	2060	320
0	0	11041	13795	5	1358	0	0	2040	330
0	0	11031	13799	5	1363	0	0	2040	330
0	0	11023	13803	5	1368	0	0	2020	310
0	0	11016	13807	5	1373	0	0	2010	310
0	0	11012	13812	5	1378	0	0	2000	310
0	0	11008	13818	5	1383	0	0	1990	310
0	0	11008	13826	5	1388	0	0	1980	310
0	0	11008	13834	5	1393	0	0	1980	310
0	0	11008	13845	5	1398	0	0	1980	310
0	0	11008	13856	5	1403	0	0	1960	290
0	0	11008	13867	5	1408	0	0	1960	290
0	0	11008	13878	5	1413	0	0	1940	290
0	0	11012	13887	5	1418	0	0	1940	290
0	0	11012	13894	5	1423	0	0	1940	290
0	0	11012	13899	5	1428	0	0	1940	290
0	0	11012	13899	5	1433	0	0	1940	290
0	0	11012	13899	5	1438	0	0	1960	310
0	0	11012	13899	5	1443	0	0	1960	310
0	0	11012	13891	5	1448	0	0	1960	310
0	0	11012	13883	5	1453	0	0	1960	310
0	0	11012	13875	5	1458	0	0	1960	310
0	0	11012	13868	5	1463	0	0	1960	320
0	0	11012	13863	5	1468	0	0	1960	320
0	0	11012	13858	5	1473	0	0	1960	320
0	0	11012	13858	5	1478	0	0	1960	320
0	0	11012	13858	5	1483	0	0	1970	340
0	0	11012	13858	5	1488	0	0	1970	340
0	0	11012	13858	5	1493	0	0	1970	340
0	0	11018	13864	5	1498	0	0	1980	350
0	0	11018	13868	5	1503	0	0	1980	350
0	0	11024	13868	5	1508	0	0	1990	360
0	0	11027	13872	5	1513	0	0	1990	360
0	0	11027	13872	5	1518	0	0	1990	360
0	0	11034	13872	5	1523	0	0	2000	370
0	0	11034	13867	5	1528	0	0	2000	370
0	0	11039	13867	5	1533	0	0	2000	370
0	0	11051	13866	3	1536	1	875	2020	400
0	0	11056	13869	5	1541	1	886	2020	400
0	0	11061	13873	5	1546	1	893	2020	400
0	0	11066	13873	5	1551	1	899	2020	400
0	0	11073	13880	5	1556	1	905	2020	400
0	0	11078	13880	5	1561	1	909	2020	400
0	0	11086	13885	5	1566	1	909	2020	400
0	0	11095	13885	5	1571	1	909	2020	400
0	0	11104	13885	5	1576	1	908	2010	390
0	0	11115	13889	5	1581	1	907	2010	390
0	0	11125	13889	5	1586	1	906	2010	390
0	0	11134	13889	5	1591	1	904	2010	390
0	0	11143	13881	5	1596	1	903	2010	390
0	0	11150	13876	5	1601	1	903	2030	390
0	0	11155	13868	5	1606	1	903	2030	390
0	0	11155	13862	5	1611	1	901	2040	380
0	0	11159	13855	5	1616	1	901	2020	370
0	0	11159	13847	5	1621	1	901	2020	370
0	0	11159	13841	5	1626	1	900	2020	370
0	0	11159	13834	5	1631	1	900	2020	370
0	0	11155	13827	5	1636	1	900	2020	370
0	0	11151	13820	5	1641	1	900	2020	370
0	0	11146	13810	5	1646	1	902	2020	370
0	0	11140	13799	5	1651	1	903	2020	370
0	0	11133	13787	5	1656	1	903	2020	370
0	0	11125	13774	5	1661	1	905	2020	370
0	0	11114	13761	5	1666	1	907	2040	380
0	0	11102	13749	5	1671	1	907	2040	380
0	0	11090	13738	5	1676	1	907	2040	380
0	0	11077	13728	5	1681	1	909	2040	380
0	0	11064	13718	5	1686	1	909	2040	380
0	0	11050	13707	5	1691	1	909	2050	390
0	0	11036	13699	5	1696	1	909	2050	390
0	0	11023	13693	5	1701	1	909	2050	390
0	0	11010	13693	5	1706	1	909	2050	390
0	0	10999	13693	5	1711	1	909	2050	390
0	0	10990	13693	5	1716	1	909	2050	390
0	0	10984	13693	5	1721	1	911	2050	390
0	0	10979	13700	5	1726	1	912	2050	390
0	0	10975	13705	5	1731	1	915	2040	400
0	0	10975	13714	5	1736	1	915	2040	400
0	0	10970	13725	5	1741	1	918	2020	400
0	0	10970	13738	5	1746	1	919	2020	400
0	0	10970	13752	5	1751	1	918	2020	400
0	0	10973	13767	5	1756	1	919	2020	400
0	0	10978	13782	5	1761	1	917	2020	400
0	0	10985	13797	5	1766	1	916	2020	400
0	0	10993	13813	5	1771	1	914	2020	400
0	0	11003	13828	5	1776	1	911	2020	400
0	0	11016	13844	5	1781	1	904	2020	400
0	0	11030	13860	5	1786	1	896	2020	400
0	0	11045	13877	5	1791	1	890	2020	400
0	0	11062	13894	5	1796	1	880	2020	400
0	0	11078	13910	5	1801	1	869	2020	400
0	0	11095	13927	5	1806	1	854	2020	400
0	0	11114	13944	5	1811	1	851	2020	400
0	0	11132	13960	5	1816	1	848	2030	420
0	0	11151	13974	5	1821	1	847	2040	420
0	0	11169	13986	5	1826	1	847	2040	420
0	0	11184	13996	5	1831	1	849	2060	440
0	0	11199	14002	5	1836	1	850	2060	440
0	0	11210	14002	5	1841	1	852	2080	440
0	0	11220	14005	5	1846	1	852	2100	460
0	0	11227	14005	5	1851	1	852	2110	460
0	0	11230	13998	5	1856	1	852	2120	460
0	0	11230	13991	5	1861	1	855	2140	480
0	0	11230	13981	5	1866	1	856	2140	480
0	0	11230	13968	5	1871	1	861	2150	480
0	0	11230	13951	5	1876	1	872	2170	500
0	0	11222	13932	5	1881	1	875	2170	500
0	0	11215	13910	5	1886	1	884	2170	500
0	0	11205	13886	5	1891	1	893	2170	500
0	0	11196	13863	5	1896	1	900	2150	480
0	0	11185	13842	5	1901	1	903	2140	480
0	0	11174	13822	5	1906	1	912	2120	460
0	0	11163	13803	5	1911	1	921	2120	460
0	0	11151	13785	5	1916	1	928	2110	460
0	0	11138	13766	5	1921	1	938	2100	440
0	0	11127	13748	5	1926	1	938	2090	430
0	0	11117	13731	5	1931	1	939	2090	430
0	0	11111	13715	5	1936	1	941	2070	420
0	0	11106	13700	5	1941	1	941	2070	420
0	0	11106	13685	5	1946	1	942	2060	410
0	0	11102	13670	5	1951	1	942	2050	390
0	0	11102	13657	5	1956	1	943	2050	390
0	0	11102	13645	5	1961	1	942	2050	390
0	0	11102	13636	5	1966	1	942	2040	380
0	0	11102	13629	5	1971	1	942	2040	380
0	0	11107	13623	5	1976	1	943	2050	390
0	0	11112	13619	5	1981	1	943	2050	390
0	0	11117	13615	5	1986	1	943	2050	390
0	0	11125	13615	5	1991	1	943	2060	410
0	0	11135	13615	5	1996	1	943	2060	410
0	0	11147	13615	5	2001	1	942	2060	410
0	0	11160	13615	5	2006	1	942	2060	410
0	0	11174	13623	5	2011	1	942	2070	420
0	0	11189	13629	5	2016	1	942	2070	420
0	0	11203	13638	5	2021	1	939	2070	420
0	0	11218	13648	5	2026	1	939	2070	420
0	0	11233	13660	5	2031	1	939	2070	420
0	0	11246	13673	5	2036	1	937	2070	420
0	0	11259	13686	5	2041	1	937	2090	410
0	0	11271	13699	5	2046	1	934	2090	410
0	0	11282	13714	5	2051	1	933	2120	420
0	0	11292	13727	5	2056	1	930	2120	420
0	0	11302	13741	5	2061	1	930	2120	420
0	0	11310	13756	5	2066	1	931	2120	420
0	0	11318	13771	5	2071	1	930	2100	410
0	0	11325	13787	5	2076	1	931	2100	410
0	0	11333	13804	5	2081	1	931	2100	410
0	0	11343	13821	5	2086	1	930	2100	410
0	0	11352	13839	5	2091	1	932	2100	410
0	0	11362	13856	5	2096	1	933	2100	410
0	0	11370	13874	5	2101	1	930	2100	410
0	0	11377	13892	5	2106	1	932	2100	410
0	0	11384	13908	5	2111	1	932	2120	420
0	0	11388	13923	5	2116	1	934	2120	420
0	0	11392	13934	5	2121	1	934	2130	430
0	0	11392	13944	5	2126	1	933	2130	430
0	0	11398	13954	5	2131	1	932	2150	440
0	0	11403	13962	5	2136	1	932	2170	440
0	0	11407	13970	5	2141	1	932	2180	440
0	0	11412	13978	5	2146	1	931	2190	440
0	0	11412	13983	5	2151	1	931	2210	450
0	0	11417	13987	5	2156	1	932	2220	460
0	0	11417	13987	5	2161	1	932	2220	460
0	0	11417	13987	5	2166	1	932	2240	470
0	0	11421	13987	5	2171	1	932	2240	470
0	0	11421	13987	5	2176	1	932	2250	470
0	0	11421	13987	5	2181	1	931	2240	480
0	0	11421	13990	5	2186	1	931	2260	490
0	0	11421	13990	5	2191	1	930	2240	500
0	0	11421	13990	5	2196	1	929	2240	500
0	0	11421	13990	5	2201	1	928	2240	500
0	0	11421	13987	5	2206	1	927	2240	500
0	0	11421	13983	5	2211	1	927	2240	500
0	0	11415	13977	5	2216	1	928	2220	490
0	0	11410	13968	5	2221	1	928	2220	490
0	0	11403	13954	5	2226	1	931	2220	490
0	0	11396	13936	5	2231	1	931	2220	490
0	0	11391	13914	5	2236	1	932	2220	490
0	0	11385	13892	5	2241	1	932	2210	480
0	0	11379	13869	5	2246	1	936	2210	460
0	0	11371	13846	5	2251	1	936	2210	460
0	0	11362	13825	5	2256	1	936	2210	450
0	0	11353	13799	5	2261	1	939	2190	440
0	0	11346	13775	5	2266	1	939	2190	440
0	0	11340	13748	5	2271	1	941	2180	430
0	0	11335	13719	5	2276	1	941	2180	430
0	0	11330	13693	5	2281	1	941	2160	420
0	0	11326	13667	5	2286	1	942	2160	420
0	0	11321	13641	5	2291	1	945	2150	410
0	0	11316	13617	5	2296	1	946	2150	410
0	0	11311	13593	5	2301	1	948	2130	400
0	0	11306	13570	5	2306	1	947	2130	400
0	0	11300	13551	5	2311	1	948	2130	400
0	0	11294	13534	5	2316	1	948	2130	400
0	0	11289	13518	5	2321	1	949	2130	400
0	0	11285	13502	5	2326	1	949	2130	400
0	0	11280	13487	5	2331	1	950	2150	410
0	0	11276	13473	5	2336	1	950	2150	410
0	0	11272	13459	5	2341	1	951	2150	410
0	0	11267	13448	5	2346	1	951	2140	420
0	0	11263	13438	5	2351	1	951	2150	420
0	0	11259	13431	5	2356	1	951	2130	430
0	0	11259	13426	5	2361	1	951	2130	430
0	0	11254	13421	5	2366	1	953	2150	440
0	0	11254	13417	5	2371	1	956	2150	440
0	0	11249	13413	5	2376	1	958	2150	440
0	0	11249	13413	5	2381	1	959	2150	440
0	0	11244	13413	5	2386	1	961	2180	440
0	0	11244	13413	5	2391	1	963	2180	440
0	0	11241	13413	5	2396	1	966	2190	440
0	0	11241	13416	5	2401	1	968	2180	440
0	0	11237	13421	5	2406	1	968	2200	460
0	0	11237	13428	5	2411	1	968	2170	460
0	0	11237	13440	5	2416	1	967	2170	460
0	0	11237	13454	5	2421	1	968	2170	460
0	0	11237	13472	5	2426	1	967	2170	460
0	0	11237	13492	5	2431	1	966	2170	460
0	0	11241	13513	5	2436	1	966	2170	460
0	0	11245	13537	5	2441	1	966	2170	460
0	0	11248	13561	5	2446	1	965	2170	460
0	0	11253	13587	5	2451	1	964	2170	460
0	0	11258	13613	5	2456	1	966	2170	460
0	0	11264	13640	5	2461	1	965	2170	460
0	0	11271	13667	5	2466	1	965	2170	460
0	0	11278	13695	5	2471	1	962	2170	460
0	0	11287	13722	5	2476	1	960	2170	460
0	0	11297	13747	5	2481	1	958	2170	460
0	0	11308	13772	5	2486	1	956	2170	460
0	0	11319	13794	5	2491	1	955	2150	450
0	0	11331	13815	5	2496	1	951	2150	450
0	0	11345	13836	5	2501	1	944	2180	440
0	0	11359	13858	5	2506	1	945	2180	440
0	0	11373	13883	5	2511	1	938	2180	430
0	0	11384	13907	5	2516	1	941	2190	440
0	0	11393	13931	5	2521	1	940	2190	440
0	0	11401	13953	5	2526	1	935	2190	440
0	0	11410	13974	5	2531	1	938	2210	450
0	0	11418	13992	5	2536	1	938	2210	450
0	0	11427	14008	5	2541	1	937	2210	450
0	0	11435	14021	5	2546	1	937	2220	460
0	0	11443	14031	5	2551	1	935	2220	460
0	0	11451	14040	5	2556	1	937	2240	470
0	0	11458	14047	5	2561	1	936	2240	470
0	0	11465	14052	5	2566	1	936	2240	470
0	0	11471	14055	5	2571	1	936	2250	470
0	0	11477	14055	5	2576	1	936	2250	470
0	0	11482	14055	5	2581	1	935	2250	470
0	0	11487	14055	5	2586	1	933	2270	480
0	0	11492	14055	5	2591	1	932	2270	480
0	0	11497	14055	5	2596	1	931	2270	480
0	0	11503	14051	5	2601	1	930	2270	480
0	0	11509	14047	5	2606	1	930	2270	480
0	0	11513	14042	5	2611	1	930	2270	480
0	0	11517	14034	5	2616	1	930	2270	480
0	0	11517	14025	5	2621	1	930	2270	480
0	0	11522	14015	5	2626	1	930	2270	480
0	0	11522	14004	5	2631	1	931	2250	470
0	0	11522	13991	5	2636	1	932	2270	480
0	0	11522	13975	5	2641	1	932	2270	480
0	0	11522	13957	5	2646	1	933	2270	480
0	0	11522	13937	5	2651	1	934	2270	480
0	0	11516	13915	5	2656	1	936	2270	480
0	0	11511	13892	5	2661	1	937	2250	470
0	0	11506	13870	5	2666	1	937	2240	470
0	0	11501	13847	5	2671	1	939	2240	470
0	0	11496	13823	5	2676	1	941	2220	460
0	0	11492	13802	5	2681	1	942	2220	460
0	0	11488	13782	5	2686	1	942	2210	450
0	0	11488	13764	5	2691	1	944	2210	450
0	0	11483	13749	5	2696	1	944	2210	450
0	0	11483	13736	5	2701	1	947	2190	440
0	0	11483	13725	5	2706	1	947	2210	430
0	0	11483	13716	5	2711	1	948	2210	430
0	0	11483	13711	5	2716	1	948	2210	420
0	0	11483	13711	5	2721	1	950	2210	420
0	0	11487	13711	5	2726	1	952	2190	410
0	0	11487	13711	5	2731	1	953	2190	410
0	0	11495	13711	5	2736	1	952	2190	410
0	0	11503	13711	5	2741	1	951	2190	410
0	0	11514	13717	5	2746	1	949	2210	420
0	0	11528	13725	5	2751	1	942	2210	420
0	0	11544	13733	5	2756	1	935	2210	420
0	0	11561	13743	5	2761	1	900	2210	420
0	0	11579	13754	5	2766	1	819	2210	420
0	0	11598	13766	5	2771	1	590	2210	420
0	0	11619	13779	5	2776	1	313	2220	430
0	0	11619	13779	5	2781	0	0	2220	430
0	0	11664	13814	5	2786	0	0	2240	420
0	0	11689	13834	5	2791	0	0	2240	420
0	0	11713	13856	5	2796	0	0	2250	410
0	0	11735	13877	5	2801	0	0	2270	400
0	0	11755	13896	5	2806	0	0	2270	400
0	0	11771	13916	5	2811	0	0	2280	400
0	0	11784	13935	5	2816	0	0	2300	400
0	0	11796	13952	5	2821	0	0	2310	410
0	0	11807	13972	5	2826	0	0	2330	420
0	0	11818	13993	5	2831	0	0	2330	430
0	0	11827	14016	5	2836	0	0	2350	430
0	0	11835	14038	5	2841	0	0	2330	450
0	0	11839	14058	5	2846	0	0	2350	450
0	0	11839	14077	5	2851	0	0	2370	460
0	0	11839	14095	5	2856	0	0	2390	480
0	0	11839	14095	5	2861	0	0	2390	480
0	0	12237	13824	5	2866	0	0	2150	250
0	0	12225	13817	5	2871	0	0	2150	250
0	0	12205	13804	5	2876	0	0	2150	250
0	0	12177	13787	5	2881	0	0	2130	260
0	0	12139	13767	5	2886	0	0	2130	260
0	0	12104	13752	5	2891	0	0	2120	260
0	0	12071	13743	5	2896	0	0	2120	260
0	0	12041	13739	5	2901	0	0	2100	270
0	0	12013	13739	5	2906	0	0	2090	270
0	0	11990	13739	5	2911	0	0	2090	270
0	0	11969	13739	5	2916	0	0	2070	270
0	0	11950	13739	5	2921	0	0	2070	270
0	0	11933	13744	5	2926	0	0	2050	280
0	0	11916	13744	5	2931	0	0	2030	280
0	0	11902	13744	5	2936	0	0	2040	300
0	0	11889	13748	5	2941	0	0	2030	310
0	0	11877	13748	5	2946	0	0	2040	330
0	0	11866	13754	5	2951	0	0	2030	340
0	0	11852	13759	5	2956	0	0	2020	340
0	0	11840	13766	5	2961	0	0	2020	360
0	0	11828	13775	5	2966	0	0	2010	360
0	0	11813	13785	5	2971	0	0	1990	360
0	0	11799	13795	5	2976	0	0	1980	370
0	0	11783	13806	5	2981	0	0	1980	370
0	0	11767	13814	5	2986	0	0	1970	370
0	0	11752	13822	5	2991	0	0	1970	370
0	0	11738	13828	5	2996	0	0	1960	370
0	0	11725	13832	5	3001	0	0	1960	370
0	0	11714	13832	5	3006	0	0	1960	370
0	0	11704	13832	5	3011	0	0	1970	370
0	0	11696	13828	5	3016	0	0	1980	370
0	0	11690	13822	5	3021	0	0	1990	360
0	0	11684	13817	5	3026	0	0	2010	360
0	0	11678	13811	5	3031	0	0	2000	340
0	0	11673	13805	5	3036	0	0	2020	340
0	0	11666	13801	5	3041	0	0	2020	340
0	0	11662	13798	5	3046	0	0	2030	340
0	0	11656	13798	5	3051	0	0	2040	330
0	0	11651	13798	5	3056	0	0	2050	330
0	0	11646	13798	5	3061	0	0	2070	330
0	0	11642	13798	5	3066	0	0	2080	330
0	0	11637	13806	5	3071	0	0	2100	320
0	0	11633	13814	5	3076	0	0	2100	320
0	0	11630	13822	5	3081	0	0	2120	320
0	0	11626	13830	5	3086	0	0	2140	330
0	0	11622	13839	5	3091	0	0	2140	330
0	0	11617	13849	5	3096	0	0	2140	330
0	0	11613	13858	5	3101	0	0	2120	330
0	0	11608	13866	5	3106	0	0	2120	330
0	0	11608	13871	5	3111	0	0	2120	330
0	0	11602	13871	5	3116	0	0	2100	320
0	0	11602	13871	5	3121	0	0	2100	320
0	0	11597	13871	5	3126	0	0	2100	320
0	0	11597	13864	5	3131	0	0	2100	320
0	0	11592	13858	5	3136	0	0	2080	330
0	0	11592	13852	5	3141	0	0	2080	330
0	0	11592	13844	5	3146	0	0	2100	340
0	0	11588	13839	5	3151	0	0	2100	340
0	0	11588	13834	5	3156	0	0	2100	340
0	0	11588	13831	5	3161	0	0	2090	340
0	0	11583	13831	5	3166	0	0	2090	340
0	0	11583	13831	5	3171	0	0	2080	360
0	0	11583	13831	5	3176	0	0	2080	360
0	0	11583	13831	5	3181	0	0	2080	360
0	0	11583	13831	5	3186	0	0	2090	370
0	0	11583	13836	5	3191	0	0	2090	370
0	0	11583	13836	5	3196	0	0	2090	370
0	0	11583	13839	5	3201	0	0	2070	380
0	0	11588	13839	5	3206	0	0	2070	390
0	0	11588	13839	5	3211	0	0	2070	390
0	0	11593	13834	5	3216	0	0	2070	390
0	0	11593	13830	5	3221	0	0	2070	390
0	0	11597	13822	5	3226	0	0	2090	400
0	0	11597	13813	5	3231	0	0	2090	400
0	0	11602	13803	5	3236	0	0	2090	400
0	0	11602	13793	5	3241	0	0	2090	400
0	0	11606	13786	5	3246	0	0	2090	400
0	0	11613	13767	5	3251	1	77	2090	400
0	0	11613	13764	5	3256	1	107	2090	400
0	0	11613	13764	5	3261	1	149	2090	400
0	0	11613	13764	5	3266	1	231	2090	400
0	0	11613	13764	5	3271	1	340	2090	400
0	0	11613	13767	5	3276	1	448	2090	400
0	0	11616	13767	5	3281	1	575	2090	400
0	0	11616	13772	5	3286	1	700	2090	400
0	0	11616	13772	5	3291	1	784	2090	400
0	0	11620	13772	5	3296	1	827	2090	400
0	0	11620	13776	5	3301	1	855	2090	400
0	0	11620	13776	5	3306	1	877	2090	400
0	0	11620	13776	5	3311	1	893	2090	400
0	0	11620	13776	5	3316	1	903	2090	400
0	0	11620	13776	5	3321	1	909	2090	400
0	0	11620	13772	5	3326	1	916	2090	400
0	0	11624	13772	5	3331	1	920	2090	400
0	0	11624	13768	5	3336	1	924	2090	400
0	0	11624	13768	5	3341	1	927	2090	400
0	0	11624	13768	5	3346	1	930	2090	400
0	0	11624	13768	5	3351	1	933	2090	400
0	0	11624	13765	5	3356	1	937	2090	400
0	0	11624	13765	5	3361	1	943	2090	400
0	0	11624	13765	5	3366	1	949	2090	400
0	0	11624	13765	5	3371	1	955	2090	400
0	0	11624	13765	5	3376	1	961	2090	400
0	0	11624	13765	5	3381	1	967	2070	390
0	0	11624	13765	5	3386	1	973	2070	390
0	0	11624	13765	5	3391	1	979	2070	390
0	0	11624	13765	5	3396	1	983	2070	390
0	0	11624	13765	5	3401	1	988	2070	390
0	0	11624	13765	5	3406	1	994	2070	390
0	0	11628	13765	5	3411	1	1001	2070	390
0	0	11628	13765	5	3416	1	1007	2070	390
0	0	11628	13765	5	3421	1	1011	2070	390
0	0	11633	13765	5	3426	1	1015	2050	390
0	0	11633	13770	5	3431	1	1016	2050	390
0	0	11640	13770	5	3436	1	1016	2050	390
0	0	11646	13777	5	3441	1	1015	2050	390
0	0	11655	13783	5	3446	1	1015	2050	390
0	0	11663	13790	5	3451	1	1015	2050	390
0	0	11670	13798	5	3456	1	1015	2050	390
0	0	11677	13807	5	3461	1	1014	2050	390
0	0	11684	13815	5	3466	1	1014	2050	390
0	0	11694	13825	5	3471	1	1012	2050	390
0	0	11705	13834	5	3476	1	1012	2050	390
0	0	11714	13844	5	3481	1	1011	2070	390
0	0	11721	13854	5	3486	1	1010	2070	390
0	0	11727	13865	5	3491	1	1010	2070	390
0	0	11734	13876	5	3496	1	1008	2050	390
0	0	11743	13887	5	3501	1	1008	2050	390
0	0	11752	13895	5	3506	1	1007	2050	390
0	0	11759	13903	5	3511	1	1007	2050	390
0	0	11765	13908	5	3516	1	1005	2050	390
0	0	11769	13914	5	3521	1	1004	2050	390
0	0	11774	13921	5	3526	1	1002	2050	390
0	0	11779	13927	5	3531	1	1001	2040	400
0	0	11784	13934	5	3536	1	999	2050	410
0	0	11788	13940	5	3541	1	997	2040	420
0	0	11792	13946	5	3546	1	994	2060	440
0	0	11796	13952	5	3551	1	993	2060	440
0	0	11796	13956	5	3556	1	992	2060	450
0	0	11799	13956	5	3561	1	991	2080	460
0	0	11799	13962	5	3566	1	989	2090	470
0	0	11799	13962	5	3571	1	989	2110	490
0	0	11799	13966	5	3576	1	988	2110	490
0	0	11799	13966	5	3581	1	987	2120	500
0	0	11799	13966	5	3586	1	987	2160	500
0	0	11799	13966	5	3591	1	987	2170	510
0	0	11799	13962	5	3596	1	986	2200	520
0	0	11799	13962	5	3601	1	985	2210	520
0	0	11794	13955	5	3606	1	985	2240	540
0	0	11790	13949	5	3611	1	985	2240	540
0	0	11784	13939	5	3616	1	985	2240	540
0	0	11775	13926	5	3621	1	987	2240	540
0	0	11765	13909	5	3626	1	987	2240	540
0	0	11754	13893	5	3631	1	987	2200	530
0	0	11741	13875	5	3636	1	988	2190	520
0	0	11729	13859	5	3641	1	990	2140	520
0	0	11718	13844	5	3646	1	989	2130	510
0	0	11708	13827	5	3651	1	991	2130	510
0	0	11701	13809	5	3656	1	991	2120	500
0	0	11696	13791	5	3661	1	993	2110	490
0	0	11691	13773	5	3666	1	993	2090	470
0	0	11688	13758	5	3671	1	994	2090	470
0	0	11688	13743	5	3676	1	994	2080	460
0	0	11684	13731	5	3681	1	995	2080	440
0	0	11684	13719	5	3686	1	996	2080	440
0	0	11684	13707	5	3691	1	997	2090	430
0	0	11684	13697	5	3696	1	997	2070	420
0	0	11684	13690	5	3701	1	997	2070	420
0	0	11684	13684	5	3706	1	998	2060	410
0	0	11691	13679	5	3711	1	998	2060	410
0	0	11695	13675	5	3716	1	998	2060	410
0	0	11699	13672	5	3721	1	999	2080	400
0	0	11703	13672	5	3726	1	999	2090	410
0	0	11708	13672	5	3731	1	1000	2100	410
0	0	11715	13672	5	3736	1	1000	2100	410
0	0	11726	13672	5	3741	1	999	2100	410
0	0	11738	13676	5	3746	1	999	2100	410
0	0	11751	13681	5	3751	1	998	2090	410
0	0	11763	13686	5	3756	1	998	2090	410
0	0	11774	13692	5	3761	1	998	2090	430
0	0	11784	13698	5	3766	1	997	2090	430
0	0	11796	13705	5	3771	1	996	2090	430
0	0	11808	13715	5	3776	1	994	2090	430
0	0	11821	13725	5	3781	1	994	2090	430
0	0	11833	13737	5	3786	1	993	2080	440
0	0	11844	13748	5	3791	1	992	2080	440
0	0	11855	13759	5	3796	1	992	2060	440
0	0	11865	13770	5	3801	1	990	2060	440
0	0	11874	13783	5	3806	1	989	2060	440
0	0	11884	13795	5	3811	1	987	2060	440
0	0	11892	13808	5	3816	1	988	2060	440
0	0	11899	13820	5	3821	1	987	2060	440
0	0	11907	13831	5	3826	1	985	2060	440
0	0	11914	13842	5	3831	1	983	2060	440
0	0	11921	13854	5	3836	1	983	2060	440
0	0	11927	13866	5	3841	1	983	2060	440
0	0	11932	13879	5	3846	1	983	2060	440
0	0	11935	13890	5	3851	1	983	2060	440
0	0	11940	13902	5	3856	1	983	2080	440
0	0	11944	13912	5	3861	1	983	2080	440
0	0	11948	13920	5	3866	1	984	2090	430
0	0	11953	13929	5	3871	1	983	2100	440
0	0	11958	13937	5	3876	1	982	2100	440
0	0	11962	13944	5	3881	1	982	2110	460
0	0	11967	13953	5	3886	1	982	2120	460
0	0	11971	13961	5	3891	1	982	2140	460
0	0	11971	13968	5	3896	1	981	2160	470
0	0	11976	13974	5	3901	1	982	2170	460
0	0	11980	13978	5	3906	1	982	2180	470
0	0	11980	13981	5	3911	1	982	2210	480
0	0	11986	13981	5	3916	1	982	2210	480
0	0	11986	13986	5	3921	1	982	2220	490
0	0	11992	13986	5	3926	1	982	2240	500
0	0	11997	13990	5	3931	1	981	2250	510
0	0	12001	13990	5	3936	1	980	2250	510
0	0	12006	13994	5	3941	1	980	2270	520
0	0	12010	13994	5	3946	1	980	2270	520
0	0	12014	13994	5	3951	1	980	2270	520
0	0	12019	13998	5	3956	1	979	2250	510
0	0	12025	13998	5	3961	1	979	2250	510
0	0	12031	13998	5	3966	1	979	2270	500
0	0	12037	13998	5	3971	1	979	2270	500
0	0	12041	13998	5	3976	1	979	2280	490
0	0	12045	13998	5	3981	1	979	2280	490
0	0	12050	13993	5	3986	1	979	2280	490
0	0	12054	13993	5	3991	1	979	2270	480
0	0	12059	13988	5	3996	1	979	2270	480
0	0	12059	13988	5	4001	1	978	2270	480
0	0	12063	13982	5	4006	1	978	2270	480
0	0	12063	13982	5	4011	1	979	2270	480
0	0	12063	13971	5	4016	1	979	2270	480
0	0	12063	13963	5	4021	1	979	2270	480
0	0	12063	13953	5	4026	1	979	2270	480
0	0	12063	13942	5	4031	1	979	2280	490
0	0	12063	13931	5	4036	1	980	2280	490
0	0	12063	13917	5	4041	1	980	2270	480
0	0	12063	13901	5	4046	1	980	2270	480
0	0	12063	13884	5	4051	1	982	2250	470
0	0	12059	13868	5	4056	1	982	2240	470
0	0	12059	13852	5	4061	1	982	2240	470
0	0	12054	13838	5	4066	1	982	2220	460
0	0	12054	13825	5	4071	1	983	2220	460
0	0	12047	13813	5	4076	1	983	2210	450
0	0	12043	13802	5	4081	1	983	2210	450
0	0	12038	13791	5	4086	1	983	2190	440
0	0	12034	13782	5	4091	1	984	2190	440
0	0	12031	13773	5	4096	1	984	2180	430
0	0	12027	13766	5	4101	1	985	2160	420
0	0	12023	13759	5	4106	1	984	2160	420
0	0	12018	13754	5	4111	1	985	2150	410
0	0	12013	13749	5	4116	1	985	2150	410
0	0	12009	13744	5	4121	1	985	2150	410
0	0	12009	13740	5	4126	1	985	2150	410
0	0	12003	13735	5	4131	1	985	2150	410
0	0	12003	13731	5	4136	1	985	2150	420
0	0	11998	13727	5	4141	1	985	2150	420
0	0	11998	13727	5	4146	1	985	2130	430
0	0	11994	13724	5	4151	1	985	2130	430
0	0	11994	13724	5	4156	1	985	2130	430
0	0	11994	13724	5	4161	1	985	2130	430
0	0	11994	13724	5	4166	1	985	2130	430
0	0	11994	13724	5	4171	1	986	2150	440
0	0	11994	13724	5	4176	1	987	2150	440
0	0	11994	13728	5	4181	1	987	2150	440
0	0	11999	13731	5	4186	1	987	2150	440
0	0	11999	13738	5	4191	1	985	2150	440
0	0	12008	13748	5	4196	1	984	2150	440
0	0	12015	13759	5	4201	1	984	2150	440
0	0	12023	13771	5	4206	1	983	2150	440
0	0	12031	13784	5	4211	1	982	2150	440
0	0	12038	13796	5	4216	1	982	2150	440
0	0	12045	13809	5	4221	1	981	2150	440
0	0	12052	13821	5	4226	1	981	2150	440
0	0	12060	13834	5	4231	1	976	2150	440
0	0	12069	13847	5	4236	1	974	2150	440
0	0	12079	13861	5	4241	1	970	2150	440
0	0	12089	13876	5	4246	1	971	2150	440
0	0	12099	13891	5	4251	1	971	2170	440
0	0	12109	13906	5	4256	1	970	2180	440
0	0	12119	13920	5	4261	1	971	2190	440
0	0	12129	13936	5	4266	1	971	2190	440
0	0	12140	13950	5	4271	1	970	2210	450
0	0	12150	13964	5	4276	1	971	2210	450
0	0	12160	13978	5	4281	1	970	2220	460
0	0	12170	13989	5	4286	1	969	2220	460
0	0	12178	13998	5	4291	1	969	2240	470
0	0	12185	14005	5	4296	1	969	2240	470
0	0	12191	14009	5	4301	1	969	2250	470
0	0	12198	14013	5	4306	1	969	2250	470
0	0	12203	14013	5	4311	1	969	2290	470
0	0	12207	14017	5	4316	1	969	2290	470
0	0	12207	14017	5	4321	1	968	2320	470
0	0	12212	14017	5	4326	1	967	2320	470
0	0	12212	14013	5	4331	1	967	2320	470
0	0	12216	14013	5	4336	1	967	2320	470
0	0	12216	14007	5	4341	1	967	2320	470
0	0	12221	14002	5	4346	1	966	2320	470
0	0	12221	13998	5	4351	1	966	2320	470
0	0	12221	13994	5	4356	1	965	2320	470
0	0	12221	13989	5	4361	1	965	2320	470
0	0	12221	13982	5	4366	1	966	2320	470
0	0	12221	13971	5	4371	1	966	2320	470
0	0	12221	13957	5	4376	1	966	2320	470
0	0	12216	13942	5	4381	1	966	2320	470
0	0	12216	13924	5	4386	1	968	2320	470
0	0	12210	13907	5	4391	1	968	2320	470
0	0	12206	13888	5	4396	1	968	2300	470
0	0	12201	13868	5	4401	1	969	2300	470
0	0	12196	13848	5	4406	1	969	2280	460
0	0	12191	13828	5	4411	1	971	2280	460
0	0	12185	13810	5	4416	1	972	2270	450
0	0	12182	13793	5	4421	1	972	2270	450
0	0	12178	13778	5	4426	1	974	2250	440
0	0	12178	13763	5	4431	1	975	2250	440
0	0	12178	13751	5	4436	1	976	2250	440
0	0	12178	13740	5	4441	1	976	2240	440
0	0	12178	13731	5	4446	1	976	2240	440
0	0	12178	13726	5	4451	1	977	2220	430
0	0	12178	13726	5	4456	1	977	2220	430
0	0	12182	13721	5	4461	1	978	2210	420
0	0	12182	13721	5	4466	1	978	2210	420
0	0	12189	13721	5	4471	1	978	2210	420
0	0	12197	13721	5	4476	1	977	2210	420
0	0	12207	13724	5	4481	1	976	2220	430
0	0	12220	13728	5	4486	1	975	2220	430
0	0	12234	13735	5	4491	1	966	2220	430
0	0	12250	13743	5	4496	1	949	2220	430
0	0	12267	13753	5	4501	1	927	2220	430
0	0	12285	13764	5	4506	1	892	2220	430
0	0	12305	13777	5	4511	1	825	2240	440
0	0	12325	13791	5	4516	1	601	2240	440
0	0	12345	13805	5	4521	1	135	2240	440
0	0	12345	13805	5	4526	0	0	2240	440
0	0	12381	13833	5	4531	0	0	2260	430
0	0	12395	13846	5	4536	0	0	2260	430
0	0	12407	13859	5	4541	0	0	2270	420
0	0	12416	13873	5	4546	0	0	2270	420
0	0	12422	13887	5	4551	0	0	2270	420
0	0	12422	13903	5	4556	0	0	2280	430
0	0	12422	13920	5	4561	0	0	2300	410
0	0	12417	13937	5	4566	0	0	2300	410
0	0	12408	13956	5	4571	0	0	2330	420
0	0	12395	13975	5	4576	0	0	2330	420
0	0	12382	13993	5	4581	0	0	2360	410
0	0	12367	14010	5	4586	0	0	2380	410
0	0	12353	14023	5	4591	0	0	2390	410
0	0	12338	14035	5	4596	0	0	2400	410
0	0	12323	14044	5	4601	0	0	2400	410
0	0	12308	14051	5	4606	0	0	2440	400
0	0	12292	14058	5	4611	0	0	2440	400
0	0	12279	14065	5	4616	0	0	2450	390
0	0	12264	14072	5	4621	0	0	2450	390
0	0	12250	14081	5	4626	0	0	2470	400
0	0	12237	14090	5	4631	0	0	2480	400
0	0	12223	14099	5	4636	0	0	2480	400
0	0	12208	14111	5	4641	0	0	2480	400
0	0	12193	14123	5	4646	0	0	2480	400
0	0	12178	14135	5	4651	0	0	2480	400
0	0	12161	14146	5	4656	0	0	2470	410
0	0	12145	14157	5	4661	0	0	2470	410
0	0	12128	14168	5	4666	0	0	2460	420
0	0	12109	14178	5	4671	0	0	2460	420
0	0	12093	14187	5	4676	0	0	2450	430
0	0	12077	14195	5	4681	0	0	2450	430
0	0	12060	14199	5	4686	0	0	2440	450
0	0	12047	14199	5	4691	0	0	2430	460
0	0	12034	14199	5	4696	0	0	2430	460
0	0	12022	14199	5	4701	0	0	2400	470
0	0	12013	14195	5	4706	0	0	2390	480
0	0	12003	14190	5	4711	0	0	2390	480
0	0	11996	14185	5	4716	0	0	2370	490
0	0	11989	14180	5	4721	0	0	2370	490
0	0	11984	14176	5	4726	0	0	2380	500
0	0	11979	14176	5	4731	0	0	2380	500
0	0	11975	14172	5	4736	0	0	2360	520
0	0	11970	14172	5	4741	0	0	2360	520
0	0	11970	14177	5	4746	0	0	2360	520
0	0	11966	14183	5	4751	0	0	2350	530
0	0	11966	14189	5	4756	0	0	2350	530
0	0	11962	14195	5	4761	0	0	2350	550
0	0	11962	14201	5	4766	0	0	2350	550
0	0	11958	14207	5	4771	0	0	2350	550
0	0	11958	14212	5	4776	0	0	2350	550
0	0	11954	14216	5	4781	0	0	2350	550
0	0	11954	14220	5	4786	0	0	2320	540
0	0	11954	14220	5	4791	0	0	2320	540
0	0	11954	14225	5	4796	0	0	2320	540
0	0	11954	14225	5	4801	0	0	2320	540
0	0	11954	14225	5	4806	0	0	2320	540
0	0	11954	14225	5	4811	0	0	2320	540
0	0	11954	14228	5	4816	0	0	2310	530
0	0	11966	14233	5	4821	1	1012	2210	480
0	0	11966	14228	5	4826	1	1015	2210	480
0	0	11966	14228	5	4831	1	1017	2210	480
0	0	11966	14225	5	4836	1	1018	2180	470
0	0	11966	14225	5	4841	1	1018	2180	470
0	0	11962	14225	5	4846	1	1018	2180	470
0	0	11962	14225	5	4851	1	1018	2180	470
0	0	11962	14225	5	4856	1	1017	2160	470
0	0	11958	14225	5	4861	1	1016	2160	470
0	0	11958	14229	5	4866	1	1015	2140	480
0	0	11955	14229	5	4871	1	1012	2140	480
0	0	11955	14235	5	4876	1	993	2120	460
0	0	11955	14240	5	4881	1	946	2120	460
0	0	11955	14246	5	4886	1	857	2120	460
0	0	11958	14254	5	4891	1	281	2120	460
0	0	11958	14254	5	4896	0	0	2160	470
0	0	11973	14280	5	4901	0	0	2160	470
0	0	11986	14299	5	4906	0	0	2170	460
0	0	12000	14320	5	4911	0	0	2180	470
0	0	12016	14345	5	4916	0	0	2180	470
0	0	12032	14375	5	4921	0	0	2180	470
0	0	12048	14411	5	4926	0	0	2210	480
0	0	12065	14459	5	4931	0	0	2210	480
0	0	12082	14520	5	4936	0	0	2240	480
0	0	12098	14595	5	4941	0	0	2260	490
0	0	12111	14685	5	4946	0	0	2280	490
0	0	12125	14789	5	4951	0	0	2330	490
0	0	12137	14905	5	4956	0	0	2330	490
0	0	12146	15029	5	4961	0	0	2350	480
0	0	12151	15129	5	4966	0	0	2390	480
0	0	12151	15198	5	4971	0	0	2410	470
0	0	12151	15235	5	4976	0	0	2440	450
0	0	12147	15239	5	4981	0	0	2470	440
0	0	12147	15239	5	4986	0	0	2470	440
