# Supplementary material for: “Let Me Hear Your Handwriting!” Evaluating the Movement Fluency from Its Sonification
Source: PLoS One. 2015 Jun 17;10(6):e0128388. doi: 10.1371/journal.pone.0128388 (PMC4470513; doi:10.1371/journal.pone.0128388)
Supplement: S1 Dataset — (ZIP) [file pone.0128388.s004.zip › S4_Dataset_Experiment1/ME4.txt]

Identification :	melissa
2008-10-20	10:09:26
Fichier origine :	C:\Documents and Settings\schon\Bureau\Ecriture\melissa lapin4.txt
Nb segments :	1
Seg	Num	X /100 mm	Y /100 mm	Interv ms	Time ms	Tip	P	Az	Al
0	0	15426	13869	5	5	0	0	2070	320
0	0	15426	13869	5	10	0	0	2070	320
0	0	15426	13869	5	15	0	0	2070	320
0	0	15426	13869	5	20	0	0	2070	320
0	0	15426	13869	5	25	0	0	2080	330
0	0	15426	13869	5	30	0	0	2080	330
0	0	15426	13869	5	35	0	0	2080	330
0	0	15426	13869	5	40	0	0	2080	330
0	0	15426	13869	5	45	0	0	2080	330
0	0	15426	13869	5	50	0	0	2080	330
0	0	15429	13869	5	55	0	0	2080	330
0	0	15429	13869	5	60	0	0	2080	330
0	0	15429	13869	5	65	0	0	2080	330
0	0	15429	13869	5	70	0	0	2080	330
0	0	15429	13869	5	75	0	0	2080	330
0	0	15429	13869	5	80	0	0	2080	330
0	0	15429	13869	5	85	0	0	2080	330
0	0	15429	13869	5	90	0	0	2080	330
0	0	15429	13869	5	95	0	0	2080	330
0	0	15429	13869	5	100	0	0	2080	330
0	0	15429	13869	5	105	0	0	2080	330
0	0	15426	13869	5	110	0	0	2070	330
0	0	15426	13869	5	115	0	0	2070	330
0	0	15426	13869	5	120	0	0	2050	330
0	0	15426	13869	5	125	0	0	2050	330
0	0	15426	13869	5	130	0	0	2050	330
0	0	15426	13869	5	135	0	0	2050	330
0	0	15426	13869	5	140	0	0	2050	330
0	0	15426	13869	5	145	0	0	2050	330
0	0	15426	13869	5	150	0	0	2050	330
0	0	15426	13869	5	155	0	0	2070	330
0	0	15426	13869	5	160	0	0	2070	330
0	0	15429	13869	5	165	0	0	2080	330
0	0	15429	13869	5	170	0	0	2080	330
0	0	15429	13869	5	175	0	0	2080	330
0	0	15429	13869	5	180	0	0	2080	330
0	0	15429	13869	5	185	0	0	2080	330
0	0	15429	13869	5	190	0	0	2080	330
0	0	15429	13869	5	195	0	0	2070	330
0	0	15429	13869	5	200	0	0	2070	330
0	0	15429	13869	5	205	0	0	2050	330
0	0	15429	13869	5	210	0	0	2050	330
0	0	15429	13869	5	215	0	0	2050	330
0	0	15429	13869	5	220	0	0	2050	330
0	0	15429	13869	5	225	0	0	2050	330
0	0	15429	13869	5	230	0	0	2070	350
0	0	15429	13869	5	235	0	0	2070	350
0	0	15429	13869	5	240	0	0	2070	350
0	0	15429	13869	5	245	0	0	2070	350
0	0	15429	13869	5	250	0	0	2070	350
0	0	15429	13869	5	255	0	0	2070	350
0	0	15429	13869	5	260	0	0	2070	350
0	0	15429	13869	5	265	0	0	2070	350
0	0	15429	13869	5	270	0	0	2070	350
0	0	15429	13869	5	275	0	0	2070	350
0	0	15429	13869	5	280	0	0	2070	350
0	0	15429	13869	5	285	0	0	2070	350
0	0	15429	13869	5	290	0	0	2070	350
0	0	15433	13869	5	295	0	0	2070	350
0	0	15433	13869	5	300	0	0	2070	350
0	0	15433	13869	5	305	0	0	2070	350
0	0	15433	13869	5	310	0	0	2070	350
0	0	15433	13869	5	315	0	0	2070	350
0	0	15433	13869	5	320	0	0	2070	350
0	0	15433	13872	5	325	0	0	2070	350
0	0	15433	13872	5	330	0	0	2070	350
0	0	15433	13872	5	335	0	0	2070	350
0	0	15437	13872	5	340	0	0	2070	350
0	0	15437	13872	5	345	0	0	2070	350
0	0	15437	13876	5	350	0	0	2070	350
0	0	15437	13876	5	355	0	0	2070	350
0	0	15437	13876	5	360	0	0	2070	350
0	0	15440	13876	5	365	0	0	2070	350
0	0	15440	13876	5	370	0	0	2070	350
0	0	15440	13876	5	375	0	0	2070	350
0	0	15440	13876	5	380	0	0	2070	350
0	0	15444	13876	5	385	0	0	2070	350
0	0	15444	13876	5	390	0	0	2070	350
0	0	15444	13876	5	395	0	0	2070	350
0	0	15444	13876	5	400	0	0	2070	350
0	0	15444	13876	5	405	0	0	2070	350
0	0	15444	13876	5	410	0	0	2070	350
0	0	15448	13876	5	415	0	0	2070	350
0	0	15448	13876	5	420	0	0	2070	350
0	0	15448	13876	5	425	0	0	2070	350
0	0	15448	13876	5	430	0	0	2070	350
0	0	15448	13876	10	440	0	0	2070	350
0	0	15448	13876	5	445	0	0	2070	350
0	0	15448	13876	5	450	0	0	2070	350
0	0	15448	13876	5	455	0	0	2070	350
0	0	15448	13876	5	460	0	0	2070	350
0	0	15448	13876	5	465	0	0	2070	350
0	0	15448	13876	5	470	0	0	2070	350
0	0	15448	13876	5	475	0	0	2070	350
0	0	15448	13876	5	480	0	0	2070	350
0	0	15448	13876	5	485	0	0	2070	350
0	0	15448	13876	5	490	0	0	2070	350
0	0	15448	13876	5	495	0	0	2070	350
0	0	15448	13876	5	500	0	0	2070	350
0	0	15448	13876	5	505	0	0	2070	350
0	0	15448	13876	5	510	0	0	2070	350
0	0	15448	13876	5	515	0	0	2070	350
0	0	15448	13876	5	520	0	0	2070	350
0	0	15448	13873	5	525	0	0	2070	350
0	0	15451	13873	5	530	0	0	2070	350
0	0	15451	13873	5	535	0	0	2070	350
0	0	15451	13873	5	540	0	0	2070	350
0	0	15451	13873	5	545	0	0	2070	350
0	0	15451	13868	5	550	0	0	2070	350
0	0	15451	13868	5	555	0	0	2070	350
0	0	15451	13865	5	560	0	0	2070	350
0	0	15448	13865	5	565	0	0	2070	350
0	0	15448	13861	5	570	0	0	2070	350
0	0	15448	13861	5	575	0	0	2070	350
0	0	15448	13856	5	580	0	0	2070	350
0	0	15448	13856	5	585	0	0	2070	350
0	0	15448	13852	5	590	0	0	2080	360
0	0	15448	13852	5	595	0	0	2080	360
0	0	15444	13848	5	600	0	0	2080	360
0	0	15444	13848	5	605	0	0	2080	360
0	0	15444	13841	5	610	0	0	2080	360
0	0	15444	13837	5	615	0	0	2090	370
0	0	15444	13833	5	620	0	0	2090	370
0	0	15444	13829	5	625	0	0	2090	370
0	0	15444	13825	5	630	0	0	2090	370
0	0	15444	13821	5	635	0	0	2090	370
0	0	15444	13817	5	640	0	0	2100	380
0	0	15444	13812	5	645	0	0	2100	380
0	0	15444	13807	5	650	0	0	2100	380
0	0	15440	13803	5	655	0	0	2100	380
0	0	15440	13799	5	660	0	0	2120	390
0	0	15451	13793	2	662	1	937	2130	400
0	0	15451	13797	5	667	1	943	2130	400
0	0	15455	13797	5	672	1	949	2130	400
0	0	15455	13803	5	677	1	955	2130	400
0	0	15459	13807	5	682	1	960	2130	400
0	0	15459	13812	5	687	1	964	2130	400
0	0	15463	13817	5	692	1	968	2130	400
0	0	15467	13822	5	697	1	971	2130	400
0	0	15472	13829	5	702	1	970	2130	400
0	0	15478	13838	5	707	1	974	2130	400
0	0	15484	13849	5	712	1	977	2130	400
0	0	15490	13860	5	717	1	981	2130	400
0	0	15497	13874	5	722	1	981	2130	400
0	0	15505	13889	5	727	1	982	2130	400
0	0	15513	13903	5	732	1	985	2130	400
0	0	15522	13919	5	737	1	985	2150	410
0	0	15530	13934	5	742	1	985	2150	410
0	0	15539	13949	5	747	1	986	2160	420
0	0	15548	13965	5	752	1	986	2180	430
0	0	15557	13981	5	757	1	986	2190	440
0	0	15565	13996	5	762	1	986	2210	450
0	0	15573	14011	5	767	1	989	2210	450
0	0	15581	14026	5	772	1	989	2220	460
0	0	15587	14043	5	777	1	989	2240	470
0	0	15594	14059	5	782	1	989	2240	470
0	0	15601	14076	5	787	1	989	2250	470
0	0	15608	14093	5	792	1	989	2270	480
0	0	15616	14109	6	798	1	989	2270	480
0	0	15624	14126	5	803	1	989	2280	490
0	0	15630	14141	5	808	1	989	2280	490
0	0	15636	14157	5	813	1	988	2310	500
0	0	15643	14174	5	818	1	988	2310	500
0	0	15650	14191	5	823	1	986	2310	500
0	0	15655	14209	5	828	1	987	2310	500
0	0	15661	14227	5	833	1	985	2280	490
0	0	15664	14244	5	838	1	985	2280	490
0	0	15664	14259	5	843	1	985	2280	490
0	0	15668	14272	5	848	1	984	2270	480
0	0	15668	14284	5	853	1	983	2270	480
0	0	15668	14296	5	858	1	982	2250	470
0	0	15672	14309	5	863	1	981	2250	470
0	0	15672	14323	5	868	1	979	2250	470
0	0	15672	14337	5	873	1	980	2240	470
0	0	15672	14350	5	878	1	979	2240	470
0	0	15672	14363	5	883	1	979	2240	470
0	0	15672	14374	5	888	1	977	2220	460
0	0	15672	14384	5	893	1	977	2220	460
0	0	15672	14395	5	898	1	976	2220	460
0	0	15672	14404	5	903	1	976	2220	460
0	0	15672	14413	5	908	1	976	2220	460
0	0	15668	14422	5	913	1	975	2220	460
0	0	15668	14430	5	918	1	974	2210	450
0	0	15664	14438	5	923	1	972	2210	450
0	0	15664	14444	5	928	1	973	2210	450
0	0	15659	14449	5	933	1	973	2210	450
0	0	15659	14449	5	938	1	972	2200	460
0	0	15655	14453	5	943	1	971	2200	460
0	0	15655	14453	5	948	1	970	2170	460
0	0	15655	14453	5	953	1	969	2150	450
0	0	15652	14453	5	958	1	968	2150	450
0	0	15648	14453	5	963	1	967	2150	450
0	0	15644	14447	5	968	1	966	2150	450
0	0	15639	14443	5	973	1	966	2150	450
0	0	15634	14438	5	978	1	965	2150	450
0	0	15628	14433	5	983	1	964	2150	450
0	0	15623	14428	5	988	1	965	2150	450
0	0	15618	14421	5	993	1	965	2150	450
0	0	15614	14413	5	998	1	965	2150	440
0	0	15610	14405	5	1003	1	964	2150	440
0	0	15605	14396	5	1008	1	965	2150	440
0	0	15601	14386	5	1013	1	966	2150	440
0	0	15595	14375	5	1018	1	966	2150	440
0	0	15589	14364	5	1023	1	966	2150	440
0	0	15585	14350	5	1028	1	967	2150	440
0	0	15580	14338	5	1033	1	967	2150	440
0	0	15576	14327	5	1038	1	967	2150	440
0	0	15576	14315	5	1043	1	967	2150	440
0	0	15570	14304	5	1048	1	967	2150	440
0	0	15570	14292	5	1053	1	968	2150	440
0	0	15565	14278	5	1058	1	968	2150	440
0	0	15565	14263	5	1063	1	969	2150	450
0	0	15561	14248	5	1068	1	969	2150	450
0	0	15561	14233	5	1073	1	969	2150	450
0	0	15557	14219	5	1078	1	969	2150	450
0	0	15557	14205	5	1083	1	968	2150	450
0	0	15557	14191	5	1088	1	969	2150	450
0	0	15557	14176	5	1093	1	969	2170	460
0	0	15557	14158	5	1098	1	970	2170	460
0	0	15557	14141	5	1103	1	969	2170	460
0	0	15557	14124	5	1108	1	969	2170	460
0	0	15557	14108	5	1113	1	970	2180	470
0	0	15557	14093	5	1118	1	970	2180	470
0	0	15557	14078	5	1123	1	971	2180	470
0	0	15557	14061	5	1128	1	971	2210	480
0	0	15557	14044	5	1133	1	970	2210	480
0	0	15557	14025	5	1138	1	971	2210	480
0	0	15561	14005	5	1143	1	972	2220	490
0	0	15561	13987	5	1148	1	971	2240	480
0	0	15561	13970	5	1153	1	971	2260	490
0	0	15561	13954	5	1158	1	971	2270	480
0	0	15561	13939	5	1163	1	972	2270	480
0	0	15561	13923	5	1168	1	971	2270	480
0	0	15557	13906	5	1173	1	972	2250	470
0	0	15557	13889	5	1178	1	971	2250	470
0	0	15557	13873	5	1183	1	971	2250	470
0	0	15557	13858	5	1188	1	972	2240	470
0	0	15554	13843	5	1193	1	972	2240	470
0	0	15554	13831	5	1198	1	972	2220	460
0	0	15550	13820	5	1203	1	972	2220	460
0	0	15550	13811	5	1208	1	973	2210	450
0	0	15547	13802	5	1213	1	972	2210	450
0	0	15547	13794	5	1218	1	973	2190	440
0	0	15547	13786	5	1223	1	973	2190	440
0	0	15547	13780	5	1228	1	973	2180	430
0	0	15550	13774	5	1233	1	974	2200	420
0	0	15550	13768	5	1238	1	975	2180	410
0	0	15557	13763	5	1243	1	975	2190	410
0	0	15561	13758	5	1248	1	976	2190	410
0	0	15565	13758	5	1253	1	976	2190	410
0	0	15569	13752	5	1258	1	976	2190	410
0	0	15575	13752	5	1263	1	976	2190	410
0	0	15581	13752	5	1268	1	976	2210	420
0	0	15590	13752	5	1273	1	976	2210	420
0	0	15602	13760	5	1278	1	974	2210	420
0	0	15614	13768	5	1283	1	973	2210	420
0	0	15629	13781	5	1288	1	965	2210	420
0	0	15644	13798	5	1293	1	952	2220	430
0	0	15658	13819	5	1298	1	941	2220	430
0	0	15670	13843	5	1303	1	928	2220	430
0	0	15679	13867	5	1308	1	911	2220	430
0	0	15686	13891	5	1313	1	874	2220	430
0	0	15693	13912	5	1318	1	811	2240	420
0	0	15699	13932	5	1323	1	573	2260	430
0	0	15705	13951	5	1328	1	135	2270	430
0	0	15705	13951	5	1333	0	0	2300	430
0	0	15717	13983	5	1338	0	0	2300	430
0	0	15723	13996	5	1343	0	0	2310	440
0	0	15728	14007	5	1348	0	0	2330	450
0	0	15734	14019	5	1353	0	0	2350	450
0	0	15739	14032	5	1358	0	0	2350	450
0	0	15739	14048	5	1363	0	0	2370	460
0	0	15744	14067	5	1368	0	0	2400	450
0	0	15744	14087	5	1373	0	0	2420	450
0	0	15744	14110	5	1378	0	0	2440	450
0	0	15748	14135	5	1383	0	0	2470	440
0	0	15748	14160	5	1388	0	0	2490	430
0	0	15748	14187	5	1393	0	0	2520	420
0	0	15748	14214	5	1398	0	0	2530	410
0	0	15754	14242	5	1403	0	0	2550	390
0	0	15754	14268	5	1408	0	0	2560	360
0	0	15760	14293	5	1413	0	0	2580	350
0	0	15766	14313	5	1418	0	0	2590	330
0	0	15771	14330	5	1423	0	0	2600	310
0	0	15778	14346	5	1428	0	0	2610	300
0	0	15784	14359	5	1433	0	0	2610	300
0	0	15790	14372	5	1438	0	0	2610	300
0	0	15795	14384	5	1443	0	0	2620	300
0	0	15800	14394	5	1448	0	0	2620	300
0	0	15805	14404	5	1453	0	0	2630	300
0	0	15810	14410	5	1458	0	0	2630	300
0	0	15815	14414	5	1463	0	0	2640	300
0	0	15818	14414	5	1468	0	0	2640	300
0	0	15818	14419	5	1473	0	0	2650	300
0	0	15823	14419	5	1478	0	0	2650	300
0	0	15823	14419	5	1483	0	0	2650	300
0	0	15826	14419	5	1488	0	0	2660	300
0	0	15826	14419	5	1493	0	0	2660	300
0	0	15826	14410	5	1498	0	0	2660	300
0	0	15826	14402	5	1503	0	0	2660	300
0	0	15830	14392	5	1508	0	0	2660	300
0	0	15830	14383	5	1513	0	0	2660	300
0	0	15836	14371	5	1518	0	0	2660	300
0	0	15836	14358	5	1523	0	0	2660	300
0	0	15844	14343	5	1528	0	0	2660	300
0	0	15855	14324	5	1533	0	0	2660	300
0	0	15869	14304	5	1538	0	0	2660	300
0	0	15886	14280	5	1543	0	0	2660	300
0	0	15904	14254	5	1548	0	0	2660	300
0	0	15921	14228	5	1553	0	0	2650	300
0	0	15938	14201	5	1558	0	0	2650	300
0	0	15955	14174	5	1563	0	0	2640	300
0	0	15972	14146	5	1568	0	0	2630	300
0	0	15988	14118	5	1573	0	0	2630	300
0	0	16003	14089	5	1578	0	0	2620	300
0	0	16015	14061	5	1583	0	0	2610	310
0	0	16025	14035	5	1588	0	0	2590	350
0	0	16032	14012	5	1593	0	0	2560	390
0	0	16032	13991	5	1598	0	0	2530	420
0	0	16036	13973	5	1603	0	0	2510	440
0	0	16036	13957	5	1608	0	0	2480	470
0	0	16036	13944	5	1613	0	0	2440	490
0	0	16029	13931	5	1618	0	0	2400	510
0	0	16025	13922	5	1623	0	0	2330	520
0	0	16020	13915	5	1628	0	0	2260	520
0	0	16014	13911	5	1633	0	0	2200	520
0	0	16008	13911	5	1638	0	0	2180	500
0	0	16001	13911	5	1643	0	0	2150	480
0	0	15995	13919	5	1648	0	0	2140	480
0	0	15988	13925	5	1653	0	0	2120	460
0	0	15982	13932	5	1658	0	0	2110	460
0	0	15978	13940	5	1663	0	0	2130	450
0	0	15973	13949	5	1668	0	0	2120	430
0	0	15970	13956	5	1673	0	0	2130	430
0	0	15970	13962	5	1678	0	0	2130	430
0	0	15964	13968	5	1683	0	0	2130	430
0	0	15964	13972	5	1688	0	0	2130	430
0	0	15959	13976	5	1693	0	0	2150	440
0	0	15959	13976	5	1698	0	0	2150	440
0	0	15953	13981	5	1703	0	0	2150	450
0	0	15953	13981	5	1708	0	0	2180	470
0	0	15947	13981	5	1713	0	0	2210	480
0	0	15947	13986	5	1718	0	0	2240	500
0	0	15941	13986	5	1723	0	0	2270	520
0	0	15937	13989	5	1728	0	0	2290	520
0	0	15937	13989	5	1733	0	0	2310	530
0	0	15930	13995	5	1738	0	0	2300	540
0	0	15930	13999	5	1743	0	0	2300	540
0	0	15926	13999	5	1748	0	0	2280	550
0	0	15926	14005	5	1753	0	0	2280	550
0	0	15922	14005	5	1758	0	0	2280	550
0	0	15922	14009	5	1763	0	0	2280	550
0	0	15918	14009	5	1768	0	0	2280	550
0	0	15918	14009	5	1773	0	0	2280	550
0	0	15914	14009	5	1778	0	0	2280	550
0	0	15914	14004	5	1783	0	0	2280	550
0	0	15910	14004	5	1788	0	0	2280	550
0	0	15893	13981	2	1790	1	836	2250	540
0	0	15893	13981	5	1795	1	853	2250	540
0	0	15893	13981	5	1800	1	868	2250	540
0	0	15893	13981	5	1805	1	880	2250	540
0	0	15893	13981	5	1810	1	889	2250	540
0	0	15893	13981	5	1815	1	896	2240	540
0	0	15893	13981	5	1820	1	902	2240	540
0	0	15893	13978	5	1825	1	906	2240	540
0	0	15897	13978	5	1830	1	909	2240	540
0	0	15897	13978	5	1835	1	910	2240	540
0	0	15900	13978	5	1840	1	911	2240	540
0	0	15900	13978	5	1845	1	912	2240	540
0	0	15905	13973	5	1850	1	912	2240	540
0	0	15905	13973	5	1855	1	912	2240	540
0	0	15911	13969	5	1860	1	912	2240	540
0	0	15916	13969	5	1865	1	912	2240	540
0	0	15921	13964	5	1870	1	912	2240	540
0	0	15926	13964	5	1875	1	912	2240	540
0	0	15931	13958	5	1880	1	912	2260	520
0	0	15934	13958	5	1885	1	912	2240	510
0	0	15934	13950	5	1890	1	911	2250	510
0	0	15942	13943	5	1895	1	911	2270	520
0	0	15946	13934	5	1900	1	911	2250	510
0	0	15946	13924	5	1905	1	909	2250	510
0	0	15951	13915	5	1910	1	907	2240	500
0	0	15951	13907	5	1915	1	907	2220	490
0	0	15947	13899	5	1920	1	908	2210	480
0	0	15947	13887	5	1925	1	907	2190	490
0	0	15941	13874	5	1930	1	908	2170	480
0	0	15938	13860	5	1935	1	907	2140	480
0	0	15932	13847	5	1940	1	907	2120	460
0	0	15926	13835	5	1945	1	908	2120	460
0	0	15917	13824	5	1950	1	908	2110	460
0	0	15908	13814	5	1955	1	907	2100	440
0	0	15898	13804	5	1960	1	908	2100	440
0	0	15888	13796	5	1965	1	909	2090	430
0	0	15878	13789	5	1970	1	909	2090	430
0	0	15867	13783	5	1975	1	909	2070	420
0	0	15858	13778	5	1980	1	910	2070	420
0	0	15847	13774	5	1985	1	910	2090	410
0	0	15837	13774	5	1990	1	911	2090	410
0	0	15829	13769	5	1995	1	911	2100	410
0	0	15820	13769	5	2000	1	912	2120	420
0	0	15813	13769	5	2005	1	912	2120	420
0	0	15808	13769	5	2010	1	912	2140	420
0	0	15803	13776	6	2016	1	911	2140	420
0	0	15800	13782	5	2021	1	911	2150	410
0	0	15800	13789	5	2026	1	907	2150	410
0	0	15800	13799	5	2031	1	900	2150	410
0	0	15800	13809	5	2036	1	891	2150	410
0	0	15800	13820	5	2041	1	883	2170	410
0	0	15800	13832	5	2046	1	872	2170	410
0	0	15800	13843	5	2051	1	867	2180	400
0	0	15800	13855	5	2056	1	866	2180	400
0	0	15805	13869	5	2061	1	865	2180	400
0	0	15809	13884	5	2066	1	866	2180	400
0	0	15814	13898	5	2071	1	867	2180	410
0	0	15819	13913	5	2076	1	870	2180	410
0	0	15826	13928	5	2081	1	871	2160	420
0	0	15833	13941	5	2086	1	873	2180	430
0	0	15840	13954	5	2091	1	872	2190	440
0	0	15850	13966	5	2096	1	871	2210	450
0	0	15858	13977	5	2101	1	872	2220	460
0	0	15867	13988	5	2106	1	872	2240	470
0	0	15875	13997	5	2111	1	872	2250	470
0	0	15883	14005	5	2116	1	872	2240	480
0	0	15890	14011	5	2121	1	872	2260	490
0	0	15897	14016	5	2126	1	871	2240	500
0	0	15903	14020	5	2131	1	870	2250	510
0	0	15908	14023	5	2136	1	870	2270	520
0	0	15914	14023	5	2141	1	870	2270	520
0	0	15918	14023	5	2146	1	870	2290	520
0	0	15923	14023	5	2151	1	871	2310	530
0	0	15926	14023	5	2156	1	871	2310	530
0	0	15926	14020	5	2161	1	872	2310	530
0	0	15932	14020	5	2166	1	872	2310	530
0	0	15932	14013	5	2171	1	873	2300	540
0	0	15936	14013	5	2176	1	873	2270	530
0	0	15936	14006	5	2181	1	873	2250	540
0	0	15941	14002	5	2186	1	872	2250	540
0	0	15941	13997	5	2191	1	872	2250	540
0	0	15947	13990	5	2196	1	874	2250	540
0	0	15947	13982	5	2201	1	875	2270	530
0	0	15947	13973	5	2206	1	875	2270	530
0	0	15947	13962	5	2211	1	879	2290	520
0	0	15947	13950	5	2216	1	889	2290	520
0	0	15947	13935	5	2221	1	899	2290	520
0	0	15943	13920	5	2226	1	900	2290	520
0	0	15940	13905	5	2231	1	901	2270	520
0	0	15940	13888	5	2236	1	906	2240	510
0	0	15934	13871	5	2241	1	922	2240	510
0	0	15930	13855	5	2246	1	924	2200	520
0	0	15924	13838	5	2251	1	929	2180	500
0	0	15918	13825	5	2256	1	944	2180	500
0	0	15913	13813	5	2261	1	946	2170	500
0	0	15909	13802	5	2266	1	949	2150	480
0	0	15909	13791	5	2271	1	954	2150	480
0	0	15909	13781	5	2276	1	956	2140	480
0	0	15905	13773	5	2281	1	957	2130	480
0	0	15905	13767	5	2286	1	957	2110	470
0	0	15905	13764	5	2291	1	961	2090	470
0	0	15905	13760	5	2296	1	966	2080	460
0	0	15910	13756	5	2301	1	969	2080	460
0	0	15914	13751	5	2306	1	971	2080	460
0	0	15920	13748	5	2311	1	973	2080	460
0	0	15926	13748	5	2316	1	975	2080	460
0	0	15933	13743	5	2321	1	979	2080	460
0	0	15941	13743	5	2326	1	980	2090	470
0	0	15947	13743	5	2331	1	981	2090	470
0	0	15954	13743	5	2336	1	981	2090	470
0	0	15962	13743	5	2341	1	982	2090	470
0	0	15970	13743	5	2346	1	981	2110	490
0	0	15980	13748	5	2351	1	982	2110	490
0	0	15990	13753	5	2356	1	981	2110	490
0	0	16001	13760	5	2361	1	982	2110	490
0	0	16012	13768	5	2366	1	981	2130	480
0	0	16024	13779	5	2371	1	980	2130	480
0	0	16036	13792	5	2376	1	981	2150	480
0	0	16047	13806	5	2381	1	982	2150	480
0	0	16058	13821	5	2386	1	982	2150	480
0	0	16068	13835	5	2391	1	982	2150	480
0	0	16078	13851	5	2396	1	982	2150	480
0	0	16087	13868	5	2401	1	982	2150	480
0	0	16095	13884	5	2406	1	985	2170	480
0	0	16102	13898	5	2411	1	989	2170	480
0	0	16109	13911	5	2416	1	988	2210	480
0	0	16113	13925	5	2421	1	988	2210	480
0	0	16119	13939	5	2426	1	989	2220	490
0	0	16124	13953	5	2431	1	989	2260	490
0	0	16128	13967	5	2436	1	988	2260	490
0	0	16131	13982	5	2441	1	989	2280	490
0	0	16131	13997	5	2446	1	988	2310	500
0	0	16136	14012	5	2451	1	989	2310	500
0	0	16136	14025	5	2456	1	988	2320	500
0	0	16141	14038	5	2461	1	987	2320	500
0	0	16144	14050	5	2466	1	987	2340	510
0	0	16148	14063	5	2471	1	987	2340	510
0	0	16152	14073	5	2476	1	987	2340	510
0	0	16152	14082	5	2481	1	987	2380	500
0	0	16158	14087	5	2486	1	988	2380	500
0	0	16158	14091	5	2491	1	988	2380	500
0	0	16158	14091	5	2496	1	989	2380	500
0	0	16162	14091	5	2501	1	989	2380	500
0	0	16162	14091	5	2506	1	989	2380	500
0	0	16162	14091	5	2511	1	989	2380	500
0	0	16162	14091	5	2516	1	988	2370	490
0	0	16162	14091	5	2521	1	988	2370	490
0	0	16162	14091	5	2526	1	987	2370	490
0	0	16162	14091	5	2531	1	986	2350	480
0	0	16162	14086	5	2536	1	986	2350	480
0	0	16162	14086	5	2541	1	985	2350	480
0	0	16165	14082	5	2546	1	985	2350	480
0	0	16165	14082	5	2551	1	985	2350	480
0	0	16165	14075	5	2556	1	985	2350	480
0	0	16165	14069	5	2561	1	985	2340	480
0	0	16165	14060	5	2566	1	985	2350	480
0	0	16165	14050	5	2571	1	985	2350	480
0	0	16165	14038	5	2576	1	985	2350	480
0	0	16165	14024	5	2581	1	985	2350	480
0	0	16165	14010	5	2586	1	986	2350	480
0	0	16162	13995	5	2591	1	985	2350	480
0	0	16162	13977	5	2596	1	986	2370	490
0	0	16155	13958	5	2601	1	987	2370	490
0	0	16150	13938	5	2606	1	987	2370	490
0	0	16145	13917	5	2611	1	988	2370	490
0	0	16140	13897	5	2616	1	988	2370	490
0	0	16135	13878	5	2621	1	988	2370	490
0	0	16131	13860	5	2626	1	988	2350	480
0	0	16126	13842	5	2631	1	989	2350	480
0	0	16120	13824	5	2636	1	991	2340	480
0	0	16115	13807	5	2641	1	991	2340	480
0	0	16111	13790	5	2646	1	991	2340	480
0	0	16107	13772	5	2651	1	992	2300	480
0	0	16103	13754	5	2656	1	995	2300	480
0	0	16099	13737	5	2661	1	996	2270	480
0	0	16094	13720	5	2666	1	996	2270	480
0	0	16094	13705	5	2671	1	996	2250	470
0	0	16087	13691	5	2676	1	996	2250	470
0	0	16083	13678	5	2681	1	997	2240	470
0	0	16079	13667	5	2686	1	997	2240	470
0	0	16079	13656	5	2691	1	997	2220	460
0	0	16075	13646	5	2696	1	997	2220	460
0	0	16075	13636	5	2701	1	997	2220	460
0	0	16075	13626	5	2706	1	996	2220	460
0	0	16075	13618	5	2711	1	996	2240	470
0	0	16075	13613	5	2716	1	997	2240	470
0	0	16075	13608	5	2721	1	997	2240	470
0	0	16071	13604	5	2726	1	996	2240	470
0	0	16071	13604	5	2731	1	997	2240	470
0	0	16071	13599	5	2736	1	997	2250	470
0	0	16071	13599	5	2741	1	997	2250	470
0	0	16071	13599	5	2746	1	996	2250	470
0	0	16071	13599	5	2751	1	997	2250	470
0	0	16071	13599	5	2756	1	997	2250	470
0	0	16071	13599	5	2761	1	998	2250	470
0	0	16071	13599	5	2766	1	999	2270	480
0	0	16071	13603	5	2771	1	1000	2270	480
0	0	16071	13603	5	2776	1	1001	2270	480
0	0	16071	13610	5	2781	1	1001	2270	480
0	0	16075	13618	5	2786	1	1001	2270	480
0	0	16075	13627	5	2791	1	1001	2270	480
0	0	16075	13639	5	2796	1	1001	2270	480
0	0	16075	13653	5	2801	1	1001	2270	480
0	0	16075	13668	5	2806	1	1000	2270	480
0	0	16075	13685	5	2811	1	999	2270	480
0	0	16080	13703	5	2816	1	999	2270	480
0	0	16084	13723	5	2821	1	998	2270	480
0	0	16089	13741	5	2826	1	998	2270	480
0	0	16093	13761	5	2831	1	998	2270	480
0	0	16098	13782	5	2836	1	997	2270	480
0	0	16102	13803	5	2841	1	997	2270	480
0	0	16107	13824	5	2846	1	996	2270	480
0	0	16110	13847	5	2851	1	997	2270	480
0	0	16110	13868	5	2856	1	999	2270	480
0	0	16114	13891	5	2861	1	998	2270	480
0	0	16114	13914	5	2866	1	997	2250	470
0	0	16121	13935	5	2871	1	997	2270	480
0	0	16126	13954	5	2876	1	996	2270	480
0	0	16131	13971	5	2881	1	996	2270	480
0	0	16137	13987	5	2886	1	995	2280	490
0	0	16142	14003	5	2891	1	995	2280	490
0	0	16149	14017	5	2896	1	993	2280	490
0	0	16156	14030	5	2901	1	993	2280	490
0	0	16162	14040	5	2906	1	993	2280	490
0	0	16169	14049	5	2911	1	993	2310	500
0	0	16173	14057	5	2916	1	994	2310	500
0	0	16180	14063	5	2921	1	994	2310	500
0	0	16186	14067	5	2926	1	993	2340	490
0	0	16193	14071	5	2931	1	993	2340	490
0	0	16202	14075	5	2936	1	993	2350	480
0	0	16208	14075	5	2941	1	992	2370	490
0	0	16215	14082	5	2946	1	992	2370	490
0	0	16222	14086	5	2951	1	992	2370	490
0	0	16229	14090	5	2956	1	991	2370	490
0	0	16236	14095	5	2961	1	990	2350	480
0	0	16244	14095	5	2966	1	989	2350	480
0	0	16253	14098	5	2971	1	988	2350	480
0	0	16261	14098	5	2976	1	988	2340	480
0	0	16268	14098	5	2981	1	987	2340	480
0	0	16272	14098	5	2986	1	988	2340	480
0	0	16276	14098	5	2991	1	988	2340	480
0	0	16280	14098	5	2996	1	987	2340	480
0	0	16280	14092	5	3001	1	987	2340	480
0	0	16286	14092	5	3006	1	987	2340	480
0	0	16286	14085	5	3011	1	986	2340	480
0	0	16291	14081	5	3016	1	986	2340	480
0	0	16291	14075	5	3021	1	986	2360	470
0	0	16294	14068	5	3026	1	986	2360	470
0	0	16294	14061	5	3031	1	985	2370	460
0	0	16294	14050	5	3036	1	985	2370	460
0	0	16298	14038	5	3041	1	986	2370	460
0	0	16298	14024	5	3046	1	986	2370	460
0	0	16298	14007	5	3051	1	986	2370	460
0	0	16293	13991	5	3056	1	987	2370	460
0	0	16293	13975	5	3061	1	988	2380	460
0	0	16287	13959	5	3066	1	988	2380	460
0	0	16283	13942	5	3071	1	989	2380	460
0	0	16279	13925	5	3076	1	989	2380	460
0	0	16275	13909	5	3081	1	989	2380	460
0	0	16272	13894	5	3086	1	990	2380	460
0	0	16272	13880	5	3091	1	991	2370	460
0	0	16267	13868	5	3096	1	991	2370	460
0	0	16267	13858	5	3101	1	992	2370	460
0	0	16262	13849	5	3106	1	992	2350	450
0	0	16262	13842	5	3111	1	992	2350	450
0	0	16262	13837	5	3116	1	992	2350	450
0	0	16262	13837	5	3121	1	993	2330	450
0	0	16262	13833	5	3126	1	994	2320	450
0	0	16262	13833	5	3131	1	994	2300	450
0	0	16262	13833	5	3136	1	995	2280	460
0	0	16262	13833	5	3141	1	995	2270	450
0	0	16262	13833	5	3146	1	996	2270	450
0	0	16268	13833	5	3151	1	996	2250	440
0	0	16268	13833	5	3156	1	997	2250	440
0	0	16275	13829	5	3161	1	998	2250	440
0	0	16275	13829	5	3166	1	999	2250	440
0	0	16280	13829	5	3171	1	1002	2270	450
0	0	16280	13829	5	3176	1	1003	2270	450
0	0	16287	13829	5	3181	1	1003	2270	450
0	0	16293	13834	5	3186	1	1002	2270	450
0	0	16302	13834	5	3191	1	1003	2270	450
0	0	16311	13840	5	3196	1	1004	2270	450
0	0	16322	13840	5	3201	1	1003	2290	440
0	0	16331	13846	5	3206	1	1003	2290	440
0	0	16340	13849	5	3211	1	1003	2300	430
0	0	16347	13854	5	3216	1	1004	2300	430
0	0	16354	13860	5	3221	1	1003	2300	430
0	0	16359	13867	5	3226	1	1003	2300	430
0	0	16363	13873	5	3231	1	1003	2300	430
0	0	16367	13880	5	3236	1	1002	2300	430
0	0	16371	13887	5	3241	1	1002	2300	430
0	0	16374	13893	5	3246	1	1001	2300	430
0	0	16379	13899	5	3251	1	1001	2300	430
0	0	16379	13904	5	3256	1	1001	2300	430
0	0	16382	13908	5	3261	1	1000	2300	430
0	0	16382	13908	5	3266	1	1000	2300	430
0	0	16382	13913	5	3271	1	999	2310	440
0	0	16386	13913	5	3276	1	998	2310	440
0	0	16386	13916	5	3281	1	996	2330	450
0	0	16386	13916	5	3286	1	992	2330	450
0	0	16386	13916	5	3291	1	986	2350	450
0	0	16386	13920	5	3296	1	977	2350	450
0	0	16386	13920	10	3306	1	944	2380	460
0	0	16386	13920	5	3311	1	914	2380	460
0	0	16386	13920	5	3316	1	862	2400	470
0	0	16386	13915	5	3321	1	722	2420	450
0	0	16386	13912	5	3326	1	163	2430	460
0	0	16386	13912	5	3331	0	0	2460	450
0	0	16386	13902	5	3336	0	0	2470	460
0	0	16386	13898	5	3341	0	0	2470	460
0	0	16391	13898	5	3346	0	0	2470	460
0	0	16391	13898	5	3351	0	0	2470	460
0	0	16391	13903	5	3356	0	0	2470	460
0	0	16391	13910	5	3361	0	0	2470	460
0	0	16391	13917	5	3366	0	0	2470	460
0	0	16387	13925	5	3371	0	0	2470	460
0	0	16387	13935	5	3376	0	0	2470	460
0	0	16387	13945	5	3381	0	0	2480	440
0	0	16387	13956	5	3386	0	0	2480	440
0	0	16387	13969	5	3391	0	0	2490	430
0	0	16383	13985	5	3396	0	0	2490	430
0	0	16383	14003	5	3401	0	0	2490	430
0	0	16383	14021	5	3406	0	0	2500	410
0	0	16383	14039	5	3411	0	0	2520	420
0	0	16386	14057	5	3416	0	0	2530	410
0	0	16386	14076	5	3421	0	0	2530	410
0	0	16391	14093	5	3426	0	0	2550	390
0	0	16391	14110	5	3431	0	0	2550	390
0	0	16397	14125	5	3436	0	0	2550	380
0	0	16404	14134	5	3441	0	0	2570	380
0	0	16412	14140	5	3446	0	0	2570	380
0	0	16424	14140	5	3451	0	0	2580	360
0	0	16438	14135	5	3456	0	0	2590	360
0	0	16455	14127	5	3461	0	0	2590	350
0	0	16472	14114	5	3466	0	0	2590	350
0	0	16490	14095	5	3471	0	0	2600	360
0	0	16510	14077	5	3476	0	0	2610	340
0	0	16530	14056	5	3481	0	0	2610	340
0	0	16551	14038	5	3486	0	0	2620	330
0	0	16572	14023	5	3491	0	0	2630	310
0	0	16593	14008	5	3496	0	0	2630	310
0	0	16613	13997	5	3501	0	0	2630	300
0	0	16632	13988	5	3506	0	0	2630	300
0	0	16650	13983	5	3511	0	0	2630	300
0	0	16664	13983	5	3516	0	0	2630	300
0	0	16677	13983	5	3521	0	0	2630	300
0	0	16688	13983	5	3526	0	0	2630	300
0	0	16697	13983	5	3531	0	0	2630	300
0	0	16704	13983	5	3536	0	0	2630	300
0	0	16708	13987	5	3541	0	0	2620	300
0	0	16708	13991	5	3546	0	0	2620	300
0	0	16708	13996	5	3551	0	0	2620	300
0	0	16699	14001	5	3556	0	0	2610	310
0	0	16687	14006	5	3561	0	0	2600	310
0	0	16674	14009	5	3566	0	0	2590	330
0	0	16658	14009	5	3571	0	0	2580	330
0	0	16639	14009	5	3576	0	0	2580	330
0	0	16619	14009	5	3581	0	0	2560	350
0	0	16598	14009	5	3586	0	0	2550	360
0	0	16577	14009	5	3591	0	0	2530	380
0	0	16557	14009	5	3596	0	0	2520	390
0	0	16539	14002	5	3601	0	0	2510	400
0	0	16525	13996	5	3606	0	0	2490	410
0	0	16515	13988	5	3611	0	0	2480	430
0	0	16508	13980	5	3616	0	0	2470	440
0	0	16503	13972	5	3621	0	0	2440	450
0	0	16500	13964	5	3626	0	0	2430	460
0	0	16500	13956	5	3631	0	0	2430	460
0	0	16500	13948	5	3636	0	0	2410	470
0	0	16500	13940	5	3641	0	0	2400	480
0	0	16500	13933	5	3646	0	0	2400	480
0	0	16500	13929	5	3651	0	0	2380	500
0	0	16500	13929	5	3656	0	0	2370	490
0	0	16500	13929	5	3661	0	0	2370	490
0	0	16500	13929	5	3666	0	0	2360	500
0	0	16500	13934	5	3671	0	0	2360	500
0	0	16500	13938	5	3676	0	0	2340	510
0	0	16504	13944	5	3681	0	0	2340	510
0	0	16504	13950	5	3686	0	0	2320	500
0	0	16504	13955	5	3691	0	0	2320	500
0	0	16504	13961	5	3696	0	0	2320	500
0	0	16504	13964	5	3701	0	0	2320	500
0	0	16500	13968	5	3706	0	0	2320	500
0	0	16500	13968	5	3711	0	0	2320	500
0	0	16500	13968	5	3716	0	0	2320	500
0	0	16500	13968	5	3721	0	0	2320	500
0	0	16500	13968	5	3726	0	0	2310	500
0	0	16500	13964	5	3731	0	0	2310	500
0	0	16500	13960	5	3736	0	0	2310	500
0	0	16500	13960	5	3741	0	0	2310	500
0	0	16500	13954	5	3746	0	0	2310	500
0	0	16500	13954	5	3751	0	0	2320	500
0	0	16500	13954	5	3756	0	0	2320	500
0	0	16500	13954	5	3761	0	0	2320	500
0	0	16496	13954	5	3766	0	0	2320	500
0	0	16496	13954	5	3771	0	0	2320	500
0	0	16496	13954	5	3776	0	0	2320	500
0	0	16496	13958	5	3781	0	0	2320	500
0	0	16496	13958	5	3786	0	0	2320	500
0	0	16496	13964	5	3791	0	0	2320	500
0	0	16496	13967	5	3796	0	0	2320	500
0	0	16496	13971	5	3801	0	0	2340	490
0	0	16496	13975	5	3806	0	0	2340	490
0	0	16496	13979	5	3811	0	0	2350	480
0	0	16496	13983	5	3816	0	0	2350	480
0	0	16496	13988	5	3821	0	0	2350	480
0	0	16496	13994	5	3826	0	0	2350	480
0	0	16496	14003	5	3831	0	0	2350	480
0	0	16496	14012	5	3836	0	0	2350	480
0	0	16501	14022	5	3841	0	0	2350	480
0	0	16504	14035	5	3846	0	0	2340	480
0	0	16508	14049	5	3851	0	0	2340	480
0	0	16512	14067	5	3856	0	0	2340	480
0	0	16516	14088	5	3861	0	0	2370	470
0	0	16522	14112	5	3866	0	0	2370	470
0	0	16528	14140	5	3871	0	0	2380	460
0	0	16536	14173	5	3876	0	0	2380	460
0	0	16544	14211	5	3881	0	0	2420	450
0	0	16555	14252	5	3886	0	0	2420	450
0	0	16566	14301	5	3891	0	0	2430	450
0	0	16576	14354	5	3896	0	0	2450	430
0	0	16590	14414	5	3901	0	0	2460	420
0	0	16605	14486	5	3906	0	0	2500	400
0	0	16622	14572	5	3911	0	0	2520	390
0	0	16640	14677	5	3916	0	0	2550	360
0	0	16655	14804	5	3921	0	0	2580	330
0	0	16667	14948	5	3926	0	0	2590	310
0	0	16677	15077	5	3931	0	0	2610	300
0	0	16686	15172	5	3936	0	0	2610	300
0	0	16694	15226	5	3941	0	0	2610	300
0	0	16688	15239	5	3946	0	0	2620	300
0	0	16688	15239	5	3951	0	0	2620	300
0	0	16688	15239	5	3956	0	0	2620	300
0	0	16969	14056	5	3961	0	0	2520	290
0	0	16960	14053	5	3966	0	0	2530	290
0	0	16947	14045	5	3971	0	0	2530	290
0	0	16927	14032	5	3976	0	0	2530	290
0	0	16902	14013	5	3981	0	0	2530	290
0	0	16885	13988	5	3986	0	0	2530	290
0	0	16868	13959	5	3991	0	0	2530	290
0	0	16854	13921	5	3996	0	0	2520	290
0	0	16841	13881	5	4001	0	0	2510	290
0	0	16826	13842	5	4006	0	0	2490	280
0	0	16810	13805	5	4011	0	0	2460	280
0	0	16794	13776	5	4016	0	0	2450	280
0	0	16776	13753	5	4021	0	0	2440	270
0	0	16758	13730	5	4026	0	0	2430	270
0	0	16739	13707	5	4031	0	0	2420	270
0	0	16721	13682	5	4036	0	0	2400	270
0	0	16704	13658	5	4041	0	0	2390	260
0	0	16688	13635	5	4046	0	0	2370	260
0	0	16672	13616	5	4051	0	0	2370	260
0	0	16658	13601	5	4056	0	0	2360	260
0	0	16643	13591	5	4061	0	0	2350	250
0	0	16629	13584	5	4066	0	0	2340	250
0	0	16616	13578	5	4071	0	0	2320	250
0	0	16603	13573	5	4076	0	0	2290	270
0	0	16591	13565	5	4081	0	0	2280	280
0	0	16582	13559	5	4086	0	0	2270	310
0	0	16573	13554	5	4091	0	0	2270	320
0	0	16566	13549	5	4096	0	0	2250	320
0	0	16560	13549	5	4101	0	0	2260	340
0	0	16555	13542	5	4106	0	0	2240	350
0	0	16551	13538	5	4111	0	0	2240	360
0	0	16548	13534	5	4116	0	0	2240	360
0	0	16544	13529	5	4121	0	0	2220	370
0	0	16544	13529	5	4126	0	0	2220	370
0	0	16541	13523	5	4131	0	0	2210	370
0	0	16541	13523	5	4136	0	0	2210	370
0	0	16536	13523	5	4141	0	0	2190	380
0	0	16532	13523	5	4146	0	0	2190	380
0	0	16528	13530	5	4151	0	0	2190	380
0	0	16524	13535	5	4156	0	0	2190	380
0	0	16519	13541	5	4161	0	0	2180	380
0	0	16513	13547	5	4166	0	0	2180	380
0	0	16507	13555	5	4171	0	0	2160	390
0	0	16501	13565	5	4176	0	0	2160	390
0	0	16494	13575	5	4181	0	0	2160	390
0	0	16488	13588	5	4186	0	0	2160	390
0	0	16483	13601	5	4191	0	0	2160	390
0	0	16480	13616	5	4196	0	0	2150	390
0	0	16480	13633	5	4201	0	0	2140	390
0	0	16474	13650	5	4206	0	0	2120	390
0	0	16471	13669	5	4211	0	0	2120	390
0	0	16466	13689	5	4216	0	0	2120	390
0	0	16459	13708	5	4221	0	0	2120	390
0	0	16453	13727	5	4226	0	0	2120	390
0	0	16446	13746	5	4231	0	0	2120	390
0	0	16440	13762	5	4236	0	0	2100	380
0	0	16434	13779	5	4241	0	0	2100	380
0	0	16427	13795	5	4246	0	0	2100	380
0	0	16421	13811	5	4251	0	0	2090	370
0	0	16413	13827	5	4256	0	0	2090	370
0	0	16407	13843	5	4261	0	0	2090	370
0	0	16399	13858	5	4266	0	0	2050	360
0	0	16393	13872	5	4271	0	0	2050	360
0	0	16388	13883	5	4276	0	0	2040	350
0	0	16383	13891	5	4281	0	0	2040	350
0	0	16383	13896	5	4286	0	0	2040	350
0	0	16378	13896	5	4291	0	0	2030	340
0	0	16378	13896	5	4296	0	0	2030	340
0	0	16378	13892	5	4301	0	0	2030	340
0	0	16378	13888	5	4306	0	0	2030	340
0	0	16378	13882	5	4311	0	0	2020	330
0	0	16378	13876	5	4316	0	0	2010	330
0	0	16378	13870	5	4321	0	0	2010	330
0	0	16378	13865	5	4326	0	0	2000	330
0	0	16378	13861	5	4331	0	0	2000	340
0	0	16378	13861	5	4336	0	0	2000	340
0	0	16378	13861	5	4341	0	0	2000	340
0	0	16381	13861	5	4346	0	0	2000	340
0	0	16381	13867	5	4351	0	0	2000	340
0	0	16381	13872	5	4356	0	0	2000	340
0	0	16381	13878	5	4361	0	0	2000	340
0	0	16385	13882	5	4366	0	0	2000	340
0	0	16385	13887	5	4371	0	0	2000	340
0	0	16385	13891	5	4376	0	0	2020	360
0	0	16385	13891	5	4381	0	0	2020	360
0	0	16385	13894	5	4386	0	0	2020	360
0	0	16381	13894	5	4391	0	0	2020	360
0	0	16381	13890	5	4396	0	0	2020	360
0	0	16381	13885	5	4401	0	0	2020	360
0	0	16381	13880	5	4406	0	0	2020	360
0	0	16384	13856	2	4408	1	398	2020	370
0	0	16388	13856	5	4413	1	416	2020	370
0	0	16388	13856	5	4418	1	457	2020	370
0	0	16388	13856	5	4423	1	499	2020	370
0	0	16388	13856	5	4428	1	542	2020	370
0	0	16388	13862	5	4433	1	586	2020	370
0	0	16388	13866	5	4438	1	639	2020	370
0	0	16388	13870	5	4443	1	690	2020	370
0	0	16388	13873	5	4448	1	738	2020	370
0	0	16388	13873	5	4453	1	779	2040	380
0	0	16388	13879	5	4458	1	807	2040	380
0	0	16388	13879	5	4463	1	828	2040	380
0	0	16388	13879	5	4468	1	842	2040	380
0	0	16388	13883	5	4473	1	853	2020	370
0	0	16384	13883	5	4478	1	859	2020	370
0	0	16384	13883	5	4483	1	865	2020	370
0	0	16384	13883	5	4488	1	868	2020	370
0	0	16384	13883	5	4493	1	872	2020	370
0	0	16384	13880	5	4498	1	876	2020	370
0	0	16384	13880	5	4503	1	880	2020	370
0	0	16384	13875	5	4508	1	885	2020	370
0	0	16384	13875	5	4513	1	893	2020	370
0	0	16384	13870	5	4518	1	903	2020	370
0	0	16384	13865	5	4523	1	915	2020	370
0	0	16389	13861	5	4528	1	926	2020	370
0	0	16389	13856	5	4533	1	936	2000	370
0	0	16393	13851	5	4538	1	946	2000	370
0	0	16393	13851	5	4543	1	954	2000	370
0	0	16398	13846	5	4548	1	962	2000	370
0	0	16398	13846	5	4553	1	968	2000	370
0	0	16403	13846	5	4558	1	972	2000	370
0	0	16403	13846	5	4563	1	975	2000	370
0	0	16410	13846	5	4568	1	976	2000	370
0	0	16414	13846	5	4573	1	977	2000	370
0	0	16414	13852	5	4578	1	978	2000	370
0	0	16421	13852	5	4583	1	980	2000	370
0	0	16421	13857	5	4588	1	980	2000	370
0	0	16428	13860	5	4593	1	980	2010	390
0	0	16433	13864	5	4598	1	980	2010	390
0	0	16438	13869	5	4603	1	980	2010	390
0	0	16445	13875	5	4608	1	980	2010	390
0	0	16450	13882	5	4613	1	980	2010	390
0	0	16457	13890	5	4618	1	979	2030	390
0	0	16463	13898	5	4623	1	979	2030	390
0	0	16470	13906	5	4628	1	979	2040	380
0	0	16476	13914	5	4633	1	979	2030	390
0	0	16483	13922	5	4638	1	979	2030	390
0	0	16491	13930	5	4643	1	978	2030	390
0	0	16500	13937	5	4648	1	979	2040	400
0	0	16508	13944	5	4653	1	979	2050	410
0	0	16515	13949	5	4658	1	979	2060	420
0	0	16520	13954	5	4663	1	979	2040	420
0	0	16525	13959	5	4668	1	978	2060	440
0	0	16532	13964	5	4673	1	976	2060	450
0	0	16540	13969	5	4678	1	975	2080	460
0	0	16547	13974	5	4683	1	974	2090	470
0	0	16553	13978	5	4688	1	974	2110	490
0	0	16557	13982	5	4693	1	973	2120	500
0	0	16557	13987	5	4698	1	973	2120	500
0	0	16563	13990	5	4703	1	972	2130	510
0	0	16563	13990	5	4708	1	972	2140	520
0	0	16568	13996	5	4713	1	972	2170	530
0	0	16568	13996	5	4718	1	972	2200	530
0	0	16572	14000	5	4723	1	972	2230	540
0	0	16572	14000	5	4728	1	972	2240	540
0	0	16572	14000	5	4733	1	971	2240	540
0	0	16576	14000	5	4738	1	971	2210	520
0	0	16576	14000	5	4743	1	971	2210	520
0	0	16576	14000	5	4748	1	971	2210	520
0	0	16576	14000	5	4753	1	971	2210	520
0	0	16576	14000	5	4758	1	970	2210	520
0	0	16576	14000	5	4763	1	969	2210	520
0	0	16572	14000	5	4768	1	969	2200	520
0	0	16572	14000	5	4773	1	968	2200	520
0	0	16566	13994	5	4778	1	968	2200	520
0	0	16562	13990	5	4783	1	967	2200	520
0	0	16556	13985	5	4788	1	968	2200	520
0	0	16548	13977	5	4793	1	968	2180	500
0	0	16537	13969	5	4798	1	968	2180	500
0	0	16525	13957	5	4803	1	969	2180	500
0	0	16512	13946	5	4808	1	968	2180	500
0	0	16499	13934	5	4813	1	968	2180	500
0	0	16489	13921	5	4818	1	969	2180	500
0	0	16478	13909	5	4823	1	969	2170	500
0	0	16470	13895	5	4828	1	969	2150	480
0	0	16462	13880	5	4833	1	971	2140	480
0	0	16457	13867	5	4838	1	969	2120	460
0	0	16457	13856	5	4843	1	969	2120	460
0	0	16452	13846	5	4848	1	970	2110	460
0	0	16452	13837	5	4853	1	971	2100	440
0	0	16452	13829	5	4858	1	972	2100	440
0	0	16456	13821	5	4863	1	972	2090	430
0	0	16456	13814	5	4868	1	973	2070	420
0	0	16460	13810	5	4873	1	974	2070	420
0	0	16460	13810	5	4878	1	974	2060	410
0	0	16465	13810	5	4883	1	974	2050	390
0	0	16469	13806	5	4888	1	974	2050	390
0	0	16475	13806	5	4893	1	974	2040	380
0	0	16482	13806	5	4898	1	974	2040	380
0	0	16490	13806	5	4903	1	973	2040	380
0	0	16499	13806	5	4908	1	972	2050	390
0	0	16507	13806	5	4913	1	971	2050	390
0	0	16516	13806	5	4918	1	971	2050	390
0	0	16523	13811	5	4923	1	970	2050	390
0	0	16530	13811	5	4928	1	969	2050	390
0	0	16537	13816	5	4933	1	969	2050	390
0	0	16545	13816	5	4938	1	966	2050	390
0	0	16554	13822	5	4943	1	965	2060	410
0	0	16563	13826	5	4948	1	964	2060	410
0	0	16573	13831	5	4953	1	962	2060	410
0	0	16582	13836	5	4958	1	961	2060	410
0	0	16592	13840	5	4963	1	961	2060	410
0	0	16601	13846	5	4968	1	960	2060	410
0	0	16609	13852	5	4973	1	959	2080	400
0	0	16616	13860	5	4978	1	959	2080	400
0	0	16621	13868	5	4983	1	959	2090	400
0	0	16626	13877	5	4988	1	958	2090	400
0	0	16631	13885	5	4993	1	958	2090	400
0	0	16637	13893	5	4998	1	957	2090	400
0	0	16644	13903	5	5003	1	954	2090	400
0	0	16650	13912	5	5008	1	953	2090	400
0	0	16656	13922	5	5013	1	953	2090	400
0	0	16656	13931	5	5018	1	954	2100	410
0	0	16661	13939	5	5023	1	954	2100	410
0	0	16661	13946	5	5028	1	954	2120	420
0	0	16667	13955	5	5033	1	953	2130	430
0	0	16673	13963	5	5038	1	953	2150	440
0	0	16678	13972	5	5043	1	953	2150	440
0	0	16683	13979	5	5048	1	954	2150	450
0	0	16686	13984	5	5053	1	954	2170	460
0	0	16686	13989	5	5058	1	954	2170	480
0	0	16692	13993	5	5063	1	954	2170	480
0	0	16696	13998	5	5068	1	955	2170	500
0	0	16700	13998	5	5073	1	954	2180	500
0	0	16705	14004	5	5078	1	955	2200	520
0	0	16710	14004	5	5083	1	955	2210	520
0	0	16714	14010	5	5088	1	955	2210	520
0	0	16717	14013	5	5093	1	955	2210	520
0	0	16721	14013	5	5098	1	955	2240	540
0	0	16726	14019	5	5103	1	955	2210	520
0	0	16731	14019	5	5108	1	954	2210	520
0	0	16738	14024	5	5113	1	954	2210	520
0	0	16744	14024	5	5118	1	953	2210	520
0	0	16750	14029	5	5123	1	953	2210	520
0	0	16756	14029	5	5128	1	953	2210	520
0	0	16760	14034	5	5133	1	953	2200	520
0	0	16764	14034	5	5138	1	953	2200	520
0	0	16769	14034	5	5143	1	952	2200	520
0	0	16772	14038	5	5148	1	952	2200	520
0	0	16777	14038	5	5153	1	952	2200	520
0	0	16782	14038	5	5158	1	952	2200	520
0	0	16786	14038	5	5163	1	951	2230	510
0	0	16786	14034	5	5168	1	951	2230	510
0	0	16790	14034	5	5173	1	950	2220	490
0	0	16790	14031	5	5178	1	950	2220	490
0	0	16793	14027	5	5183	1	950	2220	490
0	0	16793	14022	5	5188	1	950	2220	490
0	0	16799	14014	5	5193	1	950	2220	490
0	0	16799	14006	5	5198	1	950	2240	500
0	0	16803	13997	5	5203	1	950	2240	500
0	0	16803	13988	5	5208	1	950	2240	500
0	0	16803	13979	5	5213	1	950	2240	500
0	0	16803	13968	5	5218	1	951	2240	500
0	0	16803	13958	5	5223	1	951	2240	500
0	0	16803	13947	5	5228	1	952	2240	500
0	0	16803	13937	5	5233	1	951	2240	500
0	0	16796	13928	5	5238	1	952	2250	510
0	0	16792	13919	5	5243	1	953	2250	510
0	0	16789	13910	5	5248	1	953	2240	500
0	0	16785	13902	5	5253	1	952	2240	500
0	0	16781	13894	5	5258	1	953	2220	490
0	0	16778	13886	5	5263	1	953	2220	490
0	0	16773	13879	5	5268	1	953	2230	470
0	0	16768	13868	5	5273	1	956	2210	460
0	0	16762	13858	5	5278	1	956	2220	460
0	0	16758	13848	5	5283	1	956	2210	450
0	0	16754	13839	5	5288	1	956	2190	440
0	0	16749	13833	5	5293	1	958	2190	440
0	0	16744	13826	5	5298	1	960	2180	430
0	0	16738	13819	5	5303	1	960	2180	430
0	0	16733	13814	5	5308	1	960	2160	420
0	0	16733	13810	5	5313	1	959	2150	410
0	0	16729	13810	5	5318	1	959	2150	410
0	0	16729	13810	5	5323	1	960	2130	400
0	0	16729	13810	5	5328	1	960	2130	400
0	0	16729	13810	5	5333	1	961	2130	400
0	0	16729	13810	5	5338	1	961	2130	400
0	0	16729	13810	5	5343	1	963	2130	400
0	0	16729	13810	5	5348	1	964	2130	400
0	0	16729	13810	5	5353	1	966	2150	410
0	0	16729	13810	5	5358	1	968	2150	410
0	0	16729	13815	5	5363	1	968	2150	410
0	0	16729	13818	5	5368	1	968	2150	410
0	0	16735	13823	5	5373	1	968	2150	410
0	0	16741	13830	5	5378	1	966	2150	410
0	0	16747	13839	5	5383	1	966	2150	410
0	0	16755	13848	5	5388	1	966	2150	410
0	0	16762	13861	5	5393	1	964	2150	410
0	0	16769	13876	5	5398	1	962	2150	410
0	0	16776	13891	5	5403	1	963	2150	410
0	0	16784	13906	5	5408	1	962	2150	410
0	0	16791	13921	5	5413	1	961	2150	410
0	0	16798	13934	5	5418	1	959	2150	410
0	0	16804	13945	5	5423	1	960	2160	420
0	0	16811	13957	5	5428	1	959	2180	430
0	0	16818	13965	5	5433	1	960	2180	430
0	0	16827	13972	5	5438	1	958	2190	440
0	0	16836	13978	5	5443	1	958	2210	450
0	0	16843	13982	5	5448	1	958	2200	460
0	0	16851	13988	5	5453	1	958	2210	460
0	0	16858	13993	5	5458	1	957	2210	480
0	0	16863	13998	5	5463	1	958	2210	480
0	0	16870	14003	5	5468	1	957	2220	490
0	0	16876	14003	5	5473	1	957	2240	500
0	0	16884	14008	5	5478	1	957	2240	500
0	0	16891	14008	5	5483	1	957	2250	510
0	0	16898	14008	5	5488	1	957	2270	520
0	0	16905	14008	5	5493	1	957	2270	520
0	0	16910	14011	5	5498	1	958	2270	520
0	0	16916	14011	5	5503	1	958	2270	520
0	0	16921	14011	5	5508	1	958	2270	520
0	0	16925	14011	5	5513	1	958	2270	520
0	0	16930	14011	5	5518	1	958	2270	520
0	0	16934	14011	5	5523	1	957	2250	510
0	0	16934	14011	5	5528	1	957	2250	510
0	0	16940	14006	5	5533	1	957	2250	510
0	0	16940	14006	5	5538	1	957	2240	500
0	0	16945	13999	5	5543	1	957	2240	500
0	0	16949	13993	5	5548	1	956	2240	500
0	0	16949	13986	5	5553	1	956	2220	490
0	0	16953	13978	5	5558	1	956	2220	490
0	0	16953	13969	5	5563	1	955	2220	490
0	0	16953	13958	5	5568	1	957	2220	490
0	0	16953	13944	5	5573	1	957	2210	480
0	0	16947	13927	5	5578	1	958	2210	480
0	0	16942	13909	5	5583	1	958	2210	480
0	0	16938	13891	5	5588	1	960	2180	470
0	0	16933	13875	5	5593	1	959	2170	460
0	0	16928	13862	5	5598	1	960	2170	460
0	0	16925	13849	5	5603	1	960	2170	460
0	0	16921	13838	5	5608	1	961	2150	450
0	0	16917	13829	5	5613	1	961	2150	450
0	0	16917	13820	5	5618	1	961	2150	450
0	0	16911	13812	5	5623	1	963	2180	440
0	0	16911	13804	5	5628	1	963	2170	440
0	0	16911	13797	5	5633	1	963	2180	430
0	0	16911	13791	5	5638	1	964	2180	430
0	0	16911	13787	5	5643	1	964	2160	420
0	0	16911	13787	5	5648	1	964	2160	420
0	0	16916	13781	5	5653	1	964	2180	410
0	0	16922	13781	5	5658	1	964	2170	410
0	0	16929	13777	5	5663	1	964	2180	400
0	0	16938	13777	5	5668	1	964	2180	400
0	0	16948	13777	5	5673	1	964	2180	400
0	0	16958	13777	5	5678	1	964	2180	400
0	0	16971	13784	5	5683	1	961	2180	400
0	0	16986	13790	5	5688	1	959	2180	400
0	0	17002	13799	5	5693	1	952	2180	400
0	0	17018	13809	5	5698	1	916	2180	400
0	0	17035	13821	5	5703	1	886	2180	410
0	0	17051	13833	5	5708	1	809	2180	410
0	0	17068	13847	5	5713	1	611	2160	420
0	0	17083	13861	5	5718	1	40	2160	420
0	0	17083	13861	5	5723	0	0	2160	420
0	0	17109	13887	5	5728	0	0	2160	420
0	0	17120	13900	5	5733	0	0	2160	420
0	0	17130	13914	5	5738	0	0	2160	420
0	0	17138	13929	5	5743	0	0	2180	430
0	0	17144	13945	5	5748	0	0	2180	430
0	0	17148	13961	5	5753	0	0	2190	440
0	0	17148	13978	5	5758	0	0	2210	430
0	0	17148	13995	5	5763	0	0	2230	440
0	0	17148	14014	5	5768	0	0	2250	440
0	0	17144	14034	5	5773	0	0	2250	440
0	0	17137	14053	5	5778	0	0	2270	450
0	0	17129	14071	5	5783	0	0	2270	450
0	0	17117	14090	5	5788	0	0	2280	460
0	0	17105	14107	5	5793	0	0	2280	460
0	0	17091	14122	5	5798	0	0	2300	470
0	0	17075	14138	5	5803	0	0	2300	470
0	0	17060	14152	5	5808	0	0	2320	470
0	0	17044	14165	5	5813	0	0	2340	480
0	0	17029	14176	5	5818	0	0	2340	480
0	0	17013	14184	5	5823	0	0	2340	480
0	0	16999	14191	5	5828	0	0	2330	490
0	0	16986	14196	5	5833	0	0	2330	490
0	0	16973	14202	5	5838	0	0	2310	500
0	0	16960	14207	5	5843	0	0	2320	500
0	0	16947	14210	5	5848	0	0	2320	500
0	0	16934	14210	5	5853	0	0	2320	500
0	0	16921	14215	5	5858	0	0	2340	490
0	0	16910	14215	5	5863	0	0	2350	480
0	0	16897	14220	5	5868	0	0	2380	460
0	0	16885	14220	5	5873	0	0	2420	450
0	0	16873	14225	5	5878	0	0	2430	450
0	0	16862	14229	5	5883	0	0	2440	430
0	0	16850	14232	5	5888	0	0	2450	420
0	0	16839	14232	5	5893	0	0	2460	410
0	0	16828	14237	5	5898	0	0	2470	400
0	0	16817	14237	5	5903	0	0	2500	380
0	0	16807	14237	5	5908	0	0	2500	370
0	0	16799	14237	5	5913	0	0	2510	360
0	0	16791	14231	5	5918	0	0	2520	350
0	0	16785	14226	5	5923	0	0	2530	330
0	0	16779	14219	5	5928	0	0	2530	330
0	0	16774	14212	5	5933	0	0	2550	330
0	0	16770	14204	5	5938	0	0	2550	330
0	0	16764	14197	5	5943	0	0	2540	350
0	0	16761	14190	5	5948	0	0	2530	360
0	0	16757	14185	5	5953	0	0	2520	380
0	0	16753	14181	5	5958	0	0	2510	380
0	0	16753	14181	5	5963	0	0	2500	400
0	0	16748	14181	5	5968	0	0	2490	410
0	0	16748	14178	5	5973	0	0	2480	430
0	0	16748	14178	5	5978	0	0	2450	430
0	0	16743	14178	5	5983	0	0	2440	450
0	0	16743	14178	5	5988	0	0	2430	460
0	0	16743	14178	5	5993	0	0	2430	460
0	0	16743	14178	5	5998	0	0	2410	470
0	0	16748	14178	5	6003	0	0	2390	480
0	0	16748	14178	5	6008	0	0	2390	480
0	0	16748	14178	5	6013	0	0	2350	480
0	0	16752	14172	5	6018	0	0	2350	480
0	0	16752	14172	5	6023	0	0	2340	480
0	0	16769	14221	4	6027	1	804	2170	460
0	0	16769	14227	5	6032	1	817	2150	450
0	0	16769	14227	5	6037	1	826	2150	450
0	0	16769	14230	5	6042	1	834	2150	450
0	0	16773	14230	5	6047	1	841	2150	450
0	0	16773	14235	5	6052	1	848	2150	450
0	0	16773	14235	5	6057	1	852	2150	450
0	0	16773	14235	5	6062	1	858	2150	440
0	0	16773	14235	5	6067	1	862	2150	440
0	0	16773	14235	5	6072	1	866	2150	440
0	0	16773	14235	5	6077	1	870	2150	440
0	0	16773	14235	5	6082	1	872	2150	440
0	0	16773	14235	5	6087	1	873	2150	440
0	0	16770	14231	5	6092	1	874	2150	440
0	0	16770	14231	5	6097	1	874	2150	440
0	0	16765	14231	5	6102	1	874	2150	440
0	0	16761	14225	5	6107	1	876	2150	440
0	0	16756	14222	5	6112	1	881	2150	440
0	0	16751	14217	5	6117	1	891	2150	440
0	0	16745	14213	5	6122	1	894	2150	440
0	0	16740	14208	5	6127	1	896	2130	450
0	0	16735	14204	5	6132	1	897	2130	450
0	0	16731	14200	5	6137	1	898	2110	460
0	0	16731	14200	5	6142	1	900	2100	440
0	0	16725	14194	5	6147	1	901	2100	440
0	0	16725	14194	5	6152	1	902	2100	440
0	0	16721	14190	5	6157	1	903	2100	440
0	0	16721	14190	5	6162	1	904	2100	440
0	0	16721	14190	5	6167	1	905	2100	440
0	0	16721	14190	5	6172	1	907	2100	440
0	0	16721	14190	5	6177	1	909	2100	440
0	0	16721	14190	5	6182	1	910	2100	440
0	0	16721	14190	5	6187	1	911	2100	440
0	0	16726	14190	5	6192	1	911	2100	440
0	0	16726	14195	5	6197	1	911	2100	440
0	0	16733	14195	5	6202	1	910	2100	440
0	0	16738	14202	5	6207	1	909	2100	440
0	0	16744	14208	5	6212	1	908	2100	440
0	0	16752	14214	5	6217	1	905	2100	440
0	0	16761	14220	5	6222	1	903	2100	440
0	0	16769	14226	5	6227	1	902	2100	440
0	0	16776	14232	5	6232	1	896	2100	440
0	0	16780	14238	5	6237	1	890	2100	440
0	0	16784	14242	5	6242	1	880	2100	440
0	0	16788	14242	5	6247	1	859	2100	440
0	0	16788	14246	5	6252	1	821	2110	460
0	0	16793	14246	5	6257	1	745	2110	460
0	0	16793	14246	5	6262	1	552	2110	460
0	0	16793	14246	5	6267	1	249	2130	450
0	0	16793	14246	5	6272	0	0	2130	450
0	0	16793	14242	5	6277	0	0	2150	440
0	0	16793	14237	5	6282	0	0	2150	440
0	0	16793	14237	5	6287	0	0	2150	440
0	0	16797	14237	5	6292	0	0	2150	450
0	0	16797	14237	5	6297	0	0	2150	450
0	0	16797	14247	5	6302	0	0	2180	440
0	0	16797	14255	5	6307	0	0	2200	460
0	0	16797	14265	5	6312	0	0	2210	450
0	0	16797	14277	5	6317	0	0	2240	450
0	0	16794	14291	5	6322	0	0	2250	440
0	0	16794	14307	5	6327	0	0	2290	440
0	0	16788	14324	5	6332	0	0	2310	440
0	0	16784	14343	5	6337	0	0	2350	430
0	0	16779	14364	5	6342	0	0	2370	430
0	0	16773	14387	5	6347	0	0	2390	420
0	0	16767	14411	5	6352	0	0	2440	400
0	0	16758	14437	5	6357	0	0	2470	380
0	0	16745	14465	5	6362	0	0	2510	350
0	0	16731	14493	5	6367	0	0	2530	330
0	0	16712	14523	5	6372	0	0	2560	300
0	0	16693	14557	5	6377	0	0	2580	290
0	0	16668	14592	5	6382	0	0	2590	300
0	0	16639	14633	5	6387	0	0	2590	300
0	0	16601	14681	5	6392	0	0	2610	300
0	0	16556	14734	5	6397	0	0	2610	300
0	0	16503	14793	5	6402	0	0	2610	300
0	0	16444	14862	5	6407	0	0	2610	300
0	0	16444	14862	5	6412	0	0	2610	300
