# Supplementary material for: “Let Me Hear Your Handwriting!” Evaluating the Movement Fluency from Its Sonification
Source: PLoS One. 2015 Jun 17;10(6):e0128388. doi: 10.1371/journal.pone.0128388 (PMC4470513; doi:10.1371/journal.pone.0128388)
Supplement: S1 Dataset — (ZIP) [file pone.0128388.s004.zip › S4_Dataset_Experiment1/ME5.txt]

Identification :	melissa
2008-10-20	10:09:36
Fichier origine :	C:\Documents and Settings\schon\Bureau\Ecriture\melissa lapin5.txt
Nb segments :	1
Seg	Num	X /100 mm	Y /100 mm	Interv ms	Time ms	Tip	P	Az	Al
0	0	316	11363	20	20	0	0	2370	460
0	0	316	11363	5	25	0	0	2370	460
0	0	316	11363	5	30	0	0	2370	460
0	0	316	11363	5	35	0	0	2370	460
0	0	316	11363	5	40	0	0	2370	460
0	0	316	11363	5	45	0	0	2370	460
0	0	316	11363	5	50	0	0	2390	440
0	0	316	11363	5	55	0	0	2390	440
0	0	316	11363	5	60	0	0	2390	440
0	0	316	11363	5	65	0	0	2370	460
0	0	316	11363	5	70	0	0	2370	460
0	0	316	11359	5	75	0	0	2370	460
0	0	316	11359	5	80	0	0	2370	460
0	0	316	11359	5	85	0	0	2370	460
0	0	312	11359	5	90	0	0	2370	460
0	0	312	11359	5	95	0	0	2370	460
0	0	312	11359	5	100	0	0	2370	460
0	0	312	11359	5	105	0	0	2370	460
0	0	312	11355	5	110	0	0	2370	460
0	0	312	11355	5	115	0	0	2370	460
0	0	312	11355	5	120	0	0	2370	460
0	0	312	11355	5	125	0	0	2370	460
0	0	312	11355	5	130	0	0	2370	460
0	0	312	11355	5	135	0	0	2390	440
0	0	308	11355	5	140	0	0	2390	440
0	0	308	11355	5	145	0	0	2390	440
0	0	308	11355	5	150	0	0	2390	440
0	0	308	11355	5	155	0	0	2370	430
0	0	308	11355	5	160	0	0	2370	430
0	0	312	11355	5	165	0	0	2370	430
0	0	312	11355	5	170	0	0	2370	430
0	0	312	11355	5	175	0	0	2390	440
0	0	312	11355	5	180	0	0	2390	440
0	0	312	11359	5	185	0	0	2390	440
0	0	312	11359	5	190	0	0	2390	440
0	0	312	11359	5	195	0	0	2390	440
0	0	312	11363	5	200	0	0	2390	440
0	0	312	11363	5	205	0	0	2390	440
0	0	312	11363	5	210	0	0	2390	440
0	0	312	11367	5	215	0	0	2390	440
0	0	312	11367	5	220	0	0	2390	440
0	0	312	11367	5	225	0	0	2390	440
0	0	316	11371	5	230	0	0	2390	440
0	0	316	11371	5	235	0	0	2390	440
0	0	316	11371	5	240	0	0	2390	440
0	0	316	11375	5	245	0	0	2390	440
0	0	319	11375	5	250	0	0	2390	440
0	0	319	11375	5	255	0	0	2390	440
0	0	319	11379	5	260	0	0	2390	440
0	0	319	11379	5	265	0	0	2390	440
0	0	324	11379	5	270	0	0	2390	440
0	0	324	11383	5	275	0	0	2390	440
0	0	328	11383	5	280	0	0	2390	440
0	0	328	11383	5	285	0	0	2390	440
0	0	331	11383	5	290	0	0	2390	440
0	0	331	11383	5	295	0	0	2390	440
0	0	331	11383	5	300	0	0	2390	440
0	0	331	11383	5	305	0	0	2390	440
0	0	331	11383	5	310	0	0	2390	440
0	0	331	11383	5	315	0	0	2390	440
0	0	331	11383	5	320	0	0	2390	440
0	0	331	11383	5	325	0	0	2390	440
0	0	331	11383	5	330	0	0	2370	460
0	0	331	11383	5	335	0	0	2370	460
0	0	331	11383	5	340	0	0	2370	460
0	0	331	11383	5	345	0	0	2370	460
0	0	331	11383	5	350	0	0	2370	460
0	0	331	11383	5	355	0	0	2370	460
0	0	331	11383	5	360	0	0	2370	460
0	0	331	11383	5	365	0	0	2370	460
0	0	331	11383	5	370	0	0	2350	450
0	0	331	11383	5	375	0	0	2350	450
0	0	331	11383	5	380	0	0	2350	450
0	0	331	11383	5	385	0	0	2350	450
0	0	335	11386	5	390	0	0	2350	450
0	0	335	11386	5	395	0	0	2350	450
0	0	335	11386	5	400	0	0	2350	450
0	0	335	11386	5	405	0	0	2350	450
0	0	335	11386	5	410	0	0	2350	450
0	0	335	11386	5	415	0	0	2350	450
0	0	335	11386	5	420	0	0	2350	450
0	0	335	11386	5	425	0	0	2350	450
0	0	335	11386	5	430	0	0	2350	450
0	0	335	11386	5	435	0	0	2350	450
0	0	335	11386	5	440	0	0	2350	450
0	0	331	11386	5	445	0	0	2350	450
0	0	331	11386	5	450	0	0	2350	450
0	0	331	11386	5	455	0	0	2350	450
0	0	331	11386	5	460	0	0	2350	450
0	0	331	11386	5	465	0	0	2350	450
0	0	331	11386	5	470	0	0	2350	450
0	0	331	11386	5	475	0	0	2350	450
0	0	331	11386	5	480	0	0	2350	450
0	0	331	11382	5	485	0	0	2350	450
0	0	327	11382	5	490	0	0	2350	450
0	0	327	11379	5	495	0	0	2350	450
0	0	327	11379	5	500	0	0	2350	450
0	0	324	11375	5	505	0	0	2350	450
0	0	324	11375	5	510	0	0	2350	450
0	0	324	11370	5	515	0	0	2350	450
0	0	319	11366	5	520	0	0	2350	450
0	0	319	11363	5	525	0	0	2350	450
0	0	313	11359	5	530	0	0	2350	450
0	0	313	11355	5	535	0	0	2350	450
0	0	307	11351	5	540	0	0	2350	450
0	0	307	11348	5	545	0	0	2350	450
0	0	304	11348	5	550	0	0	2350	450
0	0	301	11308	3	553	1	923	2330	450
0	0	306	11308	5	558	1	920	2330	450
0	0	311	11308	5	563	1	923	2330	450
0	0	316	11308	5	568	1	928	2330	450
0	0	322	11308	5	573	1	933	2320	450
0	0	329	11313	5	578	1	939	2320	450
0	0	335	11318	5	583	1	944	2280	460
0	0	343	11325	5	588	1	942	2280	460
0	0	354	11333	5	593	1	942	2280	460
0	0	368	11345	5	598	1	944	2280	460
0	0	386	11358	5	603	1	942	2300	450
0	0	406	11373	5	608	1	942	2300	450
0	0	424	11389	5	613	1	942	2310	440
0	0	442	11405	5	618	1	941	2310	440
0	0	458	11419	5	623	1	942	2310	440
0	0	472	11434	5	628	1	941	2310	440
0	0	484	11448	5	633	1	941	2310	440
0	0	496	11462	5	638	1	941	2310	440
0	0	508	11475	5	643	1	941	2310	440
0	0	519	11489	5	648	1	940	2310	440
0	0	531	11503	5	653	1	941	2310	440
0	0	543	11519	5	658	1	941	2310	440
0	0	554	11536	5	663	1	940	2310	440
0	0	565	11554	5	668	1	940	2300	450
0	0	576	11575	5	673	1	939	2300	450
0	0	588	11596	5	678	1	940	2280	460
0	0	601	11619	5	683	1	939	2280	460
0	0	614	11641	5	688	1	939	2280	460
0	0	626	11662	5	693	1	939	2280	460
0	0	637	11683	5	698	1	939	2270	450
0	0	645	11704	5	703	1	939	2270	450
0	0	653	11725	5	708	1	939	2270	450
0	0	659	11746	5	713	1	939	2270	450
0	0	665	11765	5	718	1	938	2250	440
0	0	673	11785	5	723	1	937	2270	430
0	0	681	11805	5	728	1	938	2270	430
0	0	688	11825	5	733	1	937	2260	430
0	0	695	11846	5	738	1	936	2240	440
0	0	701	11867	5	743	1	935	2240	440
0	0	706	11889	5	748	1	935	2240	440
0	0	710	11910	5	753	1	934	2250	440
0	0	710	11930	5	758	1	934	2240	450
0	0	714	11950	5	763	1	928	2240	450
0	0	714	11968	5	768	1	930	2220	460
0	0	714	11986	5	773	1	928	2220	460
0	0	714	12004	5	778	1	928	2210	460
0	0	714	12019	5	783	1	928	2210	460
0	0	714	12032	5	788	1	927	2180	470
0	0	710	12042	5	793	1	926	2180	470
0	0	710	12050	5	798	1	927	2180	470
0	0	705	12055	5	803	1	926	2190	490
0	0	701	12055	5	808	1	926	2190	490
0	0	701	12060	5	813	1	924	2170	500
0	0	695	12060	5	818	1	922	2170	500
0	0	695	12060	5	823	1	919	2170	500
0	0	690	12060	5	828	1	917	2150	480
0	0	687	12056	5	833	1	916	2150	480
0	0	683	12052	5	838	1	916	2150	480
0	0	678	12047	5	843	1	916	2150	480
0	0	671	12041	5	848	1	916	2140	480
0	0	664	12034	5	853	1	915	2140	480
0	0	656	12025	5	858	1	915	2140	480
0	0	648	12015	5	863	1	916	2140	480
0	0	640	12004	5	868	1	916	2140	480
0	0	632	11992	5	873	1	916	2140	480
0	0	625	11978	5	878	1	916	2140	480
0	0	618	11965	5	883	1	916	2140	480
0	0	612	11950	5	888	1	916	2140	480
0	0	605	11934	5	893	1	917	2140	480
0	0	600	11916	5	898	1	917	2140	480
0	0	594	11896	5	903	1	918	2130	480
0	0	588	11874	5	908	1	919	2130	480
0	0	583	11851	5	913	1	919	2120	500
0	0	577	11828	5	918	1	920	2120	500
0	0	573	11805	5	923	1	920	2140	490
0	0	569	11782	5	928	1	919	2140	490
0	0	569	11759	5	933	1	919	2140	480
0	0	566	11735	5	938	1	920	2140	480
0	0	566	11710	5	943	1	920	2140	480
0	0	566	11684	5	948	1	920	2160	470
0	0	566	11657	5	953	1	922	2160	470
0	0	566	11630	5	958	1	921	2150	450
0	0	570	11604	5	963	1	922	2150	450
0	0	570	11579	5	968	1	924	2180	440
0	0	570	11554	5	973	1	926	2180	440
0	0	570	11531	5	978	1	924	2190	440
0	0	570	11511	5	983	1	924	2190	440
0	0	570	11491	5	988	1	924	2210	430
0	0	570	11472	5	993	1	925	2210	430
0	0	570	11455	5	998	1	924	2220	430
0	0	570	11437	5	1003	1	923	2240	440
0	0	565	11420	5	1008	1	924	2240	440
0	0	561	11404	5	1013	1	924	2240	440
0	0	556	11388	5	1018	1	924	2250	440
0	0	551	11372	5	1023	1	924	2250	440
0	0	547	11356	5	1028	1	924	2250	440
0	0	543	11341	5	1033	1	924	2270	450
0	0	543	11327	5	1038	1	924	2270	450
0	0	538	11314	5	1043	1	923	2270	450
0	0	538	11301	5	1048	1	923	2290	440
0	0	538	11290	5	1053	1	922	2300	450
0	0	541	11281	5	1058	1	922	2310	440
0	0	541	11273	5	1063	1	921	2310	440
0	0	547	11269	5	1068	1	921	2310	440
0	0	551	11269	5	1073	1	920	2330	450
0	0	557	11265	5	1078	1	916	2330	450
0	0	564	11265	5	1083	1	907	2330	450
0	0	574	11265	5	1088	1	891	2350	430
0	0	587	11273	5	1093	1	878	2350	430
0	0	600	11279	5	1098	1	852	2360	430
0	0	614	11286	5	1103	1	827	2370	430
0	0	627	11294	5	1108	1	753	2370	430
0	0	639	11303	5	1113	1	635	2370	430
0	0	651	11312	5	1118	1	398	2370	430
0	0	661	11321	5	1123	1	252	2370	430
0	0	661	11321	5	1128	0	0	2370	430
0	0	682	11338	5	1133	0	0	2390	440
0	0	691	11347	5	1138	0	0	2390	440
0	0	699	11357	5	1143	0	0	2390	440
0	0	706	11367	5	1148	0	0	2390	440
0	0	713	11378	5	1153	0	0	2390	440
0	0	720	11389	5	1158	0	0	2390	440
0	0	726	11402	5	1163	0	0	2390	440
0	0	734	11415	5	1168	0	0	2390	440
0	0	740	11429	5	1173	0	0	2410	420
0	0	746	11442	5	1178	0	0	2410	420
0	0	752	11456	5	1183	0	0	2420	410
0	0	757	11468	5	1188	0	0	2420	410
0	0	763	11481	5	1193	0	0	2420	410
0	0	770	11492	5	1198	0	0	2440	400
0	0	776	11501	5	1203	0	0	2440	390
0	0	783	11509	5	1208	0	0	2440	370
0	0	789	11516	5	1213	0	0	2450	360
0	0	796	11523	5	1218	0	0	2460	350
0	0	802	11527	5	1223	0	0	2460	350
0	0	808	11527	5	1228	0	0	2460	340
0	0	814	11532	5	1233	0	0	2480	320
0	0	818	11532	5	1238	0	0	2480	320
0	0	823	11532	5	1243	0	0	2490	310
0	0	826	11532	5	1248	0	0	2470	310
0	0	830	11532	5	1253	0	0	2470	310
0	0	830	11532	5	1258	0	0	2490	290
0	0	835	11527	5	1263	0	0	2490	290
0	0	835	11527	5	1268	0	0	2490	280
0	0	840	11527	5	1273	0	0	2490	280
0	0	840	11523	5	1278	0	0	2490	280
0	0	845	11523	5	1283	0	0	2490	280
0	0	845	11523	5	1288	0	0	2490	280
0	0	849	11523	5	1293	0	0	2490	280
0	0	849	11519	5	1298	0	0	2480	290
0	0	849	11519	5	1303	0	0	2480	290
0	0	849	11513	5	1308	0	0	2460	310
0	0	852	11510	5	1313	0	0	2460	310
0	0	852	11506	5	1318	0	0	2460	310
0	0	856	11502	5	1323	0	0	2460	310
0	0	856	11498	5	1328	0	0	2460	320
0	0	865	11494	5	1333	0	0	2460	320
0	0	865	11489	5	1338	0	0	2450	330
0	0	870	11485	5	1343	0	0	2450	330
0	0	870	11481	4	1347	1	775	2390	390
0	0	870	11481	5	1352	1	802	2390	390
0	0	870	11481	5	1357	1	825	2370	400
0	0	870	11486	5	1362	1	847	2370	400
0	0	870	11486	5	1367	1	862	2370	400
0	0	870	11486	5	1372	1	873	2370	400
0	0	870	11486	5	1377	1	882	2370	400
0	0	870	11489	5	1382	1	889	2370	400
0	0	875	11489	5	1387	1	891	2360	400
0	0	878	11489	5	1392	1	891	2360	400
0	0	878	11489	5	1397	1	891	2360	400
0	0	884	11489	5	1402	1	891	2360	400
0	0	884	11489	5	1407	1	890	2360	400
0	0	889	11489	5	1412	1	888	2360	400
0	0	894	11489	5	1417	1	887	2360	400
0	0	899	11489	5	1422	1	886	2360	400
0	0	905	11486	5	1427	1	886	2360	400
0	0	911	11486	5	1432	1	885	2360	400
0	0	915	11479	5	1437	1	885	2360	400
0	0	915	11474	5	1442	1	885	2360	400
0	0	921	11468	5	1447	1	885	2360	400
0	0	921	11462	5	1452	1	885	2360	400
0	0	921	11455	5	1457	1	885	2360	400
0	0	921	11447	5	1462	1	886	2360	400
0	0	921	11438	5	1467	1	885	2360	400
0	0	921	11428	5	1472	1	884	2360	400
0	0	921	11417	5	1477	1	886	2360	400
0	0	916	11405	5	1482	1	887	2360	400
0	0	912	11394	5	1487	1	887	2380	380
0	0	907	11381	5	1492	1	887	2380	380
0	0	901	11369	5	1497	1	887	2390	380
0	0	894	11358	5	1502	1	886	2400	380
0	0	887	11347	5	1507	1	886	2400	380
0	0	878	11337	5	1512	1	886	2400	380
0	0	866	11325	5	1517	1	889	2400	380
0	0	853	11316	5	1522	1	889	2400	380
0	0	839	11306	5	1527	1	891	2420	380
0	0	826	11296	5	1532	1	892	2420	380
0	0	816	11290	5	1537	1	894	2420	380
0	0	807	11284	5	1542	1	898	2420	380
0	0	799	11280	5	1547	1	904	2410	390
0	0	792	11280	5	1552	1	904	2420	390
0	0	786	11276	5	1557	1	905	2400	410
0	0	786	11276	5	1562	1	908	2400	410
0	0	782	11276	5	1567	1	911	2400	410
0	0	782	11276	5	1572	1	911	2400	410
0	0	782	11280	5	1577	1	912	2400	410
0	0	782	11284	5	1582	1	911	2400	410
0	0	778	11290	5	1587	1	912	2400	410
0	0	778	11297	5	1592	1	911	2400	410
0	0	778	11305	5	1597	1	909	2400	410
0	0	782	11315	5	1602	1	905	2400	410
0	0	786	11327	5	1607	1	900	2400	410
0	0	793	11341	5	1612	1	894	2400	410
0	0	800	11356	5	1617	1	880	2400	410
0	0	808	11373	5	1622	1	880	2400	410
0	0	817	11389	5	1627	1	871	2400	410
0	0	827	11407	5	1632	1	865	2400	410
0	0	839	11425	5	1637	1	856	2400	410
0	0	852	11442	5	1642	1	847	2400	410
0	0	865	11459	5	1647	1	840	2400	410
0	0	877	11476	5	1652	1	808	2400	410
0	0	887	11490	5	1657	1	815	2400	410
0	0	896	11501	5	1662	1	818	2400	410
0	0	904	11509	5	1667	1	822	2390	410
0	0	912	11513	5	1672	1	821	2390	410
0	0	918	11517	5	1677	1	823	2390	410
0	0	923	11517	5	1682	1	825	2390	410
0	0	927	11521	5	1687	1	827	2390	410
0	0	932	11521	5	1692	1	828	2390	410
0	0	937	11521	5	1697	1	832	2390	410
0	0	941	11521	5	1702	1	837	2390	390
0	0	941	11521	5	1707	1	841	2390	390
0	0	947	11521	5	1712	1	845	2400	380
0	0	947	11521	5	1717	1	849	2400	380
0	0	952	11521	5	1722	1	852	2390	380
0	0	952	11521	5	1727	1	853	2390	380
0	0	952	11521	5	1732	1	854	2390	380
0	0	952	11517	5	1737	1	855	2390	380
0	0	952	11517	5	1742	1	859	2390	380
0	0	952	11509	5	1747	1	865	2400	360
0	0	952	11502	5	1752	1	871	2390	360
0	0	952	11493	5	1757	1	872	2400	350
0	0	952	11482	5	1762	1	881	2400	350
0	0	952	11470	5	1767	1	889	2400	350
0	0	946	11457	5	1772	1	895	2400	350
0	0	942	11442	5	1777	1	898	2400	350
0	0	942	11428	5	1782	1	898	2410	350
0	0	938	11414	5	1787	1	899	2410	350
0	0	938	11400	5	1792	1	905	2410	350
0	0	932	11386	5	1797	1	908	2410	350
0	0	932	11374	5	1802	1	913	2410	350
0	0	929	11363	5	1807	1	912	2420	360
0	0	929	11354	5	1812	1	912	2420	360
0	0	929	11347	5	1817	1	912	2420	360
0	0	929	11341	5	1822	1	913	2420	360
0	0	929	11335	5	1827	1	913	2420	360
0	0	929	11331	5	1832	1	914	2410	360
0	0	929	11325	5	1837	1	916	2410	360
0	0	929	11319	5	1842	1	916	2430	370
0	0	933	11313	5	1847	1	916	2430	370
0	0	933	11309	5	1852	1	915	2440	360
0	0	937	11309	5	1857	1	914	2440	360
0	0	937	11304	5	1862	1	912	2440	360
0	0	941	11304	5	1867	1	911	2440	360
0	0	945	11298	5	1872	1	909	2440	360
0	0	949	11293	5	1877	1	902	2440	360
0	0	954	11289	5	1882	1	877	2440	360
0	0	960	11289	5	1887	1	828	2450	360
0	0	965	11286	5	1892	1	719	2450	360
0	0	971	11286	5	1897	1	391	2460	350
0	0	971	11286	5	1902	0	0	2460	350
0	0	990	11296	5	1907	0	0	2470	340
0	0	1003	11304	5	1912	0	0	2470	340
0	0	1014	11313	5	1917	0	0	2490	340
0	0	1025	11323	5	1922	0	0	2500	320
0	0	1036	11333	5	1927	0	0	2500	320
0	0	1046	11344	5	1932	0	0	2510	320
0	0	1055	11356	5	1937	0	0	2520	300
0	0	1064	11368	5	1942	0	0	2530	300
0	0	1073	11382	5	1947	0	0	2540	290
0	0	1081	11394	5	1952	0	0	2540	290
0	0	1088	11407	5	1957	0	0	2540	290
0	0	1095	11420	5	1962	0	0	2540	290
0	0	1101	11432	5	1967	0	0	2540	290
0	0	1107	11444	5	1972	0	0	2540	290
0	0	1114	11454	5	1977	0	0	2540	290
0	0	1120	11464	5	1982	0	0	2540	290
0	0	1125	11471	5	1987	0	0	2540	290
0	0	1129	11478	5	1992	0	0	2540	290
0	0	1129	11481	5	1997	0	0	2540	290
0	0	1132	11481	5	2002	0	0	2530	290
0	0	1132	11481	5	2007	0	0	2530	290
0	0	1132	11481	5	2012	0	0	2530	290
0	0	1132	11481	5	2017	0	0	2520	290
0	0	1132	11481	5	2022	0	0	2520	290
0	0	1125	11478	5	2027	0	0	2520	290
0	0	1119	11478	5	2032	0	0	2520	290
0	0	1112	11478	5	2037	0	0	2510	290
0	0	1102	11478	5	2042	0	0	2510	290
0	0	1091	11478	5	2047	0	0	2510	290
0	0	1080	11478	5	2052	0	0	2490	280
0	0	1068	11474	5	2057	0	0	2490	280
0	0	1056	11474	5	2062	0	0	2490	280
0	0	1045	11466	5	2067	0	0	2490	280
0	0	1035	11459	5	2072	0	0	2490	280
0	0	1026	11450	5	2077	0	0	2490	280
0	0	1019	11439	5	2082	0	0	2490	280
0	0	1013	11429	5	2087	0	0	2490	280
0	0	1009	11417	5	2092	0	0	2490	280
0	0	1006	11406	5	2097	0	0	2490	280
0	0	1002	11396	5	2102	0	0	2490	280
0	0	1002	11386	5	2107	0	0	2490	280
0	0	996	11376	5	2112	0	0	2490	280
0	0	996	11367	5	2117	0	0	2490	280
0	0	991	11360	5	2122	0	0	2490	280
0	0	991	11353	5	2127	0	0	2490	280
0	0	991	11347	5	2132	0	0	2490	280
0	0	987	11341	5	2137	0	0	2510	290
0	0	987	11335	5	2142	0	0	2510	290
0	0	981	11329	5	2147	0	0	2510	290
0	0	981	11323	5	2152	0	0	2510	290
0	0	976	11317	5	2157	0	0	2510	290
0	0	976	11310	5	2162	0	0	2510	290
0	0	972	11304	5	2167	0	0	2510	290
0	0	972	11299	5	2172	0	0	2510	290
0	0	960	11287	5	2177	1	868	2460	340
0	0	960	11287	5	2182	1	883	2440	360
0	0	960	11287	5	2187	1	898	2420	360
0	0	960	11287	5	2192	1	912	2410	360
0	0	960	11287	5	2197	1	924	2410	360
0	0	960	11287	5	2202	1	936	2400	380
0	0	960	11287	5	2207	1	945	2400	380
0	0	960	11287	5	2212	1	953	2400	380
0	0	960	11283	5	2217	1	960	2400	380
0	0	960	11283	5	2222	1	966	2400	380
0	0	960	11283	5	2227	1	972	2400	380
0	0	963	11283	5	2232	1	976	2400	380
0	0	963	11283	5	2237	1	979	2400	380
0	0	967	11283	5	2242	1	980	2400	380
0	0	967	11283	5	2247	1	981	2390	380
0	0	972	11283	5	2252	1	980	2390	380
0	0	976	11287	5	2257	1	980	2390	380
0	0	982	11291	5	2262	1	979	2390	380
0	0	991	11298	5	2267	1	978	2390	380
0	0	1002	11306	5	2272	1	978	2390	380
0	0	1014	11315	5	2277	1	975	2390	380
0	0	1028	11326	5	2282	1	976	2390	380
0	0	1042	11336	5	2287	1	976	2390	380
0	0	1056	11348	5	2292	1	974	2390	380
0	0	1071	11361	5	2297	1	972	2390	380
0	0	1085	11375	5	2302	1	968	2400	360
0	0	1099	11389	5	2307	1	965	2400	360
0	0	1112	11404	5	2312	1	961	2410	350
0	0	1124	11418	5	2317	1	957	2410	350
0	0	1136	11432	5	2322	1	949	2430	340
0	0	1147	11445	5	2327	1	941	2430	340
0	0	1157	11459	5	2332	1	931	2440	330
0	0	1166	11474	5	2337	1	926	2440	330
0	0	1174	11488	5	2342	1	916	2460	320
0	0	1181	11502	5	2347	1	909	2460	320
0	0	1188	11514	5	2352	1	906	2460	310
0	0	1192	11524	5	2357	1	906	2460	310
0	0	1195	11529	5	2362	1	907	2460	310
0	0	1195	11533	5	2367	1	907	2460	310
0	0	1195	11533	5	2372	1	906	2480	290
0	0	1195	11533	5	2377	1	906	2480	290
0	0	1190	11533	5	2382	1	906	2470	280
0	0	1186	11525	5	2387	1	907	2470	280
0	0	1180	11515	5	2392	1	907	2470	280
0	0	1171	11502	5	2397	1	909	2470	280
0	0	1161	11486	5	2402	1	911	2470	280
0	0	1150	11466	5	2407	1	916	2470	280
0	0	1137	11444	5	2412	1	922	2470	280
0	0	1123	11420	5	2417	1	931	2470	280
0	0	1109	11396	5	2422	1	936	2470	280
0	0	1094	11372	5	2427	1	941	2470	280
0	0	1081	11349	5	2432	1	942	2470	280
0	0	1069	11327	5	2437	1	942	2470	280
0	0	1058	11303	5	2442	1	945	2490	280
0	0	1048	11278	5	2447	1	950	2490	280
0	0	1037	11252	5	2452	1	953	2490	280
0	0	1027	11226	5	2457	1	954	2480	290
0	0	1017	11199	5	2462	1	957	2490	290
0	0	1008	11171	5	2467	1	961	2470	310
0	0	999	11145	5	2472	1	962	2470	310
0	0	992	11121	5	2477	1	961	2470	310
0	0	986	11102	5	2482	1	961	2490	310
0	0	982	11086	5	2487	1	961	2480	320
0	0	982	11073	5	2492	1	961	2480	320
0	0	982	11062	5	2497	1	961	2470	340
0	0	982	11053	5	2502	1	961	2470	340
0	0	982	11047	5	2507	1	961	2490	340
0	0	982	11047	5	2512	1	961	2490	340
0	0	982	11043	5	2517	1	961	2490	340
0	0	982	11043	5	2522	1	961	2500	340
0	0	982	11043	5	2527	1	961	2500	340
0	0	982	11046	5	2532	1	961	2510	350
0	0	982	11050	5	2537	1	960	2510	350
0	0	987	11056	5	2542	1	959	2510	350
0	0	991	11061	5	2547	1	956	2520	350
0	0	995	11069	5	2552	1	950	2520	350
0	0	999	11078	5	2557	1	939	2520	350
0	0	1004	11090	5	2562	1	933	2520	350
0	0	1010	11104	5	2567	1	926	2520	350
0	0	1018	11121	5	2572	1	922	2520	350
0	0	1025	11138	5	2577	1	920	2550	330
0	0	1032	11157	5	2582	1	919	2550	330
0	0	1040	11176	5	2587	1	922	2550	320
0	0	1048	11196	5	2592	1	920	2550	320
0	0	1056	11219	5	2597	1	924	2550	320
0	0	1065	11244	5	2602	1	923	2540	320
0	0	1074	11270	5	2607	1	922	2540	320
0	0	1084	11297	5	2612	1	924	2540	320
0	0	1094	11324	5	2617	1	924	2550	300
0	0	1104	11349	5	2622	1	923	2550	300
0	0	1112	11374	5	2627	1	924	2550	290
0	0	1120	11397	5	2632	1	922	2550	290
0	0	1127	11420	5	2637	1	920	2550	290
0	0	1134	11443	5	2642	1	918	2550	290
0	0	1141	11463	5	2647	1	917	2540	290
0	0	1149	11480	5	2652	1	915	2540	290
0	0	1156	11495	5	2657	1	915	2540	290
0	0	1165	11508	5	2662	1	914	2530	290
0	0	1173	11520	5	2667	1	913	2530	290
0	0	1180	11530	5	2672	1	914	2530	290
0	0	1188	11540	5	2677	1	915	2520	290
0	0	1197	11548	5	2682	1	914	2520	290
0	0	1205	11554	5	2687	1	914	2520	290
0	0	1214	11560	5	2692	1	914	2520	290
0	0	1222	11566	5	2697	1	916	2520	290
0	0	1228	11571	5	2702	1	915	2510	290
0	0	1234	11575	5	2707	1	915	2510	290
0	0	1239	11579	5	2712	1	915	2510	290
0	0	1244	11579	5	2717	1	916	2510	290
0	0	1244	11584	5	2722	1	916	2490	280
0	0	1248	11584	5	2727	1	916	2490	280
0	0	1248	11584	5	2732	1	916	2490	280
0	0	1248	11579	5	2737	1	916	2490	280
0	0	1248	11575	5	2742	1	916	2490	280
0	0	1248	11568	5	2747	1	916	2490	280
0	0	1248	11557	5	2752	1	918	2490	280
0	0	1248	11542	5	2757	1	919	2490	280
0	0	1248	11525	5	2762	1	920	2490	280
0	0	1248	11506	5	2767	1	921	2490	280
0	0	1242	11486	5	2772	1	923	2490	280
0	0	1237	11468	5	2777	1	926	2490	280
0	0	1231	11450	5	2782	1	929	2490	280
0	0	1224	11433	5	2787	1	932	2490	280
0	0	1218	11416	5	2792	1	937	2490	280
0	0	1212	11398	5	2797	1	942	2490	280
0	0	1208	11381	5	2802	1	943	2490	280
0	0	1208	11365	5	2807	1	944	2490	280
0	0	1202	11352	5	2812	1	945	2490	280
0	0	1202	11342	5	2817	1	945	2510	290
0	0	1198	11336	5	2822	1	945	2510	290
0	0	1198	11331	5	2827	1	945	2510	290
0	0	1198	11331	5	2832	1	945	2510	290
0	0	1198	11325	5	2837	1	945	2520	290
0	0	1203	11325	5	2842	1	946	2520	290
0	0	1203	11325	5	2847	1	945	2520	290
0	0	1210	11325	5	2852	1	945	2520	290
0	0	1215	11325	5	2857	1	942	2520	290
0	0	1223	11325	5	2862	1	931	2530	290
0	0	1234	11330	5	2867	1	902	2530	290
0	0	1247	11336	5	2872	1	876	2530	290
0	0	1261	11342	5	2877	1	838	2530	290
0	0	1274	11351	5	2882	1	696	2530	290
0	0	1287	11360	5	2887	1	323	2540	290
0	0	1287	11360	5	2892	0	0	2540	290
0	0	1311	11379	5	2897	0	0	2540	290
0	0	1324	11389	5	2902	0	0	2540	290
0	0	1337	11401	5	2907	0	0	2550	290
0	0	1351	11413	5	2912	0	0	2550	290
0	0	1364	11426	5	2917	0	0	2550	290
0	0	1375	11440	5	2922	0	0	2550	290
0	0	1386	11454	5	2927	0	0	2550	300
0	0	1395	11471	5	2932	0	0	2540	320
0	0	1404	11491	5	2937	0	0	2530	330
0	0	1412	11514	5	2942	0	0	2520	350
0	0	1422	11537	5	2947	0	0	2500	370
0	0	1432	11560	5	2952	0	0	2500	380
0	0	1446	11580	5	2957	0	0	2480	400
0	0	1462	11599	5	2962	0	0	2460	420
0	0	1479	11614	5	2967	0	0	2440	430
0	0	1498	11625	5	2972	0	0	2430	450
0	0	1521	11631	5	2977	0	0	2400	450
0	0	1547	11631	5	2982	0	0	2380	460
0	0	1577	11625	5	2987	0	0	2360	470
0	0	1609	11615	5	2992	0	0	2340	480
0	0	1642	11601	5	2997	0	0	2320	470
0	0	1674	11587	5	3002	0	0	2340	460
0	0	1702	11574	5	3007	0	0	2320	450
0	0	1725	11568	5	3012	0	0	2330	450
0	0	1743	11568	5	3017	0	0	2310	440
0	0	1756	11568	5	3022	0	0	2330	430
0	0	1767	11573	5	3027	0	0	2320	420
0	0	1775	11573	5	3032	0	0	2330	420
0	0	1780	11577	5	3037	0	0	2350	400
0	0	1780	11577	5	3042	0	0	2330	400
0	0	1780	11580	5	3047	0	0	2340	390
0	0	1769	11580	5	3052	0	0	2340	390
0	0	1754	11586	5	3057	0	0	2360	380
0	0	1734	11586	5	3062	0	0	2360	380
0	0	1709	11592	5	3067	0	0	2350	370
0	0	1681	11592	5	3072	0	0	2330	390
0	0	1652	11592	5	3077	0	0	2330	390
0	0	1619	11587	5	3082	0	0	2320	390
0	0	1588	11578	5	3087	0	0	2320	390
0	0	1558	11565	5	3092	0	0	2280	400
0	0	1527	11548	5	3097	0	0	2270	400
0	0	1499	11530	5	3102	0	0	2250	410
0	0	1472	11509	5	3107	0	0	2220	430
0	0	1444	11487	5	3112	0	0	2230	440
0	0	1419	11464	5	3117	0	0	2210	450
0	0	1394	11440	5	3122	0	0	2200	460
0	0	1370	11417	5	3127	0	0	2170	460
0	0	1350	11393	5	3132	0	0	2170	480
0	0	1331	11371	5	3137	0	0	2170	480
0	0	1315	11349	5	3142	0	0	2170	480
0	0	1302	11328	5	3147	0	0	2180	470
0	0	1291	11308	5	3152	0	0	2230	470
0	0	1282	11290	5	3157	0	0	2240	470
0	0	1275	11274	5	3162	0	0	2260	460
0	0	1269	11258	5	3167	0	0	2270	450
0	0	1265	11244	5	3172	0	0	2290	440
0	0	1265	11232	5	3177	0	0	2300	430
0	0	1265	11222	5	3182	0	0	2320	420
0	0	1265	11215	5	3187	0	0	2330	420
0	0	1265	11212	5	3192	0	0	2360	400
0	0	1268	11212	5	3197	0	0	2380	380
0	0	1272	11212	5	3202	0	0	2400	360
0	0	1276	11217	5	3207	0	0	2430	340
0	0	1276	11222	5	3212	0	0	2440	330
0	0	1281	11228	5	3217	0	0	2460	320
0	0	1281	11234	5	3222	0	0	2460	310
0	0	1285	11240	5	3227	0	0	2460	310
0	0	1285	11246	5	3232	0	0	2460	310
0	0	1285	11252	5	3237	0	0	2460	310
0	0	1285	11258	5	3242	0	0	2460	310
0	0	1285	11263	5	3247	0	0	2460	310
0	0	1285	11267	5	3252	0	0	2450	300
0	0	1285	11272	5	3257	0	0	2450	300
0	0	1285	11277	5	3262	0	0	2440	310
0	0	1285	11283	5	3267	0	0	2440	310
0	0	1285	11291	5	3272	0	0	2420	330
0	0	1288	11297	5	3277	0	0	2420	330
0	0	1288	11305	5	3282	0	0	2410	330
0	0	1288	11312	5	3287	0	0	2410	330
0	0	1288	11319	5	3292	0	0	2400	350
0	0	1284	11326	5	3297	0	0	2390	350
0	0	1280	11334	5	3302	0	0	2380	350
0	0	1277	11341	5	3307	0	0	2380	350
0	0	1273	11348	5	3312	0	0	2360	370
0	0	1273	11354	5	3317	0	0	2360	370
0	0	1268	11359	5	3322	0	0	2350	370
0	0	1268	11364	5	3327	0	0	2350	370
0	0	1264	11368	5	3332	0	0	2330	390
0	0	1264	11371	5	3337	0	0	2310	380
0	0	1260	11375	5	3342	0	0	2310	380
0	0	1260	11375	5	3347	0	0	2310	380
0	0	1256	11378	5	3352	0	0	2310	380
0	0	1256	11378	5	3357	0	0	2310	380
0	0	1256	11378	5	3362	0	0	2330	390
0	0	1253	11378	5	3367	0	0	2330	390
0	0	1253	11374	5	3372	0	0	2330	390
0	0	1253	11374	5	3377	0	0	2330	390
0	0	1231	11350	5	3382	1	923	2310	380
0	0	1227	11344	5	3387	1	932	2310	380
0	0	1227	11340	5	3392	1	939	2310	380
0	0	1227	11336	5	3397	1	948	2310	380
0	0	1227	11331	5	3402	1	954	2300	380
0	0	1227	11325	5	3407	1	957	2300	380
0	0	1227	11320	5	3412	1	959	2270	390
0	0	1227	11314	5	3417	1	962	2270	390
0	0	1227	11308	5	3422	1	964	2270	390
0	0	1227	11302	5	3427	1	966	2270	390
0	0	1232	11296	5	3432	1	967	2270	390
0	0	1232	11293	5	3437	1	967	2270	390
0	0	1237	11293	5	3442	1	968	2250	380
0	0	1237	11288	5	3447	1	969	2250	380
0	0	1243	11288	5	3452	1	971	2250	380
0	0	1246	11288	5	3457	1	973	2250	380
0	0	1252	11288	5	3462	1	975	2250	380
0	0	1260	11288	5	3467	1	974	2250	380
0	0	1269	11292	5	3472	1	975	2250	380
0	0	1280	11298	5	3477	1	976	2250	380
0	0	1291	11305	5	3482	1	977	2250	380
0	0	1301	11313	5	3487	1	977	2250	380
0	0	1313	11321	5	3492	1	977	2250	380
0	0	1324	11329	5	3497	1	978	2250	380
0	0	1337	11335	5	3502	1	981	2250	380
0	0	1348	11343	5	3507	1	980	2250	380
0	0	1359	11351	5	3512	1	979	2240	390
0	0	1370	11361	5	3517	1	979	2240	410
0	0	1382	11371	5	3522	1	979	2230	410
0	0	1394	11381	5	3527	1	979	2230	410
0	0	1405	11390	5	3532	1	978	2210	420
0	0	1417	11401	5	3537	1	977	2210	420
0	0	1428	11413	5	3542	1	977	2210	430
0	0	1441	11427	5	3547	1	974	2210	430
0	0	1452	11442	5	3552	1	975	2190	440
0	0	1465	11456	5	3557	1	974	2190	440
0	0	1476	11470	5	3562	1	971	2190	440
0	0	1485	11484	5	3567	1	972	2180	440
0	0	1494	11498	5	3572	1	971	2180	440
0	0	1501	11512	5	3577	1	969	2150	450
0	0	1506	11524	5	3582	1	971	2150	450
0	0	1511	11534	5	3587	1	970	2150	450
0	0	1511	11541	5	3592	1	970	2180	440
0	0	1517	11547	5	3597	1	970	2180	440
0	0	1517	11553	5	3602	1	969	2190	440
0	0	1522	11559	5	3607	1	969	2190	440
0	0	1522	11564	5	3612	1	968	2190	440
0	0	1528	11568	5	3617	1	968	2190	440
0	0	1528	11568	5	3622	1	968	2190	440
0	0	1528	11572	5	3627	1	967	2200	420
0	0	1528	11572	5	3632	1	967	2200	420
0	0	1528	11572	5	3637	1	966	2210	420
0	0	1528	11572	5	3642	1	966	2210	420
0	0	1528	11566	5	3647	1	966	2210	420
0	0	1528	11561	5	3652	1	966	2210	420
0	0	1520	11553	5	3657	1	966	2210	420
0	0	1516	11543	5	3662	1	966	2210	420
0	0	1511	11531	5	3667	1	965	2210	420
0	0	1503	11516	5	3672	1	966	2210	420
0	0	1496	11499	5	3677	1	966	2210	420
0	0	1486	11480	5	3682	1	968	2210	420
0	0	1475	11459	5	3687	1	968	2210	420
0	0	1466	11439	5	3692	1	968	2210	420
0	0	1456	11420	5	3697	1	967	2210	420
0	0	1447	11401	5	3702	1	969	2210	420
0	0	1439	11383	5	3707	1	970	2200	420
0	0	1431	11364	5	3712	1	969	2200	420
0	0	1423	11345	5	3717	1	970	2180	430
0	0	1417	11327	5	3722	1	970	2180	430
0	0	1413	11315	5	3727	1	969	2180	430
0	0	1410	11307	5	3732	1	969	2180	430
0	0	1410	11299	5	3737	1	970	2190	440
0	0	1406	11293	5	3742	1	971	2190	440
0	0	1406	11286	5	3747	1	972	2180	440
0	0	1406	11280	5	3752	1	972	2180	440
0	0	1406	11276	5	3757	1	972	2150	450
0	0	1410	11276	5	3762	1	973	2150	450
0	0	1410	11276	5	3767	1	974	2170	460
0	0	1420	11276	5	3772	1	973	2170	460
0	0	1429	11276	5	3777	1	973	2170	460
0	0	1442	11280	5	3782	1	971	2170	460
0	0	1457	11285	5	3787	1	969	2170	460
0	0	1472	11292	5	3792	1	969	2170	460
0	0	1486	11302	5	3797	1	964	2170	460
0	0	1499	11311	5	3802	1	956	2180	470
0	0	1510	11321	5	3807	1	955	2180	470
0	0	1520	11332	5	3812	1	946	2180	470
0	0	1529	11342	5	3817	1	941	2180	470
0	0	1538	11354	5	3822	1	931	2210	460
0	0	1547	11367	5	3827	1	926	2210	460
0	0	1555	11381	5	3832	1	924	2220	460
0	0	1564	11396	5	3837	1	920	2220	460
0	0	1572	11412	5	3842	1	910	2220	460
0	0	1581	11428	5	3847	1	903	2220	460
0	0	1591	11446	5	3852	1	903	2240	450
0	0	1601	11465	5	3857	1	896	2240	450
0	0	1613	11484	5	3862	1	890	2250	440
0	0	1623	11502	5	3867	1	889	2250	440
0	0	1634	11519	5	3872	1	888	2250	440
0	0	1643	11535	5	3877	1	889	2250	440
0	0	1651	11547	5	3882	1	891	2250	440
0	0	1658	11559	5	3887	1	890	2270	430
0	0	1666	11568	5	3892	1	890	2270	430
0	0	1673	11576	5	3897	1	891	2280	430
0	0	1681	11584	5	3902	1	891	2280	430
0	0	1689	11588	5	3907	1	893	2280	430
0	0	1695	11588	5	3912	1	894	2280	430
0	0	1700	11593	5	3917	1	894	2270	420
0	0	1704	11593	5	3922	1	895	2270	420
0	0	1708	11593	5	3927	1	896	2270	420
0	0	1713	11593	5	3932	1	896	2270	420
0	0	1720	11593	5	3937	1	895	2290	410
0	0	1727	11593	5	3942	1	894	2290	410
0	0	1735	11593	5	3947	1	894	2300	400
0	0	1741	11593	5	3952	1	893	2280	400
0	0	1747	11593	5	3957	1	894	2280	400
0	0	1754	11593	5	3962	1	893	2280	400
0	0	1761	11593	5	3967	1	892	2280	400
0	0	1768	11587	5	3972	1	892	2280	400
0	0	1775	11582	5	3977	1	893	2280	400
0	0	1779	11576	5	3982	1	893	2280	400
0	0	1779	11569	5	3987	1	893	2280	400
0	0	1784	11562	5	3992	1	893	2300	380
0	0	1784	11554	5	3997	1	894	2300	380
0	0	1784	11543	5	4002	1	895	2310	380
0	0	1789	11531	5	4007	1	895	2310	380
0	0	1789	11517	5	4012	1	896	2310	380
0	0	1789	11501	5	4017	1	896	2310	380
0	0	1793	11485	5	4022	1	896	2310	380
0	0	1793	11469	5	4027	1	897	2310	380
0	0	1793	11451	5	4032	1	899	2310	380
0	0	1788	11432	5	4037	1	901	2310	380
0	0	1784	11413	5	4042	1	902	2310	380
0	0	1778	11394	5	4047	1	903	2330	390
0	0	1771	11377	5	4052	1	907	2330	390
0	0	1763	11361	5	4057	1	909	2330	390
0	0	1755	11346	5	4062	1	910	2330	390
0	0	1748	11332	5	4067	1	910	2330	390
0	0	1742	11317	5	4072	1	912	2330	390
0	0	1736	11306	5	4077	1	912	2330	390
0	0	1732	11296	5	4082	1	912	2330	390
0	0	1726	11288	5	4087	1	913	2330	390
0	0	1721	11282	5	4092	1	916	2340	390
0	0	1717	11277	5	4097	1	919	2340	390
0	0	1713	11273	5	4102	1	921	2340	390
0	0	1713	11273	5	4107	1	924	2340	390
0	0	1709	11273	5	4112	1	931	2340	390
0	0	1709	11273	5	4117	1	938	2330	400
0	0	1709	11273	5	4122	1	941	2330	400
0	0	1714	11280	5	4127	1	940	2310	410
0	0	1719	11288	5	4132	1	939	2310	410
0	0	1724	11297	5	4137	1	941	2330	420
0	0	1731	11309	5	4142	1	940	2330	420
0	0	1738	11322	5	4147	1	941	2330	420
0	0	1745	11337	5	4152	1	940	2330	420
0	0	1754	11355	5	4157	1	940	2330	420
0	0	1763	11375	5	4162	1	937	2330	420
0	0	1773	11397	5	4167	1	938	2330	420
0	0	1785	11420	5	4172	1	936	2330	420
0	0	1799	11444	5	4177	1	924	2330	420
0	0	1814	11469	5	4182	1	922	2330	420
0	0	1831	11495	5	4187	1	912	2330	420
0	0	1850	11520	5	4192	1	911	2330	420
0	0	1867	11545	5	4197	1	907	2330	420
0	0	1884	11569	5	4202	1	908	2330	420
0	0	1899	11590	5	4207	1	908	2330	420
0	0	1912	11607	5	4212	1	909	2330	420
0	0	1923	11620	5	4217	1	909	2330	420
0	0	1932	11630	5	4222	1	908	2330	420
0	0	1940	11637	5	4227	1	909	2310	410
0	0	1945	11642	5	4232	1	910	2310	410
0	0	1950	11642	5	4237	1	910	2310	410
0	0	1950	11642	5	4242	1	910	2310	410
0	0	1954	11642	5	4247	1	910	2300	410
0	0	1954	11642	5	4252	1	909	2300	410
0	0	1954	11636	5	4257	1	909	2280	430
0	0	1954	11629	5	4262	1	909	2270	420
0	0	1954	11617	5	4267	1	911	2270	420
0	0	1954	11602	5	4272	1	911	2270	420
0	0	1948	11584	5	4277	1	910	2270	420
0	0	1945	11563	5	4282	1	911	2270	420
0	0	1945	11543	5	4287	1	911	2270	420
0	0	1939	11521	5	4292	1	914	2270	420
0	0	1934	11498	5	4297	1	916	2270	420
0	0	1928	11475	5	4302	1	918	2270	420
0	0	1922	11452	5	4307	1	919	2270	420
0	0	1917	11429	5	4312	1	921	2270	420
0	0	1914	11410	5	4317	1	922	2270	420
0	0	1914	11393	5	4322	1	924	2270	420
0	0	1914	11378	5	4327	1	924	2270	420
0	0	1914	11368	5	4332	1	926	2280	430
0	0	1914	11357	5	4337	1	930	2280	430
0	0	1914	11350	5	4342	1	935	2280	430
0	0	1914	11344	5	4347	1	938	2280	430
0	0	1918	11339	5	4352	1	942	2280	430
0	0	1918	11339	5	4357	1	945	2280	430
0	0	1926	11339	5	4362	1	945	2280	430
0	0	1933	11339	5	4367	1	944	2300	430
0	0	1941	11339	5	4372	1	944	2300	430
0	0	1949	11339	5	4377	1	944	2300	430
0	0	1958	11339	5	4382	1	942	2300	430
0	0	1969	11339	5	4387	1	939	2300	430
0	0	1982	11343	5	4392	1	929	2300	430
0	0	1998	11343	5	4397	1	907	2310	440
0	0	2017	11349	5	4402	1	881	2310	440
0	0	2038	11355	5	4407	1	872	2310	440
0	0	2061	11363	5	4412	1	588	2310	440
0	0	2082	11375	5	4417	1	362	2310	440
0	0	2104	11388	5	4422	1	206	2350	430
0	0	2104	11388	5	4427	0	0	2350	430
0	0	2135	11415	5	4432	0	0	2360	430
0	0	2146	11425	5	4437	0	0	2360	430
0	0	2153	11436	5	4442	0	0	2360	430
0	0	2159	11448	5	4447	0	0	2360	430
0	0	2163	11458	5	4452	0	0	2380	410
0	0	2163	11471	5	4457	0	0	2390	410
0	0	2166	11484	5	4462	0	0	2410	390
0	0	2166	11497	5	4467	0	0	2410	390
0	0	2161	11512	5	4472	0	0	2420	380
0	0	2154	11528	5	4477	0	0	2430	370
0	0	2146	11545	5	4482	0	0	2440	360
0	0	2136	11565	5	4487	0	0	2460	340
0	0	2124	11585	5	4492	0	0	2460	340
0	0	2110	11605	5	4497	0	0	2460	340
0	0	2095	11625	5	4502	0	0	2480	320
0	0	2080	11645	5	4507	0	0	2470	310
0	0	2062	11664	5	4512	0	0	2490	290
0	0	2046	11681	5	4517	0	0	2480	290
0	0	2028	11698	5	4522	0	0	2490	280
0	0	2009	11713	5	4527	0	0	2470	280
0	0	1992	11729	5	4532	0	0	2460	280
0	0	1973	11744	5	4537	0	0	2450	280
0	0	1955	11758	5	4542	0	0	2440	270
0	0	1937	11773	5	4547	0	0	2430	270
0	0	1920	11788	5	4552	0	0	2420	270
0	0	1904	11802	5	4557	0	0	2400	270
0	0	1888	11817	5	4562	0	0	2390	260
0	0	1874	11832	5	4567	0	0	2370	260
0	0	1858	11847	5	4572	0	0	2380	270
0	0	1845	11861	5	4577	0	0	2380	270
0	0	1834	11877	5	4582	0	0	2390	290
0	0	1822	11894	5	4587	0	0	2390	300
0	0	1813	11909	5	4592	0	0	2400	300
0	0	1805	11927	5	4597	0	0	2400	320
0	0	1798	11943	5	4602	0	0	2410	330
0	0	1791	11959	5	4607	0	0	2430	340
0	0	1786	11974	5	4612	0	0	2420	360
0	0	1781	11987	5	4617	0	0	2430	370
0	0	1777	11997	5	4622	0	0	2440	370
0	0	1774	12003	5	4627	0	0	2440	390
0	0	1770	12003	5	4632	0	0	2450	390
0	0	1703	11960	2	4634	1	943	2280	430
0	0	1688	11951	5	4639	1	943	2280	430
0	0	1675	11940	5	4644	1	941	2270	420
0	0	1663	11930	5	4649	1	940	2270	420
0	0	1654	11920	5	4654	1	938	2270	420
0	0	1646	11911	5	4659	1	933	2250	410
0	0	1639	11903	5	4664	1	872	2250	410
0	0	1632	11897	5	4669	1	440	2260	430
0	0	1632	11897	5	4674	0	0	2260	430
0	0	1632	11897	5	4679	0	0	2240	440
0	0	1640	11903	5	4684	0	0	2250	440
0	0	1653	11917	5	4689	0	0	2250	440
0	0	1667	11938	5	4694	0	0	2270	450
0	0	1679	11964	5	4699	0	0	2270	450
0	0	1692	11993	5	4704	0	0	2280	460
0	0	1704	12028	5	4709	0	0	2320	450
0	0	1714	12072	5	4714	0	0	2340	460
0	0	1724	12126	5	4719	0	0	2350	450
0	0	1735	12189	5	4724	0	0	2370	460
0	0	1746	12259	5	4729	0	0	2390	440
0	0	1757	12334	5	4734	0	0	2390	440
0	0	1773	12414	5	4739	0	0	2390	420
0	0	1773	12414	5	4744	0	0	2390	420
0	0	6903	12484	5	4749	0	0	2100	290
0	0	6890	12484	5	4754	0	0	2120	310
0	0	6867	12476	5	4759	0	0	2120	310
0	0	6836	12468	5	4764	0	0	2110	310
0	0	6798	12457	5	4769	0	0	2110	310
0	0	6764	12444	5	4774	0	0	2100	320
0	0	6733	12428	5	4779	0	0	2100	320
0	0	6705	12411	5	4784	0	0	2100	320
0	0	6676	12394	5	4789	0	0	2100	340
0	0	6647	12378	5	4794	0	0	2070	350
0	0	6622	12364	5	4799	0	0	2070	360
0	0	6596	12351	5	4804	0	0	2040	360
0	0	6572	12336	5	4809	0	0	2060	380
0	0	6549	12322	5	4814	0	0	2070	390
0	0	6527	12309	5	4819	0	0	2090	380
0	0	6509	12295	5	4824	0	0	2140	390
0	0	6491	12284	5	4829	0	0	2180	380
0	0	6476	12273	5	4834	0	0	2230	380
0	0	6463	12260	5	4839	0	0	2270	370
0	0	6449	12246	5	4844	0	0	2300	360
0	0	6437	12230	5	4849	0	0	2350	340
0	0	6426	12213	5	4854	0	0	2390	330
0	0	6414	12197	5	4859	0	0	2420	300
0	0	6404	12182	5	4864	0	0	2460	280
0	0	6395	12168	5	4869	0	0	2470	280
0	0	6385	12155	5	4874	0	0	2470	280
0	0	6377	12143	5	4879	0	0	2490	280
0	0	6369	12133	5	4884	0	0	2490	280
0	0	6361	12122	5	4889	0	0	2490	280
0	0	6352	12112	5	4894	0	0	2510	290
0	0	6341	12105	5	4899	0	0	2520	290
0	0	6330	12097	5	4904	0	0	2520	290
0	0	6319	12092	5	4909	0	0	2530	290
0	0	6309	12088	5	4914	0	0	2530	290
0	0	6299	12088	5	4919	0	0	2540	290
0	0	6292	12083	5	4924	0	0	2540	290
0	0	6284	12083	5	4929	0	0	2550	290
0	0	6277	12083	5	4934	0	0	2550	290
0	0	6271	12083	5	4939	0	0	2550	290
0	0	6265	12089	5	4944	0	0	2550	290
0	0	6261	12093	5	4949	0	0	2560	290
0	0	6257	12096	5	4954	0	0	2550	300
0	0	6257	12096	5	4959	0	0	2550	300
0	0	6254	12100	5	4964	0	0	2540	320
0	0	6254	12100	5	4969	0	0	2540	320
0	0	6254	12106	5	4974	0	0	2540	320
0	0	6254	12110	5	4979	0	0	2530	330
0	0	6254	12116	5	4984	0	0	2530	330
0	0	6262	12122	5	4989	0	0	2520	350
0	0	6270	12130	5	4994	0	0	2520	350
0	0	6281	12140	5	4999	0	0	2530	330
0	0	6296	12152	5	5004	0	0	2530	330
0	0	6312	12166	5	5009	0	0	2530	320
0	0	6333	12183	5	5014	0	0	2530	320
0	0	6354	12201	5	5019	0	0	2530	320
0	0	6378	12222	5	5024	0	0	2540	300
0	0	6404	12244	5	5029	0	0	2540	290
0	0	6431	12269	5	5034	0	0	2540	290
0	0	6461	12297	5	5039	0	0	2530	290
0	0	6494	12327	5	5044	0	0	2520	290
0	0	6528	12359	5	5049	0	0	2520	290
0	0	6564	12394	5	5054	0	0	2510	290
0	0	6601	12432	5	5059	0	0	2490	280
0	0	6635	12469	5	5064	0	0	2470	280
0	0	6669	12508	5	5069	0	0	2460	280
0	0	6697	12544	5	5074	0	0	2440	270
0	0	6721	12577	5	5079	0	0	2410	280
0	0	6744	12612	5	5084	0	0	2350	290
0	0	6762	12643	5	5089	0	0	2290	300
0	0	6779	12675	5	5094	0	0	2240	290
0	0	6796	12707	5	5099	0	0	2180	290
0	0	6810	12736	5	5104	0	0	2120	260
0	0	6825	12765	5	5109	0	0	2090	270
0	0	6842	12793	5	5114	0	0	2070	270
0	0	6857	12822	5	5119	0	0	2040	280
0	0	6872	12856	5	5124	0	0	2020	280
0	0	6872	12856	5	5129	0	0	2020	280
0	0	6758	11564	5	5134	0	0	2040	330
0	0	6748	11558	5	5139	0	0	2050	330
0	0	6726	11548	5	5144	0	0	2050	330
0	0	6698	11533	5	5149	0	0	2040	330
0	0	6660	11514	5	5154	0	0	2040	330
0	0	6623	11497	5	5159	0	0	2040	350
0	0	6593	11480	5	5164	0	0	2040	350
0	0	6563	11464	5	5169	0	0	2060	350
0	0	6534	11450	5	5174	0	0	2100	350
0	0	6507	11434	5	5179	0	0	2160	330
0	0	6480	11420	5	5184	0	0	2230	320
0	0	6452	11406	5	5189	0	0	2300	300
0	0	6427	11391	5	5194	0	0	2340	280
0	0	6404	11377	5	5199	0	0	2390	260
0	0	6381	11362	5	5204	0	0	2400	270
0	0	6361	11348	5	5209	0	0	2420	270
0	0	6343	11335	5	5214	0	0	2430	270
0	0	6328	11322	5	5219	0	0	2440	270
0	0	6317	11312	5	5224	0	0	2440	270
0	0	6307	11302	5	5229	0	0	2450	280
0	0	6302	11293	5	5234	0	0	2460	280
0	0	6296	11284	5	5239	0	0	2460	280
0	0	6291	11274	5	5244	0	0	2470	280
0	0	6287	11264	5	5249	0	0	2470	280
0	0	6281	11254	5	5254	0	0	2490	280
0	0	6276	11243	5	5259	0	0	2490	280
0	0	6272	11231	5	5264	0	0	2490	280
0	0	6272	11218	5	5269	0	0	2490	280
0	0	6272	11206	5	5274	0	0	2490	280
0	0	6272	11196	5	5279	0	0	2510	290
0	0	6267	11186	5	5284	0	0	2510	290
0	0	6267	11180	5	5289	0	0	2510	290
0	0	6264	11176	5	5294	0	0	2510	290
0	0	6264	11176	5	5299	0	0	2510	290
0	0	6260	11176	5	5304	0	0	2510	290
0	0	6260	11180	5	5309	0	0	2510	290
0	0	6256	11187	5	5314	0	0	2510	290
0	0	6252	11196	5	5319	0	0	2510	290
0	0	6246	11209	5	5324	0	0	2510	290
0	0	6237	11222	5	5329	0	0	2510	290
0	0	6227	11236	5	5334	0	0	2510	290
0	0	6215	11252	5	5339	0	0	2510	290
0	0	6200	11267	5	5344	0	0	2510	290
0	0	6184	11283	5	5349	0	0	2490	290
0	0	6167	11301	5	5354	0	0	2490	290
0	0	6149	11318	5	5359	0	0	2460	310
0	0	6132	11336	5	5364	0	0	2460	320
0	0	6114	11353	5	5369	0	0	2440	310
0	0	6096	11369	5	5374	0	0	2410	330
0	0	6079	11386	5	5379	0	0	2400	330
0	0	6063	11401	5	5384	0	0	2370	340
0	0	6048	11417	5	5389	0	0	2350	340
0	0	6034	11432	5	5394	0	0	2330	340
0	0	6021	11447	5	5399	0	0	2310	350
0	0	6008	11461	5	5404	0	0	2290	350
0	0	5995	11475	5	5409	0	0	2250	350
0	0	5984	11488	5	5414	0	0	2230	350
0	0	5973	11501	5	5419	0	0	2210	360
0	0	5966	11513	5	5424	0	0	2190	350
0	0	5962	11527	5	5429	0	0	2180	350
0	0	5958	11543	6	5435	0	0	2170	350
0	0	5958	11562	5	5440	0	0	2150	350
0	0	5958	11584	5	5445	0	0	2130	340
0	0	5958	11610	5	5450	0	0	2120	330
