# Supplementary material for: “Let Me Hear Your Handwriting!” Evaluating the Movement Fluency from Its Sonification
Source: PLoS One. 2015 Jun 17;10(6):e0128388. doi: 10.1371/journal.pone.0128388 (PMC4470513; doi:10.1371/journal.pone.0128388)
Supplement: S1 Dataset — (ZIP) [file pone.0128388.s004.zip › S4_Dataset_Experiment1/ME6.txt]

Identification :	melissa
2008-10-20	10:09:46
Fichier origine :	C:\Documents and Settings\schon\Bureau\Ecriture\melissa lapin6.txt
Nb segments :	1
Seg	Num	X /100 mm	Y /100 mm	Interv ms	Time ms	Tip	P	Az	Al
0	0	7698	12632	5	5	0	0	2100	270
0	0	7672	12602	5	10	0	0	2090	270
0	0	7642	12569	5	15	0	0	2100	270
0	0	7611	12539	5	20	0	0	2120	260
0	0	7577	12506	5	25	0	0	2150	250
0	0	7540	12475	5	30	0	0	2210	240
0	0	7497	12441	5	35	0	0	2250	220
0	0	7449	12404	5	40	0	0	2250	220
0	0	7394	12367	5	45	0	0	2250	220
0	0	7333	12330	5	50	0	0	2250	220
0	0	7269	12293	5	55	0	0	2250	220
0	0	7202	12256	5	60	0	0	2250	220
0	0	7131	12216	5	65	0	0	2250	220
0	0	7052	12176	5	70	0	0	2270	230
0	0	6966	12137	5	75	0	0	2320	240
0	0	6872	12102	5	80	0	0	2350	250
0	0	6773	12073	5	85	0	0	2390	260
0	0	6669	12047	5	90	0	0	2420	270
0	0	6572	12030	5	95	0	0	2440	270
0	0	6480	12020	5	100	0	0	2460	280
0	0	6399	12016	5	105	0	0	2490	280
0	0	6332	12016	5	110	0	0	2490	280
0	0	6269	12023	5	115	0	0	2520	290
0	0	6211	12028	5	120	0	0	2530	290
0	0	6158	12032	5	125	0	0	2540	290
0	0	6107	12037	5	130	0	0	2550	290
0	0	6063	12041	5	135	0	0	2550	290
0	0	6023	12041	5	140	0	0	2550	300
0	0	5986	12041	5	145	0	0	2530	330
0	0	5956	12041	5	150	0	0	2520	350
0	0	5928	12031	5	155	0	0	2510	360
0	0	5905	12021	5	160	0	0	2500	370
0	0	5886	12011	5	165	0	0	2500	370
0	0	5870	12003	5	170	0	0	2500	380
0	0	5856	11996	5	175	0	0	2480	400
0	0	5841	11990	5	180	0	0	2460	410
0	0	5829	11985	5	185	0	0	2440	430
0	0	5820	11978	5	190	0	0	2420	450
0	0	5812	11972	5	195	0	0	2370	470
0	0	5806	11965	5	200	0	0	2350	480
0	0	5806	11957	5	205	0	0	2340	490
0	0	5801	11949	5	210	0	0	2320	500
0	0	5801	11940	5	215	0	0	2310	510
0	0	5801	11930	5	220	0	0	2290	520
0	0	5801	11920	5	225	0	0	2270	530
0	0	5801	11909	5	230	0	0	2300	540
0	0	5801	11897	5	235	0	0	2280	550
0	0	5801	11884	5	240	0	0	2280	550
0	0	5801	11871	5	245	0	0	2280	550
0	0	5801	11857	5	250	0	0	2260	560
0	0	5798	11843	5	255	0	0	2240	550
0	0	5794	11828	5	260	0	0	2200	550
0	0	5794	11813	5	265	0	0	2180	540
0	0	5788	11800	5	270	0	0	2170	530
0	0	5784	11788	5	275	0	0	2130	510
0	0	5784	11777	5	280	0	0	2120	500
0	0	5776	11768	5	285	0	0	2110	490
0	0	5776	11759	5	290	0	0	2080	460
0	0	5770	11751	5	295	0	0	2060	450
0	0	5767	11741	5	300	0	0	2060	440
0	0	5767	11732	5	305	0	0	2040	420
0	0	5761	11723	5	310	0	0	2020	400
0	0	5761	11713	5	315	0	0	2010	390
0	0	5754	11706	5	320	0	0	1990	370
0	0	5754	11699	5	325	0	0	1980	370
0	0	5745	11693	5	330	0	0	1960	350
0	0	5740	11687	5	335	0	0	1950	340
0	0	5736	11682	5	340	0	0	1950	340
0	0	5731	11675	5	345	0	0	1960	350
0	0	5726	11670	5	350	0	0	1960	350
0	0	5721	11663	5	355	0	0	1970	370
0	0	5716	11657	5	360	0	0	1970	370
0	0	5712	11650	5	365	0	0	1970	380
0	0	5707	11642	5	370	0	0	1960	380
0	0	5703	11635	5	375	0	0	1960	380
0	0	5698	11626	5	380	0	0	1960	400
0	0	5694	11619	5	385	0	0	1960	400
0	0	5689	11611	5	390	0	0	1960	400
0	0	5685	11604	5	395	0	0	1960	410
0	0	5680	11598	5	400	0	0	1960	410
0	0	5676	11593	5	405	0	0	1960	410
0	0	5671	11589	5	410	0	0	1970	430
0	0	5666	11586	5	415	0	0	1970	430
0	0	5661	11586	5	420	0	0	1970	430
0	0	5656	11580	5	425	0	0	1970	430
0	0	5652	11580	5	430	0	0	1970	430
0	0	5648	11574	6	436	0	0	1980	440
0	0	5643	11570	5	441	0	0	1970	440
0	0	5639	11566	5	446	0	0	1970	440
0	0	5634	11563	5	451	0	0	1950	440
0	0	5629	11558	5	456	0	0	1950	440
0	0	5624	11554	5	461	0	0	1960	460
0	0	5617	11549	5	466	0	0	1960	460
0	0	5609	11544	5	471	0	0	1960	460
0	0	5602	11539	5	476	0	0	1960	460
0	0	5594	11535	5	481	0	0	1960	460
0	0	5587	11531	5	486	0	0	1960	460
0	0	5581	11527	5	491	0	0	1950	470
0	0	5574	11522	5	496	0	0	1950	470
0	0	5566	11518	5	501	0	0	1930	470
0	0	5558	11514	5	506	0	0	1930	470
0	0	5552	11509	5	511	0	0	1930	470
0	0	5545	11503	5	516	0	0	1940	490
0	0	5539	11497	5	521	0	0	1940	490
0	0	5534	11491	5	526	0	0	1940	490
0	0	5528	11483	5	531	0	0	1940	490
0	0	5523	11475	5	536	0	0	1940	490
0	0	5523	11467	5	541	0	0	1950	500
0	0	5705	11572	5	546	1	975	2000	510
0	0	5725	11593	5	551	1	976	2000	510
0	0	5744	11613	5	556	1	977	2000	510
0	0	5763	11634	5	561	1	977	2020	510
0	0	5782	11655	5	566	1	978	2020	510
0	0	5800	11676	5	571	1	978	2030	510
0	0	5817	11699	5	576	1	977	2030	510
0	0	5833	11723	5	581	1	976	2020	490
0	0	5849	11750	5	586	1	977	2040	480
0	0	5863	11779	5	591	1	976	2040	480
0	0	5879	11812	5	596	1	975	2050	480
0	0	5895	11846	5	601	1	973	2050	480
0	0	5909	11882	5	606	1	974	2050	480
0	0	5924	11919	5	611	1	975	2080	480
0	0	5936	11956	5	616	1	978	2080	480
0	0	5947	11991	5	621	1	977	2090	470
0	0	5956	12025	5	626	1	977	2090	470
0	0	5963	12057	5	631	1	977	2090	470
0	0	5969	12087	5	636	1	977	2090	470
0	0	5974	12113	5	641	1	978	2090	470
0	0	5978	12135	5	646	1	982	2110	470
0	0	5982	12155	5	651	1	981	2100	460
0	0	5982	12172	5	656	1	982	2110	460
0	0	5982	12189	5	661	1	981	2110	460
0	0	5982	12208	5	666	1	980	2110	460
0	0	5982	12227	5	671	1	980	2110	460
0	0	5976	12244	5	676	1	979	2110	460
0	0	5976	12259	5	681	1	979	2100	440
0	0	5972	12271	5	686	1	979	2100	440
0	0	5972	12280	5	691	1	978	2100	440
0	0	5967	12286	5	696	1	977	2090	430
0	0	5967	12291	5	701	1	976	2090	430
0	0	5960	12295	5	706	1	975	2090	430
0	0	5955	12295	5	711	1	973	2070	420
0	0	5949	12295	5	716	1	971	2070	420
0	0	5943	12295	5	721	1	969	2070	420
0	0	5937	12286	5	726	1	968	2070	420
0	0	5930	12276	5	731	1	968	2060	410
0	0	5923	12261	5	736	1	966	2060	410
0	0	5917	12241	5	741	1	966	2060	410
0	0	5911	12217	5	746	1	966	2060	410
0	0	5906	12192	5	751	1	966	2060	410
0	0	5902	12165	5	756	1	966	2060	410
0	0	5897	12136	5	761	1	967	2060	410
0	0	5893	12106	5	766	1	967	2060	410
0	0	5893	12076	5	771	1	966	2060	410
0	0	5887	12046	5	776	1	966	2070	420
0	0	5887	12015	5	781	1	968	2070	420
0	0	5887	11982	5	786	1	968	2070	420
0	0	5887	11948	5	791	1	968	2090	430
0	0	5887	11911	5	796	1	969	2090	430
0	0	5891	11872	5	801	1	970	2090	430
0	0	5891	11832	5	806	1	972	2100	440
0	0	5891	11795	5	811	1	970	2100	440
0	0	5891	11760	5	816	1	971	2110	460
0	0	5891	11729	5	821	1	972	2110	460
0	0	5885	11701	5	826	1	972	2100	460
0	0	5881	11672	5	831	1	971	2100	460
0	0	5878	11644	5	836	1	972	2090	470
0	0	5874	11618	5	841	1	972	2090	470
0	0	5871	11593	5	846	1	972	2090	470
0	0	5866	11570	5	851	1	971	2110	490
0	0	5861	11546	5	856	1	972	2110	490
0	0	5855	11522	5	861	1	972	2110	490
0	0	5849	11497	5	866	1	973	2110	490
0	0	5843	11470	5	871	1	973	2110	490
0	0	5836	11444	5	876	1	972	2120	500
0	0	5830	11418	5	881	1	972	2120	500
0	0	5824	11394	5	886	1	972	2120	500
0	0	5817	11371	5	891	1	974	2120	500
0	0	5812	11349	5	896	1	973	2130	510
0	0	5808	11330	5	901	1	973	2130	510
0	0	5808	11313	5	906	1	973	2130	510
0	0	5808	11300	5	911	1	974	2130	510
0	0	5808	11290	5	916	1	974	2140	520
0	0	5808	11284	5	921	1	975	2140	520
0	0	5813	11280	5	926	1	976	2140	520
0	0	5813	11280	5	931	1	977	2140	520
0	0	5817	11280	5	936	1	978	2140	520
0	0	5822	11280	5	941	1	978	2140	520
0	0	5830	11287	5	946	1	977	2140	520
0	0	5839	11293	5	951	1	977	2140	520
0	0	5850	11302	5	956	1	973	2140	520
0	0	5863	11313	5	961	1	960	2140	520
0	0	5875	11325	5	966	1	952	2140	520
0	0	5889	11339	5	971	1	929	2140	520
0	0	5901	11352	5	976	1	915	2140	520
0	0	5913	11364	5	981	1	876	2140	520
0	0	5927	11376	5	986	1	837	2140	520
0	0	5938	11386	5	991	1	758	2140	520
0	0	5951	11396	5	996	1	488	2170	530
0	0	5962	11407	5	1001	1	199	2190	520
0	0	5962	11407	5	1006	0	0	2190	520
0	0	5983	11429	5	1011	0	0	2200	520
0	0	5992	11440	5	1016	0	0	2200	520
0	0	6003	11452	5	1021	0	0	2200	520
0	0	6013	11464	5	1026	0	0	2200	520
0	0	6024	11476	5	1031	0	0	2230	510
0	0	6036	11488	5	1036	0	0	2230	510
0	0	6047	11500	5	1041	0	0	2240	500
0	0	6058	11510	5	1046	0	0	2240	500
0	0	6068	11521	5	1051	0	0	2240	500
0	0	6078	11529	5	1056	0	0	2240	500
0	0	6088	11537	5	1061	0	0	2260	490
0	0	6097	11543	5	1066	0	0	2240	480
0	0	6107	11543	5	1071	0	0	2250	470
0	0	6117	11547	5	1076	0	0	2250	470
0	0	6129	11547	5	1081	0	0	2250	470
0	0	6142	11543	5	1086	0	0	2260	460
0	0	6157	11536	5	1091	0	0	2260	460
0	0	6173	11529	5	1096	0	0	2270	450
0	0	6187	11521	5	1101	0	0	2250	440
0	0	6199	11515	5	1106	0	0	2270	430
0	0	6209	11509	5	1111	0	0	2270	430
0	0	6218	11504	5	1116	0	0	2270	420
0	0	6225	11500	5	1121	0	0	2270	420
0	0	6231	11496	5	1126	0	0	2270	420
0	0	6236	11496	5	1131	0	0	2270	420
0	0	6236	11492	5	1136	0	0	2270	400
0	0	6240	11492	5	1141	0	0	2270	400
0	0	6240	11492	5	1146	0	0	2280	400
0	0	6240	11492	5	1151	0	0	2280	400
0	0	6236	11487	5	1156	0	0	2280	400
0	0	6236	11483	5	1161	0	0	2280	400
0	0	6232	11479	5	1166	0	0	2280	400
0	0	6232	11473	5	1171	0	0	2280	400
0	0	6225	11469	5	1176	0	0	2270	400
0	0	6220	11469	5	1181	0	0	2270	400
0	0	6215	11463	5	1186	0	0	2250	410
0	0	6209	11463	5	1191	0	0	2250	410
0	0	6204	11463	5	1196	0	0	2250	410
0	0	6199	11459	5	1201	0	0	2240	420
0	0	6196	11459	5	1206	0	0	2240	420
0	0	6192	11481	4	1210	1	751	2190	440
0	0	6188	11486	5	1215	1	778	2190	440
0	0	6188	11491	5	1220	1	808	2190	440
0	0	6188	11495	5	1225	1	830	2190	440
0	0	6188	11499	5	1230	1	850	2190	440
0	0	6188	11503	5	1235	1	864	2190	440
0	0	6188	11503	5	1240	1	875	2190	440
0	0	6192	11507	5	1245	1	883	2190	440
0	0	6192	11507	5	1250	1	892	2190	440
0	0	6198	11507	5	1255	1	898	2190	440
0	0	6198	11511	5	1260	1	903	2180	440
0	0	6203	11511	5	1265	1	903	2180	440
0	0	6208	11511	5	1270	1	903	2150	450
0	0	6212	11511	5	1275	1	904	2150	440
0	0	6218	11511	5	1280	1	905	2150	440
0	0	6224	11511	5	1285	1	904	2150	440
0	0	6229	11511	5	1290	1	904	2150	440
0	0	6236	11506	5	1295	1	903	2150	440
0	0	6242	11506	5	1300	1	904	2150	440
0	0	6248	11500	5	1305	1	903	2150	440
0	0	6253	11495	5	1310	1	903	2150	440
0	0	6256	11490	5	1315	1	903	2150	440
0	0	6260	11485	5	1320	1	903	2150	440
0	0	6260	11479	5	1325	1	902	2150	440
0	0	6263	11474	5	1330	1	901	2150	440
0	0	6263	11469	5	1335	1	900	2150	440
0	0	6263	11461	5	1340	1	901	2170	440
0	0	6257	11451	5	1345	1	900	2170	440
0	0	6250	11437	5	1350	1	901	2180	430
0	0	6240	11421	5	1355	1	902	2180	430
0	0	6229	11404	5	1360	1	902	2180	430
0	0	6216	11388	5	1365	1	901	2190	440
0	0	6200	11372	5	1370	1	903	2190	440
0	0	6184	11357	5	1375	1	903	2190	440
0	0	6166	11343	5	1380	1	904	2190	440
0	0	6149	11332	5	1385	1	903	2190	440
0	0	6133	11323	5	1390	1	903	2190	440
0	0	6119	11317	5	1395	1	903	2210	450
0	0	6106	11313	5	1400	1	903	2200	460
0	0	6094	11313	5	1405	1	903	2200	460
0	0	6084	11313	5	1410	1	903	2170	460
0	0	6075	11313	5	1415	1	904	2170	460
0	0	6069	11317	5	1420	1	904	2170	460
0	0	6064	11322	5	1425	1	904	2170	460
0	0	6064	11329	5	1430	1	904	2170	460
0	0	6060	11338	5	1435	1	905	2180	470
0	0	6060	11349	5	1440	1	904	2180	470
0	0	6060	11361	5	1445	1	904	2180	470
0	0	6065	11376	5	1450	1	903	2180	470
0	0	6071	11392	5	1455	1	902	2180	470
0	0	6078	11410	5	1460	1	902	2180	470
0	0	6088	11428	5	1465	1	901	2180	470
0	0	6098	11446	5	1470	1	901	2180	470
0	0	6110	11466	5	1475	1	899	2180	470
0	0	6123	11485	5	1480	1	897	2180	470
0	0	6137	11504	5	1485	1	897	2180	470
0	0	6150	11521	5	1490	1	894	2180	470
0	0	6165	11535	5	1495	1	895	2180	470
0	0	6176	11546	5	1500	1	896	2180	470
0	0	6187	11554	5	1505	1	896	2180	470
0	0	6198	11558	5	1510	1	896	2180	470
0	0	6208	11558	5	1515	1	896	2180	470
0	0	6217	11562	5	1520	1	897	2180	470
0	0	6225	11562	5	1525	1	898	2170	460
0	0	6232	11562	5	1530	1	898	2170	460
0	0	6236	11562	5	1535	1	898	2170	460
0	0	6240	11562	5	1540	1	898	2170	460
0	0	6244	11556	5	1545	1	898	2170	460
0	0	6249	11550	5	1550	1	899	2200	460
0	0	6253	11541	5	1555	1	900	2200	460
0	0	6253	11531	5	1560	1	902	2190	440
0	0	6258	11518	5	1565	1	906	2190	440
0	0	6258	11504	5	1570	1	911	2190	440
0	0	6258	11490	5	1575	1	911	2190	440
0	0	6258	11475	5	1580	1	912	2190	440
0	0	6258	11459	5	1585	1	916	2190	440
0	0	6258	11443	5	1590	1	921	2210	450
0	0	6253	11425	5	1595	1	926	2210	450
0	0	6253	11407	5	1600	1	927	2210	450
0	0	6253	11390	5	1605	1	930	2210	450
0	0	6253	11373	5	1610	1	931	2210	450
0	0	6253	11356	5	1615	1	934	2220	460
0	0	6253	11340	5	1620	1	935	2220	460
0	0	6253	11325	5	1625	1	936	2220	460
0	0	6256	11312	5	1630	1	936	2220	460
0	0	6256	11303	5	1635	1	937	2220	460
0	0	6260	11295	5	1640	1	938	2220	460
0	0	6264	11288	5	1645	1	939	2220	460
0	0	6269	11283	5	1650	1	939	2220	460
0	0	6275	11279	5	1655	1	941	2240	470
0	0	6280	11279	5	1660	1	948	2240	470
0	0	6280	11275	5	1665	1	953	2240	470
0	0	6284	11275	5	1670	1	957	2240	470
0	0	6284	11275	5	1675	1	959	2240	470
0	0	6289	11275	5	1680	1	959	2240	470
0	0	6294	11280	5	1685	1	959	2240	470
0	0	6299	11284	5	1690	1	960	2240	470
0	0	6305	11288	5	1695	1	961	2240	470
0	0	6309	11293	5	1700	1	964	2240	470
0	0	6314	11299	5	1705	1	963	2260	460
0	0	6320	11307	6	1711	1	964	2260	460
0	0	6326	11316	5	1716	1	964	2270	450
0	0	6334	11325	5	1721	1	963	2280	460
0	0	6343	11336	5	1726	1	964	2280	460
0	0	6353	11350	5	1731	1	962	2280	460
0	0	6364	11367	5	1736	1	961	2280	460
0	0	6373	11386	5	1741	1	962	2280	460
0	0	6383	11408	5	1746	1	960	2280	460
0	0	6393	11431	5	1751	1	958	2280	460
0	0	6404	11457	5	1756	1	957	2280	460
0	0	6418	11484	5	1761	1	946	2280	460
0	0	6431	11512	5	1766	1	946	2280	460
0	0	6444	11539	5	1771	1	943	2280	460
0	0	6455	11564	5	1776	1	943	2280	460
0	0	6464	11588	5	1781	1	941	2280	460
0	0	6471	11609	5	1786	1	938	2280	460
0	0	6475	11627	5	1791	1	939	2280	460
0	0	6479	11640	5	1796	1	938	2300	450
0	0	6479	11649	5	1801	1	938	2300	450
0	0	6483	11654	5	1806	1	937	2300	430
0	0	6483	11654	5	1811	1	936	2300	430
0	0	6483	11654	5	1816	1	933	2300	430
0	0	6483	11654	5	1821	1	932	2300	430
0	0	6483	11645	5	1826	1	932	2300	430
0	0	6483	11634	5	1831	1	930	2300	430
0	0	6479	11616	5	1836	1	931	2280	430
0	0	6475	11594	5	1841	1	930	2280	430
0	0	6469	11567	5	1846	1	932	2280	430
0	0	6465	11539	5	1851	1	930	2280	430
0	0	6465	11510	5	1856	1	930	2280	430
0	0	6460	11481	5	1861	1	931	2280	430
0	0	6460	11451	5	1866	1	933	2280	430
0	0	6460	11418	5	1871	1	933	2280	430
0	0	6456	11383	5	1876	1	934	2280	430
0	0	6456	11349	5	1881	1	935	2280	430
0	0	6451	11316	5	1886	1	937	2280	430
0	0	6451	11285	5	1891	1	936	2300	430
0	0	6445	11257	5	1896	1	938	2300	430
0	0	6441	11228	5	1901	1	941	2300	430
0	0	6438	11200	5	1906	1	941	2300	430
0	0	6438	11172	5	1911	1	943	2300	430
0	0	6433	11146	5	1916	1	945	2310	440
0	0	6433	11121	5	1921	1	946	2310	440
0	0	6429	11100	5	1926	1	948	2310	440
0	0	6429	11082	5	1931	1	948	2310	440
0	0	6429	11068	5	1936	1	947	2310	440
0	0	6425	11055	5	1941	1	947	2330	450
0	0	6425	11043	5	1946	1	948	2330	450
0	0	6425	11030	5	1951	1	952	2330	450
0	0	6420	11015	5	1956	1	953	2350	450
0	0	6420	11003	5	1961	1	952	2350	450
0	0	6415	10994	5	1966	1	952	2350	450
0	0	6415	10990	5	1971	1	953	2370	460
0	0	6415	10990	5	1976	1	953	2370	460
0	0	6415	10990	5	1981	1	954	2370	460
0	0	6415	10990	5	1986	1	954	2380	460
0	0	6415	10990	5	1991	1	956	2380	460
0	0	6415	10990	5	1996	1	957	2380	460
0	0	6415	10997	5	2001	1	959	2380	460
0	0	6415	11002	5	2006	1	960	2400	470
0	0	6415	11010	5	2011	1	961	2400	470
0	0	6415	11021	5	2016	1	960	2400	470
0	0	6419	11036	5	2021	1	958	2400	470
0	0	6419	11055	5	2026	1	961	2400	470
0	0	6423	11077	5	2031	1	960	2400	470
0	0	6423	11099	5	2036	1	959	2400	470
0	0	6428	11122	5	2041	1	958	2400	470
0	0	6433	11146	5	2046	1	956	2400	470
0	0	6437	11170	5	2051	1	956	2400	470
0	0	6442	11195	5	2056	1	955	2400	470
0	0	6449	11220	5	2061	1	950	2400	470
0	0	6455	11244	5	2066	1	951	2400	470
0	0	6463	11270	5	2071	1	949	2400	470
0	0	6469	11295	5	2076	1	949	2400	470
0	0	6477	11319	5	2081	1	949	2380	460
0	0	6484	11343	5	2086	1	949	2380	460
0	0	6491	11367	5	2091	1	950	2380	460
0	0	6500	11389	5	2096	1	950	2380	460
0	0	6510	11412	5	2101	1	949	2380	460
0	0	6520	11434	5	2106	1	949	2370	460
0	0	6533	11455	5	2111	1	948	2370	460
0	0	6545	11477	5	2116	1	948	2370	460
0	0	6558	11499	5	2121	1	943	2370	460
0	0	6572	11522	5	2126	1	939	2370	460
0	0	6588	11545	5	2131	1	933	2350	450
0	0	6605	11568	5	2136	1	928	2350	450
0	0	6624	11591	5	2141	1	922	2350	450
0	0	6641	11613	5	2146	1	921	2340	460
0	0	6656	11633	5	2151	1	922	2340	460
0	0	6668	11649	5	2156	1	922	2320	470
0	0	6679	11662	5	2161	1	922	2320	470
0	0	6688	11670	5	2166	1	922	2320	470
0	0	6694	11674	5	2171	1	922	2300	470
0	0	6699	11674	5	2176	1	923	2300	470
0	0	6699	11674	5	2181	1	922	2300	470
0	0	6703	11674	5	2186	1	922	2300	470
0	0	6703	11669	5	2191	1	921	2290	470
0	0	6703	11662	5	2196	1	920	2290	470
0	0	6703	11651	5	2201	1	921	2270	460
0	0	6703	11638	5	2206	1	920	2270	460
0	0	6703	11622	5	2211	1	922	2280	460
0	0	6695	11602	5	2216	1	924	2280	460
0	0	6687	11581	5	2221	1	925	2280	460
0	0	6679	11558	5	2226	1	928	2280	460
0	0	6670	11533	5	2231	1	932	2270	450
0	0	6662	11507	5	2236	1	938	2270	450
0	0	6653	11480	5	2241	1	942	2270	450
0	0	6645	11453	5	2246	1	942	2280	460
0	0	6638	11426	5	2251	1	947	2280	460
0	0	6633	11400	5	2256	1	952	2280	460
0	0	6629	11375	5	2261	1	953	2270	460
0	0	6629	11352	5	2266	1	955	2270	460
0	0	6624	11335	5	2271	1	957	2250	470
0	0	6624	11322	5	2276	1	958	2250	470
0	0	6624	11313	5	2281	1	959	2270	480
0	0	6624	11308	5	2286	1	963	2270	480
0	0	6624	11304	5	2291	1	964	2270	480
0	0	6624	11304	5	2296	1	965	2270	480
0	0	6630	11304	5	2301	1	966	2270	480
0	0	6630	11300	5	2306	1	966	2280	490
0	0	6637	11300	5	2311	1	966	2280	490
0	0	6643	11303	5	2316	1	966	2280	490
0	0	6651	11307	5	2321	1	963	2280	490
0	0	6662	11313	5	2326	1	957	2280	490
0	0	6675	11320	5	2331	1	936	2280	490
0	0	6690	11330	5	2336	1	894	2280	490
0	0	6706	11340	5	2341	1	852	2280	490
0	0	6722	11349	5	2346	1	723	2310	500
0	0	6739	11360	5	2351	1	512	2310	500
0	0	6739	11360	5	2356	0	0	2310	500
0	0	6779	11386	5	2361	0	0	2310	500
0	0	6797	11399	5	2366	0	0	2320	500
0	0	6814	11409	5	2371	0	0	2340	490
0	0	6825	11416	5	2376	0	0	2340	490
0	0	6836	11421	5	2381	0	0	2370	490
0	0	6847	11427	5	2386	0	0	2370	490
0	0	6856	11434	5	2391	0	0	2370	490
0	0	6864	11442	5	2396	0	0	2390	480
0	0	6869	11449	5	2401	0	0	2390	480
0	0	6869	11455	5	2406	0	0	2400	470
0	0	6869	11459	5	2411	0	0	2400	470
0	0	6869	11459	5	2416	0	0	2400	470
0	0	6869	11459	5	2421	0	0	2420	450
0	0	6864	11459	5	2426	0	0	2420	450
0	0	6860	11454	5	2431	0	0	2430	450
0	0	6854	11447	5	2436	0	0	2430	450
0	0	6850	11436	5	2441	0	0	2430	450
0	0	6850	11423	5	2446	0	0	2430	450
0	0	6850	11406	5	2451	0	0	2430	450
0	0	6855	11385	5	2456	0	0	2430	450
0	0	6864	11361	5	2461	0	0	2430	450
0	0	6875	11335	5	2466	0	0	2430	450
0	0	6891	11307	5	2471	0	0	2430	450
0	0	6907	11280	5	2476	0	0	2430	450
0	0	6924	11255	5	2481	0	0	2430	450
0	0	6946	11232	5	2486	0	0	2430	450
0	0	6970	11214	5	2491	0	0	2440	450
0	0	6996	11199	5	2496	0	0	2440	450
0	0	7025	11190	5	2501	0	0	2440	450
0	0	7053	11185	5	2506	0	0	2440	450
0	0	7081	11185	5	2511	0	0	2440	450
0	0	7108	11193	5	2516	0	0	2460	450
0	0	7133	11206	5	2521	0	0	2460	450
0	0	7158	11224	5	2526	0	0	2460	450
0	0	7181	11246	5	2531	0	0	2470	440
0	0	7204	11270	5	2536	0	0	2450	430
0	0	7224	11295	5	2541	0	0	2460	420
0	0	7244	11321	5	2546	0	0	2460	420
0	0	7259	11348	5	2551	0	0	2450	420
0	0	7271	11374	5	2556	0	0	2430	420
0	0	7281	11398	5	2561	0	0	2450	400
0	0	7287	11418	5	2566	0	0	2440	400
0	0	7291	11435	5	2571	0	0	2420	390
0	0	7291	11444	5	2576	0	0	2410	390
0	0	7291	11450	5	2581	0	0	2370	400
0	0	7284	11450	5	2586	0	0	2360	400
0	0	7273	11443	5	2591	0	0	2340	390
0	0	7258	11435	5	2596	0	0	2330	400
0	0	7237	11425	5	2601	0	0	2320	390
0	0	7213	11413	5	2606	0	0	2300	400
0	0	7186	11404	5	2611	0	0	2270	400
0	0	7158	11394	5	2616	0	0	2270	400
0	0	7130	11387	5	2621	0	0	2250	410
0	0	7102	11383	5	2626	0	0	2230	410
0	0	7076	11379	5	2631	0	0	2210	420
0	0	7050	11375	5	2636	0	0	2200	420
0	0	7026	11371	5	2641	0	0	2210	430
0	0	7003	11367	5	2646	0	0	2190	440
0	0	6982	11367	5	2651	0	0	2180	440
0	0	6963	11367	5	2656	0	0	2150	450
0	0	6946	11367	5	2661	0	0	2140	460
0	0	6930	11367	5	2666	0	0	2140	460
0	0	6917	11367	5	2671	0	0	2120	460
0	0	6905	11367	5	2676	0	0	2130	480
0	0	6895	11363	5	2681	0	0	2110	490
0	0	6886	11363	5	2686	0	0	2110	490
0	0	6878	11363	5	2691	0	0	2090	490
0	0	6870	11363	5	2696	0	0	2090	490
0	0	6862	11363	5	2701	0	0	2070	500
0	0	6852	11363	5	2706	0	0	2050	480
0	0	6842	11363	5	2711	0	0	2040	480
0	0	6832	11367	5	2716	0	0	2040	480
0	0	6821	11367	5	2721	0	0	2020	490
0	0	6811	11367	5	2726	0	0	2020	490
0	0	6802	11372	5	2731	0	0	2020	490
0	0	6793	11372	5	2736	0	0	2020	490
0	0	6784	11376	5	2741	0	0	2020	490
0	0	6777	11376	5	2746	0	0	2010	490
0	0	6772	11376	5	2751	0	0	2010	490
0	0	6769	11376	5	2756	0	0	1980	500
0	0	6769	11376	5	2761	0	0	1980	500
0	0	6769	11376	5	2766	0	0	1980	500
0	0	6769	11376	5	2771	0	0	1980	500
0	0	6763	11329	3	2774	1	910	1970	500
0	0	6760	11319	5	2779	1	915	1950	500
0	0	6760	11307	5	2784	1	918	1950	500
0	0	6760	11297	5	2789	1	920	1940	490
0	0	6760	11287	5	2794	1	920	1940	490
0	0	6760	11280	5	2799	1	920	1940	490
0	0	6760	11276	5	2804	1	921	1940	490
0	0	6764	11276	5	2809	1	924	1940	490
0	0	6764	11271	5	2814	1	929	1940	490
0	0	6764	11271	5	2819	1	936	1940	490
0	0	6769	11271	5	2824	1	943	1940	490
0	0	6769	11271	5	2829	1	950	1940	490
0	0	6773	11271	5	2834	1	956	1940	490
0	0	6777	11267	5	2839	1	960	1940	490
0	0	6783	11267	5	2844	1	962	1940	490
0	0	6792	11267	5	2849	1	963	1940	490
0	0	6802	11267	5	2854	1	964	1940	490
0	0	6814	11274	5	2859	1	964	1930	470
0	0	6825	11278	5	2864	1	964	1930	470
0	0	6837	11283	5	2869	1	964	1940	490
0	0	6849	11289	5	2874	1	964	1940	490
0	0	6861	11296	5	2879	1	963	1940	490
0	0	6874	11305	5	2884	1	962	1940	490
0	0	6889	11318	5	2889	1	960	1940	490
0	0	6904	11333	5	2894	1	961	1970	490
0	0	6920	11350	5	2899	1	959	1970	490
0	0	6938	11366	5	2904	1	952	1980	490
0	0	6955	11382	5	2909	1	947	1980	490
0	0	6974	11400	5	2914	1	932	1980	490
0	0	6992	11419	5	2919	1	930	1980	490
0	0	7009	11438	5	2924	1	918	2000	480
0	0	7025	11455	5	2929	1	919	2000	480
0	0	7039	11470	5	2934	1	917	2010	480
0	0	7050	11483	5	2939	1	918	2010	480
0	0	7059	11492	5	2944	1	919	2010	480
0	0	7065	11497	5	2949	1	920	2010	480
0	0	7068	11497	5	2954	1	920	2010	480
0	0	7068	11497	5	2959	1	920	2010	480
0	0	7068	11497	5	2964	1	920	2030	480
0	0	7068	11497	5	2969	1	920	2030	480
0	0	7068	11491	5	2974	1	922	2050	470
0	0	7068	11486	5	2979	1	924	2050	470
0	0	7064	11478	5	2984	1	927	2050	470
0	0	7060	11468	5	2989	1	934	2050	470
0	0	7056	11455	5	2994	1	939	2050	470
0	0	7050	11441	5	2999	1	946	2030	460
0	0	7042	11425	5	3004	1	950	2030	460
0	0	7034	11410	5	3009	1	954	2030	460
0	0	7026	11395	5	3014	1	956	2030	460
0	0	7018	11380	5	3019	1	964	2030	460
0	0	7010	11364	5	3024	1	968	2030	460
0	0	7001	11347	5	3029	1	972	2030	460
0	0	6992	11330	5	3034	1	974	2030	460
0	0	6985	11314	5	3039	1	979	2030	460
0	0	6979	11300	5	3044	1	979	2030	460
0	0	6974	11286	5	3049	1	980	2030	460
0	0	6974	11274	5	3054	1	982	2030	460
0	0	6970	11265	5	3059	1	981	2030	460
0	0	6970	11257	5	3064	1	981	2030	460
0	0	6970	11251	5	3069	1	981	2050	470
0	0	6970	11247	5	3074	1	982	2050	470
0	0	6970	11243	5	3079	1	982	2050	470
0	0	6974	11239	5	3084	1	982	2030	480
0	0	6977	11239	5	3089	1	982	2030	480
0	0	6982	11234	5	3094	1	982	2010	480
0	0	6988	11234	5	3099	1	982	2010	480
0	0	6996	11234	5	3104	1	982	2010	480
0	0	7005	11234	5	3109	1	983	2010	480
0	0	7015	11234	5	3114	1	983	2010	480
0	0	7026	11234	5	3119	1	983	2010	480
0	0	7037	11240	5	3124	1	983	2020	490
0	0	7052	11244	5	3129	1	982	2020	490
0	0	7067	11250	5	3134	1	982	2040	480
0	0	7080	11256	5	3139	1	982	2040	480
0	0	7093	11266	5	3144	1	982	2050	480
0	0	7105	11277	5	3149	1	981	2050	480
0	0	7117	11287	5	3154	1	982	2070	500
0	0	7129	11298	5	3159	1	981	2070	500
0	0	7141	11309	5	3164	1	981	2070	500
0	0	7153	11319	5	3169	1	982	2070	500
0	0	7165	11332	5	3174	1	980	2070	500
0	0	7176	11345	5	3179	1	980	2070	500
0	0	7186	11358	5	3184	1	981	2070	500
0	0	7196	11370	5	3189	1	980	2080	510
0	0	7204	11381	5	3194	1	980	2080	510
0	0	7211	11392	5	3199	1	980	2100	500
0	0	7218	11403	5	3204	1	979	2100	500
0	0	7225	11415	5	3209	1	979	2120	500
0	0	7230	11426	5	3214	1	979	2120	500
0	0	7235	11438	5	3219	1	979	2120	500
0	0	7240	11448	5	3224	1	979	2120	500
0	0	7244	11458	5	3229	1	979	2120	500
0	0	7249	11468	5	3234	1	979	2120	500
0	0	7256	11477	5	3239	1	979	2120	500
0	0	7262	11486	5	3244	1	979	2120	500
0	0	7268	11495	5	3249	1	979	2120	500
0	0	7273	11502	5	3254	1	979	2120	500
0	0	7278	11509	5	3259	1	979	2120	500
0	0	7283	11515	5	3264	1	979	2140	490
0	0	7290	11522	5	3269	1	978	2140	490
0	0	7297	11529	5	3274	1	978	2150	480
0	0	7305	11538	5	3279	1	978	2150	480
0	0	7313	11545	5	3284	1	978	2150	480
0	0	7320	11552	5	3289	1	978	2150	480
0	0	7327	11558	5	3294	1	977	2150	480
0	0	7335	11564	5	3299	1	977	2150	480
0	0	7343	11569	5	3304	1	977	2150	480
0	0	7351	11573	5	3309	1	977	2140	480
0	0	7358	11573	5	3314	1	977	2140	480
0	0	7365	11577	5	3319	1	976	2140	480
0	0	7370	11577	5	3324	1	976	2140	480
0	0	7375	11577	5	3329	1	976	2140	480
0	0	7375	11581	5	3334	1	975	2140	480
0	0	7381	11581	5	3339	1	974	2140	480
0	0	7381	11581	5	3344	1	974	2140	480
0	0	7388	11581	5	3349	1	974	2140	480
0	0	7392	11575	5	3354	1	974	2160	470
0	0	7396	11572	5	3359	1	973	2140	460
0	0	7396	11572	5	3364	1	972	2150	450
0	0	7396	11565	5	3369	1	972	2150	450
0	0	7399	11565	5	3374	1	972	2150	450
0	0	7399	11559	5	3379	1	971	2150	450
0	0	7399	11552	5	3384	1	972	2170	460
0	0	7404	11543	5	3389	1	971	2170	460
0	0	7404	11530	5	3394	1	972	2170	460
0	0	7404	11515	5	3399	1	973	2170	460
0	0	7404	11500	5	3404	1	973	2170	460
0	0	7404	11486	5	3409	1	973	2170	460
0	0	7404	11476	5	3414	1	972	2170	460
0	0	7404	11467	5	3419	1	971	2170	460
0	0	7404	11459	5	3424	1	972	2170	460
0	0	7401	11449	5	3429	1	973	2170	460
0	0	7397	11437	5	3434	1	973	2170	460
0	0	7397	11424	5	3439	1	974	2170	460
0	0	7391	11412	5	3444	1	974	2180	470
0	0	7391	11401	5	3449	1	974	2180	470
0	0	7386	11392	5	3454	1	975	2180	470
0	0	7386	11384	5	3459	1	974	2180	470
0	0	7380	11376	5	3464	1	974	2180	470
0	0	7380	11369	5	3469	1	974	2180	470
0	0	7374	11362	5	3474	1	974	2180	470
0	0	7371	11353	5	3479	1	977	2180	470
0	0	7367	11342	5	3484	1	979	2180	470
0	0	7363	11330	5	3489	1	978	2180	470
0	0	7363	11319	5	3494	1	978	2180	470
0	0	7359	11311	5	3499	1	978	2180	470
0	0	7359	11303	5	3504	1	978	2180	470
0	0	7354	11296	5	3509	1	979	2180	470
0	0	7354	11289	5	3514	1	979	2180	470
0	0	7349	11280	5	3519	1	980	2180	470
0	0	7349	11272	5	3524	1	980	2180	470
0	0	7343	11265	5	3529	1	980	2180	470
0	0	7343	11260	5	3534	1	980	2180	470
0	0	7343	11260	5	3539	1	980	2180	470
0	0	7343	11256	5	3544	1	980	2180	470
0	0	7343	11256	5	3549	1	981	2180	470
0	0	7343	11256	5	3554	1	981	2180	470
0	0	7343	11256	5	3559	1	982	2210	480
0	0	7343	11256	5	3564	1	982	2210	480
0	0	7343	11261	5	3569	1	982	2210	480
0	0	7343	11266	5	3574	1	982	2210	480
0	0	7349	11275	5	3579	1	980	2210	480
0	0	7354	11286	5	3584	1	979	2210	480
0	0	7359	11301	5	3589	1	979	2210	480
0	0	7364	11315	5	3594	1	976	2210	480
0	0	7370	11329	5	3599	1	969	2210	480
0	0	7376	11344	5	3604	1	962	2210	480
0	0	7385	11358	5	3609	1	954	2220	490
0	0	7396	11374	5	3614	1	953	2220	490
0	0	7407	11389	5	3619	1	946	2220	490
0	0	7417	11404	5	3624	1	941	2220	490
0	0	7427	11420	5	3629	1	940	2220	490
0	0	7436	11436	5	3634	1	940	2220	490
0	0	7445	11451	5	3639	1	941	2220	490
0	0	7454	11468	5	3644	1	939	2220	490
0	0	7464	11483	5	3649	1	940	2220	490
0	0	7474	11500	5	3654	1	939	2220	490
0	0	7485	11517	5	3659	1	939	2220	490
0	0	7496	11533	5	3664	1	938	2220	490
0	0	7506	11550	5	3669	1	936	2240	480
0	0	7515	11565	5	3674	1	936	2240	480
0	0	7523	11579	5	3679	1	936	2250	470
0	0	7529	11590	5	3684	1	936	2250	470
0	0	7535	11599	5	3689	1	936	2250	470
0	0	7540	11607	5	3694	1	936	2240	470
0	0	7545	11612	5	3699	1	936	2240	470
0	0	7550	11617	5	3704	1	936	2240	470
0	0	7555	11621	5	3709	1	936	2240	470
0	0	7561	11621	5	3714	1	936	2240	470
0	0	7565	11627	5	3719	1	935	2220	460
0	0	7569	11627	5	3724	1	935	2220	460
0	0	7572	11627	5	3729	1	934	2220	460
0	0	7572	11627	5	3734	1	934	2240	450
0	0	7576	11627	5	3739	1	934	2240	450
0	0	7580	11627	5	3744	1	934	2250	440
0	0	7580	11627	5	3749	1	933	2250	440
0	0	7586	11622	5	3754	1	933	2240	450
0	0	7590	11617	5	3759	1	932	2240	450
0	0	7590	11610	5	3764	1	932	2220	460
0	0	7597	11601	5	3769	1	932	2220	460
0	0	7597	11591	5	3774	1	932	2220	460
0	0	7597	11577	5	3779	1	934	2220	460
0	0	7597	11561	5	3784	1	934	2210	460
0	0	7597	11542	5	3789	1	936	2210	460
0	0	7590	11520	5	3794	1	937	2180	470
0	0	7590	11498	6	3800	1	937	2180	470
0	0	7584	11476	5	3805	1	938	2170	480
0	0	7584	11455	5	3810	1	939	2170	480
0	0	7579	11433	5	3815	1	945	2150	480
0	0	7579	11410	5	3820	1	948	2150	480
0	0	7574	11387	5	3825	1	948	2170	500
0	0	7574	11366	5	3830	1	948	2170	500
0	0	7574	11348	5	3835	1	950	2190	490
0	0	7574	11334	5	3840	1	950	2190	490
0	0	7574	11325	5	3845	1	950	2210	480
0	0	7574	11320	5	3850	1	950	2210	480
0	0	7570	11320	5	3855	1	951	2230	470
0	0	7570	11320	5	3860	1	952	2240	480
0	0	7570	11320	5	3865	1	953	2250	470
0	0	7574	11320	5	3870	1	954	2250	470
0	0	7574	11320	5	3875	1	955	2270	460
0	0	7581	11325	5	3880	1	956	2270	460
0	0	7585	11329	5	3885	1	957	2280	460
0	0	7592	11333	5	3890	1	958	2280	460
0	0	7599	11338	5	3895	1	956	2290	470
0	0	7609	11344	5	3900	1	954	2290	470
0	0	7619	11351	5	3905	1	953	2270	480
0	0	7633	11357	5	3910	1	946	2270	480
0	0	7647	11363	5	3915	1	937	2270	480
0	0	7661	11368	5	3920	1	921	2260	490
0	0	7675	11374	5	3925	1	891	2260	490
0	0	7688	11381	5	3930	1	860	2240	500
0	0	7703	11389	5	3935	1	805	2250	510
0	0	7717	11399	5	3940	1	719	2250	510
0	0	7733	11411	5	3945	1	499	2250	510
0	0	7748	11423	5	3950	1	191	2250	510
0	0	7748	11423	5	3955	0	0	2250	510
0	0	7775	11455	5	3960	0	0	2250	510
0	0	7784	11471	5	3965	0	0	2250	510
0	0	7789	11486	5	3970	0	0	2250	510
0	0	7789	11497	5	3975	0	0	2270	520
0	0	7795	11505	5	3980	0	0	2270	520
0	0	7795	11511	5	3985	0	0	2300	510
0	0	7795	11517	5	3990	0	0	2300	510
0	0	7795	11523	5	3995	0	0	2310	500
0	0	7789	11530	5	4000	0	0	2310	500
0	0	7781	11538	5	4005	0	0	2310	500
0	0	7770	11546	5	4010	0	0	2310	500
0	0	7755	11553	5	4015	0	0	2310	500
0	0	7738	11559	5	4020	0	0	2310	500
0	0	7718	11566	5	4025	0	0	2310	500
0	0	7698	11571	5	4030	0	0	2280	490
0	0	7677	11577	5	4035	0	0	2270	500
0	0	7653	11582	5	4040	0	0	2270	500
0	0	7630	11586	5	4045	0	0	2250	510
0	0	7605	11589	5	4050	0	0	2240	500
0	0	7577	11589	5	4055	0	0	2260	490
0	0	7550	11589	5	4060	0	0	2250	470
0	0	7523	11594	5	4065	0	0	2260	460
0	0	7497	11594	5	4070	0	0	2290	440
0	0	7476	11600	5	4075	0	0	2280	430
0	0	7455	11605	5	4080	0	0	2310	410
0	0	7436	11610	5	4085	0	0	2320	390
0	0	7418	11617	5	4090	0	0	2330	390
0	0	7401	11623	5	4095	0	0	2330	370
0	0	7387	11630	5	4100	0	0	2330	360
0	0	7376	11636	5	4105	0	0	2350	340
0	0	7365	11642	5	4110	0	0	2340	330
0	0	7358	11649	5	4115	0	0	2370	310
0	0	7350	11657	5	4120	0	0	2380	300
0	0	7343	11665	5	4125	0	0	2390	290
0	0	7336	11673	5	4130	0	0	2370	290
0	0	7329	11683	5	4135	0	0	2370	290
0	0	7320	11693	5	4140	0	0	2370	290
0	0	7311	11703	5	4145	0	0	2350	290
0	0	7303	11714	5	4150	0	0	2330	300
0	0	7295	11724	5	4155	0	0	2320	310
0	0	7288	11734	5	4160	0	0	2300	320
0	0	7282	11744	5	4165	0	0	2270	320
0	0	7277	11752	5	4170	0	0	2250	320
0	0	7272	11761	5	4175	0	0	2240	330
0	0	7267	11770	5	4180	0	0	2220	340
0	0	7263	11777	5	4185	0	0	2210	340
0	0	7259	11784	5	4190	0	0	2190	350
0	0	7255	11790	5	4195	0	0	2180	350
0	0	7255	11794	5	4200	0	0	2180	370
0	0	7249	11799	5	4205	0	0	2170	380
0	0	7249	11799	5	4210	0	0	2170	380
0	0	7245	11799	5	4215	0	0	2150	380
0	0	7245	11799	5	4220	0	0	2140	390
0	0	7245	11799	5	4225	0	0	2150	390
0	0	7245	11799	5	4230	0	0	2130	400
0	0	7233	11820	2	4232	1	879	2060	450
0	0	7233	11820	5	4237	1	888	2060	450
0	0	7233	11820	5	4242	1	896	2060	440
0	0	7233	11816	5	4247	1	904	2060	440
0	0	7233	11812	5	4252	1	913	2060	440
0	0	7229	11806	5	4257	1	920	2060	440
0	0	7224	11800	5	4262	1	924	2060	440
0	0	7219	11794	5	4267	1	925	2060	440
0	0	7213	11787	5	4272	1	929	2060	440
0	0	7207	11781	5	4277	1	936	2060	440
0	0	7200	11773	5	4282	1	941	2060	440
0	0	7195	11764	5	4287	1	944	2060	440
0	0	7190	11758	5	4292	1	944	2060	440
0	0	7185	11752	5	4297	1	944	2060	440
0	0	7185	11747	5	4302	1	945	2060	440
0	0	7179	11744	5	4307	1	950	2060	440
0	0	7176	11739	5	4312	1	958	2060	440
0	0	7176	11735	5	4317	1	960	2060	440
0	0	7171	11731	5	4322	1	962	2040	440
0	0	7171	11731	5	4327	1	964	2040	440
0	0	7168	11726	5	4332	1	966	2020	450
0	0	7168	11726	5	4337	1	968	2020	450
0	0	7168	11726	5	4342	1	969	2020	450
0	0	7168	11726	5	4347	1	969	2020	450
0	0	7168	11726	5	4352	1	970	2020	450
0	0	7168	11726	5	4357	1	970	2020	450
0	0	7168	11726	5	4362	1	971	2020	450
0	0	7168	11732	5	4367	1	971	2020	450
0	0	7168	11732	5	4372	1	971	2020	450
0	0	7172	11739	5	4377	1	970	2020	450
0	0	7176	11746	5	4382	1	968	2020	450
0	0	7180	11752	5	4387	1	969	2020	450
0	0	7184	11759	5	4392	1	969	2020	450
0	0	7188	11767	5	4397	1	968	2020	450
0	0	7193	11773	5	4402	1	966	2020	450
0	0	7198	11781	5	4407	1	966	2020	450
0	0	7204	11789	5	4412	1	965	2020	450
0	0	7210	11796	5	4417	1	964	2020	450
0	0	7214	11802	5	4422	1	962	2020	450
0	0	7214	11807	5	4427	1	958	2020	450
0	0	7220	11807	5	4432	1	950	2020	450
0	0	7220	11813	5	4437	1	941	2020	450
0	0	7220	11813	5	4442	1	929	2040	440
0	0	7223	11813	5	4447	1	913	2040	440
0	0	7223	11813	5	4452	1	893	2060	440
0	0	7223	11809	5	4457	1	855	2060	440
0	0	7223	11809	5	4462	1	776	2060	440
0	0	7223	11801	5	4467	1	549	2060	440
0	0	7223	11795	5	4472	1	128	2060	440
0	0	7223	11795	5	4477	0	0	2060	440
0	0	7223	11779	5	4482	0	0	2060	440
0	0	7227	11773	5	4487	0	0	2060	440
0	0	7227	11773	5	4492	0	0	2060	440
0	0	7227	11773	5	4497	0	0	2080	440
0	0	7222	11778	5	4502	0	0	2080	440
0	0	7218	11787	5	4507	0	0	2090	430
0	0	7213	11799	5	4512	0	0	2090	430
0	0	7208	11816	5	4517	0	0	2090	430
0	0	7202	11837	5	4522	0	0	2110	430
0	0	7196	11862	5	4527	0	0	2110	430
0	0	7189	11890	5	4532	0	0	2130	430
0	0	7180	11918	5	4537	0	0	2170	440
0	0	7168	11948	5	4542	0	0	2180	440
0	0	7154	11981	5	4547	0	0	2210	450
0	0	7138	12016	5	4552	0	0	2240	450
0	0	7124	12054	5	4557	0	0	2270	450
0	0	7109	12097	5	4562	0	0	2290	440
0	0	7094	12142	5	4567	0	0	2300	450
0	0	7079	12192	5	4572	0	0	2310	440
0	0	7064	12245	5	4577	0	0	2350	430
0	0	7048	12300	5	4582	0	0	2350	430
0	0	7031	12359	5	4587	0	0	2360	430
0	0	7012	12421	5	4592	0	0	2380	410
0	0	6989	12489	5	4597	0	0	2360	410
0	0	6959	12567	5	4602	0	0	2360	400
0	0	6925	12651	5	4607	0	0	2330	390
0	0	6925	12651	5	4612	0	0	2330	390
