# Supplementary material for: “Let Me Hear Your Handwriting!” Evaluating the Movement Fluency from Its Sonification
Source: PLoS One. 2015 Jun 17;10(6):e0128388. doi: 10.1371/journal.pone.0128388 (PMC4470513; doi:10.1371/journal.pone.0128388)
Supplement: S1 Dataset — (ZIP) [file pone.0128388.s004.zip › S4_Dataset_Experiment1/ME7.txt]

Identification :	melissa
2008-10-20	10:09:53
Fichier origine :	C:\Documents and Settings\schon\Bureau\Ecriture\melissa lapin7.txt
Nb segments :	1
Seg	Num	X /100 mm	Y /100 mm	Interv ms	Time ms	Tip	P	Az	Al
0	0	10489	11423	5	5	0	0	2330	400
0	0	10489	11417	5	10	0	0	2310	410
0	0	10489	11410	5	15	0	0	2300	410
0	0	10489	11404	5	20	0	0	2300	410
0	0	10494	11398	5	25	0	0	2280	430
0	0	10499	11393	5	30	0	0	2280	430
0	0	10503	11388	5	35	0	0	2300	430
0	0	10508	11383	5	40	0	0	2300	430
0	0	10508	11379	5	45	0	0	2300	430
0	0	10514	11376	5	50	0	0	2300	430
0	0	10518	11372	5	55	0	0	2300	430
0	0	10518	11372	5	60	0	0	2300	430
0	0	10525	11365	5	65	0	0	2310	440
0	0	10529	11360	5	70	0	0	2310	440
0	0	10534	11354	5	75	0	0	2310	440
0	0	10538	11348	5	80	0	0	2310	440
0	0	10544	11341	5	85	0	0	2310	440
0	0	10548	11337	5	90	0	0	2310	440
0	0	10553	11337	5	95	0	0	2310	440
0	0	10557	11332	5	100	0	0	2310	440
0	0	10561	11332	5	105	0	0	2310	440
0	0	10566	11332	5	110	0	0	2330	450
0	0	10570	11332	5	115	0	0	2330	450
0	0	10570	11332	5	120	0	0	2330	450
0	0	10574	11332	5	125	0	0	2330	450
0	0	10574	11332	5	130	0	0	2330	450
0	0	10574	11332	5	135	0	0	2330	450
0	0	10574	11335	5	140	0	0	2330	450
0	0	10574	11335	5	145	0	0	2330	450
0	0	10574	11335	5	150	0	0	2310	440
0	0	10574	11335	5	155	0	0	2310	440
0	0	10574	11335	5	160	0	0	2330	430
0	0	10574	11335	5	165	0	0	2330	430
0	0	10574	11335	5	170	0	0	2340	420
0	0	10574	11335	5	175	0	0	2340	420
0	0	10574	11331	5	180	0	0	2340	420
0	0	10574	11331	5	185	0	0	2340	420
0	0	10574	11325	5	190	0	0	2340	420
0	0	10574	11321	5	195	0	0	2340	420
0	0	10574	11316	5	200	0	0	2340	420
0	0	10578	11312	5	205	0	0	2340	420
0	0	10578	11307	5	210	0	0	2340	420
0	0	10578	11301	5	215	0	0	2340	420
0	0	10583	11294	5	220	0	0	2340	420
0	0	10587	11286	5	225	0	0	2330	420
0	0	10592	11277	5	230	0	0	2330	420
0	0	10597	11268	5	235	0	0	2330	420
0	0	10604	11257	5	240	0	0	2330	420
0	0	10610	11246	5	245	0	0	2330	420
0	0	10617	11235	5	250	0	0	2330	420
0	0	10625	11223	5	255	0	0	2330	420
0	0	10634	11209	5	260	0	0	2330	420
0	0	10644	11196	5	265	0	0	2330	420
0	0	10655	11180	5	270	0	0	2330	420
0	0	10667	11166	5	275	0	0	2350	400
0	0	10678	11151	5	280	0	0	2350	400
0	0	10691	11137	5	285	0	0	2360	400
0	0	10702	11125	5	290	0	0	2360	400
0	0	10713	11114	5	295	0	0	2370	400
0	0	10721	11105	5	300	0	0	2370	400
0	0	10726	11100	5	305	0	0	2370	400
0	0	10726	11100	5	310	0	0	2380	410
0	0	10731	11100	5	315	0	0	2360	430
0	0	10731	11100	5	320	0	0	2350	430
0	0	10731	11106	5	325	0	0	2330	450
0	0	10731	11113	5	330	0	0	2320	450
0	0	10725	11121	5	335	0	0	2300	470
0	0	10721	11128	5	340	0	0	2280	490
0	0	10717	11138	5	345	0	0	2270	500
0	0	10711	11147	5	350	0	0	2250	510
0	0	10706	11158	5	355	0	0	2240	510
0	0	10700	11168	5	360	0	0	2200	520
0	0	10693	11176	5	365	0	0	2200	520
0	0	10686	11183	5	370	0	0	2200	520
0	0	10676	11190	5	375	0	0	2200	520
0	0	10666	11196	5	380	0	0	2230	510
0	0	10655	11204	5	385	0	0	2240	500
0	0	10643	11211	5	390	0	0	2260	490
0	0	10632	11217	5	395	0	0	2270	480
0	0	10621	11222	5	400	0	0	2280	460
0	0	10610	11222	5	405	0	0	2300	450
0	0	10599	11227	5	410	0	0	2310	440
0	0	10588	11227	5	415	0	0	2330	430
0	0	10577	11227	5	420	0	0	2340	420
0	0	10568	11227	5	425	0	0	2350	400
0	0	10557	11227	5	430	0	0	2360	400
0	0	10548	11227	5	435	0	0	2360	400
0	0	10538	11227	5	440	0	0	2360	400
0	0	10530	11227	5	445	0	0	2360	400
0	0	10522	11227	5	450	0	0	2350	400
0	0	10514	11231	5	455	0	0	2310	410
0	0	10507	11231	5	460	0	0	2300	410
0	0	10499	11231	5	465	0	0	2280	430
0	0	10491	11231	5	470	0	0	2270	430
0	0	10484	11228	5	475	0	0	2270	430
0	0	10476	11228	5	480	0	0	2250	440
0	0	10469	11224	5	485	0	0	2250	440
0	0	10462	11224	5	490	0	0	2240	450
0	0	10456	11218	5	495	0	0	2230	440
0	0	10456	11199	3	498	1	865	2160	470
0	0	10456	11195	5	503	1	882	2160	470
0	0	10456	11195	5	508	1	898	2120	460
0	0	10456	11189	5	513	1	912	2120	460
0	0	10461	11189	5	518	1	926	2120	460
0	0	10461	11182	5	523	1	939	2120	460
0	0	10465	11182	5	528	1	951	2110	460
0	0	10469	11177	5	533	1	959	2110	460
0	0	10474	11177	5	538	1	965	2110	460
0	0	10477	11177	5	543	1	977	2100	460
0	0	10481	11177	5	548	1	987	2100	460
0	0	10481	11177	5	553	1	992	2060	450
0	0	10488	11185	5	558	1	994	2060	450
0	0	10496	11194	5	563	1	993	2060	450
0	0	10507	11207	5	568	1	992	2060	450
0	0	10523	11223	5	573	1	993	2060	440
0	0	10541	11241	5	578	1	993	2060	440
0	0	10562	11261	5	583	1	992	2060	440
0	0	10582	11281	5	588	1	992	2060	440
0	0	10603	11303	5	593	1	990	2060	440
0	0	10625	11326	5	598	1	990	2040	420
0	0	10646	11349	5	603	1	989	2060	420
0	0	10668	11375	5	608	1	989	2060	420
0	0	10689	11401	5	613	1	989	2070	420
0	0	10710	11428	5	618	1	983	2070	420
0	0	10729	11454	5	623	1	983	2070	420
0	0	10748	11480	5	628	1	982	2070	420
0	0	10765	11505	5	633	1	982	2070	420
0	0	10780	11528	5	638	1	982	2070	420
0	0	10794	11550	5	643	1	982	2070	420
0	0	10807	11574	5	648	1	982	2070	420
0	0	10818	11597	5	653	1	981	2060	420
0	0	10828	11621	5	658	1	980	2060	420
0	0	10835	11644	5	663	1	981	2040	420
0	0	10841	11665	5	668	1	981	2040	420
0	0	10845	11686	5	673	1	979	2040	420
0	0	10845	11707	5	678	1	978	2040	420
0	0	10845	11729	5	683	1	977	2040	420
0	0	10845	11752	5	688	1	975	2030	420
0	0	10845	11772	5	693	1	973	2030	420
0	0	10845	11791	5	698	1	968	2030	420
0	0	10841	11806	5	703	1	964	2030	420
0	0	10841	11817	5	708	1	963	2030	420
0	0	10835	11824	5	713	1	961	2020	400
0	0	10831	11824	5	718	1	959	2020	400
0	0	10826	11824	5	723	1	956	2020	400
0	0	10821	11824	5	728	1	954	2010	390
0	0	10813	11813	5	733	1	954	2010	390
0	0	10804	11801	5	738	1	954	2010	390
0	0	10794	11786	5	743	1	953	2000	370
0	0	10781	11768	5	748	1	953	2000	370
0	0	10767	11748	5	753	1	954	2000	370
0	0	10753	11725	5	758	1	954	2000	370
0	0	10736	11699	5	763	1	953	2000	370
0	0	10721	11670	5	768	1	954	2000	370
0	0	10706	11638	5	773	1	955	2000	370
0	0	10692	11603	5	778	1	956	2000	370
0	0	10679	11564	5	783	1	956	2000	370
0	0	10667	11523	5	788	1	956	2000	370
0	0	10658	11480	5	793	1	955	2010	390
0	0	10648	11438	5	798	1	956	2010	390
0	0	10640	11397	5	803	1	958	2010	390
0	0	10632	11359	5	808	1	958	2020	400
0	0	10623	11325	5	813	1	960	2040	400
0	0	10616	11296	5	818	1	959	2040	400
0	0	10611	11274	5	823	1	959	2050	390
0	0	10611	11256	5	828	1	959	2060	410
0	0	10611	11243	5	833	1	960	2060	410
0	0	10611	11233	5	838	1	960	2060	410
0	0	10617	11226	5	843	1	961	2060	410
0	0	10621	11221	5	848	1	961	2080	400
0	0	10621	11217	5	853	1	961	2090	410
0	0	10626	11214	5	858	1	961	2100	410
0	0	10630	11210	5	863	1	960	2100	410
0	0	10633	11206	5	868	1	959	2100	410
0	0	10637	11201	5	873	1	957	2100	410
0	0	10637	11196	5	878	1	951	2100	410
0	0	10642	11190	5	883	1	937	2120	420
0	0	10642	11184	5	888	1	916	2120	420
0	0	10647	11180	5	893	1	890	2120	420
0	0	10647	11176	5	898	1	851	2120	420
0	0	10655	11176	5	903	1	761	2130	430
0	0	10661	11176	5	908	1	465	2150	420
0	0	10670	11179	5	913	1	83	2150	420
0	0	10670	11179	5	918	0	0	2180	430
0	0	10697	11198	5	923	0	0	2180	430
0	0	10713	11213	5	928	0	0	2180	430
0	0	10729	11230	5	933	0	0	2180	430
0	0	10743	11248	5	938	0	0	2180	430
0	0	10758	11265	5	943	0	0	2190	440
0	0	10771	11279	5	948	0	0	2180	440
0	0	10784	11292	5	953	0	0	2180	440
0	0	10795	11303	5	958	0	0	2150	450
0	0	10806	11312	5	963	0	0	2150	450
0	0	10817	11320	5	968	0	0	2150	450
0	0	10826	11326	5	973	0	0	2150	450
0	0	10835	11331	5	978	0	0	2150	450
0	0	10843	11335	5	983	0	0	2150	450
0	0	10850	11340	5	988	0	0	2150	450
0	0	10859	11344	5	993	0	0	2140	460
0	0	10865	11348	5	998	0	0	2140	460
0	0	10872	11352	5	1003	0	0	2120	460
0	0	10880	11352	5	1008	0	0	2120	460
0	0	10885	11357	5	1013	0	0	2140	460
0	0	10892	11357	5	1018	0	0	2140	460
0	0	10896	11357	5	1023	0	0	2150	450
0	0	10896	11357	5	1028	0	0	2150	450
0	0	10902	11357	5	1033	0	0	2150	450
0	0	10902	11353	5	1038	0	0	2150	450
0	0	10902	11350	5	1043	0	0	2150	450
0	0	10902	11345	5	1048	0	0	2150	450
0	0	10902	11340	5	1053	0	0	2150	450
0	0	10902	11335	5	1058	0	0	2150	450
0	0	10902	11331	5	1063	0	0	2150	450
0	0	10902	11331	5	1068	0	0	2150	450
0	0	10907	11322	4	1072	1	823	2180	430
0	0	10907	11322	5	1077	1	829	2180	430
0	0	10912	11327	5	1082	1	840	2180	430
0	0	10912	11330	5	1087	1	851	2180	430
0	0	10916	11334	5	1092	1	862	2160	420
0	0	10916	11337	5	1097	1	876	2160	420
0	0	10922	11337	5	1102	1	884	2160	420
0	0	10926	11344	5	1107	1	891	2160	420
0	0	10931	11344	5	1112	1	899	2160	420
0	0	10935	11349	5	1117	1	906	2160	420
0	0	10940	11349	5	1122	1	909	2160	420
0	0	10946	11349	5	1127	1	910	2160	420
0	0	10952	11349	5	1132	1	911	2160	420
0	0	10958	11349	5	1137	1	912	2160	420
0	0	10964	11349	5	1142	1	911	2160	420
0	0	10968	11349	5	1147	1	910	2160	420
0	0	10968	11349	5	1152	1	909	2150	410
0	0	10974	11343	5	1157	1	907	2150	410
0	0	10974	11337	5	1162	1	906	2150	410
0	0	10980	11329	5	1167	1	905	2150	410
0	0	10980	11320	5	1172	1	905	2170	410
0	0	10980	11308	5	1177	1	904	2170	410
0	0	10980	11296	5	1182	1	904	2180	400
0	0	10973	11284	5	1187	1	905	2180	400
0	0	10967	11271	5	1192	1	905	2180	400
0	0	10959	11257	5	1197	1	906	2180	400
0	0	10951	11244	5	1202	1	905	2180	400
0	0	10941	11230	5	1207	1	905	2180	400
0	0	10931	11217	5	1212	1	905	2180	400
0	0	10921	11206	5	1217	1	905	2180	400
0	0	10910	11195	5	1222	1	906	2180	400
0	0	10898	11186	5	1227	1	907	2180	400
0	0	10885	11178	5	1232	1	907	2190	410
0	0	10872	11171	5	1237	1	907	2190	410
0	0	10860	11164	5	1242	1	907	2180	410
0	0	10849	11160	5	1247	1	906	2180	410
0	0	10841	11160	5	1252	1	906	2180	430
0	0	10833	11160	5	1257	1	906	2180	430
0	0	10827	11160	5	1262	1	907	2180	430
0	0	10823	11166	5	1267	1	907	2180	430
0	0	10819	11175	5	1272	1	907	2190	440
0	0	10819	11187	5	1277	1	909	2190	440
0	0	10819	11200	5	1282	1	909	2190	440
0	0	10819	11215	5	1287	1	910	2190	440
0	0	10819	11231	5	1292	1	910	2180	440
0	0	10823	11249	5	1297	1	912	2180	440
0	0	10827	11267	5	1302	1	914	2150	450
0	0	10833	11283	5	1307	1	913	2150	450
0	0	10841	11299	5	1312	1	913	2150	450
0	0	10851	11312	5	1317	1	912	2150	450
0	0	10861	11324	5	1322	1	911	2150	450
0	0	10870	11334	5	1327	1	912	2150	450
0	0	10878	11341	5	1332	1	910	2150	440
0	0	10886	11346	5	1337	1	909	2150	440
0	0	10895	11346	5	1342	1	909	2150	440
0	0	10905	11346	5	1347	1	908	2150	440
0	0	10915	11346	5	1352	1	907	2150	440
0	0	10924	11346	5	1357	1	906	2150	440
0	0	10934	11346	5	1362	1	906	2130	430
0	0	10942	11346	5	1367	1	906	2150	420
0	0	10951	11346	5	1372	1	906	2150	420
0	0	10961	11346	5	1377	1	907	2160	420
0	0	10970	11341	5	1382	1	908	2160	420
0	0	10979	11341	5	1387	1	909	2160	420
0	0	10988	11336	5	1392	1	909	2160	420
0	0	10994	11336	5	1397	1	909	2160	420
0	0	11000	11336	5	1402	1	909	2160	420
0	0	11005	11336	5	1407	1	909	2160	420
0	0	11008	11336	5	1412	1	908	2150	410
0	0	11008	11333	5	1417	1	907	2150	410
0	0	11014	11328	5	1422	1	906	2170	410
0	0	11014	11321	5	1427	1	906	2170	410
0	0	11014	11310	5	1432	1	905	2180	400
0	0	11014	11298	5	1437	1	906	2180	400
0	0	11010	11283	5	1442	1	907	2180	400
0	0	11004	11266	5	1447	1	907	2180	400
0	0	10997	11248	5	1452	1	906	2180	400
0	0	10991	11227	5	1457	1	907	2180	400
0	0	10984	11206	5	1462	1	908	2180	400
0	0	10978	11186	5	1467	1	909	2180	400
0	0	10973	11166	5	1472	1	908	2180	400
0	0	10967	11149	5	1477	1	909	2180	400
0	0	10963	11133	5	1482	1	911	2180	400
0	0	10963	11120	5	1487	1	911	2180	400
0	0	10958	11108	5	1492	1	911	2190	410
0	0	10958	11099	5	1497	1	913	2190	410
0	0	10958	11092	5	1502	1	916	2190	410
0	0	10958	11087	5	1507	1	920	2210	420
0	0	10958	11087	5	1512	1	930	2210	420
0	0	10964	11083	5	1517	1	938	2210	420
0	0	10968	11083	5	1522	1	940	2210	420
0	0	10973	11083	5	1527	1	941	2220	430
0	0	10981	11083	5	1532	1	944	2220	430
0	0	10988	11083	5	1537	1	948	2220	430
0	0	10996	11083	5	1542	1	950	2220	430
0	0	11003	11091	5	1547	1	949	2220	430
0	0	11012	11099	5	1552	1	948	2220	430
0	0	11021	11109	5	1557	1	947	2220	430
0	0	11032	11119	5	1562	1	948	2240	440
0	0	11044	11132	5	1567	1	947	2240	440
0	0	11056	11145	5	1572	1	945	2240	440
0	0	11068	11160	5	1577	1	944	2240	440
0	0	11080	11177	5	1582	1	945	2240	440
0	0	11092	11194	5	1587	1	944	2240	440
0	0	11103	11213	5	1592	1	942	2240	440
0	0	11115	11231	5	1597	1	942	2240	440
0	0	11126	11250	5	1602	1	942	2240	440
0	0	11138	11270	5	1607	1	941	2240	440
0	0	11149	11290	5	1612	1	938	2240	440
0	0	11159	11311	5	1617	1	938	2260	430
0	0	11169	11329	5	1622	1	937	2260	430
0	0	11177	11347	5	1627	1	933	2270	420
0	0	11184	11361	5	1632	1	934	2270	420
0	0	11189	11370	5	1637	1	935	2270	420
0	0	11189	11377	5	1642	1	935	2270	420
0	0	11193	11377	5	1647	1	935	2270	420
0	0	11193	11381	5	1652	1	934	2270	420
0	0	11193	11381	5	1657	1	933	2270	420
0	0	11193	11381	5	1662	1	932	2270	420
0	0	11193	11381	5	1667	1	931	2270	420
0	0	11193	11376	5	1672	1	930	2270	420
0	0	11193	11371	5	1677	1	929	2270	420
0	0	11193	11365	5	1682	1	928	2270	420
0	0	11189	11353	5	1687	1	929	2270	420
0	0	11189	11339	5	1692	1	930	2270	420
0	0	11182	11321	5	1697	1	929	2270	420
0	0	11179	11299	5	1702	1	929	2270	420
0	0	11179	11275	5	1707	1	929	2270	420
0	0	11172	11249	5	1712	1	929	2250	410
0	0	11166	11223	5	1717	1	930	2250	410
0	0	11159	11196	5	1722	1	931	2250	410
0	0	11152	11169	5	1727	1	931	2250	410
0	0	11144	11143	5	1732	1	932	2250	410
0	0	11135	11116	5	1737	1	932	2250	410
0	0	11125	11092	5	1742	1	932	2250	410
0	0	11116	11068	5	1747	1	932	2250	410
0	0	11106	11045	5	1752	1	933	2270	420
0	0	11097	11026	5	1757	1	933	2270	420
0	0	11089	11007	5	1762	1	933	2270	420
0	0	11080	10992	5	1767	1	933	2270	420
0	0	11071	10979	5	1772	1	934	2280	430
0	0	11062	10967	5	1777	1	935	2280	430
0	0	11055	10958	5	1782	1	934	2280	430
0	0	11049	10951	5	1787	1	934	2300	430
0	0	11049	10946	5	1792	1	933	2300	430
0	0	11044	10946	5	1797	1	934	2300	430
0	0	11044	10946	5	1802	1	936	2310	440
0	0	11044	10946	5	1807	1	938	2310	440
0	0	11044	10951	5	1812	1	939	2310	440
0	0	11044	10957	5	1817	1	941	2310	440
0	0	11049	10967	5	1822	1	942	2330	450
0	0	11053	10980	5	1827	1	942	2330	450
0	0	11059	10996	5	1832	1	941	2330	450
0	0	11064	11016	5	1837	1	941	2330	450
0	0	11070	11038	5	1842	1	942	2330	450
0	0	11077	11061	5	1847	1	942	2330	450
0	0	11083	11086	5	1852	1	940	2330	450
0	0	11091	11114	5	1857	1	939	2330	450
0	0	11101	11143	5	1862	1	939	2330	450
0	0	11111	11172	5	1867	1	937	2330	450
0	0	11122	11202	5	1872	1	930	2330	450
0	0	11134	11229	5	1877	1	930	2310	440
0	0	11146	11253	5	1882	1	920	2310	440
0	0	11158	11277	5	1887	1	918	2310	440
0	0	11168	11299	5	1892	1	919	2310	440
0	0	11178	11319	5	1897	1	920	2310	440
0	0	11187	11338	5	1902	1	918	2300	430
0	0	11196	11352	5	1907	1	918	2300	430
0	0	11207	11365	5	1912	1	916	2300	430
0	0	11216	11375	5	1917	1	918	2300	430
0	0	11225	11382	5	1922	1	919	2300	430
0	0	11234	11387	5	1927	1	919	2300	410
0	0	11241	11387	5	1932	1	920	2300	410
0	0	11248	11392	5	1937	1	919	2310	410
0	0	11254	11392	5	1942	1	918	2310	410
0	0	11260	11392	5	1947	1	918	2310	410
0	0	11266	11387	5	1952	1	918	2310	410
0	0	11270	11383	5	1957	1	917	2310	410
0	0	11270	11376	5	1962	1	917	2310	410
0	0	11275	11366	5	1967	1	917	2310	410
0	0	11275	11353	5	1972	1	918	2310	410
0	0	11275	11337	5	1977	1	918	2310	410
0	0	11279	11320	5	1982	1	918	2310	410
0	0	11279	11303	5	1987	1	918	2310	410
0	0	11279	11284	5	1992	1	919	2300	400
0	0	11279	11265	5	1997	1	921	2300	400
0	0	11279	11246	5	2002	1	922	2300	400
0	0	11279	11230	5	2007	1	921	2300	400
0	0	11279	11216	5	2012	1	922	2300	400
0	0	11279	11204	5	2017	1	923	2300	400
0	0	11279	11193	5	2022	1	925	2300	400
0	0	11279	11182	5	2027	1	926	2300	400
0	0	11279	11172	5	2032	1	927	2300	400
0	0	11283	11165	5	2037	1	928	2300	400
0	0	11283	11162	5	2042	1	929	2300	400
0	0	11287	11162	5	2047	1	930	2300	400
0	0	11291	11162	5	2052	1	930	2300	400
0	0	11296	11165	5	2057	1	929	2310	410
0	0	11303	11165	5	2062	1	928	2310	410
0	0	11312	11171	5	2067	1	924	2310	410
0	0	11321	11176	5	2072	1	902	2310	410
0	0	11330	11183	5	2077	1	863	2310	410
0	0	11337	11190	5	2082	1	774	2330	420
0	0	11343	11198	5	2087	1	443	2330	420
0	0	11351	11207	5	2092	1	166	2330	420
0	0	11351	11207	5	2097	0	0	2330	420
0	0	11363	11229	5	2102	0	0	2340	420
0	0	11370	11241	5	2107	0	0	2340	420
0	0	11375	11254	5	2112	0	0	2340	420
0	0	11381	11267	5	2117	0	0	2380	410
0	0	11390	11282	5	2122	0	0	2380	410
0	0	11399	11300	5	2127	0	0	2390	410
0	0	11411	11317	5	2132	0	0	2400	410
0	0	11425	11334	5	2137	0	0	2420	390
0	0	11442	11348	5	2142	0	0	2430	390
0	0	11462	11359	5	2147	0	0	2460	370
0	0	11485	11366	5	2152	0	0	2470	370
0	0	11512	11366	5	2157	0	0	2490	350
0	0	11543	11366	5	2162	0	0	2510	330
0	0	11582	11354	5	2167	0	0	2540	300
0	0	11622	11340	5	2172	0	0	2550	290
0	0	11666	11318	5	2177	0	0	2550	290
0	0	11715	11290	5	2182	0	0	2560	290
0	0	11765	11259	5	2187	0	0	2560	290
0	0	11818	11222	5	2192	0	0	2570	290
0	0	11871	11186	5	2197	0	0	2570	290
0	0	11920	11150	5	2202	0	0	2580	290
0	0	11963	11118	5	2207	0	0	2590	300
0	0	12001	11092	5	2212	0	0	2590	300
0	0	12029	11072	5	2217	0	0	2590	300
0	0	12047	11061	5	2222	0	0	2610	300
0	0	12054	11061	5	2227	0	0	2610	300
0	0	12054	11066	5	2232	0	0	2610	300
0	0	12040	11079	5	2237	0	0	2610	310
0	0	12021	11097	5	2242	0	0	2590	350
0	0	11996	11118	5	2247	0	0	2580	380
0	0	11965	11137	5	2252	0	0	2560	420
0	0	11935	11154	5	2257	0	0	2530	480
0	0	11904	11169	5	2262	0	0	2500	520
0	0	11875	11177	5	2267	0	0	2470	560
0	0	11845	11177	5	2272	0	0	2440	580
0	0	11812	11177	5	2277	0	0	2400	600
0	0	11780	11165	5	2282	0	0	2400	600
0	0	11746	11151	5	2287	0	0	2340	610
0	0	11715	11134	5	2292	0	0	2320	610
0	0	11687	11117	5	2297	0	0	2320	610
0	0	11660	11101	5	2302	0	0	2320	580
0	0	11635	11088	5	2307	0	0	2300	580
0	0	11610	11078	5	2312	0	0	2290	560
0	0	11587	11074	5	2317	0	0	2290	560
0	0	11568	11074	5	2322	0	0	2280	550
0	0	11549	11078	5	2327	0	0	2300	540
0	0	11532	11087	5	2332	0	0	2300	540
0	0	11516	11101	5	2337	0	0	2290	520
0	0	11500	11117	5	2342	0	0	2290	520
0	0	11486	11134	5	2347	0	0	2270	520
0	0	11475	11149	5	2352	0	0	2300	510
0	0	11465	11160	5	2357	0	0	2310	500
0	0	11458	11169	5	2362	0	0	2300	480
0	0	11451	11173	5	2367	0	0	2300	480
0	0	11445	11173	5	2372	0	0	2290	470
0	0	11438	11176	5	2377	0	0	2270	480
0	0	11432	11176	5	2382	0	0	2260	490
0	0	11426	11176	5	2387	0	0	2240	480
0	0	11420	11176	5	2392	0	0	2220	490
0	0	11416	11170	5	2397	0	0	2200	500
0	0	11411	11170	5	2402	0	0	2190	490
0	0	11407	11170	5	2407	0	0	2170	500
0	0	11407	11170	5	2412	0	0	2170	500
0	0	11400	11170	5	2417	0	0	2150	480
0	0	11400	11174	5	2422	0	0	2140	490
0	0	11395	11174	5	2427	0	0	2140	490
0	0	11395	11180	5	2432	0	0	2120	500
0	0	11389	11183	5	2437	0	0	2120	500
0	0	11386	11183	5	2442	0	0	2120	500
0	0	11382	11188	5	2447	0	0	2120	500
0	0	11378	11188	5	2452	0	0	2120	500
0	0	11374	11188	5	2457	0	0	2120	500
0	0	11369	11184	5	2462	0	0	2100	500
0	0	11366	11180	5	2467	0	0	2100	500
0	0	11362	11175	5	2472	0	0	2080	510
0	0	11362	11170	5	2477	0	0	2080	510
0	0	11328	11148	5	2482	1	911	2030	510
0	0	11328	11148	5	2487	1	923	2030	510
0	0	11328	11141	5	2492	1	935	2030	510
0	0	11328	11136	5	2497	1	942	2020	510
0	0	11328	11132	5	2502	1	946	2020	510
0	0	11328	11128	5	2507	1	949	2020	510
0	0	11324	11124	5	2512	1	952	2020	510
0	0	11324	11120	5	2517	1	955	2020	510
0	0	11324	11114	5	2522	1	958	2000	510
0	0	11328	11108	5	2527	1	962	2000	510
0	0	11332	11104	5	2532	1	966	2000	510
0	0	11336	11099	5	2537	1	971	2000	510
0	0	11336	11099	5	2542	1	977	2000	510
0	0	11342	11095	5	2547	1	982	2000	510
0	0	11342	11095	5	2552	1	988	2000	510
0	0	11348	11095	5	2557	1	992	2000	510
0	0	11354	11099	5	2562	1	994	2000	510
0	0	11359	11105	5	2567	1	994	2000	510
0	0	11368	11113	5	2572	1	993	2000	510
0	0	11378	11124	5	2577	1	993	2000	510
0	0	11388	11137	5	2582	1	994	2000	510
0	0	11398	11151	5	2587	1	993	2000	510
0	0	11408	11165	5	2592	1	994	2000	510
0	0	11419	11179	5	2597	1	992	2000	510
0	0	11431	11194	5	2602	1	992	2020	510
0	0	11442	11207	5	2607	1	992	2020	510
0	0	11455	11222	5	2612	1	991	2030	510
0	0	11468	11237	5	2617	1	990	2030	510
0	0	11481	11252	5	2622	1	988	2030	510
0	0	11496	11266	5	2627	1	986	2020	490
0	0	11509	11279	5	2632	1	986	2020	490
0	0	11521	11290	5	2637	1	985	2020	490
0	0	11532	11299	5	2642	1	984	2040	480
0	0	11541	11306	5	2647	1	983	2040	480
0	0	11550	11312	5	2652	1	982	2050	480
0	0	11558	11318	5	2657	1	982	2050	480
0	0	11564	11318	5	2662	1	982	2050	480
0	0	11568	11323	5	2667	1	982	2050	480
0	0	11568	11323	5	2672	1	981	2050	480
0	0	11572	11323	5	2677	1	981	2050	480
0	0	11572	11323	5	2682	1	980	2050	470
0	0	11572	11323	5	2687	1	979	2070	470
0	0	11572	11323	5	2692	1	979	2070	470
0	0	11572	11319	5	2697	1	978	2080	460
0	0	11567	11315	5	2702	1	977	2080	460
0	0	11564	11307	5	2707	1	978	2080	460
0	0	11559	11296	5	2712	1	978	2080	460
0	0	11553	11283	5	2717	1	978	2080	460
0	0	11548	11266	5	2722	1	979	2080	460
0	0	11541	11248	5	2727	1	979	2080	460
0	0	11535	11229	5	2732	1	980	2080	460
0	0	11529	11208	5	2737	1	980	2080	460
0	0	11522	11186	5	2742	1	982	2080	460
0	0	11517	11165	5	2747	1	982	2080	460
0	0	11512	11146	5	2752	1	982	2080	460
0	0	11507	11127	5	2757	1	983	2080	460
0	0	11507	11111	5	2762	1	985	2080	460
0	0	11502	11095	5	2767	1	984	2080	460
0	0	11502	11080	5	2772	1	985	2090	470
0	0	11502	11065	5	2777	1	986	2090	470
0	0	11502	11053	5	2782	1	986	2080	480
0	0	11509	11041	5	2787	1	987	2080	480
0	0	11514	11032	5	2792	1	987	2070	500
0	0	11520	11026	5	2797	1	987	2070	500
0	0	11528	11023	5	2802	1	988	2070	500
0	0	11535	11023	5	2807	1	989	2070	500
0	0	11545	11023	5	2812	1	990	2080	510
0	0	11556	11023	5	2817	1	990	2080	510
0	0	11571	11023	5	2822	1	989	2080	510
0	0	11586	11032	5	2827	1	989	2080	510
0	0	11602	11040	5	2832	1	989	2100	500
0	0	11615	11050	5	2837	1	989	2100	500
0	0	11628	11061	5	2842	1	988	2130	510
0	0	11641	11072	5	2847	1	986	2130	510
0	0	11654	11084	5	2852	1	984	2130	510
0	0	11668	11098	5	2857	1	982	2130	510
0	0	11681	11111	5	2862	1	976	2130	510
0	0	11694	11125	5	2867	1	973	2130	510
0	0	11705	11140	5	2872	1	970	2160	500
0	0	11716	11154	5	2877	1	965	2160	500
0	0	11726	11169	5	2882	1	962	2170	500
0	0	11735	11185	5	2887	1	962	2170	500
0	0	11744	11201	5	2892	1	960	2170	500
0	0	11753	11217	5	2897	1	959	2170	500
0	0	11761	11234	5	2902	1	958	2170	500
0	0	11769	11250	5	2907	1	956	2160	500
0	0	11776	11264	5	2912	1	955	2160	500
0	0	11783	11277	5	2917	1	955	2130	510
0	0	11790	11290	5	2922	1	954	2130	510
0	0	11797	11303	5	2927	1	953	2130	510
0	0	11803	11314	5	2932	1	955	2130	510
0	0	11808	11325	5	2937	1	956	2120	500
0	0	11811	11333	5	2942	1	956	2120	500
0	0	11811	11338	5	2947	1	955	2100	500
0	0	11819	11345	5	2952	1	955	2100	500
0	0	11823	11350	5	2957	1	954	2080	510
0	0	11828	11355	5	2962	1	953	2080	510
0	0	11834	11355	5	2967	1	953	2080	510
0	0	11840	11358	5	2972	1	952	2080	510
0	0	11844	11358	5	2977	1	951	2080	510
0	0	11847	11355	5	2982	1	950	2080	510
0	0	11847	11355	5	2987	1	949	2080	510
0	0	11852	11348	5	2992	1	949	2100	500
0	0	11852	11343	5	2997	1	949	2100	500
0	0	11856	11336	5	3002	1	949	2120	500
0	0	11856	11327	5	3007	1	950	2120	500
0	0	11859	11316	5	3012	1	950	2120	500
0	0	11859	11304	5	3017	1	951	2110	490
0	0	11863	11291	5	3022	1	951	2110	490
0	0	11863	11277	5	3027	1	951	2110	490
0	0	11863	11264	5	3032	1	952	2110	490
0	0	11863	11249	5	3037	1	951	2110	490
0	0	11857	11232	5	3042	1	953	2110	490
0	0	11857	11214	5	3047	1	954	2110	490
0	0	11853	11195	5	3052	1	955	2110	490
0	0	11853	11178	5	3057	1	955	2110	490
0	0	11847	11162	5	3062	1	956	2110	490
0	0	11841	11147	5	3067	1	957	2110	490
0	0	11835	11132	5	3072	1	959	2110	490
0	0	11830	11117	5	3077	1	961	2120	500
0	0	11826	11101	5	3082	1	960	2120	500
0	0	11822	11089	5	3087	1	961	2120	500
0	0	11822	11080	5	3092	1	961	2120	500
0	0	11818	11074	5	3097	1	961	2130	510
0	0	11818	11074	5	3102	1	961	2130	510
0	0	11818	11069	5	3107	1	961	2130	510
0	0	11815	11069	5	3112	1	962	2140	520
0	0	11815	11069	5	3117	1	963	2140	520
0	0	11815	11069	5	3122	1	964	2140	520
0	0	11815	11069	5	3127	1	965	2140	520
0	0	11818	11078	5	3132	1	965	2170	530
0	0	11818	11085	5	3137	1	965	2170	530
0	0	11823	11094	5	3142	1	966	2170	530
0	0	11826	11105	5	3147	1	965	2170	530
0	0	11832	11118	5	3152	1	964	2170	530
0	0	11840	11133	5	3157	1	961	2170	530
0	0	11848	11151	5	3162	1	961	2170	530
0	0	11860	11170	5	3167	1	952	2170	530
0	0	11873	11189	5	3172	1	945	2170	530
0	0	11886	11209	5	3177	1	934	2170	530
0	0	11901	11228	5	3182	1	915	2170	530
0	0	11916	11249	5	3187	1	916	2170	530
0	0	11932	11270	5	3192	1	891	2170	530
0	0	11948	11290	5	3197	1	891	2170	530
0	0	11963	11309	5	3202	1	886	2170	530
0	0	11979	11325	5	3207	1	883	2190	520
0	0	11994	11339	5	3212	1	882	2170	510
0	0	12007	11350	5	3217	1	883	2180	500
0	0	12018	11358	5	3222	1	884	2180	500
0	0	12027	11364	5	3227	1	885	2180	500
0	0	12035	11364	5	3232	1	886	2180	500
0	0	12042	11364	5	3237	1	887	2180	500
0	0	12047	11364	5	3242	1	887	2200	500
0	0	12052	11360	5	3247	1	888	2190	490
0	0	12052	11351	5	3252	1	888	2210	480
0	0	12056	11340	5	3257	1	891	2210	480
0	0	12056	11327	5	3262	1	897	2210	480
0	0	12056	11311	5	3267	1	903	2210	480
0	0	12056	11293	5	3272	1	916	2210	480
0	0	12051	11273	5	3277	1	922	2210	480
0	0	12051	11255	5	3282	1	926	2210	480
0	0	12047	11237	5	3287	1	930	2210	480
0	0	12047	11220	5	3292	1	940	2180	470
0	0	12047	11205	5	3297	1	946	2180	470
0	0	12047	11191	5	3302	1	949	2180	470
0	0	12047	11178	5	3307	1	949	2180	470
0	0	12047	11170	5	3312	1	949	2180	470
0	0	12047	11165	5	3317	1	950	2180	470
0	0	12047	11160	5	3322	1	951	2180	470
0	0	12051	11156	5	3327	1	951	2180	470
0	0	12056	11151	5	3332	1	951	2180	470
0	0	12061	11148	5	3337	1	951	2180	470
0	0	12068	11148	5	3342	1	950	2180	470
0	0	12076	11143	5	3347	1	949	2180	470
0	0	12084	11143	5	3352	1	946	2180	470
0	0	12094	11143	5	3357	1	936	2210	480
0	0	12103	11143	5	3362	1	909	2210	480
0	0	12112	11143	5	3367	1	880	2210	480
0	0	12124	11143	5	3372	1	795	2210	480
0	0	12138	11143	5	3377	1	616	2240	480
0	0	12153	11149	5	3382	1	80	2240	480
0	0	12153	11149	5	3387	0	0	2250	470
0	0	12189	11163	5	3392	0	0	2270	480
0	0	12207	11176	5	3397	0	0	2270	480
0	0	12225	11194	5	3402	0	0	2270	480
0	0	12240	11213	5	3407	0	0	2280	490
0	0	12248	11233	5	3412	0	0	2300	480
0	0	12254	11251	5	3417	0	0	2300	480
0	0	12254	11267	5	3422	0	0	2340	480
0	0	12254	11284	5	3427	0	0	2360	470
0	0	12254	11304	5	3432	0	0	2360	470
0	0	12246	11327	5	3437	0	0	2380	460
0	0	12238	11350	5	3442	0	0	2380	460
0	0	12227	11373	5	3447	0	0	2420	450
0	0	12212	11394	5	3452	0	0	2420	450
0	0	12196	11413	5	3457	0	0	2430	450
0	0	12177	11431	5	3462	0	0	2430	450
0	0	12159	11448	5	3467	0	0	2440	430
0	0	12141	11464	5	3472	0	0	2440	430
0	0	12122	11479	5	3477	0	0	2450	420
0	0	12103	11494	5	3482	0	0	2430	420
0	0	12081	11508	5	3487	0	0	2430	420
0	0	12058	11523	5	3492	0	0	2420	410
0	0	12031	11539	5	3497	0	0	2420	410
0	0	12006	11557	5	3502	0	0	2390	420
0	0	11979	11577	5	3507	0	0	2390	420
0	0	11952	11598	5	3512	0	0	2360	430
0	0	11925	11621	5	3517	0	0	2330	430
0	0	11895	11645	5	3522	0	0	2300	430
0	0	11864	11669	5	3527	0	0	2270	430
0	0	11833	11694	5	3532	0	0	2220	430
0	0	11802	11719	5	3537	0	0	2180	430
0	0	11771	11744	5	3542	0	0	2150	420
0	0	11742	11765	5	3547	0	0	2120	420
0	0	11715	11786	5	3552	0	0	2100	410
0	0	11691	11803	5	3557	0	0	2110	400
0	0	11670	11818	6	3563	0	0	2100	380
0	0	11655	11830	5	3568	0	0	2110	370
0	0	11642	11837	5	3573	0	0	2100	350
0	0	11632	11837	5	3578	0	0	2100	340
0	0	11626	11837	5	3583	0	0	2100	320
0	0	11620	11826	5	3588	0	0	2100	320
0	0	11616	11814	5	3593	0	0	2100	310
0	0	11612	11799	5	3598	0	0	2110	310
0	0	11608	11784	5	3603	0	0	2110	310
0	0	11604	11769	5	3608	0	0	2130	310
0	0	11601	11754	5	3613	0	0	2150	310
0	0	11601	11676	5	3618	1	914	2150	420
0	0	11598	11671	5	3623	1	915	2130	430
0	0	11598	11667	5	3628	1	916	2120	430
0	0	11598	11664	5	3633	1	916	2120	430
0	0	11594	11664	5	3638	1	916	2100	440
0	0	11594	11659	5	3643	1	915	2100	440
0	0	11594	11659	5	3648	1	914	2100	440
0	0	11594	11659	5	3653	1	912	2100	440
0	0	11594	11659	5	3658	1	909	2100	440
0	0	11594	11655	5	3663	1	892	2110	460
0	0	11594	11655	5	3668	1	787	2110	460
0	0	11600	11649	5	3673	1	241	2110	460
0	0	11600	11649	5	3678	0	0	2110	460
0	0	11613	11645	5	3683	0	0	2120	460
0	0	11622	11645	5	3688	0	0	2140	460
0	0	11632	11660	5	3693	0	0	2140	460
0	0	11640	11680	5	3698	0	0	2150	450
0	0	11648	11705	5	3703	0	0	2180	440
0	0	11654	11736	5	3708	0	0	2190	440
0	0	11660	11771	5	3713	0	0	2200	420
0	0	11666	11815	5	3718	0	0	2230	410
0	0	11670	11866	5	3723	0	0	2260	400
0	0	11674	11928	5	3728	0	0	2290	380
0	0	11674	11997	5	3733	0	0	2340	360
0	0	11674	12071	5	3738	0	0	2400	330
0	0	11674	12153	5	3743	0	0	2460	290
0	0	11670	12236	5	3748	0	0	2470	280
0	0	11662	12322	5	3753	0	0	2470	280
0	0	11647	12417	5	3758	0	0	2470	280
0	0	11625	12520	5	3763	0	0	2460	280
0	0	11600	12643	5	3768	0	0	2430	270
0	0	11600	12643	5	3773	0	0	2430	270
