# Supplementary material for: “Let Me Hear Your Handwriting!” Evaluating the Movement Fluency from Its Sonification
Source: PLoS One. 2015 Jun 17;10(6):e0128388. doi: 10.1371/journal.pone.0128388 (PMC4470513; doi:10.1371/journal.pone.0128388)
Supplement: S1 Dataset — (ZIP) [file pone.0128388.s004.zip › S4_Dataset_Experiment1/ME8.txt]

Identification :	melissa
2008-10-20	10:09:59
Fichier origine :	C:\Documents and Settings\schon\Bureau\Ecriture\melissa lapin8.txt
Nb segments :	1
Seg	Num	X /100 mm	Y /100 mm	Interv ms	Time ms	Tip	P	Az	Al
0	0	15572	11288	5	5	0	0	2240	500
0	0	15572	11288	5	10	0	0	2240	500
0	0	15572	11288	5	15	0	0	2240	500
0	0	15572	11288	5	20	0	0	2240	500
0	0	15572	11288	5	25	0	0	2240	500
0	0	15572	11288	5	30	0	0	2240	500
0	0	15572	11288	5	35	0	0	2240	500
0	0	15572	11288	5	40	0	0	2240	500
0	0	15572	11288	5	45	0	0	2240	500
0	0	15569	11288	5	50	0	0	2240	500
0	0	15569	11288	5	55	0	0	2240	500
0	0	15569	11288	5	60	0	0	2240	500
0	0	15569	11288	5	65	0	0	2250	510
0	0	15569	11288	5	70	0	0	2250	510
0	0	15569	11288	5	75	0	0	2250	510
0	0	15569	11288	5	80	0	0	2250	510
0	0	15569	11284	5	85	0	0	2250	510
0	0	15569	11284	5	90	0	0	2250	510
0	0	15569	11284	5	95	0	0	2250	510
0	0	15569	11284	5	100	0	0	2250	510
0	0	15569	11284	5	105	0	0	2250	510
0	0	15569	11284	5	110	0	0	2250	510
0	0	15569	11284	5	115	0	0	2250	510
0	0	15569	11284	5	120	0	0	2250	510
0	0	15569	11284	5	125	0	0	2250	510
0	0	15569	11280	5	130	0	0	2250	510
0	0	15569	11280	5	135	0	0	2250	510
0	0	15569	11280	5	140	0	0	2250	510
0	0	15569	11280	5	145	0	0	2250	510
0	0	15569	11280	5	150	0	0	2250	510
0	0	15565	11277	10	160	0	0	2240	500
0	0	15565	11273	5	165	0	0	2240	500
0	0	15565	11273	5	170	0	0	2240	500
0	0	15565	11270	5	175	0	0	2240	500
0	0	15561	11270	5	180	0	0	2230	510
0	0	15561	11265	5	185	0	0	2230	510
0	0	15561	11262	5	190	0	0	2200	520
0	0	15561	11262	5	195	0	0	2200	520
0	0	15566	11257	5	200	0	0	2200	520
0	0	15566	11257	5	205	0	0	2200	520
0	0	15566	11223	5	210	1	913	2200	520
0	0	15566	11223	5	215	1	925	2200	520
0	0	15571	11223	5	220	1	937	2200	520
0	0	15571	11223	5	225	1	945	2200	520
0	0	15577	11228	5	230	1	950	2200	520
0	0	15583	11232	5	235	1	952	2200	520
0	0	15589	11239	5	240	1	959	2200	520
0	0	15596	11248	5	245	1	964	2200	520
0	0	15606	11259	5	250	1	965	2200	520
0	0	15616	11271	5	255	1	967	2200	520
0	0	15628	11282	5	260	1	973	2200	520
0	0	15642	11293	5	265	1	976	2180	500
0	0	15654	11303	5	270	1	980	2200	520
0	0	15665	11316	5	275	1	982	2200	520
0	0	15675	11330	5	280	1	983	2200	520
0	0	15685	11345	5	285	1	986	2200	520
0	0	15697	11361	5	290	1	987	2200	520
0	0	15709	11377	5	295	1	987	2200	520
0	0	15720	11393	5	300	1	989	2200	520
0	0	15729	11409	5	305	1	989	2200	520
0	0	15738	11424	5	310	1	993	2200	520
0	0	15749	11439	5	315	1	992	2200	520
0	0	15761	11455	5	320	1	993	2200	520
0	0	15774	11474	5	325	1	992	2200	520
0	0	15787	11493	5	330	1	992	2230	510
0	0	15798	11512	5	335	1	992	2200	500
0	0	15809	11530	5	340	1	992	2220	490
0	0	15819	11550	5	345	1	991	2220	490
0	0	15829	11572	5	350	1	991	2220	490
0	0	15838	11596	5	355	1	990	2220	490
0	0	15849	11622	5	360	1	990	2220	490
0	0	15858	11648	5	365	1	990	2240	480
0	0	15866	11672	5	370	1	989	2240	480
0	0	15874	11696	5	375	1	988	2250	470
0	0	15878	11718	5	380	1	990	2240	470
0	0	15881	11738	5	385	1	989	2230	470
0	0	15881	11758	5	390	1	989	2230	470
0	0	15885	11775	5	395	1	989	2210	480
0	0	15885	11791	5	400	1	989	2180	470
0	0	15892	11807	5	405	1	988	2170	480
0	0	15892	11821	5	410	1	989	2170	480
0	0	15898	11835	5	415	1	985	2140	480
0	0	15898	11848	5	420	1	988	2140	480
0	0	15898	11861	5	425	1	988	2130	480
0	0	15898	11873	5	430	1	988	2130	480
0	0	15898	11884	5	435	1	988	2110	490
0	0	15898	11894	5	440	1	987	2110	490
0	0	15901	11902	5	445	1	987	2090	490
0	0	15901	11910	5	450	1	987	2090	490
0	0	15901	11916	5	455	1	986	2080	510
0	0	15901	11921	5	460	1	986	2080	510
0	0	15901	11924	5	465	1	986	2080	510
0	0	15898	11924	5	470	1	985	2080	510
0	0	15898	11924	5	475	1	985	2080	510
0	0	15898	11924	5	480	1	984	2100	520
0	0	15894	11924	5	485	1	983	2100	520
0	0	15894	11924	5	490	1	982	2100	520
0	0	15888	11924	5	495	1	982	2100	520
0	0	15884	11917	5	500	1	981	2100	520
0	0	15880	11911	5	505	1	981	2100	520
0	0	15876	11903	5	510	1	981	2100	520
0	0	15872	11892	5	515	1	979	2100	520
0	0	15865	11879	5	520	1	980	2100	520
0	0	15858	11864	5	525	1	979	2100	520
0	0	15849	11848	5	530	1	980	2120	510
0	0	15840	11829	5	535	1	979	2120	510
0	0	15832	11810	5	540	1	978	2130	510
0	0	15824	11788	5	545	1	979	2120	500
0	0	15819	11766	6	551	1	978	2140	490
0	0	15815	11744	5	556	1	979	2140	490
0	0	15815	11723	5	561	1	978	2150	480
0	0	15810	11702	5	566	1	979	2150	480
0	0	15810	11681	5	571	1	979	2140	480
0	0	15803	11660	5	576	1	979	2160	470
0	0	15803	11640	5	581	1	979	2160	470
0	0	15798	11621	5	586	1	980	2170	460
0	0	15798	11601	5	591	1	980	2170	460
0	0	15795	11583	5	596	1	980	2170	460
0	0	15795	11565	5	601	1	980	2170	460
0	0	15791	11546	5	606	1	980	2170	460
0	0	15791	11526	5	611	1	982	2170	460
0	0	15791	11506	5	616	1	982	2170	460
0	0	15786	11484	5	621	1	982	2170	460
0	0	15783	11464	5	626	1	981	2180	470
0	0	15778	11447	5	631	1	981	2180	470
0	0	15773	11428	5	636	1	982	2180	470
0	0	15773	11409	5	641	1	981	2210	480
0	0	15767	11389	5	646	1	981	2210	480
0	0	15767	11368	5	651	1	981	2210	480
0	0	15767	11348	5	656	1	982	2220	490
0	0	15763	11330	5	661	1	981	2220	490
0	0	15763	11314	5	666	1	981	2220	490
0	0	15763	11300	5	671	1	981	2220	490
0	0	15763	11289	5	676	1	982	2240	500
0	0	15763	11281	5	681	1	982	2240	500
0	0	15763	11274	5	686	1	981	2240	500
0	0	15769	11270	5	691	1	981	2240	500
0	0	15775	11270	5	696	1	979	2240	500
0	0	15782	11270	5	701	1	974	2240	500
0	0	15790	11270	5	706	1	964	2240	500
0	0	15801	11275	5	711	1	952	2250	510
0	0	15812	11280	5	716	1	941	2250	510
0	0	15824	11288	5	721	1	924	2250	510
0	0	15835	11297	5	726	1	898	2250	510
0	0	15846	11307	5	731	1	869	2270	500
0	0	15857	11319	5	736	1	792	2270	500
0	0	15869	11331	5	741	1	666	2280	490
0	0	15881	11345	5	746	1	245	2280	490
0	0	15881	11345	5	751	0	0	2310	500
0	0	15900	11372	5	756	0	0	2310	500
0	0	15908	11385	5	761	0	0	2310	500
0	0	15916	11399	5	766	0	0	2300	510
0	0	15923	11412	5	771	0	0	2300	510
0	0	15931	11427	5	776	0	0	2270	520
0	0	15939	11441	5	781	0	0	2270	520
0	0	15946	11456	5	786	0	0	2270	520
0	0	15954	11471	5	791	0	0	2270	520
0	0	15961	11484	5	796	0	0	2270	520
0	0	15967	11497	5	801	0	0	2260	520
0	0	15973	11508	5	806	0	0	2260	520
0	0	15978	11518	5	811	0	0	2240	540
0	0	15982	11527	5	816	0	0	2240	540
0	0	15987	11534	5	821	0	0	2230	540
0	0	15991	11540	5	826	0	0	2230	540
0	0	15996	11546	5	831	0	0	2180	540
0	0	16001	11549	5	836	0	0	2180	540
0	0	16004	11549	5	841	0	0	2180	540
0	0	16008	11554	5	846	0	0	2170	530
0	0	16008	11554	5	851	0	0	2190	520
0	0	16013	11554	5	856	0	0	2190	520
0	0	16013	11554	5	861	0	0	2180	500
0	0	16017	11550	5	866	0	0	2180	500
0	0	16017	11550	5	871	0	0	2180	500
0	0	16017	11545	5	876	0	0	2170	500
0	0	16017	11545	5	881	0	0	2170	500
0	0	16017	11539	5	886	0	0	2170	500
0	0	16017	11539	5	891	0	0	2170	500
0	0	16017	11534	5	896	0	0	2170	500
0	0	16021	11534	5	901	0	0	2170	500
0	0	16021	11528	5	906	0	0	2150	480
0	0	16021	11525	5	911	0	0	2150	480
0	0	16021	11521	5	916	0	0	2150	480
0	0	16021	11517	5	921	0	0	2150	480
0	0	16021	11514	5	926	0	0	2150	480
0	0	16021	11510	5	931	0	0	2150	480
0	0	16021	11505	5	936	0	0	2150	480
0	0	16021	11500	5	941	0	0	2150	480
0	0	16021	11495	5	946	0	0	2150	480
0	0	16017	11490	5	951	0	0	2150	480
0	0	16017	11486	5	956	0	0	2150	480
0	0	16017	11482	5	961	0	0	2150	480
0	0	16011	11477	5	966	0	0	2150	480
0	0	16011	11474	5	971	0	0	2150	480
0	0	16007	11469	5	976	0	0	2150	480
0	0	16007	11469	5	981	0	0	2150	480
0	0	16002	11463	5	986	0	0	2150	480
0	0	16002	11463	5	991	0	0	2170	500
0	0	15998	11457	5	996	0	0	2170	500
0	0	15998	11457	5	1001	0	0	2170	500
0	0	15995	11453	5	1006	0	0	2170	500
0	0	15995	11453	5	1011	0	0	2170	500
0	0	15991	11448	5	1016	0	0	2170	500
0	0	15991	11444	5	1021	0	0	2170	500
0	0	15991	11441	5	1026	0	0	2170	500
0	0	15986	11437	5	1031	0	0	2170	500
0	0	15986	11434	5	1036	0	0	2170	500
0	0	15983	11430	5	1041	0	0	2170	500
0	0	15983	11430	5	1046	0	0	2170	500
0	0	15978	11424	5	1051	0	0	2170	500
0	0	15978	11421	5	1056	0	0	2170	500
0	0	15973	11417	5	1061	0	0	2170	500
0	0	15973	11414	5	1066	0	0	2170	500
0	0	15973	11414	5	1071	0	0	2170	500
0	0	15973	11410	5	1076	0	0	2170	500
0	0	15973	11410	5	1081	0	0	2170	500
0	0	15973	11410	5	1086	0	0	2170	500
0	0	15973	11410	5	1091	0	0	2170	500
0	0	15973	11410	5	1096	0	0	2170	500
0	0	15973	11410	5	1101	0	0	2170	500
0	0	15979	11410	5	1106	0	0	2170	500
0	0	15979	11410	5	1111	0	0	2170	500
0	0	15986	11413	5	1116	0	0	2170	500
0	0	15991	11413	5	1121	0	0	2170	500
0	0	15997	11417	5	1126	0	0	2170	500
0	0	16004	11417	5	1131	0	0	2180	500
0	0	16011	11417	5	1136	0	0	2180	500
0	0	16016	11421	5	1141	0	0	2180	500
0	0	16020	11421	5	1146	0	0	2180	500
0	0	16024	11421	5	1151	0	0	2180	500
0	0	16027	11425	5	1156	0	0	2180	500
0	0	16027	11425	5	1161	0	0	2180	500
0	0	16032	11429	5	1166	0	0	2180	500
0	0	16036	11429	5	1171	0	0	2180	500
0	0	16071	11467	5	1176	1	586	2210	480
0	0	16076	11470	5	1181	1	661	2210	480
0	0	16081	11470	5	1186	1	715	2210	480
0	0	16087	11470	5	1191	1	760	2210	480
0	0	16093	11470	5	1196	1	789	2210	480
0	0	16098	11470	5	1201	1	808	2210	480
0	0	16101	11470	5	1206	1	824	2180	470
0	0	16105	11465	5	1211	1	836	2180	470
0	0	16105	11461	5	1216	1	843	2180	470
0	0	16111	11457	5	1221	1	845	2180	470
0	0	16111	11452	5	1226	1	845	2180	470
0	0	16116	11446	5	1231	1	847	2180	470
0	0	16116	11440	5	1236	1	852	2180	470
0	0	16116	11433	5	1241	1	857	2170	460
0	0	16116	11424	5	1246	1	859	2170	460
0	0	16109	11414	5	1251	1	858	2170	460
0	0	16105	11403	5	1256	1	859	2170	460
0	0	16100	11391	5	1261	1	863	2170	460
0	0	16093	11377	5	1266	1	870	2170	460
0	0	16083	11364	5	1271	1	877	2170	460
0	0	16071	11349	5	1276	1	883	2180	470
0	0	16059	11334	5	1281	1	885	2180	470
0	0	16044	11320	5	1286	1	891	2180	470
0	0	16028	11306	5	1291	1	894	2180	470
0	0	16012	11292	5	1296	1	898	2180	470
0	0	15994	11279	5	1301	1	900	2180	470
0	0	15977	11267	5	1306	1	902	2210	480
0	0	15961	11257	5	1311	1	902	2210	480
0	0	15945	11248	5	1316	1	903	2210	480
0	0	15932	11243	5	1321	1	903	2210	480
0	0	15921	11243	5	1326	1	903	2210	480
0	0	15911	11239	5	1331	1	903	2210	480
0	0	15905	11239	5	1336	1	904	2200	500
0	0	15899	11243	5	1341	1	905	2200	500
0	0	15894	11248	5	1346	1	906	2180	500
0	0	15894	11257	5	1351	1	906	2180	500
0	0	15894	11269	5	1356	1	905	2180	500
0	0	15894	11284	5	1361	1	904	2180	500
0	0	15902	11302	5	1366	1	901	2180	500
0	0	15910	11321	5	1371	1	895	2190	520
0	0	15921	11340	5	1376	1	890	2190	520
0	0	15933	11359	5	1381	1	878	2170	530
0	0	15946	11379	5	1386	1	865	2170	530
0	0	15960	11398	5	1391	1	846	2170	530
0	0	15973	11417	5	1396	1	841	2170	530
0	0	15988	11435	5	1401	1	830	2170	530
0	0	16003	11453	5	1406	1	819	2170	530
0	0	16019	11469	5	1411	1	791	2190	520
0	0	16034	11483	5	1416	1	792	2190	520
0	0	16050	11497	5	1421	1	790	2200	520
0	0	16064	11509	5	1426	1	792	2200	520
0	0	16077	11520	5	1431	1	796	2200	520
0	0	16090	11529	5	1436	1	796	2200	520
0	0	16101	11534	5	1441	1	796	2180	500
0	0	16110	11534	5	1446	1	802	2180	500
0	0	16117	11534	5	1451	1	810	2180	500
0	0	16120	11534	5	1456	1	811	2200	500
0	0	16120	11534	5	1461	1	815	2200	500
0	0	16124	11527	5	1466	1	825	2210	480
0	0	16124	11519	5	1471	1	837	2210	480
0	0	16124	11510	5	1476	1	845	2210	480
0	0	16124	11499	5	1481	1	846	2210	480
0	0	16124	11485	5	1486	1	858	2210	480
0	0	16119	11471	5	1491	1	876	2210	480
0	0	16115	11454	5	1496	1	885	2180	470
0	0	16108	11435	5	1501	1	888	2180	470
0	0	16102	11417	5	1506	1	893	2180	470
0	0	16096	11397	5	1511	1	903	2210	480
0	0	16089	11377	5	1516	1	912	2210	480
0	0	16083	11357	5	1521	1	915	2210	480
0	0	16077	11339	5	1526	1	916	2210	480
0	0	16071	11322	5	1531	1	919	2210	480
0	0	16067	11305	5	1536	1	923	2210	480
0	0	16064	11290	5	1541	1	923	2210	480
0	0	16060	11274	5	1546	1	924	2210	480
0	0	16060	11260	5	1551	1	924	2220	490
0	0	16056	11247	5	1556	1	924	2220	490
0	0	16056	11236	5	1561	1	924	2240	480
0	0	16056	11227	5	1566	1	924	2240	480
0	0	16056	11221	5	1571	1	925	2250	470
0	0	16056	11216	5	1576	1	926	2260	490
0	0	16061	11211	5	1581	1	927	2260	490
0	0	16065	11211	5	1586	1	928	2240	500
0	0	16065	11211	5	1591	1	929	2240	500
0	0	16073	11211	5	1596	1	932	2240	500
0	0	16078	11211	5	1601	1	932	2250	510
0	0	16084	11216	5	1606	1	932	2250	510
0	0	16092	11220	5	1611	1	933	2250	510
0	0	16100	11225	5	1616	1	933	2250	510
0	0	16107	11232	5	1621	1	932	2270	520
0	0	16116	11240	5	1626	1	932	2270	520
0	0	16123	11249	5	1631	1	934	2300	510
0	0	16130	11260	5	1636	1	934	2300	510
0	0	16138	11273	5	1641	1	934	2310	500
0	0	16145	11286	5	1646	1	933	2320	500
0	0	16153	11301	5	1651	1	933	2320	500
0	0	16162	11317	5	1656	1	934	2320	500
0	0	16170	11332	5	1661	1	933	2320	500
0	0	16178	11348	5	1666	1	933	2320	500
0	0	16185	11364	5	1671	1	936	2320	500
0	0	16192	11380	5	1676	1	939	2320	500
0	0	16198	11395	5	1681	1	946	2320	500
0	0	16204	11410	5	1686	1	948	2340	510
0	0	16211	11425	5	1691	1	947	2340	510
0	0	16218	11441	5	1696	1	949	2340	510
0	0	16225	11457	5	1701	1	950	2340	510
0	0	16232	11472	5	1706	1	955	2340	510
0	0	16238	11487	5	1711	1	955	2340	510
0	0	16245	11500	5	1716	1	955	2340	510
0	0	16251	11513	5	1721	1	954	2320	500
0	0	16259	11526	5	1726	1	954	2320	500
0	0	16267	11539	5	1731	1	954	2320	500
0	0	16274	11551	5	1736	1	954	2340	490
0	0	16282	11561	5	1741	1	955	2340	490
0	0	16288	11569	5	1746	1	956	2350	480
0	0	16294	11577	5	1751	1	955	2350	480
0	0	16301	11584	5	1756	1	953	2340	480
0	0	16307	11590	5	1761	1	954	2340	480
0	0	16313	11595	5	1766	1	955	2340	480
0	0	16318	11595	5	1771	1	955	2340	480
0	0	16318	11595	5	1776	1	954	2320	470
0	0	16321	11595	5	1781	1	954	2320	470
0	0	16321	11595	5	1786	1	954	2320	470
0	0	16321	11595	5	1791	1	953	2320	470
0	0	16321	11595	5	1796	1	952	2320	470
0	0	16321	11595	5	1801	1	951	2300	470
0	0	16321	11590	5	1806	1	951	2300	470
0	0	16321	11584	5	1811	1	951	2300	470
0	0	16325	11576	5	1816	1	951	2300	470
0	0	16325	11564	5	1821	1	952	2300	470
0	0	16321	11548	5	1826	1	951	2280	460
0	0	16321	11531	5	1831	1	951	2280	460
0	0	16315	11512	5	1836	1	952	2280	460
0	0	16315	11490	5	1841	1	953	2300	470
0	0	16307	11467	5	1846	1	953	2300	470
0	0	16302	11443	5	1851	1	953	2300	470
0	0	16295	11416	5	1856	1	956	2300	470
0	0	16288	11390	5	1861	1	956	2300	470
0	0	16279	11364	5	1866	1	958	2300	470
0	0	16270	11338	5	1871	1	960	2300	470
0	0	16260	11314	5	1876	1	963	2320	470
0	0	16248	11287	5	1881	1	968	2320	470
0	0	16237	11260	5	1886	1	970	2320	470
0	0	16227	11234	5	1891	1	971	2320	470
0	0	16216	11210	5	1896	1	972	2320	470
0	0	16207	11189	5	1901	1	973	2340	480
0	0	16199	11170	5	1906	1	972	2340	480
0	0	16190	11152	5	1911	1	973	2340	480
0	0	16183	11136	5	1916	1	975	2340	480
0	0	16177	11124	5	1921	1	975	2350	480
0	0	16172	11113	5	1926	1	974	2350	480
0	0	16168	11104	5	1931	1	976	2350	480
0	0	16164	11096	5	1936	1	977	2350	480
0	0	16160	11089	5	1941	1	978	2370	490
0	0	16160	11084	5	1946	1	979	2360	500
0	0	16156	11084	5	1951	1	980	2360	500
0	0	16156	11081	5	1956	1	984	2360	520
0	0	16156	11081	5	1961	1	988	2360	520
0	0	16156	11081	5	1966	1	990	2360	520
0	0	16159	11087	5	1971	1	991	2360	520
0	0	16163	11093	5	1976	1	991	2380	530
0	0	16169	11103	5	1981	1	989	2380	530
0	0	16175	11115	5	1986	1	990	2380	530
0	0	16180	11129	5	1991	1	988	2380	530
0	0	16187	11147	5	1996	1	987	2380	530
0	0	16193	11164	5	2001	1	986	2380	530
0	0	16201	11185	5	2006	1	985	2380	530
0	0	16209	11205	5	2011	1	985	2380	530
0	0	16215	11224	5	2016	1	982	2380	530
0	0	16221	11241	5	2021	1	979	2380	530
0	0	16226	11258	5	2026	1	978	2380	530
0	0	16232	11275	5	2031	1	972	2380	530
0	0	16239	11293	5	2036	1	969	2380	530
0	0	16246	11313	5	2041	1	967	2380	530
0	0	16254	11333	5	2046	1	965	2380	530
0	0	16262	11354	5	2051	1	959	2380	500
0	0	16271	11374	5	2056	1	956	2380	500
0	0	16281	11396	5	2061	1	946	2380	500
0	0	16290	11421	5	2066	1	944	2380	500
0	0	16299	11448	5	2071	1	937	2380	500
0	0	16309	11476	5	2076	1	933	2380	500
0	0	16318	11502	5	2081	1	933	2380	500
0	0	16328	11526	5	2086	1	930	2380	500
0	0	16338	11545	5	2091	1	930	2380	500
0	0	16347	11563	5	2096	1	930	2380	500
0	0	16356	11577	5	2101	1	930	2370	490
0	0	16364	11588	5	2106	1	930	2370	490
0	0	16372	11598	5	2111	1	929	2370	490
0	0	16378	11605	5	2116	1	930	2390	480
0	0	16384	11610	5	2121	1	931	2370	470
0	0	16390	11610	5	2126	1	932	2380	460
0	0	16394	11610	5	2131	1	932	2380	460
0	0	16398	11610	5	2136	1	931	2380	460
0	0	16402	11610	5	2141	1	930	2370	460
0	0	16407	11610	5	2146	1	931	2370	460
0	0	16411	11610	5	2151	1	931	2370	460
0	0	16414	11607	5	2156	1	931	2350	450
0	0	16418	11607	5	2161	1	931	2350	450
0	0	16421	11601	5	2166	1	931	2350	450
0	0	16425	11598	5	2171	1	931	2350	450
0	0	16425	11593	5	2176	1	930	2350	450
0	0	16429	11587	5	2181	1	930	2350	450
0	0	16429	11578	5	2186	1	931	2350	450
0	0	16429	11565	5	2191	1	932	2350	450
0	0	16429	11550	5	2196	1	932	2350	450
0	0	16429	11531	5	2201	1	932	2350	450
0	0	16422	11509	5	2206	1	933	2350	450
0	0	16417	11485	5	2211	1	936	2350	450
0	0	16410	11459	5	2216	1	938	2370	460
0	0	16402	11432	5	2221	1	940	2370	460
0	0	16395	11407	5	2226	1	942	2370	460
0	0	16388	11384	5	2231	1	943	2370	460
0	0	16382	11366	5	2236	1	944	2370	460
0	0	16374	11349	5	2241	1	948	2380	460
0	0	16368	11335	5	2246	1	950	2380	460
0	0	16363	11325	5	2251	1	949	2380	460
0	0	16359	11317	5	2256	1	948	2380	460
0	0	16359	11317	5	2261	1	949	2400	470
0	0	16359	11313	5	2266	1	949	2400	470
0	0	16359	11313	5	2271	1	949	2400	470
0	0	16359	11313	5	2276	1	949	2400	470
0	0	16364	11313	5	2281	1	948	2410	470
0	0	16369	11313	5	2286	1	944	2410	470
0	0	16375	11313	5	2291	1	921	2410	470
0	0	16384	11313	5	2296	1	886	2430	480
0	0	16395	11317	5	2301	1	831	2430	480
0	0	16409	11321	5	2306	1	639	2430	480
0	0	16423	11327	5	2311	1	87	2430	480
0	0	16423	11327	5	2316	0	0	2450	480
0	0	16454	11347	5	2321	0	0	2450	480
0	0	16471	11363	5	2326	0	0	2450	480
0	0	16488	11380	5	2331	0	0	2460	460
0	0	16507	11400	5	2336	0	0	2480	470
0	0	16526	11421	5	2341	0	0	2490	460
0	0	16544	11442	5	2346	0	0	2490	460
0	0	16560	11466	5	2351	0	0	2490	460
0	0	16576	11491	5	2356	0	0	2500	440
0	0	16590	11518	5	2361	0	0	2510	430
0	0	16603	11544	5	2366	0	0	2520	420
0	0	16617	11571	5	2371	0	0	2530	410
0	0	16631	11595	5	2376	0	0	2540	390
0	0	16646	11619	5	2381	0	0	2540	380
0	0	16663	11642	5	2386	0	0	2550	360
0	0	16681	11663	5	2391	0	0	2540	350
0	0	16698	11682	5	2396	0	0	2560	320
0	0	16716	11699	5	2401	0	0	2560	300
0	0	16734	11713	5	2406	0	0	2570	290
0	0	16751	11725	6	2412	0	0	2560	290
0	0	16767	11735	5	2417	0	0	2550	290
0	0	16782	11743	5	2422	0	0	2540	290
0	0	16796	11747	5	2427	0	0	2530	290
0	0	16810	11747	5	2432	0	0	2520	290
0	0	16827	11751	5	2437	0	0	2510	290
0	0	16844	11751	5	2442	0	0	2490	280
0	0	16866	11751	5	2447	0	0	2490	280
0	0	16889	11746	5	2452	0	0	2470	280
0	0	16916	11738	5	2457	0	0	2460	280
0	0	16945	11729	5	2462	0	0	2460	280
0	0	16973	11717	5	2467	0	0	2450	280
0	0	17001	11702	5	2472	0	0	2450	280
0	0	17027	11684	5	2477	0	0	2440	270
0	0	17052	11663	5	2482	0	0	2440	270
0	0	17075	11641	5	2487	0	0	2440	270
0	0	17098	11617	5	2492	0	0	2440	270
0	0	17118	11594	5	2497	0	0	2440	270
0	0	17136	11569	5	2502	0	0	2450	280
0	0	17151	11544	5	2507	0	0	2450	280
0	0	17161	11520	5	2512	0	0	2460	280
0	0	17169	11496	5	2517	0	0	2460	280
0	0	17174	11473	5	2522	0	0	2470	280
0	0	17174	11452	5	2527	0	0	2460	310
0	0	17174	11434	5	2532	0	0	2430	340
0	0	17162	11417	5	2537	0	0	2390	390
0	0	17147	11404	5	2542	0	0	2360	430
0	0	17126	11393	5	2547	0	0	2320	450
0	0	17097	11383	5	2552	0	0	2300	480
0	0	17062	11374	5	2557	0	0	2280	490
0	0	17023	11362	5	2562	0	0	2310	500
0	0	16980	11349	5	2567	0	0	2310	500
0	0	16937	11335	5	2572	0	0	2310	500
0	0	16896	11321	5	2577	0	0	2310	500
0	0	16857	11307	5	2582	0	0	2310	500
0	0	16821	11295	5	2587	0	0	2330	490
0	0	16788	11283	5	2592	0	0	2330	490
0	0	16757	11271	5	2597	0	0	2340	480
0	0	16729	11262	5	2602	0	0	2340	480
0	0	16704	11255	5	2607	0	0	2340	480
0	0	16681	11251	5	2612	0	0	2340	480
0	0	16660	11251	5	2617	0	0	2340	480
0	0	16643	11251	5	2622	0	0	2340	480
0	0	16627	11247	5	2627	0	0	2360	470
0	0	16612	11247	5	2632	0	0	2360	470
0	0	16600	11247	5	2637	0	0	2370	460
0	0	16590	11247	5	2642	0	0	2370	460
0	0	16582	11247	5	2647	0	0	2350	450
0	0	16576	11250	5	2652	0	0	2350	450
0	0	16569	11255	5	2657	0	0	2350	450
0	0	16562	11259	5	2662	0	0	2350	450
0	0	16555	11263	5	2667	0	0	2340	460
0	0	16550	11263	5	2672	0	0	2320	470
0	0	16543	11268	5	2677	0	0	2320	470
0	0	16536	11268	5	2682	0	0	2300	480
0	0	16530	11273	5	2687	0	0	2300	480
0	0	16522	11273	5	2692	0	0	2280	490
0	0	16515	11273	5	2697	0	0	2280	490
0	0	16509	11277	5	2702	0	0	2280	490
0	0	16503	11277	5	2707	0	0	2270	500
0	0	16499	11277	5	2712	0	0	2270	500
0	0	16499	11282	5	2717	0	0	2250	510
0	0	16494	11282	5	2722	0	0	2250	510
0	0	16494	11288	5	2727	0	0	2250	510
0	0	16494	11288	5	2732	0	0	2250	510
0	0	16494	11292	5	2737	0	0	2250	510
0	0	16494	11292	5	2742	0	0	2250	510
0	0	16494	11297	5	2747	0	0	2250	510
0	0	16498	11297	5	2752	0	0	2250	510
0	0	16498	11301	5	2757	0	0	2250	510
0	0	16504	11301	5	2762	0	0	2250	510
0	0	16504	11301	5	2767	0	0	2240	510
0	0	16508	11305	5	2772	0	0	2240	510
0	0	16508	11305	5	2777	0	0	2210	520
0	0	16508	11305	5	2782	0	0	2200	520
0	0	16508	11305	5	2787	0	0	2200	520
0	0	16508	11305	5	2792	0	0	2200	520
0	0	16508	11305	5	2797	0	0	2200	520
0	0	16508	11308	5	2802	0	0	2200	520
0	0	16508	11308	5	2807	0	0	2200	520
0	0	16504	11308	5	2812	0	0	2200	520
0	0	16474	11263	3	2815	1	1003	2130	510
0	0	16470	11258	5	2820	1	1006	2130	510
0	0	16470	11253	5	2825	1	1010	2130	510
0	0	16466	11253	5	2830	1	1014	2130	510
0	0	16466	11253	5	2835	1	1017	2130	510
0	0	16466	11250	5	2840	1	1020	2130	510
0	0	16466	11250	5	2845	1	1021	2100	500
0	0	16466	11250	5	2850	1	1023	2100	500
0	0	16466	11250	5	2855	1	1023	2080	510
0	0	16466	11250	5	2860	1	1023	2080	510
0	0	16466	11250	5	2865	1	1023	2080	510
0	0	16466	11250	5	2870	1	1023	2070	500
0	0	16466	11250	5	2875	1	1023	2070	500
0	0	16466	11250	5	2880	1	1023	2070	500
0	0	16471	11250	5	2885	1	1023	2070	500
0	0	16471	11250	5	2890	1	1023	2070	500
0	0	16475	11254	5	2895	1	1023	2070	500
0	0	16475	11254	5	2900	1	1023	2070	500
0	0	16483	11257	5	2905	1	1023	2070	500
0	0	16496	11261	5	2910	1	1023	2070	500
0	0	16514	11265	5	2915	1	1023	2070	500
0	0	16536	11271	5	2920	1	1023	2070	500
0	0	16560	11280	5	2925	1	1023	2070	500
0	0	16581	11291	5	2930	1	1023	2070	500
0	0	16601	11304	5	2935	1	1020	2080	510
0	0	16621	11319	5	2940	1	1013	2100	500
0	0	16641	11335	5	2945	1	1008	2100	500
0	0	16660	11351	5	2950	1	1006	2120	500
0	0	16677	11365	5	2955	1	1005	2120	500
0	0	16691	11377	5	2960	1	996	2120	500
0	0	16702	11387	5	2965	1	997	2120	500
0	0	16710	11396	5	2970	1	997	2140	490
0	0	16717	11404	5	2975	1	996	2140	490
0	0	16721	11410	5	2980	1	996	2150	480
0	0	16725	11413	5	2985	1	996	2150	480
0	0	16725	11413	5	2990	1	996	2170	500
0	0	16725	11413	5	2995	1	995	2190	490
0	0	16725	11413	5	3000	1	995	2190	490
0	0	16725	11408	5	3005	1	995	2210	480
0	0	16721	11404	5	3010	1	995	2210	480
0	0	16716	11398	5	3015	1	995	2210	480
0	0	16711	11390	5	3020	1	993	2210	480
0	0	16705	11381	5	3025	1	994	2210	480
0	0	16695	11369	5	3030	1	995	2210	480
0	0	16683	11356	5	3035	1	995	2210	480
0	0	16671	11341	5	3040	1	995	2210	480
0	0	16658	11324	5	3045	1	996	2210	480
0	0	16647	11307	5	3050	1	995	2210	480
0	0	16636	11289	5	3055	1	996	2210	480
0	0	16625	11271	5	3060	1	996	2210	480
0	0	16614	11252	5	3065	1	997	2210	480
0	0	16603	11235	5	3070	1	997	2210	480
0	0	16593	11218	5	3075	1	998	2210	480
0	0	16585	11200	5	3080	1	998	2190	490
0	0	16579	11185	5	3085	1	999	2190	490
0	0	16574	11172	5	3090	1	998	2170	500
0	0	16574	11162	5	3095	1	998	2170	500
0	0	16570	11155	5	3100	1	998	2170	500
0	0	16570	11149	5	3105	1	998	2170	500
0	0	16570	11145	5	3110	1	999	2180	500
0	0	16577	11139	5	3115	1	999	2180	500
0	0	16582	11136	5	3120	1	1001	2180	500
0	0	16589	11132	5	3125	1	1001	2180	500
0	0	16596	11132	5	3130	1	1002	2180	500
0	0	16606	11132	5	3135	1	1001	2200	520
0	0	16619	11132	5	3140	1	1001	2200	520
0	0	16635	11139	5	3145	1	1001	2200	520
0	0	16654	11146	5	3150	1	999	2200	520
0	0	16674	11154	5	3155	1	1000	2200	520
0	0	16693	11164	5	3160	1	997	2200	520
0	0	16711	11175	5	3165	1	995	2200	520
0	0	16727	11188	5	3170	1	993	2200	520
0	0	16744	11200	5	3175	1	989	2210	520
0	0	16761	11213	5	3180	1	983	2210	520
0	0	16777	11224	5	3185	1	983	2210	520
0	0	16791	11236	5	3190	1	983	2210	520
0	0	16805	11247	5	3195	1	980	2240	510
0	0	16816	11259	5	3200	1	978	2240	510
0	0	16828	11272	5	3205	1	979	2250	510
0	0	16841	11284	5	3210	1	979	2250	510
0	0	16852	11297	5	3215	1	979	2250	510
0	0	16865	11311	5	3220	1	979	2250	510
0	0	16876	11325	5	3225	1	979	2270	500
0	0	16888	11340	5	3230	1	977	2270	500
0	0	16899	11354	5	3235	1	977	2280	490
0	0	16910	11368	5	3240	1	977	2280	490
0	0	16919	11381	5	3245	1	979	2280	490
0	0	16926	11393	5	3250	1	978	2280	490
0	0	16932	11405	5	3255	1	977	2280	490
0	0	16936	11414	5	3260	1	977	2280	490
0	0	16940	11422	5	3265	1	978	2280	490
0	0	16944	11428	5	3270	1	979	2280	490
0	0	16944	11432	5	3275	1	979	2270	500
0	0	16944	11432	5	3280	1	979	2270	500
0	0	16947	11438	5	3285	1	979	2250	510
0	0	16947	11438	5	3290	1	979	2250	510
0	0	16947	11438	5	3295	1	979	2250	510
0	0	16947	11438	5	3300	1	978	2250	510
0	0	16951	11438	5	3305	1	978	2240	510
0	0	16951	11438	5	3310	1	977	2240	510
0	0	16951	11438	5	3315	1	976	2210	520
0	0	16951	11433	5	3320	1	975	2210	520
0	0	16951	11429	5	3325	1	974	2200	530
0	0	16951	11423	5	3330	1	974	2200	530
0	0	16951	11416	5	3335	1	973	2180	540
0	0	16951	11407	5	3340	1	974	2180	540
0	0	16951	11395	5	3345	1	975	2200	530
0	0	16951	11382	5	3350	1	974	2200	530
0	0	16946	11368	5	3355	1	975	2210	520
0	0	16942	11354	5	3360	1	976	2210	520
0	0	16939	11340	5	3365	1	976	2210	520
0	0	16934	11325	5	3370	1	976	2210	520
0	0	16930	11311	5	3375	1	977	2190	520
0	0	16930	11297	5	3380	1	977	2190	520
0	0	16926	11283	5	3385	1	977	2180	540
0	0	16926	11270	5	3390	1	978	2180	540
0	0	16926	11258	5	3395	1	978	2180	540
0	0	16922	11249	5	3400	1	978	2200	530
0	0	16922	11240	5	3405	1	978	2200	530
0	0	16919	11233	5	3410	1	978	2210	520
0	0	16919	11226	5	3415	1	979	2210	520
0	0	16919	11217	5	3420	1	979	2240	510
0	0	16913	11208	5	3425	1	979	2240	510
0	0	16913	11200	5	3430	1	979	2270	520
0	0	16908	11192	5	3435	1	979	2270	520
0	0	16908	11186	5	3440	1	979	2300	510
0	0	16904	11182	5	3445	1	979	2300	510
0	0	16904	11182	5	3450	1	979	2310	500
0	0	16904	11177	5	3455	1	979	2320	500
0	0	16904	11177	5	3460	1	979	2340	490
0	0	16904	11177	5	3465	1	980	2340	490
0	0	16904	11177	5	3470	1	981	2350	480
0	0	16904	11177	5	3475	1	982	2350	480
0	0	16904	11177	5	3480	1	982	2370	490
0	0	16909	11183	5	3485	1	983	2370	490
0	0	16909	11187	5	3490	1	983	2370	490
0	0	16915	11193	5	3495	1	983	2370	490
0	0	16921	11202	5	3500	1	982	2370	490
0	0	16926	11212	5	3505	1	983	2370	490
0	0	16931	11225	5	3510	1	982	2370	490
0	0	16938	11239	5	3515	1	982	2380	500
0	0	16946	11252	5	3520	1	981	2380	500
0	0	16955	11266	5	3525	1	979	2360	520
0	0	16965	11280	5	3530	1	979	2360	520
0	0	16975	11294	5	3535	1	978	2360	520
0	0	16985	11307	5	3540	1	977	2350	530
0	0	16994	11321	5	3545	1	975	2350	530
0	0	17005	11334	5	3550	1	974	2320	540
0	0	17015	11348	5	3555	1	972	2320	540
0	0	17027	11362	5	3560	1	971	2320	540
0	0	17039	11374	5	3565	1	964	2310	550
0	0	17052	11388	5	3570	1	963	2310	550
0	0	17065	11400	5	3575	1	957	2290	560
0	0	17077	11412	5	3580	1	956	2290	560
0	0	17089	11424	5	3585	1	953	2290	560
0	0	17100	11435	5	3590	1	948	2290	560
0	0	17110	11445	5	3595	1	949	2290	560
0	0	17119	11453	5	3600	1	948	2300	540
0	0	17126	11458	5	3605	1	949	2300	540
0	0	17133	11462	5	3610	1	949	2310	530
0	0	17139	11462	5	3615	1	949	2310	530
0	0	17144	11462	5	3620	1	949	2310	530
0	0	17148	11462	5	3625	1	949	2310	530
0	0	17148	11458	5	3630	1	948	2310	530
0	0	17153	11455	5	3635	1	948	2310	510
0	0	17153	11449	5	3640	1	947	2310	510
0	0	17153	11442	5	3645	1	948	2320	500
0	0	17153	11430	5	3650	1	949	2320	500
0	0	17153	11413	5	3655	1	950	2320	500
0	0	17153	11395	5	3660	1	950	2320	500
0	0	17153	11374	5	3665	1	951	2320	500
0	0	17146	11354	5	3670	1	953	2320	500
0	0	17140	11335	5	3675	1	958	2320	500
0	0	17134	11315	5	3680	1	959	2320	500
0	0	17129	11295	5	3685	1	961	2320	500
0	0	17124	11275	5	3690	1	966	2320	500
0	0	17119	11254	5	3695	1	972	2320	500
0	0	17114	11235	5	3700	1	973	2320	500
0	0	17108	11218	5	3705	1	974	2320	500
0	0	17104	11203	5	3710	1	974	2320	500
0	0	17104	11193	5	3715	1	976	2320	500
0	0	17099	11184	5	3720	1	976	2340	510
0	0	17099	11177	5	3725	1	976	2340	510
0	0	17099	11170	5	3730	1	977	2340	510
0	0	17099	11163	5	3735	1	978	2340	510
0	0	17106	11158	5	3740	1	978	2340	510
0	0	17110	11154	5	3745	1	978	2340	510
0	0	17115	11154	5	3750	1	978	2340	510
0	0	17121	11150	5	3755	1	977	2360	520
0	0	17130	11150	5	3760	1	976	2360	520
0	0	17142	11150	5	3765	1	974	2360	520
0	0	17156	11150	5	3770	1	949	2360	520
0	0	17171	11150	5	3775	1	919	2380	530
0	0	17186	11150	5	3780	1	872	2380	530
0	0	17204	11157	5	3785	1	698	2380	530
0	0	17204	11157	5	3790	0	0	2400	510
0	0	17239	11169	5	3795	0	0	2410	510
0	0	17256	11178	5	3800	0	0	2420	510
0	0	17273	11187	5	3805	0	0	2420	510
0	0	17288	11198	5	3810	0	0	2450	510
0	0	17301	11212	5	3815	0	0	2450	510
0	0	17310	11227	5	3820	0	0	2460	500
0	0	17316	11243	5	3825	0	0	2470	500
0	0	17320	11260	5	3830	0	0	2480	490
0	0	17320	11277	5	3835	0	0	2480	490
0	0	17320	11292	5	3840	0	0	2520	480
0	0	17313	11307	5	3845	0	0	2530	480
0	0	17306	11319	5	3850	0	0	2530	470
0	0	17297	11331	5	3855	0	0	2570	450
0	0	17286	11340	5	3860	0	0	2570	450
0	0	17273	11349	5	3865	0	0	2580	440
0	0	17260	11356	5	3870	0	0	2580	440
0	0	17245	11362	5	3875	0	0	2610	430
0	0	17229	11366	5	3880	0	0	2610	430
0	0	17210	11366	5	3885	0	0	2610	420
0	0	17189	11370	5	3890	0	0	2610	420
0	0	17168	11370	5	3895	0	0	2610	420
0	0	17144	11366	5	3900	0	0	2610	430
0	0	17119	11366	5	3905	0	0	2610	430
0	0	17094	11362	5	3910	0	0	2600	450
0	0	17068	11362	5	3915	0	0	2600	460
0	0	17041	11359	5	3920	0	0	2600	460
0	0	17016	11359	5	3925	0	0	2590	470
0	0	16992	11354	5	3930	0	0	2590	480
0	0	16970	11354	5	3935	0	0	2590	480
0	0	16949	11354	5	3940	0	0	2560	480
0	0	16930	11354	5	3945	0	0	2580	450
0	0	16911	11360	5	3950	0	0	2590	420
0	0	16893	11367	5	3955	0	0	2590	390
0	0	16878	11375	5	3960	0	0	2600	370
0	0	16865	11386	5	3965	0	0	2600	340
0	0	16856	11399	5	3970	0	0	2610	310
0	0	16848	11415	5	3975	0	0	2610	300
0	0	16841	11430	5	3980	0	0	2590	300
0	0	16837	11447	5	3985	0	0	2590	300
0	0	16837	11462	5	3990	0	0	2590	300
0	0	16832	11478	5	3995	0	0	2580	290
0	0	16832	11492	5	4000	0	0	2580	290
0	0	16832	11506	5	4005	0	0	2570	290
0	0	16832	11521	5	4010	0	0	2560	290
0	0	16832	11535	5	4015	0	0	2550	290
0	0	16832	11550	5	4020	0	0	2550	290
0	0	16832	11566	5	4025	0	0	2540	290
0	0	16828	11581	5	4030	0	0	2530	290
0	0	16828	11596	5	4035	0	0	2520	290
0	0	16828	11609	5	4040	0	0	2510	290
0	0	16828	11620	5	4045	0	0	2510	290
0	0	16824	11629	5	4050	0	0	2490	280
0	0	16824	11636	5	4055	0	0	2490	280
0	0	16824	11641	5	4060	0	0	2480	290
0	0	16824	11645	5	4065	0	0	2460	310
0	0	16824	11645	5	4070	0	0	2460	320
0	0	16824	11649	5	4075	0	0	2420	330
0	0	16824	11649	5	4080	0	0	2410	330
0	0	16824	11649	5	4085	0	0	2400	350
0	0	16824	11654	5	4090	0	0	2390	360
0	0	16824	11654	5	4095	0	0	2370	370
0	0	16830	11664	5	4100	0	0	2360	380
0	0	16837	11662	5	4105	1	990	2240	450
0	0	16829	11653	5	4110	1	991	2220	460
0	0	16822	11644	5	4115	1	989	2210	450
0	0	16813	11635	5	4120	1	989	2210	450
0	0	16804	11624	5	4125	1	987	2210	450
0	0	16795	11614	5	4130	1	986	2190	440
0	0	16785	11602	5	4135	1	957	2190	440
0	0	16778	11592	5	4140	1	847	2190	440
0	0	16778	11592	5	4145	0	0	2190	440
0	0	16770	11577	5	4150	0	0	2190	440
0	0	16770	11577	5	4155	0	0	2210	450
0	0	16775	11589	5	4160	0	0	2210	450
0	0	16782	11606	5	4165	0	0	2230	440
0	0	16789	11629	5	4170	0	0	2230	440
0	0	16793	11657	5	4175	0	0	2240	440
0	0	16793	11689	5	4180	0	0	2260	430
0	0	16793	11729	5	4185	0	0	2270	400
0	0	16793	11782	5	4190	0	0	2300	380
0	0	16785	11850	5	4195	0	0	2330	370
0	0	16776	11933	5	4200	0	0	2390	350
0	0	16764	12031	5	4205	0	0	2440	310
0	0	16744	12137	5	4210	0	0	2490	280
0	0	16716	12250	5	4215	0	0	2510	290
0	0	16682	12373	5	4220	0	0	2510	290
0	0	16640	12511	5	4225	0	0	2490	280
0	0	16640	12511	5	4230	0	0	2490	280
