# Supplementary material for: “Let Me Hear Your Handwriting!” Evaluating the Movement Fluency from Its Sonification
Source: PLoS One. 2015 Jun 17;10(6):e0128388. doi: 10.1371/journal.pone.0128388 (PMC4470513; doi:10.1371/journal.pone.0128388)
Supplement: S1 Dataset — (ZIP) [file pone.0128388.s004.zip › S4_Dataset_Experiment1/MO1.txt]

Identification :	moha
2008-09-29	10:19:03
Fichier origine :	C:\Documents and Settings\schon\Bureau\Ecriture\moha1.txt
Nb segments :	1
Seg	Num	X /100 mm	Y /100 mm	Interv ms	Time ms	Tip	P	Az	Al
0	0	1895	12005	5	5	0	0	890	300
0	0	1856	12011	5	10	0	0	890	300
0	0	1798	12016	5	15	0	0	890	300
0	0	1724	12022	5	20	0	0	890	300
0	0	1657	12029	5	25	0	0	890	300
0	0	1592	12037	5	30	0	0	890	300
0	0	1531	12047	5	35	0	0	890	300
0	0	1474	12060	5	40	0	0	890	300
0	0	1420	12076	5	45	0	0	900	300
0	0	1371	12093	5	50	0	0	900	300
0	0	1323	12112	5	55	0	0	900	300
0	0	1278	12133	5	60	0	0	900	300
0	0	1234	12154	5	65	0	0	900	300
0	0	1193	12177	5	70	0	0	900	300
0	0	1157	12200	5	75	0	0	900	300
0	0	1126	12222	5	80	0	0	900	300
0	0	1099	12243	5	85	0	0	910	300
0	0	1075	12264	5	90	0	0	920	300
0	0	1056	12285	5	95	0	0	920	300
0	0	1039	12307	5	100	0	0	920	300
0	0	1026	12329	5	105	0	0	930	300
0	0	1016	12353	5	110	0	0	940	300
0	0	1007	12375	5	115	0	0	950	300
0	0	1001	12398	5	120	0	0	960	300
0	0	997	12421	5	125	0	0	970	300
0	0	997	12443	5	130	0	0	980	300
0	0	997	12463	5	135	0	0	990	300
0	0	1004	12484	5	140	0	0	990	300
0	0	1010	12503	5	145	0	0	990	300
0	0	1016	12520	5	150	0	0	1010	310
0	0	1020	12536	5	155	0	0	1040	340
0	0	1020	12550	5	160	0	0	1060	350
0	0	1020	12562	5	165	0	0	1060	350
0	0	1020	12573	5	170	0	0	1060	350
0	0	1016	12582	5	175	0	0	1060	350
0	0	1013	12590	5	180	0	0	1060	350
0	0	1009	12596	5	185	0	0	1080	350
0	0	1006	12596	5	190	0	0	1080	350
0	0	1006	12600	5	195	0	0	1070	340
0	0	1001	12600	5	200	0	0	1080	340
0	0	998	12600	5	205	0	0	1070	320
0	0	998	12594	5	210	0	0	1060	320
0	0	992	12587	5	215	0	0	1060	320
0	0	987	12578	5	220	0	0	1060	320
0	0	980	12569	5	225	0	0	1060	320
0	0	970	12559	5	230	0	0	1050	320
0	0	956	12549	5	235	0	0	1050	320
0	0	940	12538	5	240	0	0	1040	320
0	0	922	12525	5	245	0	0	1040	320
0	0	902	12511	5	250	0	0	1030	320
0	0	882	12494	5	255	0	0	1030	320
0	0	865	12477	5	260	0	0	1020	320
0	0	850	12457	5	265	0	0	1010	330
0	0	840	12438	5	270	0	0	1010	330
0	0	835	12419	5	275	0	0	1000	330
0	0	835	12403	5	280	0	0	990	330
0	0	835	12391	5	285	0	0	990	330
0	0	835	12379	5	290	0	0	980	330
0	0	840	12372	5	295	0	0	970	330
0	0	840	12363	5	300	0	0	970	330
0	0	845	12356	5	305	0	0	960	330
0	0	845	12348	5	310	0	0	960	320
0	0	845	12339	5	315	0	0	940	320
0	0	845	12329	5	320	0	0	940	300
0	0	839	12316	5	325	0	0	930	300
0	0	839	12300	5	330	0	0	930	300
0	0	833	12282	5	335	0	0	920	300
0	0	829	12264	5	340	0	0	920	300
0	0	826	12244	5	345	0	0	920	300
0	0	820	12224	5	350	0	0	920	300
0	0	820	12205	5	355	0	0	920	300
0	0	816	12185	5	360	0	0	910	300
0	0	816	12166	5	365	0	0	910	300
0	0	816	12147	5	370	0	0	900	300
0	0	816	12126	5	375	0	0	900	300
0	0	809	12106	5	380	0	0	900	300
0	0	805	12082	5	385	0	0	900	300
0	0	800	12058	5	390	0	0	900	300
0	0	794	12031	5	395	0	0	890	300
0	0	789	12002	5	400	0	0	880	300
0	0	783	11969	5	405	0	0	870	300
0	0	778	11933	5	410	0	0	870	300
0	0	772	11895	5	415	0	0	850	300
0	0	768	11857	5	420	0	0	850	300
0	0	764	11822	5	425	0	0	840	300
0	0	760	11790	5	430	0	0	830	300
0	0	760	11767	5	435	0	0	820	300
0	0	753	11751	5	440	0	0	820	300
0	0	753	11743	5	445	0	0	820	300
0	0	749	11743	5	450	0	0	820	320
0	0	749	11747	5	455	0	0	830	320
0	0	749	11758	5	460	0	0	830	330
0	0	746	11772	5	465	0	0	840	330
0	0	746	11790	5	470	0	0	830	330
0	0	746	11809	5	475	0	0	830	330
0	0	746	11826	5	480	0	0	830	330
0	0	746	11842	5	485	0	0	820	330
0	0	752	11854	5	490	0	0	820	330
0	0	752	11865	5	495	0	0	830	330
0	0	756	11872	5	500	0	0	830	330
0	0	756	11878	5	505	0	0	830	330
0	0	760	11882	5	510	0	0	840	330
0	0	765	11882	5	515	0	0	840	330
0	0	769	11886	5	520	0	0	830	330
0	0	773	11886	5	525	0	0	820	330
0	0	777	11886	5	530	0	0	810	330
0	0	780	11886	5	535	0	0	800	330
0	0	784	11890	5	540	0	0	790	320
0	0	787	11890	5	545	0	0	780	320
0	0	787	11890	5	550	0	0	780	320
0	0	787	11890	5	555	0	0	780	320
0	0	792	11890	5	560	0	0	790	320
0	0	792	11890	5	565	0	0	790	320
0	0	792	11886	5	570	0	0	790	320
0	0	792	11882	5	575	0	0	790	320
0	0	792	11876	5	580	0	0	790	320
0	0	792	11870	5	585	0	0	800	330
0	0	788	11862	5	590	0	0	800	330
0	0	788	11855	5	595	0	0	800	330
0	0	781	11847	5	600	0	0	800	330
0	0	775	11840	5	605	0	0	800	330
0	0	771	11835	5	610	0	0	800	330
0	0	765	11829	5	615	0	0	800	330
0	0	761	11824	5	620	0	0	800	330
0	0	757	11819	5	625	0	0	800	330
0	0	757	11816	5	630	0	0	800	330
0	0	753	11816	5	635	0	0	800	330
0	0	753	11810	5	640	0	0	800	330
0	0	748	11810	5	645	0	0	800	330
0	0	748	11806	5	650	0	0	800	330
0	0	742	11806	5	655	0	0	800	330
0	0	742	11806	5	660	0	0	800	330
0	0	739	11802	5	665	0	0	800	330
0	0	739	11802	5	670	0	0	810	330
0	0	739	11802	5	675	0	0	810	330
0	0	735	11802	5	680	0	0	810	330
0	0	735	11806	5	685	0	0	810	330
0	0	735	11806	5	690	0	0	810	330
0	0	735	11813	5	695	0	0	810	330
0	0	735	11813	5	700	0	0	810	330
0	0	735	11819	5	705	0	0	820	330
0	0	739	11819	5	710	0	0	820	330
0	0	739	11824	5	715	0	0	820	330
0	0	744	11824	5	720	0	0	820	330
0	0	744	11824	5	725	0	0	820	330
0	0	744	11828	5	730	0	0	830	330
0	0	748	11828	5	735	0	0	830	330
0	0	748	11832	5	740	0	0	830	330
0	0	748	11836	5	745	0	0	830	330
0	0	748	11836	5	750	0	0	840	330
0	0	748	11843	5	755	0	0	840	330
0	0	748	11849	5	760	0	0	840	330
0	0	748	11854	5	765	0	0	840	330
0	0	748	11861	5	770	0	0	840	330
0	0	748	11867	5	775	0	0	850	330
0	0	748	11872	5	780	0	0	850	330
0	0	748	11878	5	785	0	0	850	330
0	0	744	11883	5	790	0	0	850	330
0	0	744	11883	5	795	0	0	850	330
0	0	744	11890	5	800	0	0	850	330
0	0	744	11890	5	805	0	0	860	330
0	0	744	11896	5	810	0	0	860	330
0	0	744	11900	5	815	0	0	860	330
0	0	744	11904	5	820	0	0	860	330
0	0	744	11910	5	825	0	0	860	330
0	0	744	11915	5	830	0	0	860	330
0	0	744	11921	5	835	0	0	870	330
0	0	744	11927	5	840	0	0	870	330
0	0	744	11933	5	845	0	0	870	330
0	0	744	11940	5	850	0	0	870	330
0	0	744	11948	5	855	0	0	870	330
0	0	744	11957	5	860	0	0	870	330
0	0	740	11967	5	865	0	0	870	330
0	0	740	11981	5	870	0	0	880	330
0	0	732	11998	5	875	0	0	880	330
0	0	732	12022	5	880	0	0	880	330
0	0	724	12053	5	885	0	0	880	330
0	0	714	12089	5	890	0	0	880	330
0	0	704	12135	5	895	0	0	880	330
0	0	685	12191	5	900	0	0	890	320
0	0	661	12256	5	905	0	0	890	320
0	0	638	12332	5	910	0	0	890	300
0	0	613	12418	5	915	0	0	900	300
0	0	598	12513	5	920	0	0	900	300
0	0	588	12618	5	925	0	0	920	300
0	0	588	12618	5	930	0	0	920	300
0	0	2221	12960	5	935	0	0	870	300
0	0	2209	12960	5	940	0	0	870	300
0	0	2187	12965	5	945	0	0	880	300
0	0	2155	12970	5	950	0	0	880	300
0	0	2116	12978	5	955	0	0	880	300
0	0	2079	12990	5	960	0	0	880	300
0	0	2045	13002	5	965	0	0	880	300
0	0	2011	13017	5	970	0	0	880	300
0	0	1977	13034	5	975	0	0	890	300
0	0	1944	13050	5	980	0	0	890	300
0	0	1911	13066	5	985	0	0	890	300
0	0	1878	13084	5	990	0	0	900	300
0	0	1847	13103	5	995	0	0	900	300
0	0	1815	13124	5	1000	0	0	900	300
0	0	1786	13144	5	1005	0	0	900	300
0	0	1759	13163	5	1010	0	0	900	300
0	0	1734	13182	5	1015	0	0	900	300
0	0	1710	13200	5	1020	0	0	910	300
0	0	1687	13219	5	1025	0	0	910	300
0	0	1661	13237	5	1030	0	0	920	300
0	0	1635	13253	5	1035	0	0	920	300
0	0	1609	13269	5	1040	0	0	920	300
0	0	1583	13285	5	1045	0	0	920	300
0	0	1559	13300	5	1050	0	0	930	300
0	0	1536	13314	5	1055	0	0	940	300
0	0	1514	13328	5	1060	0	0	940	300
0	0	1492	13342	5	1065	0	0	950	300
0	0	1470	13357	5	1070	0	0	950	300
0	0	1446	13370	5	1075	0	0	960	300
0	0	1421	13385	5	1080	0	0	970	300
0	0	1396	13396	5	1085	0	0	970	300
0	0	1370	13406	5	1090	0	0	970	300
0	0	1346	13415	5	1095	0	0	980	300
0	0	1319	13420	5	1100	0	0	980	300
0	0	1289	13425	5	1105	0	0	990	300
0	0	1261	13425	5	1110	0	0	990	300
0	0	1236	13429	5	1115	0	0	990	300
0	0	1217	13429	5	1120	0	0	990	300
0	0	1205	13438	5	1125	0	0	990	300
0	0	1193	13447	5	1130	0	0	990	300
0	0	1180	13459	5	1135	0	0	990	300
0	0	1169	13474	5	1140	0	0	1010	300
0	0	1158	13489	5	1145	0	0	1010	300
0	0	1146	13505	5	1150	0	0	1010	300
0	0	1134	13519	5	1155	0	0	1010	300
0	0	1119	13531	5	1160	0	0	1010	300
0	0	1104	13539	5	1165	0	0	1010	300
0	0	1090	13545	5	1170	0	0	1020	290
0	0	1075	13545	5	1175	0	0	1020	290
0	0	1064	13545	5	1180	0	0	1030	290
0	0	1054	13549	5	1185	0	0	1030	290
0	0	1047	13552	5	1190	0	0	1040	290
0	0	1044	13552	5	1195	0	0	1040	290
0	0	1044	13562	5	1200	0	0	1050	290
0	0	1044	13571	5	1205	0	0	1050	290
0	0	1044	13582	5	1210	0	0	1060	290
0	0	1048	13597	6	1216	0	0	1070	290
0	0	1052	13611	5	1221	0	0	1070	290
0	0	1056	13624	5	1226	0	0	1080	290
0	0	1060	13638	5	1231	0	0	1080	290
0	0	1065	13648	5	1236	0	0	1090	290
0	0	1069	13657	5	1241	0	0	1090	290
0	0	1073	13665	5	1246	0	0	1090	290
0	0	1077	13671	5	1251	0	0	1110	280
0	0	1077	13676	5	1256	0	0	1110	280
0	0	1077	13679	5	1261	0	0	1110	280
0	0	1077	13679	5	1266	0	0	1110	280
0	0	1072	13679	5	1271	0	0	1110	280
0	0	1068	13674	5	1276	0	0	1110	280
0	0	1062	13670	5	1281	0	0	1110	280
0	0	1055	13666	5	1286	0	0	1110	280
0	0	1049	13661	5	1291	0	0	1110	280
0	0	1041	13655	5	1296	0	0	1130	280
0	0	1035	13649	5	1301	0	0	1130	280
0	0	1030	13643	5	1306	0	0	1130	280
0	0	1026	13638	5	1311	0	0	1130	280
0	0	1026	13634	5	1316	0	0	1110	280
0	0	1026	13634	5	1321	0	0	1110	280
0	0	1026	13627	5	1326	0	0	1110	280
0	0	1026	13627	5	1331	0	0	1110	280
0	0	1026	13623	5	1336	0	0	1110	280
0	0	1026	13623	5	1341	0	0	1110	280
0	0	1032	13623	5	1346	0	0	1110	280
0	0	1037	13623	5	1351	0	0	1110	280
0	0	1041	13623	5	1356	0	0	1110	280
0	0	1046	13623	5	1361	0	0	1110	280
0	0	1049	13623	5	1366	0	0	1110	280
0	0	1049	13623	5	1371	0	0	1110	280
0	0	1054	13628	5	1376	0	0	1110	280
0	0	1054	13628	5	1381	0	0	1110	280
0	0	1054	13634	5	1386	0	0	1110	280
0	0	1054	13638	5	1391	0	0	1110	280
0	0	1054	13641	5	1396	0	0	1110	280
0	0	1048	13646	5	1401	0	0	1110	280
0	0	1048	13652	5	1406	0	0	1090	290
0	0	1048	13658	5	1411	0	0	1090	290
0	0	1048	13664	5	1416	0	0	1090	290
0	0	1048	13671	5	1421	0	0	1090	290
0	0	1052	13677	5	1426	0	0	1110	280
0	0	1052	13682	5	1431	0	0	1110	280
0	0	1055	13687	5	1436	0	0	1110	280
0	0	1055	13691	5	1441	0	0	1110	280
0	0	1059	13694	5	1446	0	0	1110	280
0	0	1059	13694	5	1451	0	0	1110	280
0	0	1059	13698	5	1456	0	0	1110	280
0	0	1064	13698	5	1461	0	0	1110	280
0	0	1064	13698	5	1466	0	0	1110	280
0	0	1064	13698	5	1471	0	0	1110	280
0	0	1069	13698	5	1476	0	0	1110	280
0	0	1069	13698	5	1481	0	0	1110	280
0	0	1069	13693	5	1486	0	0	1110	280
0	0	1069	13693	5	1491	0	0	1110	280
0	0	1069	13689	5	1496	0	0	1110	280
0	0	1065	13685	5	1501	0	0	1110	280
0	0	1062	13685	5	1506	0	0	1110	280
0	0	1057	13680	5	1511	0	0	1110	280
0	0	1052	13680	5	1516	0	0	1110	280
0	0	1047	13674	5	1521	0	0	1110	280
0	0	1043	13671	5	1526	0	0	1110	280
0	0	1038	13666	5	1531	0	0	1110	280
0	0	1038	13661	5	1536	0	0	1110	280
0	0	1033	13657	5	1541	0	0	1110	280
0	0	1033	13652	5	1546	0	0	1110	280
0	0	1029	13648	5	1551	0	0	1110	280
0	0	1029	13648	5	1556	0	0	1090	290
0	0	1024	13643	5	1561	0	0	1090	290
0	0	1024	13643	5	1566	0	0	1090	290
0	0	1020	13643	5	1571	0	0	1090	290
0	0	1020	13643	5	1576	0	0	1090	290
0	0	1020	13643	5	1581	0	0	1090	290
0	0	1020	13643	5	1586	0	0	1090	290
0	0	1020	13646	5	1591	0	0	1090	290
0	0	1020	13646	5	1596	0	0	1090	290
0	0	1023	13651	5	1601	0	0	1090	290
0	0	1023	13651	5	1606	0	0	1090	290
0	0	1027	13657	5	1611	0	0	1090	290
0	0	1027	13657	5	1616	0	0	1090	290
0	0	1027	13663	5	1621	0	0	1090	290
0	0	1027	13663	5	1626	0	0	1090	290
0	0	1027	13663	5	1631	0	0	1090	290
0	0	1027	13666	5	1636	0	0	1090	290
0	0	1027	13666	5	1641	0	0	1090	290
0	0	1027	13666	5	1646	0	0	1090	290
0	0	1027	13666	5	1651	0	0	1090	290
0	0	1027	13666	5	1656	0	0	1090	290
0	0	1027	13666	5	1661	0	0	1090	290
0	0	1027	13666	5	1666	0	0	1090	290
0	0	1027	13666	5	1671	0	0	1090	290
0	0	1022	13670	5	1676	0	0	1110	280
0	0	1022	13670	5	1681	0	0	1110	280
0	0	1019	13670	5	1686	0	0	1110	280
0	0	1019	13673	5	1691	0	0	1110	280
0	0	1019	13673	5	1696	0	0	1110	280
0	0	1014	13673	5	1701	0	0	1110	280
0	0	1014	13673	5	1706	0	0	1110	280
0	0	1014	13673	5	1711	0	0	1110	280
0	0	1014	13678	5	1716	0	0	1110	280
0	0	1014	13678	5	1721	0	0	1110	280
0	0	1014	13678	5	1726	0	0	1110	280
0	0	1018	13683	5	1731	0	0	1110	280
0	0	1018	13687	5	1736	0	0	1110	280
0	0	1018	13687	5	1741	0	0	1110	280
0	0	1022	13694	5	1746	0	0	1110	280
0	0	1022	13698	5	1751	0	0	1110	280
0	0	1026	13702	5	1756	0	0	1110	280
0	0	1026	13705	5	1761	0	0	1110	280
0	0	1031	13705	5	1766	0	0	1110	280
0	0	1035	13711	5	1771	0	0	1110	280
0	0	1035	13711	5	1776	0	0	1110	280
0	0	1042	13715	5	1781	0	0	1110	280
0	0	1042	13715	5	1786	0	0	1110	280
0	0	1046	13715	5	1791	0	0	1110	280
0	0	1046	13718	5	1796	0	0	1110	280
0	0	1046	13718	5	1801	0	0	1110	280
0	0	1046	13718	5	1806	0	0	1110	280
0	0	1046	13718	5	1811	0	0	1110	280
0	0	1046	13718	5	1816	0	0	1110	280
0	0	1046	13714	5	1821	0	0	1110	280
0	0	1046	13714	5	1826	0	0	1130	280
0	0	1042	13710	5	1831	0	0	1130	280
0	0	1042	13710	5	1836	0	0	1130	280
0	0	1042	13706	5	1841	0	0	1130	280
0	0	1042	13706	5	1846	0	0	1130	280
0	0	1039	13706	5	1851	0	0	1110	280
0	0	1039	13703	5	1856	0	0	1110	280
0	0	1034	13703	5	1861	0	0	1110	280
0	0	1034	13703	5	1866	0	0	1110	280
0	0	1034	13699	5	1871	0	0	1110	280
0	0	1027	13699	5	1876	0	0	1110	280
0	0	1027	13692	5	1881	0	0	1110	280
0	0	1023	13689	5	1886	0	0	1110	280
0	0	1023	13684	5	1891	0	0	1110	280
0	0	1023	13679	5	1896	0	0	1110	280
0	0	1019	13672	5	1901	0	0	1110	280
0	0	1019	13665	5	1906	0	0	1110	280
0	0	1019	13657	5	1911	0	0	1110	280
0	0	1015	13647	5	1916	0	0	1110	280
0	0	1015	13638	5	1921	0	0	1110	280
0	0	1012	13625	5	1926	0	0	1110	280
0	0	1008	13612	5	1931	0	0	1110	280
0	0	1004	13596	5	1936	0	0	1090	290
0	0	1000	13579	5	1941	0	0	1090	290
0	0	996	13561	5	1946	0	0	1090	290
0	0	996	13542	5	1951	0	0	1080	290
0	0	990	13523	5	1956	0	0	1080	290
0	0	990	13503	5	1961	0	0	1080	290
0	0	986	13486	5	1966	0	0	1070	290
0	0	986	13469	5	1971	0	0	1070	290
0	0	986	13453	5	1976	0	0	1060	290
0	0	986	13439	5	1981	0	0	1050	290
0	0	986	13423	5	1986	0	0	1050	290
0	0	989	13408	5	1991	0	0	1040	290
0	0	989	13394	5	1996	0	0	1030	290
0	0	993	13379	5	2001	0	0	1030	290
0	0	993	13363	5	2006	0	0	1020	290
0	0	993	13349	5	2011	0	0	1010	300
0	0	993	13335	5	2016	0	0	1010	300
0	0	993	13323	5	2021	0	0	1010	300
0	0	993	13313	5	2026	0	0	1010	300
0	0	993	13303	5	2031	0	0	990	300
0	0	993	13294	5	2036	0	0	990	300
0	0	989	13286	5	2041	0	0	990	300
0	0	989	13279	5	2046	0	0	990	300
0	0	989	13273	5	2051	0	0	980	300
0	0	985	13273	5	2056	0	0	980	300
0	0	985	13268	5	2061	0	0	980	300
0	0	985	13268	5	2066	0	0	980	300
0	0	985	13268	5	2071	0	0	980	300
0	0	990	13273	5	2076	0	0	980	300
0	0	990	13273	5	2081	0	0	970	300
0	0	994	13280	5	2086	0	0	970	300
0	0	998	13284	5	2091	0	0	970	300
0	0	1003	13288	5	2096	0	0	970	300
0	0	1008	13292	5	2101	0	0	970	300
0	0	1015	13292	5	2106	0	0	970	300
0	0	1023	13292	5	2111	0	0	970	300
0	0	1030	13287	5	2116	0	0	970	300
0	0	1038	13279	5	2121	0	0	970	300
0	0	1045	13269	5	2126	0	0	970	300
0	0	1052	13256	5	2131	0	0	970	300
0	0	1059	13241	5	2136	0	0	970	300
0	0	1063	13224	5	2141	0	0	970	300
0	0	1068	13203	5	2146	0	0	970	300
0	0	1068	13182	5	2151	0	0	970	300
0	0	1072	13161	5	2156	0	0	960	300
0	0	1072	13139	5	2161	0	0	960	300
0	0	1076	13118	5	2166	0	0	960	300
0	0	1076	13098	5	2171	0	0	950	300
0	0	1082	13079	5	2176	0	0	950	300
0	0	1086	13062	5	2181	0	0	950	300
0	0	1091	13046	5	2186	0	0	940	300
0	0	1098	13031	5	2191	0	0	940	300
0	0	1107	13017	5	2196	0	0	940	300
0	0	1119	13002	5	2201	0	0	930	300
0	0	1131	12984	5	2206	0	0	930	300
0	0	1144	12962	5	2211	0	0	930	300
0	0	1156	12934	5	2216	0	0	920	300
0	0	1167	12901	5	2221	0	0	920	300
0	0	1175	12863	5	2226	0	0	920	300
0	0	1180	12821	5	2231	0	0	920	300
0	0	1180	12777	5	2236	0	0	920	300
0	0	1180	12731	5	2241	0	0	920	300
0	0	1180	12686	5	2246	0	0	920	320
0	0	1172	12643	5	2251	0	0	920	320
0	0	1167	12603	5	2256	0	0	920	330
0	0	1163	12567	5	2261	0	0	920	330
0	0	1159	12536	5	2266	0	0	910	330
0	0	1159	12510	5	2271	0	0	910	330
0	0	1156	12488	5	2276	0	0	910	330
0	0	1156	12470	5	2281	0	0	910	350
0	0	1156	12456	5	2286	0	0	910	350
0	0	1162	12444	5	2291	0	0	900	360
0	0	1166	12435	5	2296	0	0	900	360
0	0	1171	12429	5	2301	0	0	900	360
0	0	1175	12425	5	2306	0	0	900	360
0	0	1180	12425	5	2311	0	0	900	360
0	0	1180	12425	5	2316	0	0	900	360
0	0	1185	12425	5	2321	0	0	900	360
0	0	1185	12425	5	2326	0	0	900	360
0	0	1185	12425	5	2331	0	0	900	360
0	0	1185	12425	5	2336	0	0	900	360
0	0	1181	12425	5	2341	0	0	890	360
0	0	1181	12431	5	2346	0	0	890	360
0	0	1175	12434	5	2351	0	0	890	360
0	0	1171	12434	5	2356	0	0	890	360
0	0	1167	12440	5	2361	0	0	890	360
0	0	1163	12444	5	2366	0	0	880	360
0	0	1163	12444	5	2371	0	0	880	360
0	0	1158	12450	5	2376	0	0	880	360
0	0	1158	12450	5	2381	0	0	880	360
0	0	1154	12450	5	2386	0	0	890	360
0	0	1154	12450	5	2391	0	0	890	360
0	0	1148	12450	5	2396	0	0	890	360
0	0	1145	12444	5	2401	0	0	890	360
0	0	1141	12438	5	2406	0	0	890	360
0	0	1137	12429	5	2411	0	0	880	360
0	0	1133	12419	5	2416	0	0	880	360
0	0	1133	12408	5	2421	0	0	880	360
0	0	1128	12394	5	2426	0	0	880	360
0	0	1128	12379	5	2431	0	0	880	360
0	0	1123	12364	5	2436	0	0	880	360
0	0	1123	12349	5	2441	0	0	880	360
0	0	1118	12334	5	2446	0	0	880	360
0	0	1114	12320	5	2451	0	0	880	360
0	0	1110	12304	5	2456	0	0	880	360
0	0	1106	12288	5	2461	0	0	880	360
0	0	1102	12271	5	2466	0	0	880	360
0	0	1102	12255	5	2471	0	0	880	360
0	0	1096	12239	5	2476	0	0	880	360
0	0	1096	12226	5	2481	0	0	880	360
0	0	1092	12214	5	2486	0	0	880	360
0	0	1092	12202	5	2491	0	0	880	360
0	0	1092	12191	5	2496	0	0	880	360
0	0	1092	12180	5	2501	0	0	880	360
0	0	1089	12170	5	2506	0	0	860	360
0	0	1089	12159	5	2511	0	0	860	360
0	0	1089	12148	5	2516	0	0	860	360
0	0	1089	12137	5	2521	0	0	860	360
0	0	1089	12126	5	2526	0	0	860	360
0	0	1089	12115	5	2531	0	0	860	360
0	0	1093	12103	5	2536	0	0	860	360
0	0	1093	12092	5	2541	0	0	860	360
0	0	1100	12083	5	2546	0	0	860	360
0	0	1105	12074	5	2551	0	0	860	360
0	0	1110	12067	5	2556	0	0	860	360
0	0	1110	12063	5	2561	0	0	860	360
0	0	1113	12058	5	2566	0	0	860	360
0	0	1113	12058	5	2571	0	0	860	360
0	0	1113	12055	5	2576	0	0	860	360
0	0	1110	12055	5	2581	0	0	860	360
0	0	1110	12051	5	2586	0	0	860	360
0	0	1110	12051	5	2591	0	0	860	360
0	0	1114	12046	5	2596	0	0	860	360
0	0	1114	12046	5	2601	0	0	860	360
0	0	1114	12046	5	2606	0	0	860	360
0	0	1114	12046	5	2611	0	0	860	360
0	0	1114	12046	5	2616	0	0	860	360
0	0	1114	12046	5	2621	0	0	860	360
0	0	1114	12046	5	2626	0	0	860	360
0	0	1114	12046	5	2631	0	0	860	360
0	0	1106	12049	5	2636	0	0	860	360
0	0	1100	12049	5	2641	0	0	860	360
0	0	1094	12049	5	2646	0	0	860	360
0	0	1086	12049	5	2651	0	0	860	360
0	0	1077	12049	5	2656	0	0	860	360
0	0	1067	12049	5	2661	0	0	860	360
0	0	1055	12049	5	2666	0	0	860	360
0	0	1043	12045	5	2671	0	0	880	360
0	0	1029	12045	5	2676	0	0	880	360
0	0	1014	12039	5	2681	0	0	880	360
0	0	998	12035	5	2686	0	0	880	360
0	0	982	12030	5	2691	0	0	880	350
0	0	965	12026	5	2696	0	0	880	350
0	0	948	12020	5	2701	0	0	880	330
0	0	931	12015	5	2706	0	0	880	330
0	0	915	12010	5	2711	0	0	880	330
0	0	898	12007	5	2716	0	0	870	330
0	0	881	12007	5	2721	0	0	870	330
0	0	863	12007	5	2726	0	0	870	330
0	0	846	12007	5	2731	0	0	870	330
0	0	829	12010	5	2736	0	0	870	330
0	0	813	12015	5	2741	0	0	870	330
0	0	799	12015	5	2746	0	0	870	330
0	0	787	12020	5	2751	0	0	870	330
0	0	776	12020	5	2756	0	0	860	330
0	0	766	12020	5	2761	0	0	860	330
0	0	757	12016	5	2766	0	0	860	330
0	0	749	12012	5	2771	0	0	860	330
0	0	742	12006	5	2776	0	0	860	320
0	0	737	11999	5	2781	0	0	850	320
0	0	731	11990	5	2786	0	0	850	300
0	0	726	11982	5	2791	0	0	850	300
0	0	726	11975	5	2796	0	0	850	300
0	0	726	11967	5	2801	0	0	850	300
0	0	726	11962	5	2806	0	0	850	300
0	0	726	11956	5	2811	0	0	850	300
0	0	726	11952	5	2816	0	0	850	300
0	0	722	11952	5	2821	0	0	850	300
0	0	722	11948	5	2826	0	0	850	300
0	0	722	11948	5	2831	0	0	850	300
0	0	722	11948	5	2836	0	0	850	300
0	0	730	11944	5	2841	0	0	850	300
0	0	740	11944	5	2846	0	0	850	300
0	0	752	11944	5	2851	0	0	850	300
0	0	766	11948	5	2856	0	0	850	300
0	0	780	11952	5	2861	0	0	870	300
0	0	795	11957	5	2866	0	0	870	300
0	0	810	11963	5	2871	0	0	870	300
0	0	825	11972	5	2876	0	0	870	300
0	0	838	11981	5	2881	0	0	870	300
0	0	851	11994	5	2886	0	0	880	300
0	0	863	12008	5	2891	0	0	890	300
0	0	874	12025	5	2896	0	0	900	300
0	0	885	12044	5	2901	0	0	900	300
0	0	892	12065	5	2906	0	0	900	300
0	0	896	12089	5	2911	0	0	910	300
0	0	896	12113	5	2916	0	0	920	300
0	0	896	12138	5	2921	0	0	920	300
0	0	896	12162	5	2926	0	0	930	300
0	0	896	12184	5	2931	0	0	940	300
0	0	896	12205	5	2936	0	0	950	300
0	0	889	12223	5	2941	0	0	960	300
0	0	885	12240	5	2946	0	0	970	300
0	0	880	12255	5	2951	0	0	980	300
0	0	876	12269	5	2956	0	0	990	300
0	0	871	12281	5	2961	0	0	990	300
0	0	866	12294	5	2966	0	0	1010	300
0	0	862	12305	5	2971	0	0	1010	300
0	0	862	12317	5	2976	0	0	1020	290
0	0	857	12327	5	2981	0	0	1030	290
0	0	857	12335	5	2986	0	0	1040	290
0	0	857	12342	5	2991	0	0	1050	290
0	0	857	12346	5	2996	0	0	1050	290
0	0	851	12346	5	3001	0	0	1060	290
0	0	846	12346	5	3006	0	0	1060	290
0	0	842	12346	5	3011	0	0	1060	290
0	0	837	12346	5	3016	0	0	1070	290
0	0	837	12350	5	3021	0	0	1070	290
0	0	832	12355	5	3026	0	0	1070	290
0	0	832	12364	5	3031	0	0	1080	290
0	0	828	12374	5	3036	0	0	1080	290
0	0	828	12387	5	3041	0	0	1080	290
0	0	828	12403	5	3046	0	0	1080	290
0	0	828	12421	5	3051	0	0	1080	290
0	0	833	12440	5	3056	0	0	1080	290
0	0	841	12460	5	3061	0	0	1090	290
0	0	855	12478	5	3066	0	0	1090	290
0	0	873	12495	5	3071	0	0	1090	290
0	0	893	12511	5	3076	0	0	1090	290
0	0	911	12522	5	3081	0	0	1110	280
0	0	925	12530	5	3086	0	0	1110	280
0	0	936	12534	5	3091	0	0	1110	280
0	0	944	12534	5	3096	0	0	1110	280
0	0	950	12534	5	3101	0	0	1110	280
0	0	955	12534	5	3106	0	0	1110	280
0	0	955	12534	5	3111	0	0	1110	280
0	0	960	12534	5	3116	0	0	1110	280
0	0	960	12527	5	3121	0	0	1110	280
0	0	960	12520	5	3126	0	0	1110	280
0	0	955	12513	5	3131	0	0	1110	280
0	0	951	12504	5	3136	0	0	1110	280
0	0	945	12495	5	3141	0	0	1110	280
0	0	939	12484	5	3146	0	0	1110	280
0	0	932	12472	5	3151	0	0	1110	280
0	0	925	12460	5	3156	0	0	1090	290
0	0	918	12450	5	3161	0	0	1090	290
0	0	911	12440	5	3166	0	0	1090	290
0	0	905	12430	5	3171	0	0	1080	290
0	0	901	12421	5	3176	0	0	1080	290
0	0	901	12415	5	3181	0	0	1070	290
0	0	901	12415	5	3186	0	0	1070	290
0	0	901	12415	5	3191	0	0	1060	290
0	0	905	12419	5	3196	0	0	1060	290
0	0	914	12428	5	3201	0	0	1060	290
0	0	925	12444	5	3206	0	0	1060	290
0	0	938	12465	5	3211	0	0	1060	290
0	0	953	12492	5	3216	0	0	1060	290
0	0	970	12526	5	3221	0	0	1060	290
0	0	990	12561	5	3226	0	0	1060	290
0	0	1013	12599	5	3231	0	0	1060	290
0	0	1038	12637	5	3236	0	0	1060	290
0	0	1068	12674	5	3241	0	0	1070	290
0	0	1098	12711	5	3246	0	0	1070	290
0	0	1129	12746	5	3251	0	0	1080	290
0	0	1163	12781	5	3256	0	0	1090	290
0	0	1196	12813	5	3261	0	0	1110	280
0	0	1229	12844	5	3266	0	0	1110	280
0	0	1264	12872	5	3271	0	0	1130	280
0	0	1295	12897	5	3276	0	0	1140	280
0	0	1324	12920	5	3281	0	0	1130	280
0	0	1352	12937	5	3286	0	0	1130	280
0	0	1377	12952	5	3291	0	0	1110	280
0	0	1403	12963	5	3296	0	0	1090	290
0	0	1427	12971	5	3301	0	0	1080	290
0	0	1448	12978	5	3306	0	0	1060	290
0	0	1466	12978	5	3311	0	0	1040	290
0	0	1479	12978	5	3316	0	0	1030	290
0	0	1487	12970	5	3321	0	0	1010	300
0	0	1491	12956	5	3326	0	0	990	300
0	0	1491	12936	5	3331	0	0	980	300
0	0	1486	12912	5	3336	0	0	960	300
0	0	1479	12885	5	3341	0	0	940	300
0	0	1472	12855	5	3346	0	0	930	300
0	0	1462	12825	5	3351	0	0	920	300
0	0	1451	12793	5	3356	0	0	920	300
0	0	1441	12758	5	3361	0	0	920	300
0	0	1428	12723	5	3366	0	0	930	300
0	0	1416	12686	5	3371	0	0	940	300
0	0	1405	12647	5	3376	0	0	950	300
0	0	1393	12607	5	3381	0	0	960	300
0	0	1382	12567	5	3386	0	0	970	300
0	0	1371	12525	5	3391	0	0	980	300
0	0	1359	12483	5	3396	0	0	990	300
0	0	1348	12440	5	3401	0	0	990	300
0	0	1338	12398	5	3406	0	0	1010	300
0	0	1328	12358	5	3411	0	0	1010	300
0	0	1319	12318	5	3416	0	0	1010	300
0	0	1310	12278	5	3421	0	0	1010	300
0	0	1303	12240	5	3426	0	0	1010	300
0	0	1297	12204	5	3431	0	0	1010	300
0	0	1292	12170	5	3436	0	0	990	300
0	0	1292	12140	5	3441	0	0	980	300
0	0	1288	12113	5	3446	0	0	970	300
0	0	1288	12091	5	3451	0	0	960	300
0	0	1288	12071	5	3456	0	0	950	300
0	0	1288	12055	5	3461	0	0	940	300
0	0	1293	12041	5	3466	0	0	930	300
0	0	1297	12030	5	3471	0	0	920	300
0	0	1302	12020	5	3476	0	0	920	300
0	0	1306	12011	5	3481	0	0	920	300
0	0	1310	12004	5	3486	0	0	910	300
0	0	1313	11996	5	3491	0	0	910	300
0	0	1317	11989	5	3496	0	0	900	300
0	0	1317	11982	5	3501	0	0	900	300
0	0	1322	11975	5	3506	0	0	900	300
0	0	1322	11970	5	3511	0	0	900	300
0	0	1327	11965	5	3516	0	0	900	300
0	0	1327	11961	5	3521	0	0	900	300
0	0	1330	11961	5	3526	0	0	900	300
0	0	1330	11961	5	3531	0	0	900	300
0	0	1334	11961	5	3536	0	0	900	300
0	0	1334	11961	5	3541	0	0	900	300
0	0	1334	11961	5	3546	0	0	900	300
0	0	1339	11961	5	3551	0	0	900	300
0	0	1339	11961	5	3556	0	0	900	300
0	0	1339	11961	5	3561	0	0	900	300
0	0	1339	11967	5	3566	0	0	900	300
0	0	1339	11967	5	3571	0	0	900	300
0	0	1339	11970	5	3576	0	0	900	300
0	0	1339	11970	5	3581	0	0	900	300
0	0	1339	11970	5	3586	0	0	900	300
0	0	1335	11970	5	3591	0	0	900	300
0	0	1335	11964	5	3596	0	0	900	300
0	0	1330	11957	5	3601	0	0	900	300
0	0	1330	11950	5	3606	0	0	900	300
0	0	1326	11941	5	3611	0	0	900	300
0	0	1326	11933	5	3616	0	0	900	300
0	0	1326	11924	5	3621	0	0	900	300
0	0	1323	11915	5	3626	0	0	900	300
0	0	1323	11905	5	3631	0	0	900	300
0	0	1323	11897	5	3636	0	0	900	300
0	0	1323	11889	5	3641	0	0	900	300
0	0	1323	11883	5	3646	0	0	900	300
0	0	1323	11879	5	3651	0	0	900	300
0	0	1323	11875	5	3656	0	0	900	300
0	0	1323	11875	5	3661	0	0	900	300
0	0	1327	11875	5	3666	0	0	900	300
0	0	1327	11875	5	3671	0	0	900	300
0	0	1332	11875	5	3676	0	0	890	300
0	0	1332	11878	5	3681	0	0	890	300
0	0	1337	11878	5	3686	0	0	890	300
0	0	1337	11884	5	3691	0	0	880	300
0	0	1337	11887	5	3696	0	0	880	300
0	0	1337	11887	5	3701	0	0	880	300
0	0	1337	11895	5	3706	0	0	880	300
0	0	1337	11895	5	3711	0	0	880	300
0	0	1337	11899	6	3717	0	0	880	300
0	0	1337	11899	5	3722	0	0	880	300
0	0	1337	11899	5	3727	0	0	880	300
0	0	1337	11903	5	3732	0	0	880	300
0	0	1337	11903	5	3737	0	0	880	300
0	0	1337	11908	5	3742	0	0	890	300
0	0	1340	11912	5	3747	0	0	890	300
0	0	1340	11917	5	3752	0	0	890	300
0	0	1344	11923	5	3757	0	0	890	300
0	0	1344	11930	5	3762	0	0	890	300
0	0	1348	11938	5	3767	0	0	890	300
0	0	1348	11943	5	3772	0	0	890	300
0	0	1348	11948	5	3777	0	0	900	300
0	0	1348	11948	5	3782	0	0	900	300
0	0	1348	11948	5	3787	0	0	900	300
0	0	1343	11948	5	3792	0	0	900	300
0	0	1338	11942	5	3797	0	0	900	300
0	0	1333	11936	5	3802	0	0	900	300
0	0	1328	11929	5	3807	0	0	900	300
0	0	1322	11921	5	3812	0	0	900	300
0	0	1315	11914	5	3817	0	0	900	300
0	0	1309	11908	5	3822	0	0	900	300
0	0	1303	11904	5	3827	0	0	900	300
0	0	1297	11904	5	3832	0	0	900	300
0	0	1293	11901	5	3837	0	0	910	300
0	0	1288	11901	5	3842	0	0	910	300
0	0	1284	11901	5	3847	0	0	910	300
0	0	1284	11901	5	3852	0	0	910	300
0	0	1278	11901	5	3857	0	0	910	300
0	0	1273	11901	5	3862	0	0	910	300
0	0	1268	11895	5	3867	0	0	910	300
0	0	1260	11891	5	3872	0	0	910	300
0	0	1252	11886	5	3877	0	0	910	300
0	0	1242	11878	5	3882	0	0	910	300
0	0	1233	11869	5	3887	0	0	910	300
0	0	1224	11860	5	3892	0	0	910	300
0	0	1215	11849	5	3897	0	0	900	300
0	0	1206	11840	5	3902	0	0	900	300
0	0	1196	11830	5	3907	0	0	900	300
0	0	1188	11822	5	3912	0	0	900	300
0	0	1179	11813	5	3917	0	0	900	300
0	0	1171	11805	5	3922	0	0	900	300
0	0	1162	11800	5	3927	0	0	900	300
0	0	1152	11794	5	3932	0	0	900	300
0	0	1141	11789	5	3937	0	0	900	300
0	0	1130	11784	5	3942	0	0	900	300
0	0	1117	11779	5	3947	0	0	900	300
0	0	1104	11773	5	3952	0	0	910	300
0	0	1091	11768	5	3957	0	0	910	300
0	0	1078	11762	5	3962	0	0	920	300
0	0	1066	11756	5	3967	0	0	920	300
0	0	1055	11750	5	3972	0	0	920	300
0	0	1046	11746	5	3977	0	0	930	300
0	0	1037	11746	5	3982	0	0	940	330
0	0	1029	11746	5	3987	0	0	950	350
0	0	1021	11751	5	3992	0	0	970	380
0	0	1012	11759	5	3997	0	0	970	390
0	0	1002	11769	5	4002	0	0	980	390
0	0	993	11782	5	4007	0	0	980	390
0	0	985	11795	5	4012	0	0	1000	390
0	0	978	11810	5	4017	0	0	1000	390
0	0	972	11826	5	4022	0	0	1000	390
0	0	967	11841	5	4027	0	0	980	380
0	0	967	11857	5	4032	0	0	980	380
0	0	962	11871	5	4037	0	0	970	360
0	0	962	11885	5	4042	0	0	970	360
0	0	958	11895	5	4047	0	0	970	360
0	0	958	11903	5	4052	0	0	970	360
0	0	950	11909	5	4057	0	0	970	360
0	0	946	11909	5	4062	0	0	960	350
0	0	946	11912	5	4067	0	0	960	350
0	0	938	11912	5	4072	0	0	960	330
0	0	933	11908	5	4077	0	0	950	330
0	0	930	11905	5	4082	0	0	950	330
0	0	926	11905	5	4087	0	0	940	320
0	0	926	11900	5	4092	0	0	940	320
0	0	921	11900	5	4097	0	0	940	300
0	0	921	11900	5	4102	0	0	940	300
0	0	921	11900	5	4107	0	0	940	300
0	0	921	11900	5	4112	0	0	940	300
0	0	921	11900	5	4117	0	0	950	300
0	0	917	11904	5	4122	0	0	950	300
0	0	917	11904	5	4127	0	0	950	300
0	0	913	11904	5	4132	0	0	950	300
0	0	913	11904	5	4137	0	0	950	300
0	0	908	11900	5	4142	0	0	950	300
0	0	908	11896	5	4147	0	0	950	300
0	0	902	11893	5	4152	0	0	950	300
0	0	902	11889	5	4157	0	0	950	300
0	0	895	11884	5	4162	0	0	950	300
0	0	891	11879	5	4167	0	0	950	300
0	0	886	11873	5	4172	0	0	950	300
0	0	880	11867	5	4177	0	0	950	300
0	0	874	11863	5	4182	0	0	950	300
0	0	867	11863	5	4187	0	0	950	300
0	0	860	11857	5	4192	0	0	950	300
0	0	853	11857	5	4197	0	0	950	300
0	0	847	11852	5	4202	0	0	950	300
0	0	841	11848	5	4207	0	0	940	300
0	0	836	11844	5	4212	0	0	940	300
0	0	831	11840	5	4217	0	0	940	300
0	0	828	11836	5	4222	0	0	940	300
0	0	828	11836	5	4227	0	0	940	300
0	0	821	11831	5	4232	0	0	940	300
0	0	818	11831	5	4237	0	0	940	300
0	0	812	11831	5	4242	0	0	940	300
0	0	808	11828	5	4247	0	0	940	300
0	0	803	11828	5	4252	0	0	940	300
0	0	798	11828	5	4257	0	0	950	300
0	0	794	11828	5	4262	0	0	950	300
0	0	790	11824	5	4267	0	0	950	300
0	0	787	11824	5	4272	0	0	950	300
0	0	787	11824	5	4277	0	0	950	300
0	0	787	11828	5	4282	0	0	950	300
0	0	782	11832	5	4287	0	0	950	300
0	0	782	11837	5	4292	0	0	950	300
0	0	782	11841	5	4297	0	0	950	300
0	0	778	11845	5	4302	0	0	950	300
0	0	775	11845	5	4307	0	0	960	300
0	0	770	11849	5	4312	0	0	960	300
0	0	802	11780	5	4317	1	597	950	300
0	0	812	11775	5	4322	1	592	950	300
0	0	823	11775	5	4327	1	597	950	300
0	0	833	11770	5	4332	1	594	950	300
0	0	845	11770	5	4337	1	601	950	300
0	0	860	11765	5	4342	1	603	950	300
0	0	877	11765	5	4347	1	601	950	300
0	0	895	11760	5	4352	1	603	940	300
0	0	915	11760	5	4357	1	609	940	300
0	0	937	11760	5	4362	1	611	940	300
0	0	960	11760	5	4367	1	616	940	300
0	0	984	11766	5	4372	1	607	940	300
0	0	1009	11772	5	4377	1	613	940	300
0	0	1032	11780	5	4382	1	621	940	300
0	0	1055	11789	5	4387	1	627	940	300
0	0	1078	11800	5	4392	1	637	940	300
0	0	1100	11811	5	4397	1	633	940	300
0	0	1124	11825	5	4402	1	654	940	300
0	0	1148	11838	5	4407	1	669	940	300
0	0	1172	11853	5	4412	1	703	940	300
0	0	1195	11868	5	4417	1	672	940	300
0	0	1216	11882	5	4422	1	691	930	300
0	0	1235	11896	5	4427	1	691	930	300
0	0	1254	11911	5	4432	1	712	930	300
0	0	1274	11926	5	4437	1	723	930	300
0	0	1295	11944	5	4442	1	727	940	300
0	0	1316	11963	5	4447	1	732	940	300
0	0	1334	11983	5	4452	1	728	940	300
0	0	1352	12004	5	4457	1	728	940	300
0	0	1369	12027	5	4462	1	737	940	300
0	0	1386	12050	5	4467	1	742	940	300
0	0	1404	12075	5	4472	1	745	940	300
0	0	1421	12101	5	4477	1	748	940	300
0	0	1438	12127	5	4482	1	749	940	300
0	0	1453	12154	5	4487	1	754	940	300
0	0	1465	12180	5	4492	1	751	950	300
0	0	1475	12203	5	4497	1	756	950	300
0	0	1484	12225	5	4502	1	757	950	300
0	0	1492	12246	5	4507	1	758	950	300
0	0	1501	12268	5	4512	1	767	950	300
0	0	1510	12294	5	4517	1	770	960	300
0	0	1518	12319	5	4522	1	767	960	300
0	0	1524	12342	5	4527	1	769	960	300
0	0	1529	12366	5	4532	1	773	960	300
0	0	1533	12387	5	4537	1	777	960	300
0	0	1537	12408	5	4542	1	782	970	300
0	0	1542	12429	5	4547	1	786	970	300
0	0	1546	12447	5	4552	1	785	970	300
0	0	1546	12464	5	4557	1	785	970	300
0	0	1550	12482	5	4562	1	788	970	300
0	0	1550	12500	5	4567	1	785	970	300
0	0	1555	12516	5	4572	1	785	980	300
0	0	1555	12530	5	4577	1	786	980	300
0	0	1561	12542	5	4582	1	788	980	300
0	0	1561	12552	5	4587	1	791	980	300
0	0	1561	12564	5	4592	1	792	980	300
0	0	1561	12579	5	4597	1	788	980	300
0	0	1561	12595	5	4602	1	788	980	300
0	0	1565	12610	5	4607	1	788	980	300
0	0	1565	12624	5	4612	1	788	980	300
0	0	1565	12634	5	4617	1	788	980	300
0	0	1565	12643	5	4622	1	788	990	300
0	0	1565	12649	5	4627	1	788	990	300
0	0	1565	12652	5	4632	1	789	990	300
0	0	1565	12652	5	4637	1	790	990	300
0	0	1565	12652	5	4642	1	790	990	300
0	0	1565	12652	5	4647	1	790	990	300
0	0	1565	12652	5	4652	1	788	990	300
0	0	1565	12652	5	4657	1	788	990	300
0	0	1565	12652	5	4662	1	785	990	300
0	0	1565	12652	5	4667	1	784	990	300
0	0	1565	12652	5	4672	1	781	990	300
0	0	1561	12652	5	4677	1	779	990	300
0	0	1561	12652	5	4682	1	778	990	300
0	0	1561	12652	5	4687	1	778	990	300
0	0	1561	12652	5	4692	1	779	990	300
0	0	1561	12652	5	4697	1	779	990	300
0	0	1561	12652	5	4702	1	779	990	300
0	0	1561	12652	5	4707	1	779	990	300
0	0	1561	12648	5	4712	1	780	990	300
0	0	1561	12648	5	4717	1	780	990	300
0	0	1561	12643	5	4722	1	781	990	300
0	0	1556	12643	5	4727	1	779	990	300
0	0	1556	12636	5	4732	1	778	990	300
0	0	1551	12631	5	4737	1	777	990	300
0	0	1547	12624	5	4742	1	776	990	300
0	0	1547	12616	5	4747	1	776	990	300
0	0	1542	12608	5	4752	1	777	990	300
0	0	1542	12601	5	4757	1	775	990	300
0	0	1542	12596	5	4762	1	772	990	300
0	0	1542	12592	5	4767	1	771	990	300
0	0	1538	12586	5	4772	1	770	990	300
0	0	1538	12576	5	4777	1	770	990	300
0	0	1534	12564	5	4782	1	774	990	300
0	0	1534	12550	5	4787	1	773	990	300
0	0	1529	12534	5	4792	1	773	980	300
0	0	1529	12520	5	4797	1	773	980	300
0	0	1526	12504	5	4802	1	771	980	300
0	0	1526	12489	5	4807	1	767	980	300
0	0	1522	12473	5	4812	1	766	980	300
0	0	1522	12457	5	4817	1	766	980	300
0	0	1518	12439	5	4822	1	765	980	300
0	0	1518	12421	5	4827	1	767	980	300
0	0	1514	12404	5	4832	1	766	980	300
0	0	1514	12388	5	4837	1	765	980	300
0	0	1514	12372	5	4842	1	765	970	300
0	0	1510	12356	5	4847	1	766	970	300
0	0	1510	12339	5	4852	1	766	970	300
0	0	1510	12319	5	4857	1	767	970	300
0	0	1510	12301	5	4862	1	766	970	300
0	0	1505	12282	5	4867	1	760	970	300
0	0	1505	12261	5	4872	1	757	970	300
0	0	1499	12242	5	4877	1	757	970	300
0	0	1499	12225	5	4882	1	758	970	300
0	0	1495	12210	5	4887	1	758	970	300
0	0	1495	12196	5	4892	1	756	970	300
0	0	1495	12182	5	4897	1	756	970	300
0	0	1495	12169	5	4902	1	757	970	300
0	0	1491	12154	5	4907	1	755	960	300
0	0	1491	12140	5	4912	1	753	960	300
0	0	1491	12124	5	4917	1	753	960	300
0	0	1491	12109	5	4922	1	751	960	300
0	0	1495	12095	5	4927	1	751	960	300
0	0	1495	12080	5	4932	1	753	960	300
0	0	1500	12066	5	4937	1	751	960	300
0	0	1500	12051	5	4942	1	749	950	300
0	0	1504	12037	5	4947	1	749	950	300
0	0	1504	12024	5	4952	1	749	950	300
0	0	1504	12013	5	4957	1	748	950	300
0	0	1509	12002	5	4962	1	744	940	300
0	0	1509	11993	5	4967	1	743	940	300
0	0	1513	11986	5	4972	1	740	940	300
0	0	1513	11979	5	4977	1	734	940	300
0	0	1518	11973	5	4982	1	732	940	300
0	0	1522	11968	5	4987	1	729	930	300
0	0	1526	11962	5	4992	1	727	930	300
0	0	1530	11955	5	4997	1	727	930	300
0	0	1535	11948	5	5002	1	727	930	300
0	0	1541	11942	5	5007	1	727	930	300
0	0	1547	11935	5	5012	1	723	930	300
0	0	1552	11930	5	5017	1	718	920	300
0	0	1556	11926	5	5022	1	704	920	300
0	0	1556	11926	5	5027	1	683	920	300
0	0	1562	11922	5	5032	1	669	920	300
0	0	1566	11922	5	5037	1	664	920	300
0	0	1572	11922	5	5042	1	666	920	300
0	0	1579	11922	5	5047	1	666	920	300
0	0	1586	11922	5	5052	1	649	920	300
0	0	1595	11922	5	5057	1	621	920	300
0	0	1605	11922	5	5062	1	599	920	300
0	0	1615	11929	5	5067	1	552	920	300
0	0	1626	11934	5	5072	1	488	920	300
0	0	1636	11940	5	5077	1	398	920	300
0	0	1646	11947	5	5082	1	323	920	300
0	0	1657	11954	5	5087	1	290	920	300
0	0	1667	11962	5	5092	1	209	920	300
0	0	1679	11971	5	5097	1	44	920	300
0	0	1679	11971	5	5102	0	0	920	300
0	0	1701	11995	5	5107	0	0	920	300
0	0	1710	12009	5	5112	0	0	920	300
0	0	1717	12023	5	5117	0	0	910	300
0	0	1721	12036	5	5122	0	0	910	300
0	0	1721	12048	5	5127	0	0	910	300
0	0	1721	12058	5	5132	0	0	910	300
0	0	1715	12066	5	5137	0	0	910	300
0	0	1711	12071	5	5142	0	0	910	300
0	0	1705	12071	5	5147	0	0	900	300
0	0	1700	12071	5	5152	0	0	900	300
0	0	1695	12071	5	5157	0	0	900	300
0	0	1695	12071	5	5162	0	0	900	300
0	0	1691	12065	5	5167	0	0	900	300
0	0	1691	12065	5	5172	0	0	900	300
0	0	1696	12062	5	5177	0	0	900	300
0	0	1702	12062	5	5182	0	0	900	300
0	0	1709	12056	5	5187	0	0	900	300
0	0	1716	12056	5	5192	0	0	900	300
0	0	1725	12049	5	5197	0	0	900	300
0	0	1733	12049	5	5202	0	0	900	300
0	0	1743	12044	5	5207	0	0	890	300
0	0	1753	12041	5	5212	0	0	890	300
0	0	1763	12041	5	5217	0	0	890	300
0	0	1772	12035	5	5222	0	0	890	300
0	0	1780	12031	5	5227	0	0	880	300
0	0	1787	12028	5	5232	0	0	880	300
0	0	1794	12024	5	5237	0	0	880	300
0	0	1799	12024	5	5242	0	0	880	300
0	0	1805	12019	5	5247	0	0	880	300
0	0	1812	12019	5	5252	0	0	880	300
0	0	1817	12019	5	5257	0	0	880	300
0	0	1824	12019	5	5262	0	0	890	300
0	0	1832	12019	5	5267	0	0	890	300
0	0	1839	12019	5	5272	0	0	890	300
0	0	1849	12019	5	5277	0	0	890	300
0	0	1859	12019	5	5282	0	0	890	300
0	0	1868	12024	5	5287	0	0	900	300
0	0	1879	12028	5	5292	0	0	900	300
0	0	1889	12032	5	5297	0	0	900	300
0	0	1899	12038	5	5302	0	0	900	300
0	0	1909	12043	5	5307	0	0	900	300
0	0	1917	12048	5	5312	0	0	900	300
0	0	1925	12053	5	5317	0	0	900	300
0	0	1934	12057	5	5322	0	0	900	300
0	0	1942	12061	5	5327	0	0	900	300
0	0	1948	12061	5	5332	0	0	900	300
0	0	1959	12108	4	5336	1	256	920	300
0	0	1959	12115	5	5341	1	294	920	300
0	0	1959	12121	5	5346	1	313	920	300
0	0	1952	12130	5	5351	1	320	920	300
0	0	1946	12140	5	5356	1	333	930	300
0	0	1939	12150	5	5361	1	372	930	300
0	0	1931	12160	5	5366	1	428	930	300
0	0	1921	12169	5	5371	1	428	930	300
0	0	1911	12179	5	5376	1	434	930	300
0	0	1900	12188	5	5381	1	462	930	300
0	0	1888	12195	5	5386	1	479	940	300
0	0	1876	12202	5	5391	1	479	940	300
0	0	1865	12207	5	5396	1	494	940	300
0	0	1854	12211	5	5401	1	496	940	300
0	0	1844	12215	5	5406	1	494	940	300
0	0	1833	12219	5	5411	1	479	940	300
0	0	1823	12219	5	5416	1	468	950	300
0	0	1811	12219	5	5421	1	465	950	300
0	0	1800	12219	5	5426	1	443	950	300
0	0	1789	12219	5	5431	1	422	950	300
0	0	1778	12214	5	5436	1	404	950	300
0	0	1767	12210	5	5441	1	404	950	300
0	0	1756	12205	5	5446	1	401	950	300
0	0	1746	12197	5	5451	1	391	950	300
0	0	1737	12188	5	5456	1	398	950	300
0	0	1728	12178	5	5461	1	391	950	300
0	0	1719	12166	5	5466	1	395	960	300
0	0	1710	12153	5	5471	1	398	960	300
0	0	1699	12139	5	5476	1	395	960	300
0	0	1688	12124	5	5481	1	401	960	300
0	0	1678	12109	5	5486	1	398	960	300
0	0	1667	12092	5	5491	1	395	950	300
0	0	1657	12075	5	5496	1	395	950	300
0	0	1649	12057	5	5501	1	395	950	300
0	0	1640	12040	5	5506	1	395	950	300
0	0	1633	12023	5	5511	1	391	950	300
0	0	1628	12007	5	5516	1	395	950	300
0	0	1623	11992	5	5521	1	395	950	300
0	0	1623	11977	5	5526	1	395	950	300
0	0	1620	11962	5	5531	1	395	940	300
0	0	1620	11947	5	5536	1	398	940	300
0	0	1620	11932	5	5541	1	391	940	300
0	0	1620	11917	5	5546	1	391	940	300
0	0	1620	11903	5	5551	1	391	930	300
0	0	1620	11889	5	5556	1	391	930	300
0	0	1620	11876	5	5561	1	391	930	300
0	0	1620	11863	5	5566	1	395	930	300
0	0	1623	11851	5	5571	1	391	920	300
0	0	1623	11841	5	5576	1	391	920	300
0	0	1629	11831	5	5581	1	391	920	300
0	0	1633	11824	5	5586	1	391	920	300
0	0	1637	11818	5	5591	1	395	920	300
0	0	1640	11813	5	5596	1	391	920	300
0	0	1645	11813	5	5601	1	391	920	300
0	0	1648	11808	5	5606	1	391	920	300
0	0	1648	11808	5	5611	1	391	920	300
0	0	1656	11808	5	5616	1	398	910	300
0	0	1662	11808	5	5621	1	401	910	300
0	0	1668	11808	5	5626	1	404	910	300
0	0	1676	11808	5	5631	1	404	910	300
0	0	1684	11805	5	5636	1	407	910	300
0	0	1692	11805	5	5641	1	410	910	300
0	0	1703	11805	5	5646	1	422	910	300
0	0	1713	11812	5	5651	1	413	910	300
0	0	1723	11818	5	5656	1	422	910	300
0	0	1733	11827	5	5661	1	428	910	300
0	0	1744	11838	5	5666	1	431	910	300
0	0	1757	11851	5	5671	1	434	910	300
0	0	1770	11865	5	5676	1	437	910	300
0	0	1784	11878	5	5681	1	434	910	300
0	0	1797	11892	5	5686	1	434	910	300
0	0	1810	11906	5	5691	1	446	910	300
0	0	1823	11921	5	5696	1	440	910	300
0	0	1837	11937	5	5701	1	440	910	300
0	0	1849	11953	5	5706	1	443	910	300
0	0	1859	11969	5	5711	1	448	910	300
0	0	1870	11985	5	5716	1	448	910	300
0	0	1880	12001	5	5721	1	446	910	300
0	0	1888	12017	5	5726	1	446	910	300
0	0	1895	12033	5	5731	1	454	910	300
0	0	1901	12049	5	5736	1	462	910	300
0	0	1908	12063	5	5741	1	471	920	300
0	0	1914	12078	5	5746	1	474	920	300
0	0	1920	12095	5	5751	1	474	920	300
0	0	1926	12112	5	5756	1	479	920	300
0	0	1930	12131	5	5761	1	479	920	300
0	0	1934	12151	5	5766	1	479	920	300
0	0	1934	12171	5	5771	1	488	920	300
0	0	1938	12194	5	5776	1	494	920	300
0	0	1938	12217	5	5781	1	499	920	300
0	0	1942	12241	5	5786	1	501	930	300
0	0	1942	12266	5	5791	1	499	930	300
0	0	1946	12291	5	5796	1	496	930	300
0	0	1946	12313	5	5801	1	494	930	300
0	0	1946	12333	5	5806	1	496	940	300
0	0	1950	12349	5	5811	1	501	940	300
0	0	1950	12361	5	5816	1	504	940	300
0	0	1950	12370	5	5821	1	506	940	300
0	0	1954	12377	5	5826	1	512	940	300
0	0	1954	12382	5	5831	1	519	950	300
0	0	1954	12382	5	5836	1	535	950	300
0	0	1954	12386	5	5841	1	549	950	300
0	0	1954	12386	5	5846	1	549	950	300
0	0	1954	12386	5	5851	1	545	950	300
0	0	1949	12382	5	5856	1	542	950	300
0	0	1949	12378	5	5861	1	535	960	300
0	0	1949	12370	5	5866	1	535	960	300
0	0	1949	12361	5	5871	1	530	960	300
0	0	1949	12348	5	5876	1	525	960	300
0	0	1944	12332	5	5881	1	525	960	300
0	0	1944	12314	5	5886	1	532	960	300
0	0	1941	12293	5	5891	1	535	960	300
0	0	1941	12270	5	5896	1	542	960	300
0	0	1941	12248	5	5901	1	549	960	300
0	0	1941	12224	5	5906	1	549	960	300
0	0	1937	12201	5	5911	1	540	970	300
0	0	1937	12178	5	5916	1	535	970	300
0	0	1937	12156	5	5921	1	542	960	300
0	0	1937	12134	5	5926	1	535	960	300
0	0	1937	12115	5	5931	1	540	960	300
0	0	1941	12096	5	5936	1	549	960	300
0	0	1947	12079	5	5941	1	547	960	300
0	0	1952	12063	5	5946	1	545	960	300
0	0	1959	12048	5	5951	1	549	950	300
0	0	1965	12033	5	5956	1	545	950	300
0	0	1972	12020	5	5961	1	552	950	300
0	0	1979	12008	5	5966	1	547	940	300
0	0	1988	11998	5	5971	1	545	940	300
0	0	1999	11991	5	5976	1	547	940	300
0	0	2010	11985	5	5981	1	549	930	300
0	0	2024	11980	5	5986	1	549	930	300
0	0	2039	11980	5	5991	1	549	930	300
0	0	2053	11980	5	5996	1	545	920	300
0	0	2069	11988	5	6001	1	545	920	300
0	0	2084	12000	5	6006	1	517	920	300
0	0	2099	12016	5	6011	1	431	920	300
0	0	2115	12038	5	6016	1	343	920	300
0	0	2131	12063	5	6021	1	241	930	320
0	0	2149	12093	5	6026	1	1	930	320
0	0	2149	12093	5	6031	0	0	930	330
0	0	2185	12166	5	6036	0	0	930	330
0	0	2199	12208	5	6041	0	0	930	330
0	0	2209	12254	5	6046	0	0	930	330
0	0	2209	12303	5	6051	0	0	930	330
0	0	2209	12355	5	6056	0	0	930	330
0	0	2197	12411	5	6061	0	0	930	350
0	0	2183	12471	5	6066	0	0	930	350
0	0	2168	12534	5	6071	0	0	940	360
0	0	2153	12601	5	6076	0	0	940	360
0	0	2139	12671	5	6081	0	0	950	360
0	0	2128	12742	5	6086	0	0	970	350
0	0	2119	12815	5	6091	0	0	980	350
0	0	2114	12887	5	6096	0	0	980	330
0	0	2114	12954	5	6101	0	0	980	330
0	0	2123	13018	5	6106	0	0	980	320
0	0	2138	13071	5	6111	0	0	960	300
0	0	2160	13115	5	6116	0	0	960	300
0	0	2188	13151	5	6121	0	0	960	300
0	0	2230	13178	5	6126	0	0	960	300
0	0	2275	13201	5	6131	0	0	970	300
0	0	2324	13223	5	6136	0	0	970	300
0	0	2370	13242	5	6141	0	0	980	300
0	0	2405	13256	5	6146	0	0	980	300
0	0	2437	13262	5	6151	0	0	980	300
0	0	2465	13256	5	6156	0	0	990	300
0	0	2489	13242	5	6161	0	0	980	300
0	0	2511	13221	5	6166	0	0	980	300
0	0	2528	13198	5	6171	0	0	980	300
0	0	2536	13173	5	6176	0	0	980	300
0	0	2541	13145	5	6181	0	0	990	300
0	0	2541	13119	5	6186	0	0	990	300
0	0	2525	13087	5	6191	0	0	990	300
0	0	2509	13053	5	6196	0	0	1010	300
0	0	2489	13017	5	6201	0	0	990	300
0	0	2470	12981	5	6206	0	0	990	300
0	0	2453	12951	5	6211	0	0	990	300
0	0	2437	12925	5	6216	0	0	990	300
0	0	2424	12904	5	6221	0	0	1010	300
0	0	2413	12884	5	6226	0	0	1020	290
0	0	2406	12865	5	6231	0	0	1050	290
0	0	2406	12847	5	6236	0	0	1070	290
0	0	2406	12831	5	6241	0	0	1090	290
0	0	2406	12815	5	6246	0	0	1110	280
0	0	2406	12798	5	6251	0	0	1140	280
0	0	2406	12779	5	6256	0	0	1160	270
0	0	2398	12758	5	6261	0	0	1170	270
0	0	2392	12737	5	6266	0	0	1200	270
0	0	2388	12716	5	6271	0	0	1230	260
0	0	2382	12695	5	6276	0	0	1240	260
0	0	2376	12675	5	6281	0	0	1260	250
0	0	2372	12658	5	6286	0	0	1300	240
0	0	2372	12643	5	6291	0	0	1320	230
0	0	2368	12630	5	6296	0	0	1330	230
0	0	2368	12616	5	6301	0	0	1320	230
0	0	2368	12600	5	6306	0	0	1300	240
0	0	2358	12581	5	6311	0	0	1250	250
0	0	2343	12560	5	6316	0	0	1230	260
0	0	2322	12536	5	6321	0	0	1200	270
0	0	2296	12509	5	6326	0	0	1170	270
0	0	2269	12482	5	6331	0	0	1160	270
0	0	2243	12454	5	6336	0	0	1140	280
0	0	2221	12429	5	6341	0	0	1130	280
0	0	2203	12407	5	6346	0	0	1110	280
0	0	2191	12388	5	6351	0	0	1090	290
0	0	2184	12372	5	6356	0	0	1080	290
0	0	2184	12358	5	6361	0	0	1070	290
0	0	2184	12345	5	6366	0	0	1070	290
0	0	2184	12334	5	6371	0	0	1060	290
0	0	2184	12323	5	6376	0	0	1050	290
0	0	2184	12312	5	6381	0	0	1050	290
0	0	2184	12298	5	6386	0	0	1040	290
0	0	2173	12283	5	6391	0	0	1040	290
0	0	2161	12265	5	6396	0	0	1030	290
0	0	2149	12247	5	6401	0	0	1030	290
0	0	2136	12230	5	6406	0	0	1030	290
0	0	2124	12214	5	6411	0	0	1020	290
0	0	2113	12200	5	6416	0	0	1030	310
0	0	2102	12189	5	6421	0	0	1040	320
0	0	2094	12180	5	6426	0	0	1050	340
0	0	2086	12172	5	6431	0	0	1040	340
0	0	2080	12166	5	6436	0	0	1040	340
0	0	2074	12157	5	6441	0	0	1040	340
0	0	2068	12147	5	6446	0	0	1030	320
0	0	2062	12135	5	6451	0	0	1030	320
0	0	2056	12121	5	6456	0	0	1020	320
0	0	2052	12105	5	6461	0	0	1020	320
0	0	2047	12091	5	6466	0	0	1020	320
0	0	2041	12077	5	6471	0	0	1010	310
0	0	2037	12065	5	6476	0	0	1010	310
0	0	2031	12053	5	6481	0	0	990	300
0	0	2027	12043	5	6486	0	0	990	300
0	0	2027	12032	5	6491	0	0	990	300
0	0	2022	12022	5	6496	0	0	990	300
0	0	2022	12012	5	6501	0	0	990	300
0	0	2022	12003	5	6506	0	0	990	300
0	0	2022	11995	5	6511	0	0	990	300
0	0	2022	11987	5	6516	0	0	990	300
0	0	2026	11983	5	6521	0	0	990	300
0	0	2030	11983	5	6526	0	0	990	300
0	0	2034	11983	5	6531	0	0	990	300
0	0	2039	11988	5	6536	0	0	990	300
0	0	2044	11994	5	6541	0	0	990	300
0	0	2047	11999	5	6546	0	0	990	300
0	0	2047	12003	5	6551	0	0	980	300
0	0	2047	12003	5	6556	0	0	980	300
0	0	2047	12003	5	6561	0	0	980	300
0	0	2047	12003	5	6566	0	0	980	300
0	0	2047	12003	5	6571	0	0	980	300
0	0	2047	11999	5	6576	0	0	980	300
0	0	2047	11995	5	6581	0	0	980	300
0	0	2040	11982	2	6583	1	525	980	300
0	0	2040	11982	5	6588	1	542	980	300
0	0	2040	11982	5	6593	1	559	980	300
0	0	2040	11982	5	6598	1	568	980	300
0	0	2040	11982	5	6603	1	573	980	300
0	0	2040	11982	5	6608	1	580	980	300
0	0	2040	11982	5	6613	1	590	980	300
0	0	2040	11982	5	6618	1	599	980	300
0	0	2044	11982	5	6623	1	609	980	300
0	0	2044	11982	5	6628	1	621	980	300
0	0	2049	11982	5	6633	1	637	980	300
0	0	2052	11982	5	6638	1	657	980	300
0	0	2057	11982	5	6643	1	666	980	300
0	0	2062	11982	5	6648	1	671	980	300
0	0	2068	11988	5	6653	1	681	980	300
0	0	2075	11992	5	6658	1	707	980	300
0	0	2083	11997	5	6663	1	717	980	300
0	0	2091	12004	5	6668	1	713	980	300
0	0	2099	12011	5	6673	1	714	980	300
0	0	2107	12018	5	6678	1	718	980	300
0	0	2117	12027	5	6683	1	731	980	300
0	0	2130	12038	5	6688	1	736	980	300
0	0	2146	12050	5	6693	1	738	980	320
0	0	2162	12064	5	6698	1	738	980	320
0	0	2177	12075	5	6703	1	738	990	330
0	0	2192	12086	5	6708	1	747	990	330
0	0	2208	12099	5	6713	1	755	990	330
0	0	2224	12114	5	6718	1	751	990	330
0	0	2240	12128	5	6723	1	755	990	330
0	0	2255	12144	5	6728	1	755	990	330
0	0	2270	12157	5	6733	1	758	1000	330
0	0	2283	12168	5	6738	1	757	1000	330
0	0	2294	12181	5	6743	1	757	1000	330
0	0	2305	12191	5	6748	1	762	1000	330
0	0	2314	12199	5	6753	1	761	1010	330
0	0	2322	12208	5	6758	1	765	1010	330
0	0	2330	12214	5	6763	1	766	1010	330
0	0	2335	12218	5	6768	1	768	1010	330
0	0	2338	12218	5	6773	1	770	1010	330
0	0	2338	12223	5	6778	1	774	1020	320
0	0	2338	12223	5	6783	1	782	1020	320
0	0	2338	12223	5	6788	1	788	1020	320
0	0	2338	12223	5	6793	1	796	1020	320
0	0	2338	12223	5	6798	1	803	1020	320
0	0	2338	12223	5	6803	1	809	1020	320
0	0	2338	12223	5	6808	1	811	1020	320
0	0	2338	12223	5	6813	1	810	1020	320
0	0	2338	12218	5	6818	1	809	1020	320
0	0	2335	12218	5	6823	1	806	1010	310
0	0	2335	12213	5	6828	1	807	1020	310
0	0	2335	12208	5	6833	1	807	1010	300
0	0	2335	12203	5	6838	1	808	1010	300
0	0	2335	12196	5	6843	1	809	1010	300
0	0	2335	12187	5	6848	1	811	1010	300
0	0	2335	12174	5	6853	1	817	1010	300
0	0	2335	12157	5	6858	1	821	1010	300
0	0	2335	12136	5	6863	1	823	1010	300
0	0	2335	12112	5	6868	1	824	1010	300
0	0	2330	12087	5	6873	1	829	1010	300
0	0	2330	12061	5	6878	1	833	1010	300
0	0	2325	12035	5	6883	1	832	1010	300
0	0	2321	12008	5	6888	1	829	1010	300
0	0	2317	11980	5	6893	1	830	990	300
0	0	2314	11952	5	6898	1	829	990	300
0	0	2314	11922	5	6903	1	823	990	300
0	0	2309	11892	5	6908	1	821	990	300
0	0	2309	11864	5	6913	1	816	990	300
0	0	2309	11838	5	6918	1	811	990	300
0	0	2309	11815	5	6923	1	795	980	300
0	0	2309	11796	5	6928	1	791	980	320
0	0	2312	11780	5	6933	1	785	980	320
0	0	2317	11769	5	6938	1	770	980	330
0	0	2321	11762	5	6943	1	749	980	330
0	0	2321	11759	5	6948	1	727	970	330
0	0	2324	11759	5	6953	1	694	970	330
0	0	2324	11759	5	6958	1	639	960	330
0	0	2324	11763	5	6963	1	575	960	330
0	0	2324	11763	5	6968	1	512	960	330
0	0	2324	11767	5	6973	1	407	950	330
0	0	2324	11771	5	6978	1	326	950	330
0	0	2324	11778	5	6983	1	263	950	330
0	0	2324	11788	5	6988	1	181	950	330
0	0	2328	11805	5	6993	1	3	940	330
0	0	2328	11805	5	6998	0	0	940	330
0	0	2331	11850	5	7003	0	0	940	330
0	0	2337	11877	5	7008	0	0	940	330
0	0	2337	11905	5	7013	0	0	940	320
0	0	2337	11933	5	7018	0	0	940	320
0	0	2337	11960	5	7023	0	0	930	300
0	0	2332	11987	5	7028	0	0	930	300
0	0	2328	12011	5	7033	0	0	930	300
0	0	2324	12036	5	7038	0	0	930	300
0	0	2324	12059	5	7043	0	0	930	300
0	0	2320	12081	5	7048	0	0	930	300
0	0	2320	12104	5	7053	0	0	930	300
0	0	2320	12127	5	7058	0	0	930	300
0	0	2324	12148	5	7063	0	0	930	300
0	0	2324	12166	5	7068	0	0	940	300
0	0	2328	12181	5	7073	0	0	940	300
0	0	2328	12193	5	7078	0	0	940	300
0	0	2328	12201	5	7083	0	0	940	300
0	0	2324	12207	5	7088	0	0	950	300
0	0	2320	12207	5	7093	0	0	950	300
0	0	2316	12207	5	7098	0	0	950	300
0	0	2310	12207	5	7103	0	0	960	300
0	0	2304	12207	5	7108	0	0	960	300
0	0	2299	12199	5	7113	0	0	960	300
0	0	2292	12194	5	7118	0	0	960	300
0	0	2287	12188	5	7123	0	0	970	300
0	0	2282	12181	5	7128	0	0	970	300
0	0	2276	12174	5	7133	0	0	970	300
0	0	2271	12167	5	7138	0	0	970	300
0	0	2266	12161	5	7143	0	0	970	300
0	0	2261	12154	5	7148	0	0	970	300
0	0	2258	12146	5	7153	0	0	980	300
0	0	2258	12137	5	7158	0	0	980	300
0	0	2254	12128	5	7163	0	0	980	300
0	0	2254	12119	5	7168	0	0	980	300
0	0	2254	12111	5	7173	0	0	980	300
0	0	2254	12105	5	7178	0	0	980	300
0	0	2258	12100	5	7183	0	0	970	300
0	0	2258	12100	5	7188	0	0	970	300
0	0	2264	12096	5	7193	0	0	970	300
0	0	2264	12096	5	7198	0	0	970	300
0	0	2268	12096	5	7203	0	0	970	300
0	0	2268	12102	5	7208	0	0	970	300
0	0	2272	12106	5	7213	0	0	970	300
0	0	2272	12110	5	7218	0	0	970	300
0	0	2277	12114	5	7223	0	0	970	300
0	0	2277	12114	5	7228	0	0	970	300
0	0	2277	12119	5	7233	0	0	970	300
0	0	2277	12119	5	7238	0	0	970	300
0	0	2277	12119	5	7243	0	0	970	300
0	0	2277	12119	5	7248	0	0	980	300
0	0	2273	12119	5	7253	0	0	980	300
0	0	2273	12114	5	7258	0	0	980	300
0	0	2273	12114	5	7263	0	0	980	300
0	0	2269	12107	5	7268	0	0	980	300
0	0	2269	12104	5	7273	0	0	980	300
0	0	2269	12104	5	7278	0	0	980	300
0	0	2269	12099	5	7283	0	0	980	300
0	0	2275	12099	5	7288	0	0	980	300
0	0	2275	12099	5	7293	0	0	980	300
0	0	2280	12103	4	7297	1	401	980	300
0	0	2280	12103	5	7302	1	446	980	300
0	0	2280	12107	5	7307	1	479	980	300
0	0	2280	12107	5	7312	1	501	980	300
0	0	2280	12112	5	7317	1	509	980	300
0	0	2280	12112	5	7322	1	512	980	300
0	0	2284	12118	5	7327	1	512	980	300
0	0	2284	12123	5	7332	1	512	980	300
0	0	2284	12127	5	7337	1	509	980	300
0	0	2284	12132	5	7342	1	506	980	300
0	0	2284	12135	5	7347	1	504	980	300
0	0	2289	12135	5	7352	1	504	990	300
0	0	2289	12141	5	7357	1	504	990	300
0	0	2295	12144	5	7362	1	504	990	300
0	0	2299	12148	5	7367	1	504	990	300
0	0	2306	12155	5	7372	1	506	990	300
0	0	2312	12163	5	7377	1	512	990	300
0	0	2322	12173	5	7382	1	532	1000	320
0	0	2333	12187	5	7387	1	535	1000	320
0	0	2342	12201	5	7392	1	527	1000	330
0	0	2351	12215	5	7397	1	535	1000	330
0	0	2357	12227	5	7402	1	535	1000	330
0	0	2364	12236	5	7407	1	542	1000	330
0	0	2372	12246	5	7412	1	547	1010	330
0	0	2381	12255	5	7417	1	547	1010	330
0	0	2390	12264	5	7422	1	547	1010	330
0	0	2400	12273	5	7427	1	549	1010	330
0	0	2410	12279	5	7432	1	549	1010	330
0	0	2419	12285	5	7437	1	547	1010	330
0	0	2427	12290	5	7442	1	542	1010	330
0	0	2434	12290	5	7447	1	542	1010	330
0	0	2439	12295	5	7452	1	547	1020	320
0	0	2445	12295	5	7457	1	554	1020	320
0	0	2451	12295	5	7462	1	552	1020	320
0	0	2457	12295	5	7467	1	549	1020	320
0	0	2463	12295	5	7472	1	552	1020	320
0	0	2469	12291	5	7477	1	556	1020	320
0	0	2475	12285	5	7482	1	570	1020	320
0	0	2482	12279	5	7487	1	568	1020	320
0	0	2487	12272	5	7492	1	570	1020	320
0	0	2493	12264	5	7497	1	570	1020	320
0	0	2498	12257	5	7502	1	575	1020	320
0	0	2501	12249	5	7507	1	570	1020	320
0	0	2506	12240	5	7512	1	570	1020	320
0	0	2510	12231	5	7517	1	578	1020	320
0	0	2514	12220	5	7522	1	586	1020	320
0	0	2518	12209	5	7527	1	588	1020	320
0	0	2522	12196	5	7532	1	594	1020	320
0	0	2526	12183	5	7537	1	603	1020	320
0	0	2529	12168	5	7542	1	609	1020	320
0	0	2533	12152	5	7547	1	605	1010	330
0	0	2537	12135	5	7552	1	607	1010	330
0	0	2540	12118	5	7557	1	609	1010	330
0	0	2540	12099	5	7562	1	609	1010	330
0	0	2546	12082	5	7567	1	611	1000	330
0	0	2549	12067	5	7572	1	609	1000	330
0	0	2553	12053	5	7577	1	611	1000	330
0	0	2557	12043	5	7582	1	607	1000	330
0	0	2562	12035	5	7587	1	609	990	330
0	0	2568	12027	5	7592	1	621	990	330
0	0	2576	12021	5	7597	1	635	990	330
0	0	2582	12015	5	7602	1	633	990	330
0	0	2590	12010	5	7607	1	631	980	330
0	0	2597	12006	5	7612	1	643	980	330
0	0	2603	12001	5	7617	1	651	980	330
0	0	2609	11997	5	7622	1	652	980	330
0	0	2615	11992	5	7627	1	657	970	330
0	0	2621	11988	5	7632	1	666	970	330
0	0	2627	11984	5	7637	1	676	970	330
0	0	2634	11981	5	7642	1	679	970	330
0	0	2642	11981	5	7647	1	681	970	330
0	0	2650	11975	5	7652	1	685	970	330
0	0	2659	11975	5	7657	1	707	970	330
0	0	2668	11975	5	7662	1	707	970	330
0	0	2678	11975	5	7667	1	707	970	330
0	0	2688	11982	5	7672	1	713	970	330
0	0	2699	11988	5	7677	1	718	970	330
0	0	2711	11997	5	7682	1	720	970	330
0	0	2724	12006	5	7687	1	723	970	350
0	0	2737	12015	5	7692	1	731	970	350
0	0	2749	12025	5	7697	1	731	970	360
0	0	2762	12036	5	7702	1	732	970	360
0	0	2774	12048	5	7707	1	733	970	360
0	0	2785	12060	5	7712	1	734	970	360
0	0	2798	12074	5	7717	1	734	970	360
0	0	2810	12088	5	7722	1	737	970	360
0	0	2821	12104	5	7727	1	738	970	360
0	0	2834	12119	5	7732	1	744	970	360
0	0	2846	12134	5	7737	1	753	970	360
0	0	2857	12149	5	7742	1	751	990	360
0	0	2869	12164	5	7747	1	754	990	360
0	0	2879	12180	5	7752	1	755	990	360
0	0	2889	12196	5	7757	1	755	990	360
0	0	2899	12211	5	7762	1	758	990	360
0	0	2908	12225	5	7767	1	758	1000	360
0	0	2916	12237	5	7772	1	759	1000	360
0	0	2923	12248	5	7777	1	765	1000	360
0	0	2930	12260	5	7782	1	776	1000	360
0	0	2938	12271	5	7787	1	778	1000	360
0	0	2945	12283	5	7792	1	782	1010	350
0	0	2951	12293	5	7797	1	792	1010	350
0	0	2956	12304	5	7802	1	801	1010	350
0	0	2959	12314	5	7807	1	804	1010	350
0	0	2963	12323	5	7812	1	806	1010	350
0	0	2963	12329	5	7817	1	810	1020	350
0	0	2967	12329	5	7822	1	815	1020	350
0	0	2967	12333	5	7827	1	817	1020	350
0	0	2967	12333	5	7832	1	818	1020	350
0	0	2967	12333	5	7837	1	819	1020	350
0	0	2967	12333	5	7842	1	822	1020	350
0	0	2967	12333	5	7847	1	824	1020	350
0	0	2967	12333	5	7852	1	826	1020	350
0	0	2967	12333	5	7857	1	829	1030	350
0	0	2967	12333	5	7862	1	831	1030	350
0	0	2967	12333	5	7867	1	834	1030	350
0	0	2967	12333	5	7872	1	839	1030	350
0	0	2967	12333	5	7877	1	847	1030	350
0	0	2967	12333	5	7882	1	854	1030	350
0	0	2967	12328	5	7887	1	860	1030	350
0	0	2967	12325	5	7892	1	864	1030	350
0	0	2967	12320	5	7897	1	864	1030	350
0	0	2967	12314	5	7902	1	864	1030	350
0	0	2967	12307	5	7907	1	865	1030	350
0	0	2963	12298	5	7912	1	868	1030	350
0	0	2963	12288	5	7917	1	869	1030	350
0	0	2963	12277	5	7922	1	868	1030	350
0	0	2963	12264	5	7927	1	868	1030	350
0	0	2958	12249	5	7932	1	871	1030	350
0	0	2958	12231	5	7937	1	874	1020	350
0	0	2954	12210	5	7942	1	873	1020	350
0	0	2954	12189	5	7947	1	874	1020	350
0	0	2950	12169	5	7952	1	873	1020	350
0	0	2950	12149	5	7957	1	874	1020	350
0	0	2950	12133	5	7962	1	874	1020	350
0	0	2950	12117	5	7967	1	875	1010	350
0	0	2950	12102	5	7972	1	876	1010	350
0	0	2950	12090	5	7977	1	876	1010	350
0	0	2954	12080	5	7982	1	875	1010	350
0	0	2954	12071	5	7987	1	875	1010	350
0	0	2958	12062	5	7992	1	874	1000	360
0	0	2958	12054	5	7997	1	875	1000	360
0	0	2964	12044	5	8002	1	875	1000	360
0	0	2964	12035	5	8007	1	875	990	360
0	0	2970	12026	5	8012	1	875	990	360
0	0	2973	12018	5	8017	1	875	990	360
0	0	2977	12010	5	8022	1	877	990	360
0	0	2983	12002	5	8027	1	877	970	360
0	0	2987	11996	5	8032	1	873	970	360
0	0	2992	11991	5	8037	1	872	970	360
0	0	2996	11987	5	8042	1	872	970	360
0	0	3000	11987	5	8047	1	873	970	360
0	0	3005	11981	5	8052	1	874	970	360
0	0	3011	11981	5	8057	1	872	970	360
0	0	3018	11978	5	8062	1	871	970	360
0	0	3023	11978	5	8067	1	870	970	360
0	0	3028	11978	5	8072	1	869	970	360
0	0	3031	11978	5	8077	1	869	970	360
0	0	3035	11978	5	8082	1	869	970	360
0	0	3040	11978	5	8087	1	870	970	360
0	0	3047	11984	5	8092	1	872	970	360
0	0	3055	11989	5	8097	1	870	970	380
0	0	3063	11996	5	8102	1	865	970	380
0	0	3071	12002	5	8107	1	866	970	390
0	0	3080	12009	5	8112	1	868	970	390
0	0	3090	12019	5	8117	1	867	970	390
0	0	3102	12032	5	8122	1	865	970	390
0	0	3116	12047	5	8127	1	865	970	390
0	0	3129	12065	5	8132	1	867	970	390
0	0	3142	12083	5	8137	1	865	970	390
0	0	3154	12102	5	8142	1	864	970	390
0	0	3165	12120	5	8147	1	862	970	390
0	0	3175	12137	5	8152	1	858	970	390
0	0	3184	12152	5	8157	1	857	970	390
0	0	3192	12168	5	8162	1	856	980	410
0	0	3201	12184	5	8167	1	854	980	410
0	0	3210	12202	5	8172	1	853	980	420
0	0	3220	12222	5	8177	1	852	990	420
0	0	3230	12242	5	8182	1	851	990	420
0	0	3240	12260	5	8187	1	850	990	420
0	0	3249	12279	5	8192	1	848	990	420
0	0	3256	12295	5	8197	1	848	990	420
0	0	3263	12309	5	8202	1	845	1010	410
0	0	3269	12321	5	8207	1	845	1020	430
0	0	3276	12332	5	8212	1	846	1020	430
0	0	3282	12341	5	8217	1	843	1020	440
0	0	3287	12348	5	8222	1	840	1020	440
0	0	3292	12354	5	8227	1	840	1020	440
0	0	3292	12360	5	8232	1	841	1020	440
0	0	3298	12365	5	8237	1	841	1020	440
0	0	3298	12369	5	8242	1	841	1020	440
0	0	3303	12373	5	8247	1	841	1020	440
0	0	3303	12373	5	8252	1	841	1020	440
0	0	3309	12373	5	8257	1	841	1020	440
0	0	3309	12378	5	8262	1	841	1020	440
0	0	3312	12378	5	8267	1	843	1020	440
0	0	3312	12378	5	8272	1	843	1020	440
0	0	3319	12384	5	8277	1	844	1020	440
0	0	3323	12384	5	8282	1	843	1020	440
0	0	3327	12384	5	8287	1	841	1000	450
0	0	3327	12384	5	8292	1	841	1000	440
0	0	3332	12384	5	8297	1	841	1000	440
0	0	3332	12384	5	8302	1	841	990	420
0	0	3337	12384	5	8307	1	842	990	420
0	0	3337	12384	5	8312	1	843	1010	410
0	0	3343	12379	5	8317	1	847	1010	410
0	0	3347	12375	5	8322	1	850	1010	410
0	0	3351	12370	5	8327	1	855	1010	410
0	0	3356	12365	5	8332	1	859	1010	410
0	0	3360	12361	5	8337	1	859	1010	410
0	0	3360	12356	5	8342	1	860	1010	410
0	0	3364	12351	5	8347	1	862	1010	410
0	0	3364	12344	5	8352	1	869	1010	410
0	0	3368	12335	5	8357	1	881	1010	410
0	0	3372	12323	5	8362	1	888	1010	410
0	0	3375	12307	5	8367	1	896	1010	410
0	0	3375	12292	5	8372	1	897	1010	410
0	0	3380	12278	5	8377	1	901	1010	410
0	0	3380	12261	5	8382	1	904	1010	410
0	0	3380	12245	5	8387	1	906	1010	410
0	0	3376	12227	5	8392	1	911	1010	410
0	0	3376	12209	5	8397	1	915	1010	410
0	0	3372	12194	5	8402	1	914	1020	410
0	0	3372	12181	5	8407	1	914	1020	410
0	0	3372	12167	5	8412	1	915	1020	410
0	0	3372	12151	5	8417	1	916	1010	410
0	0	3372	12133	5	8422	1	916	1010	410
0	0	3372	12115	5	8427	1	915	1010	410
0	0	3372	12099	5	8432	1	915	1010	410
0	0	3372	12086	5	8437	1	915	1010	410
0	0	3372	12076	5	8442	1	915	1010	410
0	0	3372	12066	5	8447	1	914	990	420
0	0	3372	12057	5	8452	1	914	990	420
0	0	3372	12049	5	8457	1	914	990	420
0	0	3372	12040	5	8462	1	914	980	420
0	0	3368	12030	5	8467	1	914	980	420
0	0	3368	12019	5	8472	1	915	980	420
0	0	3368	12008	5	8477	1	915	960	420
0	0	3368	11998	5	8482	1	914	960	420
0	0	3368	11990	5	8487	1	914	960	420
0	0	3368	11985	5	8492	1	914	960	420
0	0	3368	11985	5	8497	1	913	960	420
0	0	3368	11980	5	8502	1	913	950	420
0	0	3368	11980	5	8507	1	913	950	420
0	0	3368	11980	5	8512	1	912	950	420
0	0	3368	11980	5	8517	1	911	950	420
0	0	3368	11980	5	8522	1	910	950	420
0	0	3368	11980	5	8527	1	909	940	420
0	0	3368	11980	5	8532	1	907	940	420
0	0	3368	11980	5	8537	1	904	940	420
0	0	3368	11980	5	8542	1	901	940	420
0	0	3368	11980	5	8547	1	897	940	420
0	0	3368	11986	5	8552	1	894	940	420
0	0	3368	11990	5	8557	1	889	940	420
0	0	3373	11997	5	8562	1	886	940	420
0	0	3373	12006	5	8567	1	884	940	420
0	0	3381	12016	5	8572	1	878	930	420
0	0	3386	12030	5	8577	1	879	930	420
0	0	3393	12048	5	8582	1	879	930	420
0	0	3401	12066	5	8587	1	879	930	420
0	0	3409	12087	5	8592	1	877	930	420
0	0	3416	12105	5	8597	1	881	940	420
0	0	3421	12120	5	8602	1	879	940	420
0	0	3426	12133	5	8607	1	880	940	420
0	0	3426	12145	5	8612	1	881	940	420
0	0	3431	12155	5	8617	1	884	940	420
0	0	3431	12165	5	8622	1	884	940	420
0	0	3436	12176	5	8627	1	885	950	420
0	0	3436	12186	5	8632	1	885	950	420
0	0	3441	12195	5	8637	1	886	950	420
0	0	3441	12205	5	8642	1	885	960	420
0	0	3448	12216	5	8647	1	885	960	420
0	0	3453	12230	5	8652	1	886	980	420
0	0	3460	12245	5	8657	1	885	980	420
0	0	3468	12263	5	8662	1	885	980	420
0	0	3475	12282	5	8667	1	884	990	420
0	0	3482	12299	5	8672	1	886	990	420
0	0	3487	12315	5	8677	1	889	990	420
0	0	3491	12328	5	8682	1	895	1010	410
0	0	3495	12337	5	8687	1	897	1010	410
0	0	3495	12344	5	8692	1	898	1010	410
0	0	3499	12347	5	8697	1	901	1010	410
0	0	3499	12347	5	8702	1	902	1010	410
0	0	3499	12347	5	8707	1	903	1020	410
0	0	3499	12347	5	8712	1	903	1020	410
0	0	3499	12347	5	8717	1	903	1020	410
0	0	3503	12347	5	8722	1	903	1020	410
0	0	3503	12347	5	8727	1	903	1020	410
0	0	3507	12352	5	8732	1	904	1030	430
0	0	3511	12357	5	8737	1	906	1030	430
0	0	3516	12362	5	8742	1	905	1030	440
0	0	3522	12367	5	8747	1	905	1050	440
0	0	3525	12372	5	8752	1	904	1050	440
0	0	3525	12372	5	8757	1	903	1050	440
0	0	3530	12376	5	8762	1	903	1050	440
0	0	3530	12376	5	8767	1	903	1050	440
0	0	3535	12376	5	8772	1	903	1050	440
0	0	3535	12376	5	8777	1	903	1050	440
0	0	3540	12376	5	8782	1	903	1050	440
0	0	3540	12379	5	8787	1	903	1050	440
0	0	3545	12379	5	8792	1	903	1050	440
0	0	3545	12379	5	8797	1	903	1050	440
0	0	3551	12379	5	8802	1	905	1050	440
0	0	3556	12379	5	8807	1	906	1050	440
0	0	3560	12379	5	8812	1	906	1060	440
0	0	3565	12374	5	8817	1	907	1060	440
0	0	3565	12374	5	8822	1	907	1060	440
0	0	3570	12369	5	8827	1	907	1060	440
0	0	3570	12365	5	8832	1	908	1060	440
0	0	3576	12361	5	8837	1	910	1060	440
0	0	3580	12354	5	8842	1	915	1060	440
0	0	3585	12347	5	8847	1	915	1060	440
0	0	3588	12340	5	8852	1	916	1060	440
0	0	3588	12334	5	8857	1	916	1060	440
0	0	3593	12330	5	8862	1	917	1060	440
0	0	3593	12323	5	8867	1	920	1060	440
0	0	3593	12316	5	8872	1	922	1060	440
0	0	3598	12307	5	8877	1	926	1060	440
0	0	3598	12298	5	8882	1	928	1060	440
0	0	3602	12290	5	8887	1	930	1080	440
0	0	3602	12280	5	8892	1	930	1080	440
0	0	3602	12270	5	8897	1	933	1080	440
0	0	3605	12261	5	8902	1	934	1080	440
0	0	3605	12253	5	8907	1	935	1080	440
0	0	3609	12245	5	8912	1	937	1080	440
0	0	3609	12237	5	8917	1	937	1080	440
0	0	3609	12228	5	8922	1	938	1080	440
0	0	3609	12219	5	8927	1	939	1080	440
0	0	3609	12209	5	8932	1	940	1080	440
0	0	3613	12200	5	8937	1	940	1060	440
0	0	3613	12191	5	8942	1	941	1060	440
0	0	3613	12181	5	8947	1	941	1060	440
0	0	3613	12168	5	8952	1	942	1060	440
0	0	3613	12155	5	8957	1	944	1060	440
0	0	3613	12144	5	8962	1	943	1050	440
0	0	3613	12136	5	8967	1	942	1050	440
0	0	3613	12129	5	8972	1	942	1050	440
0	0	3613	12122	5	8977	1	941	1050	440
0	0	3613	12113	5	8982	1	941	1030	440
0	0	3609	12103	5	8987	1	942	1030	440
0	0	3609	12093	5	8992	1	942	1030	440
0	0	3609	12085	5	8997	1	942	1030	440
0	0	3609	12079	5	9002	1	941	1020	440
0	0	3613	12075	5	9007	1	940	1020	440
0	0	3613	12075	5	9012	1	940	1020	440
0	0	3618	12072	5	9017	1	939	1020	440
0	0	3618	12072	5	9022	1	939	1020	440
0	0	3622	12072	5	9027	1	938	1000	450
0	0	3622	12072	5	9032	1	938	1000	450
0	0	3626	12072	5	9037	1	938	1000	450
0	0	3626	12072	5	9042	1	937	1000	450
0	0	3633	12072	5	9047	1	937	1000	450
0	0	3637	12072	5	9052	1	936	990	450
0	0	3640	12072	5	9057	1	936	990	450
0	0	3645	12072	5	9062	1	935	990	450
0	0	3650	12072	5	9067	1	935	990	450
0	0	3656	12072	5	9072	1	935	990	450
0	0	3663	12072	5	9077	1	934	970	450
0	0	3670	12077	5	9082	1	931	970	450
0	0	3676	12081	5	9087	1	930	970	450
0	0	3681	12086	5	9092	1	929	970	450
0	0	3687	12096	5	9097	1	927	970	450
0	0	3694	12107	5	9102	1	918	970	450
0	0	3703	12121	5	9107	1	908	970	450
0	0	3713	12135	5	9112	1	890	970	450
0	0	3722	12149	5	9117	1	864	960	450
0	0	3730	12165	5	9122	1	833	960	450
0	0	3736	12183	5	9127	1	767	960	450
0	0	3739	12202	5	9132	1	631	960	450
0	0	3739	12224	5	9137	1	369	960	450
0	0	3739	12247	5	9142	1	206	960	450
0	0	3739	12247	5	9147	0	0	960	450
0	0	3730	12292	5	9152	0	0	960	450
0	0	3722	12314	5	9157	0	0	960	450
0	0	3713	12338	6	9163	0	0	960	450
0	0	3701	12362	5	9168	0	0	960	450
0	0	3687	12387	5	9173	0	0	960	450
0	0	3669	12414	5	9178	0	0	960	450
0	0	3646	12442	5	9183	0	0	960	450
0	0	3618	12469	5	9188	0	0	960	440
0	0	3587	12493	5	9193	0	0	960	440
0	0	3552	12514	5	9198	0	0	950	420
0	0	3516	12529	5	9203	0	0	950	420
0	0	3478	12540	5	9208	0	0	960	410
0	0	3439	12545	5	9213	0	0	960	390
0	0	3396	12545	5	9218	0	0	950	380
0	0	3352	12539	5	9223	0	0	960	350
0	0	3307	12530	5	9228	0	0	960	330
0	0	3264	12517	5	9233	0	0	960	320
0	0	3226	12504	5	9238	0	0	960	300
0	0	3192	12489	5	9243	0	0	960	300
0	0	3163	12474	5	9248	0	0	970	300
0	0	3136	12460	5	9253	0	0	970	300
0	0	3110	12447	5	9258	0	0	970	300
0	0	3085	12436	5	9263	0	0	980	300
0	0	3061	12428	5	9268	0	0	980	300
0	0	3037	12422	5	9273	0	0	980	300
0	0	3015	12417	5	9278	0	0	990	300
0	0	2994	12417	5	9283	0	0	990	300
0	0	2975	12417	5	9288	0	0	990	300
0	0	2959	12417	5	9293	0	0	990	300
0	0	2945	12417	5	9298	0	0	1000	320
0	0	2936	12421	5	9303	0	0	1000	330
0	0	2930	12421	5	9308	0	0	1010	350
0	0	2925	12428	5	9313	0	0	1010	350
0	0	2925	12428	5	9318	0	0	1010	350
0	0	2918	12434	5	9323	0	0	1010	350
0	0	2914	12434	5	9328	0	0	1010	350
0	0	2914	12438	5	9333	0	0	1010	350
0	0	2908	12438	5	9338	0	0	1000	330
0	0	2908	12438	5	9343	0	0	1000	330
0	0	2904	12438	5	9348	0	0	1000	330
0	0	2904	12438	5	9353	0	0	1000	330
0	0	2901	12438	5	9358	0	0	1000	330
0	0	2901	12438	5	9363	0	0	1000	330
0	0	2901	12442	5	9368	0	0	1000	330
0	0	2901	12447	5	9373	0	0	1000	330
0	0	2901	12453	5	9378	0	0	1000	330
0	0	2901	12459	5	9383	0	0	1000	330
0	0	2901	12466	5	9388	0	0	1000	330
0	0	2905	12474	5	9393	0	0	1000	330
0	0	2905	12483	5	9398	0	0	1000	330
0	0	2910	12492	5	9403	0	0	1000	330
0	0	2910	12500	5	9408	0	0	990	330
0	0	2917	12507	5	9413	0	0	990	350
0	0	2921	12512	5	9418	0	0	990	350
0	0	2921	12517	5	9423	0	0	1000	360
0	0	2926	12522	5	9428	0	0	1000	360
0	0	2926	12526	5	9433	0	0	1000	360
0	0	2926	12531	5	9438	0	0	1000	360
0	0	2926	12535	5	9443	0	0	1000	360
0	0	2926	12541	5	9448	0	0	1000	360
0	0	2926	12546	5	9453	0	0	1000	360
0	0	2926	12552	5	9458	0	0	1000	360
0	0	2926	12557	5	9463	0	0	1000	360
0	0	2926	12562	5	9468	0	0	1000	360
0	0	2926	12566	5	9473	0	0	1000	360
0	0	2926	12571	5	9478	0	0	1000	360
0	0	2926	12576	5	9483	0	0	1000	360
0	0	2926	12581	5	9488	0	0	1000	360
0	0	2932	12588	5	9493	0	0	1000	360
0	0	2932	12596	5	9498	0	0	1010	350
0	0	2937	12603	5	9503	0	0	1010	350
0	0	2937	12610	5	9508	0	0	1010	350
0	0	2937	12613	5	9513	0	0	1010	350
0	0	2937	12613	5	9518	0	0	1010	350
0	0	2937	12613	5	9523	0	0	1010	350
0	0	2932	12613	5	9528	0	0	1010	350
0	0	2928	12606	5	9533	0	0	1010	350
0	0	2924	12602	5	9538	0	0	1010	350
0	0	2924	12598	5	9543	0	0	1010	350
0	0	2919	12598	5	9548	0	0	1020	350
0	0	2919	12594	5	9553	0	0	1020	350
0	0	2919	12594	5	9558	0	0	1020	350
0	0	2915	12594	5	9563	0	0	1020	350
0	0	2915	12600	5	9568	0	0	1020	350
0	0	2915	12604	5	9573	0	0	1020	350
0	0	2915	12609	5	9578	0	0	1020	350
0	0	2921	12613	5	9583	0	0	1020	350
0	0	2925	12617	5	9588	0	0	1020	350
0	0	2928	12617	5	9593	0	0	1020	350
0	0	2933	12617	5	9598	0	0	1020	350
0	0	2933	12617	5	9603	0	0	1020	350
0	0	2938	12617	5	9608	0	0	1020	350
0	0	2938	12612	5	9613	0	0	1020	350
0	0	2942	12612	5	9618	0	0	1020	350
0	0	2942	12608	5	9623	0	0	1020	350
0	0	2942	12608	5	9628	0	0	1020	350
0	0	2942	12608	5	9633	0	0	1020	350
0	0	2955	12616	5	9638	1	1009	1040	410
0	0	2955	12616	5	9643	1	1012	1060	410
0	0	2955	12616	5	9648	1	1015	1060	410
0	0	2955	12616	5	9653	1	1019	1060	410
0	0	2955	12616	5	9658	1	1023	1060	410
0	0	2955	12616	5	9663	1	1023	1060	410
0	0	2955	12616	5	9668	1	1023	1060	410
0	0	2955	12616	5	9673	1	1023	1060	410
0	0	2955	12616	5	9678	1	1023	1060	410
0	0	2955	12616	5	9683	1	1023	1060	410
0	0	2955	12613	5	9688	1	1023	1060	410
0	0	2955	12613	5	9693	1	1023	1060	410
0	0	2955	12613	5	9698	1	1023	1060	410
0	0	2950	12613	5	9703	1	1023	1060	410
0	0	2950	12613	5	9708	1	1023	1060	410
0	0	2950	12613	5	9713	1	1023	1060	410
0	0	2950	12613	5	9718	1	1023	1060	410
0	0	2950	12613	5	9723	1	1023	1060	410
0	0	2950	12609	5	9728	1	1023	1070	430
0	0	2950	12609	5	9733	1	1023	1070	430
0	0	2950	12609	5	9738	1	1023	1080	440
0	0	2950	12609	5	9743	1	1023	1090	430
0	0	2950	12609	5	9748	1	1023	1090	430
0	0	2950	12609	5	9753	1	1023	1090	430
0	0	2950	12609	5	9758	1	1023	1090	430
0	0	2950	12609	5	9763	1	1023	1090	430
0	0	2947	12609	5	9768	1	1023	1090	430
0	0	2947	12609	5	9773	1	1023	1090	430
0	0	2947	12609	5	9778	1	1023	1090	430
0	0	2947	12609	5	9783	1	1023	1090	430
0	0	2947	12609	5	9788	1	1023	1090	430
0	0	2947	12609	5	9793	1	1023	1090	430
0	0	2947	12609	5	9798	1	1023	1100	450
0	0	2947	12609	5	9803	1	1023	1100	450
0	0	2947	12609	5	9808	1	1023	1110	460
0	0	2947	12609	5	9813	1	1023	1110	460
0	0	2947	12609	5	9818	1	1023	1110	460
0	0	2947	12613	5	9823	1	1023	1110	460
0	0	2947	12613	5	9828	1	1023	1110	460
0	0	2947	12613	5	9833	1	1023	1110	460
0	0	2947	12613	5	9838	1	1023	1110	460
0	0	2950	12613	5	9843	1	1023	1100	460
0	0	2950	12613	5	9848	1	1023	1100	460
0	0	2950	12617	5	9853	1	1023	1100	460
0	0	2954	12617	5	9858	1	1015	1080	470
0	0	2954	12617	5	9863	1	986	1080	470
0	0	2959	12620	5	9868	1	937	1080	470
0	0	2959	12620	5	9873	1	804	1070	470
0	0	2966	12620	5	9878	1	224	1070	470
0	0	2966	12620	5	9883	0	0	1040	460
0	0	2984	12629	5	9888	0	0	1040	460
0	0	2989	12643	5	9893	0	0	1020	440
0	0	2989	12672	5	9898	0	0	1000	450
0	0	2978	12719	5	9903	0	0	1000	440
0	0	2966	12788	5	9908	0	0	990	440
0	0	2955	12878	5	9913	0	0	960	420
0	0	2948	12984	5	9918	0	0	950	410
0	0	2948	13100	5	9923	0	0	920	390
0	0	2954	13217	5	9928	0	0	910	360
0	0	2970	13331	5	9933	0	0	910	350
0	0	2999	13441	5	9938	0	0	910	330
0	0	2999	13441	5	9943	0	0	910	330
