# Supplementary material for: “Let Me Hear Your Handwriting!” Evaluating the Movement Fluency from Its Sonification
Source: PLoS One. 2015 Jun 17;10(6):e0128388. doi: 10.1371/journal.pone.0128388 (PMC4470513; doi:10.1371/journal.pone.0128388)
Supplement: S1 Dataset — (ZIP) [file pone.0128388.s004.zip › S4_Dataset_Experiment1/MO2.txt]

Identification :	moha
2008-09-29	10:19:32
Fichier origine :	C:\Documents and Settings\schon\Bureau\Ecriture\moha2.txt
Nb segments :	1
Seg	Num	X /100 mm	Y /100 mm	Interv ms	Time ms	Tip	P	Az	Al
0	0	7002	12871	20	20	0	0	780	290
0	0	6996	12864	5	25	0	0	780	290
0	0	6986	12850	5	30	0	0	780	290
0	0	6971	12829	5	35	0	0	780	290
0	0	6950	12803	5	40	0	0	790	300
0	0	6930	12780	5	45	0	0	810	300
0	0	6910	12757	5	50	0	0	830	300
0	0	6891	12735	5	55	0	0	850	300
0	0	6877	12714	5	60	0	0	870	300
0	0	6865	12692	5	65	0	0	880	300
0	0	6859	12671	5	70	0	0	900	300
0	0	6859	12653	5	75	0	0	900	300
0	0	6859	12637	5	80	0	0	920	300
0	0	6866	12624	5	85	0	0	920	300
0	0	6875	12616	5	90	0	0	940	300
0	0	6883	12610	5	95	0	0	960	300
0	0	6892	12606	5	100	0	0	970	300
0	0	6900	12602	5	105	0	0	990	300
0	0	6906	12598	5	110	0	0	1010	300
0	0	6912	12590	5	115	0	0	1010	300
0	0	6916	12579	5	120	0	0	1010	300
0	0	6916	12566	5	125	0	0	1010	300
0	0	6916	12549	5	130	0	0	1010	300
0	0	6916	12531	5	135	0	0	1010	300
0	0	6908	12512	5	140	0	0	990	300
0	0	6902	12492	5	145	0	0	990	300
0	0	6895	12474	5	150	0	0	980	300
0	0	6885	12456	5	155	0	0	980	300
0	0	6874	12438	5	160	0	0	970	300
0	0	6861	12420	5	165	0	0	960	300
0	0	6846	12401	5	170	0	0	950	300
0	0	6832	12381	5	175	0	0	950	300
0	0	6817	12360	5	180	0	0	940	300
0	0	6804	12339	5	185	0	0	930	300
0	0	6793	12316	5	190	0	0	930	300
0	0	6784	12295	5	195	0	0	920	300
0	0	6776	12275	5	200	0	0	920	300
0	0	6769	12256	5	205	0	0	920	300
0	0	6764	12240	5	210	0	0	910	300
0	0	6759	12227	5	215	0	0	910	300
0	0	6759	12217	5	220	0	0	900	300
0	0	6759	12210	5	225	0	0	900	300
0	0	6759	12206	5	230	0	0	900	300
0	0	6766	12206	5	235	0	0	900	300
0	0	6771	12203	5	240	0	0	900	300
0	0	6777	12203	5	245	0	0	900	300
0	0	6782	12203	5	250	0	0	900	300
0	0	6786	12207	5	255	0	0	900	300
0	0	6786	12207	5	260	0	0	900	300
0	0	6786	12207	5	265	0	0	900	300
0	0	6782	12207	5	270	0	0	900	300
0	0	6776	12200	5	275	0	0	900	300
0	0	6768	12193	5	280	0	0	900	300
0	0	6760	12184	5	285	0	0	900	300
0	0	6751	12174	5	290	0	0	900	300
0	0	6741	12161	5	295	0	0	900	300
0	0	6732	12147	5	300	0	0	900	300
0	0	6721	12132	5	305	0	0	900	300
0	0	6709	12115	5	310	0	0	900	300
0	0	6697	12098	5	315	0	0	900	300
0	0	6684	12082	5	320	0	0	900	300
0	0	6671	12065	5	325	0	0	900	300
0	0	6657	12051	5	330	0	0	900	300
0	0	6642	12040	5	335	0	0	900	300
0	0	6627	12028	5	340	0	0	900	300
0	0	6611	12018	5	345	0	0	890	300
0	0	6596	12011	5	350	0	0	890	300
0	0	6581	12005	5	355	0	0	890	300
0	0	6567	12001	5	360	0	0	890	300
0	0	6555	12001	5	365	0	0	890	300
0	0	6543	12001	5	370	0	0	890	300
0	0	6535	12007	5	375	0	0	890	300
0	0	6528	12013	5	380	0	0	880	300
0	0	6521	12023	5	385	0	0	880	300
0	0	6517	12034	5	390	0	0	880	300
0	0	6517	12047	5	395	0	0	880	300
0	0	6517	12061	5	400	0	0	880	300
0	0	6517	12075	5	405	0	0	890	300
0	0	6517	12090	5	410	0	0	890	300
0	0	6517	12103	5	415	0	0	890	300
0	0	6517	12114	5	420	0	0	890	300
0	0	6517	12124	5	425	0	0	890	300
0	0	6517	12132	5	430	0	0	900	300
0	0	6517	12138	5	435	0	0	900	300
0	0	6517	12143	5	440	0	0	900	300
0	0	6517	12143	5	445	0	0	900	300
0	0	6521	12147	5	450	0	0	900	300
0	0	6521	12147	5	455	0	0	900	300
0	0	6521	12143	5	460	0	0	900	300
0	0	6521	12139	5	465	0	0	900	300
0	0	6521	12134	5	470	0	0	900	300
0	0	6521	12128	5	475	0	0	900	300
0	0	6525	12122	5	480	0	0	900	300
0	0	6529	12116	5	485	0	0	900	300
0	0	6533	12112	5	490	0	0	900	300
0	0	6539	12112	5	495	0	0	900	300
0	0	6544	12112	5	500	0	0	900	300
0	0	6549	12112	5	505	0	0	900	300
0	0	6553	12116	5	510	0	0	900	300
0	0	6553	12124	5	515	0	0	900	300
0	0	6553	12132	5	520	0	0	900	300
0	0	6557	12142	5	525	0	0	900	300
0	0	6557	12149	5	530	0	0	900	300
0	0	6557	12154	5	535	0	0	900	300
0	0	6550	12154	5	540	0	0	900	300
0	0	6544	12154	5	545	0	0	910	300
0	0	6540	12150	5	550	0	0	910	300
0	0	6534	12143	5	555	0	0	910	300
0	0	6528	12135	5	560	0	0	910	300
0	0	6522	12128	5	565	0	0	910	300
0	0	6515	12121	5	570	0	0	910	300
0	0	6509	12116	5	575	0	0	920	300
0	0	6502	12110	5	580	0	0	920	300
0	0	6495	12104	5	585	0	0	920	300
0	0	6489	12098	5	590	0	0	920	300
0	0	6483	12091	5	595	0	0	920	300
0	0	6480	12086	5	600	0	0	920	300
0	0	6480	12080	5	605	0	0	920	300
0	0	6480	12075	5	610	0	0	920	300
0	0	6488	12071	5	615	0	0	920	300
0	0	6497	12067	5	620	0	0	920	300
0	0	6505	12067	5	625	0	0	910	300
0	0	6515	12067	5	630	0	0	910	300
0	0	6527	12067	5	635	0	0	910	300
0	0	6538	12074	5	640	0	0	910	300
0	0	6550	12083	5	645	0	0	910	300
0	0	6561	12092	5	650	0	0	920	300
0	0	6572	12102	5	655	0	0	920	300
0	0	6582	12112	5	660	0	0	920	300
0	0	6590	12121	5	665	0	0	920	300
0	0	6594	12129	5	670	0	0	920	300
0	0	6594	12134	5	675	0	0	920	300
0	0	6594	12139	5	680	0	0	920	300
0	0	6589	12139	5	685	0	0	920	300
0	0	6582	12139	5	690	0	0	920	300
0	0	6574	12139	5	695	0	0	920	300
0	0	6566	12133	5	700	0	0	920	300
0	0	6558	12128	5	705	0	0	920	300
0	0	6551	12123	5	710	0	0	930	300
0	0	6545	12118	5	715	0	0	930	300
0	0	6540	12112	5	720	0	0	930	300
0	0	6536	12106	5	725	0	0	930	300
0	0	6536	12099	5	730	0	0	930	300
0	0	6536	12092	5	735	0	0	930	300
0	0	6536	12085	5	740	0	0	930	300
0	0	6536	12079	5	745	0	0	930	300
0	0	6539	12072	5	750	0	0	930	300
0	0	6543	12066	5	755	0	0	930	300
0	0	6548	12062	5	760	0	0	930	300
0	0	6554	12062	5	765	0	0	930	300
0	0	6561	12062	5	770	0	0	930	300
0	0	6569	12062	5	775	0	0	930	300
0	0	6577	12066	5	780	0	0	930	300
0	0	6584	12072	5	785	0	0	930	300
0	0	6589	12078	5	790	0	0	930	300
0	0	6594	12085	5	795	0	0	930	300
0	0	6598	12092	5	800	0	0	930	300
0	0	6598	12098	5	805	0	0	930	300
0	0	6598	12104	5	810	0	0	930	300
0	0	6602	12109	5	815	0	0	930	300
0	0	6602	12114	5	820	0	0	930	300
0	0	6607	12120	5	825	0	0	930	300
0	0	6611	12126	5	830	0	0	930	300
0	0	6614	12131	5	835	0	0	930	300
0	0	6614	12137	5	840	0	0	940	300
0	0	6618	12142	5	845	0	0	940	300
0	0	6618	12146	5	850	0	0	940	300
0	0	6618	12150	5	855	0	0	940	300
0	0	6618	12154	5	860	0	0	940	300
0	0	6614	12158	5	865	0	0	940	300
0	0	6614	12158	5	870	0	0	940	300
0	0	6609	12158	5	875	0	0	950	300
0	0	6609	12158	5	880	0	0	950	300
0	0	6605	12158	5	885	0	0	950	300
0	0	6605	12158	5	890	0	0	950	300
0	0	6605	12158	5	895	0	0	950	300
0	0	6605	12152	5	900	0	0	960	300
0	0	6605	12147	5	905	0	0	960	300
0	0	6605	12142	5	910	0	0	960	300
0	0	6605	12134	5	915	0	0	960	300
0	0	6605	12125	5	920	0	0	960	300
0	0	6608	12114	5	925	0	0	960	300
0	0	6608	12099	5	930	0	0	960	300
0	0	6608	12083	5	935	0	0	960	300
0	0	6608	12064	5	940	0	0	960	300
0	0	6608	12045	5	945	0	0	960	300
0	0	6608	12026	5	950	0	0	960	300
0	0	6608	12009	5	955	0	0	950	300
0	0	6608	11993	5	960	0	0	950	300
0	0	6612	11980	5	965	0	0	950	300
0	0	6612	11971	5	970	0	0	950	300
0	0	6612	11966	5	975	0	0	950	300
0	0	6612	11966	5	980	0	0	940	300
0	0	6616	11966	5	985	0	0	940	300
0	0	6616	11966	5	990	0	0	940	300
0	0	6620	11966	5	995	0	0	940	300
0	0	6620	11966	5	1000	0	0	940	300
0	0	6624	11966	5	1005	0	0	940	300
0	0	6624	11966	5	1010	0	0	940	300
0	0	6628	11966	5	1015	0	0	940	300
0	0	6628	11960	5	1020	0	0	940	300
0	0	6632	11954	5	1025	0	0	930	300
0	0	6632	11948	5	1030	0	0	930	300
0	0	6632	11943	5	1035	0	0	930	300
0	0	6632	11943	5	1040	0	0	930	300
0	0	6632	11940	5	1045	0	0	930	300
0	0	6636	11940	5	1050	0	0	930	300
0	0	6636	11940	5	1055	0	0	930	300
0	0	6641	11944	5	1060	0	0	940	300
0	0	6644	11950	5	1065	0	0	940	300
0	0	6644	11956	5	1070	0	0	940	300
0	0	6650	11964	5	1075	0	0	940	300
0	0	6654	11973	5	1080	0	0	940	300
0	0	6658	11982	5	1085	0	0	940	300
0	0	6662	11991	5	1090	0	0	940	300
0	0	6666	12002	5	1095	0	0	940	300
0	0	6670	12013	5	1100	0	0	940	300
0	0	6673	12024	5	1105	0	0	940	300
0	0	6678	12036	5	1110	0	0	940	300
0	0	6682	12046	5	1115	0	0	940	300
0	0	6687	12055	5	1120	0	0	940	300
0	0	6691	12064	5	1125	0	0	950	300
0	0	6694	12071	5	1130	0	0	950	300
0	0	6694	12079	5	1135	0	0	950	300
0	0	6701	12089	5	1140	0	0	950	300
0	0	6701	12098	5	1145	0	0	950	300
0	0	6701	12108	5	1150	0	0	950	300
0	0	6701	12117	5	1155	0	0	960	300
0	0	6701	12124	5	1160	0	0	960	300
0	0	6701	12128	5	1165	0	0	960	300
0	0	6693	12128	5	1170	0	0	960	300
0	0	6687	12128	5	1175	0	0	960	300
0	0	6682	12128	5	1180	0	0	970	300
0	0	6677	12119	5	1185	0	0	970	300
0	0	6671	12112	5	1190	0	0	970	300
0	0	6667	12104	5	1195	0	0	970	300
0	0	6662	12095	5	1200	0	0	970	300
0	0	6657	12086	5	1205	0	0	970	300
0	0	6653	12076	5	1210	0	0	970	300
0	0	6648	12065	5	1215	0	0	970	300
0	0	6643	12054	5	1220	0	0	970	300
0	0	6639	12041	5	1225	0	0	970	300
0	0	6635	12027	5	1230	0	0	960	300
0	0	6631	12014	5	1235	0	0	960	300
0	0	6627	12000	5	1240	0	0	960	300
0	0	6623	11986	5	1245	0	0	960	300
0	0	6619	11974	5	1250	0	0	960	300
0	0	6615	11962	5	1255	0	0	950	300
0	0	6615	11953	5	1260	0	0	950	300
0	0	6609	11945	5	1265	0	0	950	300
0	0	6605	11940	5	1270	0	0	950	300
0	0	6602	11937	5	1275	0	0	950	300
0	0	6598	11937	5	1280	0	0	950	300
0	0	6594	11937	5	1285	0	0	950	300
0	0	6594	11937	5	1290	0	0	950	300
0	0	6590	11943	5	1295	0	0	950	300
0	0	6590	11950	5	1300	0	0	950	300
0	0	6590	11957	5	1305	0	0	950	300
0	0	6590	11965	5	1310	0	0	950	300
0	0	6590	11974	5	1315	0	0	950	300
0	0	6590	11983	5	1320	0	0	950	300
0	0	6590	11991	5	1325	0	0	950	300
0	0	6585	11999	5	1330	0	0	950	300
0	0	6580	12003	5	1335	0	0	950	300
0	0	6575	12003	5	1340	0	0	960	300
0	0	6568	12003	5	1345	0	0	960	300
0	0	6562	12003	5	1350	0	0	960	300
0	0	6557	11996	5	1355	0	0	960	300
0	0	6551	11991	5	1360	0	0	960	300
0	0	6548	11985	5	1365	0	0	970	300
0	0	6544	11980	5	1370	0	0	970	300
0	0	6544	11975	5	1375	0	0	970	300
0	0	6539	11971	5	1380	0	0	970	300
0	0	6539	11971	5	1385	0	0	970	300
0	0	6533	11964	5	1390	0	0	970	300
0	0	6527	11961	5	1395	0	0	970	300
0	0	6522	11957	5	1400	0	0	970	300
0	0	6514	11953	5	1405	0	0	970	300
0	0	6507	11949	5	1410	0	0	980	300
0	0	6499	11944	5	1415	0	0	980	300
0	0	6489	11937	5	1420	0	0	980	300
0	0	6479	11928	5	1425	0	0	980	320
0	0	6469	11919	5	1430	0	0	980	320
0	0	6461	11910	5	1435	0	0	980	330
0	0	6453	11901	5	1440	0	0	980	330
0	0	6446	11893	5	1445	0	0	980	330
0	0	6440	11886	5	1450	0	0	980	330
0	0	6434	11879	5	1455	0	0	980	330
0	0	6429	11873	5	1460	0	0	980	330
0	0	6424	11867	5	1465	0	0	980	330
0	0	6398	11768	3	1468	1	287	970	360
0	0	6404	11764	5	1473	1	294	970	380
0	0	6404	11759	5	1478	1	303	970	380
0	0	6408	11754	5	1483	1	310	970	390
0	0	6408	11750	5	1488	1	313	970	390
0	0	6412	11746	5	1493	1	317	970	390
0	0	6412	11743	5	1498	1	317	970	390
0	0	6417	11743	5	1503	1	313	960	390
0	0	6417	11738	5	1508	1	313	960	390
0	0	6420	11738	5	1513	1	313	960	390
0	0	6425	11738	5	1518	1	317	960	390
0	0	6432	11733	5	1523	1	343	960	390
0	0	6444	11730	5	1528	1	375	960	390
0	0	6456	11725	5	1533	1	372	960	390
0	0	6471	11720	5	1538	1	388	960	390
0	0	6487	11716	5	1543	1	388	960	390
0	0	6503	11716	5	1548	1	382	960	390
0	0	6520	11711	5	1553	1	391	950	380
0	0	6536	11711	5	1558	1	419	950	380
0	0	6555	11711	5	1563	1	437	950	360
0	0	6574	11711	5	1568	1	440	940	360
0	0	6595	11711	5	1573	1	471	940	360
0	0	6617	11715	5	1578	1	488	940	360
0	0	6639	11719	5	1583	1	542	940	360
0	0	6663	11724	5	1588	1	549	940	360
0	0	6687	11730	5	1593	1	563	940	360
0	0	6712	11738	5	1598	1	573	940	360
0	0	6735	11747	5	1603	1	578	940	360
0	0	6759	11757	5	1608	1	586	940	360
0	0	6781	11770	5	1613	1	597	940	360
0	0	6803	11784	5	1618	1	616	940	360
0	0	6825	11799	5	1623	1	627	940	360
0	0	6847	11816	5	1628	1	629	940	360
0	0	6869	11834	5	1633	1	637	940	360
0	0	6891	11852	5	1638	1	639	940	360
0	0	6914	11870	5	1643	1	643	940	360
0	0	6936	11891	5	1648	1	645	940	360
0	0	6958	11913	5	1653	1	649	940	360
0	0	6979	11938	5	1658	1	657	940	360
0	0	7000	11966	5	1663	1	659	940	360
0	0	7021	11996	5	1668	1	664	950	360
0	0	7042	12029	5	1673	1	664	950	360
0	0	7063	12065	5	1678	1	666	950	360
0	0	7084	12102	5	1683	1	666	950	360
0	0	7103	12140	5	1688	1	664	970	360
0	0	7123	12178	5	1693	1	666	970	360
0	0	7141	12216	5	1698	1	666	970	360
0	0	7159	12254	5	1703	1	666	970	360
0	0	7176	12290	5	1708	1	669	970	360
0	0	7190	12323	5	1713	1	671	970	360
0	0	7203	12354	5	1718	1	677	990	360
0	0	7213	12383	5	1723	1	677	990	360
0	0	7222	12410	5	1728	1	679	990	360
0	0	7229	12436	5	1733	1	679	990	380
0	0	7234	12459	5	1738	1	677	1000	380
0	0	7238	12479	5	1743	1	676	1010	390
0	0	7238	12494	5	1748	1	676	1010	390
0	0	7243	12504	5	1753	1	677	1010	390
0	0	7243	12512	5	1758	1	677	1010	390
0	0	7243	12518	5	1763	1	677	1010	390
0	0	7243	12524	5	1768	1	677	1010	390
0	0	7247	12531	5	1773	1	679	1010	390
0	0	7247	12539	5	1778	1	681	1010	390
0	0	7247	12547	5	1783	1	681	1010	390
0	0	7247	12556	5	1788	1	681	1010	390
0	0	7247	12563	5	1793	1	681	1010	390
0	0	7247	12569	5	1798	1	684	1010	390
0	0	7247	12573	5	1803	1	685	1010	390
0	0	7247	12577	5	1808	1	688	1010	390
0	0	7247	12577	5	1813	1	691	1010	390
0	0	7247	12582	5	1818	1	694	1010	390
0	0	7247	12582	5	1823	1	703	1010	390
0	0	7251	12582	5	1828	1	710	1010	390
0	0	7251	12582	5	1833	1	715	1010	390
0	0	7251	12582	5	1838	1	718	1010	390
0	0	7251	12582	5	1843	1	720	1020	380
0	0	7251	12582	5	1848	1	723	1020	380
0	0	7251	12582	5	1853	1	724	1020	380
0	0	7251	12582	5	1858	1	724	1020	380
0	0	7246	12582	5	1863	1	722	1020	380
0	0	7246	12582	5	1868	1	719	1020	380
0	0	7243	12578	5	1873	1	713	1020	380
0	0	7243	12578	5	1878	1	707	1020	380
0	0	7238	12572	5	1883	1	700	1020	380
0	0	7238	12569	5	1888	1	688	1020	380
0	0	7234	12565	5	1893	1	684	1020	380
0	0	7234	12560	5	1898	1	679	1020	380
0	0	7229	12554	5	1903	1	671	1020	380
0	0	7224	12546	5	1908	1	666	1020	380
0	0	7218	12535	5	1913	1	659	1020	380
0	0	7212	12522	5	1918	1	661	1020	380
0	0	7207	12506	5	1923	1	661	1020	380
0	0	7202	12488	5	1928	1	662	1010	390
0	0	7197	12468	5	1933	1	664	1010	390
0	0	7191	12446	5	1938	1	661	1010	390
0	0	7186	12422	5	1943	1	662	1010	390
0	0	7179	12396	5	1948	1	666	1010	390
0	0	7171	12367	5	1953	1	666	1010	390
0	0	7164	12338	5	1958	1	666	1010	390
0	0	7156	12309	5	1963	1	666	1010	390
0	0	7148	12280	5	1968	1	666	1010	390
0	0	7141	12251	5	1973	1	676	1010	390
0	0	7135	12222	5	1978	1	672	1020	380
0	0	7130	12194	5	1983	1	662	1020	380
0	0	7127	12168	5	1988	1	662	1020	380
0	0	7127	12143	5	1993	1	661	1020	380
0	0	7127	12121	5	1998	1	664	1020	380
0	0	7127	12099	5	2003	1	666	1010	390
0	0	7127	12079	5	2008	1	664	1010	390
0	0	7131	12059	5	2013	1	669	1000	380
0	0	7135	12039	5	2018	1	669	1000	380
0	0	7138	12019	5	2023	1	669	1000	360
0	0	7144	11998	5	2028	1	671	1000	360
0	0	7149	11979	5	2033	1	671	1000	360
0	0	7156	11960	5	2038	1	674	990	360
0	0	7164	11944	5	2043	1	676	990	380
0	0	7173	11930	5	2048	1	669	990	380
0	0	7182	11917	5	2053	1	671	980	390
0	0	7191	11907	5	2058	1	671	980	390
0	0	7200	11896	5	2063	1	681	980	390
0	0	7209	11887	5	2068	1	685	980	390
0	0	7218	11879	5	2073	1	685	970	390
0	0	7227	11871	5	2078	1	687	970	390
0	0	7234	11866	5	2083	1	690	970	390
0	0	7241	11862	5	2088	1	685	970	390
0	0	7247	11862	5	2093	1	681	960	390
0	0	7254	11859	5	2098	1	676	960	390
0	0	7261	11859	5	2103	1	674	960	390
0	0	7271	11863	5	2108	1	672	960	390
0	0	7283	11868	5	2113	1	651	960	390
0	0	7294	11876	5	2118	1	611	960	390
0	0	7307	11886	5	2123	1	570	960	390
0	0	7318	11900	5	2128	1	509	960	390
0	0	7331	11917	5	2133	1	391	960	390
0	0	7344	11936	5	2138	1	310	960	410
0	0	7357	11958	5	2143	1	241	960	410
0	0	7370	11981	5	2148	1	97	960	420
0	0	7381	12004	5	2153	1	1	960	420
0	0	7381	12004	5	2158	0	0	960	420
0	0	7398	12046	5	2163	0	0	960	420
0	0	7404	12062	5	2168	0	0	960	420
0	0	7409	12076	5	2173	0	0	960	420
0	0	7409	12085	5	2178	0	0	960	420
0	0	7409	12089	5	2183	0	0	960	420
0	0	7409	12089	5	2188	0	0	980	420
0	0	7401	12089	5	2193	0	0	980	420
0	0	7394	12081	5	2198	0	0	990	440
0	0	7386	12073	5	2203	0	0	990	440
0	0	7377	12063	5	2208	0	0	1000	450
0	0	7370	12052	5	2213	0	0	1000	450
0	0	7363	12040	5	2218	0	0	1000	450
0	0	7360	12028	5	2223	0	0	1000	450
0	0	7360	12018	5	2228	0	0	1000	450
0	0	7360	12009	5	2233	0	0	1000	450
0	0	7360	11999	5	2238	0	0	1020	440
0	0	7363	11991	5	2243	0	0	1020	440
0	0	7363	11982	5	2248	0	0	1020	440
0	0	7363	11973	5	2253	0	0	1020	440
0	0	7363	11965	5	2258	0	0	1000	440
0	0	7368	11958	5	2263	0	0	1000	440
0	0	7373	11953	5	2268	0	0	1000	440
0	0	7378	11949	5	2273	0	0	1000	450
0	0	7386	11949	5	2278	0	0	1000	450
0	0	7394	11949	5	2283	0	0	1000	450
0	0	7405	11949	5	2288	0	0	1000	450
0	0	7417	11949	5	2293	0	0	1000	450
0	0	7430	11956	5	2298	0	0	1000	450
0	0	7443	11961	5	2303	0	0	1000	450
0	0	7456	11964	5	2308	0	0	1000	450
0	0	7468	11970	5	2313	0	0	1000	440
0	0	7482	11974	5	2318	0	0	980	420
0	0	7495	11978	5	2323	0	0	980	410
0	0	7506	11982	5	2328	0	0	980	410
0	0	7517	11982	5	2333	0	0	970	390
0	0	7526	11986	5	2338	0	0	970	380
0	0	7535	11986	5	2343	0	0	970	380
0	0	7543	11986	5	2348	0	0	970	360
0	0	7550	11986	5	2353	0	0	960	350
0	0	7557	11992	5	2358	0	0	960	350
0	0	7563	11997	5	2363	0	0	960	330
0	0	7570	12003	5	2368	0	0	960	320
0	0	7575	12010	5	2373	0	0	960	320
0	0	7580	12018	5	2378	0	0	950	300
0	0	7584	12027	5	2383	0	0	960	300
0	0	7588	12035	5	2388	0	0	960	300
0	0	7591	12043	5	2393	0	0	960	300
0	0	7595	12051	5	2398	0	0	960	320
0	0	7595	12056	5	2403	0	0	970	330
0	0	7599	12061	5	2408	0	0	980	350
0	0	7599	12065	5	2413	0	0	980	350
0	0	7540	12116	5	2418	1	323	1040	400
0	0	7533	12122	5	2423	1	326	1040	410
0	0	7526	12127	5	2428	1	349	1060	410
0	0	7521	12131	5	2433	1	359	1060	410
0	0	7514	12134	5	2438	1	352	1060	410
0	0	7508	12138	5	2443	1	352	1060	410
0	0	7501	12142	5	2448	1	365	1060	410
0	0	7493	12145	5	2453	1	413	1060	410
0	0	7486	12145	5	2458	1	446	1060	410
0	0	7478	12150	5	2463	1	437	1060	410
0	0	7469	12150	5	2468	1	422	1070	410
0	0	7458	12150	5	2473	1	422	1070	410
0	0	7447	12150	5	2478	1	419	1070	410
0	0	7435	12145	5	2483	1	416	1070	410
0	0	7423	12141	5	2488	1	401	1070	410
0	0	7412	12136	5	2493	1	410	1070	410
0	0	7401	12131	5	2498	1	404	1070	410
0	0	7390	12127	5	2503	1	410	1070	410
0	0	7381	12123	5	2508	1	419	1070	410
0	0	7375	12123	5	2513	1	462	1070	410
0	0	7370	12118	5	2518	1	506	1070	410
0	0	7366	12118	5	2523	1	527	1070	410
0	0	7366	12114	5	2528	1	538	1080	430
0	0	7363	12114	5	2533	1	545	1080	430
0	0	7363	12108	5	2538	1	547	1090	430
0	0	7363	12102	5	2543	1	542	1090	430
0	0	7357	12093	5	2548	1	535	1080	440
0	0	7354	12080	5	2553	1	530	1080	440
0	0	7349	12063	5	2558	1	527	1080	440
0	0	7343	12044	5	2563	1	525	1070	430
0	0	7336	12021	5	2568	1	522	1070	430
0	0	7330	11996	5	2573	1	522	1060	410
0	0	7324	11970	5	2578	1	527	1040	410
0	0	7319	11944	5	2583	1	530	1040	410
0	0	7319	11918	5	2588	1	525	1040	410
0	0	7314	11894	5	2593	1	512	1040	410
0	0	7314	11872	5	2598	1	517	1040	410
0	0	7314	11852	5	2603	1	522	1040	410
0	0	7310	11836	5	2608	1	519	1040	410
0	0	7310	11823	5	2613	1	519	1020	410
0	0	7310	11812	5	2618	1	519	1020	410
0	0	7315	11804	5	2623	1	519	1010	410
0	0	7319	11798	5	2628	1	517	1010	410
0	0	7319	11794	5	2633	1	519	1010	410
0	0	7327	11790	5	2638	1	522	990	420
0	0	7331	11790	5	2643	1	514	990	420
0	0	7337	11786	5	2648	1	506	990	420
0	0	7343	11786	5	2653	1	504	990	420
0	0	7349	11780	5	2658	1	506	980	420
0	0	7355	11780	5	2663	1	509	980	420
0	0	7362	11775	5	2668	1	514	980	420
0	0	7370	11775	5	2673	1	512	980	420
0	0	7378	11775	5	2678	1	512	990	440
0	0	7386	11775	5	2683	1	512	990	440
0	0	7394	11775	5	2688	1	517	970	450
0	0	7405	11775	5	2693	1	522	970	450
0	0	7417	11781	5	2698	1	527	970	450
0	0	7430	11786	5	2703	1	527	970	450
0	0	7442	11792	5	2708	1	525	970	450
0	0	7453	11800	5	2713	1	527	970	450
0	0	7465	11810	5	2718	1	535	970	450
0	0	7478	11823	5	2723	1	535	970	450
0	0	7491	11838	5	2728	1	535	970	450
0	0	7506	11854	5	2733	1	538	970	450
0	0	7519	11870	5	2738	1	540	970	450
0	0	7532	11884	5	2743	1	545	970	450
0	0	7545	11899	5	2748	1	556	970	450
0	0	7557	11913	5	2753	1	561	970	450
0	0	7568	11927	5	2758	1	566	970	440
0	0	7579	11941	5	2763	1	566	970	440
0	0	7590	11955	5	2768	1	568	960	420
0	0	7600	11969	5	2773	1	575	960	420
0	0	7610	11983	5	2778	1	573	960	420
0	0	7619	11999	5	2783	1	573	960	420
0	0	7627	12015	5	2788	1	575	960	420
0	0	7634	12031	5	2793	1	578	960	410
0	0	7642	12048	5	2798	1	580	960	410
0	0	7648	12065	5	2803	1	582	960	390
0	0	7654	12082	5	2808	1	584	960	390
0	0	7659	12099	5	2813	1	586	970	390
0	0	7662	12114	5	2818	1	590	980	410
0	0	7666	12129	5	2823	1	592	980	410
0	0	7666	12144	5	2828	1	594	980	420
0	0	7671	12156	5	2833	1	594	980	420
0	0	7671	12166	5	2838	1	597	990	420
0	0	7671	12173	5	2843	1	597	990	420
0	0	7671	12178	5	2848	1	599	990	420
0	0	7671	12183	5	2853	1	601	990	420
0	0	7671	12187	5	2858	1	605	990	420
0	0	7666	12187	5	2863	1	613	990	420
0	0	7666	12193	5	2868	1	616	1010	410
0	0	7660	12193	5	2873	1	616	1010	410
0	0	7660	12193	5	2878	1	613	1010	410
0	0	7660	12193	5	2883	1	613	1010	410
0	0	7657	12193	5	2888	1	611	1010	410
0	0	7657	12193	5	2893	1	609	1010	410
0	0	7657	12193	5	2898	1	609	1010	410
0	0	7657	12193	5	2903	1	609	1010	410
0	0	7657	12193	5	2908	1	613	1010	410
0	0	7657	12189	5	2913	1	616	1010	410
0	0	7657	12189	5	2918	1	621	1010	410
0	0	7652	12189	5	2923	1	625	1010	410
0	0	7652	12189	5	2928	1	623	1010	410
0	0	7647	12184	5	2933	1	621	1000	410
0	0	7647	12180	5	2938	1	619	1010	400
0	0	7641	12175	5	2943	1	613	1010	390
0	0	7637	12167	5	2948	1	609	1010	390
0	0	7633	12157	5	2953	1	603	1010	390
0	0	7628	12144	5	2958	1	603	1010	390
0	0	7628	12129	5	2963	1	611	1010	390
0	0	7622	12112	5	2968	1	609	1010	390
0	0	7622	12093	5	2973	1	609	1010	390
0	0	7617	12074	5	2978	1	613	1000	390
0	0	7617	12056	5	2983	1	616	1000	390
0	0	7617	12038	5	2988	1	619	1000	390
0	0	7617	12020	5	2993	1	609	1000	390
0	0	7617	12003	5	2998	1	603	1000	390
0	0	7617	11987	5	3003	1	605	1000	390
0	0	7623	11973	5	3008	1	609	1000	390
0	0	7626	11961	5	3013	1	609	980	390
0	0	7632	11950	5	3018	1	616	980	390
0	0	7638	11941	5	3023	1	621	980	390
0	0	7643	11932	5	3028	1	619	980	390
0	0	7649	11925	5	3033	1	616	970	390
0	0	7656	11919	5	3038	1	621	970	390
0	0	7663	11913	5	3043	1	621	970	390
0	0	7671	11908	5	3048	1	619	960	390
0	0	7680	11904	5	3053	1	617	960	390
0	0	7691	11904	5	3058	1	617	960	390
0	0	7702	11904	5	3063	1	609	960	390
0	0	7716	11904	5	3068	1	603	950	390
0	0	7729	11909	5	3073	1	575	950	390
0	0	7743	11915	5	3078	1	542	950	390
0	0	7758	11923	5	3083	1	462	950	390
0	0	7773	11933	5	3088	1	330	950	390
0	0	7789	11946	5	3093	1	227	950	390
0	0	7807	11964	5	3098	1	25	930	390
0	0	7807	11964	5	3103	0	0	930	390
0	0	7849	12014	5	3108	0	0	930	390
0	0	7870	12046	5	3113	0	0	930	390
0	0	7887	12080	5	3118	0	0	930	390
0	0	7898	12115	5	3123	0	0	930	390
0	0	7903	12150	5	3128	0	0	950	390
0	0	7903	12186	5	3133	0	0	950	390
0	0	7903	12224	5	3138	0	0	950	390
0	0	7903	12263	5	3143	0	0	950	390
0	0	7896	12302	5	3148	0	0	950	390
0	0	7884	12340	5	3153	0	0	950	380
0	0	7867	12376	5	3158	0	0	950	360
0	0	7843	12408	5	3163	0	0	950	350
0	0	7817	12436	5	3168	0	0	960	330
0	0	7789	12458	5	3173	0	0	960	320
0	0	7759	12475	5	3178	0	0	960	300
0	0	7731	12483	5	3183	0	0	970	300
0	0	7703	12483	6	3189	0	0	980	300
0	0	7675	12477	5	3194	0	0	990	300
0	0	7646	12465	5	3199	0	0	990	300
0	0	7618	12446	5	3204	0	0	1010	300
0	0	7586	12423	5	3209	0	0	1020	290
0	0	7554	12399	5	3214	0	0	1030	290
0	0	7523	12372	5	3219	0	0	1030	290
0	0	7491	12345	5	3224	0	0	1040	290
0	0	7491	12345	5	3229	0	0	1040	290
0	0	8199	12284	5	3234	0	0	1090	320
0	0	8204	12284	5	3239	0	0	1080	320
0	0	8211	12296	5	3244	0	0	1080	320
0	0	8211	12309	5	3249	0	0	1080	320
0	0	8211	12327	5	3254	0	0	1080	320
0	0	8188	12344	5	3259	0	0	1080	320
0	0	8152	12355	5	3264	0	0	1080	320
0	0	8108	12360	5	3269	0	0	1080	320
0	0	8063	12360	5	3274	0	0	1080	320
0	0	8024	12354	5	3279	0	0	1080	320
0	0	7994	12349	5	3284	0	0	1080	310
0	0	7974	12345	5	3289	0	0	1080	310
0	0	7965	12345	5	3294	0	0	1060	290
0	0	7965	12345	5	3299	0	0	1060	290
0	0	7970	12349	5	3304	0	0	1060	290
0	0	7977	12353	5	3309	0	0	1050	290
0	0	7982	12357	5	3314	0	0	1050	290
0	0	7982	12357	5	3319	0	0	1050	290
0	0	7982	12353	5	3324	0	0	1050	290
0	0	7975	12346	5	3329	0	0	1050	290
0	0	7968	12337	5	3334	0	0	1050	290
0	0	7961	12325	5	3339	0	0	1040	290
0	0	7954	12315	5	3344	0	0	1040	290
0	0	7954	12304	5	3349	0	0	1040	290
0	0	7950	12295	5	3354	0	0	1040	290
0	0	7950	12287	5	3359	0	0	1040	290
0	0	7950	12280	5	3364	0	0	1040	290
0	0	7950	12271	5	3369	0	0	1030	290
0	0	7950	12263	5	3374	0	0	1030	290
0	0	7950	12253	5	3379	0	0	1030	290
0	0	7950	12242	5	3384	0	0	1030	290
0	0	7944	12230	5	3389	0	0	1030	290
0	0	7937	12216	5	3394	0	0	1020	290
0	0	7929	12201	5	3399	0	0	1020	290
0	0	7919	12183	5	3404	0	0	1020	290
0	0	7910	12165	5	3409	0	0	1020	290
0	0	7901	12149	5	3414	0	0	1020	290
0	0	7893	12133	5	3419	0	0	1010	300
0	0	7886	12119	5	3424	0	0	1010	300
0	0	7878	12107	5	3429	0	0	1010	300
0	0	7871	12096	5	3434	0	0	1010	300
0	0	7863	12087	5	3439	0	0	1010	300
0	0	7856	12078	5	3444	0	0	1010	300
0	0	7848	12069	5	3449	0	0	1010	300
0	0	7839	12059	5	3454	0	0	1010	300
0	0	7831	12050	5	3459	0	0	1010	300
0	0	7823	12039	5	3464	0	0	990	300
0	0	7815	12029	5	3469	0	0	990	300
0	0	7808	12018	5	3474	0	0	990	300
0	0	7801	12007	5	3479	0	0	990	300
0	0	7795	11997	5	3484	0	0	990	300
0	0	7789	11988	5	3489	0	0	990	300
0	0	7785	11979	5	3494	0	0	990	300
0	0	7780	11972	5	3499	0	0	990	300
0	0	7780	11965	5	3504	0	0	980	300
0	0	7774	11957	5	3509	0	0	980	300
0	0	7770	11950	5	3514	0	0	980	300
0	0	7770	11943	5	3519	0	0	980	300
0	0	7765	11935	5	3524	0	0	980	300
0	0	7765	11928	5	3529	0	0	980	300
0	0	7761	11922	5	3534	0	0	980	300
0	0	7761	11917	5	3539	0	0	980	300
0	0	7761	11914	5	3544	0	0	970	300
0	0	7761	11914	5	3549	0	0	970	300
0	0	7761	11909	5	3554	0	0	970	300
0	0	7761	11909	5	3559	0	0	970	300
0	0	7764	11909	5	3564	0	0	970	300
0	0	7764	11905	5	3569	0	0	970	300
0	0	7764	11905	5	3574	0	0	970	300
0	0	7764	11905	5	3579	0	0	970	300
0	0	7764	11905	5	3584	0	0	980	320
0	0	7764	11900	5	3589	0	0	980	320
0	0	7764	11900	5	3594	0	0	990	330
0	0	7764	11900	5	3599	0	0	990	330
0	0	7764	11900	5	3604	0	0	990	330
0	0	7777	11914	5	3609	1	125	990	330
0	0	7781	11914	5	3614	1	152	990	330
0	0	7785	11919	5	3619	1	166	990	330
0	0	7789	11919	5	3624	1	181	990	330
0	0	7795	11923	5	3629	1	199	1000	330
0	0	7799	11923	5	3634	1	209	1000	330
0	0	7805	11923	5	3639	1	213	1000	330
0	0	7812	11923	5	3644	1	252	1000	330
0	0	7820	11926	5	3649	1	284	1000	330
0	0	7830	11926	5	3654	1	284	1000	330
0	0	7841	11926	5	3659	1	297	1000	330
0	0	7854	11932	5	3664	1	326	1000	330
0	0	7868	11937	5	3669	1	356	1000	330
0	0	7885	11944	5	3674	1	369	1000	330
0	0	7904	11951	5	3679	1	385	1000	330
0	0	7922	11960	5	3684	1	413	1010	330
0	0	7942	11970	5	3689	1	425	1010	340
0	0	7960	11981	5	3694	1	451	1010	340
0	0	7978	11994	5	3699	1	460	1020	350
0	0	7995	12008	5	3704	1	468	1020	350
0	0	8011	12024	5	3709	1	471	1020	350
0	0	8026	12040	5	3714	1	471	1020	350
0	0	8040	12057	5	3719	1	471	1020	350
0	0	8052	12074	5	3724	1	471	1020	350
0	0	8063	12089	5	3729	1	471	1020	350
0	0	8072	12103	5	3734	1	471	1030	350
0	0	8080	12113	5	3739	1	471	1030	350
0	0	8087	12122	5	3744	1	471	1030	350
0	0	8093	12129	5	3749	1	471	1030	350
0	0	8097	12134	5	3754	1	474	1030	350
0	0	8097	12137	5	3759	1	477	1030	350
0	0	8097	12137	5	3764	1	485	1040	350
0	0	8097	12137	5	3769	1	501	1040	350
0	0	8097	12137	5	3774	1	514	1040	350
0	0	8097	12137	5	3779	1	522	1040	350
0	0	8097	12137	5	3784	1	527	1040	350
0	0	8097	12134	5	3789	1	535	1040	350
0	0	8097	12130	5	3794	1	535	1060	350
0	0	8091	12123	5	3799	1	525	1060	350
0	0	8086	12114	5	3804	1	519	1060	350
0	0	8081	12102	5	3809	1	509	1060	350
0	0	8075	12086	5	3814	1	512	1060	350
0	0	8068	12069	5	3819	1	504	1060	350
0	0	8063	12049	5	3824	1	504	1060	350
0	0	8057	12028	5	3829	1	512	1060	350
0	0	8052	12006	5	3834	1	512	1060	350
0	0	8046	11984	5	3839	1	512	1060	350
0	0	8040	11962	5	3844	1	512	1040	350
0	0	8034	11942	5	3849	1	512	1040	350
0	0	8029	11922	5	3854	1	512	1040	350
0	0	8026	11904	5	3859	1	512	1040	350
0	0	8026	11887	5	3864	1	506	1030	350
0	0	8022	11871	5	3869	1	504	1030	350
0	0	8022	11854	5	3874	1	499	1030	350
0	0	8022	11838	5	3879	1	479	1030	350
0	0	8018	11822	5	3884	1	454	1020	350
0	0	8018	11807	5	3889	1	378	1020	350
0	0	8018	11794	5	3894	1	300	1020	350
0	0	8018	11781	5	3899	1	217	1010	350
0	0	8024	11770	5	3904	1	104	1010	350
0	0	8030	11762	5	3909	1	11	1000	360
0	0	8039	11754	5	3914	1	1	1000	360
0	0	8039	11754	5	3919	0	0	990	360
0	0	8059	11750	5	3924	0	0	990	360
0	0	8069	11754	5	3929	0	0	990	360
0	0	8079	11764	5	3934	0	0	970	360
0	0	8088	11783	5	3939	0	0	970	360
0	0	8096	11807	5	3944	0	0	970	360
0	0	8102	11837	5	3949	0	0	970	360
0	0	8107	11869	5	3954	0	0	970	360
0	0	8107	11901	5	3959	0	0	950	360
0	0	8111	11932	5	3964	0	0	950	360
0	0	8111	11961	5	3969	0	0	950	360
0	0	8111	11990	5	3974	0	0	950	360
0	0	8111	12018	5	3979	0	0	950	360
0	0	8111	12046	5	3984	0	0	950	360
0	0	8117	12073	5	3989	0	0	950	360
0	0	8117	12099	5	3994	0	0	950	350
0	0	8124	12124	5	3999	0	0	950	350
0	0	8130	12147	5	4004	0	0	950	330
0	0	8136	12169	5	4009	0	0	950	330
0	0	8142	12189	5	4014	0	0	950	330
0	0	8147	12205	5	4019	0	0	950	330
0	0	8147	12217	5	4024	0	0	950	330
0	0	8152	12224	5	4029	0	0	950	330
0	0	8152	12224	5	4034	0	0	950	330
0	0	8152	12224	5	4039	0	0	960	330
0	0	8152	12224	5	4044	0	0	960	330
0	0	8152	12220	5	4049	0	0	960	330
0	0	8148	12214	5	4054	0	0	960	330
0	0	8144	12208	5	4059	0	0	960	330
0	0	8140	12202	5	4064	0	0	960	330
0	0	8136	12195	5	4069	0	0	970	330
0	0	8131	12189	5	4074	0	0	970	330
0	0	8126	12181	5	4079	0	0	970	330
0	0	8122	12174	5	4084	0	0	970	330
0	0	8117	12168	5	4089	0	0	970	330
0	0	8113	12161	5	4094	0	0	980	330
0	0	8109	12155	5	4099	0	0	980	330
0	0	8105	12150	5	4104	0	0	980	330
0	0	8102	12146	5	4109	0	0	980	330
0	0	8097	12146	5	4114	0	0	980	330
0	0	8093	12146	5	4119	0	0	980	330
0	0	8089	12146	5	4124	0	0	980	330
0	0	8085	12146	5	4129	0	0	980	330
0	0	8081	12146	5	4134	0	0	980	330
0	0	8081	12142	5	4139	0	0	980	330
0	0	8076	12142	5	4144	0	0	980	330
0	0	8076	12137	5	4149	0	0	990	330
0	0	8076	12132	5	4154	0	0	990	330
0	0	8076	12127	5	4159	0	0	990	330
0	0	8076	12120	5	4164	0	0	990	330
0	0	8076	12114	5	4169	0	0	990	330
0	0	8072	12109	5	4174	0	0	990	330
0	0	8066	12102	5	4179	0	0	990	330
0	0	8058	12095	5	4184	0	0	990	330
0	0	8050	12088	5	4189	0	0	990	330
0	0	8044	12081	5	4194	0	0	990	330
0	0	8040	12074	5	4199	0	0	990	330
0	0	8036	12068	5	4204	0	0	990	330
0	0	8036	12065	5	4209	0	0	990	330
0	0	8036	12065	5	4214	0	0	990	330
0	0	8036	12065	5	4219	0	0	990	330
0	0	8062	12084	3	4222	1	131	990	330
0	0	8062	12089	5	4227	1	170	990	330
0	0	8069	12095	5	4232	1	206	990	330
0	0	8073	12101	5	4237	1	245	990	350
0	0	8077	12108	5	4242	1	273	990	350
0	0	8082	12115	5	4247	1	290	1000	360
0	0	8088	12123	5	4252	1	294	1000	360
0	0	8093	12130	5	4257	1	303	1000	360
0	0	8097	12138	5	4262	1	303	1000	360
0	0	8101	12147	5	4267	1	303	1000	360
0	0	8106	12156	5	4272	1	303	1000	360
0	0	8112	12165	5	4277	1	303	1000	360
0	0	8121	12177	5	4282	1	310	1000	360
0	0	8130	12190	5	4287	1	310	1000	360
0	0	8140	12204	5	4292	1	313	1000	360
0	0	8151	12218	5	4297	1	313	1000	360
0	0	8163	12231	5	4302	1	310	1000	360
0	0	8175	12244	5	4307	1	313	1010	350
0	0	8186	12256	5	4312	1	313	1010	350
0	0	8197	12267	5	4317	1	313	1010	350
0	0	8207	12276	5	4322	1	313	1010	350
0	0	8215	12285	5	4327	1	313	1010	350
0	0	8221	12292	5	4332	1	313	1020	350
0	0	8226	12298	5	4337	1	317	1020	350
0	0	8231	12304	5	4342	1	320	1020	350
0	0	8236	12308	5	4347	1	320	1030	370
0	0	8239	12311	5	4352	1	323	1030	370
0	0	8243	12311	5	4357	1	323	1030	380
0	0	8243	12311	5	4362	1	326	1050	380
0	0	8247	12311	5	4367	1	326	1050	380
0	0	8247	12311	5	4372	1	326	1050	380
0	0	8252	12311	5	4377	1	326	1050	380
0	0	8252	12311	5	4382	1	326	1050	380
0	0	8257	12305	5	4387	1	330	1050	380
0	0	8261	12300	5	4392	1	336	1050	380
0	0	8261	12291	5	4397	1	336	1050	380
0	0	8267	12278	5	4402	1	346	1050	380
0	0	8271	12262	5	4407	1	352	1050	380
0	0	8271	12243	5	4412	1	362	1050	380
0	0	8275	12222	5	4417	1	359	1050	380
0	0	8275	12200	5	4422	1	362	1050	380
0	0	8279	12177	5	4427	1	362	1050	380
0	0	8279	12154	5	4432	1	362	1050	380
0	0	8279	12132	5	4437	1	362	1050	380
0	0	8284	12111	5	4442	1	362	1050	380
0	0	8284	12091	5	4447	1	362	1030	380
0	0	8289	12072	5	4452	1	359	1030	380
0	0	8289	12055	5	4457	1	362	1030	380
0	0	8293	12040	5	4462	1	356	1030	380
0	0	8293	12026	5	4467	1	356	1020	380
0	0	8297	12013	5	4472	1	362	1020	380
0	0	8301	12003	5	4477	1	362	1020	380
0	0	8305	11992	5	4482	1	359	1010	390
0	0	8310	11985	5	4487	1	359	1010	390
0	0	8315	11979	5	4492	1	356	1010	390
0	0	8319	11975	5	4497	1	359	1010	390
0	0	8325	11970	5	4502	1	369	1010	390
0	0	8331	11966	5	4507	1	369	1000	390
0	0	8337	11962	5	4512	1	365	1000	390
0	0	8344	11962	5	4517	1	362	1000	410
0	0	8349	11957	5	4522	1	362	1000	410
0	0	8353	11957	5	4527	1	362	1010	410
0	0	8359	11953	5	4532	1	362	1010	410
0	0	8365	11953	5	4537	1	365	990	420
0	0	8374	11949	5	4542	1	372	990	420
0	0	8383	11949	5	4547	1	375	990	420
0	0	8391	11949	5	4552	1	375	990	420
0	0	8399	11949	5	4557	1	378	990	420
0	0	8408	11949	5	4562	1	398	990	420
0	0	8417	11955	5	4567	1	404	990	420
0	0	8426	11959	5	4572	1	401	990	420
0	0	8437	11962	5	4577	1	404	990	420
0	0	8448	11967	5	4582	1	419	990	420
0	0	8461	11973	5	4587	1	428	990	420
0	0	8474	11981	5	4592	1	437	990	420
0	0	8487	11991	5	4597	1	434	1000	440
0	0	8500	12000	5	4602	1	446	1000	440
0	0	8514	12010	5	4607	1	460	1000	440
0	0	8529	12022	5	4612	1	471	1000	440
0	0	8545	12035	5	4617	1	471	990	420
0	0	8561	12050	5	4622	1	471	990	420
0	0	8576	12066	5	4627	1	471	990	420
0	0	8590	12083	5	4632	1	477	990	420
0	0	8603	12100	5	4637	1	479	990	420
0	0	8615	12115	5	4642	1	479	990	420
0	0	8628	12132	5	4647	1	482	990	420
0	0	8639	12147	5	4652	1	485	990	420
0	0	8651	12161	5	4657	1	488	990	420
0	0	8660	12174	5	4662	1	491	990	420
0	0	8668	12185	5	4667	1	496	1010	410
0	0	8675	12193	5	4672	1	499	1000	410
0	0	8679	12200	5	4677	1	506	1000	410
0	0	8679	12207	5	4682	1	527	1000	390
0	0	8685	12215	5	4687	1	535	1000	390
0	0	8685	12224	5	4692	1	535	1000	390
0	0	8691	12234	5	4697	1	535	1010	390
0	0	8691	12240	5	4702	1	538	1010	390
0	0	8691	12246	5	4707	1	545	1010	390
0	0	8691	12246	5	4712	1	552	1010	390
0	0	8695	12251	5	4717	1	554	1010	390
0	0	8695	12256	5	4722	1	554	1010	390
0	0	8695	12262	5	4727	1	554	1020	380
0	0	8695	12269	5	4732	1	556	1020	380
0	0	8695	12277	5	4737	1	556	1020	380
0	0	8695	12283	5	4742	1	559	1030	400
0	0	8695	12289	5	4747	1	561	1030	400
0	0	8695	12296	5	4752	1	563	1040	410
0	0	8695	12300	5	4757	1	563	1040	410
0	0	8695	12305	5	4762	1	570	1040	410
0	0	8695	12305	5	4767	1	584	1040	410
0	0	8695	12305	5	4772	1	599	1040	410
0	0	8695	12305	5	4777	1	609	1040	410
0	0	8695	12305	5	4782	1	616	1040	410
0	0	8695	12305	5	4787	1	621	1040	410
0	0	8695	12305	5	4792	1	627	1040	410
0	0	8695	12305	5	4797	1	627	1040	410
0	0	8695	12305	5	4802	1	627	1060	410
0	0	8695	12305	5	4807	1	627	1060	410
0	0	8695	12305	5	4812	1	627	1060	410
0	0	8695	12305	5	4817	1	627	1060	410
0	0	8695	12305	5	4822	1	627	1060	410
0	0	8695	12305	5	4827	1	629	1060	400
0	0	8695	12305	5	4832	1	629	1060	400
0	0	8695	12300	5	4837	1	629	1050	380
0	0	8695	12296	5	4842	1	627	1050	380
0	0	8691	12290	5	4847	1	629	1050	380
0	0	8691	12281	5	4852	1	631	1050	380
0	0	8691	12269	5	4857	1	629	1050	380
0	0	8686	12256	5	4862	1	631	1050	380
0	0	8686	12243	5	4867	1	635	1050	380
0	0	8682	12229	5	4872	1	633	1050	380
0	0	8682	12215	5	4877	1	627	1050	380
0	0	8682	12200	5	4882	1	627	1050	380
0	0	8677	12184	5	4887	1	627	1050	380
0	0	8677	12167	5	4892	1	627	1050	380
0	0	8674	12150	5	4897	1	627	1030	380
0	0	8674	12133	5	4902	1	629	1030	380
0	0	8674	12116	5	4907	1	629	1030	380
0	0	8679	12098	5	4912	1	631	1030	380
0	0	8683	12080	5	4917	1	629	1030	380
0	0	8683	12062	5	4922	1	627	1020	380
0	0	8689	12046	5	4927	1	627	1020	380
0	0	8689	12032	5	4932	1	627	1020	380
0	0	8696	12020	5	4937	1	627	1020	380
0	0	8701	12009	5	4942	1	625	1010	390
0	0	8706	11998	5	4947	1	625	1010	390
0	0	8711	11988	5	4952	1	621	1010	390
0	0	8715	11979	5	4957	1	621	1010	390
0	0	8720	11971	5	4962	1	621	1000	390
0	0	8725	11963	5	4967	1	625	1000	390
0	0	8730	11955	5	4972	1	625	1000	390
0	0	8735	11947	5	4977	1	623	1000	390
0	0	8739	11942	5	4982	1	621	1000	390
0	0	8743	11938	5	4987	1	621	980	390
0	0	8748	11938	5	4992	1	621	980	390
0	0	8753	11932	5	4997	1	621	980	390
0	0	8760	11932	5	5002	1	621	990	410
0	0	8768	11928	5	5007	1	617	990	410
0	0	8775	11928	5	5012	1	616	990	410
0	0	8782	11928	5	5017	1	613	990	410
0	0	8789	11928	5	5022	1	613	970	390
0	0	8796	11932	5	5027	1	616	970	390
0	0	8803	11932	5	5032	1	616	970	390
0	0	8810	11939	5	5037	1	613	980	410
0	0	8817	11943	5	5042	1	616	980	410
0	0	8824	11948	5	5047	1	617	980	420
0	0	8832	11955	5	5052	1	621	980	420
0	0	8842	11964	5	5057	1	623	980	420
0	0	8853	11973	5	5062	1	623	980	420
0	0	8864	11984	5	5067	1	621	980	420
0	0	8875	11995	5	5072	1	625	980	420
0	0	8884	12006	5	5077	1	623	980	420
0	0	8894	12018	5	5082	1	621	980	420
0	0	8903	12030	5	5087	1	621	980	420
0	0	8911	12043	5	5092	1	616	980	420
0	0	8919	12058	5	5097	1	616	980	420
0	0	8925	12072	5	5102	1	613	980	420
0	0	8930	12087	5	5107	1	609	980	420
0	0	8935	12102	5	5112	1	607	990	420
0	0	8939	12117	5	5117	1	605	990	420
0	0	8944	12132	5	5122	1	607	990	420
0	0	8950	12148	5	5127	1	603	990	420
0	0	8956	12166	5	5132	1	603	990	420
0	0	8962	12183	5	5137	1	603	990	420
0	0	8967	12200	5	5142	1	605	990	420
0	0	8972	12217	5	5147	1	603	1010	410
0	0	8975	12233	5	5152	1	603	1010	410
0	0	8979	12248	5	5157	1	603	1010	410
0	0	8979	12261	5	5162	1	603	1010	410
0	0	8986	12271	5	5167	1	605	1010	410
0	0	8990	12280	5	5172	1	603	1020	410
0	0	8994	12287	5	5177	1	601	1020	410
0	0	9000	12293	5	5182	1	601	1020	410
0	0	9005	12299	5	5187	1	603	1020	410
0	0	9009	12305	5	5192	1	603	1020	410
0	0	9014	12310	5	5197	1	601	1040	410
0	0	9019	12316	5	5202	1	601	1040	410
0	0	9024	12322	5	5207	1	599	1040	410
0	0	9029	12327	5	5212	1	597	1040	410
0	0	9033	12330	5	5217	1	594	1040	410
0	0	9037	12330	5	5222	1	597	1040	410
0	0	9042	12330	5	5227	1	597	1040	410
0	0	9048	12330	5	5232	1	597	1040	410
0	0	9053	12327	5	5237	1	590	1040	410
0	0	9058	12327	5	5242	1	588	1040	410
0	0	9062	12322	5	5247	1	588	1040	410
0	0	9065	12322	5	5252	1	588	1040	410
0	0	9069	12319	5	5257	1	592	1040	410
0	0	9074	12315	5	5262	1	597	1040	410
0	0	9080	12310	5	5267	1	603	1040	410
0	0	9087	12305	5	5272	1	609	1040	410
0	0	9094	12299	5	5277	1	609	1040	410
0	0	9100	12294	5	5282	1	609	1040	410
0	0	9106	12288	5	5287	1	613	1040	410
0	0	9112	12280	5	5292	1	627	1040	410
0	0	9118	12273	5	5297	1	645	1040	410
0	0	9124	12264	5	5302	1	651	1040	410
0	0	9129	12256	5	5307	1	651	1040	410
0	0	9133	12247	5	5312	1	652	1040	410
0	0	9133	12237	5	5317	1	657	1040	410
0	0	9137	12226	5	5322	1	661	1040	410
0	0	9137	12214	5	5327	1	667	1040	410
0	0	9137	12201	5	5332	1	676	1040	410
0	0	9137	12189	5	5337	1	681	1040	410
0	0	9137	12178	5	5342	1	685	1040	410
0	0	9133	12166	5	5347	1	691	1020	410
0	0	9133	12153	5	5352	1	691	1020	410
0	0	9133	12137	5	5357	1	693	1020	410
0	0	9129	12120	5	5362	1	700	1020	410
0	0	9129	12101	5	5367	1	703	1020	410
0	0	9124	12085	5	5372	1	704	1010	410
0	0	9124	12071	5	5377	1	706	1010	410
0	0	9124	12060	5	5382	1	707	1010	410
0	0	9120	12049	5	5387	1	706	1010	410
0	0	9120	12039	5	5392	1	703	990	420
0	0	9116	12030	5	5397	1	703	990	420
0	0	9116	12021	5	5402	1	703	990	420
0	0	9116	12014	5	5407	1	700	990	420
0	0	9113	12008	5	5412	1	698	980	420
0	0	9113	12003	5	5417	1	698	980	420
0	0	9113	11999	5	5422	1	697	980	420
0	0	9113	11999	5	5427	1	694	980	420
0	0	9113	11995	5	5432	1	694	980	420
0	0	9113	11995	5	5437	1	691	980	420
0	0	9113	11995	5	5442	1	687	960	420
0	0	9113	11995	5	5447	1	681	960	420
0	0	9113	11995	5	5452	1	676	960	420
0	0	9113	11995	5	5457	1	671	960	420
0	0	9113	11995	5	5462	1	667	960	420
0	0	9113	11995	5	5467	1	666	960	420
0	0	9117	11995	5	5472	1	661	960	420
0	0	9117	11998	5	5477	1	659	960	420
0	0	9121	11998	5	5482	1	656	960	420
0	0	9121	12004	5	5487	1	656	960	420
0	0	9125	12009	5	5492	1	652	960	420
0	0	9125	12016	5	5497	1	651	960	420
0	0	9131	12024	5	5502	1	649	950	420
0	0	9131	12034	5	5507	1	645	950	420
0	0	9138	12045	5	5512	1	641	950	420
0	0	9142	12058	5	5517	1	645	950	420
0	0	9148	12071	5	5522	1	647	950	420
0	0	9155	12086	5	5527	1	645	960	420
0	0	9162	12101	5	5532	1	645	960	420
0	0	9170	12118	5	5537	1	641	960	420
0	0	9177	12136	5	5542	1	643	960	420
0	0	9185	12154	5	5547	1	643	960	420
0	0	9192	12171	5	5552	1	643	960	420
0	0	9198	12187	5	5557	1	643	960	420
0	0	9203	12203	5	5562	1	647	960	420
0	0	9209	12217	5	5567	1	645	970	440
0	0	9215	12229	5	5572	1	647	970	440
0	0	9221	12241	5	5577	1	652	990	450
0	0	9228	12250	5	5582	1	656	990	450
0	0	9234	12258	5	5587	1	654	990	450
0	0	9239	12264	5	5592	1	654	990	450
0	0	9243	12268	5	5597	1	656	990	450
0	0	9243	12268	5	5602	1	656	1000	450
0	0	9248	12272	5	5607	1	656	1000	450
0	0	9248	12272	5	5612	1	657	1000	450
0	0	9253	12275	5	5617	1	659	1000	450
0	0	9256	12275	5	5622	1	657	1000	450
0	0	9256	12275	5	5627	1	659	1020	440
0	0	9264	12281	5	5632	1	657	1020	440
0	0	9269	12281	5	5637	1	654	1020	440
0	0	9274	12281	5	5642	1	654	1020	440
0	0	9281	12281	5	5647	1	656	1020	440
0	0	9290	12281	5	5652	1	659	1020	440
0	0	9299	12281	5	5657	1	657	1030	440
0	0	9310	12281	5	5662	1	659	1030	440
0	0	9320	12281	5	5667	1	661	1030	440
0	0	9328	12281	5	5672	1	666	1030	440
0	0	9335	12284	5	5677	1	671	1040	460
0	0	9340	12284	5	5682	1	671	1040	460
0	0	9344	12284	5	5687	1	671	1040	470
0	0	9344	12284	5	5692	1	676	1070	470
0	0	9347	12284	5	5697	1	685	1070	470
0	0	9347	12284	5	5702	1	693	1070	470
0	0	9347	12280	5	5707	1	700	1070	470
0	0	9347	12280	5	5712	1	707	1070	470
0	0	9347	12277	5	5717	1	712	1070	470
0	0	9347	12277	5	5722	1	712	1070	470
0	0	9347	12271	5	5727	1	713	1070	470
0	0	9347	12265	5	5732	1	713	1070	470
0	0	9347	12258	5	5737	1	713	1070	470
0	0	9347	12248	5	5742	1	712	1070	470
0	0	9347	12236	5	5747	1	714	1080	490
0	0	9347	12223	5	5752	1	722	1080	490
0	0	9347	12207	5	5757	1	727	1080	500
0	0	9347	12192	5	5762	1	728	1080	500
0	0	9351	12177	5	5767	1	734	1080	500
0	0	9351	12163	5	5772	1	745	1080	500
0	0	9351	12150	5	5777	1	753	1080	500
0	0	9351	12136	5	5782	1	753	1060	500
0	0	9351	12122	5	5787	1	758	1060	500
0	0	9351	12107	5	5792	1	761	1060	500
0	0	9351	12094	5	5797	1	761	1060	500
0	0	9351	12083	5	5802	1	761	1060	500
0	0	9351	12072	5	5807	1	759	1060	500
0	0	9351	12061	5	5812	1	759	1050	500
0	0	9351	12051	5	5817	1	758	1050	500
0	0	9355	12041	5	5822	1	758	1050	500
0	0	9355	12030	5	5827	1	757	1050	500
0	0	9361	12019	5	5832	1	755	1050	500
0	0	9361	12006	5	5837	1	753	1020	500
0	0	9364	11991	5	5842	1	753	1020	500
0	0	9364	11977	5	5847	1	751	1020	500
0	0	9364	11964	5	5852	1	751	1020	500
0	0	9370	11953	5	5857	1	750	1010	500
0	0	9370	11944	5	5862	1	748	1010	500
0	0	9377	11936	5	5867	1	748	1000	480
0	0	9382	11929	5	5872	1	747	1000	480
0	0	9386	11923	5	5877	1	744	1000	480
0	0	9392	11918	5	5882	1	740	980	480
0	0	9397	11918	5	5887	1	736	980	480
0	0	9403	11918	5	5892	1	731	980	480
0	0	9409	11918	5	5897	1	727	980	480
0	0	9417	11918	5	5902	1	713	970	480
0	0	9424	11918	5	5907	1	700	970	500
0	0	9431	11924	5	5912	1	681	970	500
0	0	9439	11929	5	5917	1	667	970	510
0	0	9447	11937	5	5922	1	633	970	510
0	0	9457	11949	5	5927	1	556	970	510
0	0	9468	11966	5	5932	1	479	970	510
0	0	9481	11988	5	5937	1	281	970	510
0	0	9492	12015	5	5942	1	166	970	510
0	0	9503	12045	5	5947	1	1	970	510
0	0	9503	12045	5	5952	0	0	970	510
0	0	9518	12110	5	5957	0	0	970	510
0	0	9524	12144	5	5962	0	0	970	510
0	0	9524	12177	5	5967	0	0	970	510
0	0	9524	12210	5	5972	0	0	970	510
0	0	9519	12243	5	5977	0	0	970	510
0	0	9512	12274	5	5982	0	0	970	510
0	0	9502	12304	5	5987	0	0	980	530
0	0	9491	12330	5	5992	0	0	990	530
0	0	9477	12353	5	5997	0	0	1000	540
0	0	9459	12372	5	6002	0	0	1000	540
0	0	9438	12389	5	6007	0	0	1000	540
0	0	9414	12403	5	6012	0	0	990	530
0	0	9387	12413	5	6017	0	0	1020	520
0	0	9356	12423	5	6022	0	0	1010	500
0	0	9323	12431	5	6027	0	0	1010	500
0	0	9287	12438	5	6032	0	0	1010	500
0	0	9250	12447	5	6037	0	0	1020	500
0	0	9213	12454	5	6042	0	0	1020	490
0	0	9175	12459	5	6047	0	0	1040	490
0	0	9137	12459	5	6052	0	0	1030	470
0	0	9102	12459	5	6057	0	0	1040	460
0	0	9065	12459	5	6062	0	0	1030	440
0	0	9027	12455	5	6067	0	0	1050	430
0	0	8989	12451	5	6072	0	0	1040	410
0	0	8950	12446	5	6077	0	0	1040	400
0	0	8912	12443	5	6082	0	0	1050	380
0	0	8879	12443	5	6087	0	0	1040	370
0	0	8850	12443	5	6092	0	0	1040	350
0	0	8826	12447	5	6097	0	0	1040	340
0	0	8808	12452	5	6102	0	0	1050	340
0	0	8796	12459	5	6107	0	0	1040	320
0	0	8787	12466	5	6112	0	0	1030	310
0	0	8782	12474	5	6117	0	0	1040	310
0	0	8782	12481	5	6122	0	0	1030	290
0	0	8778	12489	5	6127	0	0	1030	290
0	0	8778	12496	5	6132	0	0	1030	290
0	0	8778	12503	5	6137	0	0	1030	290
0	0	8778	12511	5	6142	0	0	1040	290
0	0	8778	12517	5	6147	0	0	1030	290
0	0	8773	12523	5	6152	0	0	1030	290
0	0	8773	12528	5	6157	0	0	1030	290
0	0	8768	12532	5	6162	0	0	1030	290
0	0	8765	12535	5	6167	0	0	1030	290
0	0	8761	12535	5	6172	0	0	1030	290
0	0	8757	12535	5	6177	0	0	1030	290
0	0	8754	12535	5	6182	0	0	1030	290
0	0	8754	12535	5	6187	0	0	1030	290
0	0	8750	12535	5	6192	0	0	1030	290
0	0	8750	12535	5	6197	0	0	1030	290
0	0	8750	12539	5	6202	0	0	1030	290
0	0	8750	12539	5	6207	0	0	1030	290
0	0	8750	12543	5	6212	0	0	1020	290
0	0	8754	12543	5	6217	0	0	1030	310
0	0	8754	12548	5	6222	0	0	1030	310
0	0	8754	12548	5	6227	0	0	1040	320
0	0	8754	12548	5	6232	0	0	1040	320
0	0	8754	12552	5	6237	0	0	1040	320
0	0	8754	12552	5	6242	0	0	1040	320
0	0	8749	12552	5	6247	0	0	1040	320
0	0	8749	12552	5	6252	0	0	1040	320
0	0	8743	12547	5	6257	0	0	1040	320
0	0	8738	12547	5	6262	0	0	1040	320
0	0	8734	12547	6	6268	0	0	1040	320
0	0	8729	12547	5	6273	0	0	1040	320
0	0	8725	12551	5	6278	0	0	1040	320
0	0	8725	12557	5	6283	0	0	1040	320
0	0	8721	12564	5	6288	0	0	1040	340
0	0	8721	12575	5	6293	0	0	1040	340
0	0	8721	12586	5	6298	0	0	1040	350
0	0	8727	12598	5	6303	0	0	1040	350
0	0	8731	12611	5	6308	0	0	1040	340
0	0	8737	12620	5	6313	0	0	1040	340
0	0	8740	12627	5	6318	0	0	1040	340
0	0	8740	12627	5	6323	0	0	1040	350
0	0	8740	12627	5	6328	0	0	1040	350
0	0	8740	12622	5	6333	0	0	1040	350
0	0	8740	12614	5	6338	0	0	1040	350
0	0	8735	12604	5	6343	0	0	1040	350
0	0	8735	12595	5	6348	0	0	1040	350
0	0	8727	12588	5	6353	0	0	1030	350
0	0	8715	12581	5	6358	1	960	1020	410
0	0	8715	12581	5	6363	1	967	1020	410
0	0	8715	12577	5	6368	1	974	1020	410
0	0	8715	12577	5	6373	1	980	1020	410
0	0	8715	12573	5	6378	1	985	1020	410
0	0	8715	12573	5	6383	1	991	1020	410
0	0	8715	12573	5	6388	1	997	1020	410
0	0	8715	12573	5	6393	1	1002	1020	410
0	0	8719	12573	5	6398	1	1007	1040	410
0	0	8719	12570	5	6403	1	1013	1040	410
0	0	8719	12570	5	6408	1	1020	1050	430
0	0	8719	12570	5	6413	1	1023	1050	430
0	0	8719	12570	5	6418	1	1023	1050	440
0	0	8719	12570	5	6423	1	1023	1050	440
0	0	8719	12570	5	6428	1	1023	1050	440
0	0	8715	12570	5	6433	1	1023	1050	440
0	0	8715	12570	5	6438	1	1023	1060	440
0	0	8715	12566	5	6443	1	1023	1060	440
0	0	8715	12566	5	6448	1	1023	1060	440
0	0	8715	12566	5	6453	1	1023	1060	440
0	0	8715	12566	5	6458	1	1023	1060	440
0	0	8715	12566	5	6463	1	1023	1070	460
0	0	8715	12566	5	6468	1	1023	1070	460
0	0	8711	12566	5	6473	1	1023	1080	470
0	0	8711	12566	5	6478	1	1023	1080	470
0	0	8711	12566	5	6483	1	1023	1080	470
0	0	8711	12566	5	6488	1	1023	1080	470
0	0	8711	12566	5	6493	1	1023	1080	470
0	0	8711	12566	5	6498	1	1023	1100	460
0	0	8711	12566	5	6503	1	1023	1100	460
0	0	8711	12566	5	6508	1	1023	1100	460
0	0	8711	12566	5	6513	1	1023	1100	460
0	0	8711	12566	5	6518	1	1023	1100	460
0	0	8711	12566	5	6523	1	1023	1110	480
0	0	8711	12566	5	6528	1	1023	1110	480
0	0	8711	12566	5	6533	1	1023	1120	490
0	0	8707	12562	10	6543	1	1023	1120	490
0	0	8707	12562	5	6548	1	1023	1120	490
0	0	8707	12562	5	6553	1	1023	1120	490
0	0	8707	12562	5	6558	1	1023	1120	490
0	0	8707	12562	5	6563	1	1023	1120	490
0	0	8707	12562	5	6568	1	1023	1120	490
0	0	8707	12562	5	6573	1	1023	1120	490
0	0	8707	12562	5	6578	1	1023	1110	510
0	0	8707	12562	5	6583	1	1023	1110	510
0	0	8707	12562	5	6588	1	1023	1120	520
0	0	8707	12566	5	6593	1	1023	1120	520
0	0	8707	12566	5	6598	1	1023	1120	520
0	0	8707	12566	5	6603	1	1000	1120	520
0	0	8711	12570	5	6608	1	970	1100	520
0	0	8711	12570	5	6613	1	918	1100	510
0	0	8717	12570	5	6618	1	800	1100	510
0	0	8721	12576	5	6623	1	496	1060	500
0	0	8725	12585	5	6628	1	1	1060	500
0	0	8725	12585	5	6633	0	0	1060	500
0	0	8725	12630	5	6638	0	0	1050	500
0	0	8713	12669	5	6643	0	0	1040	490
0	0	8694	12715	5	6648	0	0	1040	490
0	0	8669	12766	5	6653	0	0	1030	470
0	0	8642	12820	5	6658	0	0	1010	460
0	0	8612	12875	5	6663	0	0	1000	440
0	0	8580	12931	5	6668	0	0	980	410
0	0	8548	12989	5	6673	0	0	950	360
0	0	8516	13052	5	6678	0	0	940	320
0	0	8516	13052	5	6683	0	0	940	320
