# Supplementary material for: “Let Me Hear Your Handwriting!” Evaluating the Movement Fluency from Its Sonification
Source: PLoS One. 2015 Jun 17;10(6):e0128388. doi: 10.1371/journal.pone.0128388 (PMC4470513; doi:10.1371/journal.pone.0128388)
Supplement: S1 Dataset — (ZIP) [file pone.0128388.s004.zip › S4_Dataset_Experiment1/MO3.txt]

Identification :	moha
2008-09-29	10:19:48
Fichier origine :	C:\Documents and Settings\schon\Bureau\Ecriture\moha3.txt
Nb segments :	1
Seg	Num	X /100 mm	Y /100 mm	Interv ms	Time ms	Tip	P	Az	Al
0	0	11070	12289	20	20	0	0	950	300
0	0	11070	12282	5	25	0	0	940	300
0	0	11070	12271	5	30	0	0	940	300
0	0	11070	12256	5	35	0	0	940	300
0	0	11063	12238	5	40	0	0	930	300
0	0	11055	12223	5	45	0	0	930	300
0	0	11043	12204	5	50	0	0	930	300
0	0	11025	12178	5	55	0	0	920	300
0	0	11008	12147	5	60	0	0	920	300
0	0	10993	12108	5	65	0	0	920	300
0	0	10982	12065	5	70	0	0	910	300
0	0	10977	12018	5	75	0	0	900	300
0	0	10981	11969	5	80	0	0	900	300
0	0	10991	11924	5	85	0	0	890	300
0	0	11005	11882	5	90	0	0	870	300
0	0	11023	11845	5	95	0	0	850	300
0	0	11041	11813	5	100	0	0	840	300
0	0	11058	11783	5	105	0	0	830	300
0	0	11073	11756	5	110	0	0	810	300
0	0	11082	11734	5	115	0	0	810	300
0	0	11082	11721	5	120	0	0	810	300
0	0	11082	11721	5	125	0	0	820	300
0	0	11071	11729	5	130	0	0	830	300
0	0	11061	11751	5	135	0	0	840	300
0	0	11050	11782	5	140	0	0	850	300
0	0	11043	11818	5	145	0	0	850	300
0	0	11043	11856	5	150	0	0	850	300
0	0	11043	11890	5	155	0	0	850	300
0	0	11052	11917	5	160	0	0	850	300
0	0	11063	11936	5	165	0	0	870	300
0	0	11075	11946	5	170	0	0	870	300
0	0	11086	11951	5	175	0	0	880	300
0	0	11095	11951	5	180	0	0	890	300
0	0	11103	11951	5	185	0	0	900	300
0	0	11111	11945	5	190	0	0	900	300
0	0	11118	11938	5	195	0	0	900	300
0	0	11125	11928	5	200	0	0	900	300
0	0	11132	11918	5	205	0	0	890	300
0	0	11138	11907	5	210	0	0	870	300
0	0	11143	11895	5	215	0	0	870	300
0	0	11146	11885	5	220	0	0	850	300
0	0	11146	11874	5	225	0	0	850	300
0	0	11150	11864	5	230	0	0	850	300
0	0	11150	11854	5	235	0	0	850	300
0	0	11150	11842	5	240	0	0	850	300
0	0	11150	11831	5	245	0	0	850	300
0	0	11143	11819	5	250	0	0	850	300
0	0	11139	11807	5	255	0	0	850	300
0	0	11135	11795	5	260	0	0	850	300
0	0	11135	11783	5	265	0	0	870	300
0	0	11132	11773	5	270	0	0	870	300
0	0	11132	11767	5	275	0	0	880	300
0	0	11132	11763	5	280	0	0	890	300
0	0	11128	11763	5	285	0	0	900	300
0	0	11128	11759	5	290	0	0	900	300
0	0	11124	11759	5	295	0	0	910	300
0	0	11124	11753	5	300	0	0	920	300
0	0	11119	11749	5	305	0	0	920	300
0	0	11115	11744	5	310	0	0	930	300
0	0	11109	11739	5	315	0	0	940	300
0	0	11103	11734	5	320	0	0	950	300
0	0	11096	11730	5	325	0	0	960	300
0	0	11087	11730	5	330	0	0	970	300
0	0	11078	11730	5	335	0	0	980	300
0	0	11069	11730	5	340	0	0	990	300
0	0	11061	11735	5	345	0	0	990	300
0	0	11053	11741	5	350	0	0	990	300
0	0	11045	11749	5	355	0	0	990	300
0	0	11038	11759	5	360	0	0	990	300
0	0	11033	11769	5	365	0	0	990	300
0	0	11027	11779	5	370	0	0	990	300
0	0	11022	11788	5	375	0	0	990	300
0	0	11018	11794	5	380	0	0	990	300
0	0	11018	11794	5	385	0	0	990	300
0	0	11018	11794	5	390	0	0	990	300
0	0	11018	11781	5	395	0	0	990	300
0	0	11018	11764	5	400	0	0	980	300
0	0	11018	11742	5	405	0	0	980	300
0	0	10982	11624	4	409	1	284	960	300
0	0	10982	11610	5	414	1	287	960	300
0	0	10982	11599	5	419	1	297	960	320
0	0	10988	11589	5	424	1	310	960	320
0	0	10995	11579	5	429	1	336	960	330
0	0	11003	11571	5	434	1	340	950	330
0	0	11013	11561	5	439	1	352	950	330
0	0	11022	11553	5	444	1	362	950	330
0	0	11032	11546	5	449	1	369	940	330
0	0	11042	11538	5	454	1	401	940	330
0	0	11052	11532	5	459	1	404	940	330
0	0	11064	11525	5	464	1	443	940	330
0	0	11076	11518	5	469	1	448	940	330
0	0	11091	11512	5	474	1	468	940	330
0	0	11106	11506	5	479	1	474	930	330
0	0	11121	11501	5	484	1	485	930	330
0	0	11137	11501	5	489	1	512	930	330
0	0	11155	11495	5	494	1	542	930	330
0	0	11174	11495	5	499	1	540	930	330
0	0	11196	11490	5	504	1	568	930	350
0	0	11217	11490	5	509	1	590	930	350
0	0	11240	11494	5	514	1	645	930	360
0	0	11263	11499	5	519	1	656	930	360
0	0	11286	11506	5	524	1	669	930	360
0	0	11309	11515	5	529	1	683	930	360
0	0	11333	11525	5	534	1	694	930	360
0	0	11358	11538	5	539	1	720	930	360
0	0	11381	11552	5	544	1	719	930	360
0	0	11405	11567	5	549	1	726	930	380
0	0	11427	11584	5	554	1	731	930	380
0	0	11450	11602	5	559	1	745	930	390
0	0	11474	11623	5	564	1	755	930	390
0	0	11498	11647	5	569	1	762	930	390
0	0	11522	11673	5	574	1	765	930	410
0	0	11546	11699	5	579	1	776	930	410
0	0	11568	11724	5	584	1	782	940	420
0	0	11590	11751	5	589	1	788	940	420
0	0	11610	11780	5	594	1	788	940	420
0	0	11630	11811	5	599	1	795	940	420
0	0	11648	11842	5	604	1	797	950	420
0	0	11667	11872	5	609	1	805	950	420
0	0	11684	11902	5	614	1	807	950	420
0	0	11699	11931	5	619	1	808	950	420
0	0	11713	11959	5	624	1	811	950	420
0	0	11724	11986	5	629	1	811	960	420
0	0	11735	12011	5	634	1	813	960	420
0	0	11745	12038	5	639	1	815	980	420
0	0	11756	12065	5	644	1	819	980	420
0	0	11767	12091	5	649	1	818	980	420
0	0	11777	12116	5	654	1	819	990	420
0	0	11786	12138	5	659	1	823	990	420
0	0	11793	12158	5	664	1	821	1010	410
0	0	11799	12178	5	669	1	821	1010	410
0	0	11805	12199	5	674	1	825	1020	410
0	0	11810	12221	5	679	1	823	1020	410
0	0	11814	12246	5	684	1	821	1040	410
0	0	11814	12273	5	689	1	823	1040	410
0	0	11814	12301	5	694	1	821	1040	410
0	0	11814	12327	5	699	1	825	1040	410
0	0	11814	12352	5	704	1	827	1040	410
0	0	11814	12373	5	709	1	828	1040	410
0	0	11814	12391	5	714	1	827	1040	410
0	0	11814	12406	5	719	1	828	1060	410
0	0	11808	12418	5	724	1	828	1060	410
0	0	11803	12426	5	729	1	828	1060	410
0	0	11798	12432	5	734	1	829	1060	410
0	0	11792	12432	5	739	1	830	1060	410
0	0	11786	12437	5	744	1	829	1060	410
0	0	11780	12437	5	749	1	825	1060	410
0	0	11773	12441	5	754	1	821	1060	410
0	0	11765	12441	5	759	1	819	1060	410
0	0	11757	12441	5	764	1	821	1060	410
0	0	11751	12441	5	769	1	820	1060	410
0	0	11746	12436	5	774	1	817	1060	410
0	0	11741	12436	5	779	1	815	1060	410
0	0	11736	12432	5	784	1	815	1060	410
0	0	11731	12428	5	789	1	815	1060	410
0	0	11727	12422	5	794	1	816	1060	410
0	0	11722	12416	5	799	1	813	1060	410
0	0	11715	12407	5	804	1	809	1060	410
0	0	11707	12395	5	809	1	807	1060	410
0	0	11696	12380	5	814	1	807	1060	410
0	0	11686	12360	5	819	1	804	1060	410
0	0	11677	12336	5	824	1	802	1060	400
0	0	11669	12311	5	829	1	803	1060	400
0	0	11663	12282	5	834	1	800	1050	380
0	0	11658	12250	5	839	1	802	1050	380
0	0	11658	12218	5	844	1	802	1050	380
0	0	11658	12185	5	849	1	807	1050	380
0	0	11658	12152	5	854	1	804	1050	380
0	0	11658	12119	5	859	1	804	1050	380
0	0	11663	12085	5	864	1	812	1050	380
0	0	11667	12050	5	869	1	811	1030	380
0	0	11672	12015	5	874	1	812	1030	380
0	0	11680	11978	5	879	1	815	1030	380
0	0	11687	11941	5	884	1	817	1030	380
0	0	11695	11903	5	889	1	820	1020	380
0	0	11703	11866	5	894	1	819	1020	380
0	0	11710	11832	5	899	1	818	1020	380
0	0	11718	11800	5	904	1	817	1010	390
0	0	11726	11773	5	909	1	817	1010	390
0	0	11734	11747	5	914	1	814	1010	390
0	0	11741	11723	5	919	1	815	1000	390
0	0	11748	11701	5	924	1	817	1000	390
0	0	11757	11681	5	929	1	817	980	390
0	0	11767	11662	5	934	1	817	980	390
0	0	11777	11645	5	939	1	816	970	390
0	0	11787	11633	5	944	1	815	960	390
0	0	11796	11623	5	949	1	816	960	390
0	0	11805	11614	5	954	1	815	950	410
0	0	11815	11606	5	959	1	813	950	410
0	0	11826	11599	5	964	1	813	940	420
0	0	11839	11593	5	969	1	809	940	420
0	0	11850	11593	5	974	1	794	940	420
0	0	11861	11588	5	979	1	779	930	420
0	0	11872	11588	5	984	1	745	930	420
0	0	11882	11588	5	989	1	703	930	420
0	0	11895	11593	5	994	1	625	930	420
0	0	11909	11600	5	999	1	471	910	420
0	0	11923	11610	5	1004	1	378	910	420
0	0	11938	11625	5	1009	1	281	910	420
0	0	11952	11644	5	1014	1	58	910	420
0	0	11952	11644	5	1019	0	0	910	420
0	0	11979	11694	5	1024	0	0	910	420
0	0	11987	11722	5	1029	0	0	910	420
0	0	11992	11751	5	1034	0	0	910	420
0	0	11992	11780	5	1039	0	0	910	420
0	0	11992	11812	5	1044	0	0	910	420
0	0	11992	11846	5	1049	0	0	900	420
0	0	11992	11885	5	1054	0	0	900	420
0	0	11992	11928	5	1059	0	0	900	410
0	0	11992	11974	5	1064	0	0	900	410
0	0	11992	12024	5	1069	0	0	900	390
0	0	11984	12076	5	1074	0	0	900	380
0	0	11973	12125	5	1079	0	0	900	360
0	0	11959	12172	5	1084	0	0	900	350
0	0	11944	12214	5	1089	0	0	900	320
0	0	11932	12252	5	1094	0	0	900	300
0	0	11922	12283	5	1099	0	0	900	300
0	0	11914	12309	5	1104	0	0	900	300
0	0	11914	12324	6	1110	0	0	900	300
0	0	11914	12333	5	1115	0	0	900	300
0	0	11914	12333	5	1120	0	0	910	300
0	0	11920	12333	5	1125	0	0	910	300
0	0	11920	12333	5	1130	0	0	910	300
0	0	12398	12648	5	1135	0	0	1230	340
0	0	12398	12648	5	1140	0	0	1230	340
0	0	12407	12648	5	1145	0	0	1250	350
0	0	12418	12656	5	1150	0	0	1250	350
0	0	12429	12663	5	1155	0	0	1260	360
0	0	12437	12670	5	1160	0	0	1260	360
0	0	12437	12676	5	1165	0	0	1260	360
0	0	12433	12676	5	1170	0	0	1260	360
0	0	12418	12672	5	1175	0	0	1270	360
0	0	12395	12661	5	1180	0	0	1270	360
0	0	12365	12639	5	1185	0	0	1270	360
0	0	12328	12609	5	1190	0	0	1270	360
0	0	12289	12572	5	1195	0	0	1270	360
0	0	12246	12528	5	1200	0	0	1270	360
0	0	12204	12480	5	1205	0	0	1260	350
0	0	12161	12429	5	1210	0	0	1230	340
0	0	12119	12373	5	1215	0	0	1220	330
0	0	12083	12316	5	1220	0	0	1190	330
0	0	12051	12260	5	1225	0	0	1150	300
0	0	12025	12210	5	1230	0	0	1120	300
0	0	12005	12167	5	1235	0	0	1080	290
0	0	11985	12131	5	1240	0	0	1070	290
0	0	11967	12101	5	1245	0	0	1050	290
0	0	11949	12073	5	1250	0	0	1030	290
0	0	11929	12044	5	1255	0	0	1020	290
0	0	11907	12012	5	1260	0	0	1010	300
0	0	11887	11979	5	1265	0	0	990	300
0	0	11869	11946	5	1270	0	0	970	300
0	0	11856	11915	5	1275	0	0	950	300
0	0	11848	11893	5	1280	0	0	940	300
0	0	11843	11878	5	1285	0	0	920	300
0	0	11843	11873	5	1290	0	0	920	300
0	0	11848	11877	5	1295	0	0	910	300
0	0	11856	11889	5	1300	0	0	900	300
0	0	11870	11906	5	1305	0	0	900	300
0	0	11889	11928	5	1310	0	0	900	300
0	0	11912	11948	5	1315	0	0	900	300
0	0	11939	11970	5	1320	0	0	890	300
0	0	11968	11991	5	1325	0	0	890	300
0	0	11997	12012	5	1330	0	0	890	300
0	0	12024	12031	5	1335	0	0	890	300
0	0	12049	12048	5	1340	0	0	900	300
0	0	12070	12063	5	1345	0	0	900	300
0	0	12088	12073	5	1350	0	0	900	300
0	0	12101	12080	5	1355	0	0	900	300
0	0	12111	12080	5	1360	0	0	900	300
0	0	12118	12080	5	1365	0	0	900	300
0	0	12122	12080	5	1370	0	0	900	300
0	0	12126	12070	5	1375	0	0	910	300
0	0	12126	12064	5	1380	0	0	910	300
0	0	12126	12058	5	1385	0	0	910	300
0	0	12126	12051	5	1390	0	0	920	300
0	0	12126	12042	5	1395	0	0	920	300
0	0	12121	12032	5	1400	0	0	920	300
0	0	12115	12020	5	1405	0	0	920	300
0	0	12106	12005	5	1410	0	0	920	300
0	0	12094	11989	5	1415	0	0	920	300
0	0	12083	11972	5	1420	0	0	920	300
0	0	12069	11954	5	1425	0	0	920	300
0	0	12055	11937	5	1430	0	0	920	300
0	0	12042	11920	5	1435	0	0	920	300
0	0	12029	11905	5	1440	0	0	920	300
0	0	12019	11891	5	1445	0	0	920	300
0	0	12011	11878	5	1450	0	0	910	300
0	0	12006	11867	5	1455	0	0	910	300
0	0	12003	11858	5	1460	0	0	910	300
0	0	12003	11851	5	1465	0	0	910	300
0	0	12003	11844	5	1470	0	0	900	300
0	0	12003	11839	5	1475	0	0	900	300
0	0	12003	11833	5	1480	0	0	900	300
0	0	12008	11825	5	1485	0	0	900	300
0	0	12014	11816	5	1490	0	0	900	300
0	0	12022	11804	5	1495	0	0	900	300
0	0	12030	11790	5	1500	0	0	900	300
0	0	12039	11774	5	1505	0	0	900	300
0	0	12048	11756	5	1510	0	0	900	300
0	0	12057	11737	5	1515	0	0	910	300
0	0	12066	11717	5	1520	0	0	910	300
0	0	12074	11698	5	1525	0	0	920	300
0	0	12083	11680	5	1530	0	0	920	300
0	0	12092	11664	5	1535	0	0	920	300
0	0	12101	11652	5	1540	0	0	920	300
0	0	12109	11643	5	1545	0	0	930	300
0	0	12117	11637	5	1550	0	0	930	300
0	0	12125	11637	5	1555	0	0	940	320
0	0	12131	11637	5	1560	0	0	940	320
0	0	12136	11637	5	1565	0	0	950	330
0	0	12141	11644	5	1570	0	0	950	330
0	0	12145	11650	5	1575	0	0	960	330
0	0	12150	11658	5	1580	0	0	960	350
0	0	12155	11666	5	1585	0	0	960	350
0	0	12160	11674	5	1590	0	0	970	360
0	0	12166	11681	5	1595	0	0	950	360
0	0	12172	11685	5	1600	0	0	950	360
0	0	12179	11685	5	1605	0	0	950	360
0	0	12186	11685	5	1610	0	0	950	360
0	0	12192	11685	5	1615	0	0	940	360
0	0	12196	11681	5	1620	0	0	940	360
0	0	12196	11678	5	1625	0	0	940	360
0	0	12200	11678	5	1630	0	0	940	360
0	0	12200	11673	5	1635	0	0	930	360
0	0	12200	11673	5	1640	0	0	930	380
0	0	12200	11673	5	1645	0	0	930	380
0	0	12200	11676	2	1647	1	277	930	390
0	0	12200	11676	5	1652	1	294	930	390
0	0	12200	11683	5	1657	1	310	930	390
0	0	12200	11689	5	1662	1	336	930	390
0	0	12195	11696	5	1667	1	352	930	390
0	0	12195	11703	5	1672	1	372	930	390
0	0	12189	11710	5	1677	1	395	930	390
0	0	12189	11718	5	1682	1	410	930	390
0	0	12183	11725	5	1687	1	416	930	390
0	0	12179	11733	5	1692	1	437	930	390
0	0	12175	11740	5	1697	1	454	930	390
0	0	12170	11748	5	1702	1	454	950	390
0	0	12164	11756	5	1707	1	451	950	390
0	0	12157	11765	5	1712	1	448	950	390
0	0	12148	11775	5	1717	1	454	950	390
0	0	12138	11786	5	1722	1	451	950	390
0	0	12127	11798	5	1727	1	448	950	390
0	0	12115	11811	5	1732	1	448	950	390
0	0	12100	11825	5	1737	1	451	950	390
0	0	12086	11838	5	1742	1	446	950	390
0	0	12071	11850	5	1747	1	451	950	390
0	0	12057	11859	5	1752	1	451	960	390
0	0	12044	11864	5	1757	1	457	950	380
0	0	12032	11864	5	1762	1	471	950	380
0	0	12020	11864	5	1767	1	468	950	360
0	0	12007	11864	5	1772	1	471	950	360
0	0	11995	11857	5	1777	1	474	950	360
0	0	11983	11849	5	1782	1	471	970	360
0	0	11972	11840	5	1787	1	468	970	360
0	0	11960	11829	5	1792	1	465	970	360
0	0	11950	11816	5	1797	1	462	970	360
0	0	11941	11803	5	1802	1	465	970	360
0	0	11933	11789	5	1807	1	462	970	360
0	0	11927	11775	5	1812	1	462	970	360
0	0	11922	11760	5	1817	1	457	970	360
0	0	11917	11745	5	1822	1	457	970	360
0	0	11912	11730	5	1827	1	457	970	360
0	0	11907	11716	5	1832	1	454	970	360
0	0	11903	11702	5	1837	1	454	970	360
0	0	11899	11688	5	1842	1	454	970	360
0	0	11899	11673	5	1847	1	454	970	360
0	0	11894	11658	5	1852	1	454	950	360
0	0	11894	11643	5	1857	1	454	950	360
0	0	11891	11626	5	1862	1	454	950	360
0	0	11891	11606	5	1867	1	454	940	360
0	0	11891	11586	5	1872	1	448	940	360
0	0	11891	11566	5	1877	1	451	940	360
0	0	11891	11545	5	1882	1	451	930	360
0	0	11891	11526	5	1887	1	448	930	360
0	0	11895	11508	5	1892	1	448	930	360
0	0	11895	11492	5	1897	1	451	930	360
0	0	11901	11478	5	1902	1	448	920	360
0	0	11907	11468	5	1907	1	451	920	360
0	0	11913	11460	5	1912	1	448	920	360
0	0	11918	11454	5	1917	1	446	920	360
0	0	11923	11449	5	1922	1	446	910	360
0	0	11928	11445	5	1927	1	446	910	360
0	0	11933	11445	5	1932	1	446	910	360
0	0	11939	11445	5	1937	1	448	910	360
0	0	11946	11445	5	1942	1	448	910	360
0	0	11952	11445	5	1947	1	448	910	360
0	0	11956	11445	5	1952	1	451	910	360
0	0	11960	11445	5	1957	1	454	910	360
0	0	11966	11449	5	1962	1	457	910	360
0	0	11972	11449	5	1967	1	460	910	360
0	0	11982	11456	5	1972	1	465	910	360
0	0	11992	11459	5	1977	1	465	910	360
0	0	12003	11464	5	1982	1	468	910	360
0	0	12014	11470	5	1987	1	471	910	360
0	0	12026	11479	5	1992	1	471	910	360
0	0	12040	11491	5	1997	1	471	910	360
0	0	12052	11505	5	2002	1	479	910	360
0	0	12066	11521	5	2007	1	479	910	360
0	0	12078	11540	5	2012	1	479	910	360
0	0	12090	11561	5	2017	1	479	910	360
0	0	12102	11583	5	2022	1	485	910	360
0	0	12113	11607	5	2027	1	488	910	360
0	0	12124	11631	5	2032	1	488	910	360
0	0	12134	11654	5	2037	1	494	910	360
0	0	12143	11678	5	2042	1	496	910	360
0	0	12151	11702	5	2047	1	499	910	360
0	0	12158	11726	5	2052	1	504	910	360
0	0	12165	11751	5	2057	1	504	910	360
0	0	12170	11775	5	2062	1	504	910	360
0	0	12170	11797	5	2067	1	504	910	360
0	0	12177	11817	5	2072	1	504	920	360
0	0	12177	11834	5	2077	1	504	920	360
0	0	12181	11846	5	2082	1	504	920	360
0	0	12181	11854	5	2087	1	504	920	360
0	0	12185	11858	5	2092	1	504	920	360
0	0	12185	11858	5	2097	1	504	930	360
0	0	12185	11858	5	2102	1	506	930	360
0	0	12185	11858	5	2107	1	506	930	360
0	0	12185	11858	5	2112	1	509	930	360
0	0	12185	11858	5	2117	1	509	940	360
0	0	12185	11858	5	2122	1	509	940	360
0	0	12185	11858	5	2127	1	509	940	360
0	0	12182	11858	5	2132	1	509	940	360
0	0	12182	11854	5	2137	1	512	950	360
0	0	12182	11854	5	2142	1	512	950	360
0	0	12182	11847	5	2147	1	509	950	360
0	0	12182	11843	5	2152	1	506	950	360
0	0	12182	11835	5	2157	1	504	950	360
0	0	12182	11821	5	2162	1	504	950	360
0	0	12177	11800	5	2167	1	499	950	360
0	0	12177	11773	5	2172	1	504	950	360
0	0	12177	11741	5	2177	1	506	950	360
0	0	12177	11711	5	2182	1	506	950	360
0	0	12177	11683	5	2187	1	506	950	360
0	0	12182	11659	5	2192	1	504	940	360
0	0	12186	11637	5	2197	1	506	940	360
0	0	12190	11616	5	2202	1	504	940	360
0	0	12196	11597	5	2207	1	504	940	360
0	0	12202	11581	5	2212	1	504	930	360
0	0	12207	11568	5	2217	1	504	930	360
0	0	12213	11558	5	2222	1	506	930	360
0	0	12219	11550	5	2227	1	504	920	360
0	0	12226	11545	5	2232	1	504	920	360
0	0	12233	11541	5	2237	1	506	920	360
0	0	12240	11541	5	2242	1	504	910	360
0	0	12247	11541	5	2247	1	496	910	360
0	0	12254	11541	5	2252	1	494	910	360
0	0	12263	11541	5	2257	1	496	910	360
0	0	12275	11548	5	2262	1	494	910	380
0	0	12287	11556	5	2267	1	488	910	380
0	0	12302	11566	5	2272	1	479	910	390
0	0	12317	11579	5	2277	1	457	900	390
0	0	12330	11594	5	2282	1	422	900	390
0	0	12344	11613	5	2287	1	372	900	390
0	0	12358	11633	5	2292	1	313	900	390
0	0	12371	11654	5	2297	1	188	900	390
0	0	12371	11654	5	2302	0	0	900	390
0	0	12399	11698	5	2307	0	0	900	390
0	0	12411	11719	5	2312	0	0	900	390
0	0	12419	11738	5	2317	0	0	900	390
0	0	12419	11753	5	2322	0	0	900	390
0	0	12419	11764	5	2327	0	0	900	390
0	0	12410	11775	5	2332	0	0	900	390
0	0	12399	11786	5	2337	0	0	900	410
0	0	12385	11797	5	2342	0	0	910	410
0	0	12368	11810	5	2347	0	0	900	410
0	0	12349	11825	5	2352	0	0	900	410
0	0	12327	11840	5	2357	0	0	900	390
0	0	12301	11857	5	2362	0	0	900	390
0	0	12276	11876	5	2367	0	0	900	390
0	0	12248	11896	5	2372	0	0	900	390
0	0	12218	11916	5	2377	0	0	900	380
0	0	12188	11938	5	2382	0	0	890	360
0	0	12157	11960	5	2387	0	0	890	350
0	0	12125	11983	5	2392	0	0	880	330
0	0	12095	12005	5	2397	0	0	870	320
0	0	12070	12030	5	2402	0	0	870	300
0	0	12048	12053	5	2407	0	0	870	300
0	0	12034	12075	5	2412	0	0	870	300
0	0	12024	12099	5	2417	0	0	850	300
0	0	12019	12120	5	2422	0	0	850	300
0	0	12019	12141	5	2427	0	0	850	300
0	0	12029	12160	5	2432	0	0	850	300
0	0	12039	12178	5	2437	0	0	870	300
0	0	12052	12194	5	2442	0	0	870	300
0	0	12064	12208	5	2447	0	0	880	300
0	0	12073	12224	5	2452	0	0	890	300
0	0	12084	12237	5	2457	0	0	900	300
0	0	12096	12252	5	2462	0	0	900	300
0	0	12096	12252	5	2467	0	0	900	300
0	0	12965	12398	5	2472	0	0	1150	280
0	0	12960	12402	5	2477	0	0	1150	280
0	0	12951	12406	5	2482	0	0	1150	280
0	0	12937	12413	5	2487	0	0	1150	280
0	0	12918	12420	5	2492	0	0	1150	280
0	0	12900	12420	5	2497	0	0	1150	280
0	0	12883	12427	5	2502	0	0	1150	280
0	0	12869	12432	5	2507	0	0	1150	280
0	0	12860	12437	5	2512	0	0	1150	280
0	0	12851	12445	5	2517	0	0	1150	280
0	0	12842	12453	5	2522	0	0	1160	270
0	0	12837	12462	5	2527	0	0	1160	270
0	0	12831	12472	5	2532	0	0	1160	270
0	0	12827	12482	5	2537	0	0	1170	270
0	0	12827	12491	5	2542	0	0	1170	270
0	0	12827	12498	5	2547	0	0	1170	270
0	0	12833	12505	5	2552	0	0	1180	270
0	0	12840	12512	5	2557	0	0	1180	270
0	0	12850	12521	5	2562	0	0	1180	270
0	0	12860	12531	5	2567	0	0	1200	270
0	0	12868	12542	5	2572	0	0	1200	270
0	0	12876	12555	5	2577	0	0	1200	270
0	0	12883	12568	5	2582	0	0	1200	270
0	0	12887	12582	5	2587	0	0	1200	270
0	0	12887	12595	5	2592	0	0	1210	260
0	0	12887	12604	5	2597	0	0	1210	260
0	0	12887	12611	5	2602	0	0	1210	260
0	0	12887	12616	5	2607	0	0	1210	260
0	0	12882	12616	5	2612	0	0	1210	260
0	0	12882	12620	5	2617	0	0	1210	260
0	0	12878	12620	5	2622	0	0	1210	260
0	0	12878	12624	5	2627	0	0	1210	260
0	0	12878	12624	5	2632	0	0	1230	260
0	0	12878	12624	5	2637	0	0	1230	260
0	0	12874	12628	5	2642	0	0	1230	260
0	0	12874	12628	5	2647	0	0	1240	260
0	0	12874	12633	5	2652	0	0	1240	260
0	0	12874	12637	5	2657	0	0	1240	260
0	0	12870	12641	5	2662	0	0	1240	260
0	0	12870	12646	5	2667	0	0	1250	250
0	0	12870	12646	5	2672	0	0	1250	250
0	0	12865	12651	5	2677	0	0	1250	250
0	0	12865	12651	5	2682	0	0	1260	250
0	0	12861	12651	5	2687	0	0	1260	250
0	0	12861	12655	5	2692	0	0	1260	250
0	0	12861	12655	5	2697	0	0	1260	250
0	0	12861	12659	5	2702	0	0	1280	240
0	0	12861	12659	5	2707	0	0	1280	240
0	0	12861	12663	5	2712	0	0	1280	240
0	0	12861	12663	5	2717	0	0	1280	240
0	0	12861	12663	5	2722	0	0	1280	240
0	0	12861	12663	5	2727	0	0	1300	240
0	0	12861	12667	5	2732	0	0	1300	240
0	0	12861	12667	5	2737	0	0	1300	240
0	0	12861	12671	5	2742	0	0	1300	240
0	0	12861	12671	5	2747	0	0	1300	240
0	0	12866	12671	5	2752	0	0	1300	240
0	0	12866	12671	5	2757	0	0	1300	240
0	0	12866	12671	5	2762	0	0	1320	230
0	0	12866	12671	5	2767	0	0	1300	240
0	0	12866	12666	5	2772	0	0	1300	240
0	0	12866	12661	5	2777	0	0	1300	240
0	0	12861	12655	5	2782	0	0	1300	240
0	0	12861	12648	5	2787	0	0	1300	240
0	0	12857	12638	5	2792	0	0	1300	240
0	0	12857	12630	5	2797	0	0	1300	240
0	0	12853	12624	5	2802	0	0	1300	240
0	0	12853	12617	5	2807	0	0	1300	240
0	0	12853	12612	6	2813	0	0	1280	240
0	0	12848	12608	5	2818	0	0	1280	240
0	0	12848	12608	5	2823	0	0	1280	240
0	0	12848	12608	5	2828	0	0	1280	240
0	0	12848	12608	5	2833	0	0	1280	240
0	0	12845	12608	5	2838	0	0	1280	240
0	0	12845	12608	5	2843	0	0	1280	240
0	0	12845	12608	5	2848	0	0	1280	240
0	0	12845	12608	5	2853	0	0	1260	250
0	0	12849	12608	5	2858	0	0	1260	250
0	0	12849	12613	5	2863	0	0	1260	250
0	0	12849	12613	5	2868	0	0	1260	250
0	0	12849	12618	5	2873	0	0	1260	250
0	0	12849	12618	5	2878	0	0	1260	250
0	0	12849	12623	5	2883	0	0	1260	250
0	0	12849	12623	5	2888	0	0	1280	240
0	0	12849	12629	5	2893	0	0	1280	240
0	0	12849	12629	5	2898	0	0	1280	240
0	0	12849	12629	5	2903	0	0	1280	240
0	0	12849	12634	5	2908	0	0	1280	240
0	0	12849	12634	5	2913	0	0	1280	240
0	0	12849	12638	5	2918	0	0	1280	240
0	0	12854	12638	5	2923	0	0	1300	240
0	0	12854	12641	5	2928	0	0	1300	240
0	0	12854	12641	5	2933	0	0	1300	240
0	0	12854	12648	5	2938	0	0	1300	240
0	0	12854	12652	5	2943	0	0	1300	240
0	0	12854	12657	5	2948	0	0	1320	230
0	0	12854	12662	5	2953	0	0	1320	230
0	0	12854	12668	5	2958	0	0	1320	230
0	0	12858	12673	5	2963	0	0	1320	230
0	0	12858	12678	5	2968	0	0	1320	230
0	0	12863	12682	5	2973	0	0	1330	230
0	0	12863	12682	5	2978	0	0	1330	230
0	0	12868	12689	5	2983	0	0	1330	230
0	0	12868	12693	5	2988	0	0	1330	230
0	0	12868	12698	5	2993	0	0	1350	220
0	0	12868	12704	5	2998	0	0	1350	220
0	0	12873	12710	5	3003	0	0	1350	220
0	0	12873	12717	5	3008	0	0	1350	220
0	0	12879	12723	5	3013	0	0	1350	220
0	0	12884	12729	5	3018	0	0	1350	220
0	0	12884	12733	5	3023	0	0	1350	220
0	0	12889	12733	5	3028	0	0	1350	220
0	0	12889	12733	5	3033	0	0	1350	220
0	0	12889	12733	5	3038	0	0	1350	220
0	0	12889	12727	5	3043	0	0	1350	220
0	0	12889	12720	5	3048	0	0	1350	220
0	0	12884	12709	5	3053	0	0	1350	220
0	0	12879	12696	5	3058	0	0	1350	220
0	0	12872	12679	5	3063	0	0	1350	220
0	0	12862	12660	5	3068	0	0	1350	220
0	0	12851	12638	5	3073	0	0	1350	220
0	0	12839	12613	5	3078	0	0	1350	220
0	0	12826	12587	5	3083	0	0	1350	220
0	0	12813	12558	5	3088	0	0	1350	220
0	0	12800	12528	5	3093	0	0	1350	220
0	0	12787	12496	5	3098	0	0	1350	220
0	0	12772	12461	5	3103	0	0	1350	220
0	0	12756	12425	5	3108	0	0	1350	220
0	0	12737	12385	5	3113	0	0	1330	230
0	0	12715	12342	5	3118	0	0	1320	230
0	0	12692	12295	5	3123	0	0	1280	240
0	0	12666	12246	5	3128	0	0	1260	250
0	0	12639	12194	5	3133	0	0	1240	260
0	0	12610	12140	5	3138	0	0	1230	260
0	0	12581	12084	5	3143	0	0	1200	270
0	0	12551	12029	5	3148	0	0	1170	270
0	0	12522	11975	5	3153	0	0	1160	270
0	0	12492	11923	5	3158	0	0	1140	280
0	0	12464	11873	5	3163	0	0	1110	280
0	0	12437	11827	5	3168	0	0	1110	280
0	0	12411	11785	5	3173	0	0	1090	290
0	0	12388	11749	5	3178	0	0	1080	290
0	0	12367	11719	5	3183	0	0	1070	290
0	0	12350	11691	5	3188	0	0	1070	290
0	0	12337	11668	5	3193	0	0	1070	290
0	0	12328	11649	5	3198	0	0	1070	290
0	0	12323	11634	5	3203	0	0	1070	290
0	0	12323	11622	5	3208	0	0	1070	290
0	0	12323	11614	5	3213	0	0	1080	310
0	0	12323	11610	5	3218	0	0	1100	330
0	0	12331	11610	5	3223	0	0	1110	340
0	0	12337	11610	5	3228	0	0	1140	350
0	0	12343	11616	5	3233	0	0	1140	350
0	0	12349	11621	5	3238	0	0	1140	340
0	0	12354	11626	5	3243	0	0	1140	340
0	0	12360	11626	5	3248	0	0	1150	330
0	0	12366	11626	5	3253	0	0	1150	330
0	0	12370	11626	5	3258	0	0	1140	340
0	0	12374	11621	5	3263	0	0	1140	340
0	0	12374	11613	5	3268	0	0	1130	340
0	0	12379	11603	5	3273	0	0	1130	340
0	0	12379	11593	5	3278	0	0	1110	340
0	0	12384	11582	5	3283	0	0	1110	340
0	0	12384	11572	5	3288	0	0	1100	340
0	0	12390	11561	5	3293	0	0	1100	340
0	0	12390	11549	5	3298	0	0	1090	350
0	0	12394	11536	5	3303	0	0	1090	350
0	0	12394	11522	5	3308	0	0	1080	350
0	0	12394	11505	5	3313	0	0	1080	350
0	0	12394	11487	5	3318	0	0	1060	350
0	0	12390	11467	5	3323	0	0	1060	350
0	0	12390	11447	5	3328	0	0	1060	350
0	0	12386	11428	5	3333	0	0	1060	350
0	0	12386	11410	5	3338	0	0	1040	350
0	0	12382	11394	5	3343	0	0	1040	350
0	0	12382	11382	5	3348	0	0	1030	350
0	0	12377	11370	5	3353	0	0	1030	350
0	0	12377	11361	5	3358	0	0	1020	350
0	0	12373	11354	5	3363	0	0	1020	350
0	0	12373	11347	5	3368	0	0	1010	350
0	0	12373	11343	5	3373	0	0	1010	350
0	0	12368	11339	5	3378	0	0	1010	350
0	0	12368	11339	5	3383	0	0	1000	360
0	0	12365	11335	5	3388	0	0	1000	360
0	0	12365	11335	5	3393	0	0	1000	360
0	0	12365	11335	5	3398	0	0	990	360
0	0	12361	11339	5	3403	0	0	990	360
0	0	12361	11339	5	3408	0	0	990	360
0	0	12361	11343	5	3413	0	0	990	360
0	0	12361	11348	5	3418	0	0	990	360
0	0	12361	11354	5	3423	0	0	990	360
0	0	12361	11362	5	3428	0	0	990	360
0	0	12361	11371	5	3433	0	0	990	360
0	0	12357	11381	5	3438	0	0	990	360
0	0	12357	11392	5	3443	0	0	990	360
0	0	12357	11404	5	3448	0	0	990	360
0	0	12352	11416	5	3453	0	0	990	360
0	0	12352	11429	5	3458	0	0	990	360
0	0	12352	11442	5	3463	0	0	990	360
0	0	12349	11456	5	3468	0	0	990	360
0	0	12349	11468	5	3473	0	0	990	360
0	0	12349	11480	5	3478	0	0	990	360
0	0	12349	11493	5	3483	0	0	990	360
0	0	12349	11506	5	3488	0	0	990	360
0	0	12356	11520	5	3493	0	0	990	360
0	0	12361	11534	5	3498	0	0	990	360
0	0	12368	11547	5	3503	0	0	1000	360
0	0	12376	11562	5	3508	0	0	1000	360
0	0	12383	11578	5	3513	0	0	1000	360
0	0	12390	11595	5	3518	0	0	1000	360
0	0	12397	11613	5	3523	0	0	1000	360
0	0	12402	11630	5	3528	0	0	1000	360
0	0	12407	11646	5	3533	0	0	1000	360
0	0	12411	11659	5	3538	0	0	1000	360
0	0	12411	11669	5	3543	0	0	1000	360
0	0	12411	11674	5	3548	0	0	1000	360
0	0	12411	11674	5	3553	0	0	1000	360
0	0	12411	11674	5	3558	0	0	1000	360
0	0	12407	11668	5	3563	0	0	1000	360
0	0	12403	11660	5	3568	0	0	1000	360
0	0	12399	11651	5	3573	0	0	1000	360
0	0	12395	11641	5	3578	0	0	1000	360
0	0	12392	11631	5	3583	0	0	1000	360
0	0	12388	11620	5	3588	0	0	1000	360
0	0	12388	11610	5	3593	0	0	1000	360
0	0	12382	11601	5	3598	0	0	1000	360
0	0	12377	11593	5	3603	0	0	1000	360
0	0	12374	11589	5	3608	0	0	1000	360
0	0	12370	11585	5	3613	0	0	1000	360
0	0	12365	11585	5	3618	0	0	990	360
0	0	12361	11585	5	3623	0	0	990	360
0	0	12357	11585	5	3628	0	0	990	360
0	0	12354	11589	5	3633	0	0	990	360
0	0	12354	11589	5	3638	0	0	990	360
0	0	12348	11592	5	3643	0	0	990	360
0	0	12348	11592	5	3648	0	0	990	360
0	0	12343	11592	5	3653	0	0	990	360
0	0	12339	11592	5	3658	0	0	990	360
0	0	12335	11592	5	3663	0	0	990	360
0	0	12329	11586	5	3668	0	0	990	360
0	0	12323	11580	5	3673	0	0	990	360
0	0	12316	11575	5	3678	0	0	990	360
0	0	12309	11570	5	3683	0	0	990	360
0	0	12303	11566	5	3688	0	0	990	360
0	0	12294	11566	5	3693	1	410	970	360
0	0	12294	11569	5	3698	1	416	970	360
0	0	12294	11569	5	3703	1	422	970	360
0	0	12294	11569	5	3708	1	428	970	360
0	0	12294	11569	5	3713	1	434	970	360
0	0	12294	11569	5	3718	1	437	970	360
0	0	12294	11569	5	3723	1	446	970	360
0	0	12298	11569	5	3728	1	448	970	360
0	0	12298	11569	5	3733	1	454	970	360
0	0	12298	11574	5	3738	1	457	970	360
0	0	12303	11574	5	3743	1	462	970	360
0	0	12307	11579	5	3748	1	474	970	360
0	0	12313	11583	5	3753	1	506	970	360
0	0	12323	11589	5	3758	1	519	970	360
0	0	12334	11597	5	3763	1	527	970	360
0	0	12345	11607	5	3768	1	532	970	360
0	0	12356	11615	5	3773	1	549	970	360
0	0	12367	11623	5	3778	1	570	970	360
0	0	12381	11633	5	3783	1	603	970	360
0	0	12395	11646	5	3788	1	621	970	360
0	0	12411	11663	5	3793	1	627	970	360
0	0	12428	11681	5	3798	1	639	970	360
0	0	12444	11699	5	3803	1	641	970	360
0	0	12461	11716	5	3808	1	645	970	360
0	0	12477	11731	5	3813	1	641	970	360
0	0	12493	11747	5	3818	1	643	970	360
0	0	12510	11761	5	3823	1	647	970	360
0	0	12525	11773	5	3828	1	651	980	380
0	0	12539	11785	5	3833	1	645	980	380
0	0	12554	11796	5	3838	1	654	980	390
0	0	12565	11808	5	3843	1	652	980	390
0	0	12576	11820	5	3848	1	654	980	390
0	0	12585	11830	5	3853	1	654	1000	390
0	0	12590	11837	5	3858	1	657	1000	390
0	0	12595	11842	5	3863	1	662	1000	390
0	0	12599	11845	5	3868	1	666	1000	390
0	0	12599	11845	5	3873	1	671	1000	390
0	0	12604	11849	5	3878	1	681	1010	390
0	0	12604	11849	5	3883	1	690	1010	390
0	0	12604	11849	5	3888	1	694	1010	390
0	0	12604	11849	5	3893	1	694	1010	400
0	0	12604	11849	5	3898	1	694	1030	400
0	0	12604	11849	5	3903	1	691	1040	410
0	0	12604	11845	5	3908	1	690	1040	410
0	0	12604	11845	5	3913	1	688	1040	410
0	0	12604	11839	5	3918	1	688	1040	410
0	0	12604	11832	5	3923	1	690	1040	410
0	0	12601	11822	5	3928	1	697	1040	410
0	0	12601	11810	5	3933	1	703	1040	410
0	0	12601	11795	5	3938	1	703	1040	410
0	0	12601	11778	5	3943	1	714	1040	410
0	0	12601	11757	5	3948	1	726	1040	410
0	0	12594	11733	5	3953	1	741	1040	410
0	0	12590	11703	5	3958	1	734	1040	410
0	0	12583	11671	5	3963	1	741	1040	410
0	0	12578	11636	5	3968	1	751	1020	410
0	0	12573	11600	5	3973	1	755	1020	410
0	0	12568	11565	5	3978	1	750	1020	410
0	0	12564	11530	5	3983	1	750	1010	410
0	0	12560	11498	5	3988	1	753	1010	410
0	0	12560	11467	5	3993	1	753	1000	410
0	0	12560	11438	5	3998	1	751	990	410
0	0	12560	11414	5	4003	1	749	980	390
0	0	12560	11394	5	4008	1	742	970	390
0	0	12560	11378	5	4013	1	736	970	390
0	0	12560	11365	5	4018	1	728	960	390
0	0	12560	11355	5	4023	1	700	960	390
0	0	12560	11346	5	4028	1	639	950	390
0	0	12560	11342	5	4033	1	556	950	390
0	0	12560	11342	5	4038	1	509	950	390
0	0	12560	11338	5	4043	1	462	950	390
0	0	12560	11338	5	4048	1	404	930	390
0	0	12560	11338	5	4053	1	320	930	390
0	0	12560	11343	5	4058	1	231	930	390
0	0	12560	11351	5	4063	1	69	930	390
0	0	12560	11351	5	4068	0	0	920	390
0	0	12560	11389	5	4073	0	0	920	390
0	0	12556	11419	5	4078	0	0	920	390
0	0	12552	11454	5	4083	0	0	920	390
0	0	12544	11491	5	4088	0	0	920	390
0	0	12535	11528	5	4093	0	0	920	390
0	0	12526	11564	5	4098	0	0	920	390
0	0	12520	11599	5	4103	0	0	920	390
0	0	12520	11630	5	4108	0	0	920	390
0	0	12517	11659	5	4113	0	0	920	390
0	0	12517	11687	5	4118	0	0	920	390
0	0	12522	11713	5	4123	0	0	920	390
0	0	12527	11739	5	4128	0	0	930	390
0	0	12534	11765	5	4133	0	0	930	390
0	0	12541	11789	5	4138	0	0	950	390
0	0	12547	11811	5	4143	0	0	950	390
0	0	12554	11832	5	4148	0	0	950	390
0	0	12559	11848	5	4153	0	0	960	390
0	0	12564	11862	5	4158	0	0	960	390
0	0	12568	11872	5	4163	0	0	960	390
0	0	12568	11881	5	4168	0	0	960	390
0	0	12572	11887	5	4173	0	0	960	390
0	0	12572	11892	5	4178	0	0	970	390
0	0	12572	11896	5	4183	0	0	970	390
0	0	12576	11896	5	4188	0	0	970	390
0	0	12576	11901	5	4193	0	0	970	390
0	0	12576	11901	5	4198	0	0	970	390
0	0	12576	11901	5	4203	0	0	970	390
0	0	12576	11901	5	4208	0	0	970	390
0	0	12576	11901	5	4213	0	0	970	390
0	0	12576	11896	5	4218	0	0	970	390
0	0	12571	11889	5	4223	0	0	970	390
0	0	12571	11881	5	4228	0	0	970	390
0	0	12571	11869	5	4233	0	0	970	390
0	0	12571	11855	5	4238	0	0	980	390
0	0	12568	11838	5	4243	0	0	980	390
0	0	12568	11817	5	4248	0	0	980	390
0	0	12568	11794	5	4253	0	0	980	390
0	0	12568	11772	5	4258	0	0	1000	390
0	0	12563	11752	5	4263	0	0	980	390
0	0	12563	11733	5	4268	0	0	980	390
0	0	12557	11717	5	4273	0	0	980	390
0	0	12557	11704	5	4278	0	0	980	390
0	0	12553	11693	5	4283	0	0	980	390
0	0	12553	11686	5	4288	0	0	980	390
0	0	12553	11682	5	4293	0	0	970	390
0	0	12550	11682	5	4298	0	0	970	390
0	0	12550	11682	5	4303	0	0	970	390
0	0	12550	11682	5	4308	0	0	970	390
0	0	12550	11682	5	4313	0	0	960	390
0	0	12546	11686	5	4318	1	307	950	390
0	0	12546	11690	5	4323	1	323	950	390
0	0	12546	11690	5	4328	1	326	950	390
0	0	12542	11697	5	4333	1	326	950	390
0	0	12542	11702	5	4338	1	330	950	390
0	0	12542	11708	5	4343	1	340	950	390
0	0	12542	11717	5	4348	1	356	950	390
0	0	12542	11728	5	4353	1	362	950	390
0	0	12546	11742	5	4358	1	369	950	390
0	0	12550	11759	5	4363	1	365	950	390
0	0	12556	11780	5	4368	1	378	950	390
0	0	12563	11802	5	4373	1	410	950	390
0	0	12570	11823	5	4378	1	410	950	390
0	0	12580	11842	5	4383	1	407	950	390
0	0	12590	11858	5	4388	1	407	960	390
0	0	12600	11871	5	4393	1	407	960	390
0	0	12611	11883	5	4398	1	404	960	390
0	0	12622	11894	5	4403	1	401	960	390
0	0	12633	11903	5	4408	1	404	960	390
0	0	12644	11910	5	4413	1	401	970	390
0	0	12655	11915	5	4418	1	398	970	390
0	0	12667	11915	5	4423	1	401	970	390
0	0	12678	11919	5	4428	1	398	980	390
0	0	12687	11919	5	4433	1	398	980	390
0	0	12696	11919	5	4438	1	395	980	390
0	0	12703	11919	5	4443	1	391	980	390
0	0	12709	11915	5	4448	1	398	1000	390
0	0	12717	11910	5	4453	1	398	1000	390
0	0	12724	11902	5	4458	1	395	990	380
0	0	12732	11891	5	4463	1	395	990	380
0	0	12739	11877	5	4468	1	398	990	360
0	0	12746	11861	5	4473	1	398	990	360
0	0	12752	11844	5	4478	1	401	990	360
0	0	12758	11826	5	4483	1	404	990	360
0	0	12765	11808	5	4488	1	407	990	360
0	0	12772	11791	5	4493	1	410	990	360
0	0	12778	11773	5	4498	1	407	970	360
0	0	12783	11757	5	4503	1	404	970	360
0	0	12788	11743	5	4508	1	407	970	360
0	0	12793	11729	5	4513	1	410	970	360
0	0	12800	11716	5	4518	1	416	970	360
0	0	12807	11701	5	4523	1	413	970	360
0	0	12814	11687	5	4528	1	413	970	360
0	0	12822	11674	5	4533	1	419	950	360
0	0	12829	11662	5	4538	1	416	950	360
0	0	12838	11652	5	4543	1	419	950	360
0	0	12846	11641	5	4548	1	422	940	360
0	0	12856	11631	5	4553	1	428	940	360
0	0	12865	11622	5	4558	1	428	940	360
0	0	12874	11613	5	4563	1	431	930	360
0	0	12883	11608	5	4568	1	431	930	360
0	0	12892	11603	5	4573	1	454	930	360
0	0	12903	11598	5	4578	1	454	930	360
0	0	12916	11594	5	4583	1	460	920	360
0	0	12929	11594	5	4588	1	462	920	360
0	0	12943	11589	5	4593	1	468	920	360
0	0	12956	11589	5	4598	1	471	920	360
0	0	12970	11589	5	4603	1	471	920	360
0	0	12984	11589	5	4608	1	479	920	360
0	0	12997	11594	5	4613	1	479	920	360
0	0	13011	11598	5	4618	1	479	920	380
0	0	13024	11602	5	4623	1	479	920	380
0	0	13036	11608	5	4628	1	479	920	390
0	0	13051	11614	5	4633	1	482	920	390
0	0	13066	11623	5	4638	1	491	920	390
0	0	13081	11631	5	4643	1	491	920	390
0	0	13095	11641	5	4648	1	494	920	390
0	0	13109	11651	5	4653	1	496	920	390
0	0	13121	11663	5	4658	1	496	920	390
0	0	13134	11677	5	4663	1	496	920	390
0	0	13147	11695	5	4668	1	501	920	390
0	0	13158	11714	5	4673	1	499	920	390
0	0	13171	11736	5	4678	1	496	920	390
0	0	13182	11758	5	4683	1	499	920	390
0	0	13192	11780	5	4688	1	499	920	390
0	0	13202	11801	5	4693	1	499	920	390
0	0	13210	11821	5	4698	1	494	920	390
0	0	13216	11840	5	4703	1	496	920	390
0	0	13222	11857	5	4708	1	496	920	390
0	0	13226	11874	5	4713	1	496	920	390
0	0	13230	11887	5	4718	1	499	930	390
0	0	13230	11898	5	4723	1	499	930	390
0	0	13230	11907	5	4728	1	499	930	390
0	0	13233	11915	5	4733	1	501	930	390
0	0	13233	11924	5	4738	1	499	950	390
0	0	13233	11933	5	4743	1	499	950	390
0	0	13233	11941	5	4748	1	499	950	390
0	0	13233	11949	5	4753	1	499	950	380
0	0	13237	11957	5	4758	1	499	950	380
0	0	13237	11966	5	4763	1	501	950	360
0	0	13242	11976	5	4768	1	501	950	360
0	0	13242	11984	5	4773	1	504	970	360
0	0	13247	11991	5	4778	1	509	970	360
0	0	13247	11996	5	4783	1	512	970	360
0	0	13247	11996	5	4788	1	512	970	360
0	0	13247	11996	5	4793	1	514	970	360
0	0	13247	11996	5	4798	1	514	970	360
0	0	13247	11996	5	4803	1	512	970	360
0	0	13247	11996	5	4808	1	512	970	360
0	0	13247	11989	5	4813	1	512	970	360
0	0	13247	11983	5	4818	1	512	970	360
0	0	13247	11975	5	4823	1	506	970	360
0	0	13247	11965	5	4828	1	509	970	360
0	0	13247	11949	5	4833	1	506	970	360
0	0	13243	11930	5	4838	1	512	970	360
0	0	13243	11908	5	4843	1	509	970	360
0	0	13243	11885	5	4848	1	512	970	360
0	0	13243	11863	5	4853	1	512	970	360
0	0	13243	11840	5	4858	1	512	970	360
0	0	13243	11817	5	4863	1	519	970	360
0	0	13250	11796	5	4868	1	517	970	360
0	0	13256	11777	5	4873	1	519	970	360
0	0	13264	11760	5	4878	1	519	970	360
0	0	13272	11746	5	4883	1	519	950	380
0	0	13281	11732	5	4888	1	525	950	380
0	0	13291	11719	5	4893	1	519	960	390
0	0	13301	11707	5	4898	1	522	950	390
0	0	13311	11696	5	4903	1	519	950	390
0	0	13320	11686	5	4908	1	522	950	390
0	0	13330	11677	5	4913	1	517	950	390
0	0	13339	11669	5	4918	1	512	930	390
0	0	13350	11662	5	4923	1	504	930	390
0	0	13361	11655	5	4928	1	491	930	390
0	0	13372	11648	5	4933	1	465	920	390
0	0	13384	11644	5	4938	1	446	920	390
0	0	13395	11644	5	4943	1	407	920	390
0	0	13406	11644	5	4948	1	352	920	390
0	0	13418	11644	5	4953	1	303	910	410
0	0	13429	11649	5	4958	1	234	910	410
0	0	13439	11659	5	4963	1	94	910	420
0	0	13439	11659	5	4968	0	0	910	420
0	0	13457	11696	5	4973	0	0	910	420
0	0	13465	11723	5	4978	0	0	910	420
0	0	13470	11753	5	4983	0	0	910	420
0	0	13470	11785	5	4988	0	0	910	420
0	0	13470	11815	5	4993	0	0	910	420
0	0	13470	11843	5	4998	0	0	910	420
0	0	13467	11872	5	5003	0	0	910	420
0	0	13467	11901	5	5008	0	0	910	420
0	0	13463	11930	5	5013	0	0	910	420
0	0	13463	11958	5	5018	0	0	910	420
0	0	13463	11983	5	5023	0	0	910	420
0	0	13463	12006	5	5028	0	0	910	420
0	0	13468	12025	5	5033	0	0	910	420
0	0	13468	12042	5	5038	0	0	910	420
0	0	13468	12057	6	5044	0	0	910	420
0	0	13461	12070	5	5049	0	0	910	420
0	0	13455	12081	5	5054	0	0	930	420
0	0	13450	12089	5	5059	0	0	930	410
0	0	13444	12095	5	5064	0	0	930	410
0	0	13441	12101	5	5069	0	0	920	390
0	0	13441	12107	5	5074	0	0	920	390
0	0	13441	12112	5	5079	0	0	920	390
0	0	13441	12117	5	5084	0	0	930	390
0	0	13451	12124	5	5089	0	0	930	390
0	0	13463	12131	5	5094	0	0	930	390
0	0	13481	12141	5	5099	0	0	930	390
0	0	13502	12154	5	5104	0	0	930	390
0	0	13527	12168	5	5109	0	0	950	390
0	0	13554	12184	5	5114	0	0	950	410
0	0	13579	12200	5	5119	0	0	950	410
0	0	13606	12216	5	5124	0	0	960	420
0	0	13630	12230	5	5129	0	0	960	420
0	0	13650	12240	5	5134	0	0	980	410
0	0	13669	12245	5	5139	0	0	970	380
0	0	13681	12245	5	5144	0	0	970	350
0	0	13690	12233	5	5149	0	0	970	330
0	0	13690	12217	5	5154	0	0	960	300
0	0	13687	12194	5	5159	0	0	970	300
0	0	13679	12167	5	5164	0	0	970	300
0	0	13667	12138	5	5169	0	0	970	300
0	0	13654	12107	5	5174	0	0	970	300
0	0	13643	12077	5	5179	0	0	980	300
0	0	13633	12048	5	5184	0	0	970	300
0	0	13624	12021	5	5189	0	0	970	300
0	0	13617	11998	5	5194	0	0	970	300
0	0	13608	11976	5	5199	0	0	960	300
0	0	13597	11956	5	5204	0	0	960	300
0	0	13585	11935	5	5209	0	0	960	300
0	0	13571	11913	5	5214	0	0	950	300
0	0	13558	11891	5	5219	0	0	950	300
0	0	13546	11869	5	5224	0	0	940	300
0	0	13536	11847	5	5229	0	0	940	300
0	0	13527	11829	5	5234	0	0	940	320
0	0	13522	11812	5	5239	0	0	940	350
0	0	13522	11799	5	5244	0	0	940	360
0	0	13518	11789	5	5249	0	0	950	390
0	0	13518	11781	5	5254	0	0	950	410
0	0	13518	11776	5	5259	0	0	960	440
0	0	13514	11770	5	5264	0	0	970	450
0	0	13514	11763	5	5269	0	0	970	450
0	0	13506	11756	5	5274	0	0	970	450
0	0	13500	11747	5	5279	0	0	990	450
0	0	13493	11740	5	5284	0	0	990	450
0	0	13486	11734	5	5289	0	0	1000	450
0	0	13480	11728	5	5294	0	0	1000	450
0	0	13473	11724	5	5299	0	0	1000	450
0	0	13467	11719	5	5304	0	0	1020	440
0	0	13461	11715	5	5309	0	0	1020	430
0	0	13455	11710	5	5314	0	0	1030	430
0	0	13451	11705	5	5319	0	0	1020	410
0	0	13447	11699	5	5324	0	0	1020	410
0	0	13442	11692	5	5329	0	0	1020	410
0	0	13437	11686	5	5334	0	0	1020	410
0	0	13431	11678	5	5339	0	0	1020	410
0	0	13423	11671	5	5344	0	0	1010	410
0	0	13415	11663	5	5349	0	0	1010	410
0	0	13408	11656	5	5354	0	0	1010	410
0	0	13401	11649	5	5359	0	0	1010	410
0	0	13394	11644	5	5364	0	0	990	410
0	0	13390	11639	5	5369	0	0	990	410
0	0	13386	11635	5	5374	0	0	980	390
0	0	13386	11635	5	5379	0	0	980	390
0	0	13386	11628	5	5384	0	0	970	390
0	0	13386	11628	5	5389	0	0	970	390
0	0	13382	11623	5	5394	0	0	970	390
0	0	13382	11623	5	5399	0	0	970	390
0	0	13382	11623	5	5404	0	0	960	390
0	0	13382	11623	5	5409	0	0	960	390
0	0	13382	11623	5	5414	0	0	960	390
0	0	13387	11623	5	5419	0	0	960	390
0	0	13410	11693	5	5424	1	326	950	390
0	0	13416	11709	5	5429	1	333	950	390
0	0	13425	11726	5	5434	1	343	950	390
0	0	13435	11744	5	5439	1	343	950	390
0	0	13447	11763	5	5444	1	352	950	390
0	0	13459	11783	5	5449	1	352	950	410
0	0	13472	11804	5	5454	1	349	950	410
0	0	13485	11826	5	5459	1	352	950	420
0	0	13496	11848	5	5464	1	352	950	420
0	0	13508	11867	5	5469	1	356	950	420
0	0	13519	11885	5	5474	1	359	960	420
0	0	13530	11903	5	5479	1	359	960	420
0	0	13541	11918	5	5484	1	362	960	420
0	0	13551	11931	5	5489	1	362	960	420
0	0	13560	11941	5	5494	1	362	980	420
0	0	13570	11949	5	5499	1	365	980	420
0	0	13578	11955	5	5504	1	369	980	420
0	0	13586	11960	5	5509	1	369	980	420
0	0	13591	11964	5	5514	1	372	990	420
0	0	13595	11964	5	5519	1	372	990	420
0	0	13595	11968	5	5524	1	372	990	420
0	0	13599	11968	5	5529	1	375	990	420
0	0	13599	11968	5	5534	1	378	1010	410
0	0	13605	11968	5	5539	1	382	1010	410
0	0	13609	11968	5	5544	1	395	1010	410
0	0	13609	11965	5	5549	1	401	1020	430
0	0	13614	11965	5	5554	1	404	1020	430
0	0	13614	11959	5	5559	1	407	1020	440
0	0	13620	11955	5	5564	1	410	1030	440
0	0	13620	11951	5	5569	1	416	1030	440
0	0	13625	11945	5	5574	1	419	1030	440
0	0	13625	11938	5	5579	1	428	1030	440
0	0	13630	11928	5	5584	1	434	1030	440
0	0	13630	11916	5	5589	1	437	1030	440
0	0	13630	11902	5	5594	1	443	1030	440
0	0	13630	11884	5	5599	1	446	1030	440
0	0	13630	11866	5	5604	1	446	1020	440
0	0	13630	11847	5	5609	1	446	1020	440
0	0	13626	11826	5	5614	1	446	1020	440
0	0	13626	11806	5	5619	1	448	1020	440
0	0	13621	11785	5	5624	1	446	1020	440
0	0	13617	11764	5	5629	1	451	1020	440
0	0	13613	11743	5	5634	1	454	1000	450
0	0	13609	11723	5	5639	1	451	1000	450
0	0	13604	11704	5	5644	1	454	1000	450
0	0	13601	11687	5	5649	1	457	1000	450
0	0	13597	11672	5	5654	1	457	990	450
0	0	13597	11660	5	5659	1	457	990	450
0	0	13592	11649	5	5664	1	457	990	450
0	0	13592	11640	5	5669	1	462	990	450
0	0	13592	11632	5	5674	1	465	990	450
0	0	13592	11624	5	5679	1	468	970	450
0	0	13592	11617	5	5684	1	471	970	450
0	0	13592	11608	5	5689	1	468	970	450
0	0	13589	11601	5	5694	1	468	970	450
0	0	13589	11593	5	5699	1	471	970	450
0	0	13589	11585	5	5704	1	468	970	450
0	0	13589	11579	5	5709	1	468	960	450
0	0	13589	11574	5	5714	1	468	960	450
0	0	13589	11574	5	5719	1	468	960	450
0	0	13589	11570	5	5724	1	465	960	450
0	0	13589	11570	5	5729	1	465	960	450
0	0	13589	11570	5	5734	1	468	960	450
0	0	13589	11570	5	5739	1	471	960	450
0	0	13589	11574	5	5744	1	474	960	450
0	0	13593	11574	5	5749	1	479	960	450
0	0	13593	11579	5	5754	1	479	940	450
0	0	13593	11579	5	5759	1	488	940	450
0	0	13597	11586	5	5764	1	499	940	450
0	0	13597	11591	5	5769	1	519	940	450
0	0	13605	11602	5	5774	1	525	940	450
0	0	13612	11616	5	5779	1	527	940	450
0	0	13620	11635	5	5784	1	527	940	450
0	0	13629	11657	5	5789	1	527	940	450
0	0	13637	11681	5	5794	1	527	940	450
0	0	13646	11706	5	5799	1	527	940	450
0	0	13656	11732	5	5804	1	527	940	450
0	0	13664	11757	5	5809	1	527	940	450
0	0	13673	11780	5	5814	1	527	940	450
0	0	13679	11802	5	5819	1	525	940	450
0	0	13685	11820	5	5824	1	527	940	470
0	0	13692	11837	5	5829	1	527	940	470
0	0	13699	11852	5	5834	1	527	940	470
0	0	13707	11866	5	5839	1	530	940	470
0	0	13715	11881	5	5844	1	527	960	450
0	0	13722	11898	5	5849	1	527	960	450
0	0	13730	11914	5	5854	1	527	960	450
0	0	13738	11931	5	5859	1	532	960	450
0	0	13746	11946	5	5864	1	532	970	450
0	0	13755	11960	6	5870	1	535	970	440
0	0	13763	11974	5	5875	1	532	970	440
0	0	13770	11985	5	5880	1	532	980	420
0	0	13776	11994	5	5885	1	535	980	420
0	0	13781	12001	5	5890	1	535	980	420
0	0	13786	12006	5	5895	1	540	980	420
0	0	13791	12010	5	5900	1	542	980	410
0	0	13796	12014	5	5905	1	542	990	410
0	0	13802	12014	5	5910	1	542	980	390
0	0	13806	12019	5	5915	1	542	980	390
0	0	13810	12019	5	5920	1	542	980	390
0	0	13810	12019	5	5925	1	540	1000	390
0	0	13814	12019	5	5930	1	540	1000	390
0	0	13814	12019	5	5935	1	540	1000	390
0	0	13818	12023	5	5940	1	538	1000	390
0	0	13818	12023	5	5945	1	538	1000	390
0	0	13823	12023	5	5950	1	538	1000	390
0	0	13823	12023	5	5955	1	540	1000	390
0	0	13829	12017	5	5960	1	542	1000	390
0	0	13833	12017	5	5965	1	547	1000	390
0	0	13838	12012	5	5970	1	552	1010	390
0	0	13843	12012	5	5975	1	561	1010	390
0	0	13847	12005	5	5980	1	566	1010	390
0	0	13851	11997	5	5985	1	570	1010	390
0	0	13855	11988	5	5990	1	578	1010	390
0	0	13855	11976	5	5995	1	582	1010	390
0	0	13861	11961	5	6000	1	582	1010	390
0	0	13861	11944	5	6005	1	580	1000	390
0	0	13866	11927	5	6010	1	582	1000	390
0	0	13866	11909	5	6015	1	582	1000	390
0	0	13872	11890	5	6020	1	582	1000	390
0	0	13872	11869	5	6025	1	582	1000	390
0	0	13879	11846	5	6030	1	588	1000	390
0	0	13883	11822	5	6035	1	586	980	390
0	0	13887	11799	5	6040	1	590	980	390
0	0	13891	11776	5	6045	1	588	980	390
0	0	13895	11753	5	6050	1	590	980	390
0	0	13900	11732	5	6055	1	594	990	410
0	0	13904	11712	5	6060	1	594	980	410
0	0	13910	11695	5	6065	1	592	980	420
0	0	13915	11680	5	6070	1	590	980	420
0	0	13921	11668	5	6075	1	590	960	420
0	0	13928	11657	5	6080	1	592	960	420
0	0	13937	11647	5	6085	1	590	960	420
0	0	13947	11638	5	6090	1	588	960	420
0	0	13958	11633	5	6095	1	588	950	420
0	0	13969	11629	5	6100	1	578	950	420
0	0	13979	11629	5	6105	1	570	950	420
0	0	13988	11629	5	6110	1	561	950	420
0	0	13997	11629	5	6115	1	549	940	420
0	0	14005	11635	5	6120	1	538	940	420
0	0	14015	11640	5	6125	1	522	940	420
0	0	14026	11647	5	6130	1	496	940	420
0	0	14036	11656	5	6135	1	462	930	420
0	0	14046	11669	5	6140	1	416	930	420
0	0	14055	11685	5	6145	1	362	930	420
0	0	14062	11704	5	6150	1	284	930	420
0	0	14067	11725	5	6155	1	163	930	420
0	0	14067	11725	5	6160	0	0	930	420
0	0	14071	11776	5	6165	0	0	930	420
0	0	14071	11802	5	6170	0	0	930	420
0	0	14071	11829	5	6175	0	0	930	420
0	0	14063	11855	5	6180	0	0	930	420
0	0	14051	11880	5	6185	0	0	930	420
0	0	14037	11905	5	6190	0	0	930	420
0	0	14020	11931	5	6195	0	0	930	420
0	0	14001	11957	5	6200	0	0	930	420
0	0	13980	11983	5	6205	0	0	930	420
0	0	13956	12006	5	6210	0	0	930	410
0	0	13930	12024	5	6215	0	0	910	410
0	0	13903	12038	5	6220	0	0	910	390
0	0	13873	12046	5	6225	0	0	910	380
0	0	13842	12046	5	6230	0	0	910	360
0	0	13809	12046	5	6235	0	0	910	350
0	0	13774	12046	5	6240	0	0	910	320
0	0	13738	12036	5	6245	0	0	900	300
0	0	13701	12027	5	6250	0	0	900	300
0	0	13664	12017	5	6255	0	0	900	300
0	0	13630	12008	5	6260	0	0	900	300
0	0	13597	12000	5	6265	0	0	900	300
0	0	13568	11994	5	6270	0	0	900	300
0	0	13541	11989	5	6275	0	0	900	300
0	0	13515	11989	5	6280	0	0	900	300
0	0	13491	11984	5	6285	0	0	900	300
0	0	13466	11984	5	6290	0	0	900	300
0	0	13442	11984	5	6295	0	0	900	300
0	0	13418	11980	5	6300	0	0	900	300
0	0	13393	11980	5	6305	0	0	900	300
0	0	13370	11980	5	6310	0	0	900	300
0	0	13347	11980	5	6315	0	0	900	300
0	0	13326	11984	5	6320	0	0	900	300
0	0	13309	11990	5	6325	0	0	910	300
0	0	13293	11997	5	6330	0	0	910	330
0	0	13282	12008	5	6335	0	0	920	350
0	0	13272	12020	5	6340	0	0	920	360
0	0	13266	12034	5	6345	0	0	930	360
0	0	13262	12049	5	6350	0	0	930	360
0	0	13262	12063	5	6355	0	0	930	360
0	0	13262	12078	5	6360	0	0	940	360
0	0	13262	12091	5	6365	0	0	940	350
0	0	13262	12104	5	6370	0	0	950	350
0	0	13266	12115	5	6375	0	0	950	330
0	0	13266	12126	5	6380	0	0	960	330
0	0	13266	12137	5	6385	0	0	960	330
0	0	13266	12146	5	6390	0	0	960	330
0	0	13266	12155	5	6395	0	0	970	330
0	0	13266	12162	5	6400	0	0	970	330
0	0	13266	12168	5	6405	0	0	970	330
0	0	13266	12173	5	6410	0	0	980	330
0	0	13266	12177	5	6415	0	0	980	330
0	0	13266	12181	5	6420	0	0	980	330
0	0	13266	12181	5	6425	0	0	990	330
0	0	13266	12181	5	6430	0	0	990	330
0	0	13266	12181	5	6435	0	0	990	330
0	0	13266	12181	5	6440	0	0	990	330
0	0	13266	12181	5	6445	0	0	990	330
0	0	13266	12181	5	6450	0	0	1010	350
0	0	13266	12181	5	6455	0	0	1010	350
0	0	13272	12181	5	6460	0	0	1010	350
0	0	13279	12181	5	6465	0	0	1010	350
0	0	13286	12181	5	6470	0	0	1010	350
0	0	13300	12181	2	6472	1	861	1010	350
0	0	13306	12181	5	6477	1	875	1020	370
0	0	13306	12181	5	6482	1	893	1020	370
0	0	13310	12181	5	6487	1	913	1020	380
0	0	13310	12181	5	6492	1	931	1020	380
0	0	13315	12181	5	6497	1	945	1030	380
0	0	13315	12181	5	6502	1	959	1030	380
0	0	13315	12181	5	6507	1	970	1030	380
0	0	13319	12181	5	6512	1	980	1030	380
0	0	13319	12181	5	6517	1	988	1030	380
0	0	13319	12181	5	6522	1	998	1030	380
0	0	13319	12176	5	6527	1	1007	1030	380
0	0	13319	12176	5	6532	1	1015	1040	400
0	0	13319	12173	5	6537	1	1023	1060	400
0	0	13319	12173	5	6542	1	1023	1060	410
0	0	13315	12173	5	6547	1	1023	1060	410
0	0	13315	12173	5	6552	1	1023	1060	410
0	0	13315	12173	5	6557	1	1023	1080	430
0	0	13311	12173	5	6562	1	1023	1080	430
0	0	13311	12173	5	6567	1	1023	1090	430
0	0	13311	12173	5	6572	1	1023	1090	430
0	0	13311	12173	5	6577	1	1023	1090	430
0	0	13311	12173	5	6582	1	1023	1120	450
0	0	13311	12173	5	6587	1	1023	1120	450
0	0	13311	12173	5	6592	1	1023	1130	460
0	0	13311	12173	5	6597	1	1023	1130	460
0	0	13311	12173	5	6602	1	1023	1130	460
0	0	13315	12173	5	6607	1	1023	1150	470
0	0	13315	12176	5	6612	1	1023	1120	480
0	0	13315	12176	5	6617	1	1023	1130	490
0	0	13315	12176	5	6622	1	1023	1130	490
0	0	13315	12176	5	6627	1	1023	1130	490
0	0	13315	12180	5	6632	1	1023	1130	490
0	0	13315	12180	5	6637	1	1023	1120	490
0	0	13315	12180	5	6642	1	1023	1120	490
0	0	13315	12180	5	6647	1	1023	1120	490
0	0	13315	12180	5	6652	1	1023	1090	490
0	0	13318	12180	5	6657	1	1023	1090	490
0	0	13318	12180	5	6662	1	1023	1090	490
0	0	13318	12180	5	6667	1	1023	1080	500
0	0	13318	12180	5	6672	1	1023	1080	500
0	0	13318	12185	5	6677	1	1004	1080	500
0	0	13323	12185	5	6682	1	979	1060	500
0	0	13323	12190	5	6687	1	939	1060	500
0	0	13323	12190	5	6692	1	862	1060	500
0	0	13328	12194	5	6697	1	707	1050	500
0	0	13333	12198	5	6702	1	437	1020	500
0	0	13343	12207	5	6707	1	1	1020	500
0	0	13343	12207	5	6712	0	0	1010	500
0	0	13373	12268	5	6717	0	0	990	510
0	0	13384	12322	5	6722	0	0	970	500
0	0	13384	12389	5	6727	0	0	970	500
0	0	13371	12462	5	6732	0	0	940	480
0	0	13351	12540	5	6737	0	0	940	480
0	0	13327	12618	5	6742	0	0	940	480
0	0	13307	12701	5	6747	0	0	960	470
0	0	13307	12701	5	6752	0	0	960	470
