# Supplementary material for: “Let Me Hear Your Handwriting!” Evaluating the Movement Fluency from Its Sonification
Source: PLoS One. 2015 Jun 17;10(6):e0128388. doi: 10.1371/journal.pone.0128388 (PMC4470513; doi:10.1371/journal.pone.0128388)
Supplement: S1 Dataset — (ZIP) [file pone.0128388.s004.zip › S4_Dataset_Experiment1/MO4.txt]

Identification :	moha
2008-09-29	10:20:01
Fichier origine :	C:\Documents and Settings\schon\Bureau\Ecriture\moha4.txt
Nb segments :	1
Seg	Num	X /100 mm	Y /100 mm	Interv ms	Time ms	Tip	P	Az	Al
0	0	14592	14228	20	20	0	0	1320	370
0	0	14592	14199	5	25	0	0	1320	370
0	0	14592	14142	5	30	0	0	1300	370
0	0	14592	14062	5	35	0	0	1320	370
0	0	14592	13960	5	40	0	0	1320	370
0	0	14597	13872	5	45	0	0	1330	360
0	0	14604	13795	5	50	0	0	1360	350
0	0	14610	13730	5	55	0	0	1380	340
0	0	14616	13672	5	60	0	0	1390	330
0	0	14623	13620	5	65	0	0	1410	320
0	0	14633	13572	5	70	0	0	1420	320
0	0	14645	13523	5	75	0	0	1460	310
0	0	14661	13475	5	80	0	0	1460	310
0	0	14680	13423	5	85	0	0	1460	310
0	0	14702	13368	5	90	0	0	1450	300
0	0	14727	13311	5	95	0	0	1420	290
0	0	14757	13256	5	100	0	0	1380	280
0	0	14793	13205	5	105	0	0	1350	260
0	0	14834	13159	5	110	0	0	1310	250
0	0	14879	13121	5	115	0	0	1280	240
0	0	14923	13087	5	120	0	0	1250	250
0	0	14967	13059	5	125	0	0	1230	260
0	0	15006	13034	5	130	0	0	1200	270
0	0	15041	13011	5	135	0	0	1170	270
0	0	15074	12989	5	140	0	0	1150	280
0	0	15104	12965	5	145	0	0	1130	280
0	0	15133	12935	5	150	0	0	1110	280
0	0	15161	12901	5	155	0	0	1090	290
0	0	15190	12860	5	160	0	0	1090	290
0	0	15222	12816	5	165	0	0	1110	280
0	0	15258	12771	5	170	0	0	1110	280
0	0	15299	12726	5	175	0	0	1130	280
0	0	15345	12684	5	180	0	0	1140	280
0	0	15393	12645	5	185	0	0	1150	280
0	0	15446	12609	5	190	0	0	1160	270
0	0	15498	12577	5	195	0	0	1170	270
0	0	15555	12546	5	200	0	0	1180	270
0	0	15613	12518	5	205	0	0	1200	270
0	0	15666	12494	5	210	0	0	1210	260
0	0	15722	12472	5	215	0	0	1230	260
0	0	15775	12452	5	220	0	0	1240	260
0	0	15823	12434	5	225	0	0	1240	260
0	0	15870	12414	5	230	0	0	1250	250
0	0	15911	12392	5	235	0	0	1250	250
0	0	15946	12369	5	240	0	0	1250	250
0	0	15980	12339	5	245	0	0	1240	260
0	0	16013	12307	5	250	0	0	1210	260
0	0	16045	12272	5	255	0	0	1180	270
0	0	16074	12238	5	260	0	0	1160	270
0	0	16103	12202	5	265	0	0	1140	280
0	0	16127	12167	5	270	0	0	1110	280
0	0	16151	12136	5	275	0	0	1110	280
0	0	16172	12104	5	280	0	0	1080	290
0	0	16192	12076	5	285	0	0	1060	290
0	0	16211	12048	5	290	0	0	1040	290
0	0	16229	12020	5	295	0	0	1030	290
0	0	16249	11990	5	300	0	0	1010	300
0	0	16267	11958	5	305	0	0	990	300
0	0	16284	11923	5	310	0	0	980	300
0	0	16300	11886	5	315	0	0	960	300
0	0	16314	11848	5	320	0	0	950	300
0	0	16327	11811	5	325	0	0	930	300
0	0	16339	11777	5	330	0	0	930	300
0	0	16349	11747	5	335	0	0	930	300
0	0	16358	11723	5	340	0	0	930	300
0	0	16365	11701	5	345	0	0	940	300
0	0	16369	11686	5	350	0	0	950	300
0	0	16369	11672	5	355	0	0	960	300
0	0	16369	11665	5	360	0	0	970	300
0	0	16369	11661	5	365	0	0	980	300
0	0	16365	11661	5	370	0	0	990	300
0	0	16359	11661	5	375	0	0	990	300
0	0	16352	11661	5	380	0	0	1010	300
0	0	16341	11657	5	385	0	0	1010	300
0	0	16329	11657	5	390	0	0	1030	290
0	0	16316	11657	5	395	0	0	1040	290
0	0	16302	11654	5	400	0	0	1060	290
0	0	16289	11654	5	405	0	0	1070	290
0	0	16275	11654	5	410	0	0	1080	290
0	0	16262	11654	5	415	0	0	1080	290
0	0	16250	11654	5	420	0	0	1080	290
0	0	16238	11646	5	425	0	0	1070	290
0	0	16230	11639	5	430	0	0	1070	290
0	0	16221	11631	5	435	0	0	1070	290
0	0	16215	11618	5	440	0	0	1060	290
0	0	16209	11603	5	445	0	0	1060	290
0	0	16203	11586	5	450	0	0	1060	290
0	0	16199	11567	5	455	0	0	1050	290
0	0	16194	11547	5	460	0	0	1050	290
0	0	16190	11528	5	465	0	0	1040	290
0	0	16185	11511	5	470	0	0	1030	290
0	0	16180	11496	5	475	0	0	1030	290
0	0	16176	11485	5	480	0	0	1020	290
0	0	16171	11477	5	485	0	0	1010	300
0	0	16166	11474	5	490	0	0	1010	300
0	0	16159	11474	5	495	0	0	990	300
0	0	16149	11474	5	500	0	0	990	300
0	0	16139	11480	5	505	0	0	990	300
0	0	16125	11480	5	510	0	0	980	300
0	0	16110	11480	5	515	0	0	970	300
0	0	16094	11480	5	520	0	0	970	300
0	0	16079	11472	5	525	0	0	960	300
0	0	16068	11463	5	530	0	0	950	300
0	0	16058	11453	5	535	0	0	950	300
0	0	16051	11443	5	540	0	0	940	300
0	0	16045	11435	5	545	0	0	940	300
0	0	16040	11428	5	550	0	0	940	300
0	0	16037	11422	5	555	0	0	930	300
0	0	16037	11422	5	560	0	0	930	300
0	0	16032	11422	5	565	0	0	930	300
0	0	16028	11422	5	570	0	0	930	300
0	0	16025	11429	5	575	0	0	920	300
0	0	16020	11435	5	580	0	0	920	300
0	0	16017	11440	5	585	0	0	920	300
0	0	16017	11440	5	590	0	0	920	300
0	0	16017	11440	5	595	0	0	920	300
0	0	16017	11437	5	600	0	0	920	300
0	0	16025	11430	5	605	0	0	920	300
0	0	16030	11423	5	610	0	0	920	300
0	0	16030	11383	2	612	0	0	910	300
0	0	16037	11372	5	617	0	0	910	300
0	0	16042	11358	5	622	0	0	910	300
0	0	16048	11341	5	627	0	0	910	300
0	0	16055	11322	5	632	0	0	910	300
0	0	16062	11302	5	637	0	0	910	320
0	0	16072	11285	5	642	0	0	910	320
0	0	16084	11272	5	647	0	0	910	330
0	0	16084	11272	4	651	1	7	910	330
0	0	16113	11260	5	656	1	11	910	330
0	0	16130	11260	5	661	1	25	910	330
0	0	16149	11260	5	666	1	55	910	330
0	0	16168	11266	5	671	1	90	910	330
0	0	16189	11271	5	676	1	94	910	330
0	0	16209	11276	5	681	1	125	910	330
0	0	16230	11281	5	686	1	163	910	330
0	0	16251	11286	5	691	1	188	910	330
0	0	16270	11292	5	696	1	191	910	330
0	0	16289	11297	5	701	1	195	910	330
0	0	16307	11305	5	706	1	209	910	330
0	0	16326	11314	5	711	1	252	910	330
0	0	16346	11324	5	716	1	259	910	330
0	0	16367	11339	5	721	1	281	920	330
0	0	16390	11356	5	726	1	284	920	330
0	0	16413	11376	5	731	1	297	920	330
0	0	16438	11398	5	736	1	303	920	330
0	0	16463	11423	5	741	1	323	920	330
0	0	16487	11451	5	746	1	336	920	330
0	0	16510	11482	5	751	1	346	920	330
0	0	16533	11517	5	756	1	343	920	330
0	0	16554	11555	5	761	1	359	920	330
0	0	16574	11598	5	766	1	362	920	350
0	0	16595	11644	5	771	1	378	920	350
0	0	16614	11691	5	776	1	391	920	360
0	0	16634	11740	5	781	1	385	920	360
0	0	16654	11789	5	786	1	378	930	360
0	0	16674	11836	5	791	1	382	930	360
0	0	16693	11881	5	796	1	382	930	360
0	0	16711	11924	5	801	1	388	950	380
0	0	16727	11965	5	806	1	382	950	380
0	0	16741	12004	5	811	1	378	960	390
0	0	16753	12040	5	816	1	382	960	390
0	0	16764	12073	5	821	1	388	970	390
0	0	16773	12103	5	826	1	401	970	390
0	0	16781	12131	5	831	1	401	980	390
0	0	16787	12158	5	836	1	407	990	410
0	0	16790	12182	5	841	1	410	1000	410
0	0	16790	12203	5	846	1	434	1010	410
0	0	16790	12222	5	851	1	451	1020	410
0	0	16794	12241	5	856	1	477	1020	410
0	0	16794	12259	5	861	1	477	1040	410
0	0	16794	12279	5	866	1	479	1040	410
0	0	16794	12296	5	871	1	496	1040	410
0	0	16794	12314	5	876	1	501	1040	410
0	0	16789	12331	5	881	1	517	1040	410
0	0	16785	12345	5	886	1	530	1040	410
0	0	16781	12358	5	891	1	549	1060	410
0	0	16777	12368	5	896	1	549	1060	410
0	0	16773	12376	5	901	1	554	1060	410
0	0	16770	12383	5	906	1	556	1070	410
0	0	16770	12388	5	911	1	556	1070	410
0	0	16764	12392	5	916	1	554	1070	410
0	0	16764	12392	5	921	1	549	1070	410
0	0	16759	12396	5	926	1	545	1070	410
0	0	16759	12396	5	931	1	540	1070	410
0	0	16759	12396	5	936	1	532	1070	410
0	0	16759	12396	5	941	1	525	1070	410
0	0	16759	12396	5	946	1	512	1070	410
0	0	16759	12396	5	951	1	506	1070	410
0	0	16759	12396	5	956	1	501	1070	410
0	0	16759	12396	5	961	1	499	1070	400
0	0	16756	12391	5	966	1	496	1070	400
0	0	16752	12386	5	971	1	491	1060	380
0	0	16746	12379	5	976	1	491	1060	380
0	0	16738	12370	5	981	1	485	1060	380
0	0	16728	12358	5	986	1	491	1060	380
0	0	16718	12343	5	991	1	482	1060	380
0	0	16707	12326	5	996	1	491	1060	380
0	0	16697	12305	5	1001	1	506	1060	380
0	0	16688	12284	5	1006	1	499	1060	380
0	0	16681	12261	5	1011	1	488	1060	380
0	0	16674	12236	5	1016	1	488	1060	380
0	0	16669	12207	5	1021	1	499	1060	380
0	0	16664	12177	5	1026	1	485	1060	380
0	0	16657	12145	5	1031	1	477	1060	380
0	0	16652	12112	5	1036	1	488	1050	370
0	0	16647	12077	5	1041	1	482	1040	370
0	0	16642	12039	5	1046	1	468	1030	350
0	0	16638	11999	5	1051	1	474	1030	350
0	0	16634	11957	5	1056	1	488	1020	350
0	0	16630	11914	5	1061	1	491	1020	350
0	0	16630	11869	5	1066	1	488	1020	350
0	0	16624	11826	5	1071	1	482	1010	350
0	0	16624	11782	5	1076	1	482	1010	350
0	0	16624	11740	5	1081	1	479	1010	350
0	0	16624	11702	5	1086	1	494	1000	360
0	0	16624	11668	5	1091	1	479	1000	360
0	0	16628	11638	5	1096	1	474	1000	360
0	0	16632	11612	5	1101	1	488	990	360
0	0	16638	11587	5	1106	1	485	990	360
0	0	16645	11562	5	1111	1	485	970	360
0	0	16653	11537	5	1116	1	485	970	360
0	0	16660	11514	5	1121	1	474	970	360
0	0	16668	11495	5	1126	1	479	970	360
0	0	16677	11475	5	1131	1	485	970	360
0	0	16686	11456	5	1136	1	488	950	360
0	0	16696	11438	5	1141	1	485	950	360
0	0	16706	11420	5	1146	1	488	950	360
0	0	16715	11406	5	1151	1	479	940	360
0	0	16724	11395	5	1156	1	479	940	360
0	0	16733	11386	5	1161	1	465	940	360
0	0	16743	11378	5	1166	1	462	930	360
0	0	16755	11370	5	1171	1	471	930	360
0	0	16768	11363	5	1176	1	462	930	360
0	0	16783	11357	5	1181	1	454	930	360
0	0	16800	11351	5	1186	1	448	920	360
0	0	16818	11351	5	1191	1	446	920	360
0	0	16838	11351	5	1196	1	457	920	360
0	0	16860	11356	5	1201	1	454	920	360
0	0	16881	11367	5	1206	1	437	920	360
0	0	16903	11384	5	1211	1	398	920	360
0	0	16924	11405	5	1216	1	362	920	360
0	0	16942	11429	5	1221	1	333	920	360
0	0	16961	11456	5	1226	1	259	920	360
0	0	16979	11484	5	1231	1	166	920	360
0	0	16997	11511	5	1236	1	1	920	360
0	0	16997	11511	5	1241	0	0	920	360
0	0	17030	11557	5	1246	0	0	920	350
0	0	17042	11574	5	1251	0	0	920	350
0	0	17048	11585	5	1256	0	0	920	330
0	0	17048	11593	5	1261	0	0	930	330
0	0	17043	11597	5	1266	0	0	930	330
0	0	17036	11597	5	1271	0	0	940	330
0	0	17028	11604	5	1276	0	0	940	320
0	0	17021	11604	5	1281	0	0	940	320
0	0	17016	11609	5	1286	0	0	940	300
0	0	17013	11609	5	1291	0	0	950	300
0	0	17013	11609	5	1296	0	0	950	300
0	0	17013	11603	5	1301	0	0	960	300
0	0	17021	11598	5	1306	0	0	970	300
0	0	17030	11592	5	1311	0	0	970	300
0	0	17041	11583	5	1316	0	0	980	300
0	0	17053	11574	5	1321	0	0	980	300
0	0	17064	11566	5	1326	0	0	990	300
0	0	17075	11558	5	1331	0	0	990	300
0	0	17085	11549	5	1336	0	0	990	300
0	0	17095	11540	5	1341	0	0	990	300
0	0	17105	11530	5	1346	0	0	990	300
0	0	17114	11521	5	1351	0	0	1010	300
0	0	17125	11511	5	1356	0	0	1010	300
0	0	17134	11502	5	1361	0	0	1010	300
0	0	17143	11492	5	1366	0	0	1010	300
0	0	17151	11482	5	1371	0	0	1010	300
0	0	17161	11473	5	1376	0	0	1010	300
0	0	17170	11466	5	1381	0	0	1010	300
0	0	17180	11460	5	1386	0	0	990	300
0	0	17191	11456	5	1391	0	0	990	300
0	0	17202	11456	5	1396	0	0	990	300
0	0	17215	11456	5	1401	0	0	990	300
0	0	17230	11456	5	1406	0	0	990	300
0	0	17244	11462	5	1411	0	0	990	300
0	0	17259	11468	5	1416	0	0	990	300
0	0	17272	11473	5	1421	0	0	980	300
0	0	17285	11479	5	1426	0	0	980	300
0	0	17297	11487	5	1431	0	0	980	300
0	0	17306	11494	5	1436	0	0	980	300
0	0	17315	11501	5	1441	0	0	980	300
0	0	17321	11507	5	1446	0	0	970	300
0	0	17326	11512	5	1451	0	0	970	300
0	0	17331	11515	5	1456	0	0	970	300
0	0	17335	11519	5	1461	0	0	970	300
0	0	17335	11523	5	1466	0	0	970	300
0	0	17335	11528	5	1471	0	0	970	300
0	0	17276	11603	5	1476	1	362	990	330
0	0	17269	11614	5	1481	1	362	990	330
0	0	17262	11625	5	1486	1	369	990	330
0	0	17255	11635	5	1491	1	401	990	350
0	0	17247	11645	5	1496	1	425	990	350
0	0	17239	11654	5	1501	1	446	1000	360
0	0	17229	11662	5	1506	1	488	1000	360
0	0	17218	11671	5	1511	1	474	1010	350
0	0	17206	11680	5	1516	1	482	1010	350
0	0	17193	11688	5	1521	1	474	1010	350
0	0	17180	11696	5	1526	1	496	1010	350
0	0	17166	11703	5	1531	1	496	1010	350
0	0	17153	11711	5	1536	1	488	1020	350
0	0	17139	11717	5	1541	1	488	1020	350
0	0	17124	11722	5	1546	1	479	1010	340
0	0	17109	11722	5	1551	1	479	1010	340
0	0	17094	11727	5	1556	1	477	1020	320
0	0	17081	11727	5	1561	1	471	1020	320
0	0	17068	11727	5	1566	1	460	1020	320
0	0	17056	11727	5	1571	1	448	1020	320
0	0	17044	11727	5	1576	1	446	1020	320
0	0	17033	11727	5	1581	1	440	1020	320
0	0	17023	11721	5	1586	1	437	1020	320
0	0	17014	11716	5	1591	1	437	1020	320
0	0	17006	11709	5	1596	1	437	1030	320
0	0	16998	11699	5	1601	1	434	1030	320
0	0	16990	11685	5	1606	1	431	1030	320
0	0	16982	11669	5	1611	1	434	1030	320
0	0	16974	11653	5	1616	1	434	1020	320
0	0	16968	11639	5	1621	1	440	1020	320
0	0	16962	11626	5	1626	1	437	1020	320
0	0	16957	11612	5	1631	1	437	1020	320
0	0	16953	11595	5	1636	1	431	1020	320
0	0	16948	11575	5	1641	1	431	1010	330
0	0	16948	11555	5	1646	1	434	1010	330
0	0	16943	11534	5	1651	1	428	1010	330
0	0	16943	11514	5	1656	1	425	1010	330
0	0	16943	11495	5	1661	1	428	1000	330
0	0	16943	11474	5	1666	1	428	1000	330
0	0	16943	11454	5	1671	1	428	1000	330
0	0	16943	11434	5	1676	1	428	990	330
0	0	16943	11414	5	1681	1	428	990	330
0	0	16943	11396	5	1686	1	431	990	330
0	0	16949	11378	5	1691	1	431	980	320
0	0	16953	11363	5	1696	1	434	980	320
0	0	16957	11351	5	1701	1	434	970	300
0	0	16962	11340	5	1706	1	437	960	300
0	0	16968	11331	5	1711	1	437	960	300
0	0	16974	11322	5	1716	1	437	960	300
0	0	16982	11312	5	1721	1	437	960	320
0	0	16991	11305	5	1726	1	440	960	320
0	0	16999	11299	5	1731	1	434	960	330
0	0	17009	11293	5	1736	1	434	960	330
0	0	17019	11288	5	1741	1	437	960	330
0	0	17030	11283	5	1746	1	437	950	330
0	0	17043	11278	5	1751	1	443	950	330
0	0	17057	11278	5	1756	1	446	950	330
0	0	17072	11278	5	1761	1	443	950	330
0	0	17088	11278	5	1766	1	446	950	330
0	0	17104	11284	5	1771	1	448	940	330
0	0	17121	11290	5	1776	1	465	940	330
0	0	17138	11298	5	1781	1	471	940	330
0	0	17154	11309	5	1786	1	468	940	330
0	0	17169	11323	5	1791	1	474	940	330
0	0	17183	11340	5	1796	1	482	940	330
0	0	17199	11359	5	1801	1	494	930	330
0	0	17214	11380	5	1806	1	496	930	330
0	0	17231	11404	5	1811	1	504	930	330
0	0	17246	11427	5	1816	1	499	930	330
0	0	17262	11451	5	1821	1	504	930	330
0	0	17276	11474	5	1826	1	504	930	330
0	0	17289	11496	5	1831	1	504	930	330
0	0	17300	11516	5	1836	1	517	930	330
0	0	17309	11535	5	1841	1	525	930	330
0	0	17317	11553	5	1846	1	519	930	330
0	0	17322	11571	5	1851	1	527	930	330
0	0	17326	11588	5	1856	1	527	930	330
0	0	17326	11606	5	1861	1	535	940	330
0	0	17332	11622	5	1866	1	545	940	330
0	0	17332	11639	5	1871	1	556	940	330
0	0	17337	11655	5	1876	1	549	940	330
0	0	17337	11671	5	1881	1	552	940	330
0	0	17337	11686	5	1886	1	549	950	330
0	0	17337	11699	5	1891	1	554	950	330
0	0	17333	11711	5	1896	1	552	950	330
0	0	17333	11722	5	1901	1	552	960	330
0	0	17333	11731	5	1906	1	552	960	330
0	0	17328	11739	5	1911	1	552	960	330
0	0	17328	11745	5	1916	1	554	970	330
0	0	17328	11749	5	1921	1	554	970	330
0	0	17328	11749	5	1926	1	552	970	330
0	0	17328	11749	5	1931	1	552	970	330
0	0	17328	11749	5	1936	1	552	980	330
0	0	17328	11749	5	1941	1	552	980	330
0	0	17328	11749	5	1946	1	549	980	330
0	0	17328	11749	5	1951	1	542	980	330
0	0	17328	11749	5	1956	1	538	980	330
0	0	17328	11745	5	1961	1	535	990	330
0	0	17328	11741	5	1966	1	535	990	330
0	0	17328	11734	5	1971	1	535	990	330
0	0	17328	11725	5	1976	1	538	990	330
0	0	17328	11712	5	1981	1	535	990	330
0	0	17328	11697	5	1986	1	540	990	330
0	0	17328	11682	5	1991	1	542	990	330
0	0	17328	11666	5	1996	1	540	990	330
0	0	17328	11648	5	2001	1	542	990	330
0	0	17328	11629	5	2006	1	535	990	330
0	0	17328	11610	5	2011	1	535	980	330
0	0	17328	11589	5	2016	1	525	980	330
0	0	17328	11569	5	2021	1	522	980	330
0	0	17328	11551	5	2026	1	530	980	330
0	0	17328	11533	5	2031	1	535	970	330
0	0	17328	11517	5	2036	1	530	970	330
0	0	17332	11504	5	2041	1	527	970	330
0	0	17336	11491	5	2046	1	540	970	330
0	0	17340	11479	5	2051	1	542	960	330
0	0	17344	11469	5	2056	1	538	960	330
0	0	17348	11458	5	2061	1	535	960	330
0	0	17348	11448	5	2066	1	538	950	330
0	0	17355	11440	5	2071	1	535	950	330
0	0	17355	11430	5	2076	1	538	950	330
0	0	17362	11423	5	2081	1	538	950	330
0	0	17366	11416	5	2086	1	542	940	330
0	0	17370	11407	5	2091	1	549	940	330
0	0	17374	11400	5	2096	1	552	940	330
0	0	17378	11393	5	2101	1	549	940	330
0	0	17382	11388	5	2106	1	547	940	330
0	0	17382	11388	5	2111	1	547	940	330
0	0	17387	11383	5	2116	1	547	940	330
0	0	17387	11383	5	2121	1	547	940	330
0	0	17387	11379	5	2126	1	549	930	330
0	0	17393	11379	5	2131	1	552	930	330
0	0	17393	11374	5	2136	1	556	930	330
0	0	17397	11374	5	2141	1	556	930	330
0	0	17401	11374	5	2146	1	559	930	330
0	0	17401	11374	5	2151	1	561	930	330
0	0	17408	11374	5	2156	1	563	930	330
0	0	17408	11374	5	2161	1	566	930	330
0	0	17415	11374	5	2166	1	566	930	330
0	0	17418	11374	5	2171	1	568	930	330
0	0	17418	11374	5	2176	1	570	920	330
0	0	17424	11374	5	2181	1	578	920	330
0	0	17424	11374	5	2186	1	590	920	330
0	0	17430	11378	5	2191	1	613	920	330
0	0	17436	11378	5	2196	1	625	920	330
0	0	17443	11384	5	2201	1	627	920	330
0	0	17449	11388	5	2206	1	627	920	330
0	0	17455	11392	5	2211	1	627	920	330
0	0	17461	11395	5	2216	1	629	920	330
0	0	17466	11399	5	2221	1	633	920	330
0	0	17472	11403	5	2226	1	639	920	330
0	0	17478	11409	5	2231	1	656	920	330
0	0	17485	11418	5	2236	1	669	920	330
0	0	17493	11427	5	2241	1	667	920	330
0	0	17499	11437	5	2246	1	671	920	350
0	0	17506	11445	5	2251	1	679	920	350
0	0	17512	11451	5	2256	1	690	920	360
0	0	17517	11458	5	2261	1	691	920	360
0	0	17523	11464	5	2266	1	693	920	360
0	0	17529	11470	5	2271	1	691	930	360
0	0	17534	11477	5	2276	1	690	930	360
0	0	17538	11483	5	2281	1	691	930	360
0	0	17542	11489	5	2286	1	693	930	360
0	0	17545	11496	5	2291	1	694	930	360
0	0	17549	11504	5	2296	1	696	930	360
0	0	17553	11512	5	2301	1	698	930	360
0	0	17557	11521	5	2306	1	700	930	360
0	0	17561	11530	5	2311	1	704	930	360
0	0	17567	11540	5	2316	1	704	930	360
0	0	17573	11553	5	2321	1	700	930	360
0	0	17578	11566	5	2326	1	703	930	360
0	0	17584	11581	5	2331	1	703	940	360
0	0	17590	11596	5	2336	1	706	950	380
0	0	17595	11611	5	2341	1	703	950	380
0	0	17601	11627	5	2346	1	703	950	390
0	0	17606	11641	5	2351	1	706	950	390
0	0	17611	11655	5	2356	1	712	950	390
0	0	17615	11669	5	2361	1	714	950	390
0	0	17619	11681	5	2366	1	714	950	390
0	0	17619	11692	5	2371	1	719	960	390
0	0	17624	11701	5	2376	1	732	960	390
0	0	17624	11709	5	2381	1	740	960	390
0	0	17630	11717	5	2386	1	738	960	390
0	0	17630	11725	5	2391	1	740	970	390
0	0	17634	11732	5	2396	1	743	970	390
0	0	17634	11738	5	2401	1	745	970	390
0	0	17639	11744	5	2406	1	744	970	390
0	0	17639	11751	5	2411	1	745	970	390
0	0	17645	11759	5	2416	1	744	980	390
0	0	17650	11769	5	2421	1	743	980	390
0	0	17655	11778	5	2426	1	745	980	390
0	0	17661	11788	5	2431	1	745	980	390
0	0	17666	11794	5	2436	1	745	980	390
0	0	17670	11800	5	2441	1	746	1000	390
0	0	17670	11806	5	2446	1	751	1000	390
0	0	17676	11812	5	2451	1	757	1000	410
0	0	17676	11818	5	2456	1	759	1000	410
0	0	17681	11822	5	2461	1	765	1010	410
0	0	17681	11826	5	2466	1	772	1010	410
0	0	17685	11826	5	2471	1	777	1010	410
0	0	17685	11831	5	2476	1	779	1010	410
0	0	17685	11831	5	2481	1	781	1010	410
0	0	17689	11831	5	2486	1	781	990	420
0	0	17689	11831	5	2491	1	781	990	420
0	0	17693	11835	5	2496	1	781	990	420
0	0	17693	11835	5	2501	1	781	990	420
0	0	17693	11835	5	2506	1	781	990	420
0	0	17693	11835	5	2511	1	781	990	420
0	0	17693	11835	5	2516	1	782	990	420
0	0	17696	11835	5	2521	1	784	980	420
0	0	17696	11835	5	2526	1	788	980	420
0	0	17696	11835	5	2531	1	791	980	420
0	0	17696	11835	5	2536	1	796	980	420
0	0	17696	11835	5	2541	1	801	980	420
0	0	17696	11835	5	2546	1	809	980	420
0	0	17696	11835	5	2551	1	815	980	420
0	0	17696	11835	5	2556	1	819	980	420
0	0	17696	11835	5	2561	1	823	980	420
0	0	17696	11835	5	2566	1	825	980	420
0	0	17696	11832	5	2571	1	828	980	420
0	0	17696	11832	5	2576	1	829	980	420
0	0	17696	11823	5	2581	1	834	980	420
0	0	17696	11816	5	2586	1	841	980	420
0	0	17702	11806	5	2591	1	843	980	420
0	0	17706	11794	5	2596	1	847	980	420
0	0	17710	11778	5	2601	1	853	990	420
0	0	17710	11759	5	2606	1	857	990	420
0	0	17716	11738	5	2611	1	864	990	420
0	0	17716	11715	5	2616	1	866	990	420
0	0	17716	11693	5	2621	1	868	1010	410
0	0	17716	11672	5	2626	1	871	1010	410
0	0	17719	11651	5	2631	1	875	1010	410
0	0	17719	11629	5	2636	1	873	1020	430
0	0	17719	11608	5	2641	1	877	1020	430
0	0	17719	11585	5	2646	1	884	1020	440
0	0	17719	11561	5	2651	1	887	1020	440
0	0	17719	11535	5	2656	1	887	1020	440
0	0	17719	11509	5	2661	1	887	1020	440
0	0	17719	11482	5	2666	1	891	1020	440
0	0	17719	11454	5	2671	1	893	1000	450
0	0	17719	11428	5	2676	1	891	1000	450
0	0	17719	11401	5	2681	1	892	1000	450
0	0	17719	11376	5	2686	1	892	990	450
0	0	17719	11353	5	2691	1	890	990	450
0	0	17719	11332	5	2696	1	887	970	450
0	0	17719	11312	5	2701	1	885	970	450
0	0	17719	11293	5	2706	1	883	960	450
0	0	17716	11276	5	2711	1	884	960	450
0	0	17716	11259	5	2716	1	882	940	450
0	0	17716	11245	5	2721	1	873	940	450
0	0	17716	11235	5	2726	1	864	940	450
0	0	17716	11226	5	2731	1	854	930	450
0	0	17716	11220	5	2736	1	835	930	450
0	0	17716	11216	5	2741	1	809	910	450
0	0	17716	11216	5	2746	1	765	910	450
0	0	17716	11212	5	2751	1	687	910	450
0	0	17716	11212	5	2756	1	552	910	450
0	0	17716	11212	5	2761	1	362	900	450
0	0	17716	11212	5	2766	1	209	900	450
0	0	17716	11212	5	2771	0	0	900	450
0	0	17712	11230	5	2776	0	0	900	440
0	0	17702	11246	5	2781	0	0	900	440
0	0	17691	11270	5	2786	0	0	900	420
0	0	17675	11300	5	2791	0	0	900	420
0	0	17651	11333	5	2796	0	0	900	420
0	0	17623	11368	5	2801	0	0	900	420
0	0	17591	11405	5	2806	0	0	900	420
0	0	17556	11443	5	2811	0	0	900	420
0	0	17521	11483	5	2816	0	0	900	420
0	0	17487	11524	5	2821	0	0	900	410
0	0	17460	11566	5	2826	0	0	900	410
0	0	17438	11610	5	2831	0	0	910	390
0	0	17424	11657	5	2836	0	0	920	380
0	0	17415	11706	5	2841	0	0	930	360
0	0	17408	11758	5	2846	0	0	950	350
0	0	17408	11813	5	2851	0	0	960	330
0	0	17408	11870	5	2856	0	0	950	300
0	0	17411	11924	5	2861	0	0	950	300
0	0	17426	11976	5	2866	0	0	950	300
0	0	17426	11976	5	2871	0	0	950	300
0	0	17903	12245	36	2907	0	0	1010	300
0	0	17903	12241	5	2912	0	0	1010	300
0	0	17913	12234	5	2917	0	0	1010	300
0	0	17924	12223	5	2922	0	0	1010	300
0	0	17937	12209	5	2927	0	0	1010	300
0	0	17951	12196	5	2932	0	0	1010	300
0	0	17965	12185	5	2937	0	0	990	300
0	0	17977	12178	5	2942	0	0	990	300
0	0	17992	12174	5	2947	0	0	990	300
0	0	18006	12174	5	2952	0	0	990	300
0	0	18014	12179	5	2957	0	0	990	300
0	0	18014	12179	5	2962	0	0	990	300
0	0	17997	12179	5	2967	0	0	980	300
0	0	17968	12176	5	2972	0	0	980	300
0	0	17932	12165	5	2977	0	0	970	300
0	0	17894	12152	5	2982	0	0	970	300
0	0	17860	12138	5	2987	0	0	960	300
0	0	17833	12123	5	2992	0	0	960	300
0	0	17814	12107	5	2997	0	0	950	300
0	0	17802	12088	5	3002	0	0	940	300
0	0	17794	12067	5	3007	0	0	940	300
0	0	17790	12043	5	3012	0	0	930	300
0	0	17790	12017	5	3017	0	0	920	300
0	0	17790	11989	5	3022	0	0	920	300
0	0	17793	11960	5	3027	0	0	920	300
0	0	17799	11931	5	3032	0	0	910	300
0	0	17799	11904	5	3037	0	0	910	300
0	0	17799	11878	5	3042	0	0	900	300
0	0	17788	11853	5	3047	0	0	900	300
0	0	17771	11828	5	3052	0	0	900	300
0	0	17752	11803	5	3057	0	0	900	300
0	0	17733	11779	5	3062	0	0	900	300
0	0	17717	11758	5	3067	0	0	900	300
0	0	17706	11741	5	3072	0	0	900	300
0	0	17699	11729	5	3077	0	0	900	300
0	0	17699	11723	5	3082	0	0	900	300
0	0	17699	11723	5	3087	0	0	910	300
0	0	17699	11723	5	3092	0	0	920	300
0	0	17704	11723	5	3097	0	0	920	300
0	0	17704	11723	5	3102	0	0	920	300
0	0	17708	11728	5	3107	0	0	930	300
0	0	17708	11728	5	3112	0	0	940	300
0	0	17708	11728	5	3117	0	0	960	320
0	0	17713	11733	5	3122	0	0	970	330
0	0	17713	11737	5	3127	0	0	990	360
0	0	17713	11743	5	3132	0	0	1000	380
0	0	17717	11751	5	3137	0	0	1020	370
0	0	17717	11760	5	3142	0	0	1020	370
0	0	17717	11768	5	3147	0	0	1020	370
0	0	17717	11778	5	3152	0	0	1010	350
0	0	17717	11786	5	3157	0	0	1010	350
0	0	17717	11794	5	3162	0	0	1010	350
0	0	17717	11800	5	3167	0	0	1010	350
0	0	17717	11805	5	3172	0	0	1000	360
0	0	17717	11810	5	3177	0	0	1000	360
0	0	17717	11815	5	3182	0	0	990	360
0	0	17717	11820	5	3187	0	0	990	360
0	0	17713	11824	5	3192	0	0	970	360
0	0	17713	11824	5	3197	0	0	970	360
0	0	17713	11824	5	3202	0	0	970	360
0	0	17713	11824	5	3207	0	0	950	360
0	0	17709	11817	5	3212	0	0	950	360
0	0	17709	11811	5	3217	0	0	940	360
0	0	17709	11804	5	3222	0	0	940	360
0	0	17709	11798	5	3227	0	0	930	360
0	0	17709	11790	5	3232	0	0	930	360
0	0	17704	11785	5	3237	0	0	930	360
0	0	17700	11780	5	3242	0	0	930	360
0	0	17694	11775	5	3247	0	0	920	360
0	0	17688	11770	5	3252	0	0	920	360
0	0	17682	11764	5	3257	0	0	920	360
0	0	17678	11758	5	3262	0	0	930	360
0	0	17678	11754	5	3267	0	0	930	360
0	0	17674	11754	5	3272	0	0	930	360
0	0	17674	11754	5	3277	0	0	940	360
0	0	17674	11750	5	3282	0	0	940	360
0	0	17674	11750	5	3287	0	0	940	360
0	0	17664	11759	5	3292	1	191	970	360
0	0	17659	11766	5	3297	1	213	970	360
0	0	17659	11766	5	3302	1	252	970	360
0	0	17654	11771	5	3307	1	310	970	360
0	0	17654	11771	5	3312	1	346	970	360
0	0	17654	11775	5	3317	1	372	960	350
0	0	17654	11775	5	3322	1	391	970	350
0	0	17654	11779	5	3327	1	410	970	350
0	0	17654	11779	5	3332	1	425	970	350
0	0	17654	11785	5	3337	1	437	970	360
0	0	17654	11785	5	3342	1	446	970	360
0	0	17650	11792	5	3347	1	454	970	360
0	0	17650	11796	5	3352	1	457	970	360
0	0	17650	11801	5	3357	1	454	970	360
0	0	17650	11808	5	3362	1	451	970	360
0	0	17650	11817	5	3367	1	451	970	360
0	0	17656	11831	5	3372	1	451	970	360
0	0	17660	11847	5	3377	1	454	970	360
0	0	17666	11866	5	3382	1	454	970	360
0	0	17674	11886	5	3387	1	462	970	360
0	0	17683	11907	5	3392	1	479	970	360
0	0	17694	11928	5	3397	1	504	970	360
0	0	17706	11948	5	3402	1	504	970	360
0	0	17716	11964	5	3407	1	504	970	360
0	0	17726	11975	5	3412	1	501	970	360
0	0	17735	11981	5	3417	1	496	970	360
0	0	17743	11984	5	3422	1	496	970	360
0	0	17752	11984	5	3427	1	501	970	360
0	0	17762	11984	5	3432	1	519	970	360
0	0	17772	11984	5	3437	1	517	970	360
0	0	17782	11984	5	3442	1	512	970	360
0	0	17791	11984	5	3447	1	512	970	360
0	0	17801	11979	5	3452	1	517	970	360
0	0	17810	11975	5	3457	1	527	970	360
0	0	17818	11970	5	3462	1	527	990	360
0	0	17827	11964	5	3467	1	530	990	360
0	0	17835	11958	5	3472	1	554	990	360
0	0	17843	11951	5	3477	1	559	990	360
0	0	17852	11943	5	3482	1	566	990	360
0	0	17861	11934	5	3487	1	570	990	360
0	0	17870	11925	5	3492	1	573	990	360
0	0	17879	11915	5	3497	1	575	990	360
0	0	17888	11904	5	3502	1	575	990	360
0	0	17896	11892	5	3507	1	578	990	360
0	0	17905	11879	5	3512	1	584	990	360
0	0	17914	11865	5	3517	1	584	990	360
0	0	17923	11851	5	3522	1	592	990	360
0	0	17931	11837	5	3527	1	590	990	360
0	0	17939	11823	5	3532	1	590	990	360
0	0	17947	11807	5	3537	1	597	990	360
0	0	17956	11793	5	3542	1	611	990	360
0	0	17964	11778	5	3547	1	616	990	360
0	0	17971	11766	5	3552	1	619	990	360
0	0	17977	11754	5	3557	1	621	970	360
0	0	17982	11743	5	3562	1	619	970	360
0	0	17987	11731	5	3567	1	621	970	360
0	0	17992	11717	5	3572	1	623	970	360
0	0	17997	11702	5	3577	1	625	970	360
0	0	18001	11687	5	3582	1	623	970	360
0	0	18006	11671	5	3587	1	623	970	360
0	0	18009	11657	5	3592	1	617	970	360
0	0	18014	11644	5	3597	1	616	970	360
0	0	18019	11629	5	3602	1	621	970	360
0	0	18024	11615	5	3607	1	621	970	360
0	0	18030	11600	5	3612	1	621	970	360
0	0	18035	11586	5	3617	1	621	970	360
0	0	18040	11575	5	3622	1	619	980	380
0	0	18046	11562	5	3627	1	621	970	380
0	0	18052	11550	5	3632	1	625	970	390
0	0	18059	11539	5	3637	1	625	970	390
0	0	18066	11527	5	3642	1	627	970	390
0	0	18075	11517	5	3647	1	627	970	390
0	0	18083	11508	5	3652	1	635	960	390
0	0	18093	11501	5	3657	1	645	960	390
0	0	18103	11497	5	3662	1	645	960	390
0	0	18113	11497	5	3667	1	651	960	390
0	0	18123	11497	5	3672	1	659	960	390
0	0	18131	11497	5	3677	1	659	960	390
0	0	18141	11504	5	3682	1	664	950	390
0	0	18151	11509	5	3687	1	694	950	390
0	0	18163	11514	5	3692	1	703	950	390
0	0	18177	11521	5	3697	1	707	950	390
0	0	18190	11528	5	3702	1	700	950	390
0	0	18202	11535	5	3707	1	698	950	390
0	0	18213	11542	5	3712	1	703	950	390
0	0	18225	11551	5	3717	1	710	950	390
0	0	18237	11563	5	3722	1	710	950	390
0	0	18251	11579	5	3727	1	706	950	390
0	0	18264	11599	5	3732	1	707	950	410
0	0	18278	11620	5	3737	1	707	950	410
0	0	18291	11642	5	3742	1	707	950	420
0	0	18304	11663	5	3747	1	704	950	420
0	0	18318	11686	5	3752	1	707	950	420
0	0	18332	11709	5	3757	1	707	960	420
0	0	18345	11734	5	3762	1	706	960	420
0	0	18357	11758	5	3767	1	707	960	420
0	0	18369	11783	5	3772	1	707	960	420
0	0	18378	11808	5	3777	1	707	960	420
0	0	18385	11830	5	3782	1	707	980	420
0	0	18390	11852	5	3787	1	707	980	420
0	0	18390	11872	5	3792	1	709	980	420
0	0	18396	11890	5	3797	1	709	980	420
0	0	18400	11909	5	3802	1	707	980	420
0	0	18405	11926	5	3807	1	709	980	420
0	0	18410	11939	5	3812	1	707	980	410
0	0	18410	11951	5	3817	1	707	980	410
0	0	18415	11961	5	3822	1	707	970	390
0	0	18415	11972	5	3827	1	709	970	390
0	0	18420	11982	5	3832	1	704	970	390
0	0	18420	11992	5	3837	1	703	970	390
0	0	18420	12001	5	3842	1	707	970	390
0	0	18424	12008	5	3847	1	707	970	390
0	0	18424	12013	5	3852	1	706	970	390
0	0	18424	12018	5	3857	1	706	970	380
0	0	18424	12018	5	3862	1	706	970	380
0	0	18424	12022	5	3867	1	706	970	360
0	0	18428	12022	5	3872	1	704	970	360
0	0	18428	12022	5	3877	1	703	970	360
0	0	18428	12022	5	3882	1	703	970	360
0	0	18428	12022	5	3887	1	703	970	360
0	0	18428	12022	5	3892	1	701	970	360
0	0	18428	12022	5	3897	1	700	970	360
0	0	18428	12022	5	3902	1	698	970	360
0	0	18428	12016	5	3907	1	697	970	360
0	0	18428	12012	5	3912	1	696	970	360
0	0	18428	12006	5	3917	1	694	990	360
0	0	18428	11998	5	3922	1	694	990	360
0	0	18432	11987	5	3927	1	694	990	360
0	0	18432	11973	5	3932	1	698	990	360
0	0	18436	11958	5	3937	1	698	990	360
0	0	18436	11941	5	3942	1	698	970	360
0	0	18439	11922	5	3947	1	698	970	360
0	0	18439	11902	5	3952	1	698	970	360
0	0	18439	11880	5	3957	1	698	970	360
0	0	18439	11855	5	3962	1	697	970	360
0	0	18439	11828	5	3967	1	691	970	360
0	0	18439	11801	5	3972	1	696	970	360
0	0	18434	11772	5	3977	1	693	970	360
0	0	18434	11744	5	3982	1	693	970	360
0	0	18434	11717	5	3987	1	687	970	360
0	0	18434	11693	5	3992	1	677	970	360
0	0	18439	11673	5	3997	1	671	970	360
0	0	18439	11656	5	4002	1	664	970	360
0	0	18446	11641	5	4007	1	661	970	380
0	0	18452	11629	5	4012	1	662	970	380
0	0	18459	11616	5	4017	1	662	960	390
0	0	18467	11605	5	4022	1	662	960	390
0	0	18475	11595	5	4027	1	662	960	390
0	0	18485	11585	5	4032	1	664	960	390
0	0	18493	11578	5	4037	1	666	960	390
0	0	18501	11572	5	4042	1	661	960	390
0	0	18510	11567	5	4047	1	661	960	390
0	0	18518	11567	5	4052	1	661	960	390
0	0	18527	11563	5	4057	1	652	950	390
0	0	18536	11563	5	4062	1	627	950	390
0	0	18544	11563	5	4067	1	607	950	390
0	0	18554	11569	5	4072	1	556	950	410
0	0	18563	11575	5	4077	1	468	950	410
0	0	18575	11584	5	4082	1	404	950	420
0	0	18587	11596	5	4087	1	333	950	420
0	0	18600	11611	5	4092	1	234	950	420
0	0	18614	11629	5	4097	1	66	950	420
0	0	18614	11629	5	4102	0	0	950	420
0	0	18644	11669	5	4107	0	0	950	420
0	0	18659	11695	5	4112	0	0	960	440
0	0	18673	11724	5	4117	0	0	960	440
0	0	18685	11758	5	4122	0	0	960	450
0	0	18694	11797	5	4127	0	0	960	450
0	0	18698	11842	5	4132	0	0	960	450
0	0	18702	11895	5	4137	0	0	960	450
0	0	18702	11954	5	4142	0	0	960	450
0	0	18709	12019	5	4147	0	0	960	450
0	0	18715	12088	5	4152	0	0	960	450
0	0	18723	12157	5	4157	0	0	960	470
0	0	18733	12224	5	4162	0	0	960	470
0	0	18745	12285	5	4167	0	0	980	480
0	0	18759	12339	5	4172	0	0	980	480
0	0	18774	12387	5	4177	0	0	1000	480
0	0	18793	12432	5	4182	0	0	1020	490
0	0	18815	12475	5	4187	0	0	1030	460
0	0	18843	12517	5	4192	0	0	1010	390
0	0	18881	12561	5	4197	0	0	990	300
0	0	18881	12561	5	4202	0	0	990	300
0	0	19681	11807	5	4207	0	0	1320	400
0	0	19677	11803	5	4212	0	0	1300	400
0	0	19668	11796	5	4217	0	0	1300	400
0	0	19655	11788	5	4222	0	0	1300	400
0	0	19636	11780	5	4227	0	0	1290	400
0	0	19615	11775	5	4232	0	0	1260	380
0	0	19592	11775	5	4237	0	0	1230	360
0	0	19565	11769	5	4242	0	0	1200	340
0	0	19538	11763	5	4247	0	0	1150	300
0	0	19509	11755	5	4252	0	0	1130	280
0	0	19480	11744	5	4257	0	0	1130	280
0	0	19453	11732	5	4262	0	0	1110	280
0	0	19425	11720	5	4267	0	0	1110	280
0	0	19397	11707	5	4272	0	0	1110	280
0	0	19371	11695	5	4277	0	0	1110	280
0	0	19347	11683	5	4282	0	0	1110	280
0	0	19328	11673	5	4287	0	0	1090	290
0	0	19316	11666	5	4292	0	0	1090	290
0	0	19308	11659	5	4297	0	0	1080	290
0	0	19302	11653	5	4302	0	0	1080	290
0	0	19297	11648	5	4307	0	0	1070	290
0	0	19293	11642	5	4312	0	0	1070	290
0	0	19288	11637	5	4317	0	0	1060	290
0	0	19283	11632	5	4322	0	0	1060	290
0	0	19275	11628	5	4327	0	0	1060	290
0	0	19266	11624	5	4332	0	0	1050	290
0	0	19255	11620	5	4337	0	0	1050	290
0	0	19240	11616	5	4342	0	0	1040	290
0	0	19225	11613	5	4347	0	0	1040	290
0	0	19207	11613	5	4352	0	0	1030	290
0	0	19188	11613	5	4357	0	0	1030	290
0	0	19170	11613	5	4362	0	0	1030	290
0	0	19150	11616	5	4367	0	0	1030	290
0	0	19131	11621	5	4372	0	0	1030	290
0	0	19114	11626	5	4377	0	0	1030	290
0	0	19098	11631	5	4382	0	0	1030	290
0	0	19083	11631	5	4387	0	0	1030	290
0	0	19069	11636	5	4392	0	0	1030	290
0	0	19055	11636	5	4397	0	0	1030	290
0	0	19043	11636	5	4402	0	0	1030	290
0	0	19032	11636	5	4407	0	0	1030	290
0	0	19022	11632	5	4412	0	0	1030	290
0	0	19012	11632	5	4417	0	0	1030	290
0	0	19001	11627	5	4422	0	0	1030	290
0	0	18992	11627	5	4427	0	0	1030	290
0	0	18982	11627	5	4432	0	0	1030	290
0	0	18971	11627	5	4437	0	0	1030	290
0	0	18958	11627	5	4442	0	0	1030	290
0	0	18943	11623	5	4447	0	0	1020	290
0	0	18925	11618	5	4452	0	0	1020	290
0	0	18905	11612	5	4457	0	0	1020	290
0	0	18883	11607	5	4462	0	0	1020	290
0	0	18861	11601	5	4467	0	0	1020	290
0	0	18839	11597	5	4472	0	0	1020	290
0	0	18818	11597	5	4477	0	0	1020	290
0	0	18796	11592	5	4482	0	0	1010	300
0	0	18775	11592	5	4487	0	0	1010	300
0	0	18759	11588	5	4492	0	0	1010	300
0	0	18746	11584	5	4497	0	0	1010	300
0	0	18737	11579	5	4502	0	0	1010	300
0	0	18732	11571	5	4507	0	0	1010	300
0	0	18732	11562	5	4512	0	0	1010	300
0	0	18727	11552	5	4517	0	0	1010	300
0	0	18727	11543	5	4522	0	0	1010	300
0	0	18727	11536	5	4527	0	0	1010	300
0	0	18727	11531	5	4532	0	0	1010	300
0	0	18727	11531	5	4537	0	0	1020	320
0	0	18723	11531	5	4542	0	0	1020	350
0	0	18719	11531	5	4547	0	0	1030	380
0	0	18714	11531	5	4552	0	0	1030	380
0	0	18710	11536	5	4557	0	0	1030	370
0	0	18706	11541	5	4562	0	0	1030	370
0	0	18701	11545	5	4567	0	0	1020	350
0	0	18696	11549	5	4572	0	0	1020	350
0	0	18690	11553	5	4577	0	0	1020	350
0	0	18683	11553	5	4582	0	0	1020	350
0	0	18675	11553	5	4587	0	0	1010	350
0	0	18667	11553	5	4592	0	0	1010	350
0	0	18661	11553	5	4597	0	0	1010	350
0	0	18655	11553	5	4602	0	0	1010	350
0	0	18649	11553	5	4607	0	0	1010	350
0	0	18642	11553	5	4612	0	0	1010	350
0	0	18634	11553	5	4617	0	0	1010	350
0	0	18626	11553	5	4622	0	0	1020	350
0	0	18619	11553	5	4627	0	0	1020	350
0	0	18612	11546	5	4632	0	0	1020	350
0	0	18607	11542	5	4637	0	0	1010	340
0	0	18602	11539	5	4642	0	0	1010	340
0	0	18597	11539	5	4647	0	0	1010	330
0	0	18594	11535	5	4652	0	0	1010	330
0	0	18590	11535	5	4657	0	0	1010	330
0	0	18585	11535	5	4662	0	0	1010	330
0	0	18580	11535	5	4667	0	0	1010	330
0	0	18575	11535	5	4672	0	0	1010	330
0	0	18571	11539	5	4677	0	0	1010	330
0	0	18568	11539	5	4682	0	0	1010	330
0	0	18568	11539	5	4687	0	0	1010	330
0	0	18563	11543	5	4692	0	0	1010	330
0	0	18563	11543	5	4697	0	0	1010	330
0	0	18559	11543	3	4700	1	73	990	300
0	0	18555	11543	5	4705	1	114	990	300
0	0	18555	11543	5	4710	1	163	990	300
0	0	18555	11543	5	4715	1	209	990	300
0	0	18555	11543	5	4720	1	241	990	300
0	0	18555	11543	5	4725	1	270	990	300
0	0	18555	11546	5	4730	1	294	990	300
0	0	18555	11546	5	4735	1	303	990	300
0	0	18555	11552	5	4740	1	303	990	300
0	0	18550	11559	5	4745	1	303	990	300
0	0	18550	11564	5	4750	1	323	990	300
0	0	18550	11569	5	4755	1	333	990	300
0	0	18546	11569	5	4760	1	340	990	300
0	0	18546	11574	5	4765	1	346	990	300
0	0	18546	11574	5	4770	1	352	990	300
0	0	18546	11581	5	4775	1	352	990	300
0	0	18546	11588	5	4780	1	356	990	300
0	0	18546	11596	5	4785	1	356	990	300
0	0	18546	11607	5	4790	1	359	990	300
0	0	18546	11617	5	4795	1	359	990	300
0	0	18546	11628	5	4800	1	359	990	300
0	0	18546	11639	5	4805	1	362	990	300
0	0	18550	11652	5	4810	1	362	990	300
0	0	18554	11666	5	4815	1	372	990	300
0	0	18560	11682	5	4820	1	372	990	300
0	0	18567	11699	5	4825	1	372	990	300
0	0	18575	11717	5	4830	1	372	990	300
0	0	18582	11735	5	4835	1	372	990	300
0	0	18588	11752	5	4840	1	372	990	300
0	0	18593	11770	5	4845	1	372	990	300
0	0	18599	11787	5	4850	1	375	1000	320
0	0	18605	11803	5	4855	1	378	1010	310
0	0	18610	11817	5	4860	1	375	1020	320
0	0	18614	11827	5	4865	1	375	1020	320
0	0	18618	11836	5	4870	1	382	1020	320
0	0	18623	11844	5	4875	1	382	1020	320
0	0	18628	11851	5	4880	1	382	1020	320
0	0	18634	11857	5	4885	1	382	1020	320
0	0	18639	11860	5	4890	1	382	1020	320
0	0	18643	11860	5	4895	1	382	1010	330
0	0	18647	11860	5	4900	1	382	1010	330
0	0	18652	11864	5	4905	1	382	1010	330
0	0	18656	11864	5	4910	1	382	1010	330
0	0	18661	11864	5	4915	1	382	1010	330
0	0	18666	11864	5	4920	1	385	1000	330
0	0	18672	11864	5	4925	1	388	1000	330
0	0	18678	11857	5	4930	1	391	1000	330
0	0	18684	11853	5	4935	1	388	1000	330
0	0	18691	11848	5	4940	1	391	990	330
0	0	18698	11841	5	4945	1	391	990	330
0	0	18705	11833	5	4950	1	391	990	330
0	0	18712	11824	5	4955	1	398	990	330
0	0	18719	11815	5	4960	1	401	990	330
0	0	18726	11804	5	4965	1	401	990	330
0	0	18733	11793	5	4970	1	401	1010	350
0	0	18738	11782	5	4975	1	404	1010	350
0	0	18743	11772	5	4980	1	410	1010	350
0	0	18748	11762	5	4985	1	416	1010	350
0	0	18753	11751	5	4990	1	419	1020	350
0	0	18757	11740	5	4995	1	419	1020	350
0	0	18761	11729	5	5000	1	425	1020	350
0	0	18765	11717	5	5005	1	425	1020	350
0	0	18765	11704	5	5010	1	428	1020	350
0	0	18770	11690	5	5015	1	431	1020	350
0	0	18770	11673	5	5020	1	434	1030	350
0	0	18774	11655	5	5025	1	440	1030	350
0	0	18774	11638	5	5030	1	446	1030	350
0	0	18778	11621	5	5035	1	446	1030	350
0	0	18778	11606	5	5040	1	446	1020	350
0	0	18782	11591	5	5045	1	446	1020	350
0	0	18782	11575	5	5050	1	446	1020	350
0	0	18785	11561	5	5055	1	446	1020	350
0	0	18785	11550	5	5060	1	446	1010	350
0	0	18785	11541	5	5065	1	446	1010	350
0	0	18785	11536	5	5070	1	446	1010	350
0	0	18785	11536	5	5075	1	446	1010	350
0	0	18785	11531	5	5080	1	448	1000	360
0	0	18785	11531	5	5085	1	451	1000	360
0	0	18785	11531	5	5090	1	451	1000	360
0	0	18785	11531	5	5095	1	454	1000	360
0	0	18785	11531	5	5100	1	460	1000	360
0	0	18785	11531	5	5105	1	468	1000	360
0	0	18785	11531	5	5110	1	471	1000	360
0	0	18785	11531	5	5115	1	477	1000	360
0	0	18785	11531	5	5120	1	477	990	360
0	0	18785	11531	5	5125	1	479	990	360
0	0	18785	11531	5	5130	1	479	990	360
0	0	18785	11531	5	5135	1	477	990	360
0	0	18785	11536	5	5140	1	474	990	360
0	0	18785	11541	5	5145	1	471	990	360
0	0	18785	11546	5	5150	1	471	990	360
0	0	18785	11552	5	5155	1	471	990	360
0	0	18785	11560	5	5160	1	471	990	360
0	0	18785	11569	5	5165	1	471	990	360
0	0	18785	11584	5	5170	1	462	990	360
0	0	18785	11601	5	5175	1	462	990	360
0	0	18785	11620	5	5180	1	465	990	360
0	0	18785	11640	5	5185	1	468	990	360
0	0	18785	11658	5	5190	1	468	990	360
0	0	18789	11677	5	5195	1	468	990	360
0	0	18792	11696	5	5200	1	468	990	380
0	0	18797	11716	5	5205	1	462	1000	380
0	0	18802	11736	5	5210	1	462	1010	390
0	0	18807	11757	5	5215	1	462	1010	390
0	0	18814	11778	5	5220	1	462	1010	390
0	0	18821	11800	5	5225	1	462	1010	390
0	0	18829	11819	5	5230	1	462	1010	390
0	0	18836	11836	5	5235	1	462	1020	380
0	0	18842	11849	5	5240	1	462	1020	380
0	0	18847	11860	5	5245	1	460	1020	380
0	0	18852	11868	5	5250	1	457	1020	380
0	0	18857	11875	5	5255	1	457	1020	380
0	0	18862	11880	5	5260	1	460	1020	380
0	0	18868	11884	5	5265	1	460	1020	380
0	0	18874	11884	5	5270	1	457	1020	380
0	0	18879	11888	5	5275	1	457	1020	380
0	0	18884	11888	5	5280	1	454	1020	370
0	0	18887	11888	5	5285	1	454	1000	360
0	0	18887	11888	5	5290	1	454	990	350
0	0	18891	11888	5	5295	1	454	990	330
0	0	18891	11888	5	5300	1	454	980	300
0	0	18896	11882	5	5305	1	457	980	300
0	0	18899	11882	5	5310	1	460	980	300
0	0	18905	11875	5	5315	1	462	980	300
0	0	18910	11870	5	5320	1	462	980	300
0	0	18917	11864	5	5325	1	460	980	300
0	0	18925	11856	5	5330	1	462	970	300
0	0	18931	11849	5	5335	1	460	970	300
0	0	18939	11840	5	5340	1	460	970	300
0	0	18946	11832	5	5345	1	462	970	300
0	0	18952	11824	5	5350	1	457	970	300
0	0	18958	11815	5	5355	1	460	970	300
0	0	18964	11804	5	5360	1	462	970	300
0	0	18970	11792	5	5365	1	462	980	300
0	0	18977	11778	5	5370	1	465	980	300
0	0	18983	11763	5	5375	1	468	980	300
0	0	18990	11748	5	5380	1	465	980	300
0	0	18996	11733	5	5385	1	465	990	300
0	0	19002	11717	5	5390	1	471	990	300
0	0	19009	11703	5	5395	1	465	990	300
0	0	19015	11687	5	5400	1	465	990	300
0	0	19021	11672	5	5405	1	465	990	300
0	0	19027	11659	5	5410	1	465	990	300
0	0	19032	11645	5	5415	1	462	990	300
0	0	19039	11631	5	5420	1	465	990	300
0	0	19045	11617	5	5425	1	462	1010	300
0	0	19052	11605	5	5430	1	462	1010	300
0	0	19059	11590	5	5435	1	465	990	300
0	0	19067	11575	5	5440	1	462	990	300
0	0	19074	11562	5	5445	1	462	990	300
0	0	19081	11549	5	5450	1	460	990	300
0	0	19087	11538	5	5455	1	454	990	300
0	0	19093	11530	5	5460	1	460	990	300
0	0	19099	11522	5	5465	1	460	990	300
0	0	19106	11515	5	5470	1	460	980	300
0	0	19112	11511	5	5475	1	454	980	300
0	0	19118	11507	5	5480	1	454	980	300
0	0	19123	11507	5	5485	1	451	980	300
0	0	19129	11503	5	5490	1	448	970	300
0	0	19135	11503	5	5495	1	440	970	300
0	0	19141	11503	5	5500	1	431	970	300
0	0	19149	11503	5	5505	1	419	970	300
0	0	19158	11503	5	5510	1	404	970	300
0	0	19168	11511	5	5515	1	343	970	300
0	0	19180	11521	5	5520	1	330	970	300
0	0	19193	11536	5	5525	1	297	970	300
0	0	19208	11556	5	5530	1	252	970	300
0	0	19226	11582	5	5535	1	209	970	300
0	0	19246	11614	5	5540	1	73	970	300
0	0	19267	11653	5	5545	1	1	970	300
0	0	19267	11653	5	5550	0	0	970	300
0	0	19305	11746	5	5555	0	0	970	300
0	0	19323	11802	5	5560	0	0	970	300
0	0	19334	11862	5	5565	0	0	970	300
0	0	19339	11923	5	5570	0	0	980	300
0	0	19339	11983	5	5575	0	0	980	300
0	0	19326	12038	5	5580	0	0	980	300
0	0	19309	12087	5	5585	0	0	980	300
0	0	19289	12130	5	5590	0	0	980	300
0	0	19267	12165	5	5595	0	0	980	300
0	0	19246	12194	5	5600	0	0	980	300
0	0	19222	12219	5	5605	0	0	980	300
0	0	19198	12240	5	5610	0	0	980	300
0	0	19173	12258	5	5615	0	0	980	300
0	0	19146	12275	5	5620	0	0	990	300
0	0	19120	12289	5	5625	0	0	990	300
0	0	19093	12300	5	5630	0	0	990	300
0	0	19065	12312	5	5635	0	0	990	300
0	0	19035	12323	5	5640	0	0	990	300
0	0	19002	12331	5	5645	0	0	990	300
0	0	18962	12337	5	5650	0	0	1010	300
0	0	18917	12337	5	5655	0	0	1010	300
0	0	18867	12337	5	5660	0	0	1010	300
0	0	18814	12337	5	5665	0	0	1010	300
0	0	18760	12337	5	5670	0	0	1020	290
0	0	18708	12337	5	5675	0	0	1030	290
0	0	18657	12337	5	5680	0	0	1030	290
0	0	18610	12341	5	5685	0	0	1040	290
0	0	18569	12345	5	5690	0	0	1040	290
0	0	18532	12351	5	5695	0	0	1050	290
0	0	18500	12361	5	5700	0	0	1050	290
0	0	18473	12371	5	5705	0	0	1060	290
0	0	18451	12384	5	5710	0	0	1060	290
0	0	18432	12396	5	5715	0	0	1070	290
0	0	18420	12411	5	5720	0	0	1100	300
0	0	18411	12426	5	5725	0	0	1130	340
0	0	18403	12441	5	5730	0	0	1160	360
0	0	18396	12459	5	5735	0	0	1200	380
0	0	18386	12478	5	5740	0	0	1220	390
0	0	18373	12499	5	5745	0	0	1230	390
0	0	18358	12520	5	5750	0	0	1250	380
0	0	18342	12542	5	5755	0	0	1230	370
0	0	18328	12562	5	5760	0	0	1240	370
0	0	18315	12579	5	5765	0	0	1250	350
0	0	18303	12593	5	5770	0	0	1260	350
0	0	18293	12603	5	5775	0	0	1240	340
0	0	18285	12609	5	5780	0	0	1260	330
0	0	18277	12613	5	5785	0	0	1260	330
0	0	18271	12613	5	5790	0	0	1260	330
0	0	18266	12613	5	5795	0	0	1270	330
0	0	18266	12613	5	5800	0	0	1270	330
0	0	18266	12613	5	5805	0	0	1290	340
0	0	18266	12613	5	5810	0	0	1280	340
0	0	18266	12608	5	5815	0	0	1290	350
0	0	18266	12602	5	5820	0	0	1290	350
0	0	18266	12592	5	5825	0	0	1290	370
0	0	18270	12580	5	5830	0	0	1280	370
0	0	18270	12566	5	5835	0	0	1270	390
0	0	18270	12552	5	5840	0	0	1260	390
0	0	18270	12537	5	5845	0	0	1240	400
0	0	18270	12524	5	5850	0	0	1250	410
0	0	18270	12510	5	5855	0	0	1230	420
0	0	18270	12499	5	5860	0	0	1230	430
0	0	18275	12490	5	5865	0	0	1220	450
0	0	18282	12481	5	5870	0	0	1190	460
0	0	18290	12474	5	5875	0	0	1190	470
0	0	18301	12467	5	5880	0	0	1180	490
0	0	18315	12460	5	5885	0	0	1180	490
0	0	18329	12453	5	5890	0	0	1180	510
0	0	18343	12447	5	5895	0	0	1170	530
0	0	18357	12439	5	5900	0	0	1170	530
0	0	18369	12430	5	5905	0	0	1170	540
0	0	18380	12420	5	5910	0	0	1170	540
0	0	18388	12408	5	5915	0	0	1160	560
0	0	18395	12395	5	5920	0	0	1160	560
0	0	18402	12380	5	5925	0	0	1160	570
0	0	18407	12365	5	5930	0	0	1160	570
0	0	18412	12349	5	5935	0	0	1150	580
0	0	18417	12333	5	5940	0	0	1150	580
0	0	18425	12317	5	5945	0	0	1150	580
0	0	18435	12302	5	5950	0	0	1150	580
0	0	18445	12290	5	5955	0	0	1150	580
0	0	18456	12281	5	5960	0	0	1150	580
0	0	18465	12275	5	5965	0	0	1150	580
0	0	18476	12271	5	5970	0	0	1120	580
0	0	18486	12271	5	5975	0	0	1120	580
0	0	18496	12265	5	5980	0	0	1120	580
0	0	18507	12265	5	5985	0	0	1130	600
0	0	18517	12258	5	5990	0	0	1120	600
0	0	18527	12253	5	5995	0	0	1130	610
0	0	18535	12249	5	6000	0	0	1130	610
0	0	18542	12242	5	6005	0	0	1130	610
0	0	18546	12238	5	6010	0	0	1130	610
0	0	18551	12233	5	6015	0	0	1110	640
0	0	18556	12227	5	6020	0	0	1110	640
0	0	18556	12223	5	6025	0	0	1120	640
0	0	18561	12223	5	6030	0	0	1120	640
0	0	18565	12219	5	6035	0	0	1120	640
0	0	18569	12219	5	6040	0	0	1120	640
0	0	18575	12223	5	6045	0	0	1110	670
0	0	18581	12227	5	6050	0	0	1110	670
0	0	18587	12234	5	6055	0	0	1120	670
0	0	18593	12242	5	6060	0	0	1120	670
0	0	18598	12252	5	6065	0	0	1120	670
0	0	18602	12263	5	6070	0	0	1120	670
0	0	18602	12274	5	6075	0	0	1120	670
0	0	18602	12285	5	6080	0	0	1120	670
0	0	18602	12295	5	6085	0	0	1120	670
0	0	18591	12305	5	6090	0	0	1120	670
0	0	18581	12311	5	6095	0	0	1120	670
0	0	18566	12315	5	6100	0	0	1120	670
0	0	18549	12315	5	6105	0	0	1120	670
0	0	18533	12315	5	6110	0	0	1110	670
0	0	18517	12319	5	6115	0	0	1070	670
0	0	18505	12319	5	6120	0	0	1050	650
0	0	18496	12325	5	6125	0	0	1050	650
0	0	18490	12330	5	6130	0	0	1050	650
0	0	18490	12337	5	6135	0	0	1050	650
0	0	18490	12348	5	6140	0	0	1050	650
0	0	18490	12360	5	6145	0	0	1050	650
0	0	18490	12373	5	6150	0	0	1050	650
0	0	18496	12386	5	6155	0	0	1050	650
0	0	18496	12396	5	6160	0	0	1050	650
0	0	18501	12404	5	6165	0	0	1050	650
0	0	18501	12409	5	6170	0	0	1050	640
0	0	18501	12412	5	6175	0	0	1050	640
0	0	18434	12391	5	6180	1	761	1020	630
0	0	18438	12391	5	6185	1	788	1020	630
0	0	18438	12391	5	6190	1	810	1020	630
0	0	18438	12395	5	6195	1	828	1020	630
0	0	18438	12395	5	6200	1	847	980	630
0	0	18438	12395	5	6205	1	864	980	630
0	0	18438	12395	5	6210	1	881	980	630
0	0	18438	12395	5	6215	1	899	980	630
0	0	18438	12395	5	6220	1	912	980	630
0	0	18438	12395	5	6225	1	926	980	630
0	0	18438	12395	5	6230	1	938	980	630
0	0	18438	12395	5	6235	1	947	980	630
0	0	18433	12391	5	6240	1	954	990	650
0	0	18433	12391	5	6245	1	961	990	650
0	0	18429	12391	5	6250	1	967	990	660
0	0	18429	12391	5	6255	1	973	990	660
0	0	18425	12391	5	6260	1	978	990	660
0	0	18425	12391	5	6265	1	982	990	660
0	0	18425	12386	5	6270	1	985	990	660
0	0	18425	12386	5	6275	1	989	1000	680
0	0	18421	12386	5	6280	1	992	1000	680
0	0	18421	12386	5	6285	1	997	1000	690
0	0	18421	12386	5	6290	1	1000	1000	690
0	0	18417	12386	5	6295	1	1004	1010	710
0	0	18417	12386	5	6300	1	1007	1010	710
0	0	18417	12386	5	6305	1	1011	1080	710
0	0	18417	12386	5	6310	1	1014	1100	730
0	0	18417	12386	5	6315	1	1018	1110	740
0	0	18417	12386	5	6320	1	1022	1140	760
0	0	18417	12386	5	6325	1	1023	1140	760
0	0	18417	12386	5	6330	1	1023	1160	770
0	0	18417	12386	5	6335	1	1023	1120	790
0	0	18417	12386	5	6340	1	1023	1140	800
0	0	18417	12386	5	6345	1	1023	1200	820
0	0	18417	12386	5	6350	1	1023	1200	820
0	0	18417	12391	5	6355	1	1023	1240	830
0	0	18417	12391	5	6360	1	1023	1270	850
0	0	18417	12395	5	6365	1	1023	1270	850
0	0	18417	12395	5	6370	1	1023	1350	860
0	0	18417	12395	5	6375	1	1023	1350	860
0	0	18421	12395	5	6380	1	1023	1080	870
0	0	18421	12395	5	6385	1	1023	1080	870
0	0	18421	12395	5	6390	1	1023	1080	870
0	0	18421	12395	5	6395	1	1023	1350	890
0	0	18424	12395	5	6400	1	1023	900	890
0	0	18424	12395	5	6405	1	1023	0	900
0	0	18424	12395	5	6410	1	1023	0	900
0	0	18424	12395	5	6415	1	1023	0	900
0	0	18424	12395	5	6420	1	1023	0	900
0	0	18420	12395	5	6425	1	1023	0	900
0	0	18420	12395	5	6430	1	1023	0	900
0	0	18420	12395	5	6435	1	1023	0	900
0	0	18420	12395	5	6440	1	1023	0	900
0	0	18420	12395	5	6445	1	1023	0	900
0	0	18416	12392	5	6450	1	1023	0	900
0	0	18416	12392	5	6455	1	1023	0	900
0	0	18416	12392	5	6460	1	1023	0	900
0	0	18410	12392	5	6465	1	1023	0	900
0	0	18410	12392	5	6470	1	1023	0	900
0	0	18410	12392	5	6475	1	1023	2700	880
0	0	18406	12392	5	6480	1	1023	2700	880
0	0	18406	12392	5	6485	1	1023	2700	870
0	0	18406	12388	5	6490	1	1023	2700	870
0	0	18406	12388	5	6495	1	1023	2700	870
0	0	18406	12388	5	6500	1	1023	2700	870
0	0	18406	12388	5	6505	1	1023	2700	850
0	0	18406	12388	5	6510	1	1023	2700	850
0	0	18406	12388	5	6515	1	1023	2700	840
0	0	18406	12388	5	6520	1	1023	2700	840
0	0	18406	12388	5	6525	1	1023	2700	840
0	0	18406	12388	5	6530	1	1023	2700	840
0	0	18402	12388	5	6535	1	1023	2700	820
0	0	18402	12388	5	6540	1	1023	2700	820
0	0	18402	12388	5	6545	1	1023	2700	810
0	0	18402	12388	5	6550	1	1023	2700	810
0	0	18402	12388	5	6555	1	1023	2700	810
0	0	18402	12384	5	6560	1	1023	2700	810
0	0	18402	12384	5	6565	1	1023	2700	810
0	0	18398	12384	5	6570	1	1023	2700	790
0	0	18398	12384	5	6575	1	1023	2700	790
0	0	18392	12384	5	6580	1	1023	2700	780
0	0	18389	12384	5	6585	1	1023	2700	780
0	0	18389	12384	5	6590	1	1023	2700	780
0	0	18383	12384	5	6595	1	1023	2700	780
0	0	18383	12384	5	6600	1	1023	2700	780
0	0	18383	12384	5	6605	1	1023	2700	760
0	0	18383	12384	5	6610	1	1023	2700	760
0	0	18383	12384	5	6615	1	1023	2700	750
0	0	18383	12384	5	6620	1	1014	2660	750
0	0	18383	12384	5	6625	1	997	2660	750
0	0	18383	12384	5	6630	1	972	2660	750
0	0	18387	12384	5	6635	1	934	2660	750
0	0	18387	12384	5	6640	1	860	2660	750
0	0	18391	12387	5	6645	1	710	2660	750
0	0	18391	12393	5	6650	1	365	2660	750
0	0	18391	12393	5	6655	0	0	2660	750
0	0	18391	12432	5	6660	0	0	2660	760
0	0	18383	12469	5	6665	0	0	2660	760
0	0	18378	12513	5	6670	0	0	2650	780
0	0	18374	12559	5	6675	0	0	2650	790
0	0	18374	12601	5	6680	0	0	2650	790
0	0	18374	12640	5	6685	0	0	2520	810
0	0	18374	12672	5	6690	0	0	2440	810
0	0	18374	12699	5	6695	0	0	2210	810
0	0	18374	12699	5	6700	0	0	2210	810
0	0	19717	12722	5	6705	0	0	1590	280
0	0	19693	12696	5	6710	0	0	1590	280
0	0	19644	12646	5	6715	0	0	1590	280
0	0	19576	12574	5	6720	0	0	1590	280
0	0	19484	12483	5	6725	0	0	1560	280
0	0	19393	12399	5	6730	0	0	1540	270
0	0	19307	12320	5	6735	0	0	1520	270
0	0	19222	12245	5	6740	0	0	1490	260
0	0	19145	12178	5	6745	0	0	1430	270
0	0	19076	12121	5	6750	0	0	1350	270
0	0	19014	12073	5	6755	0	0	1260	270
0	0	18952	12037	5	6760	0	0	1200	270
0	0	18890	12007	5	6765	0	0	1160	270
0	0	18828	11985	5	6770	0	0	1130	280
0	0	18767	11972	5	6775	0	0	1090	290
0	0	18711	11968	5	6780	0	0	1060	290
0	0	18657	11973	5	6785	0	0	1040	290
0	0	18606	11987	5	6790	0	0	1020	310
0	0	18560	12010	5	6795	0	0	1000	320
0	0	18518	12039	5	6800	0	0	990	330
0	0	18481	12075	5	6805	0	0	970	360
0	0	18450	12117	5	6810	0	0	970	380
0	0	18422	12161	5	6815	0	0	980	410
0	0	18398	12206	5	6820	0	0	990	440
0	0	18374	12249	5	6825	0	0	1000	470
0	0	18350	12289	5	6830	0	0	1020	500
0	0	18325	12327	5	6835	0	0	1040	530
0	0	18298	12363	5	6840	0	0	1080	560
0	0	18273	12398	5	6845	0	0	1110	570
0	0	18247	12433	5	6850	0	0	1120	550
0	0	18221	12469	5	6855	0	0	1120	540
0	0	18196	12506	5	6860	0	0	1120	520
0	0	18172	12546	5	6865	0	0	1130	510
0	0	18149	12586	5	6870	0	0	1150	500
0	0	18128	12628	5	6875	0	0	1130	490
0	0	18108	12671	5	6880	0	0	1150	480
0	0	18090	12715	5	6885	0	0	1160	470
0	0	18074	12758	5	6890	0	0	1180	460
0	0	18060	12798	5	6895	0	0	1160	450
0	0	18049	12835	5	6900	0	0	1170	450
0	0	18041	12867	5	6905	0	0	1200	440
0	0	18033	12896	5	6910	0	0	1190	430
0	0	18027	12920	5	6915	0	0	1170	440
0	0	18024	12939	5	6920	0	0	1140	420
0	0	18024	12952	5	6925	0	0	1120	430
0	0	18024	12961	5	6930	0	0	1120	430
0	0	18029	12966	5	6935	0	0	1110	430
0	0	18036	12966	5	6940	0	0	1080	430
0	0	18045	12966	5	6945	0	0	1070	430
0	0	18057	12961	5	6950	0	0	1040	410
0	0	18069	12955	5	6955	0	0	1040	410
0	0	18086	12948	5	6960	0	0	1020	410
0	0	18104	12939	5	6965	0	0	1010	410
0	0	18124	12929	5	6970	0	0	990	420
0	0	18146	12917	5	6975	0	0	960	420
0	0	18169	12902	5	6980	0	0	950	420
0	0	18193	12886	5	6985	0	0	930	420
0	0	18217	12869	5	6990	0	0	930	420
0	0	18239	12850	5	6995	0	0	930	420
0	0	18260	12830	5	7000	0	0	940	420
0	0	18280	12811	5	7005	0	0	960	420
0	0	18297	12792	5	7010	0	0	990	420
0	0	18314	12774	5	7015	0	0	1010	410
0	0	18329	12759	5	7020	0	0	1040	410
0	0	18342	12744	5	7025	0	0	1040	410
0	0	18353	12731	5	7030	0	0	1070	410
0	0	18362	12719	5	7035	0	0	1090	400
0	0	18368	12708	5	7040	0	0	1120	400
0	0	18374	12696	5	7045	0	0	1140	410
0	0	18379	12684	5	7050	0	0	1160	410
0	0	18383	12670	5	7055	0	0	1190	400
0	0	18383	12657	5	7060	0	0	1200	400
0	0	18389	12644	5	7065	0	0	1230	390
0	0	18389	12629	5	7070	0	0	1230	390
0	0	18395	12615	5	7075	0	0	1260	390
0	0	18399	12601	5	7080	0	0	1260	390
0	0	18399	12584	5	7085	0	0	1240	400
0	0	18399	12566	5	7090	0	0	1230	400
