# Supplementary material for: “Let Me Hear Your Handwriting!” Evaluating the Movement Fluency from Its Sonification
Source: PLoS One. 2015 Jun 17;10(6):e0128388. doi: 10.1371/journal.pone.0128388 (PMC4470513; doi:10.1371/journal.pone.0128388)
Supplement: S1 Dataset — (ZIP) [file pone.0128388.s004.zip › S4_Dataset_Experiment1/MO5.txt]

Identification :	moha
2008-09-29	10:20:15
Fichier origine :	C:\Documents and Settings\schon\Bureau\Ecriture\moha5.txt
Nb segments :	1
Seg	Num	X /100 mm	Y /100 mm	Interv ms	Time ms	Tip	P	Az	Al
0	0	2508	8531	20	20	0	0	1150	280
0	0	2508	8531	5	25	0	0	1150	280
0	0	2508	8538	5	30	0	0	1140	280
0	0	2502	8544	5	35	0	0	1140	280
0	0	2495	8552	5	40	0	0	1140	280
0	0	2484	8559	5	45	0	0	1140	280
0	0	2470	8565	5	50	0	0	1140	280
0	0	2454	8569	5	55	0	0	1130	280
0	0	2437	8573	5	60	0	0	1130	280
0	0	2419	8573	5	65	0	0	1130	280
0	0	2402	8573	5	70	0	0	1110	280
0	0	2385	8576	5	75	0	0	1110	280
0	0	2368	8576	5	80	0	0	1110	280
0	0	2348	8583	5	85	0	0	1090	290
0	0	2329	8591	5	90	0	0	1090	290
0	0	2307	8604	5	95	0	0	1080	290
0	0	2285	8620	5	100	0	0	1070	290
0	0	2265	8640	5	105	0	0	1060	290
0	0	2248	8663	5	110	0	0	1050	290
0	0	2233	8689	5	115	0	0	1040	290
0	0	2219	8716	5	120	0	0	1030	290
0	0	2205	8742	5	125	0	0	1020	290
0	0	2189	8765	5	130	0	0	1010	300
0	0	2171	8785	5	135	0	0	1010	300
0	0	2150	8801	5	140	0	0	990	300
0	0	2127	8814	5	145	0	0	990	300
0	0	2101	8826	5	150	0	0	970	300
0	0	2076	8834	5	155	0	0	960	300
0	0	2050	8843	5	160	0	0	950	300
0	0	2026	8850	5	165	0	0	940	300
0	0	2002	8854	5	170	0	0	930	300
0	0	1977	8854	5	175	0	0	920	300
0	0	1947	8854	5	180	0	0	920	300
0	0	1916	8849	5	185	0	0	910	300
0	0	1879	8840	5	190	0	0	910	300
0	0	1841	8827	5	195	0	0	900	300
0	0	1803	8813	5	200	0	0	900	300
0	0	1764	8798	5	205	0	0	900	300
0	0	1728	8782	5	210	0	0	890	300
0	0	1694	8770	5	215	0	0	890	300
0	0	1661	8761	5	220	0	0	880	300
0	0	1630	8756	5	225	0	0	880	300
0	0	1601	8756	5	230	0	0	870	300
0	0	1574	8756	5	235	0	0	870	300
0	0	1547	8756	5	240	0	0	870	300
0	0	1520	8756	5	245	0	0	870	300
0	0	1491	8756	5	250	0	0	870	300
0	0	1460	8748	5	255	0	0	850	300
0	0	1429	8738	5	260	0	0	850	300
0	0	1396	8725	5	265	0	0	850	300
0	0	1365	8706	5	270	0	0	850	300
0	0	1334	8685	5	275	0	0	870	300
0	0	1303	8664	5	280	0	0	870	300
0	0	1277	8642	5	285	0	0	880	300
0	0	1253	8625	5	290	0	0	900	300
0	0	1235	8611	5	295	0	0	900	300
0	0	1220	8601	5	300	0	0	910	300
0	0	1211	8595	5	305	0	0	920	300
0	0	1202	8591	5	310	0	0	930	300
0	0	1195	8591	5	315	0	0	940	300
0	0	1188	8587	5	320	0	0	960	300
0	0	1181	8587	5	325	0	0	970	300
0	0	1176	8587	5	330	0	0	980	300
0	0	1176	8582	5	335	0	0	990	300
0	0	1176	8578	5	340	0	0	1010	300
0	0	1176	8574	5	345	0	0	1010	300
0	0	1176	8574	5	350	0	0	1020	290
0	0	1176	8567	5	355	0	0	1030	290
0	0	1171	8567	5	360	0	0	1030	290
0	0	1167	8564	5	365	0	0	1030	290
0	0	1161	8564	5	370	0	0	1020	290
0	0	1155	8564	5	375	0	0	1020	290
0	0	1148	8573	5	380	0	0	1020	290
0	0	1139	8584	5	385	0	0	1020	290
0	0	1129	8598	5	390	0	0	1020	290
0	0	1116	8613	5	395	0	0	1020	290
0	0	1102	8630	5	400	0	0	1020	290
0	0	1089	8646	5	405	0	0	1020	290
0	0	1078	8661	5	410	0	0	1020	290
0	0	1069	8676	5	415	0	0	1020	290
0	0	1062	8688	5	420	0	0	1020	290
0	0	1056	8700	5	425	0	0	1020	290
0	0	1050	8711	5	430	0	0	1020	290
0	0	1043	8723	5	435	0	0	1020	290
0	0	1036	8735	5	440	0	0	1020	290
0	0	1028	8747	5	445	0	0	1020	290
0	0	1020	8758	5	450	0	0	1010	300
0	0	1010	8768	5	455	0	0	1010	310
0	0	1000	8775	5	460	0	0	1030	340
0	0	988	8781	5	465	0	0	1020	350
0	0	974	8784	5	470	0	0	1020	350
0	0	959	8784	5	475	0	0	1010	350
0	0	944	8790	5	480	0	0	1000	360
0	0	929	8790	5	485	0	0	1000	360
0	0	915	8790	5	490	0	0	990	360
0	0	904	8785	5	495	0	0	970	360
0	0	893	8775	5	500	0	0	970	360
0	0	883	8760	5	505	0	0	970	360
0	0	874	8745	5	510	0	0	950	360
0	0	866	8730	5	515	0	0	940	360
0	0	860	8716	5	520	0	0	940	360
0	0	855	8704	5	525	0	0	940	360
0	0	851	8694	5	530	0	0	950	360
0	0	851	8685	5	535	0	0	950	360
0	0	846	8679	5	540	0	0	960	350
0	0	846	8675	5	545	0	0	960	350
0	0	846	8675	5	550	0	0	970	330
0	0	846	8671	5	555	0	0	970	330
0	0	846	8671	5	560	0	0	980	330
0	0	846	8666	5	565	0	0	980	330
0	0	846	8660	5	570	0	0	980	330
0	0	849	8652	5	575	0	0	990	330
0	0	849	8640	5	580	0	0	990	330
0	0	849	8629	5	585	0	0	990	330
0	0	849	8619	5	590	0	0	1000	330
0	0	840	8610	5	595	0	0	1000	330
0	0	829	8601	5	600	0	0	1000	330
0	0	816	8592	5	605	0	0	980	320
0	0	807	8584	5	610	0	0	980	320
0	0	808	8540	3	613	1	135	970	300
0	0	815	8536	5	618	1	145	970	300
0	0	824	8536	5	623	1	166	970	300
0	0	835	8528	5	628	1	188	970	300
0	0	849	8525	5	633	1	213	970	300
0	0	865	8520	5	638	1	241	970	300
0	0	881	8516	5	643	1	245	970	300
0	0	899	8512	5	648	1	245	970	300
0	0	919	8508	5	653	1	266	970	300
0	0	938	8504	5	658	1	273	970	300
0	0	957	8504	5	663	1	281	970	300
0	0	977	8499	5	668	1	284	970	300
0	0	997	8499	5	673	1	290	970	300
0	0	1017	8499	5	678	1	303	970	300
0	0	1038	8499	5	683	1	313	970	300
0	0	1061	8499	5	688	1	323	970	300
0	0	1085	8499	5	693	1	333	970	300
0	0	1111	8499	5	698	1	343	970	300
0	0	1140	8499	5	703	1	359	980	320
0	0	1169	8505	5	708	1	369	980	320
0	0	1199	8510	5	713	1	378	980	320
0	0	1228	8516	5	718	1	382	970	300
0	0	1258	8524	5	723	1	404	970	300
0	0	1288	8536	5	728	1	410	970	300
0	0	1318	8551	5	733	1	446	970	300
0	0	1348	8567	5	738	1	446	980	300
0	0	1378	8588	5	743	1	454	980	300
0	0	1408	8610	5	748	1	471	980	300
0	0	1438	8633	5	753	1	482	980	300
0	0	1469	8659	5	758	1	482	980	300
0	0	1501	8686	5	763	1	494	980	300
0	0	1531	8714	5	768	1	488	980	300
0	0	1560	8744	5	773	1	491	980	300
0	0	1588	8775	5	778	1	488	980	300
0	0	1614	8807	5	783	1	488	980	300
0	0	1638	8839	5	788	1	488	980	300
0	0	1662	8871	5	793	1	512	990	300
0	0	1682	8897	5	798	1	512	990	300
0	0	1699	8922	5	803	1	509	990	300
0	0	1713	8943	5	808	1	512	990	300
0	0	1723	8964	5	813	1	519	990	300
0	0	1731	8985	5	818	1	517	990	300
0	0	1737	9004	5	823	1	525	990	300
0	0	1741	9023	5	828	1	530	990	300
0	0	1741	9041	5	833	1	535	990	300
0	0	1741	9061	5	838	1	540	990	300
0	0	1741	9081	5	843	1	547	990	300
0	0	1737	9104	5	848	1	547	990	300
0	0	1732	9130	5	853	1	542	990	300
0	0	1732	9158	5	858	1	535	990	300
0	0	1728	9185	5	863	1	538	1010	300
0	0	1724	9208	5	868	1	538	1010	300
0	0	1721	9228	5	873	1	535	1010	300
0	0	1714	9242	5	878	1	535	1010	300
0	0	1705	9253	5	883	1	535	1010	300
0	0	1697	9262	5	888	1	532	1010	300
0	0	1687	9268	5	893	1	527	1010	300
0	0	1679	9273	5	898	1	522	1010	300
0	0	1671	9273	5	903	1	522	1010	300
0	0	1663	9273	5	908	1	517	1010	300
0	0	1657	9273	5	913	1	504	1010	300
0	0	1653	9269	5	918	1	496	1010	300
0	0	1648	9264	5	923	1	488	1010	300
0	0	1644	9256	5	928	1	477	1010	300
0	0	1640	9246	5	933	1	468	1010	300
0	0	1635	9231	5	938	1	460	1010	300
0	0	1629	9212	5	943	1	443	1010	300
0	0	1623	9188	5	948	1	451	1010	300
0	0	1615	9161	5	953	1	446	1010	300
0	0	1608	9132	5	958	1	448	1010	300
0	0	1602	9101	5	963	1	454	1010	300
0	0	1596	9071	5	968	1	454	1010	300
0	0	1593	9040	5	973	1	454	1010	300
0	0	1593	9010	5	978	1	457	1010	300
0	0	1588	8980	5	983	1	454	1010	300
0	0	1588	8949	5	988	1	454	1010	300
0	0	1588	8918	5	993	1	471	990	300
0	0	1588	8886	5	998	1	477	990	300
0	0	1588	8854	5	1003	1	471	990	300
0	0	1588	8822	5	1008	1	485	990	300
0	0	1588	8792	5	1013	1	501	990	300
0	0	1596	8763	5	1018	1	499	990	300
0	0	1603	8735	5	1023	1	499	980	300
0	0	1610	8710	5	1028	1	509	980	300
0	0	1619	8687	5	1033	1	527	980	300
0	0	1630	8668	5	1038	1	530	970	300
0	0	1641	8653	5	1043	1	525	970	300
0	0	1654	8641	5	1048	1	540	970	300
0	0	1668	8632	5	1053	1	547	960	300
0	0	1684	8625	5	1058	1	552	960	300
0	0	1699	8617	5	1063	1	559	960	300
0	0	1714	8612	5	1068	1	556	950	300
0	0	1730	8608	5	1073	1	568	950	300
0	0	1747	8608	5	1078	1	568	950	300
0	0	1765	8604	5	1083	1	570	950	300
0	0	1784	8604	5	1088	1	570	940	300
0	0	1804	8604	5	1093	1	575	940	300
0	0	1823	8610	5	1098	1	578	940	300
0	0	1844	8615	5	1103	1	578	940	300
0	0	1865	8623	5	1108	1	580	940	300
0	0	1888	8632	5	1113	1	578	930	300
0	0	1912	8643	5	1118	1	582	930	300
0	0	1938	8655	5	1123	1	578	930	300
0	0	1963	8667	5	1128	1	568	930	300
0	0	1986	8678	5	1133	1	563	930	300
0	0	2009	8688	5	1138	1	542	930	300
0	0	2030	8697	5	1143	1	525	930	300
0	0	2051	8707	5	1148	1	477	930	300
0	0	2071	8717	5	1153	1	419	930	300
0	0	2088	8727	5	1158	1	352	930	300
0	0	2105	8737	5	1163	1	287	920	300
0	0	2118	8747	5	1168	1	107	920	300
0	0	2118	8747	5	1173	0	0	920	300
0	0	2138	8765	5	1178	0	0	920	300
0	0	2142	8774	5	1183	0	0	920	300
0	0	2142	8783	5	1188	0	0	920	300
0	0	2132	8792	5	1193	0	0	920	300
0	0	2119	8801	5	1198	0	0	920	300
0	0	2101	8811	5	1203	0	0	920	300
0	0	2082	8823	5	1208	0	0	920	300
0	0	2064	8837	5	1213	0	0	920	300
0	0	2049	8855	5	1218	0	0	920	300
0	0	2037	8876	5	1223	0	0	910	300
0	0	2028	8901	5	1228	0	0	910	300
0	0	2023	8927	5	1233	0	0	910	300
0	0	2023	8953	5	1238	0	0	910	300
0	0	2023	8974	5	1243	0	0	910	300
0	0	2029	8989	5	1248	0	0	910	300
0	0	2035	8997	5	1253	0	0	910	300
0	0	2041	8997	5	1258	0	0	910	300
0	0	2047	8997	5	1263	0	0	900	300
0	0	2053	8991	5	1268	0	0	900	300
0	0	2059	8988	5	1273	0	0	900	300
0	0	2066	8988	5	1278	0	0	900	300
0	0	2073	8982	5	1283	0	0	900	300
0	0	2084	8977	5	1288	0	0	900	300
0	0	2094	8970	5	1293	0	0	900	300
0	0	2105	8962	5	1298	0	0	900	300
0	0	2117	8951	5	1303	0	0	900	300
0	0	2129	8940	5	1308	0	0	900	300
0	0	2140	8926	5	1313	0	0	900	300
0	0	2151	8911	5	1318	0	0	900	300
0	0	2161	8896	5	1323	0	0	900	300
0	0	2170	8880	5	1328	0	0	900	300
0	0	2179	8865	5	1333	0	0	900	300
0	0	2188	8851	5	1338	0	0	900	300
0	0	2196	8839	5	1343	0	0	900	300
0	0	2207	8830	5	1348	0	0	900	300
0	0	2219	8825	5	1353	0	0	900	300
0	0	2233	8825	5	1358	0	0	900	300
0	0	2247	8825	5	1363	0	0	900	300
0	0	2259	8825	5	1368	0	0	900	300
0	0	2272	8831	5	1373	0	0	900	300
0	0	2279	8838	5	1378	0	0	900	300
0	0	2271	8869	2	1380	1	372	910	300
0	0	2267	8875	5	1385	1	391	910	300
0	0	2262	8881	5	1390	1	419	910	320
0	0	2256	8888	5	1395	1	428	920	320
0	0	2249	8896	5	1400	1	428	920	330
0	0	2241	8904	5	1405	1	462	920	330
0	0	2232	8912	5	1410	1	488	920	330
0	0	2223	8920	5	1415	1	496	930	330
0	0	2213	8928	5	1420	1	506	930	330
0	0	2202	8934	5	1425	1	561	930	330
0	0	2191	8941	5	1430	1	578	930	330
0	0	2180	8946	5	1435	1	568	940	330
0	0	2169	8951	5	1440	1	563	940	330
0	0	2157	8955	5	1445	1	566	940	330
0	0	2143	8958	5	1450	1	570	940	330
0	0	2130	8958	5	1455	1	556	950	330
0	0	2117	8963	5	1460	1	570	950	330
0	0	2105	8963	5	1465	1	573	950	330
0	0	2092	8963	5	1470	1	570	940	320
0	0	2080	8957	5	1475	1	561	940	320
0	0	2067	8947	5	1480	1	559	940	300
0	0	2053	8933	5	1485	1	556	950	300
0	0	2041	8916	5	1490	1	545	950	300
0	0	2029	8897	5	1495	1	547	950	300
0	0	2019	8876	5	1500	1	545	950	300
0	0	2010	8851	5	1505	1	547	950	300
0	0	2002	8823	5	1510	1	542	950	300
0	0	1993	8792	5	1515	1	540	950	300
0	0	1987	8758	5	1520	1	556	940	300
0	0	1983	8723	5	1525	1	566	940	300
0	0	1983	8690	5	1530	1	559	940	300
0	0	1983	8660	5	1535	1	556	940	300
0	0	1983	8632	5	1540	1	556	940	300
0	0	1987	8609	5	1545	1	549	940	300
0	0	1992	8586	5	1550	1	552	930	300
0	0	1998	8568	5	1555	1	549	930	300
0	0	2004	8554	5	1560	1	552	930	300
0	0	2011	8542	5	1565	1	549	930	300
0	0	2019	8535	5	1570	1	545	920	300
0	0	2028	8529	5	1575	1	542	920	300
0	0	2036	8524	5	1580	1	545	920	300
0	0	2045	8520	5	1585	1	552	920	300
0	0	2055	8520	5	1590	1	547	920	300
0	0	2065	8515	5	1595	1	545	920	300
0	0	2076	8515	5	1600	1	554	920	300
0	0	2086	8515	5	1605	1	570	920	300
0	0	2097	8515	5	1610	1	570	920	300
0	0	2109	8519	5	1615	1	575	920	300
0	0	2122	8524	5	1620	1	575	920	300
0	0	2134	8531	5	1625	1	578	920	300
0	0	2147	8539	5	1630	1	578	920	300
0	0	2161	8547	5	1635	1	588	920	300
0	0	2176	8558	5	1640	1	582	920	300
0	0	2192	8570	5	1645	1	584	920	300
0	0	2209	8585	5	1650	1	590	920	300
0	0	2225	8604	5	1655	1	590	920	300
0	0	2243	8625	5	1660	1	590	920	300
0	0	2259	8651	5	1665	1	597	920	300
0	0	2276	8682	5	1670	1	592	920	300
0	0	2293	8713	5	1675	1	597	920	300
0	0	2307	8747	5	1680	1	597	920	300
0	0	2321	8780	5	1685	1	594	920	300
0	0	2334	8812	5	1690	1	592	920	300
0	0	2342	8842	5	1695	1	592	920	300
0	0	2350	8866	5	1700	1	601	920	300
0	0	2356	8887	5	1705	1	603	920	300
0	0	2361	8905	5	1710	1	603	920	300
0	0	2361	8922	5	1715	1	603	920	300
0	0	2365	8938	5	1720	1	603	920	300
0	0	2365	8951	5	1725	1	603	920	300
0	0	2361	8961	5	1730	1	601	920	300
0	0	2357	8969	5	1735	1	601	920	300
0	0	2353	8975	5	1740	1	603	920	300
0	0	2349	8981	5	1745	1	605	920	300
0	0	2349	8985	5	1750	1	605	920	300
0	0	2342	8989	5	1755	1	605	920	300
0	0	2337	8989	5	1760	1	603	920	300
0	0	2337	8995	5	1765	1	601	920	300
0	0	2332	8995	5	1770	1	594	930	300
0	0	2332	8995	5	1775	1	588	930	300
0	0	2332	8995	5	1780	1	582	930	300
0	0	2328	8995	5	1785	1	578	930	300
0	0	2328	8995	5	1790	1	580	940	300
0	0	2328	8995	5	1795	1	578	940	300
0	0	2324	8989	5	1800	1	578	940	300
0	0	2324	8985	5	1805	1	573	940	300
0	0	2324	8978	5	1810	1	570	940	300
0	0	2324	8968	5	1815	1	573	940	300
0	0	2324	8955	5	1820	1	568	940	300
0	0	2324	8939	5	1825	1	570	940	300
0	0	2324	8918	5	1830	1	575	940	300
0	0	2328	8895	5	1835	1	573	940	300
0	0	2333	8871	5	1840	1	578	940	300
0	0	2337	8848	5	1845	1	573	940	300
0	0	2343	8827	5	1850	1	573	930	300
0	0	2349	8807	5	1855	1	578	930	300
0	0	2356	8788	5	1860	1	580	930	300
0	0	2366	8771	5	1865	1	586	930	300
0	0	2376	8753	5	1870	1	584	920	300
0	0	2388	8735	5	1875	1	586	920	300
0	0	2400	8719	5	1880	1	584	920	300
0	0	2411	8705	5	1885	1	582	920	300
0	0	2424	8693	5	1890	1	584	920	300
0	0	2439	8684	5	1895	1	582	920	300
0	0	2456	8678	5	1900	1	578	920	300
0	0	2475	8673	5	1905	1	570	920	300
0	0	2495	8673	5	1910	1	568	920	300
0	0	2516	8673	5	1915	1	563	920	300
0	0	2538	8677	5	1920	1	556	920	300
0	0	2559	8685	5	1925	1	549	920	300
0	0	2582	8697	5	1930	1	496	920	300
0	0	2604	8714	5	1935	1	391	920	300
0	0	2627	8737	5	1940	1	317	910	300
0	0	2649	8764	5	1945	1	128	910	300
0	0	2649	8764	5	1950	0	0	910	300
0	0	2688	8836	5	1955	0	0	910	300
0	0	2699	8878	5	1960	0	0	910	300
0	0	2703	8922	5	1965	0	0	910	300
0	0	2699	8966	5	1970	0	0	910	300
0	0	2686	9008	5	1975	0	0	910	300
0	0	2667	9051	5	1980	0	0	910	300
0	0	2642	9097	5	1985	0	0	910	300
0	0	2613	9146	5	1990	0	0	910	300
0	0	2580	9197	5	1995	0	0	910	300
0	0	2547	9249	5	2000	0	0	910	300
0	0	2512	9303	5	2005	0	0	910	300
0	0	2480	9356	5	2010	0	0	910	300
0	0	2452	9410	5	2015	0	0	920	300
0	0	2429	9464	5	2020	0	0	920	300
0	0	2411	9517	5	2025	0	0	930	300
0	0	2398	9574	5	2030	0	0	950	300
0	0	2389	9625	5	2035	0	0	970	300
0	0	2383	9675	5	2040	0	0	990	300
0	0	2377	9720	5	2045	0	0	1010	300
0	0	2370	9757	5	2050	0	0	1010	300
0	0	2370	9757	5	2055	0	0	1010	300
0	0	3108	9336	5	2060	0	0	1010	300
0	0	3108	9336	5	2065	0	0	1010	300
0	0	3095	9321	5	2070	0	0	1010	300
0	0	3070	9300	5	2075	0	0	1010	300
0	0	3032	9270	5	2080	0	0	1010	300
0	0	2985	9229	5	2085	0	0	1010	300
0	0	2934	9183	5	2090	0	0	990	300
0	0	2887	9127	5	2095	0	0	990	300
0	0	2845	9067	5	2100	0	0	990	300
0	0	2810	9009	5	2105	0	0	990	300
0	0	2786	8958	5	2110	0	0	980	300
0	0	2773	8919	5	2115	0	0	970	300
0	0	2768	8892	5	2120	0	0	960	300
0	0	2768	8877	5	2125	0	0	950	300
0	0	2775	8873	5	2130	0	0	940	300
0	0	2781	8876	5	2135	0	0	930	300
0	0	2787	8881	5	2140	0	0	920	300
0	0	2787	8886	5	2145	0	0	920	300
0	0	2787	8886	5	2150	0	0	920	300
0	0	2781	8881	5	2155	0	0	910	300
0	0	2770	8873	5	2160	0	0	910	300
0	0	2759	8865	5	2165	0	0	900	300
0	0	2747	8858	5	2170	0	0	900	300
0	0	2736	8853	5	2175	0	0	900	300
0	0	2727	8853	5	2180	0	0	900	300
0	0	2720	8859	5	2185	0	0	900	300
0	0	2720	8868	5	2190	0	0	900	300
0	0	2720	8883	5	2195	0	0	900	300
0	0	2720	8901	5	2200	0	0	900	300
0	0	2730	8923	5	2205	0	0	900	300
0	0	2737	8945	5	2210	0	0	910	300
0	0	2743	8965	5	2215	0	0	910	300
0	0	2748	8985	5	2220	0	0	910	300
0	0	2748	9000	5	2225	0	0	920	300
0	0	2748	9011	5	2230	0	0	920	300
0	0	2748	9017	5	2235	0	0	920	300
0	0	2738	9017	5	2240	0	0	920	300
0	0	2728	9017	5	2245	0	0	920	300
0	0	2714	9012	5	2250	0	0	930	300
0	0	2699	9002	5	2255	0	0	930	300
0	0	2683	8988	5	2260	0	0	940	300
0	0	2668	8972	5	2265	0	0	940	300
0	0	2654	8953	5	2270	0	0	950	300
0	0	2641	8935	5	2275	0	0	950	300
0	0	2632	8916	5	2280	0	0	950	300
0	0	2625	8899	5	2285	0	0	960	300
0	0	2625	8884	5	2290	0	0	960	300
0	0	2625	8871	5	2295	0	0	960	300
0	0	2629	8863	5	2300	0	0	960	300
0	0	2634	8859	5	2305	0	0	960	300
0	0	2626	8854	5	2310	1	7	970	300
0	0	2626	8854	5	2315	1	25	970	300
0	0	2626	8854	5	2320	1	47	970	300
0	0	2626	8850	5	2325	1	55	970	300
0	0	2626	8850	5	2330	1	62	970	300
0	0	2630	8850	5	2335	1	73	970	300
0	0	2630	8847	5	2340	1	87	970	300
0	0	2635	8847	5	2345	1	104	970	300
0	0	2639	8841	5	2350	1	135	970	300
0	0	2644	8834	5	2355	1	188	970	300
0	0	2650	8825	5	2360	1	231	970	300
0	0	2656	8814	5	2365	1	252	970	300
0	0	2662	8805	5	2370	1	259	970	300
0	0	2668	8797	5	2375	1	273	970	300
0	0	2675	8790	5	2380	1	297	970	300
0	0	2684	8783	5	2385	1	323	970	300
0	0	2693	8777	5	2390	1	326	970	300
0	0	2702	8772	5	2395	1	333	970	300
0	0	2711	8772	5	2400	1	352	970	300
0	0	2720	8767	5	2405	1	359	970	300
0	0	2727	8767	5	2410	1	362	970	300
0	0	2733	8767	5	2415	1	362	970	300
0	0	2738	8767	5	2420	1	378	970	300
0	0	2745	8775	5	2425	1	395	970	300
0	0	2753	8780	5	2430	1	407	970	300
0	0	2762	8787	5	2435	1	407	970	300
0	0	2771	8793	5	2440	1	410	970	300
0	0	2779	8799	5	2445	1	419	970	300
0	0	2786	8806	5	2450	1	428	970	300
0	0	2795	8815	5	2455	1	454	970	300
0	0	2805	8826	5	2460	1	457	970	300
0	0	2817	8840	5	2465	1	460	970	300
0	0	2831	8857	5	2470	1	460	970	300
0	0	2844	8875	5	2475	1	465	970	300
0	0	2857	8893	5	2480	1	471	970	300
0	0	2870	8912	5	2485	1	471	970	300
0	0	2883	8932	5	2490	1	468	970	300
0	0	2896	8952	5	2495	1	468	980	300
0	0	2910	8975	5	2500	1	468	980	300
0	0	2924	8997	5	2505	1	471	980	300
0	0	2936	9016	5	2510	1	471	980	300
0	0	2945	9031	5	2515	1	471	980	300
0	0	2950	9041	5	2520	1	477	990	300
0	0	2950	9046	5	2525	1	479	990	300
0	0	2954	9050	5	2530	1	488	990	300
0	0	2954	9050	5	2535	1	496	990	300
0	0	2954	9055	5	2540	1	512	990	300
0	0	2954	9055	5	2545	1	535	990	300
0	0	2954	9055	5	2550	1	549	990	300
0	0	2954	9055	5	2555	1	559	990	300
0	0	2954	9055	5	2560	1	568	1010	300
0	0	2954	9055	5	2565	1	570	1010	300
0	0	2954	9050	5	2570	1	570	1010	300
0	0	2954	9050	5	2575	1	568	1010	300
0	0	2954	9044	5	2580	1	563	1010	300
0	0	2954	9044	5	2585	1	561	1010	300
0	0	2954	9036	5	2590	1	561	1010	300
0	0	2954	9029	5	2595	1	561	1010	300
0	0	2954	9021	5	2600	1	563	1010	300
0	0	2954	9009	5	2605	1	563	1010	300
0	0	2958	8997	5	2610	1	563	1010	300
0	0	2958	8982	5	2615	1	578	1010	300
0	0	2962	8966	5	2620	1	584	1010	300
0	0	2962	8950	5	2625	1	584	1010	300
0	0	2962	8933	5	2630	1	584	1010	300
0	0	2962	8914	5	2635	1	584	1010	300
0	0	2962	8891	5	2640	1	594	1010	300
0	0	2962	8866	5	2645	1	590	990	300
0	0	2957	8840	5	2650	1	584	990	300
0	0	2957	8816	5	2655	1	586	990	300
0	0	2957	8793	5	2660	1	586	990	300
0	0	2957	8773	5	2665	1	586	990	300
0	0	2957	8757	5	2670	1	584	990	300
0	0	2957	8745	5	2675	1	580	980	300
0	0	2957	8736	5	2680	1	575	980	300
0	0	2957	8731	5	2685	1	570	980	300
0	0	2957	8727	5	2690	1	563	970	300
0	0	2957	8723	5	2695	1	545	970	300
0	0	2961	8720	5	2700	1	499	970	300
0	0	2961	8720	5	2705	1	437	960	300
0	0	2961	8716	5	2710	1	388	960	300
0	0	2965	8716	5	2715	1	343	960	300
0	0	2965	8716	5	2720	1	300	950	300
0	0	2965	8716	5	2725	1	217	950	300
0	0	2958	8716	5	2730	1	1	950	300
0	0	2958	8716	5	2735	0	0	950	300
0	0	2945	8705	5	2740	0	0	950	300
0	0	2934	8701	5	2745	0	0	950	300
0	0	2920	8701	5	2750	0	0	950	300
0	0	2903	8701	5	2755	0	0	950	300
0	0	2883	8701	5	2760	0	0	950	300
0	0	2860	8709	5	2765	0	0	950	300
0	0	2839	8715	5	2770	0	0	960	300
0	0	2819	8720	5	2775	0	0	950	300
0	0	2802	8724	5	2780	0	0	950	300
0	0	2788	8724	5	2785	0	0	950	300
0	0	2777	8721	5	2790	0	0	940	300
0	0	2766	8715	5	2795	0	0	940	300
0	0	2756	8706	5	2800	0	0	940	300
0	0	2746	8695	5	2805	0	0	940	300
0	0	2737	8684	5	2810	0	0	950	300
0	0	2729	8672	5	2815	0	0	950	300
0	0	2722	8660	5	2820	0	0	960	300
0	0	2715	8649	5	2825	0	0	970	300
0	0	2708	8638	5	2830	0	0	970	300
0	0	2701	8628	5	2835	0	0	980	300
0	0	2694	8621	5	2840	0	0	980	300
0	0	2688	8617	5	2845	0	0	990	300
0	0	2682	8617	5	2850	0	0	990	300
0	0	2676	8617	5	2855	0	0	990	300
0	0	2672	8617	5	2860	0	0	1010	300
0	0	2667	8617	5	2865	0	0	1010	300
0	0	2664	8627	5	2870	0	0	1020	290
0	0	2664	8638	5	2875	0	0	1040	290
0	0	2664	8652	5	2880	0	0	1050	290
0	0	2664	8670	5	2885	0	0	1060	290
0	0	2668	8691	5	2890	0	0	1060	290
0	0	2668	8716	5	2895	0	0	1060	290
0	0	2677	8743	5	2900	0	0	1060	290
0	0	2684	8772	5	2905	0	0	1050	290
0	0	2694	8802	5	2910	0	0	1030	290
0	0	2705	8831	5	2915	0	0	1020	290
0	0	2717	8859	5	2920	0	0	1010	300
0	0	2730	8885	5	2925	0	0	1010	300
0	0	2744	8911	5	2930	0	0	990	300
0	0	2760	8935	5	2935	0	0	980	300
0	0	2775	8959	5	2940	0	0	980	300
0	0	2790	8982	5	2945	0	0	970	300
0	0	2803	9002	5	2950	0	0	960	300
0	0	2815	9022	5	2955	0	0	950	300
0	0	2826	9040	5	2960	0	0	940	300
0	0	2835	9056	5	2965	0	0	930	300
0	0	2841	9070	5	2970	0	0	920	300
0	0	2846	9081	5	2975	0	0	920	300
0	0	2846	9089	5	2980	0	0	920	300
0	0	2853	9095	5	2985	0	0	920	300
0	0	2853	9099	5	2990	0	0	930	300
0	0	2860	9099	5	2995	0	0	940	300
0	0	2865	9104	5	3000	0	0	940	300
0	0	2869	9104	5	3005	0	0	950	300
0	0	2874	9107	5	3010	0	0	950	300
0	0	2878	9107	5	3015	0	0	960	300
0	0	2878	9107	5	3020	0	0	960	300
0	0	2883	9107	5	3025	0	0	960	300
0	0	2883	9107	5	3030	0	0	970	300
0	0	2883	9101	5	3035	0	0	970	300
0	0	2887	9097	5	3040	0	0	970	300
0	0	2887	9093	5	3045	0	0	970	300
0	0	2887	9088	5	3050	0	0	970	300
0	0	2887	9084	5	3055	0	0	970	300
0	0	2887	9079	5	3060	0	0	980	300
0	0	2883	9072	5	3065	0	0	970	300
0	0	2883	9065	5	3070	0	0	970	300
0	0	2879	9057	5	3075	0	0	970	300
0	0	2879	9049	5	3080	0	0	970	300
0	0	2879	9042	5	3085	0	0	970	300
0	0	2879	9035	5	3090	0	0	970	300
0	0	2879	9027	5	3095	0	0	970	300
0	0	2879	9017	5	3100	0	0	970	300
0	0	2879	9006	5	3105	0	0	970	300
0	0	2875	8994	5	3110	0	0	970	300
0	0	2875	8980	5	3115	0	0	970	300
0	0	2870	8966	5	3120	0	0	960	300
0	0	2867	8952	5	3125	0	0	960	300
0	0	2863	8938	5	3130	0	0	960	300
0	0	2859	8926	5	3135	0	0	960	300
0	0	2854	8915	5	3140	0	0	960	300
0	0	2854	8906	5	3145	0	0	960	300
0	0	2851	8897	5	3150	0	0	960	300
0	0	2851	8890	5	3155	0	0	960	300
0	0	2851	8890	5	3160	0	0	960	300
0	0	2851	8886	5	3165	0	0	950	300
0	0	2851	8886	5	3170	0	0	950	300
0	0	2845	8886	5	3175	0	0	950	300
0	0	2841	8886	5	3180	0	0	950	300
0	0	2841	8886	5	3185	0	0	950	300
0	0	2838	8886	5	3190	0	0	950	300
0	0	2838	8886	5	3195	0	0	950	300
0	0	2838	8886	5	3200	0	0	950	300
0	0	2853	8932	3	3203	1	163	950	300
0	0	2857	8942	5	3208	1	177	950	300
0	0	2862	8953	5	3213	1	188	950	300
0	0	2868	8966	5	3218	1	191	950	300
0	0	2876	8979	5	3223	1	199	950	300
0	0	2882	8992	5	3228	1	209	950	300
0	0	2890	9006	5	3233	1	224	960	300
0	0	2898	9020	5	3238	1	231	960	300
0	0	2906	9035	5	3243	1	241	960	300
0	0	2916	9050	5	3248	1	241	960	300
0	0	2926	9064	5	3253	1	241	960	300
0	0	2938	9077	5	3258	1	241	960	300
0	0	2948	9088	6	3264	1	249	960	300
0	0	2959	9098	5	3269	1	249	970	300
0	0	2970	9105	5	3274	1	256	970	300
0	0	2980	9111	5	3279	1	263	970	300
0	0	2989	9115	5	3284	1	263	970	300
0	0	2999	9115	5	3289	1	259	970	300
0	0	3006	9119	5	3294	1	259	980	300
0	0	3014	9119	5	3299	1	263	980	300
0	0	3021	9119	5	3304	1	263	980	300
0	0	3027	9119	5	3309	1	263	980	300
0	0	3033	9119	5	3314	1	263	980	300
0	0	3040	9119	5	3319	1	266	990	300
0	0	3046	9114	5	3324	1	277	990	300
0	0	3054	9114	5	3329	1	281	990	300
0	0	3062	9105	5	3334	1	310	990	300
0	0	3070	9099	5	3339	1	323	990	300
0	0	3078	9091	5	3344	1	333	990	300
0	0	3085	9080	5	3349	1	343	990	300
0	0	3091	9068	5	3354	1	359	990	300
0	0	3097	9054	5	3359	1	388	990	300
0	0	3103	9036	5	3364	1	410	1000	320
0	0	3107	9018	5	3369	1	410	1000	320
0	0	3112	8998	5	3374	1	407	1000	330
0	0	3118	8977	5	3379	1	410	990	330
0	0	3122	8956	5	3384	1	419	990	330
0	0	3128	8935	5	3389	1	416	990	330
0	0	3135	8914	5	3394	1	419	990	330
0	0	3140	8896	5	3399	1	419	990	330
0	0	3146	8880	5	3404	1	413	980	330
0	0	3151	8866	5	3409	1	410	980	330
0	0	3156	8853	5	3414	1	413	980	330
0	0	3161	8842	5	3419	1	419	980	330
0	0	3166	8833	5	3424	1	413	980	330
0	0	3172	8824	5	3429	1	407	970	330
0	0	3178	8817	5	3434	1	401	970	330
0	0	3183	8812	5	3439	1	404	970	330
0	0	3190	8807	5	3444	1	407	960	330
0	0	3196	8807	5	3449	1	407	960	330
0	0	3203	8803	5	3454	1	407	960	330
0	0	3210	8803	5	3459	1	419	960	330
0	0	3217	8803	5	3464	1	422	960	330
0	0	3224	8803	5	3469	1	428	950	330
0	0	3230	8803	5	3474	1	431	950	350
0	0	3237	8803	5	3479	1	437	950	350
0	0	3243	8803	5	3484	1	451	950	360
0	0	3250	8803	5	3489	1	465	950	360
0	0	3257	8803	5	3494	1	462	950	360
0	0	3264	8809	5	3499	1	465	950	360
0	0	3272	8809	5	3504	1	471	950	360
0	0	3280	8816	5	3509	1	471	950	360
0	0	3290	8821	5	3514	1	477	950	360
0	0	3301	8827	5	3519	1	479	950	360
0	0	3314	8837	5	3524	1	485	950	360
0	0	3327	8849	5	3529	1	491	950	360
0	0	3342	8864	5	3534	1	504	950	360
0	0	3359	8881	5	3539	1	519	950	360
0	0	3376	8899	5	3544	1	527	950	360
0	0	3393	8917	5	3549	1	527	950	360
0	0	3408	8936	5	3554	1	527	950	360
0	0	3422	8955	5	3559	1	527	950	360
0	0	3435	8973	5	3564	1	535	950	360
0	0	3447	8991	5	3569	1	552	970	360
0	0	3457	9006	5	3574	1	549	970	360
0	0	3465	9019	5	3579	1	552	970	360
0	0	3470	9030	5	3584	1	556	970	360
0	0	3473	9038	5	3589	1	566	970	360
0	0	3473	9046	5	3594	1	580	970	360
0	0	3479	9054	5	3599	1	582	970	360
0	0	3479	9061	5	3604	1	586	970	360
0	0	3485	9068	5	3609	1	594	990	360
0	0	3485	9073	5	3614	1	607	990	360
0	0	3485	9079	5	3619	1	616	990	360
0	0	3485	9087	5	3624	1	616	990	360
0	0	3488	9098	5	3629	1	617	990	360
0	0	3488	9109	5	3634	1	627	1000	360
0	0	3488	9119	5	3639	1	651	1000	360
0	0	3488	9125	5	3644	1	671	1000	360
0	0	3488	9130	5	3649	1	681	1000	360
0	0	3488	9130	5	3654	1	685	1010	350
0	0	3488	9136	5	3659	1	690	1010	350
0	0	3488	9136	5	3664	1	697	1010	350
0	0	3488	9141	5	3669	1	706	1010	350
0	0	3484	9141	5	3674	1	712	1010	350
0	0	3484	9141	5	3679	1	715	1010	350
0	0	3484	9144	5	3684	1	720	1020	350
0	0	3484	9144	5	3689	1	728	1020	350
0	0	3480	9144	5	3694	1	732	1020	350
0	0	3480	9144	5	3699	1	736	1020	350
0	0	3480	9140	5	3704	1	738	1020	350
0	0	3480	9133	5	3709	1	740	1020	350
0	0	3480	9125	5	3714	1	748	1030	350
0	0	3480	9114	5	3719	1	747	1030	350
0	0	3480	9102	5	3724	1	747	1030	350
0	0	3480	9088	5	3729	1	750	1030	350
0	0	3480	9071	5	3734	1	751	1030	350
0	0	3480	9052	5	3739	1	751	1030	350
0	0	3480	9030	5	3744	1	756	1030	350
0	0	3477	9011	5	3749	1	766	1030	350
0	0	3477	8992	5	3754	1	762	1030	350
0	0	3477	8976	5	3759	1	760	1020	350
0	0	3477	8961	5	3764	1	762	1020	350
0	0	3483	8946	5	3769	1	760	1020	350
0	0	3488	8932	5	3774	1	759	1020	350
0	0	3494	8918	5	3779	1	760	1010	350
0	0	3501	8903	5	3784	1	759	1010	350
0	0	3508	8889	5	3789	1	756	1010	350
0	0	3515	8875	5	3794	1	750	1010	350
0	0	3522	8864	5	3799	1	750	1000	360
0	0	3529	8855	5	3804	1	750	1000	360
0	0	3540	8846	5	3809	1	754	1000	360
0	0	3551	8839	5	3814	1	750	1000	360
0	0	3563	8831	5	3819	1	753	990	360
0	0	3575	8825	5	3824	1	748	990	360
0	0	3588	8820	5	3829	1	748	990	360
0	0	3602	8820	5	3834	1	747	990	360
0	0	3614	8820	5	3839	1	731	990	360
0	0	3625	8820	5	3844	1	726	970	360
0	0	3635	8820	5	3849	1	726	970	360
0	0	3645	8820	5	3854	1	726	970	360
0	0	3658	8825	5	3859	1	722	970	360
0	0	3672	8831	5	3864	1	704	970	360
0	0	3687	8839	5	3869	1	679	970	360
0	0	3700	8850	5	3874	1	635	970	360
0	0	3712	8861	5	3879	1	605	970	360
0	0	3723	8873	5	3884	1	535	970	360
0	0	3734	8887	5	3889	1	431	970	360
0	0	3745	8902	5	3894	1	323	970	360
0	0	3753	8918	5	3899	1	245	970	360
0	0	3759	8936	5	3904	1	18	970	360
0	0	3759	8936	5	3909	0	0	970	360
0	0	3763	8967	5	3914	0	0	970	360
0	0	3763	8982	5	3919	0	0	970	360
0	0	3757	8994	5	3924	0	0	970	360
0	0	3749	9005	5	3929	0	0	970	360
0	0	3738	9014	5	3934	0	0	970	360
0	0	3725	9022	5	3939	0	0	970	360
0	0	3710	9029	5	3944	0	0	970	360
0	0	3695	9036	5	3949	0	0	970	360
0	0	3682	9043	5	3954	0	0	970	350
0	0	3671	9048	5	3959	0	0	970	350
0	0	3661	9051	5	3964	0	0	970	330
0	0	3656	9051	5	3969	0	0	970	330
0	0	3651	9055	5	3974	0	0	970	330
0	0	3651	9055	5	3979	0	0	960	320
0	0	3647	9055	5	3984	0	0	960	320
0	0	3647	9055	5	3989	0	0	960	300
0	0	3647	9050	5	3994	0	0	960	300
0	0	3647	9047	5	3999	0	0	960	300
0	0	3647	9042	5	4004	0	0	960	300
0	0	3647	9039	5	4009	0	0	960	300
0	0	3647	9035	5	4014	0	0	960	300
0	0	3647	9030	5	4019	0	0	960	300
0	0	3647	9024	5	4024	0	0	950	300
0	0	3647	9016	5	4029	0	0	950	300
0	0	3644	9005	5	4034	0	0	950	300
0	0	3644	8994	5	4039	0	0	950	300
0	0	3644	8984	5	4044	0	0	950	300
0	0	3644	8974	5	4049	0	0	950	300
0	0	3644	8966	5	4054	0	0	950	300
0	0	3649	8959	5	4059	0	0	950	300
0	0	3649	8953	5	4064	0	0	950	300
0	0	3655	8949	5	4069	0	0	950	300
0	0	3659	8945	5	4074	0	0	940	300
0	0	3663	8945	5	4079	0	0	940	300
0	0	3666	8941	5	4084	0	0	940	300
0	0	3671	8941	5	4089	0	0	940	300
0	0	3675	8937	5	4094	0	0	940	300
0	0	3675	8937	5	4099	0	0	940	300
0	0	3682	8933	5	4104	0	0	940	300
0	0	3682	8933	5	4109	0	0	940	300
0	0	3687	8928	5	4114	0	0	940	300
0	0	3687	8924	5	4119	0	0	940	300
0	0	3687	8920	5	4124	0	0	940	300
0	0	3687	8916	5	4129	0	0	940	300
0	0	3687	8911	5	4134	0	0	940	300
0	0	3682	8905	5	4139	0	0	940	300
0	0	3679	8899	5	4144	0	0	940	300
0	0	3675	8891	5	4149	0	0	940	300
0	0	3670	8882	5	4154	0	0	940	300
0	0	3665	8873	5	4159	0	0	930	300
0	0	3659	8862	5	4164	0	0	930	300
0	0	3653	8853	5	4169	0	0	930	300
0	0	3646	8845	5	4174	0	0	930	300
0	0	3640	8838	5	4179	0	0	930	300
0	0	3634	8832	5	4184	0	0	930	300
0	0	3629	8827	5	4189	0	0	930	300
0	0	3625	8823	5	4194	0	0	920	300
0	0	3621	8823	5	4199	0	0	920	300
0	0	3621	8823	5	4204	0	0	920	300
0	0	3617	8823	5	4209	0	0	920	300
0	0	3617	8823	5	4214	0	0	920	300
0	0	3617	8823	5	4219	0	0	920	300
0	0	3613	8823	5	4224	0	0	920	300
0	0	3613	8823	5	4229	0	0	920	300
0	0	3613	8823	5	4234	0	0	920	300
0	0	3609	8823	5	4239	0	0	920	300
0	0	3609	8823	5	4244	0	0	920	300
0	0	3603	8823	5	4249	0	0	920	300
0	0	3599	8823	5	4254	0	0	930	320
0	0	3595	8823	5	4259	0	0	930	320
0	0	3627	8868	2	4261	1	273	950	360
0	0	3634	8880	5	4266	1	281	950	360
0	0	3641	8892	5	4271	1	294	950	360
0	0	3649	8905	5	4276	1	326	950	360
0	0	3658	8918	5	4281	1	333	950	360
0	0	3667	8930	5	4286	1	343	950	360
0	0	3675	8943	5	4291	1	352	950	360
0	0	3682	8955	5	4296	1	352	950	360
0	0	3690	8967	5	4301	1	352	970	360
0	0	3698	8980	5	4306	1	349	970	360
0	0	3708	8994	5	4311	1	352	970	360
0	0	3720	9009	5	4316	1	349	970	360
0	0	3733	9026	5	4321	1	346	970	360
0	0	3747	9043	5	4326	1	349	970	360
0	0	3760	9059	5	4331	1	346	970	360
0	0	3773	9072	5	4336	1	346	970	360
0	0	3785	9083	5	4341	1	349	970	360
0	0	3795	9091	5	4346	1	346	970	360
0	0	3804	9098	5	4351	1	352	970	360
0	0	3812	9103	5	4356	1	356	990	360
0	0	3819	9103	5	4361	1	359	990	360
0	0	3826	9103	5	4366	1	359	990	360
0	0	3833	9103	5	4371	1	362	990	360
0	0	3839	9099	5	4376	1	362	990	360
0	0	3844	9099	5	4381	1	362	990	360
0	0	3849	9093	5	4386	1	362	990	360
0	0	3854	9088	5	4391	1	362	990	360
0	0	3858	9082	5	4396	1	369	990	360
0	0	3862	9075	5	4401	1	372	1000	360
0	0	3865	9067	5	4406	1	372	1000	360
0	0	3865	9058	5	4411	1	375	1000	360
0	0	3871	9046	5	4416	1	395	990	360
0	0	3875	9032	5	4421	1	428	990	360
0	0	3875	9014	5	4426	1	437	990	360
0	0	3880	8995	5	4431	1	434	990	360
0	0	3880	8977	5	4436	1	443	990	360
0	0	3880	8960	5	4441	1	446	980	350
0	0	3880	8946	5	4446	1	448	980	350
0	0	3880	8931	5	4451	1	451	970	330
0	0	3876	8914	5	4456	1	471	970	330
0	0	3876	8897	5	4461	1	479	970	330
0	0	3870	8879	5	4466	1	479	970	330
0	0	3870	8863	5	4471	1	488	970	330
0	0	3866	8847	5	4476	1	496	960	330
0	0	3866	8833	5	4481	1	506	960	330
0	0	3866	8820	5	4486	1	509	960	330
0	0	3866	8808	5	4491	1	504	950	330
0	0	3861	8797	5	4496	1	501	950	330
0	0	3861	8787	5	4501	1	506	950	330
0	0	3861	8779	5	4506	1	504	950	330
0	0	3861	8773	5	4511	1	501	940	330
0	0	3858	8773	5	4516	1	501	940	330
0	0	3858	8773	5	4521	1	501	940	330
0	0	3858	8773	5	4526	1	504	940	330
0	0	3858	8773	5	4531	1	504	930	330
0	0	3858	8773	5	4536	1	504	930	330
0	0	3858	8773	5	4541	1	506	930	330
0	0	3858	8773	5	4546	1	504	930	330
0	0	3858	8777	5	4551	1	504	930	330
0	0	3858	8781	5	4556	1	506	930	330
0	0	3858	8785	5	4561	1	509	930	330
0	0	3858	8790	5	4566	1	509	930	330
0	0	3858	8795	5	4571	1	512	930	330
0	0	3858	8804	5	4576	1	512	930	330
0	0	3863	8816	5	4581	1	509	930	330
0	0	3866	8831	5	4586	1	506	930	330
0	0	3871	8849	5	4591	1	506	930	330
0	0	3876	8866	5	4596	1	501	930	330
0	0	3880	8880	5	4601	1	496	930	330
0	0	3884	8894	5	4606	1	496	930	330
0	0	3888	8907	5	4611	1	496	930	330
0	0	3888	8919	5	4616	1	496	930	330
0	0	3895	8932	5	4621	1	496	930	330
0	0	3900	8945	5	4626	1	501	930	330
0	0	3906	8960	5	4631	1	501	930	330
0	0	3913	8975	5	4636	1	499	940	330
0	0	3921	8989	5	4641	1	501	940	330
0	0	3929	9003	5	4646	1	501	940	330
0	0	3937	9016	5	4651	1	496	940	330
0	0	3945	9028	5	4656	1	499	940	330
0	0	3955	9040	5	4661	1	499	950	330
0	0	3965	9053	5	4666	1	504	950	350
0	0	3975	9064	5	4671	1	501	950	350
0	0	3984	9075	5	4676	1	501	950	360
0	0	3992	9083	5	4681	1	496	970	360
0	0	3999	9089	5	4686	1	499	970	360
0	0	4005	9093	5	4691	1	499	970	360
0	0	4010	9093	5	4696	1	499	970	360
0	0	4014	9093	5	4701	1	496	970	360
0	0	4014	9093	5	4706	1	496	970	360
0	0	4020	9093	5	4711	1	496	970	360
0	0	4020	9088	5	4716	1	494	970	360
0	0	4026	9088	5	4721	1	488	970	360
0	0	4026	9081	5	4726	1	488	970	360
0	0	4031	9076	5	4731	1	491	990	360
0	0	4035	9069	5	4736	1	488	990	360
0	0	4041	9060	5	4741	1	494	990	360
0	0	4048	9050	5	4746	1	496	990	360
0	0	4055	9036	5	4751	1	496	990	360
0	0	4063	9023	5	4756	1	496	990	360
0	0	4070	9009	5	4761	1	499	990	360
0	0	4078	8995	5	4766	1	501	990	360
0	0	4087	8982	5	4771	1	512	970	360
0	0	4097	8967	5	4776	1	514	970	360
0	0	4106	8950	5	4781	1	512	970	360
0	0	4115	8933	5	4786	1	519	980	380
0	0	4124	8917	5	4791	1	514	970	380
0	0	4134	8902	5	4796	1	519	970	390
0	0	4145	8888	5	4801	1	525	970	390
0	0	4157	8874	5	4806	1	532	970	390
0	0	4170	8861	5	4811	1	547	960	390
0	0	4184	8849	5	4816	1	556	960	390
0	0	4201	8839	5	4821	1	566	960	390
0	0	4218	8833	5	4826	1	575	960	390
0	0	4234	8833	5	4831	1	584	950	390
0	0	4251	8833	5	4836	1	584	950	390
0	0	4267	8833	5	4841	1	590	950	410
0	0	4283	8838	5	4846	1	590	930	410
0	0	4298	8844	5	4851	1	588	940	420
0	0	4311	8851	5	4856	1	584	940	420
0	0	4323	8859	5	4861	1	586	940	420
0	0	4331	8867	5	4866	1	586	940	420
0	0	4339	8877	5	4871	1	582	940	440
0	0	4346	8888	5	4876	1	561	930	440
0	0	4350	8902	5	4881	1	519	930	450
0	0	4350	8918	5	4886	1	410	930	450
0	0	4356	8940	5	4891	1	352	930	450
0	0	4356	8966	5	4896	1	303	930	450
0	0	4361	8998	5	4901	1	125	930	450
0	0	4361	8998	5	4906	0	0	940	450
0	0	4364	9073	5	4911	0	0	940	450
0	0	4364	9114	5	4916	0	0	940	450
0	0	4357	9154	5	4921	0	0	940	470
0	0	4346	9192	5	4926	0	0	960	470
0	0	4330	9226	5	4931	0	0	970	480
0	0	4307	9254	5	4936	0	0	970	480
0	0	4281	9277	5	4941	0	0	980	470
0	0	4250	9293	5	4946	0	0	980	470
0	0	4215	9305	5	4951	0	0	990	450
0	0	4178	9312	5	4956	0	0	990	450
0	0	4139	9312	5	4961	0	0	1000	450
0	0	4100	9316	5	4966	0	0	1000	450
0	0	4061	9316	5	4971	0	0	1020	440
0	0	4021	9311	5	4976	0	0	1020	430
0	0	3982	9308	5	4981	0	0	1030	430
0	0	3940	9303	5	4986	0	0	1020	410
0	0	3898	9298	5	4991	0	0	1030	400
0	0	3854	9291	5	4996	0	0	1020	380
0	0	3808	9283	5	5001	0	0	1020	370
0	0	3762	9274	5	5006	0	0	1020	350
0	0	3714	9263	5	5011	0	0	1010	340
0	0	3666	9253	5	5016	0	0	1020	320
0	0	3617	9244	5	5021	0	0	1010	310
0	0	3565	9234	5	5026	0	0	1010	300
0	0	3514	9225	5	5031	0	0	1010	300
0	0	3462	9216	5	5036	0	0	1010	300
0	0	3407	9205	5	5041	0	0	1010	300
0	0	3352	9193	5	5046	0	0	1010	300
0	0	3294	9178	5	5051	0	0	1020	290
0	0	3236	9161	5	5056	0	0	1020	290
0	0	3184	9144	5	5061	0	0	1020	290
0	0	3136	9128	5	5066	0	0	1020	290
0	0	3095	9113	5	5071	0	0	1020	290
0	0	3058	9098	5	5076	0	0	1010	300
0	0	3026	9085	5	5081	0	0	1010	300
0	0	2998	9073	5	5086	0	0	1010	300
0	0	2974	9062	5	5091	0	0	1010	300
0	0	2955	9053	5	5096	0	0	1010	300
0	0	2940	9044	5	5101	0	0	1010	300
0	0	2928	9037	5	5106	0	0	1010	300
0	0	2918	9030	5	5111	0	0	1010	300
0	0	2910	9025	5	5116	0	0	990	300
0	0	2902	9020	5	5121	0	0	990	300
0	0	2897	9016	5	5126	0	0	990	300
0	0	2890	9016	5	5131	0	0	990	300
0	0	2885	9011	5	5136	0	0	990	300
0	0	2878	9011	5	5141	0	0	990	300
0	0	2870	9006	5	5146	0	0	990	300
0	0	2863	9006	5	5151	0	0	990	300
0	0	2856	9001	5	5156	0	0	990	300
0	0	2848	9001	5	5161	0	0	990	300
0	0	2842	8997	5	5166	0	0	980	300
0	0	2836	8997	5	5171	0	0	980	300
0	0	2831	8993	5	5176	0	0	980	300
0	0	2831	8993	5	5181	0	0	980	300
0	0	2825	8988	5	5186	0	0	980	300
0	0	2825	8988	5	5191	0	0	980	300
0	0	2825	8988	5	5196	0	0	980	300
0	0	2825	8984	5	5201	0	0	980	300
0	0	2830	8984	5	5206	0	0	980	300
0	0	2830	8984	5	5211	0	0	980	300
0	0	2837	8984	5	5216	0	0	980	300
0	0	2840	8984	5	5221	0	0	980	300
0	0	2840	8989	5	5226	0	0	980	300
0	0	2848	8989	5	5231	0	0	980	300
0	0	2854	8995	5	5236	0	0	980	300
0	0	2861	8998	5	5241	0	0	980	300
0	0	2868	9002	5	5246	0	0	980	300
0	0	2876	9007	5	5251	0	0	980	300
0	0	2883	9012	5	5256	0	0	980	300
0	0	2891	9018	5	5261	0	0	980	300
0	0	2900	9025	5	5266	0	0	980	300
0	0	2910	9033	5	5271	0	0	980	300
0	0	2918	9042	5	5276	0	0	990	300
0	0	2927	9051	5	5281	0	0	990	300
0	0	2934	9061	5	5286	0	0	990	300
0	0	2938	9071	5	5291	0	0	990	300
0	0	2938	9078	5	5296	0	0	990	300
0	0	2938	9082	5	5301	0	0	990	300
0	0	2934	9082	5	5306	0	0	990	300
0	0	2916	9079	2	5308	1	410	1010	300
0	0	2916	9075	5	5313	1	454	1010	300
0	0	2920	9075	5	5318	1	496	1010	300
0	0	2920	9075	5	5323	1	527	1010	300
0	0	2920	9075	5	5328	1	549	1010	300
0	0	2920	9075	5	5333	1	573	1010	300
0	0	2920	9075	5	5338	1	590	1010	300
0	0	2920	9075	5	5343	1	605	1010	300
0	0	2920	9075	5	5348	1	619	1020	310
0	0	2920	9071	5	5353	1	633	1020	310
0	0	2920	9071	5	5358	1	651	1030	320
0	0	2925	9068	5	5363	1	667	1030	320
0	0	2925	9068	5	5368	1	685	1030	320
0	0	2925	9063	5	5373	1	701	1030	320
0	0	2925	9059	5	5378	1	722	1030	320
0	0	2930	9051	5	5383	1	747	1030	320
0	0	2933	9042	5	5388	1	773	1030	320
0	0	2933	9030	5	5393	1	778	1030	320
0	0	2938	9019	5	5398	1	779	1030	320
0	0	2938	9008	5	5403	1	779	1030	320
0	0	2944	8999	5	5408	1	788	1030	320
0	0	2947	8990	5	5413	1	792	1030	320
0	0	2947	8980	5	5418	1	800	1030	320
0	0	2954	8970	5	5423	1	804	1030	320
0	0	2954	8959	5	5428	1	806	1030	320
0	0	2959	8950	5	5433	1	809	1030	320
0	0	2959	8940	5	5438	1	818	1030	320
0	0	2959	8929	5	5443	1	821	1020	320
0	0	2959	8916	5	5448	1	827	1020	320
0	0	2959	8899	5	5453	1	831	1020	320
0	0	2959	8880	5	5458	1	847	1020	320
0	0	2959	8860	5	5463	1	847	1020	320
0	0	2955	8839	5	5468	1	848	1010	330
0	0	2955	8821	5	5473	1	850	1010	330
0	0	2952	8803	5	5478	1	853	1010	330
0	0	2952	8782	5	5483	1	855	1000	330
0	0	2948	8761	5	5488	1	864	1000	330
0	0	2948	8740	5	5493	1	864	1000	330
0	0	2944	8719	5	5498	1	864	990	330
0	0	2944	8699	5	5503	1	862	990	330
0	0	2939	8679	5	5508	1	865	990	330
0	0	2939	8658	5	5513	1	864	990	330
0	0	2933	8638	5	5518	1	863	990	330
0	0	2933	8620	5	5523	1	864	990	330
0	0	2930	8603	5	5528	1	865	990	330
0	0	2930	8585	5	5533	1	864	990	330
0	0	2930	8566	5	5538	1	864	990	330
0	0	2930	8546	5	5543	1	862	990	330
0	0	2930	8524	5	5548	1	864	990	330
0	0	2930	8503	5	5553	1	862	990	330
0	0	2926	8484	5	5558	1	861	990	330
0	0	2926	8469	5	5563	1	860	990	330
0	0	2926	8457	5	5568	1	859	990	330
0	0	2926	8447	5	5573	1	859	990	330
0	0	2926	8436	5	5578	1	859	990	330
0	0	2926	8425	5	5583	1	857	990	330
0	0	2922	8416	5	5588	1	857	990	330
0	0	2922	8409	5	5593	1	857	990	330
0	0	2919	8405	5	5598	1	856	980	320
0	0	2919	8401	6	5604	1	855	980	320
0	0	2919	8401	5	5609	1	854	970	300
0	0	2919	8396	5	5614	1	851	970	300
0	0	2919	8396	5	5619	1	847	960	300
0	0	2919	8396	5	5624	1	839	960	300
0	0	2919	8392	5	5629	1	825	960	300
0	0	2919	8392	5	5634	1	804	960	300
0	0	2919	8392	5	5639	1	773	960	300
0	0	2919	8392	5	5644	1	742	960	300
0	0	2919	8392	5	5649	1	698	960	300
0	0	2919	8392	5	5654	1	641	950	300
0	0	2919	8400	5	5659	1	552	950	300
0	0	2919	8406	5	5664	1	451	950	300
0	0	2919	8416	5	5669	1	352	950	300
0	0	2924	8429	5	5674	1	294	950	300
0	0	2928	8445	5	5679	1	128	950	300
0	0	2928	8445	5	5684	0	0	950	300
0	0	2942	8488	5	5689	0	0	940	300
0	0	2953	8513	5	5694	0	0	940	300
0	0	2965	8542	5	5699	0	0	940	300
0	0	2975	8571	5	5704	0	0	940	300
0	0	2985	8600	5	5709	0	0	940	300
0	0	2991	8628	5	5714	0	0	940	300
0	0	2997	8656	5	5719	0	0	950	300
0	0	3005	8687	5	5724	0	0	950	300
0	0	3013	8720	5	5729	0	0	940	300
0	0	3024	8756	5	5734	0	0	940	300
0	0	3039	8792	5	5739	0	0	940	300
0	0	3056	8828	5	5744	0	0	940	300
0	0	3078	8866	5	5749	0	0	930	300
0	0	3102	8904	5	5754	0	0	930	300
0	0	3129	8941	5	5759	0	0	930	300
0	0	3157	8977	5	5764	0	0	930	300
0	0	3185	9010	5	5769	0	0	940	320
0	0	3214	9041	5	5774	0	0	940	320
0	0	3241	9070	5	5779	0	0	940	330
0	0	3267	9096	5	5784	0	0	940	330
0	0	3289	9120	5	5789	0	0	950	330
0	0	3309	9141	5	5794	0	0	940	320
0	0	3326	9161	5	5799	0	0	940	320
0	0	3342	9179	5	5804	0	0	940	300
0	0	3358	9196	5	5809	0	0	940	300
0	0	3373	9213	5	5814	0	0	940	300
0	0	3387	9228	5	5819	0	0	950	300
0	0	3401	9243	5	5824	0	0	960	300
0	0	3412	9258	5	5829	0	0	960	300
0	0	3425	9272	5	5834	0	0	970	300
0	0	3437	9286	5	5839	0	0	970	300
0	0	3450	9299	5	5844	0	0	980	300
0	0	3463	9311	5	5849	0	0	980	300
0	0	3474	9323	5	5854	0	0	980	300
0	0	3485	9334	5	5859	0	0	990	300
0	0	3493	9346	5	5864	0	0	990	300
0	0	3500	9358	5	5869	0	0	990	300
0	0	3508	9370	5	5874	0	0	990	300
0	0	3515	9383	5	5879	0	0	990	300
0	0	3523	9396	5	5884	0	0	990	300
0	0	3532	9408	5	5889	0	0	990	300
0	0	3541	9417	5	5894	0	0	1010	300
0	0	3550	9425	5	5899	0	0	1010	300
0	0	3558	9430	5	5904	0	0	1010	300
0	0	3566	9434	5	5909	0	0	1010	300
0	0	3574	9434	5	5914	0	0	1010	300
0	0	3580	9434	5	5919	0	0	1010	300
0	0	3587	9434	5	5924	0	0	1010	300
0	0	3591	9434	5	5929	0	0	1010	300
0	0	3591	9434	5	5934	0	0	1010	300
0	0	3594	9434	5	5939	0	0	1010	300
0	0	3594	9434	5	5944	0	0	1010	300
0	0	3594	9434	5	5949	0	0	1010	300
0	0	3594	9434	5	5954	0	0	1010	300
0	0	3594	9434	5	5959	0	0	1010	300
0	0	3599	9438	5	5964	0	0	1010	300
0	0	3599	9438	5	5969	0	0	1010	300
0	0	3607	9438	5	5974	0	0	1010	300
0	0	3614	9438	5	5979	0	0	1010	300
0	0	3622	9438	5	5984	0	0	1010	300
0	0	3628	9438	5	5989	0	0	1010	310
0	0	3620	9422	5	5994	1	841	1020	350
0	0	3620	9422	5	5999	1	872	1010	350
0	0	3617	9422	5	6004	1	895	1010	350
0	0	3617	9417	5	6009	1	912	1010	350
0	0	3617	9417	5	6014	1	927	1020	370
0	0	3617	9413	5	6019	1	932	1020	370
0	0	3617	9413	5	6024	1	940	1020	380
0	0	3617	9409	5	6029	1	954	1020	380
0	0	3617	9409	5	6034	1	965	1030	380
0	0	3617	9405	5	6039	1	973	1030	380
0	0	3617	9405	5	6044	1	981	1030	380
0	0	3617	9405	5	6049	1	988	1030	380
0	0	3617	9405	5	6054	1	995	1030	380
0	0	3617	9405	5	6059	1	1002	1030	380
0	0	3617	9405	5	6064	1	1007	1060	400
0	0	3617	9405	5	6069	1	1012	1060	400
0	0	3617	9408	5	6074	1	1017	1060	410
0	0	3617	9408	5	6079	1	1021	1060	410
0	0	3617	9408	5	6084	1	1023	1060	410
0	0	3617	9408	5	6089	1	1023	1060	410
0	0	3617	9408	5	6094	1	1023	1060	410
0	0	3617	9408	5	6099	1	1023	1060	410
0	0	3617	9408	5	6104	1	1023	1060	410
0	0	3617	9408	5	6109	1	1023	1060	410
0	0	3617	9408	5	6114	1	1023	1050	430
0	0	3617	9408	5	6119	1	1023	1050	430
0	0	3617	9408	5	6124	1	1023	1060	440
0	0	3617	9408	5	6129	1	1023	1060	440
0	0	3617	9408	5	6134	1	1023	1060	440
0	0	3617	9408	5	6139	1	1023	1060	440
0	0	3617	9408	5	6144	1	1023	1060	440
0	0	3617	9408	5	6149	1	1023	1050	440
0	0	3617	9408	5	6154	1	1023	1050	440
0	0	3617	9413	5	6159	1	1023	1050	440
0	0	3617	9413	5	6164	1	1023	1060	460
0	0	3617	9413	5	6169	1	1023	1060	460
0	0	3617	9416	5	6174	1	1023	1070	470
0	0	3617	9416	5	6179	1	1023	1070	470
0	0	3617	9416	5	6184	1	1023	1040	470
0	0	3617	9416	5	6189	1	1023	1040	470
0	0	3613	9416	5	6194	1	1023	1040	470
0	0	3613	9412	5	6199	1	1023	1040	470
0	0	3613	9412	5	6204	1	1023	1050	490
0	0	3613	9412	5	6209	1	1023	1050	490
0	0	3613	9412	5	6214	1	1023	1060	500
0	0	3613	9412	5	6219	1	1023	1060	500
0	0	3613	9412	5	6224	1	1023	1060	500
0	0	3609	9412	5	6229	1	1023	1070	520
0	0	3609	9412	5	6234	1	1023	1070	520
0	0	3609	9412	5	6239	1	1023	1080	530
0	0	3609	9412	5	6244	1	1023	1080	530
0	0	3609	9412	5	6249	1	1023	1080	530
0	0	3609	9412	5	6254	1	1023	1070	550
0	0	3609	9412	5	6259	1	1023	1070	550
0	0	3609	9416	5	6264	1	1023	1080	560
0	0	3606	9416	5	6269	1	1023	1080	560
0	0	3606	9419	5	6274	1	1023	1080	560
0	0	3606	9419	5	6279	1	1023	1060	580
0	0	3602	9423	5	6284	1	1023	1060	580
0	0	3602	9423	5	6289	1	1023	1070	590
0	0	3599	9428	5	6294	1	1023	1050	590
0	0	3599	9428	5	6299	1	1021	1050	590
0	0	3599	9431	5	6304	1	1005	1020	590
0	0	3599	9431	5	6309	1	983	1030	610
0	0	3599	9435	5	6314	1	952	1010	620
0	0	3599	9435	5	6319	1	910	1020	630
0	0	3599	9440	5	6324	1	826	980	630
0	0	3593	9443	5	6329	1	597	980	630
0	0	3593	9448	5	6334	1	227	960	630
0	0	3593	9448	5	6339	0	0	960	630
0	0	3587	9469	5	6344	0	0	920	630
0	0	3587	9490	5	6349	0	0	920	630
0	0	3587	9518	5	6354	0	0	900	630
0	0	3596	9550	5	6359	0	0	900	630
0	0	3603	9584	5	6364	0	0	900	630
0	0	3611	9618	5	6369	0	0	900	620
0	0	3620	9654	5	6374	0	0	920	600
0	0	3636	9694	5	6379	0	0	920	590
0	0	3660	9738	5	6384	0	0	900	560
0	0	3660	9738	5	6389	0	0	900	560
