# Supplementary material for: “Let Me Hear Your Handwriting!” Evaluating the Movement Fluency from Its Sonification
Source: PLoS One. 2015 Jun 17;10(6):e0128388. doi: 10.1371/journal.pone.0128388 (PMC4470513; doi:10.1371/journal.pone.0128388)
Supplement: S1 Dataset — (ZIP) [file pone.0128388.s004.zip › S4_Dataset_Experiment1/MO6.txt]

Identification :	moha
2008-09-29	10:20:29
Fichier origine :	C:\Documents and Settings\schon\Bureau\Ecriture\moha6.txt
Nb segments :	1
Seg	Num	X /100 mm	Y /100 mm	Interv ms	Time ms	Tip	P	Az	Al
0	0	6898	9141	20	20	0	0	970	300
0	0	6909	9141	5	25	0	0	960	300
0	0	6929	9134	5	30	0	0	960	300
0	0	6958	9125	5	35	0	0	960	300
0	0	6996	9113	5	40	0	0	960	300
0	0	7030	9099	5	45	0	0	960	300
0	0	7058	9086	5	50	0	0	950	300
0	0	7080	9074	5	55	0	0	950	300
0	0	7095	9065	5	60	0	0	950	300
0	0	7105	9058	5	65	0	0	950	300
0	0	7108	9053	5	70	0	0	940	300
0	0	7108	9053	5	75	0	0	940	300
0	0	7103	9048	5	80	0	0	940	300
0	0	7095	9048	5	85	0	0	940	300
0	0	7085	9041	5	90	0	0	930	300
0	0	7071	9035	5	95	0	0	940	320
0	0	7055	9026	5	100	0	0	940	320
0	0	7038	9014	5	105	0	0	930	330
0	0	7020	8999	5	110	0	0	930	330
0	0	7002	8982	5	115	0	0	930	330
0	0	6985	8964	5	120	0	0	920	330
0	0	6967	8946	5	125	0	0	920	330
0	0	6952	8929	5	130	0	0	920	330
0	0	6938	8914	5	135	0	0	910	330
0	0	6925	8900	5	140	0	0	910	330
0	0	6915	8889	5	145	0	0	910	330
0	0	6903	8880	5	150	0	0	900	330
0	0	6892	8872	5	155	0	0	900	320
0	0	6882	8867	5	160	0	0	900	320
0	0	6872	8862	5	165	0	0	900	300
0	0	6862	8859	5	170	0	0	900	300
0	0	6853	8859	5	175	0	0	900	300
0	0	6843	8852	5	180	0	0	900	300
0	0	6832	8848	5	185	0	0	900	300
0	0	6821	8843	5	190	0	0	900	300
0	0	6807	8837	5	195	0	0	900	300
0	0	6793	8831	5	200	0	0	900	300
0	0	6779	8825	5	205	0	0	900	300
0	0	6767	8819	5	210	0	0	890	300
0	0	6756	8813	5	215	0	0	890	300
0	0	6745	8809	5	220	0	0	900	300
0	0	6737	8805	5	225	0	0	900	300
0	0	6729	8801	5	230	0	0	900	300
0	0	6721	8801	5	235	0	0	900	300
0	0	6715	8796	5	240	0	0	900	300
0	0	6707	8796	5	245	0	0	900	300
0	0	6698	8791	5	250	0	0	900	300
0	0	6688	8788	5	255	0	0	900	300
0	0	6677	8784	5	260	0	0	900	300
0	0	6663	8779	5	265	0	0	900	300
0	0	6649	8774	5	270	0	0	900	300
0	0	6632	8767	5	275	0	0	900	300
0	0	6615	8759	5	280	0	0	900	300
0	0	6596	8750	5	285	0	0	900	300
0	0	6578	8742	5	290	0	0	900	300
0	0	6560	8733	5	295	0	0	900	300
0	0	6543	8725	5	300	0	0	900	300
0	0	6528	8716	5	305	0	0	910	300
0	0	6514	8707	5	310	0	0	910	300
0	0	6501	8698	5	315	0	0	910	300
0	0	6491	8690	5	320	0	0	920	300
0	0	6481	8683	5	325	0	0	920	300
0	0	6473	8677	5	330	0	0	920	300
0	0	6466	8673	5	335	0	0	920	300
0	0	6457	8673	5	340	0	0	930	300
0	0	6446	8673	5	345	0	0	930	300
0	0	6433	8673	5	350	0	0	940	320
0	0	6418	8673	5	355	0	0	940	320
0	0	6404	8673	5	360	0	0	950	330
0	0	6393	8673	5	365	0	0	960	350
0	0	6384	8668	5	370	0	0	960	350
0	0	6376	8661	5	375	0	0	970	360
0	0	6370	8654	5	380	0	0	970	360
0	0	6365	8646	5	385	0	0	970	360
0	0	6361	8637	5	390	0	0	980	380
0	0	6360	8614	3	393	1	18	1000	390
0	0	6363	8609	5	398	1	18	1000	390
0	0	6368	8609	5	403	1	25	1000	390
0	0	6374	8603	5	408	1	40	1000	390
0	0	6382	8603	5	413	1	51	1000	390
0	0	6392	8596	5	418	1	77	1000	390
0	0	6403	8593	5	423	1	135	1000	390
0	0	6414	8589	5	428	1	177	1000	390
0	0	6424	8589	5	433	1	206	1000	390
0	0	6433	8583	5	438	1	206	1000	390
0	0	6442	8583	5	443	1	224	1000	390
0	0	6451	8583	5	448	1	241	1000	390
0	0	6462	8579	5	453	1	263	1000	390
0	0	6475	8579	5	458	1	266	1000	390
0	0	6488	8575	5	463	1	277	1000	390
0	0	6503	8571	5	468	1	284	1000	390
0	0	6519	8568	5	473	1	303	1000	390
0	0	6536	8564	5	478	1	303	1000	390
0	0	6555	8561	5	483	1	323	1000	390
0	0	6575	8561	5	488	1	323	1000	390
0	0	6597	8557	5	493	1	330	1000	390
0	0	6621	8557	5	498	1	330	990	380
0	0	6645	8557	5	503	1	343	990	380
0	0	6672	8553	5	508	1	349	970	360
0	0	6700	8553	5	513	1	349	970	360
0	0	6728	8553	5	518	1	352	970	360
0	0	6756	8558	5	523	1	359	970	360
0	0	6783	8564	5	528	1	365	970	360
0	0	6810	8571	5	533	1	369	970	360
0	0	6838	8578	5	538	1	375	970	360
0	0	6865	8587	5	543	1	382	970	360
0	0	6893	8597	5	548	1	385	970	360
0	0	6921	8609	5	553	1	401	970	360
0	0	6950	8625	5	558	1	407	970	360
0	0	6980	8641	5	563	1	410	970	360
0	0	7012	8660	5	568	1	416	970	360
0	0	7045	8681	5	573	1	431	970	360
0	0	7076	8704	5	578	1	454	970	360
0	0	7106	8731	5	583	1	491	970	360
0	0	7134	8759	5	588	1	496	970	360
0	0	7160	8786	5	593	1	535	970	360
0	0	7186	8811	5	598	1	542	980	380
0	0	7210	8838	5	603	1	561	980	380
0	0	7233	8864	5	608	1	556	980	390
0	0	7254	8889	5	613	1	570	1000	390
0	0	7273	8914	5	618	1	570	1000	390
0	0	7291	8938	5	623	1	584	1000	390
0	0	7310	8961	5	628	1	588	1000	390
0	0	7327	8984	5	633	1	590	1000	390
0	0	7345	9007	5	638	1	594	1000	410
0	0	7361	9031	5	643	1	605	1000	410
0	0	7377	9056	5	648	1	613	1010	410
0	0	7391	9083	5	653	1	623	1010	410
0	0	7403	9114	5	658	1	652	1020	410
0	0	7414	9147	5	663	1	647	1020	410
0	0	7423	9181	5	668	1	647	1020	410
0	0	7433	9216	5	673	1	649	1030	430
0	0	7442	9250	5	678	1	661	1030	430
0	0	7451	9284	5	683	1	671	1050	440
0	0	7459	9316	5	688	1	671	1050	440
0	0	7465	9346	5	693	1	666	1050	440
0	0	7465	9374	5	698	1	671	1050	440
0	0	7469	9395	5	703	1	674	1050	440
0	0	7469	9413	5	708	1	677	1050	440
0	0	7469	9427	5	713	1	681	1060	440
0	0	7469	9436	5	718	1	691	1060	440
0	0	7469	9444	5	723	1	703	1060	440
0	0	7469	9450	5	728	1	715	1060	440
0	0	7469	9450	5	733	1	722	1060	440
0	0	7469	9454	5	738	1	726	1060	440
0	0	7464	9454	5	743	1	726	1060	440
0	0	7464	9454	5	748	1	723	1060	440
0	0	7460	9454	5	753	1	720	1060	440
0	0	7456	9457	5	758	1	718	1060	440
0	0	7452	9457	5	763	1	715	1060	440
0	0	7452	9457	5	768	1	715	1060	440
0	0	7446	9457	5	773	1	717	1060	440
0	0	7446	9457	5	778	1	719	1060	440
0	0	7440	9457	5	783	1	719	1060	440
0	0	7435	9452	5	788	1	718	1060	440
0	0	7429	9445	5	793	1	710	1060	440
0	0	7421	9433	5	798	1	698	1060	440
0	0	7410	9416	5	803	1	703	1060	440
0	0	7398	9393	5	808	1	690	1060	440
0	0	7383	9362	5	813	1	677	1060	440
0	0	7368	9326	5	818	1	657	1060	440
0	0	7353	9285	5	823	1	661	1060	440
0	0	7339	9242	5	828	1	661	1050	430
0	0	7327	9197	5	833	1	657	1050	430
0	0	7316	9154	5	838	1	659	1040	410
0	0	7308	9114	5	843	1	659	1040	410
0	0	7302	9078	5	848	1	662	1040	410
0	0	7302	9046	5	853	1	661	1040	410
0	0	7302	9017	5	858	1	666	1040	410
0	0	7302	8985	5	863	1	671	1040	410
0	0	7302	8951	5	868	1	671	1020	410
0	0	7305	8918	5	873	1	671	1020	410
0	0	7310	8885	5	878	1	672	1020	410
0	0	7317	8853	5	883	1	672	1010	410
0	0	7324	8823	5	888	1	671	1010	410
0	0	7333	8792	5	893	1	669	1010	410
0	0	7346	8760	5	898	1	679	990	420
0	0	7359	8732	5	903	1	669	990	420
0	0	7375	8708	5	908	1	666	990	420
0	0	7391	8688	5	913	1	666	980	420
0	0	7407	8673	5	918	1	669	980	420
0	0	7423	8659	5	923	1	667	980	420
0	0	7440	8647	5	928	1	666	960	420
0	0	7455	8638	5	933	1	659	960	420
0	0	7470	8630	5	938	1	656	960	420
0	0	7485	8625	5	943	1	651	960	420
0	0	7498	8620	5	948	1	639	950	420
0	0	7511	8620	5	953	1	629	950	420
0	0	7523	8620	5	958	1	613	950	420
0	0	7536	8620	5	963	1	607	950	420
0	0	7550	8625	5	968	1	578	950	420
0	0	7563	8631	5	973	1	499	950	420
0	0	7577	8640	5	978	1	407	950	420
0	0	7589	8653	5	983	1	343	950	420
0	0	7602	8670	5	988	1	281	940	420
0	0	7615	8693	5	993	1	166	940	420
0	0	7615	8693	5	998	0	0	940	420
0	0	7641	8751	5	1003	0	0	940	420
0	0	7652	8782	5	1008	0	0	930	420
0	0	7660	8811	5	1013	0	0	930	420
0	0	7660	8841	5	1018	0	0	930	420
0	0	7660	8872	5	1023	0	0	930	410
0	0	7653	8904	5	1028	0	0	910	410
0	0	7640	8937	5	1033	0	0	910	390
0	0	7625	8972	5	1038	0	0	910	390
0	0	7605	9006	5	1043	0	0	900	380
0	0	7585	9039	5	1048	0	0	900	360
0	0	7566	9073	5	1053	0	0	900	350
0	0	7551	9104	5	1058	0	0	900	320
0	0	7538	9131	5	1063	0	0	900	300
0	0	7531	9155	5	1068	0	0	900	300
0	0	7531	9174	5	1073	0	0	900	300
0	0	7526	9188	5	1078	0	0	900	300
0	0	7532	9197	5	1083	0	0	900	300
0	0	7540	9197	5	1088	0	0	900	300
0	0	7550	9197	5	1093	0	0	910	300
0	0	7565	9187	5	1098	0	0	910	300
0	0	7580	9177	5	1103	0	0	910	300
0	0	7597	9163	5	1108	0	0	910	300
0	0	7618	9142	5	1113	0	0	920	300
0	0	7641	9118	5	1118	0	0	920	300
0	0	7665	9084	5	1123	0	0	920	300
0	0	7696	9048	5	1128	0	0	920	300
0	0	7727	9011	5	1133	0	0	920	300
0	0	7761	8972	5	1138	0	0	910	300
0	0	7797	8939	5	1143	0	0	910	300
0	0	7832	8906	5	1148	0	0	900	300
0	0	7867	8877	5	1153	0	0	900	300
0	0	7905	8855	5	1158	0	0	900	300
0	0	7943	8837	5	1163	0	0	890	300
0	0	7982	8824	5	1168	0	0	880	300
0	0	8025	8814	5	1173	0	0	870	300
0	0	8065	8807	5	1178	0	0	870	300
0	0	8104	8800	5	1183	0	0	850	300
0	0	8143	8792	5	1188	0	0	850	300
0	0	8177	8784	5	1193	0	0	850	300
0	0	8207	8776	5	1198	0	0	850	300
0	0	8234	8771	5	1203	0	0	850	300
0	0	8253	8771	5	1208	0	0	840	300
0	0	8262	8771	5	1213	0	0	840	300
0	0	8258	8779	5	1218	0	0	850	300
0	0	8238	8779	5	1223	0	0	850	300
0	0	8209	8779	5	1228	0	0	850	300
0	0	8176	8773	5	1233	0	0	850	300
0	0	8143	8763	5	1238	0	0	850	300
0	0	8116	8750	5	1243	0	0	850	300
0	0	8094	8739	5	1248	0	0	870	300
0	0	8077	8733	5	1253	0	0	870	300
0	0	8067	8737	5	1258	0	0	870	300
0	0	8060	8750	5	1263	0	0	870	300
0	0	8056	8770	5	1268	0	0	870	300
0	0	8056	8792	5	1273	0	0	870	300
0	0	8051	8811	5	1278	0	0	880	300
0	0	8046	8827	5	1283	0	0	880	300
0	0	8039	8838	5	1288	0	0	880	300
0	0	8029	8844	5	1293	0	0	890	300
0	0	8015	8844	5	1298	0	0	890	300
0	0	7998	8844	5	1303	0	0	890	300
0	0	7978	8844	5	1308	0	0	900	300
0	0	7955	8836	5	1313	0	0	900	300
0	0	7932	8830	5	1318	0	0	900	300
0	0	7907	8824	5	1323	0	0	900	300
0	0	7883	8817	5	1328	0	0	910	300
0	0	7861	8811	5	1333	0	0	920	300
0	0	7843	8804	5	1338	0	0	920	300
0	0	7830	8796	5	1343	0	0	920	300
0	0	7821	8787	5	1348	0	0	920	300
0	0	7817	8779	5	1353	0	0	920	300
0	0	7817	8770	5	1358	0	0	930	300
0	0	7821	8763	5	1363	0	0	930	300
0	0	7827	8757	5	1368	0	0	930	300
0	0	7833	8752	5	1373	0	0	930	300
0	0	7839	8752	5	1378	0	0	930	300
0	0	7844	8744	5	1383	0	0	930	300
0	0	7848	8739	5	1388	0	0	930	300
0	0	7848	8730	5	1393	0	0	930	300
0	0	7852	8719	5	1398	0	0	930	300
0	0	7852	8706	5	1403	0	0	930	300
0	0	7849	8691	5	1408	0	0	930	300
0	0	7844	8678	5	1413	0	0	930	300
0	0	7839	8664	5	1418	0	0	940	300
0	0	7835	8653	5	1423	0	0	940	300
0	0	7831	8643	5	1428	0	0	950	300
0	0	7831	8634	5	1433	0	0	960	300
0	0	7831	8628	5	1438	0	0	960	300
0	0	7831	8624	5	1443	0	0	970	300
0	0	7838	8624	5	1448	0	0	970	300
0	0	7847	8624	5	1453	0	0	980	300
0	0	7858	8624	5	1458	0	0	980	320
0	0	7867	8628	5	1463	0	0	1000	320
0	0	7963	8729	4	1467	1	290	1010	350
0	0	7974	8744	5	1472	1	323	1010	350
0	0	7981	8757	5	1477	1	343	1010	350
0	0	7987	8769	5	1482	1	362	1010	350
0	0	7991	8778	5	1487	1	395	1020	370
0	0	7991	8787	5	1492	1	428	1020	370
0	0	7991	8794	5	1497	1	448	1020	380
0	0	7991	8804	5	1502	1	479	1020	380
0	0	7991	8814	5	1507	1	517	1020	380
0	0	7986	8824	5	1512	1	552	1020	380
0	0	7982	8836	5	1517	1	584	1020	380
0	0	7977	8849	5	1522	1	617	1020	380
0	0	7971	8863	5	1527	1	639	1030	380
0	0	7963	8877	5	1532	1	631	1030	380
0	0	7952	8892	5	1537	1	637	1030	380
0	0	7939	8907	5	1542	1	651	1030	380
0	0	7926	8923	5	1547	1	654	1030	380
0	0	7913	8936	5	1552	1	651	1030	380
0	0	7900	8947	5	1557	1	647	1030	380
0	0	7888	8956	5	1562	1	651	1030	380
0	0	7875	8962	5	1567	1	645	1050	380
0	0	7862	8967	5	1572	1	643	1050	380
0	0	7851	8972	5	1577	1	645	1050	380
0	0	7840	8976	5	1582	1	639	1050	380
0	0	7829	8976	5	1587	1	637	1050	380
0	0	7818	8981	5	1592	1	633	1060	380
0	0	7806	8981	5	1597	1	633	1060	380
0	0	7795	8981	5	1602	1	627	1060	380
0	0	7781	8981	5	1607	1	611	1060	380
0	0	7767	8974	5	1612	1	611	1050	370
0	0	7752	8967	5	1617	1	584	1050	370
0	0	7737	8959	5	1622	1	584	1040	350
0	0	7722	8951	5	1627	1	575	1040	350
0	0	7708	8941	5	1632	1	570	1040	350
0	0	7695	8930	5	1637	1	566	1040	350
0	0	7682	8917	5	1642	1	561	1040	350
0	0	7669	8900	5	1647	1	547	1040	350
0	0	7656	8883	5	1652	1	542	1040	350
0	0	7646	8866	5	1657	1	542	1040	350
0	0	7635	8848	5	1662	1	535	1040	350
0	0	7627	8829	5	1667	1	532	1040	350
0	0	7620	8807	5	1672	1	540	1040	350
0	0	7614	8783	5	1677	1	535	1030	350
0	0	7609	8755	5	1682	1	522	1030	350
0	0	7604	8724	5	1687	1	512	1030	350
0	0	7598	8692	5	1692	1	488	1030	350
0	0	7593	8659	5	1697	1	488	1020	350
0	0	7593	8629	5	1702	1	485	1020	350
0	0	7589	8602	5	1707	1	488	1020	350
0	0	7589	8580	5	1712	1	482	1010	350
0	0	7594	8562	5	1717	1	477	1010	350
0	0	7597	8549	5	1722	1	460	1010	350
0	0	7601	8539	5	1727	1	446	1010	350
0	0	7606	8530	5	1732	1	446	1010	350
0	0	7612	8522	5	1737	1	446	1000	360
0	0	7620	8514	5	1742	1	440	1000	360
0	0	7627	8508	5	1747	1	437	1000	360
0	0	7635	8503	5	1752	1	434	1000	360
0	0	7643	8499	5	1757	1	437	990	360
0	0	7651	8499	5	1762	1	431	990	360
0	0	7661	8495	5	1767	1	428	990	360
0	0	7671	8495	5	1772	1	428	990	360
0	0	7683	8495	5	1777	1	428	990	360
0	0	7697	8495	5	1782	1	431	990	360
0	0	7713	8501	5	1787	1	428	970	360
0	0	7731	8508	5	1792	1	428	970	360
0	0	7750	8520	5	1797	1	434	970	360
0	0	7769	8534	5	1802	1	434	970	360
0	0	7787	8552	5	1807	1	437	970	360
0	0	7805	8573	5	1812	1	437	970	360
0	0	7820	8596	5	1817	1	437	970	360
0	0	7834	8621	5	1822	1	443	970	360
0	0	7848	8647	5	1827	1	440	970	360
0	0	7858	8676	5	1832	1	440	970	360
0	0	7867	8707	5	1837	1	440	970	360
0	0	7876	8737	5	1842	1	443	970	360
0	0	7883	8767	5	1847	1	443	970	360
0	0	7889	8797	5	1852	1	443	970	360
0	0	7895	8825	5	1857	1	443	970	360
0	0	7900	8851	5	1862	1	443	970	360
0	0	7904	8876	5	1867	1	440	990	360
0	0	7904	8895	5	1872	1	443	990	360
0	0	7908	8909	5	1877	1	443	990	360
0	0	7908	8915	5	1882	1	446	990	360
0	0	7908	8915	5	1887	1	446	990	360
0	0	7912	8915	5	1892	1	448	990	360
0	0	7912	8915	5	1897	1	451	990	360
0	0	7912	8915	5	1902	1	454	1000	360
0	0	7912	8915	5	1907	1	454	1000	360
0	0	7912	8915	5	1912	1	454	1000	360
0	0	7912	8915	5	1917	1	448	1000	360
0	0	7912	8912	5	1922	1	446	1000	360
0	0	7912	8912	5	1927	1	446	1000	360
0	0	7912	8912	5	1932	1	443	1010	350
0	0	7912	8912	5	1937	1	443	1010	350
0	0	7912	8908	5	1942	1	443	1010	350
0	0	7912	8908	5	1947	1	446	1010	350
0	0	7912	8908	5	1952	1	446	1010	350
0	0	7912	8904	5	1957	1	446	1010	350
0	0	7912	8904	5	1962	1	446	1020	350
0	0	7912	8899	5	1967	1	446	1020	350
0	0	7915	8895	5	1972	1	446	1020	350
0	0	7915	8887	5	1977	1	446	1020	350
0	0	7915	8877	5	1982	1	451	1020	350
0	0	7915	8864	5	1987	1	460	1020	350
0	0	7915	8845	5	1992	1	462	1020	350
0	0	7915	8824	5	1997	1	462	1010	350
0	0	7915	8802	5	2002	1	468	1010	350
0	0	7915	8776	5	2007	1	468	1010	350
0	0	7915	8752	5	2012	1	465	1010	350
0	0	7915	8729	5	2017	1	474	1010	350
0	0	7915	8706	5	2022	1	488	1010	350
0	0	7911	8684	5	2027	1	488	1010	350
0	0	7911	8666	5	2032	1	491	1000	360
0	0	7911	8649	5	2037	1	491	1000	360
0	0	7911	8634	5	2042	1	491	1000	360
0	0	7915	8622	5	2047	1	488	1000	360
0	0	7915	8608	5	2052	1	488	1000	360
0	0	7915	8594	5	2057	1	488	1000	360
0	0	7920	8578	5	2062	1	488	1000	360
0	0	7920	8562	5	2067	1	491	1000	360
0	0	7925	8545	5	2072	1	488	1000	360
0	0	7925	8527	5	2077	1	491	1000	360
0	0	7931	8508	5	2082	1	491	990	360
0	0	7931	8491	5	2087	1	488	990	360
0	0	7938	8475	5	2092	1	488	990	360
0	0	7941	8461	5	2097	1	488	990	360
0	0	7946	8450	5	2102	1	488	990	360
0	0	7952	8439	5	2107	1	488	990	360
0	0	7958	8430	5	2112	1	488	970	360
0	0	7965	8421	5	2117	1	488	970	360
0	0	7972	8413	5	2122	1	488	970	360
0	0	7978	8408	5	2127	1	494	970	360
0	0	7985	8408	5	2132	1	488	970	360
0	0	7990	8405	5	2137	1	488	970	360
0	0	7995	8405	5	2142	1	488	970	360
0	0	7999	8405	5	2147	1	488	970	360
0	0	8002	8405	5	2152	1	488	970	360
0	0	8008	8405	5	2157	1	494	970	360
0	0	8015	8405	5	2162	1	496	970	360
0	0	8023	8405	5	2167	1	491	970	360
0	0	8032	8408	5	2172	1	496	970	360
0	0	8040	8412	5	2177	1	496	970	360
0	0	8049	8417	5	2182	1	494	970	360
0	0	8059	8424	5	2187	1	496	970	360
0	0	8070	8431	5	2192	1	499	970	360
0	0	8085	8441	5	2197	1	501	970	360
0	0	8101	8453	5	2202	1	501	970	360
0	0	8118	8468	5	2207	1	501	970	360
0	0	8136	8484	5	2212	1	504	970	360
0	0	8155	8502	5	2217	1	504	970	360
0	0	8174	8520	5	2222	1	509	970	360
0	0	8193	8538	5	2227	1	504	970	360
0	0	8209	8558	5	2232	1	501	970	360
0	0	8224	8579	5	2237	1	501	970	360
0	0	8238	8601	5	2242	1	496	970	360
0	0	8250	8623	5	2247	1	494	970	360
0	0	8262	8644	5	2252	1	496	970	360
0	0	8272	8666	5	2257	1	479	970	360
0	0	8282	8686	5	2262	1	462	970	380
0	0	8290	8704	5	2267	1	431	970	380
0	0	8296	8720	5	2272	1	404	970	390
0	0	8301	8732	5	2277	1	365	970	390
0	0	8301	8743	5	2282	1	323	970	390
0	0	8301	8750	5	2287	1	273	970	390
0	0	8301	8756	5	2292	1	156	970	390
0	0	8301	8756	5	2297	0	0	970	390
0	0	8296	8760	5	2302	0	0	970	390
0	0	8291	8765	5	2307	0	0	970	390
0	0	8283	8765	5	2312	0	0	970	390
0	0	8274	8759	5	2317	0	0	970	390
0	0	8263	8752	5	2322	0	0	970	390
0	0	8250	8742	5	2327	0	0	970	390
0	0	8236	8734	5	2332	0	0	970	390
0	0	8224	8725	5	2337	0	0	970	390
0	0	8212	8716	5	2342	0	0	970	390
0	0	8202	8710	5	2347	0	0	960	390
0	0	8193	8705	5	2352	0	0	960	390
0	0	8185	8700	5	2357	0	0	960	390
0	0	8177	8700	5	2362	0	0	950	380
0	0	8170	8700	5	2367	0	0	950	380
0	0	8164	8700	5	2372	0	0	970	360
0	0	8159	8700	5	2377	0	0	970	360
0	0	8155	8704	5	2382	0	0	970	360
0	0	8150	8711	5	2387	0	0	970	360
0	0	8146	8719	5	2392	0	0	970	360
0	0	8146	8730	5	2397	0	0	970	360
0	0	8142	8741	5	2402	0	0	970	360
0	0	8142	8752	5	2407	0	0	950	360
0	0	8142	8763	5	2412	0	0	950	350
0	0	8142	8772	5	2417	0	0	950	350
0	0	8146	8779	5	2422	0	0	950	330
0	0	8151	8784	5	2427	0	0	940	330
0	0	8156	8788	5	2432	0	0	940	330
0	0	8162	8791	5	2437	0	0	940	330
0	0	8168	8791	5	2442	0	0	930	330
0	0	8173	8795	5	2447	0	0	930	330
0	0	8179	8795	5	2452	0	0	920	330
0	0	8186	8795	5	2457	0	0	910	330
0	0	8194	8795	5	2462	0	0	900	330
0	0	8203	8795	5	2467	0	0	900	330
0	0	8213	8795	5	2472	0	0	900	330
0	0	8223	8791	5	2477	0	0	900	330
0	0	8237	8788	5	2482	0	0	900	330
0	0	8251	8784	5	2487	0	0	900	330
0	0	8267	8784	5	2492	0	0	900	330
0	0	8285	8778	5	2497	0	0	900	330
0	0	8303	8778	5	2502	0	0	900	330
0	0	8320	8772	5	2507	0	0	900	350
0	0	8339	8765	5	2512	0	0	900	350
0	0	8355	8756	5	2517	0	0	900	360
0	0	8370	8745	5	2522	0	0	900	360
0	0	8385	8731	5	2527	0	0	890	360
0	0	8398	8717	5	2532	0	0	900	380
0	0	8410	8702	5	2537	0	0	900	380
0	0	8421	8686	5	2542	0	0	900	390
0	0	8429	8670	5	2547	0	0	900	390
0	0	8435	8654	5	2552	0	0	910	390
0	0	8435	8639	5	2557	0	0	930	410
0	0	8435	8625	5	2562	0	0	950	410
0	0	8435	8612	5	2567	0	0	960	420
0	0	8425	8600	5	2572	0	0	980	420
0	0	8415	8589	5	2577	0	0	980	420
0	0	8403	8579	5	2582	0	0	990	420
0	0	8387	8570	5	2587	0	0	1010	410
0	0	8371	8562	5	2592	0	0	1020	410
0	0	8354	8554	5	2597	0	0	1040	410
0	0	8336	8546	5	2602	0	0	1040	410
0	0	8318	8538	5	2607	0	0	1060	410
0	0	8299	8531	5	2612	0	0	1070	410
0	0	8280	8523	5	2617	0	0	1070	410
0	0	8261	8517	5	2622	0	0	1060	410
0	0	8244	8512	5	2627	0	0	1060	410
0	0	8227	8507	5	2632	0	0	1040	400
0	0	8212	8507	5	2637	0	0	1040	400
0	0	8198	8507	5	2642	0	0	1030	380
0	0	8186	8507	5	2647	0	0	1030	380
0	0	8175	8507	5	2652	0	0	1020	380
0	0	8164	8507	5	2657	0	0	1020	380
0	0	8153	8507	5	2662	0	0	1020	380
0	0	8142	8507	5	2667	0	0	1020	370
0	0	8132	8507	5	2672	0	0	1020	370
0	0	8122	8507	5	2677	0	0	1010	350
0	0	8112	8507	5	2682	0	0	1010	350
0	0	8103	8507	5	2687	0	0	1010	350
0	0	8093	8501	5	2692	0	0	1010	350
0	0	8085	8496	5	2697	0	0	1010	350
0	0	8078	8491	5	2702	0	0	1010	350
0	0	8071	8485	5	2707	0	0	1010	350
0	0	8066	8480	5	2712	0	0	990	350
0	0	8062	8473	5	2717	0	0	990	350
0	0	8062	8467	5	2722	0	0	990	330
0	0	8057	8461	5	2727	0	0	990	330
0	0	8057	8454	5	2732	0	0	990	330
0	0	8057	8447	5	2737	0	0	990	330
0	0	8057	8439	5	2742	0	0	980	330
0	0	8057	8432	5	2747	0	0	980	330
0	0	8057	8427	5	2752	0	0	980	330
0	0	8057	8422	5	2757	0	0	980	330
0	0	8057	8422	5	2762	0	0	980	330
0	0	8057	8422	5	2767	0	0	980	330
0	0	8057	8422	5	2772	0	0	980	330
0	0	8057	8422	5	2777	0	0	970	330
0	0	8107	8432	4	2781	1	333	970	330
0	0	8116	8437	5	2786	1	343	970	330
0	0	8126	8443	5	2791	1	375	970	350
0	0	8137	8448	5	2796	1	385	970	350
0	0	8148	8453	5	2801	1	388	970	360
0	0	8162	8460	5	2806	1	401	970	360
0	0	8174	8469	5	2811	1	419	970	360
0	0	8187	8482	5	2816	1	428	970	360
0	0	8202	8497	5	2821	1	448	970	360
0	0	8218	8514	5	2826	1	462	970	360
0	0	8234	8532	5	2831	1	471	990	360
0	0	8252	8552	5	2836	1	504	990	360
0	0	8270	8573	5	2841	1	532	990	360
0	0	8288	8596	5	2846	1	566	990	360
0	0	8308	8622	5	2851	1	578	990	380
0	0	8326	8650	5	2856	1	590	990	380
0	0	8345	8680	5	2861	1	597	1000	390
0	0	8362	8709	5	2866	1	594	1000	390
0	0	8378	8738	5	2871	1	603	1000	390
0	0	8393	8761	5	2876	1	607	1000	390
0	0	8407	8783	5	2881	1	607	1000	390
0	0	8418	8803	5	2886	1	607	1000	390
0	0	8428	8819	5	2891	1	609	1000	390
0	0	8436	8834	5	2896	1	609	1000	410
0	0	8442	8844	5	2901	1	609	1000	410
0	0	8447	8851	5	2906	1	613	1020	410
0	0	8452	8857	5	2911	1	623	1020	410
0	0	8455	8860	5	2916	1	633	1020	410
0	0	8459	8860	5	2921	1	643	1020	410
0	0	8459	8865	5	2926	1	656	1020	410
0	0	8459	8865	5	2931	1	667	1020	410
0	0	8459	8865	5	2936	1	679	1020	410
0	0	8459	8865	5	2941	1	685	1040	410
0	0	8459	8865	5	2946	1	685	1040	410
0	0	8459	8865	5	2951	1	688	1040	410
0	0	8459	8860	5	2956	1	688	1040	410
0	0	8459	8860	5	2961	1	687	1050	430
0	0	8459	8855	5	2966	1	685	1050	430
0	0	8459	8850	5	2971	1	684	1050	440
0	0	8459	8842	5	2976	1	685	1050	440
0	0	8455	8830	5	2981	1	683	1050	440
0	0	8455	8814	5	2986	1	684	1050	440
0	0	8449	8794	5	2991	1	690	1050	440
0	0	8445	8770	5	2996	1	690	1050	440
0	0	8441	8743	5	3001	1	693	1050	440
0	0	8437	8712	5	3006	1	690	1050	440
0	0	8429	8678	5	3011	1	693	1050	430
0	0	8421	8642	5	3016	1	694	1050	430
0	0	8412	8603	5	3021	1	694	1040	410
0	0	8401	8563	5	3026	1	685	1040	410
0	0	8392	8524	5	3031	1	690	1020	410
0	0	8384	8486	5	3036	1	690	1020	410
0	0	8378	8452	5	3041	1	690	1020	410
0	0	8372	8421	5	3046	1	684	1020	410
0	0	8368	8394	5	3051	1	685	1020	410
0	0	8365	8370	5	3056	1	684	1010	410
0	0	8365	8350	5	3061	1	674	1010	410
0	0	8365	8334	5	3066	1	654	1010	410
0	0	8365	8322	5	3071	1	627	1010	410
0	0	8365	8313	5	3076	1	542	1010	410
0	0	8365	8313	5	3081	1	446	1010	410
0	0	8370	8310	5	3086	1	401	990	420
0	0	8370	8310	5	3091	1	369	990	420
0	0	8378	8319	5	3096	1	333	990	420
0	0	8383	8327	5	3101	1	284	990	420
0	0	8390	8340	5	3106	1	181	990	420
0	0	8396	8358	5	3111	1	40	980	420
0	0	8396	8358	5	3116	0	0	980	420
0	0	8409	8412	5	3121	0	0	980	420
0	0	8415	8445	5	3126	0	0	980	420
0	0	8421	8480	5	3131	0	0	980	420
0	0	8425	8515	5	3136	0	0	980	420
0	0	8425	8553	5	3141	0	0	980	420
0	0	8428	8594	5	3146	0	0	980	420
0	0	8428	8641	5	3151	0	0	980	420
0	0	8428	8692	5	3156	0	0	980	420
0	0	8428	8746	5	3161	0	0	980	420
0	0	8432	8799	5	3166	0	0	980	420
0	0	8437	8848	5	3171	0	0	980	420
0	0	8443	8892	5	3176	0	0	980	420
0	0	8452	8930	5	3181	0	0	980	420
0	0	8461	8962	5	3186	0	0	980	420
0	0	8469	8990	5	3191	0	0	980	420
0	0	8476	9012	5	3196	0	0	990	420
0	0	8479	9029	5	3201	0	0	990	420
0	0	8479	9042	5	3206	0	0	990	420
0	0	8479	9048	5	3211	0	0	990	420
0	0	8479	9048	5	3216	0	0	990	420
0	0	8473	9041	5	3221	0	0	1010	410
0	0	8468	9030	5	3226	0	0	1010	410
0	0	8461	9015	5	3231	0	0	1010	410
0	0	8453	8999	5	3236	0	0	1010	410
0	0	8444	8981	5	3241	0	0	1010	410
0	0	8435	8962	5	3246	0	0	1010	410
0	0	8427	8942	5	3251	0	0	1020	410
0	0	8418	8921	5	3256	0	0	1020	410
0	0	8409	8902	5	3261	0	0	1020	410
0	0	8400	8882	5	3266	0	0	1020	410
0	0	8392	8864	5	3271	0	0	1020	410
0	0	8386	8847	5	3276	0	0	1020	410
0	0	8382	8829	5	3281	0	0	1020	410
0	0	8378	8812	5	3286	0	0	1010	410
0	0	8378	8796	5	3291	0	0	1010	410
0	0	8373	8781	5	3296	0	0	1000	410
0	0	8373	8767	5	3301	0	0	1000	410
0	0	8367	8757	5	3306	0	0	1000	390
0	0	8363	8751	5	3311	0	0	1000	390
0	0	8360	8751	5	3316	0	0	980	390
0	0	8360	8747	5	3321	0	0	980	390
0	0	8356	8747	5	3326	0	0	980	390
0	0	8351	8747	5	3331	1	300	980	390
0	0	8348	8750	5	3336	1	323	980	390
0	0	8348	8750	5	3341	1	340	980	390
0	0	8348	8754	5	3346	1	352	980	390
0	0	8348	8758	5	3351	1	359	980	390
0	0	8348	8761	5	3356	1	362	980	390
0	0	8344	8765	5	3361	1	369	980	390
0	0	8344	8769	5	3366	1	372	980	390
0	0	8344	8772	5	3371	1	372	980	390
0	0	8351	8779	5	3376	1	378	980	390
0	0	8358	8788	5	3381	1	388	980	390
0	0	8367	8800	5	3386	1	391	980	390
0	0	8375	8813	5	3391	1	395	980	390
0	0	8383	8825	5	3396	1	395	980	390
0	0	8390	8836	5	3401	1	398	980	390
0	0	8395	8844	5	3406	1	398	980	390
0	0	8402	8850	5	3411	1	398	980	390
0	0	8410	8857	5	3416	1	401	980	390
0	0	8420	8863	5	3421	1	404	980	390
0	0	8432	8872	5	3426	1	410	980	390
0	0	8445	8881	5	3431	1	419	990	410
0	0	8459	8890	5	3436	1	416	990	410
0	0	8473	8901	5	3441	1	419	1010	410
0	0	8487	8913	5	3446	1	419	1010	410
0	0	8500	8924	5	3451	1	416	1010	410
0	0	8513	8933	5	3456	1	419	1010	410
0	0	8526	8942	5	3461	1	419	1010	410
0	0	8538	8948	5	3466	1	419	1010	410
0	0	8549	8952	5	3471	1	413	1010	410
0	0	8558	8952	5	3476	1	413	1010	410
0	0	8565	8952	5	3481	1	416	1020	410
0	0	8570	8952	5	3486	1	419	1020	410
0	0	8576	8948	5	3491	1	419	1020	410
0	0	8582	8943	5	3496	1	425	1020	410
0	0	8588	8938	5	3501	1	428	1020	410
0	0	8593	8932	5	3506	1	431	1020	410
0	0	8596	8925	5	3511	1	428	1020	410
0	0	8596	8921	5	3516	1	428	1020	410
0	0	8601	8917	5	3521	1	428	1020	410
0	0	8601	8912	5	3526	1	428	1020	410
0	0	8605	8906	5	3531	1	428	1010	410
0	0	8605	8895	5	3536	1	428	1000	410
0	0	8611	8883	5	3541	1	428	1000	410
0	0	8615	8869	5	3546	1	431	1000	390
0	0	8622	8852	5	3551	1	431	1000	390
0	0	8628	8836	5	3556	1	431	1000	390
0	0	8635	8818	5	3561	1	437	980	390
0	0	8641	8800	5	3566	1	434	980	390
0	0	8646	8781	5	3571	1	437	980	390
0	0	8646	8761	5	3576	1	437	980	390
0	0	8653	8740	5	3581	1	437	970	390
0	0	8657	8718	5	3586	1	437	970	390
0	0	8662	8699	5	3591	1	437	970	390
0	0	8668	8683	5	3596	1	440	960	390
0	0	8674	8668	5	3601	1	437	960	390
0	0	8679	8657	5	3606	1	437	960	390
0	0	8685	8647	5	3611	1	437	960	390
0	0	8690	8640	5	3616	1	443	950	390
0	0	8695	8634	5	3621	1	440	950	390
0	0	8701	8629	5	3626	1	443	950	390
0	0	8708	8624	5	3631	1	440	950	390
0	0	8714	8619	5	3636	1	437	930	390
0	0	8718	8619	5	3641	1	437	930	390
0	0	8722	8619	5	3646	1	437	930	390
0	0	8726	8616	5	3651	1	440	930	390
0	0	8731	8616	5	3656	1	446	930	390
0	0	8738	8616	5	3661	1	454	930	390
0	0	8745	8616	5	3666	1	454	930	390
0	0	8754	8616	5	3671	1	457	930	390
0	0	8762	8624	5	3676	1	465	930	390
0	0	8771	8631	5	3681	1	471	930	390
0	0	8780	8639	5	3686	1	465	930	390
0	0	8790	8646	5	3691	1	471	930	390
0	0	8800	8654	5	3696	1	471	930	390
0	0	8811	8663	5	3701	1	471	930	390
0	0	8823	8673	5	3706	1	471	930	390
0	0	8835	8685	5	3711	1	474	920	390
0	0	8848	8699	5	3716	1	485	920	390
0	0	8862	8714	5	3721	1	494	920	390
0	0	8876	8729	5	3726	1	496	920	390
0	0	8890	8746	5	3731	1	496	920	390
0	0	8903	8764	5	3736	1	496	920	390
0	0	8915	8782	5	3741	1	504	920	390
0	0	8929	8801	5	3746	1	517	920	390
0	0	8942	8819	5	3751	1	535	920	390
0	0	8957	8837	5	3756	1	545	930	410
0	0	8971	8856	5	3761	1	552	930	410
0	0	8985	8875	5	3766	1	556	930	420
0	0	8997	8894	5	3771	1	563	930	420
0	0	9009	8914	5	3776	1	586	930	420
0	0	9019	8932	5	3781	1	601	930	420
0	0	9027	8947	5	3786	1	617	930	420
0	0	9034	8962	5	3791	1	629	930	420
0	0	9038	8975	5	3796	1	639	930	420
0	0	9043	8987	5	3801	1	651	930	420
0	0	9048	8998	5	3806	1	664	930	420
0	0	9052	9007	5	3811	1	679	940	420
0	0	9052	9015	5	3816	1	685	940	420
0	0	9057	9020	5	3821	1	688	940	420
0	0	9057	9025	5	3826	1	696	940	420
0	0	9057	9025	5	3831	1	704	950	420
0	0	9057	9025	5	3836	1	712	950	420
0	0	9057	9025	5	3841	1	719	950	420
0	0	9057	9025	5	3846	1	728	950	420
0	0	9057	9025	5	3851	1	737	950	420
0	0	9053	9025	5	3856	1	741	950	420
0	0	9053	9025	5	3861	1	742	950	420
0	0	9053	9020	5	3866	1	740	950	420
0	0	9053	9014	5	3871	1	736	950	420
0	0	9047	9006	5	3876	1	729	950	420
0	0	9044	8996	5	3881	1	728	950	420
0	0	9040	8984	5	3886	1	723	950	420
0	0	9035	8970	5	3891	1	720	950	420
0	0	9029	8953	5	3896	1	709	950	420
0	0	9023	8936	5	3901	1	714	950	420
0	0	9017	8918	5	3906	1	707	950	420
0	0	9011	8902	5	3911	1	707	950	420
0	0	9006	8888	5	3916	1	707	950	420
0	0	9002	8875	5	3921	1	704	940	420
0	0	9002	8860	5	3926	1	707	940	420
0	0	8998	8846	5	3931	1	709	940	420
0	0	8998	8832	5	3936	1	707	940	420
0	0	8998	8817	5	3941	1	707	940	420
0	0	8998	8803	5	3946	1	706	930	420
0	0	8998	8789	5	3951	1	707	930	420
0	0	8995	8773	5	3956	1	706	930	420
0	0	8995	8756	5	3961	1	700	930	420
0	0	8995	8738	5	3966	1	706	910	420
0	0	8995	8720	5	3971	1	700	910	420
0	0	8999	8704	5	3976	1	700	910	420
0	0	8999	8691	5	3981	1	698	910	420
0	0	9003	8681	5	3986	1	698	910	420
0	0	9003	8671	5	3991	1	698	910	420
0	0	9009	8662	5	3996	1	698	910	420
0	0	9009	8654	5	4001	1	700	910	420
0	0	9013	8648	5	4006	1	698	910	420
0	0	9013	8644	5	4011	1	696	910	420
0	0	9013	8644	5	4016	1	696	910	420
0	0	9017	8644	5	4021	1	694	910	420
0	0	9017	8644	5	4026	1	693	910	420
0	0	9017	8644	5	4031	1	690	910	420
0	0	9017	8644	5	4036	1	685	910	420
0	0	9017	8644	5	4041	1	681	910	420
0	0	9017	8644	5	4046	1	676	910	420
0	0	9017	8648	5	4051	1	674	910	420
0	0	9021	8651	5	4056	1	676	910	420
0	0	9021	8657	5	4061	1	677	910	420
0	0	9027	8664	5	4066	1	676	910	420
0	0	9032	8671	5	4071	1	676	930	420
0	0	9038	8681	5	4076	1	674	930	420
0	0	9045	8690	5	4081	1	676	910	420
0	0	9052	8700	5	4086	1	676	910	420
0	0	9060	8714	5	4091	1	676	910	420
0	0	9069	8728	5	4096	1	677	910	420
0	0	9078	8745	5	4101	1	671	910	420
0	0	9087	8764	5	4106	1	671	910	420
0	0	9097	8783	5	4111	1	672	910	420
0	0	9106	8803	5	4116	1	669	910	420
0	0	9116	8822	5	4121	1	671	910	420
0	0	9126	8840	5	4126	1	669	910	420
0	0	9136	8857	5	4131	1	667	910	420
0	0	9147	8875	5	4136	1	672	910	420
0	0	9158	8894	5	4141	1	669	910	420
0	0	9167	8912	5	4146	1	666	910	420
0	0	9176	8928	5	4151	1	671	910	420
0	0	9182	8942	5	4156	1	671	910	420
0	0	9187	8953	5	4161	1	669	910	420
0	0	9193	8963	5	4166	1	671	910	420
0	0	9198	8973	5	4171	1	672	910	420
0	0	9203	8984	5	4176	1	669	910	420
0	0	9209	8993	5	4181	1	669	930	420
0	0	9215	9002	5	4186	1	671	930	420
0	0	9221	9009	5	4191	1	671	930	420
0	0	9227	9017	5	4196	1	669	930	420
0	0	9235	9026	5	4201	1	667	940	440
0	0	9241	9035	5	4206	1	669	940	440
0	0	9248	9042	5	4211	1	669	940	450
0	0	9253	9051	5	4216	1	669	940	450
0	0	9260	9059	5	4221	1	669	940	450
0	0	9268	9068	5	4226	1	667	940	450
0	0	9275	9077	5	4231	1	672	960	450
0	0	9283	9085	5	4236	1	671	960	450
0	0	9291	9092	5	4241	1	669	960	450
0	0	9298	9099	5	4246	1	667	960	450
0	0	9304	9103	5	4251	1	666	960	450
0	0	9309	9108	5	4256	1	666	960	450
0	0	9314	9111	5	4261	1	666	960	450
0	0	9318	9111	5	4266	1	666	970	450
0	0	9323	9117	5	4271	1	664	970	450
0	0	9326	9117	5	4276	1	661	970	450
0	0	9326	9117	5	4281	1	661	970	450
0	0	9331	9117	5	4286	1	661	970	450
0	0	9331	9117	5	4291	1	664	970	450
0	0	9337	9112	5	4296	1	666	970	450
0	0	9341	9109	5	4301	1	666	990	450
0	0	9341	9103	5	4306	1	666	990	450
0	0	9347	9096	5	4311	1	671	990	450
0	0	9347	9088	5	4316	1	677	990	450
0	0	9355	9076	5	4321	1	690	990	450
0	0	9359	9063	5	4326	1	696	1000	470
0	0	9359	9048	5	4331	1	694	1000	470
0	0	9364	9033	5	4336	1	697	1000	480
0	0	9364	9016	5	4341	1	709	1000	480
0	0	9364	8998	5	4346	1	719	1000	480
0	0	9367	8977	5	4351	1	718	1000	480
0	0	9367	8958	5	4356	1	719	980	480
0	0	9367	8939	5	4361	1	724	980	480
0	0	9367	8921	5	4366	1	727	980	480
0	0	9367	8905	5	4371	1	727	980	480
0	0	9367	8887	5	4376	1	736	970	480
0	0	9367	8869	5	4381	1	736	970	480
0	0	9367	8849	5	4386	1	734	970	480
0	0	9367	8828	5	4391	1	741	970	480
0	0	9367	8809	5	4396	1	748	940	480
0	0	9363	8789	5	4401	1	753	940	480
0	0	9363	8770	5	4406	1	749	940	480
0	0	9359	8754	5	4411	1	751	940	480
0	0	9355	8735	5	4416	1	751	930	480
0	0	9352	8717	5	4421	1	751	930	480
0	0	9348	8699	5	4426	1	750	930	480
0	0	9344	8682	5	4431	1	748	930	480
0	0	9341	8668	5	4436	1	747	930	480
0	0	9341	8658	5	4441	1	746	930	480
0	0	9336	8651	5	4446	1	745	930	480
0	0	9336	8648	5	4451	1	745	930	480
0	0	9336	8648	5	4456	1	745	930	480
0	0	9336	8648	5	4461	1	745	930	480
0	0	9336	8648	5	4466	1	745	930	480
0	0	9336	8648	5	4471	1	744	930	480
0	0	9336	8648	5	4476	1	744	930	480
0	0	9336	8648	5	4481	1	743	930	480
0	0	9336	8652	5	4486	1	742	930	480
0	0	9336	8656	5	4491	1	742	930	480
0	0	9336	8662	5	4496	1	742	930	480
0	0	9336	8669	5	4501	1	742	930	480
0	0	9341	8678	5	4506	1	740	930	480
0	0	9346	8689	5	4511	1	738	930	480
0	0	9350	8703	5	4516	1	738	930	480
0	0	9356	8719	5	4521	1	738	930	480
0	0	9361	8738	5	4526	1	733	930	480
0	0	9366	8758	5	4531	1	731	930	480
0	0	9370	8777	5	4536	1	723	930	480
0	0	9370	8795	5	4541	1	719	910	480
0	0	9374	8811	5	4546	1	718	910	480
0	0	9374	8827	5	4551	1	723	910	480
0	0	9380	8844	5	4556	1	723	910	480
0	0	9386	8862	5	4561	1	719	910	480
0	0	9392	8882	5	4566	1	720	910	480
0	0	9398	8903	5	4571	1	719	910	480
0	0	9404	8925	5	4576	1	723	910	480
0	0	9409	8944	5	4581	1	718	910	480
0	0	9416	8963	5	4586	1	717	910	480
0	0	9423	8983	5	4591	1	715	910	480
0	0	9430	9002	5	4596	1	715	910	480
0	0	9438	9021	5	4601	1	719	910	480
0	0	9444	9039	5	4606	1	719	930	480
0	0	9451	9053	5	4611	1	722	930	480
0	0	9457	9064	5	4616	1	722	930	480
0	0	9463	9072	5	4621	1	720	930	480
0	0	9468	9078	5	4626	1	719	940	480
0	0	9473	9083	5	4631	1	719	940	480
0	0	9478	9088	5	4636	1	717	940	480
0	0	9483	9092	5	4641	1	715	940	480
0	0	9487	9092	5	4646	1	715	970	480
0	0	9492	9096	5	4651	1	715	970	480
0	0	9496	9096	5	4656	1	715	970	500
0	0	9502	9096	5	4661	1	715	970	500
0	0	9508	9096	5	4666	1	715	990	510
0	0	9514	9090	5	4671	1	713	990	510
0	0	9520	9086	5	4676	1	713	990	510
0	0	9525	9086	5	4681	1	714	990	510
0	0	9530	9079	5	4686	1	718	990	510
0	0	9536	9079	5	4691	1	719	990	510
0	0	9542	9074	5	4696	1	719	990	510
0	0	9548	9074	5	4701	1	720	990	510
0	0	9554	9069	5	4706	1	719	990	510
0	0	9560	9069	6	4712	1	719	990	510
0	0	9566	9063	5	4717	1	722	990	510
0	0	9571	9058	5	4722	1	723	990	510
0	0	9575	9053	5	4727	1	719	990	510
0	0	9580	9047	5	4732	1	719	990	510
0	0	9585	9039	5	4737	1	719	990	510
0	0	9589	9030	5	4742	1	719	990	510
0	0	9593	9019	5	4747	1	719	990	510
0	0	9597	9003	5	4752	1	720	970	510
0	0	9597	8987	5	4757	1	723	970	500
0	0	9602	8967	5	4762	1	722	970	500
0	0	9602	8947	5	4767	1	720	970	480
0	0	9606	8927	5	4772	1	715	940	480
0	0	9606	8906	5	4777	1	719	940	480
0	0	9606	8883	5	4782	1	715	940	480
0	0	9611	8859	5	4787	1	713	930	480
0	0	9611	8837	5	4792	1	712	930	470
0	0	9616	8816	5	4797	1	707	930	470
0	0	9616	8799	5	4802	1	700	910	450
0	0	9622	8782	5	4807	1	698	910	450
0	0	9622	8767	5	4812	1	690	910	450
0	0	9626	8752	5	4817	1	690	900	450
0	0	9626	8738	5	4822	1	690	900	450
0	0	9629	8725	5	4827	1	688	900	450
0	0	9629	8711	5	4832	1	690	900	450
0	0	9635	8698	5	4837	1	694	900	450
0	0	9638	8684	5	4842	1	691	900	470
0	0	9643	8670	5	4847	1	685	900	470
0	0	9647	8660	5	4852	1	687	900	480
0	0	9651	8652	5	4857	1	683	900	480
0	0	9655	8648	5	4862	1	681	900	480
0	0	9659	8648	5	4867	1	679	900	480
0	0	9663	8648	5	4872	1	674	900	480
0	0	9667	8648	5	4877	1	669	900	480
0	0	9667	8648	5	4882	1	656	880	480
0	0	9675	8648	5	4887	1	633	880	480
0	0	9678	8648	5	4892	1	617	900	480
0	0	9683	8653	5	4897	1	603	900	480
0	0	9689	8658	5	4902	1	568	900	480
0	0	9695	8665	5	4907	1	527	900	480
0	0	9703	8676	5	4912	1	488	900	480
0	0	9709	8690	5	4917	1	451	900	480
0	0	9715	8708	5	4922	1	398	900	480
0	0	9720	8730	5	4927	1	352	900	480
0	0	9725	8754	5	4932	1	300	880	480
0	0	9729	8781	5	4937	1	206	880	480
0	0	9733	8809	5	4942	1	1	880	480
0	0	9733	8809	5	4947	0	0	870	480
0	0	9738	8870	5	4952	0	0	870	480
0	0	9738	8901	5	4957	0	0	870	480
0	0	9738	8932	5	4962	0	0	870	480
0	0	9738	8963	5	4967	0	0	870	480
0	0	9732	8994	5	4972	0	0	870	480
0	0	9727	9026	5	4977	0	0	870	470
0	0	9720	9057	5	4982	0	0	870	470
0	0	9711	9088	5	4987	0	0	870	450
0	0	9700	9116	5	4992	0	0	870	450
0	0	9686	9144	5	4997	0	0	870	450
0	0	9670	9171	5	5002	0	0	870	440
0	0	9651	9197	5	5007	0	0	880	420
0	0	9631	9221	5	5012	0	0	880	410
0	0	9608	9243	5	5017	0	0	880	390
0	0	9584	9263	5	5022	0	0	900	380
0	0	9557	9279	5	5027	0	0	900	350
0	0	9527	9291	5	5032	0	0	900	330
0	0	9497	9297	5	5037	0	0	900	320
0	0	9466	9297	5	5042	0	0	900	300
0	0	9435	9297	5	5047	0	0	900	320
0	0	9405	9290	5	5052	0	0	910	320
0	0	9375	9279	5	5057	0	0	910	330
0	0	9342	9266	5	5062	0	0	920	330
0	0	9310	9249	5	5067	0	0	920	330
0	0	9277	9231	5	5072	0	0	920	330
0	0	9246	9213	5	5077	0	0	930	330
0	0	9215	9194	5	5082	0	0	930	330
0	0	9185	9177	5	5087	0	0	930	330
0	0	9158	9159	5	5092	0	0	930	350
0	0	9132	9141	5	5097	0	0	930	350
0	0	9111	9124	5	5102	0	0	930	360
0	0	9093	9107	5	5107	0	0	930	380
0	0	9077	9092	5	5112	0	0	930	390
0	0	9062	9079	5	5117	0	0	920	390
0	0	9047	9069	5	5122	0	0	920	380
0	0	9034	9060	5	5127	0	0	920	380
0	0	9022	9054	5	5132	0	0	910	360
0	0	9013	9050	5	5137	0	0	910	350
0	0	9006	9050	5	5142	0	0	910	350
0	0	9001	9050	5	5147	0	0	900	330
0	0	9001	9058	5	5152	0	0	900	330
0	0	8998	9065	5	5157	0	0	900	330
0	0	8998	9071	5	5162	0	0	900	330
0	0	8998	9079	5	5167	0	0	900	330
0	0	8998	9088	5	5172	0	0	900	330
0	0	8998	9096	5	5177	0	0	900	330
0	0	8998	9105	5	5182	0	0	900	330
0	0	8994	9114	5	5187	0	0	900	330
0	0	8994	9121	5	5192	0	0	910	330
0	0	8994	9129	5	5197	0	0	910	330
0	0	8989	9136	5	5202	0	0	910	330
0	0	8989	9144	5	5207	0	0	910	350
0	0	8985	9152	5	5212	0	0	910	350
0	0	8985	9159	5	5217	0	0	910	360
0	0	8979	9165	5	5222	0	0	920	360
0	0	8975	9170	5	5227	0	0	920	360
0	0	8969	9174	5	5232	0	0	920	360
0	0	8962	9178	5	5237	0	0	920	360
0	0	8957	9183	5	5242	0	0	930	360
0	0	8951	9188	5	5247	0	0	930	360
0	0	8951	9195	5	5252	0	0	930	360
0	0	8947	9203	5	5257	0	0	930	360
0	0	8947	9209	5	5262	0	0	930	360
0	0	8951	9217	5	5267	0	0	930	360
0	0	8955	9224	5	5272	0	0	930	360
0	0	8961	9231	5	5277	0	0	930	360
0	0	8965	9239	5	5282	0	0	940	360
0	0	8969	9247	5	5287	0	0	940	360
0	0	8969	9255	5	5292	0	0	940	350
0	0	8974	9263	5	5297	0	0	940	350
0	0	8974	9271	5	5302	0	0	940	330
0	0	8974	9277	5	5307	0	0	940	330
0	0	8974	9283	5	5312	0	0	940	350
0	0	8970	9283	5	5317	0	0	940	350
0	0	8970	9287	5	5322	0	0	940	360
0	0	8970	9287	5	5327	0	0	950	360
0	0	8970	9287	5	5332	0	0	950	360
0	0	8970	9287	5	5337	0	0	950	360
0	0	8970	9283	5	5342	0	0	950	360
0	0	8970	9283	5	5347	0	0	950	360
0	0	8974	9283	5	5352	0	0	950	360
0	0	8974	9279	5	5357	0	0	950	360
0	0	8978	9279	5	5362	0	0	950	360
0	0	8978	9279	5	5367	0	0	950	360
0	0	8983	9284	5	5372	0	0	950	360
0	0	8987	9284	5	5377	0	0	950	360
0	0	8994	9288	5	5382	0	0	950	360
0	0	9002	9288	5	5387	0	0	950	360
0	0	9010	9288	5	5392	0	0	950	360
0	0	9019	9288	5	5397	0	0	950	360
0	0	9029	9288	5	5402	0	0	950	360
0	0	9040	9288	5	5407	0	0	950	380
0	0	9063	9270	2	5409	1	982	970	450
0	0	9063	9270	5	5414	1	986	970	450
0	0	9059	9270	5	5419	1	990	970	450
0	0	9059	9270	5	5424	1	994	970	450
0	0	9059	9270	5	5429	1	998	970	450
0	0	9059	9270	5	5434	1	1001	1000	470
0	0	9055	9270	5	5439	1	1004	1000	470
0	0	9055	9270	5	5444	1	1008	1000	480
0	0	9055	9266	5	5449	1	1011	1000	480
0	0	9055	9266	5	5454	1	1013	1000	480
0	0	9050	9266	5	5459	1	1015	1000	480
0	0	9050	9266	5	5464	1	1017	1010	500
0	0	9050	9266	5	5469	1	1020	1020	490
0	0	9045	9262	5	5474	1	1022	1020	500
0	0	9045	9262	5	5479	1	1023	1020	500
0	0	9045	9262	5	5484	1	1023	1020	500
0	0	9042	9262	5	5489	1	1023	1030	520
0	0	9042	9262	5	5494	1	1023	1030	520
0	0	9042	9262	5	5499	1	1023	1040	530
0	0	9042	9262	5	5504	1	1023	1040	530
0	0	9042	9262	5	5509	1	1023	1040	530
0	0	9042	9262	5	5514	1	1023	1040	530
0	0	9042	9262	5	5519	1	1023	1050	550
0	0	9042	9262	5	5524	1	1023	1050	550
0	0	9042	9262	5	5529	1	1023	1050	560
0	0	9042	9262	5	5534	1	1023	1050	560
0	0	9042	9262	5	5539	1	1023	1050	560
0	0	9042	9262	5	5544	1	1023	1050	560
0	0	9042	9262	5	5549	1	1023	1060	580
0	0	9042	9262	5	5554	1	1023	1060	580
0	0	9042	9262	5	5559	1	1023	1070	590
0	0	9042	9262	5	5564	1	1023	1070	590
0	0	9042	9262	5	5569	1	1023	1070	590
0	0	9038	9262	5	5574	1	1023	1070	590
0	0	9038	9262	5	5579	1	1023	1070	590
0	0	9038	9262	5	5584	1	1023	1070	590
0	0	9038	9262	5	5589	1	1023	1080	610
0	0	9035	9262	5	5594	1	1023	1080	610
0	0	9035	9262	5	5599	1	1023	1090	620
0	0	9035	9262	5	5604	1	1023	1090	620
0	0	9035	9262	5	5609	1	1023	1090	620
0	0	9035	9262	5	5614	1	1023	1090	620
0	0	9035	9262	5	5619	1	1023	1090	620
0	0	9035	9262	5	5624	1	1023	1090	620
0	0	9035	9262	5	5629	1	1023	1110	640
0	0	9038	9262	5	5634	1	1023	1110	640
0	0	9038	9262	5	5639	1	1023	1120	640
0	0	9038	9262	5	5644	1	1023	1100	650
0	0	9038	9266	5	5649	1	1023	1100	650
0	0	9038	9266	5	5654	1	1023	1100	650
0	0	9038	9266	5	5659	1	1023	1100	650
0	0	9038	9266	5	5664	1	1023	1100	650
0	0	9038	9266	5	5669	1	1023	1100	650
0	0	9038	9266	5	5674	1	1023	1100	650
0	0	9038	9266	5	5679	1	1021	1050	650
0	0	9038	9266	5	5684	1	1019	1050	650
0	0	9038	9266	5	5689	1	1015	1050	650
0	0	9038	9266	5	5694	1	1011	1050	650
0	0	9035	9270	5	5699	1	1005	1050	650
0	0	9035	9270	5	5704	1	998	1030	650
0	0	9035	9270	5	5709	1	989	1030	650
0	0	9035	9270	5	5714	1	977	1030	650
0	0	9035	9270	5	5719	1	955	1030	650
0	0	9035	9275	5	5724	1	927	1030	650
0	0	9035	9275	5	5729	1	890	990	660
0	0	9035	9275	5	5734	1	817	990	660
0	0	9035	9278	5	5739	1	662	990	660
0	0	9035	9278	5	5744	1	388	990	660
0	0	9035	9284	5	5749	1	156	970	660
0	0	9035	9284	5	5754	0	0	970	660
0	0	9008	9312	5	5759	0	0	970	660
0	0	8974	9343	5	5764	0	0	970	660
0	0	8928	9385	5	5769	0	0	970	660
0	0	8870	9436	5	5774	0	0	970	660
0	0	8806	9490	5	5779	0	0	960	650
0	0	8738	9545	5	5784	0	0	960	620
0	0	8669	9603	5	5789	0	0	970	590
0	0	8599	9659	5	5794	0	0	960	560
0	0	8599	9659	5	5799	0	0	960	560
