# Supplementary material for: “Let Me Hear Your Handwriting!” Evaluating the Movement Fluency from Its Sonification
Source: PLoS One. 2015 Jun 17;10(6):e0128388. doi: 10.1371/journal.pone.0128388 (PMC4470513; doi:10.1371/journal.pone.0128388)
Supplement: S1 Dataset — (ZIP) [file pone.0128388.s004.zip › S4_Dataset_Experiment1/MO7.txt]

Identification :	moha
2008-09-29	10:20:41
Fichier origine :	C:\Documents and Settings\schon\Bureau\Ecriture\moha7.txt
Nb segments :	1
Seg	Num	X /100 mm	Y /100 mm	Interv ms	Time ms	Tip	P	Az	Al
0	0	10928	9202	20	20	0	0	1140	280
0	0	10937	9202	5	25	0	0	1130	280
0	0	10954	9195	5	30	0	0	1130	280
0	0	10980	9185	5	35	0	0	1130	280
0	0	11015	9169	5	40	0	0	1130	280
0	0	11050	9148	5	45	0	0	1130	280
0	0	11086	9126	5	50	0	0	1110	280
0	0	11121	9100	5	55	0	0	1110	280
0	0	11155	9072	5	60	0	0	1110	280
0	0	11188	9043	5	65	0	0	1110	280
0	0	11217	9011	5	70	0	0	1110	280
0	0	11242	8974	5	75	0	0	1090	290
0	0	11262	8933	5	80	0	0	1080	290
0	0	11275	8889	5	85	0	0	1070	290
0	0	11285	8844	5	90	0	0	1060	290
0	0	11292	8802	5	95	0	0	1050	290
0	0	11297	8763	5	100	0	0	1040	290
0	0	11297	8730	5	105	0	0	1050	320
0	0	11297	8704	5	110	0	0	1050	340
0	0	11293	8681	5	115	0	0	1060	350
0	0	11280	8662	5	120	0	0	1050	370
0	0	11264	8642	5	125	0	0	1060	380
0	0	11245	8622	5	130	0	0	1060	380
0	0	11225	8603	5	135	0	0	1060	380
0	0	11208	8584	5	140	0	0	1060	380
0	0	11193	8566	5	145	0	0	1060	380
0	0	11184	8548	5	150	0	0	1060	380
0	0	11179	8531	5	155	0	0	1060	380
0	0	11179	8514	5	160	0	0	1060	380
0	0	11179	8497	5	165	0	0	1060	380
0	0	11179	8481	5	170	0	0	1060	380
0	0	11179	8466	5	175	0	0	1060	380
0	0	11179	8453	5	180	0	0	1070	380
0	0	11179	8440	5	185	0	0	1060	380
0	0	11175	8429	5	190	0	0	1050	370
0	0	11170	8418	5	195	0	0	1050	370
0	0	11162	8406	5	200	0	0	1030	350
0	0	11155	8395	5	205	0	0	1020	350
0	0	11148	8386	5	210	0	0	1010	350
0	0	11140	8379	5	215	0	0	1010	350
0	0	11132	8374	5	220	0	0	1000	360
0	0	11124	8370	5	225	0	0	980	350
0	0	11117	8370	5	230	0	0	970	350
0	0	11109	8370	5	235	0	0	970	330
0	0	11103	8378	5	240	0	0	960	330
0	0	11095	8384	5	245	0	0	960	330
0	0	11087	8390	5	250	0	0	950	330
0	0	11078	8396	5	255	0	0	950	330
0	0	11069	8402	5	260	0	0	940	330
0	0	11059	8407	5	265	0	0	940	330
0	0	11049	8413	5	270	0	0	940	330
0	0	11038	8420	5	275	0	0	940	330
0	0	11028	8429	5	280	0	0	940	330
0	0	11019	8440	5	285	0	0	940	330
0	0	11010	8455	5	290	0	0	940	330
0	0	11003	8472	5	295	0	0	940	330
0	0	10998	8490	5	300	0	0	940	330
0	0	10989	8507	5	305	0	0	940	330
0	0	10982	8521	5	310	0	0	940	330
0	0	10974	8530	5	315	0	0	940	350
0	0	10968	8534	5	320	0	0	940	350
0	0	10964	8534	4	324	1	181	940	360
0	0	10964	8534	5	329	1	224	940	360
0	0	10968	8530	5	334	1	263	940	360
0	0	10968	8530	5	339	1	281	940	360
0	0	10972	8525	5	344	1	294	940	360
0	0	10976	8522	5	349	1	320	940	360
0	0	10980	8518	5	354	1	340	940	360
0	0	10985	8514	5	359	1	362	940	360
0	0	10988	8514	5	364	1	391	940	360
0	0	10993	8509	5	369	1	434	950	360
0	0	10998	8506	5	374	1	446	950	360
0	0	11005	8500	5	379	1	468	950	360
0	0	11013	8494	5	384	1	474	950	360
0	0	11021	8489	5	389	1	468	970	360
0	0	11032	8483	5	394	1	471	970	360
0	0	11043	8478	5	399	1	479	970	360
0	0	11056	8473	5	404	1	471	970	360
0	0	11072	8469	5	409	1	477	970	360
0	0	11088	8465	5	414	1	482	970	360
0	0	11105	8465	5	419	1	482	970	360
0	0	11123	8465	5	424	1	482	970	360
0	0	11142	8465	5	429	1	488	970	360
0	0	11163	8469	5	434	1	496	970	360
0	0	11183	8475	5	439	1	506	970	360
0	0	11206	8481	5	444	1	506	970	360
0	0	11229	8488	5	449	1	517	970	360
0	0	11253	8496	5	454	1	535	970	360
0	0	11278	8506	5	459	1	542	970	360
0	0	11305	8517	5	464	1	561	970	360
0	0	11332	8531	5	469	1	584	970	360
0	0	11360	8547	5	474	1	592	970	360
0	0	11388	8563	5	479	1	603	970	360
0	0	11416	8580	5	484	1	609	970	360
0	0	11443	8597	5	489	1	616	980	380
0	0	11469	8616	5	494	1	616	980	380
0	0	11497	8638	5	499	1	616	980	390
0	0	11524	8663	5	504	1	621	980	390
0	0	11551	8689	5	509	1	627	980	390
0	0	11577	8715	5	514	1	641	990	410
0	0	11602	8742	5	519	1	645	990	410
0	0	11625	8772	5	524	1	651	990	420
0	0	11647	8804	5	529	1	661	990	420
0	0	11668	8839	5	534	1	666	990	420
0	0	11686	8876	5	539	1	672	990	420
0	0	11703	8914	5	544	1	677	990	420
0	0	11719	8952	5	549	1	679	1010	410
0	0	11732	8989	5	554	1	681	1010	410
0	0	11743	9026	5	559	1	685	1010	410
0	0	11753	9065	5	564	1	690	1010	410
0	0	11762	9105	5	569	1	690	1010	410
0	0	11772	9146	5	574	1	693	1020	410
0	0	11780	9186	5	579	1	693	1020	410
0	0	11788	9225	5	584	1	698	1020	410
0	0	11794	9258	5	589	1	706	1020	410
0	0	11799	9289	5	594	1	710	1040	410
0	0	11803	9317	5	599	1	723	1030	400
0	0	11803	9340	5	604	1	731	1030	400
0	0	11809	9364	5	609	1	731	1020	380
0	0	11809	9385	5	614	1	738	1020	380
0	0	11812	9403	5	619	1	755	1030	380
0	0	11812	9417	5	624	1	770	1030	380
0	0	11812	9426	5	629	1	782	1030	380
0	0	11812	9431	5	634	1	788	1030	380
0	0	11809	9435	5	639	1	789	1030	380
0	0	11809	9440	5	644	1	789	1030	380
0	0	11804	9446	5	649	1	790	1030	380
0	0	11804	9451	5	654	1	792	1050	380
0	0	11799	9455	5	659	1	794	1050	380
0	0	11799	9455	5	664	1	796	1050	380
0	0	11799	9455	5	669	1	796	1050	380
0	0	11795	9455	5	674	1	796	1050	380
0	0	11795	9455	5	679	1	795	1050	380
0	0	11795	9455	5	684	1	793	1050	380
0	0	11795	9455	5	689	1	792	1050	380
0	0	11795	9455	5	694	1	790	1050	380
0	0	11790	9455	5	699	1	787	1050	380
0	0	11785	9446	5	704	1	781	1050	380
0	0	11778	9435	5	709	1	776	1050	380
0	0	11771	9419	5	714	1	779	1050	380
0	0	11762	9399	5	719	1	779	1050	380
0	0	11754	9377	5	724	1	778	1050	380
0	0	11748	9350	5	729	1	779	1050	380
0	0	11742	9323	5	734	1	780	1050	380
0	0	11737	9294	5	739	1	779	1050	380
0	0	11737	9264	5	744	1	779	1050	380
0	0	11731	9231	5	749	1	783	1050	380
0	0	11731	9196	5	754	1	780	1050	380
0	0	11731	9159	5	759	1	779	1050	380
0	0	11731	9118	5	764	1	781	1050	380
0	0	11731	9074	5	769	1	772	1030	380
0	0	11731	9028	5	774	1	771	1030	380
0	0	11740	8981	5	779	1	782	1030	380
0	0	11747	8935	5	784	1	779	1020	380
0	0	11757	8894	5	789	1	776	1020	380
0	0	11768	8855	5	794	1	777	1020	380
0	0	11778	8818	5	799	1	774	1010	390
0	0	11789	8782	5	804	1	775	1010	390
0	0	11799	8747	5	809	1	771	1010	390
0	0	11810	8715	5	814	1	772	1000	390
0	0	11821	8690	5	819	1	767	1000	390
0	0	11833	8669	5	824	1	765	980	390
0	0	11846	8654	5	829	1	761	980	390
0	0	11857	8642	5	834	1	754	970	390
0	0	11870	8632	5	839	1	746	970	390
0	0	11883	8622	5	844	1	742	960	390
0	0	11895	8615	5	849	1	707	960	390
0	0	11909	8611	5	854	1	703	960	390
0	0	11922	8611	5	859	1	685	950	390
0	0	11935	8615	5	864	1	666	950	390
0	0	11950	8623	5	869	1	619	950	390
0	0	11965	8634	5	874	1	549	930	390
0	0	11983	8649	5	879	1	460	930	390
0	0	12002	8666	5	884	1	369	930	390
0	0	12023	8687	5	889	1	234	930	390
0	0	12045	8711	5	894	1	1	930	390
0	0	12045	8711	5	899	0	0	920	390
0	0	12091	8767	5	904	0	0	920	390
0	0	12108	8796	5	909	0	0	920	390
0	0	12117	8824	5	914	0	0	920	390
0	0	12117	8853	5	919	0	0	920	390
0	0	12117	8880	5	924	0	0	910	390
0	0	12108	8909	5	929	0	0	910	390
0	0	12099	8939	5	934	0	0	910	390
0	0	12091	8970	5	939	0	0	910	380
0	0	12081	9005	5	944	0	0	910	380
0	0	12074	9040	5	949	0	0	900	360
0	0	12074	9078	5	954	0	0	900	350
0	0	12070	9119	5	959	0	0	900	350
0	0	12070	9162	5	964	0	0	900	330
0	0	12078	9205	5	969	0	0	900	320
0	0	12087	9249	5	974	0	0	910	300
0	0	12100	9288	5	979	0	0	910	300
0	0	12116	9322	5	984	0	0	920	300
0	0	12137	9353	5	989	0	0	920	300
0	0	12159	9379	5	994	0	0	930	300
0	0	12185	9402	5	999	0	0	940	300
0	0	12217	9423	5	1004	0	0	960	300
0	0	12252	9443	5	1009	0	0	970	300
0	0	12293	9460	5	1014	0	0	990	300
0	0	12336	9476	5	1019	0	0	1010	300
0	0	12384	9489	5	1024	0	0	1020	290
0	0	12431	9498	5	1029	0	0	1040	290
0	0	12481	9502	5	1034	0	0	1050	290
0	0	12531	9502	5	1039	0	0	1070	290
0	0	12577	9495	5	1044	0	0	1080	290
0	0	12622	9484	5	1049	0	0	1110	280
0	0	12662	9467	5	1054	0	0	1110	280
0	0	12700	9445	5	1059	0	0	1130	280
0	0	12733	9418	5	1064	0	0	1130	280
0	0	12757	9390	5	1069	0	0	1130	280
0	0	12775	9359	5	1074	0	0	1130	280
0	0	12786	9332	5	1079	0	0	1130	280
0	0	12795	9309	5	1084	0	0	1110	280
0	0	12802	9293	5	1089	0	0	1110	280
0	0	12802	9285	5	1094	0	0	1090	290
0	0	12784	9277	5	1099	0	0	1080	290
0	0	12748	9266	5	1104	0	0	1070	290
0	0	12698	9248	5	1109	0	0	1060	290
0	0	12641	9221	5	1114	0	0	1050	290
0	0	12588	9191	5	1119	0	0	1040	290
0	0	12547	9162	5	1124	0	0	1020	290
0	0	12518	9138	5	1129	0	0	1010	300
0	0	12501	9122	5	1134	0	0	1010	300
0	0	12490	9111	5	1139	0	0	990	300
0	0	12482	9104	5	1144	0	0	990	300
0	0	12473	9098	5	1149	0	0	980	300
0	0	12462	9090	5	1154	0	0	980	300
0	0	12448	9079	5	1159	0	0	970	300
0	0	12434	9063	5	1164	0	0	970	300
0	0	12420	9043	5	1169	0	0	960	300
0	0	12408	9023	5	1174	0	0	960	320
0	0	12397	9004	5	1179	0	0	970	330
0	0	12388	8986	5	1184	0	0	970	350
0	0	12381	8972	5	1189	0	0	970	360
0	0	12374	8960	5	1194	0	0	970	380
0	0	12370	8951	5	1199	0	0	970	390
0	0	12365	8943	5	1204	0	0	960	390
0	0	12360	8936	5	1209	0	0	960	390
0	0	12355	8928	5	1214	0	0	960	390
0	0	12348	8921	5	1219	0	0	950	380
0	0	12339	8912	5	1224	0	0	950	380
0	0	12330	8899	5	1229	0	0	940	360
0	0	12318	8886	5	1234	0	0	940	360
0	0	12307	8871	5	1239	0	0	940	360
0	0	12295	8856	5	1244	0	0	940	360
0	0	12282	8843	5	1249	0	0	930	360
0	0	12270	8829	5	1254	0	0	930	360
0	0	12260	8816	5	1259	0	0	930	360
0	0	12251	8804	5	1264	0	0	930	360
0	0	12244	8793	5	1269	0	0	920	360
0	0	12239	8784	5	1274	0	0	920	360
0	0	12233	8776	5	1279	0	0	920	360
0	0	12229	8769	5	1284	0	0	920	350
0	0	12226	8763	5	1289	0	0	920	350
0	0	12222	8759	5	1294	0	0	920	330
0	0	12222	8755	5	1299	0	0	920	330
0	0	12215	8755	5	1304	0	0	920	330
0	0	12215	8751	5	1309	0	0	920	330
0	0	12215	8751	5	1314	0	0	920	330
0	0	12215	8751	5	1319	0	0	920	330
0	0	12215	8758	5	1324	0	0	920	330
0	0	12215	8762	5	1329	0	0	920	330
0	0	12222	8768	5	1334	0	0	920	330
0	0	12226	8773	5	1339	0	0	920	330
0	0	12231	8778	5	1344	0	0	920	330
0	0	12238	8783	5	1349	0	0	920	330
0	0	12247	8787	5	1354	0	0	930	330
0	0	12257	8787	5	1359	0	0	930	330
0	0	12267	8791	5	1364	0	0	930	330
0	0	12275	8791	5	1369	0	0	930	350
0	0	12282	8791	5	1374	0	0	940	350
0	0	12288	8791	5	1379	0	0	940	360
0	0	12294	8791	5	1384	0	0	940	360
0	0	12301	8791	5	1389	0	0	940	360
0	0	12308	8791	5	1394	0	0	950	360
0	0	12379	8885	4	1398	1	336	980	390
0	0	12384	8896	5	1403	1	359	980	390
0	0	12384	8908	5	1408	1	375	980	390
0	0	12389	8922	5	1413	1	382	980	390
0	0	12389	8938	5	1418	1	382	1000	390
0	0	12392	8951	5	1423	1	382	1000	390
0	0	12392	8963	5	1428	1	395	1000	390
0	0	12392	8974	5	1433	1	401	1000	390
0	0	12392	8985	5	1438	1	410	1000	390
0	0	12392	8994	5	1443	1	431	1000	390
0	0	12392	9005	5	1448	1	443	1010	390
0	0	12387	9015	5	1453	1	462	1010	390
0	0	12387	9025	5	1458	1	488	1010	390
0	0	12380	9036	5	1463	1	504	1010	390
0	0	12376	9047	5	1468	1	504	1010	390
0	0	12372	9058	5	1473	1	496	1020	380
0	0	12367	9068	5	1478	1	519	1020	380
0	0	12361	9077	5	1483	1	542	1020	380
0	0	12356	9084	5	1488	1	570	1020	380
0	0	12351	9090	5	1493	1	584	1020	380
0	0	12347	9094	5	1498	1	597	1020	380
0	0	12343	9098	5	1503	1	599	1030	380
0	0	12337	9098	5	1508	1	597	1030	380
0	0	12329	9104	5	1513	1	594	1030	380
0	0	12321	9104	5	1518	1	592	1030	380
0	0	12311	9108	5	1523	1	597	1030	380
0	0	12301	9108	5	1528	1	592	1050	380
0	0	12292	9108	5	1533	1	590	1050	380
0	0	12281	9108	5	1538	1	586	1050	380
0	0	12269	9104	5	1543	1	580	1050	380
0	0	12257	9101	5	1548	1	588	1050	380
0	0	12244	9101	5	1553	1	580	1050	380
0	0	12231	9094	5	1558	1	563	1050	380
0	0	12219	9089	5	1563	1	570	1050	380
0	0	12206	9082	5	1568	1	566	1060	380
0	0	12192	9072	5	1573	1	552	1060	380
0	0	12180	9061	5	1578	1	556	1050	370
0	0	12167	9048	5	1583	1	545	1050	370
0	0	12155	9033	5	1588	1	535	1040	350
0	0	12145	9015	5	1593	1	519	1030	350
0	0	12134	8993	5	1598	1	501	1030	350
0	0	12124	8969	5	1603	1	504	1030	350
0	0	12114	8945	5	1608	1	496	1030	350
0	0	12105	8921	5	1613	1	491	1030	350
0	0	12100	8898	5	1618	1	491	1030	350
0	0	12095	8877	5	1623	1	482	1030	350
0	0	12091	8855	5	1628	1	474	1020	350
0	0	12091	8833	5	1633	1	465	1020	350
0	0	12086	8812	5	1638	1	465	1020	350
0	0	12086	8790	5	1643	1	468	1020	350
0	0	12086	8770	5	1648	1	462	1010	350
0	0	12089	8753	5	1653	1	454	1010	350
0	0	12089	8737	5	1658	1	454	1010	350
0	0	12094	8724	5	1663	1	454	1000	360
0	0	12094	8707	5	1668	1	454	1000	360
0	0	12100	8690	5	1673	1	451	1000	360
0	0	12100	8674	5	1678	1	448	1000	360
0	0	12105	8658	5	1683	1	448	1000	360
0	0	12105	8645	5	1688	1	448	990	360
0	0	12111	8635	5	1693	1	448	990	360
0	0	12115	8626	5	1698	1	448	990	360
0	0	12120	8617	5	1703	1	448	990	360
0	0	12125	8609	5	1708	1	451	990	360
0	0	12131	8601	5	1713	1	448	990	360
0	0	12137	8594	5	1718	1	448	990	360
0	0	12143	8589	5	1723	1	446	990	360
0	0	12148	8589	5	1728	1	446	990	360
0	0	12153	8586	5	1733	1	443	970	360
0	0	12157	8586	5	1738	1	443	970	360
0	0	12162	8586	5	1743	1	443	970	360
0	0	12168	8589	5	1748	1	446	970	360
0	0	12175	8593	5	1753	1	446	970	360
0	0	12185	8598	5	1758	1	448	970	360
0	0	12194	8604	5	1763	1	446	970	360
0	0	12206	8613	5	1768	1	448	970	360
0	0	12218	8626	5	1773	1	454	970	360
0	0	12230	8641	5	1778	1	454	970	360
0	0	12245	8661	5	1783	1	462	970	360
0	0	12260	8684	5	1788	1	462	970	360
0	0	12277	8709	5	1793	1	468	970	360
0	0	12295	8737	5	1798	1	462	970	360
0	0	12313	8765	5	1803	1	465	970	360
0	0	12333	8795	5	1808	1	471	970	360
0	0	12354	8827	5	1813	1	488	970	360
0	0	12372	8858	5	1818	1	482	970	360
0	0	12390	8891	5	1823	1	479	970	360
0	0	12406	8920	5	1828	1	488	980	380
0	0	12422	8945	5	1833	1	491	980	380
0	0	12437	8967	5	1838	1	494	980	390
0	0	12451	8988	5	1843	1	485	980	390
0	0	12461	9007	5	1848	1	485	980	390
0	0	12469	9024	5	1853	1	482	980	390
0	0	12475	9039	5	1858	1	485	980	390
0	0	12479	9050	5	1863	1	485	980	390
0	0	12483	9058	5	1868	1	485	990	410
0	0	12483	9064	5	1873	1	485	1000	410
0	0	12483	9064	5	1878	1	488	1010	410
0	0	12483	9070	5	1883	1	488	1010	410
0	0	12483	9070	5	1888	1	488	1010	410
0	0	12483	9075	5	1893	1	491	1010	410
0	0	12483	9075	5	1898	1	491	1010	410
0	0	12483	9079	5	1903	1	491	1010	410
0	0	12483	9079	5	1908	1	491	1010	410
0	0	12483	9079	5	1913	1	491	1010	410
0	0	12483	9079	5	1918	1	491	1020	410
0	0	12483	9083	5	1923	1	491	1020	410
0	0	12483	9083	5	1928	1	491	1020	410
0	0	12483	9083	5	1933	1	491	1020	410
0	0	12483	9083	5	1938	1	491	1020	410
0	0	12483	9083	5	1943	1	488	1020	410
0	0	12483	9083	5	1948	1	488	1020	410
0	0	12483	9083	5	1953	1	488	1020	410
0	0	12483	9083	5	1958	1	485	1020	410
0	0	12483	9083	5	1963	1	479	1020	410
0	0	12483	9079	5	1968	1	479	1020	410
0	0	12483	9075	5	1973	1	482	1020	410
0	0	12483	9070	5	1978	1	482	1020	410
0	0	12483	9062	5	1983	1	482	1020	410
0	0	12483	9050	5	1988	1	479	1020	410
0	0	12479	9034	5	1993	1	479	1020	410
0	0	12475	9016	5	1998	1	479	1020	410
0	0	12470	8996	5	2003	1	477	1020	410
0	0	12465	8975	5	2008	1	477	1020	410
0	0	12462	8953	5	2013	1	479	1020	410
0	0	12462	8929	5	2018	1	482	1020	410
0	0	12462	8902	5	2023	1	477	1010	410
0	0	12462	8876	5	2028	1	479	1010	410
0	0	12458	8850	5	2033	1	477	1010	410
0	0	12458	8827	5	2038	1	479	1010	410
0	0	12458	8806	5	2043	1	477	1010	410
0	0	12458	8787	5	2048	1	477	990	420
0	0	12465	8770	5	2053	1	474	990	420
0	0	12469	8755	5	2058	1	474	990	420
0	0	12474	8740	5	2063	1	474	990	420
0	0	12479	8726	5	2068	1	471	980	420
0	0	12485	8712	5	2073	1	471	980	420
0	0	12492	8700	5	2078	1	468	980	420
0	0	12500	8689	5	2083	1	471	980	420
0	0	12508	8682	5	2088	1	465	960	420
0	0	12516	8678	5	2093	1	465	960	420
0	0	12526	8678	5	2098	1	465	960	420
0	0	12536	8674	5	2103	1	462	960	420
0	0	12547	8674	5	2108	1	462	960	420
0	0	12557	8674	5	2113	1	465	960	420
0	0	12568	8674	5	2118	1	471	960	420
0	0	12579	8679	5	2123	1	471	960	420
0	0	12591	8684	5	2128	1	474	960	420
0	0	12603	8690	5	2133	1	482	960	420
0	0	12614	8697	5	2138	1	488	960	420
0	0	12628	8706	5	2143	1	517	960	420
0	0	12642	8717	5	2148	1	535	960	420
0	0	12657	8731	5	2153	1	549	960	420
0	0	12673	8747	5	2158	1	554	950	420
0	0	12691	8765	5	2163	1	556	950	420
0	0	12710	8785	5	2168	1	578	950	420
0	0	12729	8806	5	2173	1	588	950	420
0	0	12749	8828	5	2178	1	590	950	420
0	0	12767	8850	5	2183	1	592	950	420
0	0	12784	8872	5	2188	1	597	950	420
0	0	12800	8896	5	2193	1	597	950	420
0	0	12816	8920	5	2198	1	594	950	420
0	0	12831	8943	5	2203	1	597	950	420
0	0	12845	8966	5	2208	1	594	950	420
0	0	12856	8986	5	2213	1	597	960	420
0	0	12867	9005	5	2218	1	597	960	420
0	0	12876	9024	5	2223	1	603	960	420
0	0	12885	9042	5	2228	1	599	960	420
0	0	12892	9058	5	2233	1	603	960	420
0	0	12898	9071	5	2238	1	609	960	420
0	0	12903	9082	5	2243	1	629	960	420
0	0	12908	9090	5	2248	1	652	980	420
0	0	12908	9097	5	2253	1	657	980	420
0	0	12914	9103	5	2258	1	664	980	420
0	0	12914	9107	5	2263	1	681	980	420
0	0	12914	9107	5	2268	1	700	990	420
0	0	12914	9107	5	2273	1	713	990	420
0	0	12914	9107	5	2278	1	720	990	420
0	0	12914	9107	5	2283	1	728	990	420
0	0	12914	9107	5	2288	1	733	990	420
0	0	12914	9107	5	2293	1	734	990	420
0	0	12914	9107	5	2298	1	733	990	410
0	0	12914	9101	5	2303	1	732	1000	410
0	0	12914	9098	5	2308	1	731	1000	390
0	0	12918	9092	5	2313	1	729	1000	390
0	0	12918	9086	5	2318	1	728	1000	390
0	0	12921	9078	5	2323	1	727	1000	390
0	0	12921	9068	5	2328	1	727	1000	390
0	0	12927	9056	5	2333	1	731	1000	390
0	0	12927	9040	5	2338	1	733	1000	390
0	0	12934	9019	5	2343	1	738	1000	390
0	0	12934	8995	5	2348	1	741	1000	390
0	0	12939	8967	5	2353	1	743	1000	390
0	0	12939	8936	5	2358	1	742	1000	390
0	0	12939	8902	5	2363	1	744	980	390
0	0	12939	8864	5	2368	1	746	980	390
0	0	12935	8822	5	2373	1	737	980	390
0	0	12928	8775	5	2378	1	719	970	390
0	0	12920	8722	5	2383	1	701	970	390
0	0	12910	8665	5	2388	1	619	970	390
0	0	12900	8604	5	2393	1	512	960	390
0	0	12889	8545	5	2398	1	460	960	390
0	0	12880	8492	5	2403	1	410	960	390
0	0	12875	8448	5	2408	1	382	950	390
0	0	12875	8413	5	2413	1	352	950	390
0	0	12875	8386	5	2418	1	300	930	390
0	0	12879	8368	5	2423	1	252	930	390
0	0	12883	8357	5	2428	1	217	930	390
0	0	12887	8352	5	2433	1	156	920	390
0	0	12890	8352	5	2438	1	104	920	390
0	0	12890	8357	5	2443	1	51	910	390
0	0	12890	8365	5	2448	1	1	910	390
0	0	12890	8365	5	2453	0	0	910	390
0	0	12890	8399	5	2458	0	0	910	390
0	0	12890	8425	5	2463	0	0	900	390
0	0	12883	8456	5	2468	0	0	900	390
0	0	12876	8488	5	2473	0	0	900	390
0	0	12867	8523	5	2478	0	0	900	390
0	0	12856	8556	5	2483	0	0	900	390
0	0	12844	8592	5	2488	0	0	900	390
0	0	12834	8627	5	2493	0	0	900	390
0	0	12826	8663	5	2498	0	0	900	390
0	0	12821	8699	5	2503	0	0	900	380
0	0	12821	8734	5	2508	0	0	900	380
0	0	12821	8770	5	2513	0	0	900	360
0	0	12821	8805	5	2518	0	0	900	350
0	0	12828	8841	5	2523	0	0	900	330
0	0	12837	8876	5	2528	0	0	900	320
0	0	12847	8911	5	2533	0	0	900	300
0	0	12858	8945	5	2538	0	0	900	300
0	0	12870	8975	5	2543	0	0	890	300
0	0	12882	9002	5	2548	0	0	890	300
0	0	12893	9025	5	2553	0	0	890	300
0	0	12905	9043	5	2558	0	0	890	300
0	0	12914	9059	5	2563	0	0	890	300
0	0	12923	9073	5	2568	0	0	890	300
0	0	12930	9083	5	2573	0	0	880	300
0	0	12935	9092	5	2578	0	0	880	300
0	0	12935	9098	5	2583	0	0	890	300
0	0	12935	9102	5	2588	0	0	890	300
0	0	12935	9102	5	2593	0	0	890	300
0	0	12935	9106	5	2598	0	0	900	300
0	0	12929	9106	5	2603	0	0	900	300
0	0	12926	9102	5	2608	0	0	900	300
0	0	12926	9102	5	2613	0	0	900	300
0	0	12920	9096	5	2618	0	0	900	300
0	0	12920	9092	5	2623	0	0	900	300
0	0	12916	9089	5	2628	0	0	910	300
0	0	12916	9089	5	2633	0	0	910	300
0	0	12916	9083	5	2638	0	0	910	300
0	0	12912	9083	5	2643	0	0	920	300
0	0	12912	9078	5	2648	0	0	920	300
0	0	12907	9078	5	2653	0	0	920	300
0	0	12907	9072	5	2658	0	0	920	300
0	0	12904	9072	5	2663	0	0	920	300
0	0	12904	9068	5	2668	0	0	930	320
0	0	12904	9068	5	2673	0	0	930	320
0	0	12904	9065	5	2678	0	0	930	330
0	0	12910	9065	5	2683	0	0	930	330
0	0	12910	9065	5	2688	0	0	930	350
0	0	12913	9065	5	2693	0	0	930	350
0	0	12913	9061	5	2698	0	0	930	360
0	0	12913	9061	5	2703	0	0	930	360
0	0	12906	9055	5	2708	0	0	930	360
0	0	12899	9049	5	2713	0	0	930	360
0	0	12891	9040	5	2718	0	0	930	360
0	0	12884	9028	5	2723	0	0	930	360
0	0	12877	9017	5	2728	0	0	930	360
0	0	12870	9004	5	2733	0	0	930	380
0	0	12844	8959	5	2738	1	375	920	390
0	0	12844	8963	5	2743	1	388	920	390
0	0	12844	8963	5	2748	1	401	920	390
0	0	12844	8969	5	2753	1	428	920	390
0	0	12850	8975	5	2758	1	454	920	390
0	0	12854	8984	5	2763	1	454	920	390
0	0	12859	8994	5	2768	1	460	920	390
0	0	12865	9005	5	2773	1	471	920	390
0	0	12873	9017	5	2778	1	496	920	390
0	0	12881	9030	5	2783	1	519	920	390
0	0	12890	9045	5	2788	1	517	920	390
0	0	12900	9061	5	2793	1	517	920	390
0	0	12909	9077	5	2798	1	556	930	390
0	0	12918	9090	5	2803	1	554	930	390
0	0	12927	9100	5	2808	1	552	930	390
0	0	12935	9109	5	2813	1	549	930	390
0	0	12945	9116	5	2818	1	556	930	390
0	0	12955	9124	5	2823	1	570	930	390
0	0	12966	9132	5	2828	1	568	930	390
0	0	12978	9139	5	2833	1	563	950	390
0	0	12990	9147	5	2838	1	570	950	390
0	0	13001	9153	5	2843	1	578	950	390
0	0	13012	9159	5	2848	1	580	950	390
0	0	13022	9164	5	2853	1	575	950	390
0	0	13031	9164	5	2858	1	578	950	390
0	0	13041	9164	5	2863	1	578	960	390
0	0	13050	9164	5	2868	1	578	960	390
0	0	13060	9160	5	2873	1	578	960	390
0	0	13070	9155	6	2879	1	580	960	390
0	0	13080	9149	5	2884	1	580	960	390
0	0	13090	9141	5	2889	1	578	960	390
0	0	13099	9133	5	2894	1	575	960	390
0	0	13107	9123	5	2899	1	578	960	390
0	0	13114	9110	5	2904	1	578	970	390
0	0	13122	9091	5	2909	1	590	970	390
0	0	13129	9066	5	2914	1	590	970	390
0	0	13137	9036	5	2919	1	597	970	390
0	0	13145	9004	5	2924	1	597	970	390
0	0	13153	8971	5	2929	1	597	960	390
0	0	13162	8939	5	2934	1	594	960	390
0	0	13170	8910	5	2939	1	592	960	390
0	0	13180	8884	5	2944	1	603	960	390
0	0	13190	8862	5	2949	1	601	960	390
0	0	13200	8842	5	2954	1	597	950	390
0	0	13211	8827	5	2959	1	599	950	390
0	0	13221	8814	5	2964	1	603	950	390
0	0	13232	8803	5	2969	1	603	930	390
0	0	13244	8794	5	2974	1	631	930	390
0	0	13256	8786	5	2979	1	641	930	390
0	0	13268	8778	5	2984	1	667	920	390
0	0	13280	8771	5	2989	1	671	920	390
0	0	13293	8766	5	2994	1	674	920	390
0	0	13305	8762	5	2999	1	681	910	390
0	0	13319	8762	5	3004	1	685	910	390
0	0	13333	8762	5	3009	1	690	910	390
0	0	13345	8762	5	3014	1	685	910	390
0	0	13357	8762	5	3019	1	690	900	390
0	0	13368	8767	5	3024	1	690	900	390
0	0	13380	8767	5	3029	1	697	900	390
0	0	13393	8773	5	3034	1	694	900	410
0	0	13408	8779	5	3039	1	707	900	410
0	0	13422	8786	5	3044	1	728	900	420
0	0	13437	8795	5	3049	1	732	900	420
0	0	13451	8806	5	3054	1	733	900	420
0	0	13464	8819	5	3059	1	738	900	420
0	0	13478	8834	5	3064	1	743	900	420
0	0	13492	8851	5	3069	1	748	900	420
0	0	13508	8871	5	3074	1	751	900	420
0	0	13523	8892	5	3079	1	753	900	440
0	0	13538	8914	5	3084	1	756	900	440
0	0	13554	8936	5	3089	1	761	900	450
0	0	13567	8958	5	3094	1	765	900	450
0	0	13580	8980	5	3099	1	762	900	450
0	0	13593	9003	5	3104	1	765	900	450
0	0	13603	9024	5	3109	1	766	900	450
0	0	13612	9046	5	3114	1	767	910	450
0	0	13622	9067	5	3119	1	768	910	450
0	0	13630	9088	5	3124	1	769	910	470
0	0	13638	9107	5	3129	1	770	910	470
0	0	13645	9123	5	3134	1	770	910	480
0	0	13649	9136	5	3139	1	774	930	480
0	0	13654	9146	5	3144	1	776	930	480
0	0	13657	9155	5	3149	1	778	930	480
0	0	13657	9162	5	3154	1	781	940	480
0	0	13657	9167	5	3159	1	786	940	480
0	0	13661	9170	5	3164	1	791	940	480
0	0	13661	9170	5	3169	1	796	940	480
0	0	13661	9170	5	3174	1	797	970	480
0	0	13661	9170	5	3179	1	797	970	480
0	0	13661	9170	5	3184	1	795	970	480
0	0	13661	9170	5	3189	1	792	970	480
0	0	13657	9170	5	3194	1	791	970	480
0	0	13657	9165	5	3199	1	789	970	480
0	0	13657	9159	5	3204	1	788	970	480
0	0	13657	9152	5	3209	1	788	980	480
0	0	13657	9140	5	3214	1	788	980	480
0	0	13657	9126	5	3219	1	789	980	480
0	0	13657	9110	5	3224	1	788	980	480
0	0	13657	9092	5	3229	1	790	980	480
0	0	13657	9072	5	3234	1	790	980	480
0	0	13657	9049	5	3239	1	792	980	480
0	0	13657	9025	5	3244	1	792	980	480
0	0	13657	8999	5	3249	1	795	980	480
0	0	13661	8975	5	3254	1	795	980	480
0	0	13661	8950	5	3259	1	796	970	480
0	0	13666	8927	5	3264	1	796	970	480
0	0	13670	8903	5	3269	1	796	970	480
0	0	13675	8879	5	3274	1	797	970	480
0	0	13679	8858	5	3279	1	795	940	480
0	0	13683	8840	5	3284	1	794	940	480
0	0	13688	8826	5	3289	1	792	940	480
0	0	13693	8814	5	3294	1	792	930	480
0	0	13700	8804	5	3299	1	794	930	480
0	0	13708	8795	5	3304	1	795	930	480
0	0	13720	8787	5	3309	1	796	910	480
0	0	13733	8782	5	3314	1	792	910	480
0	0	13747	8782	5	3319	1	789	910	480
0	0	13761	8778	5	3324	1	779	900	480
0	0	13774	8778	5	3329	1	767	900	480
0	0	13787	8787	5	3334	1	750	900	480
0	0	13801	8796	5	3339	1	697	900	480
0	0	13816	8809	5	3344	1	603	900	470
0	0	13833	8824	5	3349	1	494	900	470
0	0	13850	8844	5	3354	1	343	900	450
0	0	13869	8867	5	3359	1	184	880	450
0	0	13869	8867	5	3364	0	0	880	450
0	0	13906	8928	5	3369	0	0	880	450
0	0	13921	8961	5	3374	0	0	880	450
0	0	13932	8995	5	3379	0	0	880	450
0	0	13939	9027	5	3384	0	0	880	440
0	0	13939	9059	5	3389	0	0	880	440
0	0	13939	9090	5	3394	0	0	880	420
0	0	13939	9121	5	3399	0	0	880	420
0	0	13935	9152	5	3404	0	0	880	420
0	0	13931	9180	5	3409	0	0	900	410
0	0	13927	9207	5	3414	0	0	900	390
0	0	13924	9231	5	3419	0	0	900	380
0	0	13918	9252	5	3424	0	0	900	360
0	0	13910	9272	5	3429	0	0	900	350
0	0	13898	9290	5	3434	0	0	900	320
0	0	13881	9304	5	3439	0	0	900	300
0	0	13864	9317	5	3444	0	0	910	300
0	0	13845	9326	5	3449	0	0	910	300
0	0	13826	9326	5	3454	0	0	920	300
0	0	13809	9330	5	3459	0	0	920	300
0	0	13793	9330	5	3464	0	0	920	300
0	0	13783	9325	5	3469	0	0	920	300
0	0	13776	9325	5	3474	0	0	930	300
0	0	13776	9319	5	3479	0	0	930	300
0	0	13776	9319	5	3484	0	0	940	300
0	0	13776	9315	5	3489	0	0	940	300
0	0	13784	9315	5	3494	0	0	950	300
0	0	13792	9311	5	3499	0	0	950	300
0	0	13803	9311	5	3504	0	0	950	300
0	0	13823	9311	5	3509	0	0	960	300
0	0	13847	9318	5	3514	0	0	960	300
0	0	13875	9327	5	3519	0	0	960	300
0	0	13905	9336	5	3524	0	0	970	300
0	0	13934	9345	5	3529	0	0	970	300
0	0	13964	9355	5	3534	0	0	980	300
0	0	13991	9362	5	3539	0	0	980	300
0	0	14013	9366	5	3544	0	0	980	300
0	0	14027	9366	5	3549	0	0	990	300
0	0	14036	9360	5	3554	0	0	990	300
0	0	14040	9350	5	3559	0	0	990	300
0	0	14040	9334	5	3564	0	0	990	300
0	0	14040	9317	5	3569	0	0	990	300
0	0	14040	9297	5	3574	0	0	990	300
0	0	14034	9279	5	3579	0	0	990	300
0	0	14028	9261	5	3584	0	0	990	300
0	0	14023	9241	5	3589	0	0	990	300
0	0	14017	9220	5	3594	0	0	980	300
0	0	14012	9193	5	3599	0	0	980	300
0	0	14006	9164	5	3604	0	0	970	300
0	0	14002	9131	5	3609	0	0	960	300
0	0	13998	9097	5	3614	0	0	950	300
0	0	13998	9064	5	3619	0	0	940	300
0	0	14002	9037	5	3624	0	0	930	300
0	0	14011	9017	5	3629	0	0	920	300
0	0	14018	9005	5	3634	0	0	920	300
0	0	14018	8996	5	3639	0	0	920	300
0	0	14001	8987	5	3644	0	0	910	300
0	0	13972	8974	5	3649	0	0	900	300
0	0	13936	8956	5	3654	0	0	900	300
0	0	13901	8935	5	3659	0	0	900	300
0	0	13873	8913	5	3664	0	0	900	300
0	0	13853	8894	5	3669	0	0	890	300
0	0	13843	8879	5	3674	0	0	880	300
0	0	13843	8871	5	3679	0	0	880	300
0	0	13843	8871	5	3684	0	0	870	300
0	0	13848	8875	5	3689	0	0	870	300
0	0	13852	8884	5	3694	0	0	870	300
0	0	13852	8892	5	3699	0	0	870	300
0	0	13852	8897	5	3704	0	0	870	300
0	0	13842	8897	5	3709	0	0	870	300
0	0	13833	8897	5	3714	0	0	870	300
0	0	13822	8897	5	3719	0	0	850	300
0	0	13811	8897	5	3724	0	0	850	300
0	0	13801	8897	5	3729	0	0	850	300
0	0	13793	8897	5	3734	0	0	850	300
0	0	13786	8897	5	3739	0	0	850	300
0	0	13779	8902	5	3744	0	0	850	300
0	0	13773	8902	5	3749	0	0	850	300
0	0	13766	8907	5	3754	0	0	870	300
0	0	13760	8907	5	3759	0	0	870	300
0	0	13754	8907	5	3764	0	0	870	300
0	0	13749	8903	5	3769	0	0	870	300
0	0	13746	8898	5	3774	0	0	870	300
0	0	13746	8891	5	3779	0	0	870	300
0	0	13742	8882	5	3784	0	0	870	300
0	0	13742	8871	5	3789	0	0	870	300
0	0	13742	8860	5	3794	0	0	870	300
0	0	13736	8849	5	3799	0	0	870	300
0	0	13736	8838	5	3804	0	0	870	300
0	0	13731	8828	5	3809	0	0	870	300
0	0	13731	8820	5	3814	0	0	880	300
0	0	13731	8812	5	3819	0	0	880	300
0	0	13731	8806	5	3824	0	0	880	320
0	0	13731	8800	5	3829	0	0	880	320
0	0	13735	8795	5	3834	0	0	880	330
0	0	13739	8795	5	3839	0	0	880	330
0	0	13739	8790	5	3844	0	0	880	350
0	0	13745	8790	5	3849	0	0	880	350
0	0	13745	8794	5	3854	0	0	880	360
0	0	13745	8794	5	3859	0	0	880	360
0	0	13749	8799	5	3864	0	0	880	380
0	0	13803	8868	3	3867	1	362	900	420
0	0	13812	8883	5	3872	1	382	900	420
0	0	13819	8899	5	3877	1	398	900	420
0	0	13827	8916	5	3882	1	410	900	420
0	0	13836	8933	5	3887	1	428	900	420
0	0	13844	8951	5	3892	1	437	900	420
0	0	13854	8969	5	3897	1	437	900	420
0	0	13863	8987	5	3902	1	437	900	420
0	0	13872	9006	5	3907	1	428	900	420
0	0	13880	9026	5	3912	1	428	900	420
0	0	13889	9045	5	3917	1	428	900	420
0	0	13897	9063	5	3922	1	428	900	420
0	0	13907	9080	5	3927	1	422	900	420
0	0	13917	9096	5	3932	1	422	900	420
0	0	13926	9109	5	3937	1	419	900	420
0	0	13936	9120	5	3942	1	419	910	420
0	0	13946	9129	5	3947	1	410	910	420
0	0	13957	9136	5	3952	1	407	910	420
0	0	13968	9143	5	3957	1	410	910	410
0	0	13979	9150	5	3962	1	410	910	410
0	0	13991	9156	5	3967	1	410	910	390
0	0	14002	9161	5	3972	1	410	910	390
0	0	14013	9161	5	3977	1	410	920	390
0	0	14022	9165	5	3982	1	410	920	390
0	0	14031	9165	5	3987	1	413	920	390
0	0	14040	9165	5	3992	1	416	920	390
0	0	14048	9157	5	3997	1	413	920	390
0	0	14058	9150	5	4002	1	428	920	390
0	0	14067	9142	6	4008	1	437	920	390
0	0	14076	9131	5	4013	1	437	920	390
0	0	14084	9118	5	4018	1	443	920	390
0	0	14090	9104	5	4023	1	460	920	390
0	0	14095	9087	5	4028	1	471	920	390
0	0	14099	9070	5	4033	1	485	920	390
0	0	14099	9052	5	4038	1	488	920	390
0	0	14103	9034	5	4043	1	488	920	390
0	0	14103	9015	5	4048	1	491	920	390
0	0	14103	8996	5	4053	1	488	920	390
0	0	14103	8977	5	4058	1	501	910	390
0	0	14098	8957	5	4063	1	509	910	390
0	0	14098	8938	5	4068	1	538	910	390
0	0	14093	8920	5	4073	1	563	910	390
0	0	14090	8904	5	4078	1	584	910	390
0	0	14086	8889	5	4083	1	597	900	390
0	0	14081	8874	5	4088	1	605	900	390
0	0	14076	8861	5	4093	1	605	900	390
0	0	14071	8849	5	4098	1	607	900	390
0	0	14068	8839	5	4103	1	607	900	390
0	0	14068	8830	5	4108	1	603	900	390
0	0	14063	8823	5	4113	1	605	900	390
0	0	14063	8819	5	4118	1	603	900	390
0	0	14063	8819	5	4123	1	603	900	390
0	0	14063	8819	5	4128	1	601	900	390
0	0	14059	8819	5	4133	1	599	900	390
0	0	14059	8819	5	4138	1	597	900	390
0	0	14059	8819	5	4143	1	594	880	390
0	0	14059	8819	5	4148	1	590	880	390
0	0	14059	8819	5	4153	1	584	880	390
0	0	14059	8819	5	4158	1	578	880	390
0	0	14059	8819	5	4163	1	575	880	390
0	0	14059	8825	5	4168	1	578	880	390
0	0	14064	8830	5	4173	1	578	880	390
0	0	14068	8838	5	4178	1	582	880	390
0	0	14073	8849	5	4183	1	584	880	390
0	0	14078	8864	5	4188	1	592	880	390
0	0	14084	8879	5	4193	1	601	880	390
0	0	14090	8895	5	4198	1	603	880	390
0	0	14094	8910	5	4203	1	597	880	390
0	0	14098	8924	5	4208	1	594	880	390
0	0	14102	8937	5	4213	1	590	880	390
0	0	14106	8948	5	4218	1	588	880	390
0	0	14110	8960	5	4223	1	588	880	390
0	0	14115	8972	5	4228	1	590	880	390
0	0	14121	8986	5	4233	1	592	880	390
0	0	14128	9003	5	4238	1	590	880	410
0	0	14137	9022	5	4243	1	584	880	410
0	0	14145	9041	5	4248	1	584	900	420
0	0	14154	9060	5	4253	1	588	900	420
0	0	14162	9078	5	4258	1	590	900	420
0	0	14171	9095	5	4263	1	588	900	420
0	0	14181	9110	5	4268	1	584	900	420
0	0	14188	9122	5	4273	1	584	900	420
0	0	14194	9130	5	4278	1	582	900	420
0	0	14197	9135	5	4283	1	580	900	420
0	0	14197	9135	5	4288	1	582	900	420
0	0	14197	9135	5	4293	1	584	900	420
0	0	14197	9135	5	4298	1	590	900	420
0	0	14197	9135	5	4303	1	594	900	420
0	0	14197	9135	5	4308	1	597	910	420
0	0	14197	9135	5	4313	1	594	910	420
0	0	14197	9135	5	4318	1	592	910	420
0	0	14197	9131	5	4323	1	592	910	410
0	0	14201	9131	5	4328	1	592	910	410
0	0	14201	9126	5	4333	1	597	910	390
0	0	14208	9126	5	4338	1	609	910	410
0	0	14212	9120	5	4343	1	617	930	410
0	0	14216	9116	5	4348	1	623	930	420
0	0	14220	9112	5	4353	1	631	930	420
0	0	14220	9105	5	4358	1	635	930	420
0	0	14227	9096	5	4363	1	645	930	420
0	0	14231	9083	5	4368	1	652	930	420
0	0	14237	9066	5	4373	1	666	910	420
0	0	14244	9046	5	4378	1	667	910	420
0	0	14250	9025	5	4383	1	666	910	420
0	0	14256	9004	5	4388	1	666	910	420
0	0	14263	8986	5	4393	1	664	910	420
0	0	14269	8970	5	4398	1	662	910	420
0	0	14277	8956	5	4403	1	661	900	420
0	0	14285	8942	5	4408	1	662	900	420
0	0	14293	8930	5	4413	1	666	900	420
0	0	14303	8920	5	4418	1	669	900	420
0	0	14312	8912	5	4423	1	667	900	420
0	0	14321	8907	5	4428	1	669	900	420
0	0	14331	8907	5	4433	1	694	900	420
0	0	14340	8907	5	4438	1	696	900	420
0	0	14350	8907	5	4443	1	696	900	420
0	0	14362	8907	5	4448	1	701	900	420
0	0	14372	8907	5	4453	1	696	880	420
0	0	14383	8916	5	4458	1	694	880	420
0	0	14394	8926	5	4463	1	690	880	420
0	0	14406	8942	5	4468	1	666	870	420
0	0	14420	8961	5	4473	1	621	870	420
0	0	14435	8985	5	4478	1	586	870	440
0	0	14452	9016	5	4483	1	454	870	440
0	0	14469	9052	5	4488	1	404	870	450
0	0	14486	9094	5	4493	1	241	850	450
0	0	14502	9141	5	4498	1	114	850	450
0	0	14502	9141	5	4503	0	0	850	450
0	0	14530	9245	5	4508	0	0	850	450
0	0	14542	9299	5	4513	0	0	850	450
0	0	14548	9349	5	4518	0	0	850	450
0	0	14548	9396	5	4523	0	0	870	450
0	0	14544	9435	5	4528	0	0	870	450
0	0	14534	9465	5	4533	0	0	870	450
0	0	14521	9490	5	4538	0	0	880	450
0	0	14504	9507	5	4543	0	0	880	450
0	0	14484	9519	5	4548	0	0	880	450
0	0	14460	9527	5	4553	0	0	900	450
0	0	14432	9527	5	4558	0	0	900	450
0	0	14401	9527	5	4563	0	0	900	450
0	0	14367	9522	5	4568	0	0	900	450
0	0	14330	9511	5	4573	0	0	900	450
0	0	14291	9496	5	4578	0	0	900	440
0	0	14250	9477	5	4583	0	0	900	440
0	0	14207	9457	5	4588	0	0	910	420
0	0	14165	9436	5	4593	0	0	910	420
0	0	14124	9418	5	4598	0	0	910	410
0	0	14086	9404	5	4603	0	0	920	390
0	0	14051	9395	5	4608	0	0	920	380
0	0	14020	9390	5	4613	0	0	920	360
0	0	13992	9390	5	4618	0	0	930	350
0	0	13967	9390	5	4623	0	0	930	330
0	0	13943	9390	5	4628	0	0	930	320
0	0	13920	9395	5	4633	0	0	920	300
0	0	13896	9395	5	4638	0	0	920	300
0	0	13872	9399	5	4643	0	0	920	300
0	0	13848	9399	5	4648	0	0	920	300
0	0	13824	9399	5	4653	0	0	920	300
0	0	13798	9389	5	4658	0	0	930	300
0	0	13770	9378	5	4663	0	0	930	300
0	0	13739	9364	5	4668	0	0	930	300
0	0	13708	9349	5	4673	0	0	930	300
0	0	13679	9335	5	4678	0	0	930	300
0	0	13653	9322	5	4683	0	0	930	300
0	0	13630	9309	5	4688	0	0	930	300
0	0	13609	9299	5	4693	0	0	930	300
0	0	13592	9290	5	4698	0	0	930	300
0	0	13576	9284	5	4703	0	0	930	300
0	0	13563	9280	5	4708	0	0	930	300
0	0	13552	9280	5	4713	0	0	930	300
0	0	13541	9280	5	4718	0	0	930	300
0	0	13531	9280	5	4723	0	0	930	320
0	0	13521	9280	5	4728	0	0	930	330
0	0	13510	9286	5	4733	0	0	930	360
0	0	13500	9290	5	4738	0	0	930	380
0	0	13490	9293	5	4743	0	0	930	390
0	0	13481	9297	5	4748	0	0	940	420
0	0	13474	9301	5	4753	0	0	940	440
0	0	13468	9306	5	4758	0	0	940	450
0	0	13463	9311	5	4763	0	0	940	450
0	0	13463	9318	5	4768	0	0	940	440
0	0	13463	9325	5	4773	0	0	940	440
0	0	13463	9333	5	4778	0	0	940	420
0	0	13468	9341	5	4783	0	0	940	420
0	0	13476	9350	5	4788	0	0	940	420
0	0	13486	9360	5	4793	0	0	940	420
0	0	13499	9368	5	4798	0	0	940	420
0	0	13514	9374	5	4803	0	0	940	420
0	0	13530	9379	5	4808	0	0	940	420
0	0	13548	9379	5	4813	0	0	940	420
0	0	13564	9379	5	4818	0	0	940	420
0	0	13581	9379	5	4823	0	0	940	420
0	0	13596	9379	5	4828	0	0	940	420
0	0	13610	9372	5	4833	0	0	940	440
0	0	13623	9367	5	4838	0	0	940	440
0	0	13637	9363	5	4843	0	0	940	450
0	0	13650	9358	5	4848	0	0	930	450
0	0	13663	9358	5	4853	0	0	930	450
0	0	13678	9353	5	4858	0	0	930	450
0	0	13693	9353	5	4863	0	0	930	450
0	0	13708	9353	5	4868	0	0	930	450
0	0	13722	9353	5	4873	0	0	930	450
0	0	13736	9353	5	4878	0	0	930	450
0	0	13750	9358	5	4883	0	0	930	450
0	0	13763	9362	5	4888	0	0	930	450
0	0	13773	9362	5	4893	0	0	930	440
0	0	13781	9368	5	4898	0	0	930	440
0	0	13787	9368	5	4903	0	0	930	420
0	0	13790	9368	5	4908	0	0	930	420
0	0	13790	9368	5	4913	0	0	930	410
0	0	13794	9368	5	4918	0	0	930	410
0	0	13794	9368	5	4923	0	0	920	390
0	0	13794	9362	5	4928	0	0	920	390
0	0	13794	9362	5	4933	0	0	920	380
0	0	13794	9356	5	4938	0	0	920	380
0	0	13790	9356	5	4943	0	0	920	360
0	0	13790	9356	5	4948	0	0	920	360
0	0	13786	9352	5	4953	0	0	920	360
0	0	13786	9352	5	4958	0	0	920	360
0	0	13786	9352	5	4963	0	0	920	360
0	0	13786	9358	5	4968	0	0	920	360
0	0	13790	9362	5	4973	0	0	920	360
0	0	13790	9366	5	4978	0	0	920	360
0	0	13794	9372	5	4983	0	0	920	360
0	0	13794	9377	5	4988	0	0	920	360
0	0	13794	9383	5	4993	0	0	920	360
0	0	13794	9388	5	4998	0	0	920	360
0	0	13794	9393	5	5003	0	0	920	360
0	0	13794	9393	5	5008	0	0	920	360
0	0	13794	9397	5	5013	0	0	920	360
0	0	13794	9397	5	5018	0	0	920	360
0	0	13794	9397	5	5023	0	0	920	360
0	0	13794	9397	5	5028	0	0	920	360
0	0	13794	9393	5	5033	0	0	920	360
0	0	13794	9393	5	5038	0	0	920	350
0	0	13794	9393	5	5043	0	0	920	350
0	0	13790	9393	5	5048	0	0	920	330
0	0	13790	9393	5	5053	0	0	920	330
0	0	13790	9393	5	5058	0	0	920	330
0	0	13790	9397	5	5063	0	0	920	350
0	0	13790	9397	5	5068	0	0	920	350
0	0	13790	9397	5	5073	0	0	920	360
0	0	13794	9397	5	5078	0	0	920	360
0	0	13798	9397	5	5083	0	0	920	360
0	0	13798	9397	5	5088	0	0	920	360
0	0	13790	9354	4	5092	1	884	930	420
0	0	13790	9347	5	5097	1	900	930	420
0	0	13790	9342	5	5102	1	911	930	440
0	0	13790	9336	5	5107	1	920	930	440
0	0	13786	9331	5	5112	1	928	930	450
0	0	13786	9327	5	5117	1	934	930	450
0	0	13786	9327	5	5122	1	939	930	450
0	0	13786	9322	5	5127	1	943	930	450
0	0	13786	9318	5	5132	1	947	930	450
0	0	13786	9315	5	5137	1	952	930	450
0	0	13786	9310	5	5142	1	955	930	450
0	0	13786	9304	5	5147	1	958	930	450
0	0	13786	9298	5	5152	1	961	930	450
0	0	13786	9292	5	5157	1	964	930	450
0	0	13786	9286	5	5162	1	967	930	450
0	0	13786	9286	5	5167	1	969	930	450
0	0	13786	9280	5	5172	1	971	910	450
0	0	13786	9280	5	5177	1	973	910	450
0	0	13786	9276	5	5182	1	976	910	470
0	0	13786	9276	5	5187	1	978	910	470
0	0	13786	9276	5	5192	1	980	910	480
0	0	13786	9276	5	5197	1	981	910	480
0	0	13786	9276	5	5202	1	983	910	480
0	0	13786	9276	5	5207	1	985	910	480
0	0	13786	9276	5	5212	1	987	910	480
0	0	13786	9276	5	5217	1	989	910	480
0	0	13786	9276	5	5222	1	991	910	480
0	0	13782	9276	5	5227	1	993	910	480
0	0	13782	9276	5	5232	1	995	910	480
0	0	13782	9276	5	5237	1	996	910	480
0	0	13782	9272	5	5242	1	998	910	480
0	0	13782	9272	5	5247	1	1000	910	500
0	0	13782	9272	5	5252	1	1002	910	500
0	0	13779	9272	5	5257	1	1003	910	510
0	0	13779	9272	5	5262	1	1004	910	510
0	0	13779	9272	5	5267	1	1005	910	510
0	0	13779	9272	5	5272	1	1006	910	510
0	0	13775	9272	5	5277	1	1007	910	510
0	0	13775	9272	5	5282	1	1008	910	510
0	0	13775	9272	5	5287	1	1009	910	510
0	0	13775	9272	5	5292	1	1010	910	510
0	0	13775	9272	5	5297	1	1010	910	510
0	0	13775	9272	5	5302	1	1011	910	510
0	0	13775	9272	5	5307	1	1012	910	510
0	0	13775	9272	5	5312	1	1012	910	510
0	0	13771	9272	5	5317	1	1013	910	510
0	0	13771	9272	5	5322	1	1014	910	510
0	0	13771	9272	5	5327	1	1015	910	510
0	0	13771	9272	5	5332	1	1015	910	510
0	0	13771	9272	5	5337	1	1016	910	510
0	0	13771	9272	5	5342	1	1017	910	510
0	0	13771	9272	5	5347	1	1017	910	530
0	0	13771	9272	5	5352	1	1017	910	530
0	0	13771	9272	5	5357	1	1018	910	540
0	0	13771	9272	5	5362	1	1019	910	540
0	0	13768	9272	5	5367	1	1020	910	540
0	0	13768	9272	5	5372	1	1021	910	540
0	0	13768	9272	5	5377	1	1022	910	540
0	0	13764	9272	5	5382	1	1023	910	540
0	0	13764	9272	5	5387	1	1023	910	540
0	0	13764	9272	5	5392	1	1023	910	540
0	0	13764	9272	5	5397	1	1023	910	540
0	0	13764	9272	5	5402	1	1023	910	540
0	0	13764	9272	5	5407	1	1023	910	540
0	0	13764	9272	5	5412	1	1023	910	560
0	0	13764	9272	5	5417	1	1023	910	560
0	0	13764	9272	5	5422	1	1023	920	570
0	0	13764	9272	5	5427	1	1023	950	570
0	0	13760	9272	5	5432	1	1023	950	570
0	0	13760	9272	5	5437	1	1023	950	570
0	0	13760	9272	5	5442	1	1023	950	570
0	0	13760	9272	5	5447	1	1023	950	570
0	0	13760	9272	5	5452	1	1023	950	570
0	0	13760	9272	5	5457	1	1023	950	570
0	0	13760	9272	5	5462	1	1023	920	570
0	0	13760	9272	5	5467	1	1023	920	570
0	0	13760	9272	5	5472	1	1023	920	570
0	0	13760	9272	5	5477	1	1023	920	570
0	0	13757	9272	5	5482	1	1023	920	570
0	0	13757	9272	5	5487	1	1023	920	570
0	0	13757	9272	5	5492	1	1023	920	590
0	0	13757	9272	5	5497	1	1023	920	590
0	0	13757	9272	5	5502	1	1023	920	600
0	0	13757	9272	5	5507	1	1023	920	600
0	0	13757	9275	5	5512	1	1023	920	600
0	0	13757	9275	5	5517	1	1023	920	600
0	0	13757	9275	5	5522	1	1023	900	600
0	0	13757	9275	5	5527	1	1023	900	600
0	0	13757	9275	5	5532	1	1023	900	600
0	0	13757	9275	5	5537	1	1023	900	600
0	0	13757	9275	5	5542	1	1023	900	600
0	0	13757	9275	5	5547	1	1023	900	600
0	0	13757	9275	5	5552	1	1019	900	600
0	0	13757	9275	5	5557	1	1015	900	600
0	0	13757	9275	5	5562	1	1009	900	600
0	0	13757	9275	5	5567	1	1002	900	600
0	0	13757	9275	5	5572	1	991	900	600
0	0	13757	9279	5	5577	1	978	900	600
0	0	13757	9279	5	5582	1	960	900	600
0	0	13757	9283	5	5587	1	935	900	600
0	0	13757	9283	5	5592	1	891	900	600
0	0	13761	9286	5	5597	1	831	900	600
0	0	13761	9286	5	5602	1	743	900	590
0	0	13761	9291	5	5607	1	474	900	590
0	0	13761	9300	5	5612	1	131	900	570
0	0	13761	9300	5	5617	0	0	900	570
0	0	13737	9334	5	5622	0	0	870	570
0	0	13720	9362	5	5627	0	0	870	570
0	0	13701	9393	5	5632	0	0	870	570
0	0	13680	9426	5	5637	0	0	850	570
0	0	13658	9458	5	5642	0	0	850	570
0	0	13636	9487	5	5647	0	0	850	570
0	0	13616	9513	5	5652	0	0	850	570
0	0	13597	9532	5	5657	0	0	870	570
0	0	13576	9545	5	5662	0	0	870	570
0	0	13552	9549	5	5667	0	0	900	570
0	0	13552	9549	5	5672	0	0	900	570
