# Supplementary material for: “Let Me Hear Your Handwriting!” Evaluating the Movement Fluency from Its Sonification
Source: PLoS One. 2015 Jun 17;10(6):e0128388. doi: 10.1371/journal.pone.0128388 (PMC4470513; doi:10.1371/journal.pone.0128388)
Supplement: S1 Dataset — (ZIP) [file pone.0128388.s004.zip › S4_Dataset_Experiment1/MO8.txt]

Identification :	moha
2008-09-29	10:20:52
Fichier origine :	C:\Documents and Settings\schon\Bureau\Ecriture\moha8.txt
Nb segments :	1
Seg	Num	X /100 mm	Y /100 mm	Interv ms	Time ms	Tip	P	Az	Al
0	0	17313	8899	5	3640	0	0	820	450
0	0	17307	8899	5	3645	0	0	820	450
0	0	17297	8899	5	3650	0	0	820	450
0	0	17283	8906	5	3655	0	0	820	440
0	0	17265	8916	5	3660	0	0	820	440
0	0	17248	8931	5	3665	0	0	830	420
0	0	17231	8952	5	3670	0	0	830	420
0	0	17218	8977	5	3675	0	0	830	420
0	0	17208	9006	5	3680	0	0	830	410
0	0	17204	9035	5	3685	0	0	840	390
0	0	17204	9065	5	3690	0	0	840	380
0	0	17217	9090	5	3695	0	0	830	360
0	0	17234	9112	5	3700	0	0	840	350
0	0	17256	9132	5	3705	0	0	840	330
0	0	17283	9150	5	3710	0	0	850	320
0	0	17283	9150	5	3715	0	0	850	320
0	0	18117	8870	5	3720	0	0	840	300
0	0	18117	8870	5	3725	0	0	840	300
0	0	18124	8866	5	3730	0	0	850	300
0	0	18137	8866	5	3735	0	0	850	300
0	0	18150	8878	5	3740	0	0	850	300
0	0	18159	8892	5	3745	0	0	850	300
0	0	18155	8908	5	3750	0	0	850	300
0	0	18132	8922	5	3755	0	0	850	300
0	0	18093	8934	5	3760	0	0	850	300
0	0	18042	8946	5	3765	0	0	850	300
0	0	17986	8959	5	3770	0	0	870	300
0	0	17931	8965	5	3775	0	0	870	300
0	0	17884	8965	5	3780	0	0	870	300
0	0	17850	8951	5	3785	0	0	870	300
0	0	17831	8926	5	3790	0	0	870	300
0	0	17825	8897	5	3795	0	0	870	300
0	0	17825	8870	5	3800	0	0	880	300
0	0	17830	8854	5	3805	0	0	880	300
0	0	17835	8848	5	3810	0	0	880	300
0	0	17839	8848	5	3815	0	0	880	300
0	0	17839	8854	5	3820	0	0	880	300
0	0	17831	8854	5	3825	0	0	890	300
0	0	17816	8859	5	3830	0	0	890	300
0	0	17792	8859	5	3835	0	0	890	300
0	0	17765	8859	5	3840	0	0	890	300
0	0	17738	8855	5	3845	0	0	890	300
0	0	17713	8847	5	3850	0	0	890	300
0	0	17692	8836	5	3855	0	0	890	300
0	0	17677	8825	5	3860	0	0	890	300
0	0	17665	8816	5	3865	0	0	890	300
0	0	17657	8810	5	3870	0	0	890	300
0	0	17652	8810	5	3875	0	0	900	300
0	0	17652	8805	5	3880	0	0	900	300
0	0	17652	8805	5	3885	0	0	900	300
0	0	17652	8805	5	3890	0	0	900	300
0	0	17652	8805	5	3895	0	0	900	300
0	0	17652	8805	5	3900	0	0	900	300
0	0	17649	8809	5	3905	0	0	900	300
0	0	17644	8809	5	3910	0	0	900	300
0	0	17639	8809	5	3915	0	0	900	300
0	0	17632	8809	5	3920	0	0	910	300
0	0	17627	8804	5	3925	0	0	910	300
0	0	17622	8804	5	3930	0	0	910	300
0	0	17618	8799	5	3935	0	0	910	300
0	0	17615	8799	5	3940	0	0	920	300
0	0	17615	8794	5	3945	0	0	920	300
0	0	17610	8794	5	3950	0	0	920	300
0	0	17610	8794	5	3955	0	0	920	300
0	0	17610	8789	5	3960	0	0	920	300
0	0	17610	8785	5	3965	0	0	920	300
0	0	17610	8779	5	3970	0	0	930	300
0	0	17610	8773	5	3975	0	0	930	300
0	0	17610	8773	5	3980	0	0	930	300
0	0	17607	8768	5	3985	0	0	930	300
0	0	17600	8764	5	3990	0	0	940	300
0	0	17591	8760	5	3995	0	0	940	300
0	0	17583	8753	5	4000	0	0	940	300
0	0	17577	8748	5	4005	0	0	950	300
0	0	17573	8743	5	4010	0	0	950	300
0	0	17573	8738	5	4015	0	0	950	300
0	0	17568	8738	5	4020	0	0	950	300
0	0	17568	8732	5	4025	0	0	960	300
0	0	17568	8732	5	4030	0	0	960	300
0	0	17581	8732	2	4032	1	135	960	300
0	0	17581	8732	5	4037	1	170	960	300
0	0	17587	8732	5	4042	1	199	970	300
0	0	17587	8732	5	4047	1	220	970	300
0	0	17594	8732	5	4052	1	238	970	300
0	0	17598	8729	5	4057	1	241	970	300
0	0	17604	8729	5	4062	1	252	970	300
0	0	17611	8729	5	4067	1	290	970	300
0	0	17621	8729	5	4072	1	310	970	300
0	0	17632	8729	5	4077	1	323	970	300
0	0	17645	8734	5	4082	1	323	970	300
0	0	17659	8734	5	4087	1	330	970	300
0	0	17675	8741	5	4092	1	346	970	300
0	0	17693	8747	5	4097	1	365	970	300
0	0	17713	8755	5	4102	1	365	970	300
0	0	17735	8764	5	4107	1	378	970	300
0	0	17757	8775	5	4112	1	385	970	300
0	0	17782	8787	5	4117	1	388	970	300
0	0	17807	8799	5	4122	1	388	970	300
0	0	17832	8811	5	4127	1	395	970	300
0	0	17858	8822	5	4132	1	401	970	300
0	0	17884	8836	5	4137	1	410	970	300
0	0	17909	8851	5	4142	1	419	970	300
0	0	17935	8868	5	4147	1	419	970	300
0	0	17958	8886	5	4152	1	422	980	300
0	0	17980	8904	5	4157	1	431	980	300
0	0	18001	8922	5	4162	1	437	980	300
0	0	18023	8942	5	4167	1	446	980	300
0	0	18045	8963	5	4172	1	451	980	300
0	0	18067	8985	5	4177	1	471	990	300
0	0	18088	9007	5	4182	1	488	990	300
0	0	18109	9029	5	4187	1	496	990	300
0	0	18128	9051	5	4192	1	501	990	300
0	0	18145	9073	5	4197	1	522	990	300
0	0	18161	9094	5	4202	1	525	990	300
0	0	18175	9116	5	4207	1	542	1010	300
0	0	18187	9138	5	4212	1	563	1010	300
0	0	18199	9161	5	4217	1	573	1010	300
0	0	18209	9184	5	4222	1	584	1010	300
0	0	18218	9208	5	4227	1	578	1010	300
0	0	18226	9233	5	4232	1	586	1010	300
0	0	18233	9258	5	4237	1	597	1010	300
0	0	18240	9284	5	4242	1	603	1010	300
0	0	18244	9311	5	4247	1	605	1010	300
0	0	18244	9337	5	4252	1	611	1010	300
0	0	18249	9361	5	4257	1	625	1020	290
0	0	18249	9385	5	4262	1	627	1020	290
0	0	18249	9405	5	4267	1	639	1020	290
0	0	18249	9423	5	4272	1	635	1020	290
0	0	18249	9438	5	4277	1	639	1020	290
0	0	18249	9450	5	4282	1	641	1020	290
0	0	18249	9460	5	4287	1	645	1020	290
0	0	18246	9466	5	4292	1	645	1020	290
0	0	18246	9472	5	4297	1	645	1030	290
0	0	18241	9478	5	4302	1	643	1030	290
0	0	18237	9482	5	4307	1	643	1030	290
0	0	18233	9482	5	4312	1	639	1030	290
0	0	18228	9487	5	4317	1	633	1030	290
0	0	18222	9487	5	4322	1	625	1030	290
0	0	18216	9487	5	4327	1	616	1030	290
0	0	18211	9487	5	4332	1	603	1030	290
0	0	18204	9484	5	4337	1	584	1030	290
0	0	18198	9478	5	4342	1	568	1030	290
0	0	18191	9472	5	4347	1	570	1030	290
0	0	18185	9465	5	4352	1	566	1030	290
0	0	18179	9456	5	4357	1	561	1030	290
0	0	18172	9448	5	4362	1	545	1030	290
0	0	18164	9438	5	4367	1	535	1030	290
0	0	18156	9426	5	4372	1	532	1030	290
0	0	18147	9412	5	4377	1	535	1030	290
0	0	18139	9396	5	4382	1	530	1030	290
0	0	18130	9378	5	4387	1	530	1030	290
0	0	18122	9360	5	4392	1	532	1030	290
0	0	18115	9340	5	4397	1	527	1030	290
0	0	18107	9319	5	4402	1	530	1030	290
0	0	18100	9297	5	4407	1	530	1030	290
0	0	18094	9275	5	4412	1	535	1030	290
0	0	18088	9254	5	4417	1	527	1030	290
0	0	18083	9233	5	4422	1	519	1020	290
0	0	18079	9214	5	4427	1	525	1020	290
0	0	18075	9195	5	4432	1	525	1020	290
0	0	18075	9177	5	4437	1	527	1020	290
0	0	18075	9162	5	4442	1	517	1020	290
0	0	18072	9149	5	4447	1	519	1020	290
0	0	18072	9136	5	4452	1	525	1020	290
0	0	18075	9121	5	4457	1	519	1020	290
0	0	18075	9104	5	4462	1	527	1020	290
0	0	18082	9083	5	4467	1	527	1010	300
0	0	18086	9059	5	4472	1	542	1010	300
0	0	18090	9033	5	4477	1	540	1010	300
0	0	18095	9005	5	4482	1	542	1010	300
0	0	18101	8977	5	4487	1	542	1010	300
0	0	18109	8952	5	4492	1	535	1010	300
0	0	18119	8930	5	4497	1	532	1010	300
0	0	18129	8911	5	4502	1	525	1010	300
0	0	18143	8896	5	4507	1	542	1010	300
0	0	18157	8885	5	4512	1	545	1010	300
0	0	18173	8878	5	4517	1	542	1010	300
0	0	18189	8873	5	4522	1	556	990	300
0	0	18204	8873	5	4527	1	556	990	300
0	0	18218	8873	5	4532	1	561	990	300
0	0	18232	8873	5	4537	1	568	990	300
0	0	18246	8873	5	4542	1	570	990	300
0	0	18260	8879	5	4547	1	578	990	300
0	0	18276	8885	5	4552	1	592	990	300
0	0	18293	8893	5	4557	1	592	990	300
0	0	18310	8904	5	4562	1	597	990	300
0	0	18330	8917	5	4567	1	597	990	300
0	0	18349	8932	5	4572	1	590	990	300
0	0	18368	8949	5	4577	1	580	990	300
0	0	18388	8965	5	4582	1	570	990	300
0	0	18406	8981	5	4587	1	525	990	300
0	0	18424	8996	5	4592	1	443	990	300
0	0	18442	9009	5	4597	1	388	990	300
0	0	18458	9021	5	4602	1	323	990	300
0	0	18473	9031	5	4607	1	213	990	300
0	0	18484	9040	5	4612	1	51	990	300
0	0	18484	9040	5	4617	0	0	990	300
0	0	18499	9053	5	4622	0	0	990	300
0	0	18499	9056	5	4627	0	0	990	300
0	0	18499	9060	5	4632	0	0	990	300
0	0	18489	9060	5	4637	0	0	990	300
0	0	18477	9067	5	4642	0	0	990	300
0	0	18463	9072	5	4647	0	0	990	300
0	0	18449	9076	5	4652	0	0	990	300
0	0	18437	9081	5	4657	0	0	990	300
0	0	18428	9087	5	4662	0	0	990	300
0	0	18422	9091	5	4667	0	0	990	300
0	0	18422	9097	5	4672	0	0	990	300
0	0	18422	9102	5	4677	0	0	990	300
0	0	18427	9107	5	4682	0	0	990	300
0	0	18434	9112	5	4687	0	0	980	300
0	0	18443	9116	5	4692	0	0	980	300
0	0	18453	9121	5	4697	0	0	980	300
0	0	18465	9125	5	4702	0	0	980	300
0	0	18478	9125	5	4707	0	0	980	300
0	0	18489	9125	5	4712	0	0	980	300
0	0	18499	9117	5	4717	0	0	980	300
0	0	18509	9109	5	4722	0	0	980	300
0	0	18517	9098	5	4727	0	0	980	300
0	0	18524	9087	5	4732	0	0	980	300
0	0	18530	9073	5	4737	0	0	980	300
0	0	18535	9059	5	4742	0	0	970	300
0	0	18541	9045	5	4747	0	0	970	300
0	0	18548	9033	5	4752	0	0	970	300
0	0	18557	9023	5	4757	0	0	970	300
0	0	18566	9014	5	4762	0	0	970	300
0	0	18577	9010	5	4767	0	0	970	300
0	0	18586	9010	5	4772	0	0	970	300
0	0	18597	9010	5	4777	0	0	970	300
0	0	18607	9010	5	4782	0	0	970	300
0	0	18615	9015	5	4787	0	0	970	300
0	0	18620	9023	5	4792	0	0	980	300
0	0	18590	9095	5	4797	1	407	980	300
0	0	18590	9106	5	4802	1	422	990	300
0	0	18586	9118	5	4807	1	428	990	300
0	0	18586	9129	5	4812	1	454	990	300
0	0	18581	9141	5	4817	1	460	990	300
0	0	18581	9152	5	4822	1	460	990	300
0	0	18575	9162	5	4827	1	471	990	300
0	0	18571	9170	5	4832	1	514	990	300
0	0	18567	9176	5	4837	1	542	990	300
0	0	18561	9181	5	4842	1	547	990	300
0	0	18555	9186	5	4847	1	542	990	300
0	0	18546	9192	5	4852	1	570	990	300
0	0	18537	9198	5	4857	1	599	990	300
0	0	18527	9202	5	4862	1	592	990	300
0	0	18515	9202	5	4867	1	568	1010	300
0	0	18502	9202	5	4872	1	542	1010	300
0	0	18488	9196	5	4877	1	540	1010	300
0	0	18473	9190	5	4882	1	527	1010	300
0	0	18459	9183	5	4887	1	506	1010	300
0	0	18448	9175	5	4892	1	519	1010	300
0	0	18437	9167	5	4897	1	512	1010	300
0	0	18427	9158	5	4902	1	512	1010	300
0	0	18418	9148	5	4907	1	514	1010	300
0	0	18409	9138	5	4912	1	512	1010	300
0	0	18401	9126	5	4917	1	504	1010	300
0	0	18393	9113	5	4922	1	501	1010	300
0	0	18384	9099	5	4927	1	494	1010	300
0	0	18376	9083	5	4932	1	494	1010	300
0	0	18369	9067	5	4937	1	496	1010	300
0	0	18363	9048	5	4942	1	496	1010	300
0	0	18360	9028	5	4947	1	491	1010	300
0	0	18356	9008	5	4952	1	491	1010	300
0	0	18353	8988	5	4957	1	491	1010	300
0	0	18353	8969	5	4962	1	494	1010	300
0	0	18348	8951	5	4967	1	491	1010	300
0	0	18348	8934	5	4972	1	494	990	300
0	0	18348	8917	5	4977	1	496	990	300
0	0	18348	8900	5	4982	1	496	990	300
0	0	18348	8885	5	4987	1	491	990	300
0	0	18355	8870	5	4992	1	491	990	300
0	0	18359	8860	5	4997	1	491	990	300
0	0	18359	8852	5	5002	1	496	990	300
0	0	18366	8846	5	5007	1	514	990	300
0	0	18373	8842	5	5012	1	527	980	300
0	0	18380	8842	5	5017	1	538	980	300
0	0	18389	8837	5	5022	1	535	980	300
0	0	18397	8837	5	5027	1	542	980	300
0	0	18405	8841	5	5032	1	552	970	300
0	0	18413	8841	5	5037	1	570	970	300
0	0	18423	8848	5	5042	1	592	970	300
0	0	18433	8853	5	5047	1	619	970	300
0	0	18443	8859	5	5052	1	629	970	300
0	0	18454	8867	5	5057	1	643	970	300
0	0	18464	8876	5	5062	1	639	970	300
0	0	18475	8884	5	5067	1	643	970	300
0	0	18487	8894	5	5072	1	647	970	300
0	0	18500	8906	5	5077	1	651	970	300
0	0	18515	8920	5	5082	1	669	970	300
0	0	18531	8936	5	5087	1	669	970	300
0	0	18549	8955	5	5092	1	669	970	300
0	0	18566	8975	5	5097	1	666	970	300
0	0	18582	8995	5	5102	1	669	970	300
0	0	18598	9017	5	5107	1	671	970	300
0	0	18612	9038	5	5112	1	671	970	300
0	0	18625	9059	5	5117	1	669	970	300
0	0	18638	9079	5	5122	1	671	970	300
0	0	18647	9098	5	5127	1	674	970	300
0	0	18656	9115	5	5132	1	674	970	300
0	0	18663	9130	5	5137	1	672	980	300
0	0	18667	9141	5	5142	1	681	980	300
0	0	18672	9151	5	5147	1	687	980	300
0	0	18676	9161	5	5152	1	685	980	300
0	0	18676	9171	5	5157	1	685	980	300
0	0	18681	9180	5	5162	1	685	990	300
0	0	18681	9187	5	5167	1	687	990	300
0	0	18681	9195	5	5172	1	687	990	300
0	0	18681	9202	5	5177	1	690	990	300
0	0	18681	9207	5	5182	1	693	990	300
0	0	18681	9212	5	5187	1	696	990	300
0	0	18681	9212	5	5192	1	698	990	300
0	0	18681	9212	5	5197	1	697	990	300
0	0	18681	9212	5	5202	1	696	990	300
0	0	18681	9212	5	5207	1	694	990	300
0	0	18681	9212	5	5212	1	694	990	300
0	0	18681	9212	5	5217	1	691	990	300
0	0	18681	9212	5	5222	1	690	990	300
0	0	18681	9212	5	5227	1	687	990	300
0	0	18681	9212	5	5232	1	685	990	300
0	0	18681	9212	5	5237	1	683	990	300
0	0	18681	9212	5	5242	1	681	990	300
0	0	18677	9205	5	5247	1	681	990	300
0	0	18677	9197	5	5252	1	683	990	300
0	0	18677	9186	5	5257	1	685	990	300
0	0	18677	9171	5	5262	1	685	990	300
0	0	18672	9154	5	5267	1	676	990	300
0	0	18667	9135	5	5272	1	671	990	300
0	0	18663	9115	5	5277	1	671	990	300
0	0	18659	9095	5	5282	1	671	990	300
0	0	18655	9074	5	5287	1	667	990	300
0	0	18655	9053	5	5292	1	671	990	300
0	0	18652	9031	5	5297	1	671	990	300
0	0	18652	9010	5	5302	1	676	990	300
0	0	18652	8989	5	5307	1	669	990	300
0	0	18656	8970	5	5312	1	674	990	300
0	0	18656	8954	5	5317	1	671	990	300
0	0	18662	8942	5	5322	1	666	990	300
0	0	18666	8930	5	5327	1	667	990	300
0	0	18670	8918	5	5332	1	676	980	300
0	0	18675	8905	5	5337	1	681	980	300
0	0	18681	8893	5	5342	1	685	980	300
0	0	18687	8882	5	5347	1	681	970	300
0	0	18691	8874	5	5352	1	676	970	300
0	0	18696	8867	5	5357	1	676	970	300
0	0	18702	8863	5	5362	1	683	970	300
0	0	18710	8859	5	5367	1	687	970	300
0	0	18718	8859	5	5372	1	685	960	300
0	0	18726	8854	5	5377	1	688	960	300
0	0	18735	8854	5	5382	1	688	960	300
0	0	18743	8854	5	5387	1	690	960	300
0	0	18752	8854	5	5392	1	690	960	300
0	0	18762	8857	5	5397	1	693	950	300
0	0	18773	8861	5	5402	1	706	950	300
0	0	18784	8865	5	5407	1	714	950	300
0	0	18797	8869	5	5412	1	717	950	300
0	0	18811	8875	5	5417	1	731	950	300
0	0	18825	8882	5	5422	1	736	950	300
0	0	18839	8891	5	5427	1	734	950	300
0	0	18853	8901	5	5432	1	745	950	300
0	0	18867	8912	5	5437	1	748	950	300
0	0	18881	8925	5	5442	1	748	950	300
0	0	18896	8938	5	5447	1	746	950	300
0	0	18911	8951	5	5452	1	751	950	300
0	0	18925	8963	5	5457	1	750	950	300
0	0	18939	8975	5	5462	1	754	950	300
0	0	18952	8986	5	5467	1	756	950	300
0	0	18964	8996	5	5472	1	756	950	300
0	0	18974	9006	5	5477	1	758	950	300
0	0	18982	9015	5	5482	1	759	950	300
0	0	18990	9025	5	5487	1	765	950	300
0	0	18998	9037	5	5492	1	771	950	300
0	0	19006	9048	5	5497	1	773	950	300
0	0	19016	9060	5	5502	1	781	960	300
0	0	19024	9071	5	5507	1	784	960	300
0	0	19032	9081	5	5512	1	785	960	300
0	0	19039	9091	5	5517	1	788	960	300
0	0	19045	9099	5	5522	1	793	960	300
0	0	19052	9109	5	5527	1	800	960	300
0	0	19059	9120	5	5532	1	800	960	300
0	0	19065	9130	5	5537	1	800	970	300
0	0	19071	9139	5	5542	1	802	970	300
0	0	19075	9148	5	5547	1	807	970	300
0	0	19081	9158	5	5552	1	814	970	300
0	0	19087	9169	5	5557	1	813	970	300
0	0	19092	9179	5	5562	1	811	970	300
0	0	19096	9186	5	5567	1	812	980	300
0	0	19096	9186	5	5572	1	814	980	300
0	0	19096	9190	5	5577	1	815	980	300
0	0	19099	9190	5	5582	1	817	980	300
0	0	19099	9190	5	5587	1	821	980	300
0	0	19099	9190	5	5592	1	825	980	300
0	0	19099	9190	5	5597	1	828	980	300
0	0	19099	9190	5	5602	1	828	980	300
0	0	19099	9190	5	5607	1	828	980	300
0	0	19099	9190	5	5612	1	828	980	300
0	0	19099	9190	5	5617	1	827	980	300
0	0	19099	9190	5	5622	1	826	990	300
0	0	19099	9190	5	5627	1	827	990	300
0	0	19099	9190	5	5632	1	828	990	300
0	0	19099	9190	5	5637	1	831	990	300
0	0	19099	9186	5	5642	1	834	990	300
0	0	19095	9186	5	5647	1	839	990	300
0	0	19095	9186	5	5652	1	842	990	300
0	0	19095	9186	5	5657	1	843	990	300
0	0	19095	9186	5	5662	1	844	990	300
0	0	19095	9186	5	5667	1	844	990	300
0	0	19095	9182	5	5672	1	844	990	300
0	0	19095	9182	5	5677	1	843	990	300
0	0	19095	9177	5	5682	1	843	990	300
0	0	19095	9172	5	5687	1	845	990	300
0	0	19095	9165	5	5692	1	847	990	300
0	0	19092	9156	5	5697	1	848	990	300
0	0	19092	9144	5	5702	1	851	990	300
0	0	19088	9128	5	5707	1	850	980	300
0	0	19088	9108	5	5712	1	859	980	300
0	0	19084	9082	5	5717	1	859	980	300
0	0	19084	9054	5	5722	1	862	980	300
0	0	19079	9025	5	5727	1	863	980	300
0	0	19079	8995	5	5732	1	862	980	300
0	0	19079	8968	5	5737	1	866	970	300
0	0	19075	8943	5	5742	1	865	970	300
0	0	19075	8921	5	5747	1	865	970	300
0	0	19075	8899	5	5752	1	864	960	300
0	0	19070	8877	5	5757	1	864	960	300
0	0	19070	8853	5	5762	1	864	960	300
0	0	19065	8827	5	5767	1	866	950	300
0	0	19065	8800	5	5772	1	865	950	300
0	0	19061	8776	5	5777	1	866	950	300
0	0	19061	8753	5	5782	1	865	940	300
0	0	19061	8733	5	5787	1	864	940	300
0	0	19061	8715	5	5792	1	864	930	300
0	0	19061	8698	5	5797	1	862	930	300
0	0	19061	8682	5	5802	1	857	930	300
0	0	19061	8670	5	5807	1	842	930	300
0	0	19061	8661	5	5812	1	823	930	300
0	0	19066	8656	5	5817	1	809	930	300
0	0	19066	8653	5	5822	1	791	930	300
0	0	19069	8653	5	5827	1	761	940	300
0	0	19069	8648	5	5832	1	717	940	300
0	0	19069	8648	5	5837	1	659	940	300
0	0	19069	8648	5	5842	1	582	940	300
0	0	19073	8648	5	5847	1	482	950	300
0	0	19073	8648	5	5852	1	419	950	300
0	0	19073	8648	5	5857	1	349	960	300
0	0	19073	8654	5	5862	1	209	960	300
0	0	19073	8654	5	5867	0	0	970	300
0	0	19069	8678	5	5872	0	0	970	300
0	0	19062	8699	5	5877	0	0	970	300
0	0	19057	8724	5	5882	0	0	970	300
0	0	19050	8752	5	5887	0	0	970	300
0	0	19042	8782	5	5892	0	0	960	300
0	0	19035	8811	5	5897	0	0	960	300
0	0	19028	8840	5	5902	0	0	950	300
0	0	19022	8869	5	5907	0	0	950	300
0	0	19016	8894	5	5912	0	0	940	300
0	0	19011	8917	5	5917	0	0	940	300
0	0	19006	8938	5	5922	0	0	930	300
0	0	19003	8956	5	5927	0	0	930	300
0	0	19003	8974	5	5932	0	0	920	300
0	0	19003	8992	5	5937	0	0	920	300
0	0	19008	9011	5	5942	0	0	920	300
0	0	19014	9031	5	5947	0	0	920	300
0	0	19018	9050	5	5952	0	0	920	300
0	0	19018	9066	5	5957	0	0	920	300
0	0	19014	9079	5	5962	0	0	920	300
0	0	19007	9086	5	5967	0	0	920	300
0	0	19001	9093	5	5972	0	0	920	300
0	0	18995	9099	5	5977	0	0	920	300
0	0	18991	9104	5	5982	0	0	930	300
0	0	18991	9109	5	5987	0	0	930	300
0	0	18991	9113	5	5992	0	0	930	300
0	0	18991	9117	5	5997	0	0	940	300
0	0	18991	9122	5	6002	0	0	940	300
0	0	18998	9130	5	6007	0	0	940	300
0	0	19004	9140	5	6012	0	0	950	300
0	0	19010	9150	6	6018	0	0	950	300
0	0	19017	9158	5	6023	0	0	950	300
0	0	19023	9163	5	6028	0	0	960	300
0	0	19026	9163	5	6033	0	0	960	300
0	0	19026	9163	5	6038	0	0	960	300
0	0	19026	9163	5	6043	0	0	960	300
0	0	19022	9156	5	6048	0	0	970	300
0	0	18984	9024	4	6052	1	519	960	300
0	0	18984	9019	5	6057	1	580	960	300
0	0	18984	9019	5	6062	1	633	960	300
0	0	18984	9019	5	6067	1	681	960	300
0	0	18980	9019	5	6072	1	718	960	300
0	0	18980	9019	5	6077	1	748	960	300
0	0	18980	9019	5	6082	1	768	960	300
0	0	18980	9019	5	6087	1	783	960	300
0	0	18980	9019	5	6092	1	792	960	300
0	0	18980	9019	5	6097	1	797	960	300
0	0	18980	9019	5	6102	1	797	960	300
0	0	18980	9019	5	6107	1	795	960	300
0	0	18984	9019	5	6112	1	790	960	300
0	0	18984	9025	5	6117	1	791	960	300
0	0	18988	9032	5	6122	1	800	960	300
0	0	18992	9039	5	6127	1	813	960	300
0	0	18998	9047	5	6132	1	819	960	300
0	0	19004	9055	5	6137	1	821	960	300
0	0	19012	9064	5	6142	1	825	960	300
0	0	19021	9074	5	6147	1	831	960	300
0	0	19029	9085	5	6152	1	829	960	300
0	0	19039	9096	5	6157	1	830	960	300
0	0	19049	9109	5	6162	1	831	960	300
0	0	19059	9122	5	6167	1	830	970	300
0	0	19072	9136	5	6172	1	840	970	300
0	0	19086	9152	5	6177	1	833	970	300
0	0	19100	9167	6	6183	1	837	970	300
0	0	19115	9185	5	6188	1	834	970	300
0	0	19131	9201	5	6193	1	837	970	300
0	0	19148	9216	5	6198	1	836	970	300
0	0	19165	9230	5	6203	1	840	980	300
0	0	19182	9241	5	6208	1	839	980	300
0	0	19196	9250	5	6213	1	838	980	300
0	0	19208	9256	5	6218	1	840	980	300
0	0	19219	9260	5	6223	1	843	980	300
0	0	19231	9265	5	6228	1	847	980	300
0	0	19244	9269	5	6233	1	849	990	300
0	0	19256	9273	5	6238	1	847	990	300
0	0	19268	9277	5	6243	1	848	990	300
0	0	19279	9277	5	6248	1	851	990	300
0	0	19290	9281	5	6253	1	849	990	300
0	0	19302	9281	5	6258	1	852	990	300
0	0	19315	9281	5	6263	1	851	990	300
0	0	19327	9281	5	6268	1	851	990	300
0	0	19339	9281	5	6273	1	853	990	300
0	0	19353	9278	5	6278	1	859	990	300
0	0	19366	9278	5	6283	1	854	990	300
0	0	19377	9278	5	6288	1	854	990	300
0	0	19387	9271	5	6293	1	857	990	300
0	0	19393	9267	5	6298	1	863	990	300
0	0	19398	9262	5	6303	1	862	990	300
0	0	19407	9256	5	6308	1	862	990	300
0	0	19414	9248	5	6313	1	868	990	300
0	0	19420	9239	5	6318	1	867	990	300
0	0	19426	9229	5	6323	1	868	990	300
0	0	19429	9217	5	6328	1	867	980	300
0	0	19429	9205	5	6333	1	867	980	300
0	0	19433	9192	5	6338	1	867	980	300
0	0	19433	9176	5	6343	1	865	980	300
0	0	19438	9158	5	6348	1	867	980	300
0	0	19442	9139	5	6353	1	866	980	300
0	0	19446	9118	5	6358	1	864	980	300
0	0	19450	9097	5	6363	1	866	970	300
0	0	19450	9078	5	6368	1	866	970	300
0	0	19457	9061	5	6373	1	865	970	300
0	0	19457	9044	5	6378	1	865	970	300
0	0	19464	9028	5	6383	1	866	960	300
0	0	19464	9011	5	6388	1	864	960	300
0	0	19468	8994	5	6393	1	866	960	300
0	0	19468	8978	5	6398	1	866	950	300
0	0	19473	8963	5	6403	1	865	950	300
0	0	19477	8949	5	6408	1	864	940	300
0	0	19477	8935	5	6413	1	864	940	300
0	0	19484	8920	5	6418	1	862	940	300
0	0	19487	8906	5	6423	1	862	930	300
0	0	19491	8893	5	6428	1	862	930	300
0	0	19496	8880	5	6433	1	860	920	300
0	0	19501	8869	5	6438	1	858	920	300
0	0	19507	8859	5	6443	1	857	920	300
0	0	19513	8849	5	6448	1	856	920	300
0	0	19520	8840	5	6453	1	854	920	300
0	0	19527	8832	5	6458	1	853	920	300
0	0	19533	8825	5	6463	1	853	910	300
0	0	19539	8819	5	6468	1	849	910	300
0	0	19544	8814	5	6473	1	845	910	300
0	0	19548	8814	5	6478	1	844	910	300
0	0	19554	8808	5	6483	1	845	900	300
0	0	19561	8808	5	6488	1	847	900	300
0	0	19567	8808	5	6493	1	841	900	300
0	0	19575	8804	5	6498	1	841	900	300
0	0	19582	8804	5	6503	1	841	900	300
0	0	19590	8804	5	6508	1	841	900	300
0	0	19601	8804	5	6513	1	843	900	300
0	0	19613	8804	5	6518	1	843	900	300
0	0	19626	8804	5	6523	1	841	900	300
0	0	19638	8804	5	6528	1	838	900	300
0	0	19649	8810	5	6533	1	842	900	300
0	0	19661	8815	5	6538	1	841	900	300
0	0	19673	8820	5	6543	1	838	900	300
0	0	19686	8828	5	6548	1	839	900	300
0	0	19701	8838	5	6553	1	840	900	300
0	0	19716	8850	5	6558	1	840	900	300
0	0	19731	8862	5	6563	1	839	900	300
0	0	19746	8874	5	6568	1	836	900	300
0	0	19760	8885	5	6573	1	837	900	300
0	0	19773	8898	5	6578	1	836	900	300
0	0	19788	8914	5	6583	1	838	900	300
0	0	19804	8934	5	6588	1	836	900	300
0	0	19819	8957	5	6593	1	836	900	300
0	0	19834	8979	5	6598	1	834	900	300
0	0	19846	8999	5	6603	1	835	900	300
0	0	19859	9018	5	6608	1	835	900	300
0	0	19870	9034	5	6613	1	835	900	300
0	0	19881	9049	5	6618	1	834	900	300
0	0	19889	9060	5	6623	1	834	900	300
0	0	19895	9070	5	6628	1	834	900	300
0	0	19898	9077	5	6633	1	833	910	300
0	0	19898	9082	5	6638	1	833	910	300
0	0	19898	9085	5	6643	1	833	910	300
0	0	19902	9085	5	6648	1	832	920	300
0	0	19902	9090	5	6653	1	832	920	300
0	0	19906	9094	5	6658	1	831	920	300
0	0	19906	9098	5	6663	1	829	920	300
0	0	19912	9103	5	6668	1	827	920	300
0	0	19916	9108	5	6673	1	827	920	300
0	0	19921	9114	5	6678	1	823	920	300
0	0	19926	9121	5	6683	1	821	920	300
0	0	19926	9128	5	6688	1	819	920	300
0	0	19931	9137	5	6693	1	819	920	300
0	0	19931	9148	5	6698	1	819	930	300
0	0	19931	9159	5	6703	1	817	930	300
0	0	19931	9170	5	6708	1	818	930	300
0	0	19931	9181	5	6713	1	819	930	300
0	0	19931	9191	5	6718	1	817	930	300
0	0	19931	9198	5	6723	1	818	930	300
0	0	19931	9202	5	6728	1	817	940	300
0	0	19931	9202	5	6733	1	817	940	300
0	0	19931	9202	5	6738	1	817	940	300
0	0	19931	9202	5	6743	1	815	940	300
0	0	19931	9202	5	6748	1	814	940	300
0	0	19931	9202	5	6753	1	811	940	300
0	0	19931	9206	5	6758	1	807	950	300
0	0	19931	9206	5	6763	1	806	950	300
0	0	19931	9206	5	6768	1	807	950	300
0	0	19931	9206	5	6773	1	809	950	300
0	0	19931	9206	5	6778	1	811	950	300
0	0	19931	9206	5	6783	1	813	950	300
0	0	19931	9206	5	6788	1	815	950	300
0	0	19931	9206	5	6793	1	817	950	300
0	0	19931	9206	5	6798	1	820	950	300
0	0	19931	9206	5	6803	1	823	950	300
0	0	19931	9206	5	6808	1	825	950	300
0	0	19931	9206	5	6813	1	826	950	300
0	0	19931	9206	5	6818	1	827	950	300
0	0	19931	9206	5	6823	1	827	960	300
0	0	19931	9206	5	6828	1	827	960	300
0	0	19931	9206	5	6833	1	828	960	300
0	0	19931	9206	5	6838	1	828	960	300
0	0	19931	9206	5	6843	1	830	960	300
0	0	19931	9202	5	6848	1	832	960	300
0	0	19931	9202	5	6853	1	833	960	300
0	0	19931	9198	5	6858	1	834	960	300
0	0	19931	9198	5	6863	1	836	960	300
0	0	19931	9192	5	6868	1	839	960	300
0	0	19931	9188	5	6873	1	841	960	300
0	0	19931	9184	5	6878	1	845	960	300
0	0	19931	9177	5	6883	1	848	960	300
0	0	19931	9167	5	6888	1	850	960	300
0	0	19931	9156	5	6893	1	857	960	300
0	0	19931	9142	5	6898	1	858	960	300
0	0	19931	9127	5	6903	1	860	960	300
0	0	19931	9112	5	6908	1	868	960	300
0	0	19931	9098	5	6913	1	871	950	300
0	0	19931	9084	5	6918	1	872	950	300
0	0	19931	9070	5	6923	1	873	950	300
0	0	19931	9056	5	6928	1	877	950	300
0	0	19931	9041	5	6933	1	880	950	300
0	0	19931	9027	5	6938	1	878	940	300
0	0	19931	9013	5	6943	1	878	940	300
0	0	19931	8998	5	6948	1	880	940	300
0	0	19931	8980	5	6953	1	880	940	300
0	0	19931	8962	5	6958	1	881	930	300
0	0	19931	8947	5	6963	1	880	930	300
0	0	19931	8935	5	6968	1	880	930	300
0	0	19931	8925	5	6973	1	880	920	300
0	0	19931	8915	5	6978	1	880	920	300
0	0	19931	8902	5	6983	1	880	920	300
0	0	19931	8886	5	6988	1	879	920	300
0	0	19931	8872	5	6993	1	880	920	300
0	0	19931	8860	5	6998	1	878	920	300
0	0	19931	8851	5	7003	1	875	910	300
0	0	19931	8844	5	7008	1	876	910	300
0	0	19931	8838	5	7013	1	878	910	300
0	0	19931	8831	5	7018	1	877	910	300
0	0	19931	8823	5	7023	1	877	900	300
0	0	19931	8817	5	7028	1	876	900	300
0	0	19931	8812	5	7033	1	874	900	300
0	0	19934	8812	5	7038	1	872	900	300
0	0	19934	8808	5	7043	1	871	900	300
0	0	19934	8808	5	7048	1	871	900	300
0	0	19939	8808	5	7053	1	871	900	300
0	0	19939	8804	5	7058	1	872	900	300
0	0	19939	8804	5	7063	1	871	900	300
0	0	19942	8804	5	7068	1	871	900	300
0	0	19942	8804	5	7073	1	869	900	300
0	0	19946	8804	5	7078	1	866	900	300
0	0	19946	8804	5	7083	1	864	900	300
0	0	19949	8808	5	7088	1	862	900	300
0	0	19949	8808	5	7093	1	860	900	300
0	0	19953	8813	5	7098	1	860	900	300
0	0	19957	8818	5	7103	1	860	900	300
0	0	19962	8825	5	7108	1	859	890	300
0	0	19967	8837	5	7113	1	859	900	300
0	0	19972	8852	5	7118	1	859	900	300
0	0	19977	8868	5	7123	1	857	900	300
0	0	19982	8884	5	7128	1	856	900	300
0	0	19987	8899	5	7133	1	857	900	300
0	0	19992	8914	5	7138	1	855	900	300
0	0	19997	8929	5	7143	1	855	900	300
0	0	20003	8944	5	7148	1	855	900	300
0	0	20008	8960	5	7153	1	855	900	300
0	0	20013	8976	5	7158	1	853	900	300
0	0	20019	8991	5	7163	1	853	900	300
0	0	20023	9006	5	7168	1	853	900	300
0	0	20027	9017	5	7173	1	852	900	300
0	0	20031	9027	5	7178	1	851	900	300
0	0	20035	9037	5	7183	1	852	910	300
0	0	20039	9046	5	7188	1	852	910	300
0	0	20044	9057	5	7193	1	850	910	300
0	0	20050	9068	5	7198	1	850	920	300
0	0	20055	9081	5	7203	1	851	920	300
0	0	20061	9091	5	7208	1	851	920	300
0	0	20066	9101	5	7213	1	851	920	300
0	0	20072	9108	5	7218	1	850	920	300
0	0	20076	9114	5	7223	1	850	920	300
0	0	20080	9120	5	7228	1	850	920	300
0	0	20084	9125	5	7233	1	850	920	300
0	0	20088	9130	5	7238	1	850	930	300
0	0	20088	9134	5	7243	1	850	930	300
0	0	20094	9134	5	7248	1	851	930	300
0	0	20094	9139	5	7253	1	851	930	300
0	0	20101	9139	5	7258	1	850	940	300
0	0	20101	9139	5	7263	1	850	940	300
0	0	20105	9139	5	7268	1	850	940	300
0	0	20105	9143	5	7273	1	849	940	300
0	0	20105	9143	5	7278	1	848	940	300
0	0	20109	9143	5	7283	1	848	940	300
0	0	20109	9143	5	7288	1	850	950	300
0	0	20117	9143	5	7293	1	852	950	300
0	0	20122	9143	5	7298	1	852	950	300
0	0	20126	9146	5	7303	1	852	950	300
0	0	20130	9146	5	7308	1	853	950	300
0	0	20134	9146	5	7313	1	854	950	300
0	0	20138	9146	5	7318	1	855	950	300
0	0	20138	9146	5	7323	1	855	950	300
0	0	20143	9142	5	7328	1	855	950	300
0	0	20143	9142	5	7333	1	855	950	300
0	0	20143	9142	5	7338	1	856	950	300
0	0	20143	9142	5	7343	1	856	950	300
0	0	20147	9142	5	7348	1	856	950	300
0	0	20147	9139	5	7353	1	857	950	300
0	0	20147	9139	5	7358	1	857	950	300
0	0	20151	9135	5	7363	1	857	950	300
0	0	20151	9131	5	7368	1	858	950	300
0	0	20151	9124	5	7373	1	859	950	300
0	0	20151	9116	5	7378	1	859	950	300
0	0	20151	9106	5	7383	1	859	950	300
0	0	20151	9094	5	7388	1	861	950	300
0	0	20147	9082	5	7393	1	863	950	300
0	0	20147	9068	5	7398	1	863	950	300
0	0	20147	9055	5	7403	1	861	950	300
0	0	20143	9042	5	7408	1	862	950	300
0	0	20143	9028	5	7413	1	862	940	300
0	0	20140	9014	5	7418	1	863	940	300
0	0	20140	9000	5	7423	1	864	940	300
0	0	20140	8988	5	7428	1	864	930	300
0	0	20135	8978	5	7433	1	864	930	300
0	0	20135	8969	5	7438	1	864	930	300
0	0	20131	8958	5	7443	1	861	930	300
0	0	20128	8947	5	7448	1	868	920	300
0	0	20124	8937	5	7453	1	869	920	300
0	0	20124	8928	5	7458	1	869	920	300
0	0	20124	8920	5	7463	1	869	920	300
0	0	20124	8910	5	7468	1	866	920	300
0	0	20121	8895	5	7473	1	869	920	300
0	0	20117	8877	5	7478	1	870	910	300
0	0	20114	8861	5	7483	1	869	910	300
0	0	20114	8848	5	7488	1	869	910	300
0	0	20110	8839	5	7493	1	869	900	300
0	0	20110	8834	5	7498	1	869	900	300
0	0	20110	8830	5	7503	1	869	900	300
0	0	20110	8830	5	7508	1	870	900	300
0	0	20110	8830	5	7513	1	870	900	300
0	0	20110	8830	5	7518	1	870	900	300
0	0	20113	8830	5	7523	1	871	900	300
0	0	20113	8830	5	7528	1	871	900	300
0	0	20113	8830	5	7533	1	871	900	300
0	0	20113	8830	5	7538	1	871	900	300
0	0	20113	8830	5	7543	1	870	900	300
0	0	20113	8830	5	7548	1	869	890	300
0	0	20113	8830	5	7553	1	869	890	300
0	0	20113	8830	5	7558	1	868	890	300
0	0	20113	8835	5	7563	1	867	890	300
0	0	20113	8840	5	7568	1	866	890	300
0	0	20113	8846	5	7573	1	865	890	300
0	0	20113	8853	5	7578	1	865	890	300
0	0	20113	8861	5	7583	1	865	890	300
0	0	20117	8871	5	7588	1	865	890	300
0	0	20117	8884	5	7593	1	865	890	300
0	0	20122	8898	5	7598	1	865	890	300
0	0	20122	8913	5	7603	1	867	890	300
0	0	20129	8930	5	7608	1	862	890	300
0	0	20133	8947	5	7613	1	862	900	300
0	0	20133	8962	5	7618	1	864	900	300
0	0	20138	8976	5	7623	1	864	900	300
0	0	20142	8989	5	7628	1	864	900	300
0	0	20142	9003	5	7633	1	864	900	300
0	0	20148	9018	5	7638	1	865	900	300
0	0	20148	9031	5	7643	1	864	900	300
0	0	20152	9045	5	7648	1	864	900	300
0	0	20152	9057	5	7653	1	865	900	300
0	0	20152	9069	5	7658	1	864	900	300
0	0	20156	9080	5	7663	1	862	900	300
0	0	20156	9089	5	7668	1	862	900	300
0	0	20156	9098	5	7673	1	862	910	300
0	0	20160	9106	5	7678	1	860	910	300
0	0	20160	9114	5	7683	1	860	910	300
0	0	20165	9122	5	7688	1	860	910	300
0	0	20165	9128	5	7693	1	860	920	300
0	0	20170	9132	5	7698	1	861	920	300
0	0	20170	9132	5	7703	1	862	920	300
0	0	20174	9139	5	7708	1	864	920	300
0	0	20177	9145	5	7713	1	864	920	300
0	0	20181	9151	5	7718	1	862	920	300
0	0	20181	9156	5	7723	1	862	920	300
0	0	20187	9160	5	7728	1	862	920	300
0	0	20187	9160	5	7733	1	861	930	300
0	0	20191	9160	5	7738	1	861	930	300
0	0	20194	9163	5	7743	1	862	930	300
0	0	20198	9163	5	7748	1	862	930	300
0	0	20198	9167	5	7753	1	862	930	300
0	0	20204	9167	5	7758	1	862	930	300
0	0	20204	9170	5	7763	1	862	940	300
0	0	20208	9170	5	7768	1	862	940	300
0	0	20208	9170	5	7773	1	862	940	300
0	0	20215	9170	5	7778	1	862	940	300
0	0	20215	9170	5	7783	1	863	940	300
0	0	20222	9170	5	7788	1	864	940	300
0	0	20225	9170	5	7793	1	864	940	300
0	0	20225	9170	5	7798	1	864	940	300
0	0	20231	9170	5	7803	1	864	940	300
0	0	20231	9167	5	7808	1	864	940	300
0	0	20235	9167	5	7813	1	864	940	300
0	0	20235	9167	5	7818	1	864	940	300
0	0	20241	9167	5	7823	1	864	950	300
0	0	20241	9167	5	7828	1	865	940	300
0	0	20248	9167	5	7833	1	865	940	300
0	0	20248	9167	5	7838	1	866	940	300
0	0	20254	9167	5	7843	1	866	940	300
0	0	20254	9163	5	7848	1	866	940	300
0	0	20258	9163	5	7853	1	866	940	300
0	0	20258	9159	5	7858	1	866	940	300
0	0	20258	9159	5	7863	1	868	940	300
0	0	20262	9155	5	7868	1	868	940	300
0	0	20262	9155	5	7873	1	869	940	300
0	0	20265	9150	5	7878	1	869	940	300
0	0	20265	9150	5	7883	1	870	940	300
0	0	20270	9145	5	7888	1	871	940	300
0	0	20270	9139	5	7893	1	872	940	300
0	0	20274	9130	5	7898	1	872	940	300
0	0	20274	9121	5	7903	1	873	940	300
0	0	20274	9111	5	7908	1	874	940	300
0	0	20274	9098	5	7913	1	873	940	300
0	0	20274	9086	5	7918	1	876	940	300
0	0	20274	9071	5	7923	1	878	930	300
0	0	20274	9056	5	7928	1	878	930	300
0	0	20270	9042	5	7933	1	879	930	300
0	0	20270	9028	5	7938	1	879	930	300
0	0	20270	9013	5	7943	1	879	930	300
0	0	20266	8999	5	7948	1	879	920	300
0	0	20266	8982	5	7953	1	877	920	300
0	0	20266	8966	5	7958	1	878	920	300
0	0	20266	8950	5	7963	1	876	920	300
0	0	20261	8935	5	7968	1	876	920	300
0	0	20261	8925	5	7973	1	875	920	300
0	0	20257	8916	5	7978	1	874	910	300
0	0	20257	8910	5	7983	1	874	910	300
0	0	20257	8905	5	7988	1	875	910	300
0	0	20257	8900	5	7993	1	875	910	300
0	0	20257	8894	5	7998	1	876	900	300
0	0	20261	8888	5	8003	1	876	900	300
0	0	20261	8882	5	8008	1	875	900	300
0	0	20261	8878	5	8013	1	874	900	300
0	0	20261	8878	5	8018	1	872	900	300
0	0	20261	8875	5	8023	1	872	900	300
0	0	20265	8875	5	8028	1	871	900	300
0	0	20268	8875	5	8033	1	871	900	300
0	0	20268	8875	5	8038	1	871	900	300
0	0	20275	8875	5	8043	1	870	890	300
0	0	20279	8875	5	8048	1	868	890	300
0	0	20282	8875	5	8053	1	867	890	300
0	0	20287	8875	5	8058	1	867	890	300
0	0	20293	8875	5	8063	1	869	890	300
0	0	20297	8875	5	8068	1	870	880	300
0	0	20304	8875	5	8073	1	870	880	300
0	0	20309	8875	5	8078	1	870	880	300
0	0	20314	8880	5	8083	1	869	880	300
0	0	20317	8883	5	8088	1	869	880	300
0	0	20317	8888	5	8093	1	869	880	300
0	0	20317	8895	5	8098	1	866	880	300
0	0	20317	8901	5	8103	1	861	870	300
0	0	20317	8908	5	8108	1	856	870	300
0	0	20317	8916	5	8113	1	856	870	300
0	0	20317	8926	5	8118	1	854	870	300
0	0	20317	8937	5	8123	1	844	870	300
0	0	20317	8951	5	8128	1	839	870	300
0	0	20317	8967	5	8133	1	837	870	300
0	0	20317	8985	5	8138	1	833	870	300
0	0	20317	9004	5	8143	1	831	870	300
0	0	20317	9026	5	8148	1	813	880	300
0	0	20317	9047	5	8153	1	797	880	300
0	0	20317	9069	5	8158	1	777	880	300
0	0	20317	9089	5	8163	1	775	880	300
0	0	20317	9110	5	8168	1	758	880	300
0	0	20317	9132	5	8173	1	740	890	300
0	0	20317	9154	5	8178	1	733	890	300
0	0	20317	9175	5	8183	1	726	890	300
0	0	20317	9195	5	8188	1	693	890	300
0	0	20317	9215	5	8193	1	605	890	300
0	0	20317	9235	5	8198	1	501	900	300
0	0	20317	9256	5	8203	1	277	900	300
0	0	20317	9256	5	8208	0	0	900	300
0	0	20317	9296	5	8213	0	0	900	300
0	0	20317	9314	5	8218	0	0	900	300
0	0	20317	9328	5	8223	0	0	900	300
0	0	20317	9335	5	8228	0	0	900	300
0	0	20317	9335	5	8233	0	0	900	300
0	0	20317	9335	5	8238	0	0	900	300
0	0	20317	9330	5	8243	0	0	900	300
0	0	20317	9330	5	8248	0	0	910	300
0	0	20317	9333	5	8253	0	0	910	300
0	0	20317	9341	5	8258	0	0	910	300
0	0	20317	9355	5	8263	0	0	920	300
0	0	20317	9376	5	8268	0	0	920	300
0	0	20317	9404	5	8273	0	0	920	300
0	0	20317	9437	5	8278	0	0	930	300
0	0	20317	9475	5	8283	0	0	940	300
0	0	20317	9515	5	8288	0	0	950	300
0	0	20312	9557	5	8293	0	0	960	300
0	0	20304	9597	5	8298	0	0	970	300
0	0	20293	9630	5	8303	0	0	990	300
0	0	20280	9656	5	8308	0	0	990	300
0	0	20267	9671	5	8313	0	0	1010	300
0	0	20251	9676	5	8318	0	0	1020	290
0	0	20231	9676	5	8323	0	0	1040	290
0	0	20210	9664	5	8328	0	0	1050	290
0	0	20185	9651	5	8333	0	0	1070	290
0	0	20160	9638	5	8338	0	0	1080	290
0	0	20135	9625	5	8343	0	0	1110	280
0	0	20111	9613	5	8348	0	0	1110	280
0	0	20090	9602	5	8353	0	0	1130	280
0	0	20072	9591	5	8358	0	0	1130	280
0	0	20057	9580	5	8363	0	0	1140	280
0	0	20045	9570	5	8368	0	0	1140	280
0	0	20038	9560	5	8373	0	0	1150	280
0	0	20035	9551	5	8378	0	0	1140	280
0	0	20035	9540	5	8383	0	0	1140	280
0	0	20035	9526	5	8388	0	0	1140	280
0	0	20035	9511	5	8393	0	0	1130	280
0	0	20035	9497	5	8398	0	0	1110	280
0	0	20035	9483	5	8403	0	0	1110	280
0	0	20031	9472	5	8408	0	0	1110	280
0	0	20031	9463	5	8413	0	0	1090	290
0	0	20026	9454	5	8418	0	0	1080	290
0	0	20023	9447	5	8423	0	0	1070	290
0	0	20023	9441	5	8428	0	0	1060	290
0	0	20017	9437	5	8433	0	0	1060	290
0	0	20017	9437	5	8438	0	0	1050	290
0	0	20012	9437	5	8443	0	0	1040	290
0	0	20012	9437	5	8448	0	0	1040	290
0	0	20012	9440	5	8453	0	0	1030	290
0	0	20012	9445	5	8458	0	0	1030	290
0	0	20012	9450	5	8463	0	0	1020	290
0	0	20012	9455	5	8468	0	0	1020	290
0	0	20012	9459	5	8473	0	0	1020	290
0	0	20012	9462	5	8478	0	0	1010	300
0	0	20012	9466	5	8483	0	0	1010	300
0	0	20012	9470	5	8488	0	0	1010	300
0	0	20008	9474	5	8493	0	0	1010	300
0	0	20008	9480	5	8498	0	0	1010	300
0	0	20008	9487	5	8503	0	0	1010	300
0	0	20008	9496	5	8508	0	0	1010	300
0	0	20008	9505	5	8513	0	0	1010	300
0	0	20008	9513	5	8518	0	0	1010	300
0	0	20008	9520	5	8523	0	0	1020	290
0	0	20008	9526	5	8528	0	0	1020	290
0	0	20008	9530	5	8533	0	0	1020	290
0	0	20008	9535	5	8538	0	0	1020	290
0	0	20008	9535	5	8543	0	0	1020	290
0	0	20008	9535	5	8548	0	0	1020	290
0	0	20008	9535	5	8553	0	0	1020	290
0	0	20008	9535	5	8558	0	0	1020	290
0	0	20005	9530	5	8563	0	0	1030	290
0	0	20005	9527	5	8568	0	0	1030	290
0	0	20001	9527	5	8573	0	0	1030	290
0	0	20001	9521	5	8578	0	0	1030	290
0	0	19996	9517	5	8583	0	0	1030	290
0	0	19996	9517	5	8588	0	0	1030	290
0	0	19991	9512	5	8593	0	0	1020	290
0	0	19991	9512	5	8598	0	0	1020	290
0	0	19985	9512	5	8603	0	0	1020	290
0	0	19982	9512	5	8608	0	0	1020	290
0	0	19982	9517	5	8613	0	0	1020	290
0	0	19977	9517	5	8618	0	0	1020	290
0	0	19977	9524	5	8623	0	0	1020	290
0	0	19977	9528	5	8628	0	0	1020	290
0	0	19977	9528	5	8633	0	0	1010	300
0	0	19977	9533	5	8638	0	0	1010	300
0	0	19977	9533	5	8643	0	0	1010	300
0	0	19977	9533	5	8648	0	0	1010	300
0	0	19972	9529	5	8653	0	0	1010	300
0	0	19969	9525	5	8658	0	0	1010	300
0	0	19965	9521	5	8663	0	0	1010	300
0	0	19965	9518	5	8668	0	0	1010	300
0	0	19958	9518	5	8673	0	0	1010	300
0	0	19958	9513	5	8678	0	0	1010	300
0	0	19958	9513	6	8684	0	0	1010	300
0	0	19958	9513	5	8689	0	0	1010	300
0	0	19958	9509	5	8694	0	0	1010	300
0	0	19958	9509	5	8699	0	0	1010	300
0	0	19958	9505	5	8704	0	0	1010	300
0	0	19958	9505	5	8709	0	0	1010	300
0	0	19958	9502	5	8714	0	0	1010	300
0	0	19958	9502	5	8719	0	0	1010	300
0	0	19958	9497	5	8724	0	0	1010	300
0	0	19958	9497	5	8729	0	0	1010	300
0	0	19958	9492	5	8734	0	0	1010	300
0	0	19958	9488	5	8739	0	0	1010	300
0	0	19958	9488	5	8744	0	0	1010	300
0	0	19962	9482	5	8749	0	0	1010	300
0	0	19962	9478	5	8754	0	0	1010	300
0	0	19962	9474	5	8759	0	0	1010	300
0	0	19962	9471	5	8764	0	0	1010	300
0	0	19957	9467	5	8769	0	0	1010	300
0	0	19957	9467	5	8774	0	0	1010	300
0	0	19957	9463	5	8779	0	0	1010	300
0	0	19957	9463	5	8784	0	0	1010	300
0	0	19957	9463	5	8789	0	0	1010	300
0	0	19957	9463	5	8794	0	0	990	300
0	0	19957	9468	5	8799	0	0	990	300
0	0	19957	9468	5	8804	0	0	990	300
0	0	19957	9474	5	8809	0	0	990	300
0	0	19957	9479	5	8814	0	0	990	300
0	0	19957	9484	5	8819	0	0	990	300
0	0	19957	9488	5	8824	0	0	990	300
0	0	19957	9491	5	8829	0	0	990	300
0	0	19957	9491	5	8834	0	0	990	300
0	0	19962	9491	5	8839	0	0	990	300
0	0	19962	9491	5	8844	0	0	990	300
0	0	19962	9484	5	8849	0	0	990	300
0	0	19962	9477	5	8854	0	0	990	300
0	0	19962	9469	5	8859	0	0	990	300
0	0	19962	9461	5	8864	0	0	990	300
0	0	19962	9454	5	8869	0	0	990	300
0	0	19962	9446	5	8874	0	0	990	300
0	0	19962	9441	5	8879	0	0	990	300
0	0	19962	9436	5	8884	0	0	990	300
0	0	19962	9430	5	8889	0	0	990	300
0	0	19962	9426	5	8894	0	0	990	300
0	0	19955	9426	5	8899	0	0	990	300
0	0	19956	9418	2	8901	1	1015	980	300
0	0	19956	9418	5	8906	1	1019	980	300
0	0	19956	9418	5	8911	1	1022	980	300
0	0	19956	9418	5	8916	1	1023	980	300
0	0	19956	9422	5	8921	1	1023	980	300
0	0	19956	9422	5	8926	1	1023	980	300
0	0	19956	9422	5	8931	1	1023	980	300
0	0	19956	9422	5	8936	1	1023	990	300
0	0	19956	9422	5	8941	1	1023	990	300
0	0	19956	9422	5	8946	1	1023	990	300
0	0	19956	9422	5	8951	1	1023	990	300
0	0	19956	9422	5	8956	1	1023	990	300
0	0	19956	9422	5	8961	1	1023	990	300
0	0	19956	9422	5	8966	1	1023	990	300
0	0	19956	9422	5	8971	1	1023	990	300
0	0	19956	9422	5	8976	1	1023	990	300
0	0	19956	9422	5	8981	1	1023	990	300
0	0	19956	9422	5	8986	1	1023	990	300
0	0	19956	9422	5	8991	1	1023	990	300
0	0	19956	9422	5	8996	1	1023	990	300
0	0	19956	9418	5	9001	1	1023	990	300
0	0	19956	9418	5	9006	1	1023	990	300
0	0	19956	9418	5	9011	1	1023	980	320
0	0	19956	9418	5	9016	1	1023	980	320
0	0	19956	9418	5	9021	1	1023	990	330
0	0	19956	9418	5	9026	1	1023	990	330
0	0	19956	9418	5	9031	1	1023	990	350
0	0	19956	9422	5	9036	1	1023	990	350
0	0	19956	9422	5	9041	1	1023	1000	360
0	0	19956	9422	5	9046	1	1023	1000	360
0	0	19959	9422	5	9051	1	1023	1000	380
0	0	19959	9426	5	9056	1	1023	1000	380
0	0	19959	9426	5	9061	1	1023	1010	390
0	0	19959	9426	5	9066	1	1023	1000	390
0	0	19959	9429	5	9071	1	1023	1000	410
0	0	19959	9429	5	9076	1	1023	1000	410
0	0	19959	9429	5	9081	1	1023	1010	410
0	0	19959	9433	5	9086	1	1023	990	420
0	0	19959	9433	5	9091	1	1023	1000	440
0	0	19959	9433	5	9096	1	1023	1000	440
0	0	19959	9433	5	9101	1	1023	1000	450
0	0	19959	9433	5	9106	1	1023	1010	460
0	0	19959	9433	5	9111	1	1023	1010	460
0	0	19959	9433	5	9116	1	1023	1000	480
0	0	19959	9436	5	9121	1	1023	1000	480
0	0	19959	9436	5	9126	1	1023	1010	500
0	0	19959	9440	5	9131	1	1023	1010	500
0	0	19959	9440	5	9136	1	1023	990	510
0	0	19959	9440	5	9141	1	1023	990	530
0	0	19959	9440	5	9146	1	1023	990	530
0	0	19959	9440	5	9151	1	1023	1000	540
0	0	19959	9444	5	9156	1	1023	1000	540
0	0	19959	9444	5	9161	1	1023	990	560
0	0	19955	9444	5	9166	1	1023	990	560
0	0	19955	9449	5	9171	1	1023	990	570
0	0	19955	9449	5	9176	1	1023	990	570
0	0	19955	9453	5	9181	1	1023	960	570
0	0	19955	9453	5	9186	1	1023	970	590
0	0	19955	9457	5	9191	1	1023	970	590
0	0	19955	9457	5	9196	1	1023	970	600
0	0	19959	9461	5	9201	1	1023	950	600
0	0	19959	9461	5	9206	1	1023	950	600
0	0	19959	9461	5	9211	1	1023	950	600
0	0	19959	9465	5	9216	1	1023	950	600
0	0	19959	9465	5	9221	1	1023	920	600
0	0	19959	9471	5	9226	1	1023	920	600
0	0	19959	9475	5	9231	1	1015	920	600
0	0	19959	9478	5	9236	1	989	920	600
0	0	19959	9478	5	9241	1	950	900	600
0	0	19963	9483	5	9246	1	898	900	600
0	0	19963	9487	5	9251	1	780	900	600
0	0	19969	9492	5	9256	1	549	900	600
0	0	19972	9504	5	9261	1	94	900	590
0	0	19972	9504	5	9266	0	0	900	590
0	0	19987	9550	5	9271	0	0	900	570
0	0	19991	9580	5	9276	0	0	900	570
0	0	19991	9608	5	9281	0	0	900	560
0	0	19980	9627	5	9286	0	0	900	540
0	0	19963	9638	5	9291	0	0	900	530
0	0	19944	9638	5	9296	0	0	900	510
0	0	19944	9638	5	9301	0	0	900	510
