# Supplementary material for: “Let Me Hear Your Handwriting!” Evaluating the Movement Fluency from Its Sonification
Source: PLoS One. 2015 Jun 17;10(6):e0128388. doi: 10.1371/journal.pone.0128388 (PMC4470513; doi:10.1371/journal.pone.0128388)
Supplement: S1 Dataset — (ZIP) [file pone.0128388.s004.zip › S4_Dataset_Experiment1/NA1.txt]

Identification :	nathan
2008-09-26	09:49:08
Fichier origine :	C:\Documents and Settings\schon\Bureau\Ecriture\nathan lapin1.txt
Nb segments :	1
Seg	Num	X /100 mm	Y /100 mm	Interv ms	Time ms	Tip	P	Az	Al
0	0	2090	11519	20	20	0	0	2540	290
0	0	2090	11519	5	25	0	0	2540	290
0	0	2085	11519	5	30	0	0	2540	290
0	0	2075	11525	5	35	0	0	2540	290
0	0	2060	11532	5	40	0	0	2540	290
0	0	2038	11543	5	45	0	0	2540	290
0	0	2015	11555	5	50	0	0	2540	290
0	0	1990	11566	5	55	0	0	2540	290
0	0	1964	11579	5	60	0	0	2540	290
0	0	1938	11591	5	65	0	0	2540	290
0	0	1911	11604	5	70	0	0	2530	290
0	0	1884	11617	5	75	0	0	2530	290
0	0	1857	11627	5	80	0	0	2520	290
0	0	1831	11637	5	85	0	0	2520	290
0	0	1807	11643	5	90	0	0	2510	290
0	0	1784	11649	5	95	0	0	2510	290
0	0	1763	11655	5	100	0	0	2500	290
0	0	1742	11660	5	105	0	0	2470	310
0	0	1722	11665	5	110	0	0	2450	330
0	0	1700	11670	5	115	0	0	2430	340
0	0	1675	11675	5	120	0	0	2410	350
0	0	1646	11682	5	125	0	0	2370	370
0	0	1615	11691	5	130	0	0	2360	380
0	0	1580	11700	5	135	0	0	2340	390
0	0	1543	11709	5	140	0	0	2300	400
0	0	1503	11719	5	145	0	0	2290	410
0	0	1503	11719	5	150	0	0	2290	410
0	0	279	11965	5	155	0	0	0	820
0	0	279	11965	5	160	0	0	0	820
0	0	279	11965	5	165	0	0	0	820
0	0	279	11962	5	170	0	0	3460	820
0	0	279	11962	5	175	0	0	3400	810
0	0	279	11956	5	180	0	0	3280	810
0	0	286	11956	5	185	0	0	3150	790
0	0	291	11952	5	190	0	0	3060	770
0	0	301	11952	5	195	0	0	2990	740
0	0	311	11945	5	200	0	0	2930	710
0	0	319	11945	5	205	0	0	2900	680
0	0	324	11942	5	210	0	0	2880	630
0	0	324	11942	5	215	0	0	2850	590
0	0	324	11949	5	220	0	0	2840	560
0	0	317	11957	5	225	0	0	2810	510
0	0	310	11968	5	230	0	0	2800	480
0	0	304	11979	5	235	0	0	2780	430
0	0	304	11988	5	240	0	0	2770	390
0	0	299	11996	5	245	0	0	2760	360
0	0	299	12001	5	250	0	0	2750	310
0	0	307	12001	5	255	0	0	2750	300
0	0	317	12001	5	260	0	0	2730	300
0	0	330	12001	5	265	0	0	2730	300
0	0	347	11997	5	270	0	0	2730	300
0	0	368	11992	5	275	0	0	2730	300
0	0	392	11984	5	280	0	0	2730	300
0	0	418	11974	5	285	0	0	2730	300
0	0	445	11963	5	290	0	0	2730	300
0	0	471	11950	5	295	0	0	2730	300
0	0	494	11938	5	300	0	0	2730	300
0	0	515	11924	5	305	0	0	2730	300
0	0	532	11912	5	310	0	0	2730	300
0	0	545	11901	5	315	0	0	2730	300
0	0	553	11891	5	320	0	0	2730	300
0	0	553	11883	5	325	0	0	2730	300
0	0	553	11876	5	330	0	0	2730	300
0	0	553	11871	5	335	0	0	2730	300
0	0	545	11867	5	340	0	0	2730	300
0	0	537	11867	5	345	0	0	2730	300
0	0	529	11864	5	350	0	0	2750	300
0	0	524	11864	5	355	0	0	2750	300
0	0	518	11860	5	360	0	0	2750	300
0	0	518	11860	5	365	0	0	2750	300
0	0	515	11854	5	370	0	0	2750	300
0	0	515	11849	5	375	0	0	2750	300
0	0	515	11843	5	380	0	0	2750	300
0	0	515	11836	5	385	0	0	2750	300
0	0	518	11827	5	390	0	0	2750	300
0	0	518	11819	5	395	0	0	2750	300
0	0	518	11810	5	400	0	0	2750	300
0	0	518	11801	5	405	0	0	2760	300
0	0	518	11791	5	410	0	0	2760	300
0	0	518	11780	5	415	0	0	2760	300
0	0	518	11770	5	420	0	0	2750	300
0	0	515	11759	5	425	0	0	2750	300
0	0	515	11748	5	430	0	0	2750	300
0	0	515	11737	5	435	0	0	2730	300
0	0	515	11725	5	440	0	0	2720	310
0	0	520	11713	5	445	0	0	2710	310
0	0	526	11701	5	450	0	0	2700	330
0	0	533	11689	5	455	0	0	2700	330
0	0	542	11677	5	460	0	0	2690	330
0	0	552	11665	5	465	0	0	2680	330
0	0	564	11653	5	470	0	0	2670	330
0	0	579	11640	5	475	0	0	2660	340
0	0	593	11628	5	480	0	0	2650	340
0	0	608	11616	5	485	0	0	2630	360
0	0	623	11604	5	490	0	0	2630	360
0	0	636	11592	5	495	0	0	2610	370
0	0	648	11582	5	500	0	0	2600	370
0	0	659	11571	5	505	0	0	2590	390
0	0	667	11562	5	510	0	0	2590	390
0	0	674	11553	5	515	0	0	2590	390
0	0	679	11545	5	520	0	0	2590	410
0	0	679	11537	5	525	0	0	2590	420
0	0	684	11530	5	530	0	0	2610	430
0	0	684	11523	5	535	0	0	2600	450
0	0	684	11519	5	540	0	0	2610	460
0	0	709	11483	3	543	0	0	2620	490
0	0	714	11473	5	548	0	0	2630	510
0	0	719	11462	5	553	0	0	2630	510
0	0	684	11519	4	557	1	11	2630	510
0	0	729	11440	5	562	1	131	2620	520
0	0	734	11430	5	567	1	166	2650	520
0	0	738	11421	6	573	1	156	2650	540
0	0	742	11413	5	578	1	166	2650	540
0	0	745	11403	5	583	1	220	2650	540
0	0	745	11395	5	588	1	245	2650	540
0	0	749	11386	5	593	1	263	2660	540
0	0	749	11378	5	598	1	287	2660	540
0	0	749	11370	5	603	1	307	2660	540
0	0	749	11361	5	608	1	323	2660	540
0	0	753	11355	5	613	1	372	2660	540
0	0	753	11350	5	618	1	388	2660	540
0	0	753	11350	5	623	1	388	2690	540
0	0	753	11345	5	628	1	398	2690	540
0	0	753	11345	5	633	1	425	2690	540
0	0	753	11345	5	638	1	454	2690	540
0	0	753	11345	5	643	1	485	2690	540
0	0	753	11345	5	648	1	527	2690	540
0	0	753	11345	5	653	1	580	2700	540
0	0	753	11345	5	658	1	623	2700	540
0	0	753	11345	5	663	1	652	2700	540
0	0	753	11345	5	668	1	669	2700	540
0	0	753	11345	5	673	1	687	2700	540
0	0	753	11345	5	678	1	704	2700	540
0	0	753	11345	5	683	1	717	2700	540
0	0	753	11345	5	688	1	728	2700	540
0	0	753	11345	5	693	1	738	2700	540
0	0	753	11345	5	698	1	750	2700	540
0	0	753	11345	5	703	1	761	2700	540
0	0	753	11345	5	708	1	769	2700	540
0	0	753	11345	5	713	1	774	2700	540
0	0	756	11351	5	718	1	779	2700	540
0	0	756	11356	5	723	1	786	2700	540
0	0	756	11362	5	728	1	790	2700	540
0	0	756	11370	5	733	1	790	2700	540
0	0	760	11380	5	738	1	790	2700	540
0	0	760	11391	5	743	1	792	2700	540
0	0	766	11403	5	748	1	798	2700	540
0	0	770	11416	5	753	1	795	2700	540
0	0	774	11428	5	758	1	799	2700	540
0	0	779	11443	5	763	1	813	2700	540
0	0	784	11459	5	768	1	816	2700	540
0	0	789	11474	5	773	1	824	2700	520
0	0	796	11493	5	778	1	819	2700	520
0	0	801	11511	5	783	1	829	2700	510
0	0	807	11526	5	788	1	843	2700	510
0	0	812	11543	5	793	1	839	2700	510
0	0	819	11560	5	798	1	835	2690	510
0	0	825	11577	5	803	1	836	2690	510
0	0	832	11597	5	808	1	840	2690	510
0	0	841	11616	5	813	1	838	2670	490
0	0	848	11631	5	818	1	842	2670	490
0	0	857	11645	5	823	1	848	2670	480
0	0	864	11661	5	828	1	850	2660	480
0	0	869	11678	5	833	1	852	2660	480
0	0	873	11696	5	838	1	851	2660	480
0	0	877	11714	5	843	1	851	2630	480
0	0	877	11729	5	848	1	857	2630	480
0	0	881	11741	5	853	1	860	2640	460
0	0	885	11753	5	858	1	861	2630	460
0	0	891	11766	5	863	1	844	2630	450
0	0	898	11785	5	868	1	860	2630	450
0	0	904	11802	5	873	1	877	2630	450
0	0	904	11814	5	878	1	876	2630	450
0	0	909	11823	5	883	1	874	2640	460
0	0	909	11831	5	888	1	871	2640	460
0	0	914	11842	5	893	1	874	2630	480
0	0	917	11859	5	898	1	875	2660	480
0	0	921	11875	5	903	1	873	2660	480
0	0	921	11888	5	908	1	874	2660	480
0	0	926	11902	5	913	1	873	2670	480
0	0	931	11918	5	918	1	872	2670	480
0	0	935	11936	5	923	1	872	2690	480
0	0	941	11955	5	928	1	872	2690	480
0	0	941	11972	5	933	1	876	2690	490
0	0	946	11985	5	938	1	877	2690	490
0	0	951	12000	5	943	1	866	2700	510
0	0	954	12015	5	948	1	875	2700	510
0	0	960	12032	5	953	1	875	2700	510
0	0	964	12051	5	958	1	878	2700	510
0	0	964	12069	5	963	1	879	2690	510
0	0	970	12086	5	968	1	880	2690	510
0	0	970	12103	5	973	1	880	2690	510
0	0	976	12119	5	978	1	879	2660	510
0	0	976	12134	5	983	1	879	2660	510
0	0	980	12149	5	988	1	881	2660	510
0	0	980	12162	5	993	1	883	2670	490
0	0	986	12173	5	998	1	881	2650	490
0	0	990	12184	5	1003	1	880	2660	480
0	0	995	12196	5	1008	1	877	2660	480
0	0	1000	12209	5	1013	1	880	2660	480
0	0	1004	12221	5	1018	1	883	2630	480
0	0	1004	12231	5	1023	1	882	2630	480
0	0	1008	12239	5	1028	1	881	2630	480
0	0	1008	12245	5	1033	1	881	2630	480
0	0	1008	12251	5	1038	1	881	2620	480
0	0	1011	12257	5	1043	1	881	2620	480
0	0	1011	12264	5	1048	1	881	2620	480
0	0	1011	12270	5	1053	1	881	2630	460
0	0	1011	12278	5	1058	1	880	2630	460
0	0	1015	12288	5	1063	1	879	2610	450
0	0	1015	12301	5	1068	1	873	2610	450
0	0	1015	12314	5	1073	1	872	2610	450
0	0	1015	12327	5	1078	1	871	2610	450
0	0	1015	12336	5	1083	1	871	2610	450
0	0	1015	12343	5	1088	1	870	2610	450
0	0	1015	12351	5	1093	1	870	2610	450
0	0	1015	12359	5	1098	1	871	2600	450
0	0	1015	12369	5	1103	1	871	2600	450
0	0	1015	12377	5	1108	1	871	2600	450
0	0	1015	12385	5	1113	1	871	2610	430
0	0	1010	12392	5	1118	1	871	2610	430
0	0	1010	12398	5	1123	1	870	2610	420
0	0	1010	12405	5	1128	1	869	2610	420
0	0	1010	12412	5	1133	1	869	2610	420
0	0	1010	12420	5	1138	1	867	2610	420
0	0	1010	12428	5	1143	1	868	2610	420
0	0	1010	12437	5	1148	1	867	2610	420
0	0	1010	12443	5	1153	1	865	2610	420
0	0	1010	12448	5	1158	1	864	2610	420
0	0	1010	12453	5	1163	1	864	2610	420
0	0	1010	12459	5	1168	1	860	2610	420
0	0	1010	12468	5	1173	1	855	2610	420
0	0	1006	12478	5	1178	1	851	2610	420
0	0	1006	12487	5	1183	1	841	2610	420
0	0	1006	12495	5	1188	1	841	2590	410
0	0	1006	12499	5	1193	1	843	2590	410
0	0	1006	12499	5	1198	1	843	2600	400
0	0	1006	12503	5	1203	1	843	2600	400
0	0	1006	12503	5	1208	1	843	2600	400
0	0	1006	12503	5	1213	1	843	2590	410
0	0	1006	12507	5	1218	1	843	2590	410
0	0	1006	12507	5	1223	1	843	2600	400
0	0	1006	12507	5	1228	1	843	2600	400
0	0	1006	12507	5	1233	1	843	2600	390
0	0	1006	12507	5	1238	1	843	2600	390
0	0	1006	12507	5	1243	1	843	2600	390
0	0	1006	12511	5	1248	1	842	2600	390
0	0	1006	12511	5	1253	1	841	2590	390
0	0	1006	12511	5	1258	1	841	2590	390
0	0	1006	12511	5	1263	1	841	2590	390
0	0	1006	12514	5	1268	1	841	2590	390
0	0	1006	12514	5	1273	1	841	2590	390
0	0	1006	12514	5	1278	1	841	2590	390
0	0	1006	12519	5	1283	1	840	2590	390
0	0	1006	12519	5	1288	1	839	2590	390
0	0	1006	12524	5	1293	1	837	2590	390
0	0	1006	12529	5	1298	1	830	2590	390
0	0	1006	12535	5	1303	1	825	2590	390
0	0	1006	12542	5	1308	1	819	2590	390
0	0	1002	12550	5	1313	1	813	2590	390
0	0	1002	12556	5	1318	1	809	2590	390
0	0	997	12560	5	1323	1	809	2590	390
0	0	997	12564	5	1328	1	811	2590	390
0	0	994	12564	5	1333	1	811	2590	390
0	0	994	12569	5	1338	1	811	2590	390
0	0	994	12569	5	1343	1	811	2590	390
0	0	994	12569	5	1348	1	812	2590	390
0	0	994	12573	5	1353	1	813	2590	390
0	0	994	12573	5	1358	1	813	2590	390
0	0	994	12573	5	1363	1	813	2590	390
0	0	994	12573	5	1368	1	813	2590	390
0	0	994	12573	5	1373	1	813	2590	390
0	0	994	12573	5	1378	1	813	2590	390
0	0	994	12573	5	1383	1	813	2590	390
0	0	994	12573	5	1388	1	813	2580	380
0	0	994	12573	5	1393	1	813	2580	380
0	0	994	12573	5	1398	1	813	2590	390
0	0	994	12573	5	1403	1	814	2590	390
0	0	994	12573	5	1408	1	815	2590	390
0	0	994	12573	5	1413	1	815	2590	390
0	0	994	12573	5	1418	1	815	2590	390
0	0	994	12573	5	1423	1	815	2590	390
0	0	994	12573	5	1428	1	815	2590	390
0	0	994	12573	5	1433	1	815	2590	390
0	0	994	12573	5	1438	1	815	2590	390
0	0	994	12573	5	1443	1	815	2590	390
0	0	994	12573	5	1448	1	816	2590	390
0	0	990	12573	5	1453	1	817	2590	390
0	0	990	12573	5	1458	1	818	2590	390
0	0	990	12573	5	1463	1	819	2590	390
0	0	990	12573	5	1468	1	820	2590	390
0	0	990	12573	5	1473	1	821	2590	390
0	0	990	12573	5	1478	1	821	2590	390
0	0	990	12573	5	1483	1	821	2600	370
0	0	990	12573	5	1488	1	821	2600	370
0	0	990	12573	5	1493	1	822	2600	360
0	0	990	12573	5	1498	1	823	2600	360
0	0	990	12573	5	1503	1	825	2600	370
0	0	990	12573	5	1508	1	827	2600	370
0	0	990	12573	5	1513	1	829	2590	390
0	0	990	12573	5	1518	1	833	2590	390
0	0	990	12573	5	1523	1	837	2590	390
0	0	990	12573	5	1528	1	842	2590	390
0	0	990	12573	5	1533	1	845	2590	390
0	0	990	12573	5	1538	1	848	2590	390
0	0	990	12573	5	1543	1	850	2590	390
0	0	990	12573	5	1548	1	853	2580	380
0	0	990	12573	5	1553	1	855	2590	390
0	0	990	12573	5	1558	1	857	2590	390
0	0	990	12569	5	1563	1	859	2590	390
0	0	990	12569	5	1568	1	860	2590	390
0	0	990	12569	5	1573	1	862	2590	390
0	0	990	12569	5	1578	1	864	2590	390
0	0	990	12569	5	1583	1	865	2590	390
0	0	990	12565	5	1588	1	867	2590	390
0	0	990	12565	5	1593	1	869	2590	390
0	0	990	12560	5	1598	1	872	2590	390
0	0	990	12555	5	1603	1	874	2590	390
0	0	990	12550	5	1608	1	884	2590	390
0	0	994	12545	5	1613	1	892	2590	390
0	0	994	12541	5	1618	1	895	2590	390
0	0	994	12537	5	1623	1	897	2590	390
0	0	994	12537	5	1628	1	899	2590	390
0	0	994	12532	5	1633	1	900	2590	390
0	0	990	12532	5	1638	1	902	2590	390
0	0	990	12527	5	1643	1	903	2590	390
0	0	990	12527	5	1648	1	905	2590	390
0	0	990	12527	5	1653	1	906	2590	390
0	0	990	12527	5	1658	1	908	2590	390
0	0	990	12527	5	1663	1	909	2590	390
0	0	990	12527	5	1668	1	910	2590	390
0	0	987	12524	5	1673	1	910	2590	390
0	0	987	12524	5	1678	1	911	2590	390
0	0	987	12524	5	1683	1	912	2590	390
0	0	987	12520	5	1688	1	912	2590	390
0	0	987	12520	5	1693	1	913	2590	390
0	0	987	12520	5	1698	1	914	2590	390
0	0	987	12516	5	1703	1	914	2590	390
0	0	987	12516	5	1708	1	914	2590	390
0	0	987	12512	5	1713	1	915	2590	390
0	0	987	12509	5	1718	1	915	2590	390
0	0	987	12505	5	1723	1	916	2590	390
0	0	987	12500	5	1728	1	917	2590	390
0	0	987	12496	5	1733	1	918	2590	390
0	0	983	12492	5	1738	1	919	2590	390
0	0	983	12488	5	1743	1	919	2590	390
0	0	983	12488	5	1748	1	919	2580	410
0	0	980	12481	5	1753	1	920	2580	410
0	0	980	12481	5	1758	1	921	2580	410
0	0	980	12474	5	1763	1	924	2580	410
0	0	975	12467	5	1768	1	926	2590	410
0	0	975	12460	5	1773	1	925	2590	410
0	0	970	12453	5	1778	1	925	2590	410
0	0	970	12448	5	1783	1	925	2590	410
0	0	970	12448	5	1788	1	925	2590	410
0	0	965	12442	5	1793	1	925	2590	410
0	0	965	12436	5	1798	1	925	2590	410
0	0	965	12430	5	1803	1	925	2590	410
0	0	961	12422	5	1808	1	925	2610	420
0	0	961	12414	5	1813	1	926	2610	420
0	0	957	12407	5	1818	1	925	2610	420
0	0	957	12401	5	1823	1	925	2610	420
0	0	953	12396	5	1828	1	925	2610	420
0	0	953	12396	5	1833	1	926	2610	420
0	0	953	12391	5	1838	1	926	2610	420
0	0	950	12391	5	1843	1	927	2610	420
0	0	950	12383	5	1848	1	928	2610	420
0	0	945	12375	5	1853	1	930	2610	420
0	0	945	12368	5	1858	1	931	2610	420
0	0	942	12361	5	1863	1	933	2620	420
0	0	942	12355	5	1868	1	934	2620	420
0	0	942	12351	5	1873	1	934	2620	420
0	0	942	12346	5	1878	1	935	2620	420
0	0	942	12342	5	1883	1	935	2620	420
0	0	938	12339	5	1888	1	935	2620	420
0	0	938	12339	5	1893	1	936	2620	420
0	0	938	12333	5	1898	1	936	2620	420
0	0	938	12329	5	1903	1	937	2620	420
0	0	938	12324	5	1908	1	938	2620	420
0	0	938	12318	5	1913	1	939	2620	420
0	0	938	12312	5	1918	1	941	2620	420
0	0	938	12308	5	1923	1	942	2620	420
0	0	938	12302	5	1928	1	942	2620	420
0	0	938	12297	5	1933	1	943	2620	420
0	0	938	12290	5	1938	1	944	2620	420
0	0	938	12282	5	1943	1	946	2620	420
0	0	938	12273	5	1948	1	947	2620	430
0	0	938	12264	5	1953	1	948	2620	430
0	0	938	12257	5	1958	1	950	2610	450
0	0	935	12250	5	1963	1	950	2610	450
0	0	935	12245	5	1968	1	950	2610	450
0	0	935	12238	5	1973	1	951	2610	450
0	0	931	12230	5	1978	1	952	2610	450
0	0	931	12221	5	1983	1	952	2610	450
0	0	927	12213	5	1988	1	953	2610	450
0	0	927	12206	5	1993	1	953	2630	450
0	0	927	12200	5	1998	1	954	2630	450
0	0	923	12196	5	2003	1	954	2630	450
0	0	923	12192	5	2008	1	954	2630	450
0	0	923	12192	5	2013	1	954	2630	450
0	0	923	12184	5	2018	1	954	2630	450
0	0	923	12177	5	2023	1	955	2640	450
0	0	923	12168	5	2028	1	955	2640	450
0	0	923	12159	5	2033	1	959	2640	450
0	0	923	12151	5	2038	1	961	2640	450
0	0	923	12148	5	2043	1	961	2640	450
0	0	923	12148	5	2048	1	960	2640	450
0	0	923	12148	5	2053	1	960	2640	450
0	0	923	12148	5	2058	1	960	2640	450
0	0	923	12144	5	2063	1	960	2640	450
0	0	923	12144	5	2068	1	960	2640	450
0	0	923	12144	5	2073	1	960	2660	450
0	0	923	12144	5	2078	1	961	2660	450
0	0	923	12144	5	2083	1	961	2660	450
0	0	923	12144	5	2088	1	961	2660	450
0	0	923	12144	5	2093	1	961	2660	460
0	0	923	12144	5	2098	1	961	2660	460
0	0	923	12141	5	2103	1	961	2660	480
0	0	923	12141	5	2108	1	962	2660	480
0	0	923	12137	5	2113	1	964	2660	480
0	0	923	12128	5	2118	1	964	2660	480
0	0	923	12114	5	2123	1	967	2660	480
0	0	923	12101	5	2128	1	973	2660	480
0	0	923	12089	5	2133	1	973	2660	480
0	0	923	12081	5	2138	1	973	2660	480
0	0	923	12075	5	2143	1	973	2660	480
0	0	923	12064	5	2148	1	974	2660	480
0	0	923	12051	5	2153	1	974	2660	480
0	0	923	12037	5	2158	1	973	2670	480
0	0	928	12022	5	2163	1	974	2670	480
0	0	928	12007	5	2168	1	974	2670	480
0	0	933	11994	5	2173	1	976	2670	480
0	0	933	11984	5	2178	1	975	2670	480
0	0	933	11976	5	2183	1	975	2670	480
0	0	933	11970	5	2188	1	975	2670	480
0	0	933	11962	5	2193	1	976	2690	480
0	0	933	11951	5	2198	1	975	2690	480
0	0	933	11939	5	2203	1	976	2690	480
0	0	933	11929	5	2208	1	977	2690	490
0	0	933	11917	5	2213	1	978	2690	490
0	0	936	11904	5	2218	1	977	2700	510
0	0	936	11891	5	2223	1	981	2700	510
0	0	936	11878	5	2228	1	981	2700	510
0	0	936	11869	5	2233	1	981	2700	510
0	0	936	11862	5	2238	1	982	2700	510
0	0	936	11856	5	2243	1	982	2700	510
0	0	936	11850	5	2248	1	981	2700	510
0	0	936	11844	5	2253	1	982	2700	510
0	0	936	11837	5	2258	1	981	2700	510
0	0	940	11831	5	2263	1	981	2700	510
0	0	940	11825	5	2268	1	981	2700	510
0	0	940	11817	5	2273	1	981	2700	510
0	0	940	11810	5	2278	1	981	2700	510
0	0	940	11803	5	2283	1	982	2700	510
0	0	940	11798	5	2288	1	982	2700	510
0	0	943	11793	5	2293	1	981	2720	510
0	0	943	11785	5	2298	1	981	2720	510
0	0	943	11777	5	2303	1	981	2720	510
0	0	943	11769	5	2308	1	982	2700	510
0	0	943	11764	5	2313	1	981	2700	510
0	0	943	11764	5	2318	1	981	2700	510
0	0	943	11764	5	2323	1	980	2700	490
0	0	943	11760	5	2328	1	980	2700	490
0	0	943	11756	5	2333	1	980	2700	480
0	0	943	11749	5	2338	1	981	2690	480
0	0	947	11739	5	2343	1	980	2690	460
0	0	947	11727	5	2348	1	980	2690	460
0	0	947	11715	5	2353	1	981	2670	450
0	0	947	11704	5	2358	1	981	2670	450
0	0	951	11694	5	2363	1	981	2660	430
0	0	951	11687	5	2368	1	981	2660	430
0	0	955	11681	5	2373	1	980	2650	420
0	0	955	11676	5	2378	1	980	2650	400
0	0	955	11672	5	2383	1	980	2650	400
0	0	959	11668	5	2388	1	980	2640	390
0	0	959	11665	5	2393	1	980	2640	390
0	0	959	11665	5	2398	1	980	2640	390
0	0	959	11656	5	2403	1	980	2650	390
0	0	959	11649	5	2408	1	979	2650	390
0	0	959	11638	5	2413	1	979	2650	400
0	0	959	11626	5	2418	1	980	2650	400
0	0	959	11615	5	2423	1	981	2650	420
0	0	959	11607	5	2428	1	981	2660	420
0	0	959	11603	5	2433	1	980	2660	420
0	0	959	11603	5	2438	1	979	2660	420
0	0	959	11603	5	2443	1	979	2660	420
0	0	959	11603	5	2448	1	979	2660	420
0	0	959	11603	5	2453	1	979	2660	420
0	0	959	11603	5	2458	1	979	2660	420
0	0	959	11603	5	2463	1	979	2660	420
0	0	959	11603	5	2468	1	979	2660	420
0	0	959	11603	5	2473	1	979	2660	420
0	0	959	11603	5	2478	1	979	2670	420
0	0	959	11603	5	2483	1	979	2670	420
0	0	959	11603	5	2488	1	979	2670	420
0	0	959	11603	5	2493	1	979	2670	400
0	0	959	11600	5	2498	1	979	2670	400
0	0	963	11600	5	2503	1	979	2680	390
0	0	963	11600	5	2508	1	979	2680	390
0	0	963	11600	5	2513	1	979	2670	400
0	0	963	11600	5	2518	1	979	2670	400
0	0	963	11600	5	2523	1	980	2670	420
0	0	963	11600	5	2528	1	980	2670	420
0	0	963	11600	5	2533	1	980	2670	420
0	0	963	11596	5	2538	1	980	2670	420
0	0	963	11596	5	2543	1	980	2670	420
0	0	963	11596	5	2548	1	980	2670	420
0	0	963	11596	5	2553	1	980	2670	420
0	0	963	11596	5	2558	1	980	2670	420
0	0	963	11596	5	2563	1	980	2660	420
0	0	963	11596	5	2568	1	980	2660	420
0	0	963	11596	5	2573	1	980	2660	420
0	0	963	11596	5	2578	1	979	2660	420
0	0	963	11596	5	2583	1	979	2660	420
0	0	963	11596	5	2588	1	979	2660	420
0	0	963	11596	5	2593	1	979	2660	420
0	0	963	11596	5	2598	1	979	2660	420
0	0	963	11596	5	2603	1	979	2660	420
0	0	963	11596	5	2608	1	979	2660	420
0	0	963	11593	5	2613	1	979	2660	420
0	0	963	11593	5	2618	1	979	2660	420
0	0	963	11593	5	2623	1	979	2660	420
0	0	963	11593	5	2628	1	978	2660	420
0	0	963	11593	5	2633	1	978	2660	420
0	0	963	11593	5	2638	1	978	2660	420
0	0	963	11593	5	2643	1	978	2660	420
0	0	963	11593	5	2648	1	978	2660	420
0	0	963	11593	5	2653	1	978	2660	420
0	0	963	11593	5	2658	1	978	2660	420
0	0	963	11593	5	2663	1	977	2660	420
0	0	963	11593	5	2668	1	977	2660	420
0	0	963	11593	5	2673	1	977	2660	420
0	0	963	11593	5	2678	1	977	2660	420
0	0	963	11593	5	2683	1	977	2660	430
0	0	963	11593	5	2688	1	976	2660	430
0	0	963	11593	5	2693	1	976	2660	430
0	0	963	11593	5	2698	1	976	2660	430
0	0	960	11593	5	2703	1	976	2660	430
0	0	960	11589	5	2708	1	976	2660	420
0	0	960	11589	5	2713	1	976	2660	430
0	0	960	11585	5	2718	1	976	2660	430
0	0	960	11585	5	2723	1	975	2660	450
0	0	960	11580	5	2728	1	974	2660	450
0	0	960	11580	5	2733	1	974	2660	450
0	0	960	11576	5	2738	1	973	2660	450
0	0	960	11576	5	2743	1	972	2660	450
0	0	960	11572	5	2748	1	971	2660	450
0	0	960	11572	5	2753	1	971	2660	450
0	0	960	11569	5	2758	1	970	2660	450
0	0	960	11569	5	2763	1	969	2660	450
0	0	960	11563	5	2768	1	969	2660	450
0	0	960	11557	5	2773	1	966	2660	450
0	0	960	11549	5	2778	1	965	2660	450
0	0	960	11540	5	2783	1	966	2660	450
0	0	960	11531	5	2788	1	967	2660	450
0	0	960	11522	5	2793	1	965	2660	450
0	0	960	11513	5	2798	1	965	2670	450
0	0	964	11504	5	2803	1	965	2670	450
0	0	964	11495	5	2808	1	965	2670	450
0	0	968	11487	5	2813	1	963	2670	450
0	0	968	11481	5	2818	1	964	2670	450
0	0	968	11475	5	2823	1	963	2670	450
0	0	973	11469	5	2828	1	963	2690	450
0	0	973	11464	5	2833	1	963	2690	450
0	0	976	11458	5	2838	1	962	2690	450
0	0	976	11451	5	2843	1	959	2690	450
0	0	981	11444	5	2848	1	960	2690	450
0	0	981	11436	5	2853	1	959	2700	450
0	0	985	11427	5	2858	1	959	2700	450
0	0	985	11419	5	2863	1	960	2700	450
0	0	985	11412	5	2868	1	960	2700	450
0	0	988	11407	5	2873	1	960	2700	450
0	0	988	11407	5	2878	1	959	2700	450
0	0	988	11402	5	2883	1	959	2700	450
0	0	988	11402	5	2888	1	958	2700	450
0	0	988	11399	5	2893	1	957	2700	450
0	0	988	11399	5	2898	1	955	2700	450
0	0	992	11399	5	2903	1	955	2700	450
0	0	992	11394	5	2908	1	954	2700	450
0	0	992	11394	5	2913	1	953	2700	450
0	0	992	11394	5	2918	1	952	2700	450
0	0	992	11389	5	2923	1	951	2700	450
0	0	992	11389	5	2928	1	951	2700	450
0	0	992	11389	5	2933	1	950	2700	450
0	0	992	11389	5	2938	1	950	2700	450
0	0	992	11389	5	2943	1	949	2700	450
0	0	992	11386	5	2948	1	948	2700	450
0	0	992	11386	5	2953	1	947	2700	450
0	0	992	11386	5	2958	1	945	2700	450
0	0	992	11386	5	2963	1	944	2700	450
0	0	992	11386	5	2968	1	944	2700	450
0	0	992	11386	5	2973	1	942	2700	450
0	0	992	11386	5	2978	1	941	2700	450
0	0	992	11386	5	2983	1	940	2700	450
0	0	992	11386	5	2988	1	939	2700	450
0	0	992	11386	5	2993	1	938	2700	450
0	0	992	11386	5	2998	1	938	2700	450
0	0	992	11386	5	3003	1	937	2700	450
0	0	992	11386	5	3008	1	937	2700	450
0	0	992	11386	5	3013	1	936	2700	450
0	0	992	11386	5	3018	1	935	2700	450
0	0	992	11386	5	3023	1	934	2700	450
0	0	992	11386	5	3028	1	933	2700	450
0	0	992	11386	5	3033	1	932	2700	450
0	0	992	11386	5	3038	1	931	2700	450
0	0	992	11386	5	3043	1	930	2700	450
0	0	992	11386	5	3048	1	929	2700	450
0	0	992	11386	5	3053	1	928	2700	450
0	0	992	11386	5	3058	1	927	2700	450
0	0	992	11386	5	3063	1	926	2700	450
0	0	992	11382	5	3068	1	925	2700	450
0	0	992	11382	6	3074	1	925	2700	450
0	0	996	11382	5	3079	1	925	2700	450
0	0	996	11382	5	3084	1	925	2700	450
0	0	996	11382	5	3089	1	926	2700	450
0	0	996	11382	5	3094	1	926	2700	450
0	0	996	11382	5	3099	1	926	2700	450
0	0	996	11382	5	3104	1	926	2700	450
0	0	1000	11382	5	3109	1	927	2700	450
0	0	1000	11382	5	3114	1	927	2700	450
0	0	1005	11379	5	3119	1	928	2700	450
0	0	1005	11379	5	3124	1	928	2700	450
0	0	1005	11375	5	3129	1	928	2700	450
0	0	1005	11375	5	3134	1	928	2700	450
0	0	1005	11370	5	3139	1	928	2700	450
0	0	1010	11366	5	3144	1	927	2700	450
0	0	1010	11362	5	3149	1	928	2700	450
0	0	1010	11357	5	3154	1	929	2700	450
0	0	1015	11354	5	3159	1	929	2700	450
0	0	1015	11350	5	3164	1	928	2700	450
0	0	1015	11350	5	3169	1	928	2700	450
0	0	1020	11345	5	3174	1	927	2700	450
0	0	1020	11345	5	3179	1	927	2700	450
0	0	1020	11338	5	3184	1	928	2700	450
0	0	1023	11338	5	3189	1	929	2700	450
0	0	1023	11334	5	3194	1	928	2700	450
0	0	1023	11334	5	3199	1	928	2700	450
0	0	1023	11334	5	3204	1	928	2700	450
0	0	1023	11330	5	3209	1	928	2700	450
0	0	1023	11330	5	3214	1	928	2700	450
0	0	1027	11330	5	3219	1	928	2720	450
0	0	1027	11330	5	3224	1	928	2720	450
0	0	1027	11330	5	3229	1	928	2720	450
0	0	1027	11330	5	3234	1	928	2720	450
0	0	1027	11330	5	3239	1	928	2720	450
0	0	1027	11330	5	3244	1	928	2720	450
0	0	1027	11327	5	3249	1	928	2720	450
0	0	1027	11327	5	3254	1	928	2720	450
0	0	1027	11327	5	3259	1	928	2720	450
0	0	1027	11327	5	3264	1	927	2720	450
0	0	1027	11327	5	3269	1	927	2720	450
0	0	1027	11323	5	3274	1	926	2720	450
0	0	1027	11323	5	3279	1	926	2720	450
0	0	1027	11323	5	3284	1	926	2720	450
0	0	1027	11323	5	3289	1	926	2720	450
0	0	1027	11319	5	3294	1	926	2720	450
0	0	1027	11319	5	3299	1	926	2720	450
0	0	1030	11315	5	3304	1	925	2720	450
0	0	1030	11315	5	3309	1	925	2720	450
0	0	1030	11309	5	3314	1	923	2720	450
0	0	1034	11309	5	3319	1	924	2720	450
0	0	1034	11302	5	3324	1	925	2720	450
0	0	1038	11302	5	3329	1	925	2720	450
0	0	1038	11298	5	3334	1	924	2720	450
0	0	1038	11298	5	3339	1	924	2720	450
0	0	1038	11298	5	3344	1	924	2720	450
0	0	1038	11298	5	3349	1	924	2720	450
0	0	1038	11298	5	3354	1	924	2720	450
0	0	1038	11298	5	3359	1	924	2720	450
0	0	1038	11298	5	3364	1	924	2720	450
0	0	1038	11298	5	3369	1	925	2720	450
0	0	1038	11295	5	3374	1	925	2720	450
0	0	1038	11295	5	3379	1	924	2720	450
0	0	1038	11295	5	3384	1	924	2720	450
0	0	1038	11295	5	3389	1	924	2720	450
0	0	1038	11295	5	3394	1	924	2720	450
0	0	1038	11295	5	3399	1	924	2720	450
0	0	1038	11295	5	3404	1	924	2720	450
0	0	1038	11295	5	3409	1	924	2720	450
0	0	1038	11291	5	3414	1	924	2720	450
0	0	1038	11291	5	3419	1	924	2720	450
0	0	1038	11291	5	3424	1	924	2720	450
0	0	1038	11291	5	3429	1	924	2720	450
0	0	1038	11291	5	3434	1	923	2720	450
0	0	1038	11291	5	3439	1	923	2720	450
0	0	1038	11291	5	3444	1	922	2720	450
0	0	1038	11295	5	3449	1	921	2720	450
0	0	1038	11295	5	3454	1	920	2720	450
0	0	1038	11295	5	3459	1	920	2720	450
0	0	1038	11295	5	3464	1	919	2720	450
0	0	1038	11295	5	3469	1	918	2720	450
0	0	1038	11295	5	3474	1	917	2720	450
0	0	1038	11295	5	3479	1	916	2720	450
0	0	1038	11295	5	3484	1	915	2720	450
0	0	1038	11295	5	3489	1	914	2720	450
0	0	1038	11295	5	3494	1	913	2720	450
0	0	1038	11295	5	3499	1	913	2720	450
0	0	1038	11295	5	3504	1	912	2720	450
0	0	1038	11295	5	3509	1	912	2720	450
0	0	1038	11295	5	3514	1	911	2720	450
0	0	1038	11292	5	3519	1	911	2720	450
0	0	1038	11292	5	3524	1	911	2720	450
0	0	1038	11292	5	3529	1	911	2720	450
0	0	1038	11292	5	3534	1	911	2720	450
0	0	1038	11292	5	3539	1	911	2720	450
0	0	1038	11292	5	3544	1	911	2720	450
0	0	1038	11292	5	3549	1	911	2720	450
0	0	1038	11292	5	3554	1	909	2720	450
0	0	1038	11292	5	3559	1	909	2720	450
0	0	1038	11295	5	3564	1	907	2720	450
0	0	1038	11295	5	3569	1	907	2720	450
0	0	1038	11295	5	3574	1	907	2720	450
0	0	1038	11295	5	3579	1	907	2720	450
0	0	1038	11295	5	3584	1	906	2720	450
0	0	1038	11295	5	3589	1	906	2720	450
0	0	1038	11295	5	3594	1	905	2720	450
0	0	1038	11295	5	3599	1	904	2720	450
0	0	1041	11295	5	3604	1	903	2720	450
0	0	1041	11295	5	3609	1	902	2720	450
0	0	1041	11295	5	3614	1	898	2720	450
0	0	1048	11295	5	3619	1	880	2720	450
0	0	1055	11299	5	3624	1	880	2730	450
0	0	1062	11299	5	3629	1	891	2730	450
0	0	1068	11299	5	3634	1	892	2730	450
0	0	1073	11299	5	3639	1	890	2730	450
0	0	1077	11299	5	3644	1	888	2730	450
0	0	1081	11299	5	3649	1	887	2730	450
0	0	1086	11302	5	3654	1	883	2730	450
0	0	1091	11302	5	3659	1	886	2730	450
0	0	1096	11306	5	3664	1	890	2730	450
0	0	1100	11306	5	3669	1	891	2730	450
0	0	1104	11306	5	3674	1	887	2730	450
0	0	1109	11309	5	3679	1	870	2730	450
0	0	1116	11309	5	3684	1	876	2730	450
0	0	1124	11309	5	3689	1	885	2730	450
0	0	1132	11314	5	3694	1	883	2730	450
0	0	1139	11314	5	3699	1	881	2730	450
0	0	1147	11318	5	3704	1	882	2730	450
0	0	1156	11318	5	3709	1	880	2730	430
0	0	1165	11324	5	3714	1	880	2730	430
0	0	1174	11329	5	3719	1	884	2720	420
0	0	1183	11336	5	3724	1	879	2720	420
0	0	1191	11344	5	3729	1	874	2720	420
0	0	1197	11352	5	3734	1	878	2720	420
0	0	1203	11359	5	3739	1	881	2720	420
0	0	1208	11366	5	3744	1	880	2720	420
0	0	1213	11376	5	3749	1	878	2720	420
0	0	1219	11388	5	3754	1	875	2720	420
0	0	1226	11402	5	3759	1	876	2720	420
0	0	1232	11416	5	3764	1	877	2720	420
0	0	1238	11428	5	3769	1	876	2700	420
0	0	1241	11440	5	3774	1	876	2700	420
0	0	1245	11452	5	3779	1	876	2700	420
0	0	1249	11466	5	3784	1	875	2700	420
0	0	1253	11482	5	3789	1	874	2700	420
0	0	1258	11498	5	3794	1	864	2700	420
0	0	1262	11516	5	3799	1	854	2700	420
0	0	1262	11534	5	3804	1	853	2700	420
0	0	1262	11548	5	3809	1	851	2700	420
0	0	1262	11563	5	3814	1	837	2700	420
0	0	1262	11576	5	3819	1	820	2700	420
0	0	1266	11588	5	3824	1	817	2700	400
0	0	1266	11599	5	3829	1	813	2700	400
0	0	1266	11609	5	3834	1	800	2690	390
0	0	1270	11619	5	3839	1	776	2690	390
0	0	1270	11628	5	3844	1	747	2690	390
0	0	1273	11636	5	3849	1	694	2690	390
0	0	1273	11644	5	3854	1	613	2680	390
0	0	1277	11650	5	3859	1	549	2680	390
0	0	1277	11656	5	3864	1	434	2680	390
0	0	1283	11663	5	3869	1	352	2680	390
0	0	1286	11668	5	3874	1	263	2680	390
0	0	1290	11672	5	3879	1	111	2680	390
0	0	1290	11672	5	3884	0	0	2670	390
0	0	1301	11680	5	3889	0	0	2670	390
0	0	1308	11680	5	3894	0	0	2670	390
0	0	1316	11684	5	3899	0	0	2670	390
0	0	1328	11684	5	3904	0	0	2670	390
0	0	1342	11680	5	3909	0	0	2650	390
0	0	1362	11673	5	3914	0	0	2650	390
0	0	1384	11664	5	3919	0	0	2650	400
0	0	1406	11655	5	3924	0	0	2650	400
0	0	1428	11647	5	3929	0	0	2650	420
0	0	1449	11640	5	3934	0	0	2650	420
0	0	1467	11635	5	3939	0	0	2640	430
0	0	1484	11631	5	3944	0	0	2640	430
0	0	1497	11627	5	3949	0	0	2640	450
0	0	1509	11623	5	3954	0	0	2640	460
0	0	1520	11619	5	3959	0	0	2640	460
0	0	1529	11615	5	3964	0	0	2630	480
0	0	1538	11610	5	3969	0	0	2620	490
0	0	1548	11604	5	3974	0	0	2620	490
0	0	1556	11598	5	3979	0	0	2610	510
0	0	1565	11594	5	3984	0	0	2610	520
0	0	1575	11589	5	3989	0	0	2610	520
0	0	1583	11589	5	3994	0	0	2610	520
0	0	1592	11584	5	3999	0	0	2610	520
0	0	1601	11584	5	4004	0	0	2610	520
0	0	1609	11579	5	4009	0	0	2610	510
0	0	1617	11579	5	4014	0	0	2610	510
0	0	1623	11579	5	4019	0	0	2610	510
0	0	1628	11579	5	4024	0	0	2610	510
0	0	1632	11583	5	4029	0	0	2590	500
0	0	1636	11583	5	4034	0	0	2590	500
0	0	1636	11587	5	4039	0	0	2590	500
0	0	1640	11587	5	4044	0	0	2600	490
0	0	1640	11591	5	4049	0	0	2600	490
0	0	1640	11591	5	4054	0	0	2600	480
0	0	1640	11591	5	4059	0	0	2600	480
0	0	1640	11591	5	4064	0	0	2600	480
0	0	1640	11591	5	4069	0	0	2600	480
0	0	1640	11586	5	4074	0	0	2600	480
0	0	1640	11581	5	4079	0	0	2600	480
0	0	1640	11575	5	4084	0	0	2600	480
0	0	1636	11568	5	4089	0	0	2600	480
0	0	1636	11561	5	4094	0	0	2620	480
0	0	1636	11554	5	4099	0	0	2620	480
0	0	1636	11548	5	4104	0	0	2620	480
0	0	1662	11538	5	4109	1	804	2690	450
0	0	1662	11538	5	4114	1	813	2690	450
0	0	1662	11538	5	4119	1	819	2690	450
0	0	1662	11538	5	4124	1	823	2690	460
0	0	1662	11538	5	4129	1	826	2690	460
0	0	1662	11538	5	4134	1	828	2690	480
0	0	1662	11538	5	4139	1	829	2690	480
0	0	1662	11538	5	4144	1	829	2690	480
0	0	1662	11541	5	4149	1	829	2690	480
0	0	1662	11541	5	4154	1	829	2690	480
0	0	1662	11541	5	4159	1	829	2690	480
0	0	1662	11541	5	4164	1	829	2690	480
0	0	1662	11541	5	4169	1	829	2690	480
0	0	1662	11545	5	4174	1	829	2690	480
0	0	1662	11545	5	4179	1	828	2690	480
0	0	1662	11545	5	4184	1	828	2690	480
0	0	1658	11549	5	4189	1	827	2690	480
0	0	1658	11549	5	4194	1	827	2690	480
0	0	1658	11553	5	4199	1	828	2690	480
0	0	1658	11556	5	4204	1	828	2690	480
0	0	1658	11562	5	4209	1	829	2690	480
0	0	1653	11570	5	4214	1	828	2690	480
0	0	1653	11579	5	4219	1	828	2690	480
0	0	1647	11590	5	4224	1	826	2690	480
0	0	1644	11600	5	4229	1	827	2690	480
0	0	1640	11611	5	4234	1	825	2690	480
0	0	1640	11622	5	4239	1	828	2690	480
0	0	1634	11633	5	4244	1	828	2690	480
0	0	1630	11645	5	4249	1	829	2690	480
0	0	1625	11659	5	4254	1	829	2690	480
0	0	1618	11673	5	4259	1	834	2690	480
0	0	1611	11688	5	4264	1	837	2670	480
0	0	1604	11703	5	4269	1	836	2670	480
0	0	1596	11719	5	4274	1	837	2670	480
0	0	1588	11732	5	4279	1	836	2670	480
0	0	1580	11745	5	4284	1	840	2670	480
0	0	1570	11759	5	4289	1	840	2670	480
0	0	1560	11771	5	4294	1	838	2660	480
0	0	1550	11784	5	4299	1	837	2660	480
0	0	1540	11797	5	4304	1	838	2660	480
0	0	1529	11808	5	4309	1	840	2650	490
0	0	1518	11816	5	4314	1	841	2650	490
0	0	1505	11823	5	4319	1	838	2650	510
0	0	1492	11827	5	4324	1	841	2650	510
0	0	1478	11827	5	4329	1	839	2660	510
0	0	1463	11831	5	4334	1	841	2660	520
0	0	1448	11831	5	4339	1	854	2660	520
0	0	1434	11831	5	4344	1	850	2660	540
0	0	1417	11831	5	4349	1	854	2660	540
0	0	1404	11831	5	4354	1	851	2690	550
0	0	1390	11825	5	4359	1	856	2690	550
0	0	1378	11825	5	4364	1	859	2680	570
0	0	1366	11819	5	4369	1	860	2680	570
0	0	1352	11814	5	4374	1	863	2700	570
0	0	1341	11809	5	4379	1	871	2700	570
0	0	1328	11802	5	4384	1	868	2700	570
0	0	1314	11795	5	4389	1	871	2700	570
0	0	1301	11787	5	4394	1	873	2700	570
0	0	1288	11777	5	4399	1	871	2700	570
0	0	1275	11766	5	4404	1	874	2700	570
0	0	1262	11754	5	4409	1	885	2700	550
0	0	1250	11742	5	4414	1	882	2690	540
0	0	1238	11731	5	4419	1	883	2690	520
0	0	1226	11719	5	4424	1	886	2690	520
0	0	1217	11709	5	4429	1	886	2660	510
0	0	1209	11700	5	4434	1	884	2670	490
0	0	1200	11690	5	4439	1	886	2670	490
0	0	1194	11679	5	4444	1	887	2660	480
0	0	1186	11666	5	4449	1	888	2660	460
0	0	1180	11653	5	4454	1	887	2660	460
0	0	1174	11639	5	4459	1	888	2640	450
0	0	1170	11625	5	4464	1	888	2640	450
0	0	1170	11614	5	4469	1	890	2640	430
0	0	1164	11601	5	4474	1	891	2640	430
0	0	1164	11589	5	4479	1	892	2640	420
0	0	1160	11577	5	4484	1	895	2640	420
0	0	1160	11564	5	4489	1	895	2640	430
0	0	1156	11551	5	4494	1	893	2640	430
0	0	1156	11539	5	4499	1	891	2640	450
0	0	1156	11525	5	4504	1	893	2660	450
0	0	1156	11511	5	4509	1	895	2660	450
0	0	1156	11496	5	4514	1	894	2660	450
0	0	1156	11483	5	4519	1	895	2670	450
0	0	1156	11471	5	4524	1	897	2670	450
0	0	1156	11459	5	4529	1	895	2670	450
0	0	1159	11446	5	4534	1	894	2670	450
0	0	1159	11430	5	4539	1	891	2670	450
0	0	1165	11412	5	4544	1	889	2690	450
0	0	1169	11395	5	4549	1	887	2690	450
0	0	1174	11378	5	4554	1	889	2690	450
0	0	1181	11361	5	4559	1	881	2690	450
0	0	1188	11346	5	4564	1	896	2700	450
0	0	1193	11334	5	4569	1	895	2700	450
0	0	1199	11324	5	4574	1	889	2700	450
0	0	1204	11316	5	4579	1	883	2700	450
0	0	1210	11308	5	4584	1	871	2700	450
0	0	1217	11298	5	4589	1	872	2700	450
0	0	1225	11288	5	4594	1	889	2700	450
0	0	1233	11279	5	4599	1	887	2700	450
0	0	1243	11270	5	4604	1	885	2700	450
0	0	1253	11264	5	4609	1	861	2700	450
0	0	1264	11259	5	4614	1	887	2700	450
0	0	1276	11254	5	4619	1	878	2700	450
0	0	1289	11250	5	4624	1	862	2700	450
0	0	1301	11245	5	4629	1	891	2700	450
0	0	1314	11242	5	4634	1	890	2700	450
0	0	1328	11242	5	4639	1	868	2700	450
0	0	1345	11237	5	4644	1	869	2700	450
0	0	1362	11237	5	4649	1	895	2700	460
0	0	1380	11237	5	4654	1	888	2700	460
0	0	1395	11237	5	4659	1	901	2700	480
0	0	1406	11237	5	4664	1	900	2700	480
0	0	1415	11237	5	4669	1	890	2700	490
0	0	1420	11237	5	4674	1	891	2700	490
0	0	1428	11244	5	4679	1	889	2720	510
0	0	1435	11252	6	4685	1	881	2720	510
0	0	1442	11263	5	4690	1	885	2720	510
0	0	1449	11275	5	4695	1	884	2720	510
0	0	1455	11287	5	4700	1	883	2730	520
0	0	1462	11299	5	4705	1	884	2730	520
0	0	1470	11314	5	4710	1	881	2740	540
0	0	1476	11332	5	4715	1	882	2740	540
0	0	1481	11348	5	4720	1	882	2740	540
0	0	1486	11365	5	4725	1	882	2740	540
0	0	1491	11383	5	4730	1	881	2740	540
0	0	1496	11400	5	4735	1	884	2740	540
0	0	1500	11417	5	4740	1	883	2740	520
0	0	1500	11435	5	4745	1	883	2740	520
0	0	1500	11453	5	4750	1	883	2720	510
0	0	1500	11474	5	4755	1	882	2720	510
0	0	1504	11494	5	4760	1	882	2720	510
0	0	1504	11516	5	4765	1	882	2720	510
0	0	1504	11535	5	4770	1	881	2720	510
0	0	1504	11553	5	4775	1	880	2700	510
0	0	1504	11569	5	4780	1	881	2700	510
0	0	1507	11581	5	4785	1	882	2700	510
0	0	1507	11591	5	4790	1	882	2700	510
0	0	1507	11599	5	4795	1	881	2700	510
0	0	1511	11605	5	4800	1	882	2700	490
0	0	1511	11612	5	4805	1	882	2700	490
0	0	1515	11617	5	4810	1	882	2700	480
0	0	1515	11621	5	4815	1	882	2700	480
0	0	1515	11621	5	4820	1	882	2700	480
0	0	1515	11626	5	4825	1	882	2700	480
0	0	1519	11626	5	4830	1	881	2700	480
0	0	1519	11631	5	4835	1	881	2700	480
0	0	1519	11631	5	4840	1	881	2700	480
0	0	1519	11635	5	4845	1	881	2690	480
0	0	1519	11635	5	4850	1	882	2690	480
0	0	1519	11635	5	4855	1	883	2690	480
0	0	1519	11635	5	4860	1	883	2690	480
0	0	1519	11639	5	4865	1	883	2690	480
0	0	1519	11639	5	4870	1	884	2690	480
0	0	1519	11639	5	4875	1	885	2690	480
0	0	1519	11639	5	4880	1	885	2690	480
0	0	1519	11639	5	4885	1	887	2690	480
0	0	1519	11639	5	4890	1	889	2690	480
0	0	1519	11639	5	4895	1	891	2690	480
0	0	1519	11639	5	4900	1	894	2690	480
0	0	1519	11639	5	4905	1	897	2690	480
0	0	1519	11639	5	4910	1	899	2690	480
0	0	1519	11639	5	4915	1	902	2670	480
0	0	1519	11639	5	4920	1	904	2670	480
0	0	1522	11635	5	4925	1	906	2670	480
0	0	1522	11635	5	4930	1	907	2670	480
0	0	1522	11635	5	4935	1	908	2670	480
0	0	1522	11635	5	4940	1	909	2670	490
0	0	1522	11635	5	4945	1	909	2670	490
0	0	1522	11635	5	4950	1	909	2660	510
0	0	1522	11635	5	4955	1	909	2660	510
0	0	1522	11632	5	4960	1	910	2660	510
0	0	1522	11632	5	4965	1	910	2660	510
0	0	1522	11632	5	4970	1	911	2660	510
0	0	1522	11632	5	4975	1	912	2660	510
0	0	1522	11632	5	4980	1	913	2660	510
0	0	1522	11632	5	4985	1	915	2660	510
0	0	1522	11632	5	4990	1	916	2660	510
0	0	1522	11632	5	4995	1	917	2650	510
0	0	1522	11632	5	5000	1	917	2650	510
0	0	1522	11632	5	5005	1	917	2650	510
0	0	1522	11632	5	5010	1	917	2650	510
0	0	1522	11632	5	5015	1	916	2650	510
0	0	1522	11632	5	5020	1	916	2650	510
0	0	1522	11632	5	5025	1	916	2650	510
0	0	1522	11632	5	5030	1	916	2650	510
0	0	1526	11632	5	5035	1	915	2650	510
0	0	1526	11632	5	5040	1	914	2650	510
0	0	1526	11628	5	5045	1	913	2650	510
0	0	1526	11628	5	5050	1	912	2650	510
0	0	1526	11624	5	5055	1	911	2650	510
0	0	1526	11624	5	5060	1	911	2660	510
0	0	1526	11618	5	5065	1	911	2660	510
0	0	1526	11613	5	5070	1	911	2660	510
0	0	1526	11608	5	5075	1	910	2660	510
0	0	1526	11603	5	5080	1	910	2660	510
0	0	1526	11599	5	5085	1	911	2660	510
0	0	1529	11599	5	5090	1	911	2660	510
0	0	1529	11592	5	5095	1	910	2660	510
0	0	1529	11587	5	5100	1	910	2660	510
0	0	1529	11577	5	5105	1	910	2660	510
0	0	1529	11565	5	5110	1	911	2660	510
0	0	1534	11552	5	5115	1	910	2690	510
0	0	1534	11536	5	5120	1	911	2690	510
0	0	1539	11520	5	5125	1	910	2690	510
0	0	1539	11503	5	5130	1	911	2690	510
0	0	1544	11485	5	5135	1	911	2690	510
0	0	1544	11466	5	5140	1	911	2690	510
0	0	1549	11448	5	5145	1	910	2690	510
0	0	1549	11430	5	5150	1	910	2690	510
0	0	1555	11413	5	5155	1	911	2690	510
0	0	1555	11395	5	5160	1	911	2700	510
0	0	1561	11379	5	5165	1	911	2700	510
0	0	1565	11365	5	5170	1	911	2700	510
0	0	1565	11354	5	5175	1	911	2700	510
0	0	1570	11342	5	5180	1	910	2700	510
0	0	1570	11332	5	5185	1	910	2700	510
0	0	1574	11320	5	5190	1	910	2700	510
0	0	1574	11309	5	5195	1	910	2700	510
0	0	1577	11298	5	5200	1	909	2700	510
0	0	1577	11287	5	5205	1	907	2700	510
0	0	1582	11276	5	5210	1	909	2700	510
0	0	1586	11264	5	5215	1	905	2700	510
0	0	1590	11251	5	5220	1	905	2700	510
0	0	1594	11239	5	5225	1	905	2720	510
0	0	1594	11228	5	5230	1	905	2720	510
0	0	1601	11219	5	5235	1	906	2720	510
0	0	1601	11212	5	5240	1	905	2720	510
0	0	1607	11206	5	5245	1	903	2720	510
0	0	1607	11201	5	5250	1	900	2720	510
0	0	1613	11196	5	5255	1	900	2720	490
0	0	1616	11190	5	5260	1	901	2720	490
0	0	1616	11184	5	5265	1	900	2720	480
0	0	1623	11178	5	5270	1	899	2720	480
0	0	1627	11172	5	5275	1	900	2730	480
0	0	1627	11169	5	5280	1	901	2730	480
0	0	1632	11169	5	5285	1	900	2730	480
0	0	1632	11164	5	5290	1	898	2730	480
0	0	1637	11164	5	5295	1	896	2730	480
0	0	1637	11164	5	5300	1	896	2730	480
0	0	1642	11164	5	5305	1	896	2730	480
0	0	1642	11164	5	5310	1	897	2730	480
0	0	1647	11164	5	5315	1	896	2730	480
0	0	1647	11164	5	5320	1	896	2730	480
0	0	1652	11164	5	5325	1	895	2730	480
0	0	1656	11164	5	5330	1	891	2730	480
0	0	1662	11164	5	5335	1	889	2730	480
0	0	1668	11164	5	5340	1	891	2730	480
0	0	1675	11170	5	5345	1	891	2730	480
0	0	1683	11174	5	5350	1	890	2730	480
0	0	1690	11178	5	5355	1	888	2730	480
0	0	1700	11184	5	5360	1	887	2730	480
0	0	1708	11189	5	5365	1	890	2730	480
0	0	1716	11192	5	5370	1	893	2730	460
0	0	1723	11196	5	5375	1	893	2730	460
0	0	1728	11196	5	5380	1	891	2730	450
0	0	1735	11203	5	5385	1	891	2730	450
0	0	1742	11210	5	5390	1	890	2730	450
0	0	1750	11219	5	5395	1	892	2730	450
0	0	1759	11230	5	5400	1	896	2730	450
0	0	1767	11241	5	5405	1	894	2730	450
0	0	1775	11253	5	5410	1	894	2730	450
0	0	1784	11265	5	5415	1	893	2730	450
0	0	1790	11276	5	5420	1	895	2730	450
0	0	1795	11284	5	5425	1	897	2730	450
0	0	1799	11290	5	5430	1	899	2730	430
0	0	1799	11294	5	5435	1	899	2730	430
0	0	1807	11301	5	5440	1	899	2730	420
0	0	1813	11311	5	5445	1	899	2730	420
0	0	1819	11322	5	5450	1	898	2730	420
0	0	1827	11335	5	5455	1	897	2730	420
0	0	1835	11350	5	5460	1	893	2720	420
0	0	1844	11367	5	5465	1	894	2720	420
0	0	1852	11386	5	5470	1	895	2720	420
0	0	1858	11403	5	5475	1	895	2720	420
0	0	1863	11415	5	5480	1	894	2720	420
0	0	1866	11426	5	5485	1	895	2720	420
0	0	1870	11434	5	5490	1	895	2720	400
0	0	1874	11445	5	5495	1	894	2700	400
0	0	1879	11459	5	5500	1	894	2700	400
0	0	1885	11475	5	5505	1	894	2700	400
0	0	1891	11494	5	5510	1	894	2700	420
0	0	1896	11512	5	5515	1	893	2700	420
0	0	1900	11530	5	5520	1	896	2700	420
0	0	1900	11543	5	5525	1	896	2700	420
0	0	1903	11556	5	5530	1	895	2700	430
0	0	1903	11569	5	5535	1	895	2700	430
0	0	1908	11585	5	5540	1	895	2700	450
0	0	1908	11604	5	5545	1	896	2700	450
0	0	1912	11623	5	5550	1	894	2700	450
0	0	1912	11640	5	5555	1	894	2700	450
0	0	1912	11651	5	5560	1	895	2690	460
0	0	1916	11660	5	5565	1	896	2690	460
0	0	1921	11668	5	5570	1	894	2690	480
0	0	1926	11678	5	5575	1	895	2690	480
0	0	1934	11692	5	5580	1	894	2690	480
0	0	1941	11705	5	5585	1	895	2690	480
0	0	1945	11718	5	5590	1	896	2670	480
0	0	1951	11728	5	5595	1	895	2670	480
0	0	1954	11738	5	5600	1	895	2670	480
0	0	1958	11748	5	5605	1	895	2670	480
0	0	1962	11759	5	5610	1	894	2670	480
0	0	1968	11771	5	5615	1	888	2660	480
0	0	1975	11786	5	5620	1	885	2660	480
0	0	1982	11799	5	5625	1	889	2660	480
0	0	1989	11812	5	5630	1	895	2660	480
0	0	1994	11821	5	5635	1	893	2660	480
0	0	2000	11830	5	5640	1	889	2660	480
0	0	2005	11839	5	5645	1	885	2660	480
0	0	2011	11849	5	5650	1	885	2660	480
0	0	2017	11860	5	5655	1	886	2660	480
0	0	2023	11869	5	5660	1	887	2660	480
0	0	2028	11877	5	5665	1	887	2660	480
0	0	2034	11884	5	5670	1	886	2660	480
0	0	2040	11891	5	5675	1	885	2670	480
0	0	2047	11898	5	5680	1	881	2670	480
0	0	2056	11907	5	5685	1	878	2670	480
0	0	2064	11914	5	5690	1	875	2670	480
0	0	2073	11922	5	5695	1	882	2670	480
0	0	2082	11928	5	5700	1	882	2670	480
0	0	2088	11934	5	5705	1	883	2670	480
0	0	2094	11940	5	5710	1	882	2670	480
0	0	2102	11947	5	5715	1	862	2670	480
0	0	2110	11955	5	5720	1	850	2670	480
0	0	2119	11963	5	5725	1	872	2670	480
0	0	2130	11972	5	5730	1	868	2670	480
0	0	2147	11984	10	5740	1	873	2670	460
0	0	2155	11989	5	5745	1	878	2660	450
0	0	2159	11989	5	5750	1	879	2660	450
0	0	2159	11994	5	5755	1	878	2660	450
0	0	2164	11994	5	5760	1	878	2660	450
0	0	2164	11994	5	5765	1	877	2660	450
0	0	2168	11998	5	5770	1	876	2660	450
0	0	2168	11998	5	5775	1	875	2660	450
0	0	2175	12003	5	5780	1	875	2660	450
0	0	2180	12003	5	5785	1	875	2660	450
0	0	2185	12008	5	5790	1	875	2640	450
0	0	2189	12008	5	5795	1	876	2640	450
0	0	2192	12008	5	5800	1	878	2640	450
0	0	2192	12011	5	5805	1	878	2640	450
0	0	2192	12011	5	5810	1	878	2640	450
0	0	2197	12011	5	5815	1	879	2640	450
0	0	2197	12011	5	5820	1	879	2640	450
0	0	2197	12011	5	5825	1	880	2640	450
0	0	2197	12011	5	5830	1	881	2640	450
0	0	2197	12011	5	5835	1	881	2640	450
0	0	2197	12011	5	5840	1	881	2640	450
0	0	2197	12008	5	5845	1	881	2640	450
0	0	2197	12004	5	5850	1	881	2640	450
0	0	2197	12000	5	5855	1	881	2640	450
0	0	2197	11992	5	5860	1	881	2640	450
0	0	2201	11980	5	5865	1	879	2640	450
0	0	2201	11963	5	5870	1	878	2640	450
0	0	2201	11942	5	5875	1	881	2660	450
0	0	2205	11915	5	5880	1	880	2660	450
0	0	2205	11884	5	5885	1	880	2660	450
0	0	2205	11849	5	5890	1	881	2660	450
0	0	2205	11811	5	5895	1	884	2660	450
0	0	2205	11771	5	5900	1	892	2660	450
0	0	2205	11730	5	5905	1	892	2660	450
0	0	2205	11688	5	5910	1	893	2670	450
0	0	2205	11644	5	5915	1	893	2670	450
0	0	2205	11601	5	5920	1	897	2670	450
0	0	2202	11557	5	5925	1	901	2670	450
0	0	2202	11511	5	5930	1	902	2690	450
0	0	2202	11462	5	5935	1	902	2690	450
0	0	2202	11411	5	5940	1	903	2690	450
0	0	2198	11359	5	5945	1	905	2700	450
0	0	2198	11306	5	5950	1	906	2700	450
0	0	2194	11253	5	5955	1	904	2700	450
0	0	2194	11201	5	5960	1	908	2700	450
0	0	2187	11149	5	5965	1	902	2700	450
0	0	2181	11097	5	5970	1	904	2700	450
0	0	2176	11049	5	5975	1	899	2700	450
0	0	2170	11001	5	5980	1	899	2720	450
0	0	2163	10958	5	5985	1	896	2730	450
0	0	2158	10919	5	5990	1	888	2730	450
0	0	2150	10882	5	5995	1	889	2750	450
0	0	2143	10846	5	6000	1	874	2760	450
0	0	2137	10812	5	6005	1	872	2780	450
0	0	2131	10779	5	6010	1	868	2780	450
0	0	2125	10749	5	6015	1	865	2790	450
0	0	2121	10723	5	6020	1	865	2790	450
0	0	2117	10700	5	6025	1	857	2810	440
0	0	2112	10678	5	6030	1	839	2810	440
0	0	2109	10656	5	6035	1	823	2810	440
0	0	2109	10635	5	6040	1	803	2820	440
0	0	2104	10614	5	6045	1	800	2820	440
0	0	2104	10596	5	6050	1	755	2820	440
0	0	2104	10580	5	6055	1	617	2820	440
0	0	2100	10566	5	6060	1	482	2840	440
0	0	2100	10554	5	6065	1	388	2840	440
0	0	2095	10546	5	6070	1	284	2840	440
0	0	2095	10542	5	6075	1	77	2840	440
0	0	2095	10542	5	6080	0	0	2840	440
0	0	2088	10551	5	6085	0	0	2840	440
0	0	2084	10565	5	6090	0	0	2820	440
0	0	2084	10591	5	6095	0	0	2820	440
0	0	2084	10624	5	6100	0	0	2820	440
0	0	2084	10664	5	6105	0	0	2820	440
0	0	2093	10706	5	6110	0	0	2840	440
0	0	2103	10749	5	6115	0	0	2840	440
0	0	2115	10792	5	6120	0	0	2830	420
0	0	2125	10835	5	6125	0	0	2830	420
0	0	2132	10879	5	6130	0	0	2840	410
0	0	2132	10923	5	6135	0	0	2840	410
0	0	2132	10966	5	6140	0	0	2840	390
0	0	2129	11009	5	6145	0	0	2840	380
0	0	2123	11052	5	6150	0	0	2830	360
0	0	2116	11095	5	6155	0	0	2840	360
0	0	2107	11139	5	6160	0	0	2830	350
0	0	2099	11182	5	6165	0	0	2820	330
0	0	2090	11226	5	6170	0	0	2820	320
0	0	2081	11269	5	6175	0	0	2810	310
0	0	2073	11311	5	6180	0	0	2810	310
0	0	2067	11354	5	6185	0	0	2800	300
0	0	2061	11395	5	6190	0	0	2800	300
0	0	2055	11436	5	6195	0	0	2800	300
0	0	2050	11477	5	6200	0	0	2790	300
0	0	2046	11515	5	6205	0	0	2780	300
0	0	2042	11550	5	6210	0	0	2770	300
0	0	2042	11582	5	6215	0	0	2750	300
0	0	2035	11611	5	6220	0	0	2750	300
0	0	2035	11635	5	6225	0	0	2730	300
0	0	2031	11657	5	6230	0	0	2720	300
0	0	2031	11677	5	6235	0	0	2710	300
0	0	2031	11694	5	6240	0	0	2700	300
0	0	2031	11708	5	6245	0	0	2700	300
0	0	2038	11721	5	6250	0	0	2690	300
0	0	2044	11731	5	6255	0	0	2680	300
0	0	2052	11741	5	6260	0	0	2680	300
0	0	2060	11748	5	6265	0	0	2670	300
0	0	2067	11753	5	6270	0	0	2660	300
0	0	2073	11757	5	6275	0	0	2650	300
0	0	2079	11757	5	6280	0	0	2650	300
0	0	2084	11763	5	6285	0	0	2650	300
0	0	2088	11766	5	6290	0	0	2640	300
0	0	2092	11771	5	6295	0	0	2640	300
0	0	2092	11776	5	6300	0	0	2640	300
0	0	2097	11781	5	6305	0	0	2640	300
0	0	2097	11787	5	6310	0	0	2650	300
0	0	2097	11793	5	6315	0	0	2650	300
0	0	2097	11798	5	6320	0	0	2660	310
0	0	2097	11803	5	6325	0	0	2660	310
0	0	2097	11807	5	6330	0	0	2670	330
0	0	2097	11811	5	6335	0	0	2680	330
0	0	2097	11815	5	6340	0	0	2680	330
0	0	2097	11819	5	6345	0	0	2690	340
0	0	2097	11822	5	6350	0	0	2700	340
0	0	2097	11826	5	6355	0	0	2700	360
0	0	2097	11829	5	6360	0	0	2700	360
0	0	2097	11829	5	6365	0	0	2710	360
0	0	2097	11834	5	6370	0	0	2720	360
0	0	2097	11834	5	6375	0	0	2720	370
0	0	2097	11838	5	6380	0	0	2740	370
0	0	2097	11838	5	6385	0	0	2750	390
0	0	2093	11843	5	6390	0	0	2750	390
0	0	2093	11843	5	6395	0	0	2750	390
0	0	2093	11848	5	6400	0	0	2750	390
0	0	2093	11848	5	6405	0	0	2750	390
0	0	2088	11854	5	6410	0	0	2750	390
0	0	2088	11854	5	6415	0	0	2740	390
0	0	2088	11860	5	6420	0	0	2740	400
0	0	2143	11801	5	6425	1	575	2750	420
0	0	2143	11801	5	6430	1	594	2740	400
0	0	2143	11801	5	6435	1	616	2740	400
0	0	2143	11801	5	6440	1	639	2740	390
0	0	2143	11801	5	6445	1	662	2740	390
0	0	2143	11801	5	6450	1	685	2740	390
0	0	2143	11801	5	6455	1	703	2740	390
0	0	2143	11801	5	6460	1	718	2740	390
0	0	2143	11801	5	6465	1	734	2740	390
0	0	2143	11801	5	6470	1	751	2740	390
0	0	2143	11801	5	6475	1	767	2750	390
0	0	2143	11801	5	6480	1	778	2750	390
0	0	2143	11801	5	6485	1	788	2750	390
0	0	2143	11801	5	6490	1	795	2750	390
0	0	2143	11801	5	6495	1	804	2750	390
0	0	2143	11801	5	6500	1	812	2750	390
0	0	2143	11801	5	6505	1	817	2750	390
0	0	2143	11801	5	6510	1	821	2750	390
0	0	2143	11801	5	6515	1	824	2750	390
0	0	2143	11801	5	6520	1	825	2750	390
0	0	2143	11801	5	6525	1	828	2750	390
0	0	2143	11801	5	6530	1	828	2750	390
0	0	2143	11801	5	6535	1	828	2750	390
0	0	2143	11801	5	6540	1	828	2750	390
0	0	2143	11801	5	6545	1	828	2750	390
0	0	2143	11801	5	6550	1	828	2750	390
0	0	2143	11801	5	6555	1	828	2750	390
0	0	2143	11801	5	6560	1	829	2750	390
0	0	2143	11801	5	6565	1	832	2750	390
0	0	2143	11801	5	6570	1	837	2750	390
0	0	2143	11801	5	6575	1	845	2750	390
0	0	2143	11801	5	6580	1	852	2750	390
0	0	2143	11801	5	6585	1	860	2750	390
0	0	2143	11801	5	6590	1	869	2750	390
0	0	2143	11801	5	6595	1	876	2750	390
0	0	2146	11801	5	6600	1	881	2750	390
0	0	2146	11801	5	6605	1	884	2740	390
0	0	2153	11801	5	6610	1	886	2740	390
0	0	2158	11801	5	6615	1	890	2740	390
0	0	2164	11801	5	6620	1	892	2740	390
0	0	2171	11801	5	6625	1	896	2740	390
0	0	2180	11805	5	6630	1	898	2740	390
0	0	2193	11805	5	6635	1	883	2740	390
0	0	2208	11810	5	6640	1	896	2740	390
0	0	2227	11810	5	6645	1	901	2740	390
0	0	2246	11814	5	6650	1	901	2740	390
0	0	2264	11814	5	6655	1	903	2740	390
0	0	2282	11814	5	6660	1	899	2740	390
0	0	2299	11814	5	6665	1	903	2740	390
0	0	2314	11818	5	6670	1	902	2740	390
0	0	2328	11818	5	6675	1	908	2740	390
0	0	2341	11818	5	6680	1	905	2740	390
0	0	2355	11822	5	6685	1	902	2740	390
0	0	2368	11822	5	6690	1	903	2740	390
0	0	2381	11822	5	6695	1	903	2740	390
0	0	2394	11827	5	6700	1	906	2740	390
0	0	2405	11827	5	6705	1	905	2740	390
0	0	2416	11831	5	6710	1	905	2740	390
0	0	2427	11831	5	6715	1	904	2720	390
0	0	2437	11831	5	6720	1	907	2720	390
0	0	2447	11831	5	6725	1	907	2720	390
0	0	2456	11831	5	6730	1	914	2730	400
0	0	2464	11831	5	6735	1	918	2730	400
0	0	2470	11831	5	6740	1	919	2730	420
0	0	2475	11831	5	6745	1	921	2730	420
0	0	2479	11831	5	6750	1	923	2730	420
0	0	2479	11831	5	6755	1	925	2730	420
0	0	2483	11831	5	6760	1	926	2730	420
0	0	2483	11835	5	6765	1	926	2730	420
0	0	2483	11835	5	6770	1	927	2730	420
0	0	2488	11835	5	6775	1	928	2730	420
0	0	2488	11835	5	6780	1	929	2730	430
0	0	2488	11835	5	6785	1	928	2730	430
0	0	2493	11835	5	6790	1	929	2730	450
0	0	2493	11835	5	6795	1	930	2730	450
0	0	2500	11835	5	6800	1	933	2730	450
0	0	2500	11835	5	6805	1	937	2730	450
0	0	2505	11835	5	6810	1	938	2730	450
0	0	2505	11835	5	6815	1	938	2730	450
0	0	2505	11835	5	6820	1	938	2730	450
0	0	2508	11835	5	6825	1	939	2730	450
0	0	2508	11831	5	6830	1	939	2730	450
0	0	2508	11831	5	6835	1	939	2730	430
0	0	2508	11831	5	6840	1	939	2730	430
0	0	2508	11831	5	6845	1	939	2730	420
0	0	2508	11831	5	6850	1	939	2730	420
0	0	2508	11831	5	6855	1	939	2730	420
0	0	2512	11831	5	6860	1	939	2730	420
0	0	2512	11831	5	6865	1	939	2730	420
0	0	2512	11831	5	6870	1	939	2730	420
0	0	2512	11831	5	6875	1	940	2730	420
0	0	2512	11831	5	6880	1	940	2730	420
0	0	2512	11831	5	6885	1	940	2730	420
0	0	2512	11831	5	6890	1	940	2730	420
0	0	2512	11831	5	6895	1	940	2730	420
0	0	2512	11831	5	6900	1	940	2730	420
0	0	2512	11831	5	6905	1	940	2730	420
0	0	2512	11831	5	6910	1	940	2730	420
0	0	2512	11831	5	6915	1	940	2730	420
0	0	2512	11831	5	6920	1	940	2730	420
0	0	2512	11831	5	6925	1	940	2730	420
0	0	2512	11831	5	6930	1	940	2730	420
0	0	2512	11831	5	6935	1	940	2730	420
0	0	2512	11831	5	6940	1	940	2730	420
0	0	2512	11831	5	6945	1	940	2730	420
0	0	2512	11828	5	6950	1	940	2730	420
0	0	2512	11828	5	6955	1	940	2730	420
0	0	2512	11828	5	6960	1	940	2730	420
0	0	2512	11828	5	6965	1	940	2730	420
0	0	2512	11828	5	6970	1	940	2730	420
0	0	2512	11828	5	6975	1	940	2730	420
0	0	2512	11828	5	6980	1	941	2730	420
0	0	2512	11828	5	6985	1	941	2730	420
0	0	2512	11828	5	6990	1	941	2730	420
0	0	2512	11828	5	6995	1	941	2730	420
0	0	2512	11828	5	7000	1	941	2730	420
0	0	2512	11828	5	7005	1	941	2730	420
0	0	2512	11828	5	7010	1	941	2730	420
0	0	2512	11828	5	7015	1	941	2730	420
0	0	2512	11828	5	7020	1	941	2730	420
0	0	2512	11828	5	7025	1	941	2730	420
0	0	2512	11828	5	7030	1	941	2730	420
0	0	2512	11828	5	7035	1	940	2720	420
0	0	2512	11828	5	7040	1	940	2720	420
0	0	2512	11828	5	7045	1	940	2720	420
0	0	2512	11828	5	7050	1	940	2720	420
0	0	2512	11828	5	7055	1	940	2720	420
0	0	2512	11828	5	7060	1	940	2720	420
0	0	2512	11828	5	7065	1	940	2720	420
0	0	2512	11823	5	7070	1	940	2720	420
0	0	2512	11823	5	7075	1	939	2720	420
0	0	2512	11820	5	7080	1	939	2720	420
0	0	2512	11815	5	7085	1	938	2720	420
0	0	2512	11802	5	7090	1	937	2720	430
0	0	2512	11781	5	7095	1	938	2720	430
0	0	2512	11752	5	7100	1	938	2720	430
0	0	2512	11719	5	7105	1	938	2720	430
0	0	2515	11686	5	7110	1	937	2700	430
0	0	2519	11654	5	7115	1	938	2700	420
0	0	2519	11621	5	7120	1	937	2700	420
0	0	2523	11586	5	7125	1	937	2700	420
0	0	2523	11551	5	7130	1	938	2700	420
0	0	2523	11518	5	7135	1	938	2700	420
0	0	2523	11486	5	7140	1	938	2700	420
0	0	2523	11456	5	7145	1	934	2700	420
0	0	2523	11425	5	7150	1	935	2720	420
0	0	2523	11395	5	7155	1	937	2720	420
0	0	2519	11364	5	7160	1	937	2720	420
0	0	2519	11334	5	7165	1	937	2720	420
0	0	2519	11305	5	7170	1	937	2720	420
0	0	2519	11276	5	7175	1	936	2730	420
0	0	2519	11246	5	7180	1	937	2730	420
0	0	2519	11219	5	7185	1	938	2730	420
0	0	2524	11192	5	7190	1	938	2750	420
0	0	2524	11167	5	7195	1	938	2750	420
0	0	2531	11143	5	7200	1	938	2750	420
0	0	2531	11123	5	7205	1	941	2750	420
0	0	2536	11107	5	7210	1	940	2750	420
0	0	2536	11095	5	7215	1	939	2750	420
0	0	2540	11089	5	7220	1	940	2770	420
0	0	2540	11085	5	7225	1	940	2770	420
0	0	2540	11085	5	7230	1	939	2770	420
0	0	2540	11085	5	7235	1	939	2770	420
0	0	2540	11085	5	7240	1	939	2770	420
0	0	2540	11085	5	7245	1	939	2770	420
0	0	2540	11085	5	7250	1	939	2770	420
0	0	2540	11085	5	7255	1	939	2770	420
0	0	2540	11085	5	7260	1	939	2770	420
0	0	2540	11085	5	7265	1	939	2770	420
0	0	2540	11085	5	7270	1	939	2780	420
0	0	2540	11085	5	7275	1	939	2780	420
0	0	2540	11085	5	7280	1	939	2780	420
0	0	2540	11085	5	7285	1	940	2780	420
0	0	2540	11085	5	7290	1	940	2780	420
0	0	2540	11085	5	7295	1	940	2780	420
0	0	2544	11085	5	7300	1	940	2780	420
0	0	2544	11085	5	7305	1	941	2780	420
0	0	2544	11085	5	7310	1	941	2780	420
0	0	2544	11085	5	7315	1	941	2780	420
0	0	2544	11085	5	7320	1	941	2780	420
0	0	2547	11085	5	7325	1	940	2780	420
0	0	2547	11085	5	7330	1	940	2780	420
0	0	2547	11085	5	7335	1	940	2780	420
0	0	2551	11085	5	7340	1	940	2780	420
0	0	2551	11085	5	7345	1	940	2780	420
0	0	2551	11085	5	7350	1	939	2780	420
0	0	2551	11085	5	7355	1	939	2780	420
0	0	2551	11085	5	7360	1	939	2780	420
0	0	2551	11085	5	7365	1	938	2780	420
0	0	2551	11085	5	7370	1	938	2780	420
0	0	2551	11085	5	7375	1	938	2780	420
0	0	2551	11085	5	7380	1	938	2780	420
0	0	2551	11085	5	7385	1	938	2780	420
0	0	2551	11085	5	7390	1	938	2780	420
0	0	2555	11085	5	7395	1	938	2780	420
0	0	2555	11089	5	7400	1	937	2780	420
0	0	2559	11089	5	7405	1	937	2780	420
0	0	2559	11089	5	7410	1	937	2780	420
0	0	2559	11092	5	7415	1	937	2780	420
0	0	2563	11092	5	7420	1	937	2780	420
0	0	2563	11096	5	7425	1	937	2780	420
0	0	2563	11096	5	7430	1	936	2780	420
0	0	2567	11096	5	7435	1	936	2780	420
0	0	2567	11096	5	7440	1	935	2780	420
0	0	2567	11100	5	7445	1	935	2780	420
0	0	2567	11100	5	7450	1	935	2780	420
0	0	2567	11100	5	7455	1	935	2780	420
0	0	2567	11100	5	7460	1	934	2780	420
0	0	2567	11100	5	7465	1	934	2780	420
0	0	2567	11104	5	7470	1	934	2780	420
0	0	2567	11104	5	7475	1	934	2780	420
0	0	2567	11104	5	7480	1	933	2780	420
0	0	2567	11104	5	7485	1	933	2780	420
0	0	2567	11109	5	7490	1	933	2780	420
0	0	2571	11113	5	7495	1	932	2780	420
0	0	2576	11123	5	7500	1	929	2770	420
0	0	2584	11140	5	7505	1	929	2770	420
0	0	2592	11163	5	7510	1	930	2770	420
0	0	2598	11188	5	7515	1	929	2770	420
0	0	2604	11211	5	7520	1	929	2770	420
0	0	2611	11236	5	7525	1	929	2770	420
0	0	2619	11263	5	7530	1	926	2770	420
0	0	2631	11296	5	7535	1	924	2770	420
0	0	2641	11335	5	7540	1	923	2770	420
0	0	2652	11377	5	7545	1	922	2770	420
0	0	2662	11421	5	7550	1	924	2750	420
0	0	2673	11464	5	7555	1	917	2750	400
0	0	2683	11510	5	7560	1	917	2750	400
0	0	2692	11552	5	7565	1	915	2750	390
0	0	2701	11592	5	7570	1	914	2740	390
0	0	2709	11626	5	7575	1	915	2740	390
0	0	2717	11652	5	7580	1	917	2740	390
0	0	2723	11670	5	7585	1	920	2720	390
0	0	2726	11680	5	7590	1	921	2720	390
0	0	2726	11687	5	7595	1	922	2720	390
0	0	2726	11691	5	7600	1	922	2720	390
0	0	2730	11695	5	7605	1	922	2720	390
0	0	2730	11700	5	7610	1	921	2700	390
0	0	2734	11705	5	7615	1	922	2700	390
0	0	2734	11710	5	7620	1	922	2700	390
0	0	2739	11715	5	7625	1	921	2700	390
0	0	2742	11719	5	7630	1	921	2700	370
0	0	2746	11725	5	7635	1	918	2700	370
0	0	2750	11732	5	7640	1	919	2700	360
0	0	2756	11743	5	7645	1	919	2690	360
0	0	2761	11754	5	7650	1	919	2690	360
0	0	2764	11762	5	7655	1	920	2690	360
0	0	2768	11769	5	7660	1	920	2680	360
0	0	2768	11774	5	7665	1	921	2680	360
0	0	2768	11774	5	7670	1	921	2680	360
0	0	2772	11777	5	7675	1	921	2680	360
0	0	2772	11777	5	7680	1	922	2680	360
0	0	2772	11777	5	7685	1	922	2680	360
0	0	2778	11781	5	7690	1	921	2680	360
0	0	2784	11785	5	7695	1	920	2680	360
0	0	2793	11793	5	7700	1	917	2680	360
0	0	2802	11804	5	7705	1	920	2680	360
0	0	2810	11814	5	7710	1	922	2680	360
0	0	2815	11823	5	7715	1	922	2680	360
0	0	2819	11827	5	7720	1	921	2680	360
0	0	2819	11827	5	7725	1	920	2690	360
0	0	2825	11833	5	7730	1	919	2690	360
0	0	2830	11838	5	7735	1	905	2690	360
0	0	2835	11844	5	7740	1	915	2690	360
0	0	2839	11849	5	7745	1	919	2690	360
0	0	2839	11854	5	7750	1	919	2690	360
0	0	2844	11854	5	7755	1	916	2690	360
0	0	2844	11854	5	7760	1	910	2700	360
0	0	2844	11854	5	7765	1	909	2700	360
0	0	2844	11854	5	7770	1	907	2700	360
0	0	2847	11854	5	7775	1	904	2700	360
0	0	2847	11850	5	7780	1	900	2700	360
0	0	2847	11844	5	7785	1	891	2700	360
0	0	2847	11829	5	7790	1	887	2700	360
0	0	2852	11804	5	7795	1	879	2700	360
0	0	2852	11770	5	7800	1	876	2700	360
0	0	2856	11729	5	7805	1	873	2700	360
0	0	2856	11685	5	7810	1	872	2700	360
0	0	2856	11641	5	7815	1	872	2700	360
0	0	2856	11596	5	7820	1	870	2700	360
0	0	2856	11548	5	7825	1	866	2700	360
0	0	2851	11502	5	7830	1	866	2700	360
0	0	2846	11456	5	7835	1	867	2700	360
0	0	2840	11411	5	7840	1	865	2700	360
0	0	2834	11368	5	7845	1	864	2700	340
0	0	2830	11326	5	7850	1	860	2700	340
0	0	2830	11284	5	7855	1	870	2710	330
0	0	2826	11243	5	7860	1	869	2710	330
0	0	2826	11202	5	7865	1	868	2720	330
0	0	2826	11161	5	7870	1	872	2720	330
0	0	2826	11122	5	7875	1	871	2720	330
0	0	2826	11082	5	7880	1	871	2730	330
0	0	2834	11045	5	7885	1	891	2730	330
0	0	2839	11012	5	7890	1	891	2740	330
0	0	2845	10983	5	7895	1	887	2740	330
0	0	2851	10962	5	7900	1	890	2750	330
0	0	2857	10944	5	7905	1	891	2750	340
0	0	2863	10930	5	7910	1	893	2750	340
0	0	2869	10920	5	7915	1	893	2770	360
0	0	2875	10914	5	7920	1	894	2770	360
0	0	2882	10910	5	7925	1	893	2770	360
0	0	2888	10910	5	7930	1	889	2770	360
0	0	2894	10910	5	7935	1	883	2770	360
0	0	2903	10918	5	7940	1	867	2770	360
0	0	2915	10930	5	7945	1	847	2780	360
0	0	2929	10950	5	7950	1	845	2780	360
0	0	2948	10978	5	7955	1	806	2780	360
0	0	2966	11014	5	7960	1	789	2780	360
0	0	2983	11050	5	7965	1	779	2780	360
0	0	2998	11086	5	7970	1	715	2780	360
0	0	3010	11120	5	7975	1	590	2780	360
0	0	3022	11154	5	7980	1	446	2770	360
0	0	3031	11191	5	7985	1	398	2770	360
0	0	3038	11230	5	7990	1	277	2770	360
0	0	3042	11270	5	7995	1	104	2770	360
0	0	3042	11270	5	8000	0	0	2760	360
0	0	3042	11351	5	8005	0	0	2760	360
0	0	3035	11392	5	8010	0	0	2760	360
0	0	3028	11433	5	8015	0	0	2740	360
0	0	3023	11471	5	8020	0	0	2740	360
0	0	3020	11503	5	8025	0	0	2740	360
0	0	3020	11529	5	8030	0	0	2740	360
0	0	3020	11550	5	8035	0	0	2740	360
0	0	3015	11571	5	8040	0	0	2740	360
0	0	3005	11592	5	8045	0	0	2720	360
0	0	2989	11615	5	8050	0	0	2710	360
0	0	2967	11639	5	8055	0	0	2710	340
0	0	2941	11662	5	8060	0	0	2700	340
0	0	2915	11686	5	8065	0	0	2700	330
0	0	2887	11708	5	8070	0	0	2700	310
0	0	2859	11731	5	8075	0	0	2690	310
0	0	2830	11756	5	8080	0	0	2680	300
0	0	2801	11783	5	8085	0	0	2680	300
0	0	2772	11813	5	8090	0	0	2680	300
0	0	2745	11846	5	8095	0	0	2680	300
0	0	2718	11880	5	8100	0	0	2680	300
0	0	2695	11913	5	8105	0	0	2680	300
0	0	2674	11944	5	8110	0	0	2690	300
0	0	2658	11972	5	8115	0	0	2690	300
0	0	2644	11999	5	8120	0	0	2690	300
0	0	2634	12024	5	8125	0	0	2700	300
0	0	2626	12048	5	8130	0	0	2700	300
0	0	2619	12073	5	8135	0	0	2700	310
0	0	2615	12096	5	8140	0	0	2700	310
0	0	2615	12118	5	8145	0	0	2700	330
0	0	2611	12138	5	8150	0	0	2710	340
0	0	2611	12154	5	8155	0	0	2720	340
0	0	2616	12167	5	8160	0	0	2720	360
0	0	2620	12180	5	8165	0	0	2740	360
0	0	2624	12192	5	8170	0	0	2740	360
0	0	2629	12204	5	8175	0	0	2720	370
0	0	2635	12218	5	8180	0	0	2720	370
0	0	2642	12229	5	8185	0	0	2700	390
0	0	2651	12240	5	8190	0	0	2700	390
0	0	2660	12250	5	8195	0	0	2700	390
0	0	2668	12259	5	8200	0	0	2700	370
0	0	2675	12269	5	8205	0	0	2690	370
0	0	2681	12278	5	8210	0	0	2680	360
0	0	2685	12288	5	8215	0	0	2680	360
0	0	2685	12299	5	8220	0	0	2670	360
0	0	2689	12309	5	8225	0	0	2670	360
0	0	2689	12319	5	8230	0	0	2670	360
0	0	2689	12327	5	8235	0	0	2660	360
0	0	2689	12335	5	8240	0	0	2660	360
0	0	2684	12343	5	8245	0	0	2660	360
0	0	2684	12350	5	8250	0	0	2660	360
0	0	2676	12357	5	8255	0	0	2650	360
0	0	2671	12361	5	8260	0	0	2650	360
0	0	2667	12361	5	8265	0	0	2650	360
0	0	2663	12365	5	8270	0	0	2660	360
0	0	2663	12365	5	8275	0	0	2660	360
0	0	2659	12361	5	8280	0	0	2660	360
0	0	2659	12357	5	8285	0	0	2660	360
0	0	2659	12351	5	8290	0	0	2660	360
0	0	2663	12345	5	8295	0	0	2670	360
0	0	2666	12340	5	8300	0	0	2670	360
0	0	2670	12335	5	8305	0	0	2670	360
0	0	2670	12335	5	8310	0	0	2670	360
0	0	2677	12331	5	8315	0	0	2670	360
0	0	2677	12331	5	8320	0	0	2680	360
0	0	2683	12331	5	8325	0	0	2680	360
0	0	2688	12331	5	8330	0	0	2680	360
0	0	2696	12331	5	8335	0	0	2680	360
0	0	2706	12331	5	8340	0	0	2680	360
0	0	2718	12331	5	8345	0	0	2680	360
0	0	2730	12331	5	8350	0	0	2680	360
0	0	2779	12344	5	8355	1	401	2680	330
0	0	2779	12349	5	8360	1	401	2680	330
0	0	2779	12354	5	8365	1	401	2680	330
0	0	2773	12360	5	8370	1	401	2680	330
0	0	2768	12368	5	8375	1	401	2680	330
0	0	2761	12376	5	8380	1	401	2680	330
0	0	2754	12385	5	8385	1	401	2680	330
0	0	2747	12393	5	8390	1	398	2680	330
0	0	2740	12399	5	8395	1	398	2680	330
0	0	2733	12403	5	8400	1	401	2680	330
0	0	2727	12403	5	8405	1	398	2680	330
0	0	2721	12403	5	8410	1	398	2680	330
0	0	2717	12403	5	8415	1	395	2680	330
0	0	2717	12403	5	8420	1	398	2680	330
0	0	2712	12403	5	8425	1	407	2680	330
0	0	2712	12400	5	8430	1	422	2680	330
0	0	2712	12395	5	8435	1	443	2680	330
0	0	2709	12388	5	8440	1	451	2680	330
0	0	2709	12380	5	8445	1	454	2680	330
0	0	2709	12371	5	8450	1	454	2680	330
0	0	2709	12364	5	8455	1	454	2680	330
0	0	2709	12357	5	8460	1	451	2680	330
0	0	2709	12351	5	8465	1	448	2680	330
0	0	2709	12345	5	8470	1	443	2680	340
0	0	2709	12340	5	8475	1	416	2680	340
0	0	2709	12337	5	8480	1	391	2680	360
0	0	2709	12333	5	8485	1	369	2680	360
0	0	2709	12329	5	8490	1	333	2680	360
0	0	2709	12329	5	8495	1	290	2680	360
0	0	2709	12323	5	8500	1	238	2680	360
0	0	2709	12317	5	8505	1	166	2670	360
0	0	2713	12311	5	8510	1	114	2670	360
0	0	2713	12304	5	8515	1	55	2670	360
0	0	2717	12298	5	8520	1	1	2670	360
0	0	2717	12298	5	8525	0	0	2670	360
0	0	2723	12290	5	8530	0	0	2670	360
0	0	2723	12287	5	8535	0	0	2660	360
0	0	2729	12283	5	8540	0	0	2660	360
0	0	2732	12283	5	8545	0	0	2660	360
0	0	2738	12277	5	8550	0	0	2660	360
0	0	2745	12273	5	8555	0	0	2660	360
0	0	2753	12267	5	8560	0	0	2650	360
0	0	2762	12260	5	8565	0	0	2650	360
0	0	2770	12252	5	8570	0	0	2650	360
0	0	2778	12242	5	8575	0	0	2650	340
0	0	2785	12232	5	8580	0	0	2650	340
0	0	2791	12221	5	8585	0	0	2650	330
0	0	2797	12210	5	8590	0	0	2650	330
0	0	2801	12199	5	8595	0	0	2650	330
0	0	2807	12187	5	8600	0	0	2650	330
0	0	2813	12175	5	8605	0	0	2650	330
0	0	2820	12164	5	8610	0	0	2650	330
0	0	2827	12153	5	8615	0	0	2650	330
0	0	2833	12145	5	8620	0	0	2650	330
0	0	2840	12138	5	8625	0	0	2650	330
0	0	2844	12133	5	8630	0	0	2650	330
0	0	2844	12130	5	8635	0	0	2650	330
0	0	2849	12126	5	8640	0	0	2650	330
0	0	2849	12126	5	8645	0	0	2660	310
0	0	2852	12120	5	8650	0	0	2660	310
0	0	2852	12115	5	8655	0	0	2670	300
0	0	2860	12109	5	8660	0	0	2670	300
0	0	2866	12102	5	8665	0	0	2680	300
0	0	2873	12094	5	8670	0	0	2680	300
0	0	2882	12085	5	8675	0	0	2680	300
0	0	2890	12076	5	8680	0	0	2680	300
0	0	2897	12066	5	8685	0	0	2680	300
0	0	2904	12055	5	8690	0	0	2680	300
0	0	2910	12044	5	8695	0	0	2680	300
0	0	2915	12030	5	8700	0	0	2690	300
0	0	2921	12015	5	8705	0	0	2690	300
0	0	2926	11999	5	8710	0	0	2690	300
0	0	2932	11981	5	8715	0	0	2700	300
0	0	2939	11962	5	8720	0	0	2700	300
0	0	2947	11942	5	8725	0	0	2700	300
0	0	2954	11920	5	8730	0	0	2700	300
0	0	2962	11898	5	8735	0	0	2700	300
0	0	2968	11876	5	8740	0	0	2700	300
0	0	2977	11851	5	8745	0	0	2710	300
0	0	2987	11824	5	8750	0	0	2720	300
0	0	2999	11795	5	8755	0	0	2720	300
0	0	3013	11763	5	8760	0	0	2720	300
0	0	3027	11731	5	8765	0	0	2710	300
0	0	3043	11698	5	8770	0	0	2710	300
0	0	3060	11664	5	8775	0	0	2700	300
0	0	3077	11629	5	8780	0	0	2700	300
0	0	3094	11594	5	8785	0	0	2700	300
0	0	3111	11560	5	8790	0	0	2700	300
0	0	3127	11527	5	8795	0	0	2690	300
0	0	3144	11495	5	8800	0	0	2690	300
0	0	3161	11464	5	8805	0	0	2680	300
0	0	3176	11433	5	8810	0	0	2680	300
0	0	3191	11406	5	8815	0	0	2680	300
0	0	3205	11379	5	8820	0	0	2680	300
0	0	3219	11354	5	8825	0	0	2670	300
0	0	3232	11330	5	8830	0	0	2670	300
0	0	3244	11308	5	8835	0	0	2670	300
0	0	3254	11286	5	8840	0	0	2670	300
0	0	3264	11266	5	8845	0	0	2680	300
0	0	3271	11248	5	8850	0	0	2680	300
0	0	3277	11231	5	8855	0	0	2680	300
0	0	3283	11217	5	8860	0	0	2690	300
0	0	3283	11207	5	8865	0	0	2700	300
0	0	3288	11200	5	8870	0	0	2700	300
0	0	3288	11197	5	8875	0	0	2700	300
0	0	3288	11197	5	8880	0	0	2700	300
0	0	3288	11197	5	8885	0	0	2700	300
0	0	3283	11193	5	8890	0	0	2700	300
0	0	3283	11193	5	8895	0	0	2700	300
0	0	3278	11188	5	8900	0	0	2700	300
0	0	3278	11184	5	8905	0	0	2710	300
0	0	3272	11180	5	8910	0	0	2710	300
0	0	3268	11176	5	8915	0	0	2710	300
0	0	3264	11176	5	8920	0	0	2710	300
0	0	3258	11171	5	8925	0	0	2710	300
0	0	3252	11171	5	8930	0	0	2710	300
0	0	3246	11171	5	8935	0	0	2710	300
0	0	3239	11171	5	8940	0	0	2710	300
0	0	3234	11176	5	8945	0	0	2710	300
0	0	3228	11179	5	8950	0	0	2710	300
0	0	3223	11179	5	8955	0	0	2710	300
0	0	3219	11184	5	8960	0	0	2710	300
0	0	3214	11184	5	8965	0	0	2710	310
0	0	3210	11179	5	8970	0	0	2710	310
0	0	3207	11172	5	8975	0	0	2710	330
0	0	3207	11162	5	8980	0	0	2710	330
0	0	3200	11151	5	8985	0	0	2710	330
0	0	3197	11138	5	8990	0	0	2720	330
0	0	3192	11123	5	8995	0	0	2720	330
0	0	3189	11108	5	9000	0	0	2720	330
0	0	3184	11092	5	9005	0	0	2720	330
0	0	3180	11078	5	9010	0	0	2720	330
0	0	3176	11067	5	9015	0	0	2720	330
0	0	3170	11058	5	9020	0	0	2720	330
0	0	3166	11052	5	9025	0	0	2720	330
0	0	3166	11048	5	9030	0	0	2720	330
0	0	3166	11048	5	9035	0	0	2720	330
0	0	3166	11044	5	9040	0	0	2720	330
0	0	3166	11044	5	9045	0	0	2730	340
0	0	3166	11044	5	9050	0	0	2730	340
0	0	3166	11047	5	9055	1	661	2740	360
0	0	3166	11047	5	9060	1	694	2740	360
0	0	3166	11047	5	9065	1	713	2740	360
0	0	3166	11047	5	9070	1	723	2740	360
0	0	3166	11047	5	9075	1	732	2740	360
0	0	3166	11047	5	9080	1	745	2740	360
0	0	3166	11047	5	9085	1	758	2740	360
0	0	3166	11047	5	9090	1	769	2740	360
0	0	3166	11047	5	9095	1	779	2740	360
0	0	3166	11047	5	9100	1	790	2740	360
0	0	3166	11047	5	9105	1	801	2740	360
0	0	3170	11047	5	9110	1	813	2760	360
0	0	3170	11047	5	9115	1	823	2760	360
0	0	3170	11052	5	9120	1	833	2760	360
0	0	3170	11052	5	9125	1	843	2760	360
0	0	3174	11052	5	9130	1	850	2760	360
0	0	3174	11057	5	9135	1	855	2760	360
0	0	3179	11057	5	9140	1	859	2760	360
0	0	3179	11064	5	9145	1	860	2760	360
0	0	3186	11070	5	9150	1	860	2760	360
0	0	3192	11079	5	9155	1	859	2760	360
0	0	3198	11092	5	9160	1	860	2760	360
0	0	3204	11105	5	9165	1	864	2760	360
0	0	3209	11118	5	9170	1	867	2760	360
0	0	3213	11131	5	9175	1	867	2740	360
0	0	3218	11144	5	9180	1	866	2740	360
0	0	3226	11163	5	9185	1	861	2740	360
0	0	3234	11187	5	9190	1	868	2740	360
0	0	3242	11211	5	9195	1	869	2740	360
0	0	3252	11235	5	9200	1	865	2740	360
0	0	3261	11262	5	9205	1	860	2740	360
0	0	3272	11290	5	9210	1	865	2740	360
0	0	3283	11323	5	9215	1	860	2740	360
0	0	3293	11355	5	9220	1	859	2740	360
0	0	3302	11383	5	9225	1	856	2740	360
0	0	3311	11409	5	9230	1	844	2740	360
0	0	3319	11431	5	9235	1	848	2740	360
0	0	3326	11451	5	9240	1	847	2740	360
0	0	3332	11471	5	9245	1	847	2740	360
0	0	3338	11488	5	9250	1	845	2740	360
0	0	3343	11506	5	9255	1	846	2740	360
0	0	3348	11523	5	9260	1	846	2740	360
0	0	3353	11537	5	9265	1	847	2740	360
0	0	3358	11549	5	9270	1	845	2740	360
0	0	3364	11562	5	9275	1	845	2740	360
0	0	3370	11578	5	9280	1	848	2740	360
0	0	3377	11596	5	9285	1	847	2720	360
0	0	3385	11616	5	9290	1	845	2720	360
0	0	3392	11634	5	9295	1	845	2720	360
0	0	3399	11649	5	9300	1	848	2710	360
0	0	3407	11664	5	9305	1	844	2710	360
0	0	3415	11677	5	9310	1	845	2710	360
0	0	3421	11688	5	9315	1	849	2710	360
0	0	3428	11698	5	9320	1	847	2700	360
0	0	3434	11706	5	9325	1	841	2700	360
0	0	3440	11716	5	9330	1	847	2700	360
0	0	3446	11728	5	9335	1	847	2700	340
0	0	3451	11739	6	9341	1	848	2700	340
0	0	3451	11747	5	9346	1	847	2700	330
0	0	3456	11753	5	9351	1	847	2700	330
0	0	3460	11759	5	9356	1	844	2700	330
0	0	3465	11766	5	9361	1	840	2700	340
0	0	3471	11775	5	9366	1	843	2690	340
0	0	3475	11782	5	9371	1	843	2690	360
0	0	3475	11787	5	9376	1	843	2690	360
0	0	3479	11787	5	9381	1	843	2690	360
0	0	3479	11792	5	9386	1	843	2680	360
0	0	3479	11792	5	9391	1	843	2680	360
0	0	3483	11796	5	9396	1	845	2680	360
0	0	3483	11796	5	9401	1	845	2680	360
0	0	3483	11796	5	9406	1	845	2680	360
0	0	3483	11800	5	9411	1	845	2680	360
0	0	3483	11800	5	9416	1	846	2680	360
0	0	3487	11800	5	9421	1	846	2680	370
0	0	3487	11800	5	9426	1	846	2680	370
0	0	3487	11800	5	9431	1	845	2690	390
0	0	3491	11804	5	9436	1	845	2690	390
0	0	3491	11804	5	9441	1	844	2690	390
0	0	3497	11811	5	9446	1	841	2690	390
0	0	3502	11817	5	9451	1	839	2690	390
0	0	3505	11824	5	9456	1	843	2690	390
0	0	3511	11831	5	9461	1	841	2690	390
0	0	3516	11837	5	9466	1	838	2690	390
0	0	3521	11842	5	9471	1	838	2690	390
0	0	3526	11847	5	9476	1	841	2690	370
0	0	3530	11851	5	9481	1	843	2690	370
0	0	3530	11851	5	9486	1	843	2690	360
0	0	3534	11855	5	9491	1	841	2690	360
0	0	3534	11855	5	9496	1	841	2690	360
0	0	3540	11860	5	9501	1	840	2690	360
0	0	3540	11860	5	9506	1	841	2690	360
0	0	3545	11866	5	9511	1	843	2690	360
0	0	3545	11866	5	9516	1	843	2690	360
0	0	3545	11870	5	9521	1	841	2690	360
0	0	3549	11870	5	9526	1	841	2680	360
0	0	3549	11870	5	9531	1	841	2680	360
0	0	3549	11870	5	9536	1	841	2680	360
0	0	3549	11874	5	9541	1	841	2680	360
0	0	3553	11874	5	9546	1	842	2680	360
0	0	3553	11874	5	9551	1	842	2680	360
0	0	3553	11874	5	9556	1	843	2680	360
0	0	3553	11874	5	9561	1	843	2680	360
0	0	3557	11874	5	9566	1	843	2680	340
0	0	3557	11874	5	9571	1	845	2680	340
0	0	3557	11874	5	9576	1	846	2680	330
0	0	3557	11874	5	9581	1	848	2680	330
0	0	3561	11874	5	9586	1	850	2680	330
0	0	3561	11874	5	9591	1	851	2680	330
0	0	3561	11874	5	9596	1	852	2680	330
0	0	3561	11874	5	9601	1	853	2680	330
0	0	3565	11874	5	9606	1	853	2680	330
0	0	3565	11874	5	9611	1	854	2680	330
0	0	3565	11874	5	9616	1	854	2680	330
0	0	3565	11874	5	9621	1	854	2680	330
0	0	3565	11870	5	9626	1	852	2680	330
0	0	3565	11870	5	9631	1	850	2680	330
0	0	3565	11864	5	9636	1	848	2680	330
0	0	3565	11859	5	9641	1	847	2680	330
0	0	3565	11852	5	9646	1	846	2680	330
0	0	3565	11840	5	9651	1	842	2680	330
0	0	3561	11821	5	9656	1	842	2680	340
0	0	3557	11793	5	9661	1	839	2680	340
0	0	3551	11758	5	9666	1	841	2680	360
0	0	3544	11716	5	9671	1	844	2680	360
0	0	3537	11671	5	9676	1	847	2680	360
0	0	3531	11626	5	9681	1	843	2680	360
0	0	3523	11581	5	9686	1	841	2680	360
0	0	3515	11533	5	9691	1	842	2690	360
0	0	3505	11485	5	9696	1	840	2690	360
0	0	3493	11435	5	9701	1	837	2690	360
0	0	3479	11381	5	9706	1	841	2700	360
0	0	3465	11332	5	9711	1	836	2700	360
0	0	3450	11282	5	9716	1	834	2700	360
0	0	3435	11236	5	9721	1	835	2700	360
0	0	3419	11195	5	9726	1	833	2700	360
0	0	3405	11156	5	9731	1	828	2700	360
0	0	3391	11121	5	9736	1	828	2700	360
0	0	3380	11087	5	9741	1	829	2710	360
0	0	3369	11054	5	9746	1	828	2710	360
0	0	3359	11022	5	9751	1	824	2720	360
0	0	3352	10993	5	9756	1	825	2720	360
0	0	3345	10966	5	9761	1	823	2740	360
0	0	3339	10942	5	9766	1	821	2740	360
0	0	3334	10919	5	9771	1	818	2740	360
0	0	3329	10894	5	9776	1	819	2740	360
0	0	3326	10870	5	9781	1	823	2740	360
0	0	3322	10846	5	9786	1	821	2760	360
0	0	3322	10825	5	9791	1	821	2760	360
0	0	3322	10806	5	9796	1	821	2760	340
0	0	3318	10790	5	9801	1	822	2760	340
0	0	3318	10778	5	9806	1	826	2770	330
0	0	3318	10768	5	9811	1	827	2770	330
0	0	3318	10761	5	9816	1	825	2770	330
0	0	3318	10754	5	9821	1	823	2780	330
0	0	3318	10749	5	9826	1	825	2780	330
0	0	3314	10744	5	9831	1	825	2780	330
0	0	3314	10741	5	9836	1	825	2790	330
0	0	3314	10741	5	9841	1	825	2790	330
0	0	3314	10737	5	9846	1	825	2790	330
0	0	3314	10737	5	9851	1	825	2790	330
0	0	3314	10737	5	9856	1	827	2790	330
0	0	3314	10737	5	9861	1	828	2790	330
0	0	3314	10734	5	9866	1	828	2790	330
0	0	3311	10734	5	9871	1	829	2790	330
0	0	3311	10734	5	9876	1	829	2790	330
0	0	3311	10734	5	9881	1	829	2780	330
0	0	3311	10734	5	9886	1	829	2780	330
0	0	3311	10734	5	9891	1	829	2780	330
0	0	3311	10734	5	9896	1	829	2780	330
0	0	3311	10734	5	9901	1	829	2770	330
0	0	3311	10734	5	9906	1	829	2770	330
0	0	3311	10734	5	9911	1	829	2770	330
0	0	3311	10734	5	9916	1	831	2770	330
0	0	3311	10734	5	9921	1	831	2770	330
0	0	3311	10734	5	9926	1	832	2770	330
0	0	3311	10734	5	9931	1	833	2770	330
0	0	3311	10734	5	9936	1	834	2770	330
0	0	3311	10734	5	9941	1	836	2770	330
0	0	3311	10734	5	9946	1	838	2770	330
0	0	3311	10734	5	9951	1	841	2770	330
0	0	3311	10734	5	9956	1	845	2770	330
0	0	3311	10737	5	9961	1	848	2770	330
0	0	3311	10737	5	9966	1	851	2770	330
0	0	3311	10737	5	9971	1	853	2770	330
0	0	3311	10737	5	9976	1	854	2770	330
0	0	3311	10737	5	9981	1	856	2770	330
0	0	3311	10737	5	9986	1	856	2780	330
0	0	3311	10742	5	9991	1	857	2780	330
0	0	3311	10742	5	9996	1	857	2780	330
[truncated: 266 more rows]
