# Supplementary material for: “Let Me Hear Your Handwriting!” Evaluating the Movement Fluency from Its Sonification
Source: PLoS One. 2015 Jun 17;10(6):e0128388. doi: 10.1371/journal.pone.0128388 (PMC4470513; doi:10.1371/journal.pone.0128388)
Supplement: S1 Dataset — (ZIP) [file pone.0128388.s004.zip › S4_Dataset_Experiment1/NA2.txt]

Identification :	nathan
2008-09-26	09:49:37
Fichier origine :	C:\Documents and Settings\schon\Bureau\Ecriture\nathan lapin2.txt
Nb segments :	1
Seg	Num	X /100 mm	Y /100 mm	Interv ms	Time ms	Tip	P	Az	Al
0	0	7784	12709	20	20	0	0	2140	480
0	0	7784	12700	5	25	0	0	2150	480
0	0	7780	12681	5	30	0	0	2150	480
0	0	7775	12652	5	35	0	0	2150	480
0	0	7769	12614	5	40	0	0	2170	500
0	0	7761	12577	5	45	0	0	2170	500
0	0	7751	12539	5	50	0	0	2180	500
0	0	7739	12499	5	55	0	0	2190	520
0	0	7727	12458	5	60	0	0	2200	530
0	0	7715	12416	5	65	0	0	2210	560
0	0	7698	12373	5	70	0	0	2240	570
0	0	7682	12328	5	75	0	0	2280	590
0	0	7662	12282	5	80	0	0	2290	600
0	0	7639	12230	5	85	0	0	2340	610
0	0	7615	12179	5	90	0	0	2410	610
0	0	7588	12128	5	95	0	0	2520	600
0	0	7558	12073	5	100	0	0	2590	570
0	0	7529	12022	5	105	0	0	2650	540
0	0	7498	11972	5	110	0	0	2700	490
0	0	7467	11925	5	115	0	0	2730	460
0	0	7436	11883	5	120	0	0	2760	450
0	0	7405	11847	5	125	0	0	2780	420
0	0	7373	11814	5	130	0	0	2820	390
0	0	7346	11785	5	135	0	0	2840	380
0	0	7319	11757	5	140	0	0	2830	350
0	0	7294	11731	5	145	0	0	2840	330
0	0	7271	11705	5	150	0	0	2830	320
0	0	7247	11680	5	155	0	0	2820	290
0	0	7225	11657	5	160	0	0	2810	300
0	0	7204	11633	5	165	0	0	2810	300
0	0	7182	11612	5	170	0	0	2800	300
0	0	7161	11591	5	175	0	0	2790	300
0	0	7140	11571	5	180	0	0	2790	310
0	0	7120	11553	5	185	0	0	2780	340
0	0	7103	11536	5	190	0	0	2780	370
0	0	7088	11519	5	195	0	0	2770	390
0	0	7076	11505	5	200	0	0	2750	420
0	0	7066	11494	5	205	0	0	2750	430
0	0	7058	11484	5	210	0	0	2720	450
0	0	7051	11478	5	215	0	0	2700	460
0	0	7046	11472	5	220	0	0	2700	480
0	0	7041	11468	5	225	0	0	2700	490
0	0	7036	11464	5	230	0	0	2700	490
0	0	7032	11459	5	235	0	0	2700	510
0	0	7027	11456	5	240	0	0	2730	520
0	0	7022	11450	5	245	0	0	2730	520
0	0	7017	11444	5	250	0	0	2740	540
0	0	7012	11439	5	255	0	0	2740	540
0	0	7006	11432	5	260	0	0	2740	540
0	0	7000	11426	5	265	0	0	2770	550
0	0	6994	11420	5	270	0	0	2770	550
0	0	6987	11415	5	275	0	0	2780	570
0	0	6981	11409	5	280	0	0	2790	570
0	0	6974	11404	5	285	0	0	2790	570
0	0	6967	11401	5	290	0	0	2790	570
0	0	6960	11397	5	295	0	0	2820	560
0	0	6952	11397	5	300	0	0	2820	560
0	0	6943	11393	5	305	0	0	2830	570
0	0	6935	11393	5	310	0	0	2830	570
0	0	6927	11393	5	315	0	0	2840	590
0	0	6917	11393	5	320	0	0	2850	590
0	0	6907	11400	5	325	0	0	2850	590
0	0	6896	11404	5	330	0	0	2850	590
0	0	6883	11410	5	335	0	0	2850	590
0	0	6868	11415	5	340	0	0	2860	600
0	0	6852	11422	5	345	0	0	2860	600
0	0	6833	11429	5	350	0	0	2870	620
0	0	6814	11437	5	355	0	0	2870	620
0	0	6794	11445	5	360	0	0	2870	620
0	0	6774	11454	5	365	0	0	2870	620
0	0	6755	11463	5	370	0	0	2880	630
0	0	6738	11472	5	375	0	0	2860	630
0	0	6723	11480	5	380	0	0	2880	650
0	0	6709	11488	5	385	0	0	2880	650
0	0	6698	11495	5	390	0	0	2880	650
0	0	6688	11500	5	395	0	0	2840	660
0	0	6680	11500	5	400	0	0	2840	660
0	0	6674	11505	5	405	0	0	2850	680
0	0	6668	11505	5	410	0	0	2830	690
0	0	6665	11509	5	415	0	0	2840	690
0	0	6661	11509	5	420	0	0	2840	690
0	0	6657	11516	5	425	0	0	2790	720
0	0	6657	11516	5	430	0	0	2790	720
0	0	6652	11523	5	435	0	0	2790	720
0	0	6652	11527	5	440	0	0	2800	730
0	0	6647	11527	5	445	0	0	2770	730
0	0	6647	11533	5	450	0	0	2770	750
0	0	6642	11533	5	455	0	0	2770	750
0	0	6642	11539	5	460	0	0	2770	750
0	0	6634	11539	5	465	0	0	2700	750
0	0	6629	11544	5	470	0	0	2700	750
0	0	6624	11544	5	475	0	0	2700	750
0	0	6618	11544	5	480	0	0	2700	760
0	0	6612	11549	5	485	0	0	2700	760
0	0	6606	11549	5	490	0	0	2700	780
0	0	6600	11549	5	495	0	0	2700	780
0	0	6593	11549	5	500	0	0	2700	780
0	0	6586	11549	5	505	0	0	2700	780
0	0	6580	11549	5	510	0	0	2700	790
0	0	6574	11549	5	515	0	0	2700	790
0	0	6568	11544	5	520	0	0	2700	810
0	0	6564	11540	5	525	0	0	2700	810
0	0	6564	11534	5	530	0	0	2700	810
0	0	6560	11527	5	535	0	0	2700	810
0	0	6560	11519	5	540	0	0	2700	810
0	0	6560	11511	5	545	0	0	2700	820
0	0	6565	11504	5	550	0	0	2700	820
0	0	6565	11497	5	555	0	0	2700	840
0	0	6565	11491	5	560	0	0	2700	840
0	0	6571	11485	5	565	0	0	2700	840
0	0	6571	11479	5	570	0	0	2700	840
0	0	6574	11475	5	575	0	0	2700	840
0	0	6574	11471	5	580	0	0	2700	840
0	0	6574	11467	5	585	0	0	2700	840
0	0	6574	11467	5	590	0	0	2880	840
0	0	6574	11463	5	595	0	0	2880	840
0	0	6571	11463	5	600	0	0	2880	840
0	0	6571	11457	5	605	0	0	2880	840
0	0	6565	11453	5	610	0	0	2880	840
0	0	6565	11450	5	615	0	0	2970	830
0	0	6558	11450	5	620	0	0	2970	830
0	0	6558	11444	5	625	0	0	2970	830
0	0	6552	11444	5	630	0	0	2990	800
0	0	6548	11440	5	635	0	0	2920	770
0	0	6544	11440	5	640	0	0	2860	720
0	0	6536	11444	5	645	0	0	2830	690
0	0	6527	11444	5	650	0	0	2810	660
0	0	6517	11450	5	655	0	0	2790	610
0	0	6506	11450	5	660	0	0	2780	570
0	0	6495	11456	5	665	0	0	2760	520
0	0	6484	11461	5	670	0	0	2760	480
0	0	6472	11466	5	675	0	0	2750	450
0	0	6459	11471	5	680	0	0	2730	400
0	0	6444	11471	5	685	0	0	2720	360
0	0	6430	11476	5	690	0	0	2720	330
0	0	6416	11476	5	695	0	0	2720	300
0	0	6403	11470	5	700	0	0	2710	300
0	0	6390	11462	5	705	0	0	2710	300
0	0	6379	11451	5	710	0	0	2710	300
0	0	6367	11437	5	715	0	0	2710	300
0	0	6356	11423	5	720	0	0	2710	300
0	0	6346	11407	5	725	0	0	2710	300
0	0	6335	11392	5	730	0	0	2710	300
0	0	6325	11377	5	735	0	0	2710	300
0	0	6316	11362	5	740	0	0	2720	300
0	0	6306	11349	5	745	0	0	2720	300
0	0	6298	11333	5	750	0	0	2730	300
0	0	6290	11318	5	755	0	0	2730	300
0	0	6282	11304	5	760	0	0	2730	300
0	0	6277	11288	5	765	0	0	2750	300
0	0	6271	11278	5	770	0	0	2750	300
0	0	6271	11270	5	775	0	0	2760	300
0	0	6265	11263	5	780	0	0	2770	300
0	0	6261	11258	5	785	0	0	2780	300
0	0	6261	11258	5	790	0	0	2790	300
0	0	6261	11258	5	795	0	0	2790	300
0	0	6221	11468	5	800	0	0	2680	330
0	0	6221	11468	5	805	0	0	2680	330
0	0	6227	11463	5	810	0	0	2680	330
0	0	6235	11458	5	815	0	0	2680	330
0	0	6244	11452	5	820	0	0	2680	330
0	0	6254	11447	5	825	0	0	2680	330
0	0	6265	11441	5	830	0	0	2680	330
0	0	6275	11437	5	835	0	0	2690	330
0	0	6287	11430	5	840	0	0	2690	330
0	0	6299	11424	5	845	0	0	2690	330
0	0	6310	11419	5	850	0	0	2690	330
0	0	6319	11415	5	855	0	0	2690	330
0	0	6327	11415	5	860	0	0	2690	330
0	0	6332	11415	5	865	0	0	2690	310
0	0	6337	11415	5	870	0	0	2690	310
0	0	6337	11415	5	875	0	0	2690	300
0	0	6341	11422	5	880	0	0	2690	300
0	0	6341	11428	5	885	0	0	2700	300
0	0	6341	11436	5	890	0	0	2700	300
0	0	6341	11442	5	895	0	0	2700	300
0	0	6341	11448	5	900	0	0	2700	300
0	0	6341	11454	5	905	0	0	2700	300
0	0	6341	11454	5	910	0	0	2700	300
0	0	6341	11459	5	915	0	0	2700	300
0	0	6341	11459	5	920	0	0	2700	300
0	0	6341	11462	5	925	0	0	2700	300
0	0	6341	11462	5	930	0	0	2700	300
0	0	6341	11462	5	935	0	0	2700	300
0	0	6341	11462	5	940	0	0	2700	300
0	0	6345	11457	5	945	0	0	2700	300
0	0	6345	11457	5	950	0	0	2700	300
0	0	6345	11453	5	955	0	0	2700	300
0	0	6340	11453	5	960	0	0	2690	300
0	0	6336	11453	5	965	0	0	2690	300
0	0	6330	11453	5	970	0	0	2700	310
0	0	6325	11453	5	975	0	0	2700	310
0	0	6316	11453	5	980	0	0	2700	330
0	0	6306	11453	5	985	0	0	2700	330
0	0	6295	11448	5	990	0	0	2700	340
0	0	6283	11444	5	995	0	0	2700	340
0	0	6270	11441	5	1000	0	0	2700	360
0	0	6260	11437	5	1005	0	0	2700	370
0	0	6248	11433	5	1010	0	0	2700	390
0	0	6238	11428	5	1015	0	0	2700	400
0	0	6228	11423	5	1020	0	0	2720	400
0	0	6220	11419	5	1025	0	0	2720	420
0	0	6213	11415	5	1030	0	0	2730	430
0	0	6207	11410	5	1035	0	0	2730	450
0	0	6202	11405	5	1040	0	0	2750	460
0	0	6197	11399	6	1046	0	0	2750	460
0	0	6197	11394	5	1051	0	0	2770	480
0	0	6192	11387	5	1056	0	0	2770	490
0	0	6192	11381	5	1061	0	0	2790	490
0	0	6188	11376	5	1066	0	0	2800	510
0	0	6188	11371	5	1071	0	0	2810	510
0	0	6184	11366	5	1076	0	0	2810	510
0	0	6184	11362	5	1081	0	0	2820	530
0	0	6178	11357	5	1086	0	0	2850	530
0	0	6178	11352	5	1091	0	0	2850	530
0	0	6174	11347	5	1096	0	0	2850	530
0	0	6174	11344	5	1101	0	0	2860	540
0	0	6174	11344	5	1106	0	0	2870	540
0	0	6174	11338	5	1111	0	0	2880	560
0	0	6174	11334	5	1116	0	0	2880	560
0	0	6174	11330	5	1121	0	0	2880	560
0	0	6170	11325	5	1126	0	0	2910	550
0	0	6170	11320	5	1131	0	0	2910	550
0	0	6170	11315	5	1136	0	0	2910	550
0	0	6170	11309	5	1141	0	0	2910	550
0	0	6166	11304	5	1146	0	0	2910	550
0	0	6166	11298	5	1151	0	0	2910	550
0	0	6166	11292	5	1156	0	0	2920	550
0	0	6166	11285	5	1161	0	0	2920	550
0	0	6166	11276	5	1166	0	0	2920	550
0	0	6170	11267	5	1171	0	0	2920	550
0	0	6174	11256	5	1176	0	0	2920	550
0	0	6178	11244	5	1181	0	0	2920	550
0	0	6183	11232	5	1186	0	0	2920	550
0	0	6189	11219	5	1191	0	0	2920	550
0	0	6195	11206	5	1196	0	0	2920	550
0	0	6202	11193	5	1201	0	0	2920	550
0	0	6209	11181	5	1206	0	0	2920	550
0	0	6215	11169	5	1211	0	0	2920	550
0	0	6221	11158	5	1216	0	0	2950	540
0	0	6226	11148	5	1221	0	0	2950	540
0	0	6231	11138	5	1226	0	0	2950	540
0	0	6237	11130	5	1231	0	0	2950	540
0	0	6242	11121	5	1236	0	0	2950	540
0	0	6247	11113	5	1241	0	0	2950	540
0	0	6252	11107	5	1246	0	0	2950	540
0	0	6256	11102	5	1251	0	0	2950	540
0	0	6260	11098	5	1256	0	0	2960	550
0	0	6260	11098	5	1261	0	0	2960	550
0	0	6266	11098	5	1266	0	0	2980	570
0	0	6266	11094	5	1271	0	0	2980	570
0	0	6271	11094	5	1276	0	0	2980	570
0	0	6271	11094	5	1281	0	0	2980	570
0	0	6276	11094	5	1286	0	0	2980	570
0	0	6276	11094	5	1291	0	0	2980	570
0	0	6281	11091	5	1296	0	0	2980	570
0	0	6281	11091	5	1301	0	0	2980	570
0	0	6281	11091	5	1306	0	0	2980	570
0	0	6281	11091	5	1311	0	0	2980	570
0	0	6281	11091	5	1316	0	0	2980	570
0	0	6281	11091	5	1321	0	0	2960	580
0	0	6281	11091	5	1326	0	0	2960	580
0	0	6276	11091	5	1331	0	0	2980	600
0	0	6276	11091	5	1336	0	0	2980	600
0	0	6280	11085	4	1340	0	0	2990	630
0	0	6280	11081	5	1345	0	0	2990	630
0	0	6274	11081	5	1350	0	0	2990	630
0	0	6269	11081	5	1355	0	0	2990	630
0	0	6265	11081	5	1360	0	0	2960	640
0	0	6261	11081	5	1365	0	0	2960	640
0	0	6261	11081	5	1370	0	0	2960	640
0	0	6256	11081	5	1375	0	0	2960	640
0	0	6256	11081	5	1380	0	0	2960	640
0	0	6252	11081	5	1385	0	0	2970	650
0	0	6252	11081	5	1390	1	80	2990	660
0	0	6252	11081	5	1395	1	111	2990	660
0	0	6252	11081	5	1400	1	138	2990	660
0	0	6252	11081	5	1405	1	166	2990	660
0	0	6252	11081	5	1410	1	195	2990	660
0	0	6249	11081	5	1415	1	227	2990	660
0	0	6249	11081	5	1420	1	263	2990	660
0	0	6249	11078	5	1425	1	294	2990	660
0	0	6249	11078	5	1430	1	317	2990	660
0	0	6249	11078	5	1435	1	343	2990	660
0	0	6249	11078	5	1440	1	365	2990	660
0	0	6249	11074	5	1445	1	385	2990	660
0	0	6249	11074	5	1450	1	401	2990	660
0	0	6249	11074	5	1455	1	422	2990	660
0	0	6249	11070	5	1460	1	451	2990	660
0	0	6249	11070	5	1465	1	488	2990	660
0	0	6249	11070	5	1470	1	525	2990	660
0	0	6249	11066	5	1475	1	554	2990	660
0	0	6249	11066	5	1480	1	580	3030	650
0	0	6249	11062	5	1485	1	603	3030	650
0	0	6249	11062	5	1490	1	625	3030	650
0	0	6249	11058	5	1495	1	645	3030	650
0	0	6249	11058	5	1500	1	666	3030	650
0	0	6249	11058	5	1505	1	672	3030	650
0	0	6249	11054	5	1510	1	674	3030	650
0	0	6249	11054	5	1515	1	672	3030	650
0	0	6249	11054	5	1520	1	671	3030	650
0	0	6249	11054	5	1525	1	671	3030	650
0	0	6249	11054	5	1530	1	669	3030	650
0	0	6249	11054	5	1535	1	666	3030	650
0	0	6249	11054	5	1540	1	666	3030	650
0	0	6249	11054	5	1545	1	666	3030	650
0	0	6249	11054	5	1550	1	667	3030	650
0	0	6249	11051	5	1555	1	669	3030	650
0	0	6249	11051	5	1560	1	674	3030	650
0	0	6249	11051	5	1565	1	681	3030	650
0	0	6249	11051	5	1570	1	688	3030	650
0	0	6249	11047	5	1575	1	698	3030	650
0	0	6249	11047	5	1580	1	709	3030	650
0	0	6249	11047	5	1585	1	718	3050	650
0	0	6249	11047	5	1590	1	726	3050	650
0	0	6249	11047	5	1595	1	731	3050	650
0	0	6249	11047	5	1600	1	733	3050	650
0	0	6249	11043	5	1605	1	737	3050	650
0	0	6249	11043	5	1610	1	742	3050	650
0	0	6249	11043	5	1615	1	748	3050	650
0	0	6249	11043	5	1620	1	755	3050	650
0	0	6249	11043	5	1625	1	762	3050	650
0	0	6249	11043	5	1630	1	770	3050	650
0	0	6249	11043	5	1635	1	779	3050	650
0	0	6249	11043	5	1640	1	789	3020	630
0	0	6249	11043	5	1645	1	797	3020	630
0	0	6249	11043	5	1650	1	804	3010	630
0	0	6249	11043	5	1655	1	809	3010	630
0	0	6249	11043	5	1660	1	813	3010	630
0	0	6249	11043	5	1665	1	815	3040	620
0	0	6245	11043	5	1670	1	815	3040	620
0	0	6245	11043	5	1675	1	817	3040	620
0	0	6245	11043	5	1680	1	819	3040	620
0	0	6245	11043	5	1685	1	821	3040	620
0	0	6245	11043	5	1690	1	826	3040	620
0	0	6245	11043	5	1695	1	831	3040	620
0	0	6245	11043	5	1700	1	837	3010	630
0	0	6245	11043	5	1705	1	842	3010	630
0	0	6249	11043	5	1710	1	847	3020	630
0	0	6249	11043	5	1715	1	851	3020	630
0	0	6249	11043	5	1720	1	855	3050	650
0	0	6249	11043	5	1725	1	859	3050	650
0	0	6249	11040	5	1730	1	861	3050	650
0	0	6249	11040	5	1735	1	864	3050	650
0	0	6249	11040	5	1740	1	865	3050	650
0	0	6249	11040	5	1745	1	867	3050	650
0	0	6249	11040	5	1750	1	869	3050	650
0	0	6249	11040	5	1755	1	870	3050	650
0	0	6249	11040	5	1760	1	871	3030	650
0	0	6249	11040	5	1765	1	871	3030	650
0	0	6249	11040	5	1770	1	872	3030	650
0	0	6249	11040	5	1775	1	873	3030	650
0	0	6249	11040	5	1780	1	876	3030	650
0	0	6249	11040	5	1785	1	878	3030	650
0	0	6249	11040	5	1790	1	881	3030	650
0	0	6249	11040	5	1795	1	883	3030	650
0	0	6249	11040	5	1800	1	885	3030	650
0	0	6249	11040	5	1805	1	887	3030	650
0	0	6249	11036	5	1810	1	888	3030	650
0	0	6249	11036	5	1815	1	889	3030	650
0	0	6249	11036	5	1820	1	889	2990	660
0	0	6249	11036	5	1825	1	890	2990	660
0	0	6249	11036	5	1830	1	891	2990	660
0	0	6249	11036	5	1835	1	891	2990	660
0	0	6249	11036	5	1840	1	893	2990	660
0	0	6249	11036	5	1845	1	893	2990	660
0	0	6249	11036	5	1850	1	894	2990	660
0	0	6249	11036	5	1855	1	895	2990	660
0	0	6249	11036	5	1860	1	896	2990	660
0	0	6249	11036	6	1866	1	897	2990	660
0	0	6249	11036	5	1871	1	898	2990	660
0	0	6249	11036	5	1876	1	899	2990	660
0	0	6249	11039	5	1881	1	900	2990	660
0	0	6249	11039	5	1886	1	900	2990	660
0	0	6249	11039	5	1891	1	901	2990	660
0	0	6249	11039	5	1896	1	902	2990	660
0	0	6249	11039	5	1901	1	902	2990	660
0	0	6249	11039	5	1906	1	903	2990	660
0	0	6249	11039	5	1911	1	905	2990	660
0	0	6249	11039	5	1916	1	907	2990	660
0	0	6249	11039	5	1921	1	909	2990	660
0	0	6249	11039	5	1926	1	910	2990	660
0	0	6249	11039	5	1931	1	912	3030	650
0	0	6249	11039	5	1936	1	914	3030	650
0	0	6249	11039	5	1941	1	915	3030	650
0	0	6249	11039	5	1946	1	916	3030	650
0	0	6249	11039	5	1951	1	917	3030	650
0	0	6249	11039	5	1956	1	918	3030	650
0	0	6249	11039	5	1961	1	919	3030	650
0	0	6249	11039	5	1966	1	920	3030	650
0	0	6249	11039	5	1971	1	921	3030	650
0	0	6249	11039	5	1976	1	921	3030	650
0	0	6249	11039	5	1981	1	921	3030	650
0	0	6249	11039	5	1986	1	921	3030	650
0	0	6249	11039	5	1991	1	921	3030	650
0	0	6249	11039	5	1996	1	921	3030	650
0	0	6249	11039	5	2001	1	922	3030	650
0	0	6249	11039	5	2006	1	922	3030	650
0	0	6249	11039	5	2011	1	923	3030	650
0	0	6249	11039	5	2016	1	925	3030	650
0	0	6249	11039	5	2021	1	927	3030	650
0	0	6249	11039	5	2026	1	930	3030	650
0	0	6249	11039	5	2031	1	933	3030	650
0	0	6249	11039	5	2036	1	935	3030	650
0	0	6249	11039	5	2041	1	937	3030	650
0	0	6249	11039	5	2046	1	939	3030	650
0	0	6252	11039	5	2051	1	941	3030	650
0	0	6252	11039	5	2056	1	943	3030	650
0	0	6252	11039	5	2061	1	945	3030	650
0	0	6252	11039	5	2066	1	947	3030	650
0	0	6252	11039	5	2071	1	949	3030	650
0	0	6252	11039	5	2076	1	951	3030	650
0	0	6252	11039	5	2081	1	953	3030	650
0	0	6252	11039	5	2086	1	955	3030	650
0	0	6252	11039	5	2091	1	958	3030	650
0	0	6252	11043	5	2096	1	960	3030	650
0	0	6252	11043	5	2101	1	963	3030	650
0	0	6252	11043	5	2106	1	967	3030	650
0	0	6252	11043	5	2111	1	970	3030	650
0	0	6249	11043	5	2116	1	974	3030	650
0	0	6249	11043	5	2121	1	977	3030	650
0	0	6249	11043	5	2126	1	980	3030	650
0	0	6249	11043	5	2131	1	982	3050	650
0	0	6249	11043	5	2136	1	984	3050	650
0	0	6249	11043	5	2141	1	986	3050	650
0	0	6249	11043	5	2146	1	987	3050	650
0	0	6249	11043	5	2151	1	988	3050	650
0	0	6249	11043	5	2156	1	989	3050	650
0	0	6249	11043	5	2161	1	989	3050	650
0	0	6249	11043	5	2166	1	990	3050	650
0	0	6249	11043	5	2171	1	990	3050	650
0	0	6249	11043	5	2176	1	991	3050	650
0	0	6249	11043	5	2181	1	991	3050	650
0	0	6249	11043	5	2186	1	991	3050	650
0	0	6249	11043	5	2191	1	992	3050	650
0	0	6249	11043	5	2196	1	992	3050	650
0	0	6249	11043	5	2201	1	993	3050	650
0	0	6249	11039	5	2206	1	995	3050	650
0	0	6249	11039	5	2211	1	996	3050	650
0	0	6249	11039	5	2216	1	997	3050	650
0	0	6249	11039	5	2221	1	997	3050	650
0	0	6252	11039	5	2226	1	998	3050	650
0	0	6252	11039	5	2231	1	998	3050	650
0	0	6252	11039	5	2236	1	998	3050	650
0	0	6252	11039	5	2241	1	999	3030	650
0	0	6252	11039	5	2246	1	999	3030	650
0	0	6252	11039	5	2251	1	999	3030	650
0	0	6252	11039	5	2256	1	999	3030	650
0	0	6252	11039	5	2261	1	999	3030	650
0	0	6252	11039	5	2266	1	1000	3030	650
0	0	6252	11039	5	2271	1	999	3030	650
0	0	6252	11039	5	2276	1	999	3030	650
0	0	6252	11039	5	2281	1	998	3030	650
0	0	6252	11039	5	2286	1	998	3030	650
0	0	6252	11039	5	2291	1	996	3030	650
0	0	6252	11039	5	2296	1	995	3030	650
0	0	6252	11039	5	2301	1	994	3030	650
0	0	6252	11039	5	2306	1	992	3030	650
0	0	6252	11039	5	2311	1	990	3030	650
0	0	6252	11039	5	2316	1	988	3030	650
0	0	6252	11039	5	2321	1	986	3030	650
0	0	6252	11039	5	2326	1	985	3030	650
0	0	6252	11039	5	2331	1	983	3030	650
0	0	6252	11039	5	2336	1	982	3030	650
0	0	6252	11043	5	2341	1	980	3030	650
0	0	6252	11043	5	2346	1	979	3030	650
0	0	6252	11043	5	2351	1	977	3030	650
0	0	6252	11043	5	2356	1	975	3030	650
0	0	6252	11043	5	2361	1	973	3030	650
0	0	6252	11043	5	2366	1	971	3030	650
0	0	6252	11043	5	2371	1	969	3030	650
0	0	6252	11043	5	2376	1	968	3030	650
0	0	6252	11043	5	2381	1	967	3030	650
0	0	6252	11043	5	2386	1	966	3030	650
0	0	6256	11043	5	2391	1	964	3030	650
0	0	6256	11047	5	2396	1	963	3030	650
0	0	6256	11047	5	2401	1	961	3030	650
0	0	6256	11047	5	2406	1	958	3030	650
0	0	6256	11047	5	2411	1	956	3030	650
0	0	6256	11052	5	2416	1	954	3030	650
0	0	6261	11055	5	2421	1	953	3030	650
0	0	6261	11060	5	2426	1	952	3030	650
0	0	6268	11066	5	2431	1	951	3030	650
0	0	6275	11075	5	2436	1	950	3030	650
0	0	6283	11085	5	2441	1	950	3030	650
0	0	6292	11098	5	2446	1	948	3030	650
0	0	6299	11111	5	2451	1	949	3030	650
0	0	6308	11124	5	2456	1	949	3030	650
0	0	6319	11140	5	2461	1	948	3030	650
0	0	6329	11156	5	2466	1	950	3030	650
0	0	6340	11173	5	2471	1	950	3030	650
0	0	6351	11191	5	2476	1	950	3030	650
0	0	6361	11207	5	2481	1	948	3000	640
0	0	6372	11224	5	2486	1	949	3000	640
0	0	6383	11240	5	2491	1	949	2990	630
0	0	6392	11255	5	2496	1	950	2990	630
0	0	6399	11268	5	2501	1	949	2990	630
0	0	6406	11282	5	2506	1	948	2990	630
0	0	6414	11298	5	2511	1	945	2990	630
0	0	6422	11316	5	2516	1	945	2990	630
0	0	6430	11332	5	2521	1	942	2990	630
0	0	6441	11352	5	2526	1	937	2970	610
0	0	6451	11377	5	2531	1	937	2970	610
0	0	6462	11404	5	2536	1	937	2960	600
0	0	6473	11435	5	2541	1	934	2960	600
0	0	6484	11465	5	2546	1	934	2930	610
0	0	6497	11498	5	2551	1	930	2930	610
0	0	6511	11532	5	2556	1	931	2930	610
0	0	6524	11567	5	2561	1	930	2930	610
0	0	6536	11599	5	2566	1	931	2930	610
0	0	6544	11627	5	2571	1	933	2910	610
0	0	6551	11655	5	2576	1	933	2910	610
0	0	6558	11682	5	2581	1	933	2910	610
0	0	6565	11709	5	2586	1	932	2870	620
0	0	6574	11738	5	2591	1	931	2870	620
0	0	6585	11766	5	2596	1	925	2870	620
0	0	6593	11791	5	2601	1	927	2870	620
0	0	6599	11811	5	2606	1	927	2860	630
0	0	6599	11828	5	2611	1	927	2860	630
0	0	6605	11843	5	2616	1	927	2880	650
0	0	6605	11861	5	2621	1	927	2880	650
0	0	6612	11881	5	2626	1	927	2880	650
0	0	6616	11902	5	2631	1	926	2880	650
0	0	6621	11924	5	2636	1	926	2880	650
0	0	6627	11947	5	2641	1	926	2880	660
0	0	6633	11970	5	2646	1	926	2880	660
0	0	6638	11994	5	2651	1	926	2900	680
0	0	6641	12015	5	2656	1	927	2900	680
0	0	6641	12036	5	2661	1	927	2880	660
0	0	6646	12057	5	2666	1	928	2880	660
0	0	6646	12078	5	2671	1	927	2880	650
0	0	6654	12100	5	2676	1	926	2880	650
0	0	6658	12122	5	2681	1	927	2880	650
0	0	6662	12142	5	2686	1	928	2830	650
0	0	6666	12158	5	2691	1	928	2830	650
0	0	6666	12174	5	2696	1	928	2830	650
0	0	6671	12189	5	2701	1	928	2830	650
0	0	6671	12204	5	2706	1	928	2830	650
0	0	6674	12218	5	2711	1	929	2810	660
0	0	6674	12231	5	2716	1	928	2810	660
0	0	6674	12241	5	2721	1	928	2810	660
0	0	6678	12253	5	2726	1	929	2810	660
0	0	6678	12267	5	2731	1	928	2770	660
0	0	6685	12280	5	2736	1	926	2770	660
0	0	6685	12292	5	2741	1	925	2770	660
0	0	6689	12301	5	2746	1	927	2770	660
0	0	6689	12301	5	2751	1	928	2770	660
0	0	6689	12305	5	2756	1	928	2770	660
0	0	6689	12305	5	2761	1	928	2770	660
0	0	6689	12311	5	2766	1	929	2770	660
0	0	6689	12317	5	2771	1	929	2760	640
0	0	6693	12327	5	2776	1	927	2760	640
0	0	6693	12338	5	2781	1	926	2760	630
0	0	6697	12349	5	2786	1	926	2760	630
0	0	6697	12357	5	2791	1	926	2760	630
0	0	6697	12361	5	2796	1	927	2760	630
0	0	6697	12365	5	2801	1	927	2760	630
0	0	6697	12370	5	2806	1	927	2760	630
0	0	6697	12377	5	2811	1	926	2760	630
0	0	6697	12385	5	2816	1	926	2760	630
0	0	6701	12395	5	2821	1	926	2760	630
0	0	6701	12407	5	2826	1	923	2760	630
0	0	6706	12420	5	2831	1	922	2760	630
0	0	6706	12433	5	2836	1	921	2760	630
0	0	6710	12446	5	2841	1	921	2800	630
0	0	6710	12457	5	2846	1	921	2760	630
0	0	6710	12466	5	2851	1	921	2760	630
0	0	6710	12475	5	2856	1	921	2760	630
0	0	6713	12483	5	2861	1	922	2760	630
0	0	6713	12491	5	2866	1	923	2760	630
0	0	6713	12500	5	2871	1	923	2760	630
0	0	6717	12509	5	2876	1	924	2760	630
0	0	6717	12519	5	2881	1	924	2760	630
0	0	6717	12527	5	2886	1	924	2760	630
0	0	6717	12537	5	2891	1	923	2760	630
0	0	6717	12545	5	2896	1	922	2760	630
0	0	6717	12552	5	2901	1	921	2740	630
0	0	6717	12558	5	2906	1	921	2740	630
0	0	6717	12561	5	2911	1	921	2740	630
0	0	6717	12561	5	2916	1	921	2740	630
0	0	6717	12568	5	2921	1	920	2740	630
0	0	6717	12571	5	2926	1	919	2740	630
0	0	6717	12571	5	2931	1	918	2740	630
0	0	6717	12578	5	2936	1	917	2740	630
0	0	6717	12582	5	2941	1	915	2740	630
0	0	6717	12582	5	2946	1	913	2740	630
0	0	6717	12586	5	2951	1	912	2740	630
0	0	6717	12586	5	2956	1	911	2740	630
0	0	6717	12586	5	2961	1	910	2700	630
0	0	6717	12590	5	2966	1	909	2700	630
0	0	6717	12590	5	2971	1	907	2700	630
0	0	6717	12590	5	2976	1	905	2700	630
0	0	6717	12590	5	2981	1	903	2700	630
0	0	6717	12590	5	2986	1	901	2700	630
0	0	6717	12590	5	2991	1	899	2700	630
0	0	6717	12590	5	2996	1	898	2700	630
0	0	6717	12590	5	3001	1	897	2700	630
0	0	6717	12590	5	3006	1	894	2700	630
0	0	6717	12590	5	3011	1	891	2700	630
0	0	6717	12590	5	3016	1	889	2700	630
0	0	6717	12593	5	3021	1	887	2700	630
0	0	6717	12593	5	3026	1	887	2700	630
0	0	6717	12593	5	3031	1	886	2700	630
0	0	6714	12593	5	3036	1	885	2700	630
0	0	6714	12593	5	3041	1	884	2700	630
0	0	6714	12593	5	3046	1	883	2700	630
0	0	6714	12593	5	3051	1	881	2700	630
0	0	6714	12593	5	3056	1	879	2700	630
0	0	6714	12593	5	3061	1	875	2700	630
0	0	6714	12593	5	3066	1	870	2700	630
0	0	6714	12593	5	3071	1	864	2700	630
0	0	6714	12593	5	3076	1	859	2700	630
0	0	6710	12588	5	3081	1	857	2700	630
0	0	6710	12588	5	3086	1	858	2700	630
0	0	6706	12588	5	3091	1	859	2700	630
0	0	6702	12588	5	3096	1	860	2700	630
0	0	6696	12588	5	3101	1	858	2700	630
0	0	6690	12583	5	3106	1	858	2700	630
0	0	6684	12579	5	3111	1	857	2700	630
0	0	6677	12574	5	3116	1	857	2700	630
0	0	6670	12568	5	3121	1	858	2700	630
0	0	6665	12564	5	3126	1	858	2700	630
0	0	6659	12560	5	3131	1	859	2700	630
0	0	6652	12553	5	3136	1	860	2700	630
0	0	6644	12544	5	3141	1	860	2700	630
0	0	6636	12534	5	3146	1	859	2700	630
0	0	6628	12525	5	3151	1	859	2700	630
0	0	6620	12516	5	3156	1	860	2740	630
0	0	6611	12507	5	3161	1	858	2740	630
0	0	6604	12496	5	3166	1	859	2740	630
0	0	6598	12487	5	3171	1	859	2740	630
0	0	6593	12480	5	3176	1	859	2740	630
0	0	6593	12476	5	3181	1	859	2740	630
0	0	6593	12476	5	3186	1	860	2760	630
0	0	6593	12470	5	3191	1	861	2760	640
0	0	6593	12470	5	3196	1	862	2760	640
0	0	6590	12466	5	3201	1	862	2770	660
0	0	6590	12466	5	3206	1	864	2770	660
0	0	6590	12461	5	3211	1	864	2770	660
0	0	6590	12458	5	3216	1	864	2770	660
0	0	6590	12454	5	3221	1	865	2770	660
0	0	6590	12449	5	3226	1	866	2770	660
0	0	6586	12444	5	3231	1	867	2770	660
0	0	6586	12439	5	3236	1	872	2770	660
0	0	6586	12435	5	3241	1	874	2770	660
0	0	6581	12430	5	3246	1	876	2770	660
0	0	6581	12424	5	3251	1	878	2770	660
0	0	6581	12419	5	3256	1	880	2770	660
0	0	6577	12411	5	3261	1	880	2770	660
0	0	6577	12402	5	3266	1	880	2770	660
0	0	6573	12392	5	3271	1	880	2770	660
0	0	6573	12379	5	3276	1	879	2770	660
0	0	6569	12364	5	3281	1	879	2810	660
0	0	6569	12350	5	3286	1	883	2810	660
0	0	6564	12338	5	3291	1	885	2810	660
0	0	6564	12328	5	3296	1	883	2810	660
0	0	6560	12319	5	3301	1	881	2810	660
0	0	6560	12309	5	3306	1	884	2810	660
0	0	6557	12298	5	3311	1	884	2810	660
0	0	6557	12286	5	3316	1	881	2810	660
0	0	6557	12274	5	3321	1	882	2810	660
0	0	6553	12261	5	3326	1	886	2810	660
0	0	6553	12249	5	3331	1	888	2810	660
0	0	6553	12239	5	3336	1	888	2810	660
0	0	6553	12233	5	3341	1	888	2810	660
0	0	6553	12227	5	3346	1	888	2770	660
0	0	6553	12221	5	3351	1	889	2770	660
0	0	6549	12217	5	3356	1	890	2770	660
0	0	6549	12213	5	3361	1	891	2770	660
0	0	6549	12209	5	3366	1	891	2770	660
0	0	6549	12202	5	3371	1	890	2770	660
0	0	6549	12195	5	3376	1	890	2770	660
0	0	6549	12186	5	3381	1	891	2760	640
0	0	6549	12175	5	3386	1	891	2760	640
0	0	6549	12164	5	3391	1	890	2760	630
0	0	6546	12151	5	3396	1	892	2760	630
0	0	6546	12141	5	3401	1	898	2750	610
0	0	6546	12132	5	3406	1	900	2750	610
0	0	6546	12126	5	3411	1	899	2750	600
0	0	6546	12122	5	3416	1	898	2750	600
0	0	6546	12115	5	3421	1	898	2750	580
0	0	6546	12109	5	3426	1	899	2780	580
0	0	6546	12101	5	3431	1	900	2780	570
0	0	6546	12093	5	3436	1	900	2780	570
0	0	6546	12087	5	3441	1	901	2780	570
0	0	6546	12082	5	3446	1	901	2780	570
0	0	6546	12075	5	3451	1	900	2780	570
0	0	6546	12066	5	3456	1	899	2780	570
0	0	6540	12055	5	3461	1	900	2780	570
0	0	6540	12042	5	3466	1	901	2790	570
0	0	6536	12027	5	3471	1	900	2790	570
0	0	6536	12014	5	3476	1	902	2790	570
0	0	6536	12002	5	3481	1	902	2790	570
0	0	6532	11990	5	3486	1	900	2790	570
0	0	6532	11977	5	3491	1	898	2790	570
0	0	6526	11962	5	3496	1	898	2790	570
0	0	6523	11944	5	3501	1	900	2790	570
0	0	6519	11927	5	3506	1	899	2820	560
0	0	6519	11910	5	3511	1	899	2820	560
0	0	6514	11895	5	3516	1	899	2820	560
0	0	6514	11880	5	3521	1	899	2820	560
0	0	6509	11867	5	3526	1	900	2820	560
0	0	6509	11854	5	3531	1	898	2840	560
0	0	6502	11842	5	3536	1	898	2840	560
0	0	6502	11830	5	3541	1	898	2840	560
0	0	6496	11816	5	3546	1	900	2840	560
0	0	6496	11802	5	3551	1	899	2840	560
0	0	6496	11787	5	3556	1	900	2870	560
0	0	6491	11772	5	3561	1	900	2870	570
0	0	6491	11758	5	3566	1	900	2870	570
0	0	6486	11743	5	3571	1	902	2850	590
0	0	6486	11730	5	3576	1	905	2850	590
0	0	6486	11719	5	3581	1	907	2850	590
0	0	6482	11708	5	3586	1	906	2850	590
0	0	6482	11700	5	3591	1	907	2850	590
0	0	6482	11692	5	3596	1	909	2840	590
0	0	6482	11686	5	3601	1	909	2840	590
0	0	6482	11682	5	3606	1	909	2840	590
0	0	6482	11678	5	3611	1	907	2840	590
0	0	6482	11675	5	3616	1	907	2840	590
0	0	6482	11671	5	3621	1	906	2800	600
0	0	6482	11666	5	3626	1	905	2800	600
0	0	6482	11661	5	3631	1	905	2800	600
0	0	6482	11656	5	3636	1	906	2800	600
0	0	6482	11651	5	3641	1	905	2800	600
0	0	6482	11646	5	3646	1	905	2800	600
0	0	6482	11643	5	3651	1	907	2800	600
0	0	6482	11638	5	3656	1	908	2800	600
0	0	6482	11633	5	3661	1	908	2800	600
0	0	6482	11627	5	3666	1	907	2800	600
0	0	6482	11620	5	3671	1	907	2800	600
0	0	6482	11611	5	3676	1	909	2840	590
0	0	6482	11602	5	3681	1	913	2840	590
0	0	6482	11592	5	3686	1	912	2840	590
0	0	6479	11581	5	3691	1	909	2840	590
0	0	6479	11571	5	3696	1	912	2840	590
0	0	6479	11560	5	3701	1	913	2840	590
0	0	6479	11553	5	3706	1	912	2840	590
0	0	6479	11546	5	3711	1	910	2850	590
0	0	6479	11540	5	3716	1	909	2850	590
0	0	6475	11533	5	3721	1	907	2850	590
0	0	6475	11526	5	3726	1	908	2850	590
0	0	6475	11516	5	3731	1	906	2850	590
0	0	6472	11505	5	3736	1	902	2890	590
0	0	6472	11491	5	3741	1	900	2890	590
0	0	6472	11474	5	3746	1	897	2890	590
0	0	6472	11452	5	3751	1	906	2890	590
0	0	6472	11429	5	3756	1	913	2890	590
0	0	6467	11408	5	3761	1	917	2890	590
0	0	6467	11390	5	3766	1	918	2900	580
0	0	6467	11376	5	3771	1	910	2900	580
0	0	6467	11362	5	3776	1	908	2900	580
0	0	6462	11347	5	3781	1	908	2900	580
0	0	6462	11329	5	3786	1	908	2900	580
0	0	6457	11310	5	3791	1	909	2900	580
0	0	6457	11292	5	3796	1	910	2930	580
0	0	6457	11276	5	3801	1	906	2930	580
0	0	6457	11261	5	3806	1	904	2930	580
0	0	6457	11246	5	3811	1	909	2930	580
0	0	6457	11231	5	3816	1	906	2930	580
0	0	6457	11218	5	3821	1	909	2930	580
0	0	6462	11205	5	3826	1	907	2930	580
0	0	6462	11193	5	3831	1	906	2930	580
0	0	6468	11181	5	3836	1	904	2950	580
0	0	6468	11168	5	3841	1	902	2950	580
0	0	6474	11154	5	3846	1	904	2950	580
0	0	6477	11139	5	3851	1	909	2950	580
0	0	6477	11125	5	3856	1	916	2950	580
0	0	6484	11112	5	3861	1	905	2950	580
0	0	6489	11100	5	3866	1	899	2960	580
0	0	6493	11088	5	3871	1	904	2960	580
0	0	6499	11075	5	3876	1	909	2980	600
0	0	6503	11062	5	3881	1	905	2980	600
0	0	6503	11052	5	3886	1	916	2980	600
0	0	6510	11042	5	3891	1	913	2980	600
0	0	6510	11032	5	3896	1	905	2980	600
0	0	6516	11023	5	3901	1	906	2960	580
0	0	6520	11014	5	3906	1	904	2960	580
0	0	6525	11003	5	3911	1	904	2950	580
0	0	6530	10993	5	3916	1	906	2950	580
0	0	6534	10984	5	3921	1	909	2950	580
0	0	6538	10975	5	3926	1	908	2960	580
0	0	6541	10967	5	3931	1	902	2960	580
0	0	6545	10959	5	3936	1	889	2980	600
0	0	6550	10948	5	3941	1	893	3010	590
0	0	6554	10937	5	3946	1	908	3010	590
0	0	6558	10924	5	3951	1	905	3020	600
0	0	6558	10913	5	3956	1	907	3020	600
0	0	6564	10904	5	3961	1	909	3040	620
0	0	6564	10896	5	3966	1	908	3040	620
0	0	6569	10889	5	3971	1	905	3040	620
0	0	6569	10883	5	3976	1	904	3060	620
0	0	6574	10877	5	3981	1	901	3060	620
0	0	6574	10871	5	3986	1	892	3090	640
0	0	6580	10864	5	3991	1	889	3090	640
0	0	6584	10855	5	3996	1	896	3090	640
0	0	6588	10846	5	4001	1	897	3100	650
0	0	6588	10838	5	4006	1	897	3100	650
0	0	6592	10830	5	4011	1	895	3130	660
0	0	6592	10822	5	4016	1	895	3130	660
0	0	6599	10815	5	4021	1	894	3100	650
0	0	6604	10809	5	4026	1	898	3120	640
0	0	6609	10804	5	4031	1	900	3100	630
0	0	6609	10799	5	4036	1	899	3100	630
0	0	6613	10794	5	4041	1	898	3100	630
0	0	6613	10788	5	4046	1	895	3100	630
0	0	6617	10782	5	4051	1	893	3100	630
0	0	6617	10776	5	4056	1	897	3100	630
0	0	6622	10770	5	4061	1	898	3100	630
0	0	6622	10766	5	4066	1	895	3100	630
0	0	6627	10761	5	4071	1	891	3100	630
0	0	6627	10756	5	4076	1	889	3100	630
0	0	6633	10751	5	4081	1	888	3100	630
0	0	6637	10745	5	4086	1	887	3100	630
0	0	6643	10739	5	4091	1	888	3100	630
0	0	6648	10733	5	4096	1	891	3100	630
0	0	6654	10728	5	4101	1	890	3100	630
0	0	6659	10722	5	4106	1	890	3100	630
0	0	6663	10716	5	4111	1	891	3100	630
0	0	6668	10711	5	4116	1	891	3100	630
0	0	6672	10706	5	4121	1	891	3100	630
0	0	6676	10702	5	4126	1	893	3100	630
0	0	6679	10697	5	4131	1	894	3100	630
0	0	6679	10697	5	4136	1	896	3090	640
0	0	6685	10690	5	4141	1	895	3090	640
0	0	6685	10686	5	4146	1	893	3090	640
0	0	6692	10682	5	4151	1	890	3090	640
0	0	6697	10678	5	4156	1	891	3060	620
0	0	6703	10674	5	4161	1	890	3060	620
0	0	6709	10669	5	4166	1	890	3040	620
0	0	6715	10665	5	4171	1	893	3010	630
0	0	6721	10661	5	4176	1	890	3010	630
0	0	6727	10656	5	4181	1	873	3010	630
0	0	6733	10651	5	4186	1	889	3010	630
0	0	6739	10646	5	4191	1	896	3040	620
0	0	6744	10642	5	4196	1	894	3040	620
0	0	6747	10642	5	4201	1	891	3040	620
0	0	6751	10638	5	4206	1	890	3040	620
0	0	6754	10638	5	4211	1	890	3040	620
0	0	6758	10638	5	4216	1	888	3040	620
0	0	6764	10638	5	4221	1	881	3040	620
0	0	6770	10638	5	4226	1	881	3040	620
0	0	6778	10638	5	4231	1	884	3040	620
0	0	6784	10638	5	4236	1	887	3040	620
0	0	6789	10638	5	4241	1	887	3040	620
0	0	6793	10638	5	4246	1	886	3040	620
0	0	6797	10643	5	4251	1	884	3040	620
0	0	6804	10647	5	4256	1	869	3040	620
0	0	6813	10653	5	4261	1	869	3040	620
0	0	6824	10658	5	4266	1	869	3010	630
0	0	6834	10663	5	4271	1	871	3010	630
0	0	6845	10670	5	4276	1	871	3010	630
0	0	6856	10676	5	4281	1	872	3010	630
0	0	6866	10683	5	4286	1	873	2990	610
0	0	6878	10690	5	4291	1	873	2990	610
0	0	6890	10700	5	4296	1	873	2980	600
0	0	6905	10714	5	4301	1	871	2980	600
0	0	6919	10728	5	4306	1	873	2980	600
0	0	6934	10742	5	4311	1	872	2980	600
0	0	6949	10757	5	4316	1	871	2980	600
0	0	6963	10773	5	4321	1	869	2980	600
0	0	6978	10790	5	4326	1	872	2980	600
0	0	6990	10807	5	4331	1	872	2980	600
0	0	6999	10822	5	4336	1	872	2960	580
0	0	7009	10837	5	4341	1	870	2960	580
0	0	7018	10853	5	4346	1	871	2950	580
0	0	7027	10869	5	4351	1	869	2980	570
0	0	7037	10887	5	4356	1	865	2980	570
0	0	7047	10906	5	4361	1	856	2980	570
0	0	7059	10925	6	4367	1	854	2980	570
0	0	7070	10946	5	4372	1	849	2980	570
0	0	7080	10966	5	4377	1	834	2980	570
0	0	7090	10986	5	4382	1	834	2980	570
0	0	7099	11006	5	4387	1	825	2980	570
0	0	7109	11029	5	4392	1	813	2980	570
0	0	7119	11052	5	4397	1	801	2950	580
0	0	7128	11074	5	4402	1	761	2930	560
0	0	7135	11095	5	4407	1	754	2930	560
0	0	7143	11116	5	4412	1	698	2920	550
0	0	7150	11137	5	4417	1	672	2910	550
0	0	7156	11155	5	4422	1	627	2910	550
0	0	7163	11173	5	4427	1	556	2910	550
0	0	7169	11190	5	4432	1	410	2880	560
0	0	7174	11204	5	4437	1	372	2880	560
0	0	7179	11214	5	4442	1	313	2880	560
0	0	7183	11222	5	4447	1	287	2870	560
0	0	7187	11222	5	4452	1	238	2870	560
0	0	7192	11227	5	4457	1	152	2870	560
0	0	7198	11227	5	4462	1	73	2870	560
0	0	7204	11227	5	4467	1	1	2870	560
0	0	7210	11227	5	4472	1	1	2840	560
0	0	7210	11227	5	4477	0	0	2840	560
0	0	7222	11223	5	4482	0	0	2840	560
0	0	7227	11218	5	4487	0	0	2840	560
0	0	7232	11210	5	4492	0	0	2840	560
0	0	7238	11200	5	4497	0	0	2840	560
0	0	7243	11190	5	4502	0	0	2840	560
0	0	7248	11180	5	4507	0	0	2840	560
0	0	7253	11169	5	4512	0	0	2830	540
0	0	7258	11159	5	4517	0	0	2830	540
0	0	7261	11150	5	4522	0	0	2820	530
0	0	7265	11142	5	4527	0	0	2820	530
0	0	7265	11136	5	4532	0	0	2820	530
0	0	7271	11130	5	4537	0	0	2820	530
0	0	7275	11126	5	4542	0	0	2820	530
0	0	7279	11122	5	4547	0	0	2820	530
0	0	7284	11118	5	4552	0	0	2820	530
0	0	7289	11113	5	4557	0	0	2820	530
0	0	7295	11109	5	4562	0	0	2820	530
0	0	7303	11103	5	4567	0	0	2820	530
0	0	7311	11095	5	4572	0	0	2850	530
0	0	7320	11086	5	4577	0	0	2850	530
0	0	7330	11076	5	4582	0	0	2850	530
0	0	7340	11064	5	4587	0	0	2840	510
0	0	7349	11052	5	4592	0	0	2840	510
0	0	7359	11039	5	4597	0	0	2830	500
0	0	7366	11028	5	4602	0	0	2830	500
0	0	7374	11018	5	4607	0	0	2830	500
0	0	7379	11010	5	4612	0	0	2830	500
0	0	7379	11003	5	4617	0	0	2850	500
0	0	7383	10999	5	4622	0	0	2850	500
0	0	7383	10999	5	4627	0	0	2850	500
0	0	7379	10996	5	4632	0	0	2850	500
0	0	7379	10996	5	4637	0	0	2850	500
0	0	7325	11354	4	4641	1	522	2810	540
0	0	7319	11369	5	4646	1	522	2820	560
0	0	7315	11381	5	4651	1	527	2820	560
0	0	7310	11391	5	4656	1	532	2820	560
0	0	7306	11397	5	4661	1	530	2820	560
0	0	7301	11401	5	4666	1	542	2820	560
0	0	7296	11401	5	4671	1	578	2820	560
0	0	7290	11406	5	4676	1	605	2820	560
0	0	7283	11406	5	4681	1	617	2820	560
0	0	7275	11406	5	4686	1	621	2820	560
0	0	7268	11406	5	4691	1	629	2820	560
0	0	7259	11402	5	4696	1	662	2820	560
0	0	7250	11398	5	4701	1	669	2820	560
0	0	7239	11393	5	4706	1	662	2820	560
0	0	7226	11388	5	4711	1	664	2820	560
0	0	7211	11382	5	4716	1	662	2820	560
0	0	7197	11373	5	4721	1	661	2820	560
0	0	7181	11363	5	4726	1	664	2820	560
0	0	7165	11350	5	4731	1	661	2820	560
0	0	7149	11336	5	4736	1	659	2820	560
0	0	7133	11321	5	4741	1	656	2840	560
0	0	7118	11303	5	4746	1	651	2840	560
0	0	7103	11286	5	4751	1	657	2840	560
0	0	7090	11269	5	4756	1	659	2840	560
0	0	7078	11251	5	4761	1	662	2840	560
0	0	7067	11233	5	4766	1	666	2840	560
0	0	7055	11212	5	4771	1	666	2840	560
0	0	7046	11191	5	4776	1	671	2840	560
0	0	7037	11171	5	4781	1	672	2840	560
0	0	7030	11150	5	4786	1	677	2840	570
0	0	7025	11131	5	4791	1	681	2840	570
0	0	7019	11114	5	4796	1	700	2850	590
0	0	7014	11096	5	4801	1	704	2850	590
0	0	7014	11081	5	4806	1	717	2850	590
0	0	7008	11067	5	4811	1	728	2850	590
0	0	7008	11052	5	4816	1	724	2850	590
0	0	7005	11038	5	4821	1	727	2850	590
0	0	7005	11023	5	4826	1	732	2850	590
0	0	7005	11006	5	4831	1	712	2890	590
0	0	7005	10989	5	4836	1	715	2890	590
0	0	7008	10973	5	4841	1	755	2890	590
0	0	7012	10955	5	4846	1	727	2890	590
0	0	7015	10939	5	4851	1	753	2890	590
0	0	7019	10921	5	4856	1	775	2890	590
0	0	7024	10901	5	4861	1	722	2900	580
0	0	7030	10881	5	4866	1	765	2900	580
0	0	7036	10862	5	4871	1	800	2900	580
0	0	7044	10844	5	4876	1	792	2900	580
0	0	7050	10830	5	4881	1	763	2930	580
0	0	7057	10819	5	4886	1	742	2930	580
0	0	7064	10812	5	4891	1	763	2930	580
0	0	7069	10806	5	4896	1	740	2930	580
0	0	7074	10803	5	4901	1	712	2930	580
0	0	7079	10803	5	4906	1	715	2950	580
0	0	7084	10799	5	4911	1	734	2950	580
0	0	7091	10799	5	4916	1	720	2950	580
0	0	7097	10799	5	4921	1	741	2950	580
0	0	7103	10799	5	4926	1	765	2950	580
0	0	7111	10803	5	4931	1	758	2950	580
0	0	7123	10809	5	4936	1	651	2950	580
0	0	7137	10817	5	4941	1	719	2950	580
0	0	7154	10826	5	4946	1	731	2950	580
0	0	7172	10838	5	4951	1	728	2950	580
0	0	7189	10850	5	4956	1	723	2950	580
0	0	7206	10864	5	4961	1	698	2950	580
0	0	7224	10880	5	4966	1	698	2930	560
0	0	7240	10896	5	4971	1	700	2930	560
0	0	7256	10913	5	4976	1	688	2910	550
0	0	7270	10930	5	4981	1	688	2910	550
0	0	7284	10947	5	4986	1	687	2910	550
0	0	7297	10964	5	4991	1	700	2910	550
0	0	7308	10981	5	4996	1	715	2910	550
0	0	7318	10997	5	5001	1	704	2910	550
0	0	7326	11015	5	5006	1	698	2880	560
0	0	7335	11034	5	5011	1	687	2880	560
0	0	7343	11055	5	5016	1	681	2880	560
0	0	7351	11076	5	5021	1	669	2880	560
0	0	7359	11098	5	5026	1	685	2870	560
0	0	7366	11123	5	5031	1	666	2870	560
0	0	7371	11147	5	5036	1	674	2870	560
0	0	7375	11171	5	5041	1	654	2870	560
0	0	7375	11193	5	5046	1	654	2840	560
0	0	7380	11214	5	5051	1	627	2840	560
0	0	7380	11233	5	5056	1	629	2830	540
0	0	7384	11250	5	5061	1	627	2830	540
0	0	7384	11264	5	5066	1	629	2820	530
0	0	7384	11275	5	5071	1	633	2820	530
0	0	7384	11287	5	5076	1	639	2810	530
0	0	7384	11298	5	5081	1	637	2810	530
0	0	7384	11307	5	5086	1	627	2810	530
0	0	7384	11315	5	5091	1	621	2810	530
0	0	7384	11320	5	5096	1	627	2810	530
0	0	7384	11320	5	5101	1	633	2810	530
0	0	7384	11326	5	5106	1	635	2810	530
0	0	7384	11326	5	5111	1	637	2810	530
0	0	7384	11326	5	5116	1	639	2810	530
0	0	7384	11330	5	5121	1	639	2810	530
0	0	7384	11330	5	5126	1	643	2810	530
0	0	7384	11330	5	5131	1	645	2810	530
0	0	7384	11330	5	5136	1	647	2810	530
0	0	7384	11330	5	5141	1	651	2810	530
0	0	7384	11330	5	5146	1	656	2810	530
0	0	7384	11330	5	5151	1	664	2810	530
0	0	7384	11330	5	5156	1	671	2810	530
0	0	7384	11330	5	5161	1	672	2820	530
0	0	7384	11327	5	5166	1	676	2820	530
0	0	7384	11327	5	5171	1	676	2820	530
0	0	7384	11327	5	5176	1	674	2820	530
0	0	7384	11321	5	5181	1	674	2820	530
0	0	7384	11321	5	5186	1	676	2820	530
0	0	7384	11317	5	5191	1	676	2820	530
0	0	7384	11317	5	5196	1	681	2820	530
0	0	7384	11312	5	5201	1	685	2820	530
0	0	7384	11312	5	5206	1	687	2820	530
0	0	7384	11309	5	5211	1	687	2820	530
0	0	7384	11309	5	5216	1	688	2820	530
0	0	7384	11309	5	5221	1	690	2820	530
0	0	7384	11309	5	5226	1	690	2820	530
0	0	7384	11309	5	5231	1	690	2820	530
0	0	7384	11309	5	5236	1	690	2820	530
0	0	7384	11309	5	5241	1	693	2820	530
0	0	7381	11309	5	5246	1	694	2820	530
0	0	7381	11309	5	5251	1	698	2820	530
0	0	7381	11309	5	5256	1	703	2820	530
0	0	7381	11309	5	5261	1	703	2820	530
0	0	7381	11309	5	5266	1	704	2820	530
0	0	7381	11305	5	5271	1	704	2820	530
0	0	7381	11305	5	5276	1	704	2820	530
0	0	7381	11305	5	5281	1	704	2820	530
0	0	7381	11301	5	5286	1	704	2820	530
0	0	7381	11301	5	5291	1	706	2820	530
0	0	7381	11295	5	5296	1	706	2820	530
0	0	7381	11292	5	5301	1	707	2820	530
0	0	7381	11287	5	5306	1	707	2820	530
0	0	7381	11282	5	5311	1	707	2820	530
0	0	7381	11277	5	5316	1	712	2820	530
0	0	7377	11273	5	5321	1	715	2820	530
0	0	7377	11273	5	5326	1	715	2820	530
0	0	7377	11270	5	5331	1	714	2820	530
0	0	7377	11270	5	5336	1	713	2820	530
0	0	7377	11270	5	5341	1	713	2820	530
0	0	7377	11270	5	5346	1	713	2820	530
0	0	7377	11270	5	5351	1	715	2820	530
0	0	7377	11270	5	5356	1	715	2820	530
0	0	7377	11270	5	5361	1	718	2820	530
0	0	7377	11270	5	5366	1	723	2820	530
0	0	7377	11270	5	5371	1	727	2820	530
0	0	7377	11270	5	5376	1	727	2820	530
0	0	7377	11266	5	5381	1	727	2820	530
0	0	7377	11266	5	5386	1	727	2820	530
0	0	7377	11266	5	5391	1	726	2820	530
0	0	7377	11262	5	5396	1	726	2820	530
0	0	7377	11262	5	5401	1	724	2820	530
0	0	7377	11262	5	5406	1	724	2820	530
0	0	7377	11259	5	5411	1	724	2820	530
0	0	7377	11259	5	5416	1	724	2820	530
0	0	7377	11259	5	5421	1	726	2820	530
0	0	7377	11254	5	5426	1	727	2820	530
0	0	7377	11254	5	5431	1	728	2820	530
0	0	7377	11250	6	5437	1	731	2820	530
0	0	7377	11250	5	5442	1	734	2820	530
0	0	7377	11250	5	5447	1	736	2810	530
0	0	7377	11250	5	5452	1	737	2810	530
0	0	7374	11246	5	5457	1	738	2810	530
0	0	7374	11246	5	5462	1	738	2810	530
0	0	7374	11246	5	5467	1	738	2810	530
0	0	7374	11246	5	5472	1	738	2810	530
0	0	7374	11241	5	5477	1	738	2810	530
0	0	7374	11241	5	5482	1	741	2810	530
0	0	7374	11236	5	5487	1	743	2810	530
0	0	7374	11236	5	5492	1	744	2810	530
0	0	7374	11236	5	5497	1	744	2810	530
0	0	7374	11236	5	5502	1	745	2810	530
0	0	7374	11233	5	5507	1	746	2810	530
0	0	7374	11233	5	5512	1	747	2810	530
0	0	7374	11233	5	5517	1	748	2810	530
0	0	7374	11233	5	5522	1	748	2810	530
0	0	7374	11233	5	5527	1	749	2810	530
0	0	7374	11233	5	5532	1	751	2810	530
0	0	7374	11233	5	5537	1	754	2810	530
0	0	7374	11233	5	5542	1	757	2810	530
0	0	7374	11233	5	5547	1	760	2810	530
0	0	7374	11229	5	5552	1	765	2810	530
0	0	7374	11229	5	5557	1	767	2810	530
0	0	7374	11229	5	5562	1	770	2810	530
0	0	7374	11229	5	5567	1	773	2810	530
0	0	7374	11229	5	5572	1	775	2810	530
0	0	7374	11229	5	5577	1	777	2810	530
0	0	7374	11229	5	5582	1	778	2810	530
0	0	7370	11229	5	5587	1	779	2810	530
0	0	7370	11229	5	5592	1	778	2810	530
0	0	7370	11226	5	5597	1	778	2810	530
0	0	7370	11221	5	5602	1	776	2810	530
0	0	7370	11216	5	5607	1	776	2810	530
0	0	7370	11210	5	5612	1	780	2810	530
0	0	7370	11203	5	5617	1	782	2810	530
0	0	7370	11197	5	5622	1	782	2810	530
0	0	7370	11193	5	5627	1	786	2810	530
0	0	7370	11188	5	5632	1	788	2810	530
0	0	7370	11182	5	5637	1	785	2810	530
0	0	7367	11174	5	5642	1	787	2810	530
0	0	7367	11166	5	5647	1	792	2810	530
0	0	7367	11157	5	5652	1	796	2810	540
0	0	7363	11149	5	5657	1	793	2810	540
0	0	7363	11142	5	5662	1	793	2820	560
0	0	7360	11134	5	5667	1	794	2820	560
0	0	7360	11125	5	5672	1	792	2820	560
0	0	7356	11116	5	5677	1	792	2820	560
0	0	7356	11103	5	5682	1	792	2820	560
0	0	7351	11089	5	5687	1	792	2820	560
0	0	7351	11075	5	5692	1	798	2820	560
0	0	7346	11061	5	5697	1	813	2840	560
0	0	7346	11048	5	5702	1	813	2840	560
0	0	7342	11037	5	5707	1	812	2840	560
0	0	7342	11028	5	5712	1	811	2840	560
0	0	7336	11017	5	5717	1	810	2840	560
0	0	7336	11009	5	5722	1	810	2840	560
0	0	7332	10999	5	5727	1	810	2840	560
0	0	7332	10988	5	5732	1	805	2840	560
0	0	7328	10978	5	5737	1	811	2840	560
0	0	7328	10969	5	5742	1	815	2840	560
0	0	7328	10963	5	5747	1	813	2870	560
0	0	7325	10957	5	5752	1	809	2870	560
0	0	7325	10951	5	5757	1	809	2870	560
0	0	7325	10945	5	5762	1	811	2870	560
0	0	7325	10937	5	5767	1	812	2870	560
0	0	7325	10928	5	5772	1	811	2870	560
0	0	7321	10920	5	5777	1	811	2870	560
0	0	7321	10912	5	5782	1	813	2870	560
0	0	7321	10906	5	5787	1	815	2870	560
0	0	7321	10903	5	5792	1	814	2880	560
0	0	7317	10903	5	5797	1	811	2880	560
0	0	7317	10899	5	5802	1	810	2880	560
0	0	7317	10899	5	5807	1	810	2880	560
0	0	7317	10899	5	5812	1	810	2880	560
0	0	7317	10899	5	5817	1	809	2880	560
0	0	7317	10895	5	5822	1	809	2880	560
0	0	7317	10895	5	5827	1	809	2880	560
0	0	7317	10895	5	5832	1	809	2880	560
0	0	7317	10891	5	5837	1	810	2880	560
0	0	7317	10891	5	5842	1	811	2910	550
0	0	7317	10891	5	5847	1	811	2910	550
0	0	7317	10891	5	5852	1	811	2910	550
0	0	7317	10888	5	5857	1	811	2910	550
0	0	7317	10888	5	5862	1	811	2910	550
0	0	7317	10888	5	5867	1	811	2910	550
0	0	7317	10883	5	5872	1	811	2910	550
0	0	7317	10883	5	5877	1	809	2910	550
0	0	7317	10877	5	5882	1	807	2910	550
0	0	7317	10873	5	5887	1	802	2910	550
0	0	7317	10867	5	5892	1	800	2910	550
0	0	7317	10861	5	5897	1	802	2910	550
0	0	7321	10856	5	5902	1	804	2910	550
0	0	7321	10851	5	5907	1	802	2910	550
0	0	7325	10846	5	5912	1	801	2910	550
0	0	7325	10842	5	5917	1	801	2910	550
0	0	7329	10837	5	5922	1	802	2910	550
0	0	7329	10832	5	5927	1	804	2910	550
0	0	7329	10829	5	5932	1	804	2910	550
0	0	7332	10825	5	5937	1	804	2910	550
0	0	7332	10825	5	5942	1	804	2910	550
0	0	7332	10821	5	5947	1	804	2910	550
0	0	7332	10821	5	5952	1	804	2920	550
0	0	7332	10821	5	5957	1	804	2920	550
0	0	7332	10821	5	5962	1	804	2920	550
0	0	7332	10821	5	5967	1	804	2920	550
0	0	7332	10821	5	5972	1	803	2920	550
0	0	7332	10821	5	5977	1	803	2920	550
0	0	7332	10821	5	5982	1	802	2920	550
0	0	7332	10821	5	5987	1	802	2920	550
0	0	7332	10821	5	5992	1	802	2920	550
0	0	7332	10821	5	5997	1	803	2920	550
0	0	7332	10821	5	6002	1	803	2920	550
0	0	7332	10821	5	6007	1	803	2920	550
0	0	7332	10821	5	6012	1	804	2920	550
0	0	7332	10821	5	6017	1	804	2920	550
0	0	7332	10821	5	6022	1	804	2920	550
0	0	7332	10821	5	6027	1	806	2920	550
0	0	7332	10821	5	6032	1	808	2920	550
0	0	7336	10821	5	6037	1	810	2920	550
0	0	7336	10821	5	6042	1	812	2920	550
0	0	7339	10821	5	6047	1	811	2920	550
0	0	7339	10821	5	6052	1	807	2920	550
0	0	7347	10818	5	6057	1	805	2920	550
0	0	7352	10818	5	6062	1	796	2920	550
0	0	7358	10818	5	6067	1	815	2920	550
0	0	7364	10814	5	6072	1	833	2920	550
0	0	7370	10814	5	6077	1	829	2920	550
0	0	7376	10814	5	6082	1	817	2920	550
0	0	7382	10814	5	6087	1	813	2920	550
0	0	7388	10814	5	6092	1	825	2920	550
0	0	7394	10814	5	6097	1	837	2920	550
0	0	7397	10819	5	6102	1	837	2910	530
0	0	7402	10819	5	6107	1	830	2910	530
0	0	7409	10827	5	6112	1	817	2900	520
0	0	7419	10833	5	6117	1	815	2900	520
0	0	7429	10840	5	6122	1	825	2900	520
0	0	7438	10846	5	6127	1	833	2900	520
0	0	7445	10850	5	6132	1	831	2900	520
0	0	7452	10854	5	6137	1	832	2900	520
0	0	7460	10858	5	6142	1	829	2900	520
0	0	7469	10864	5	6147	1	825	2900	520
0	0	7478	10870	5	6152	1	838	2900	520
0	0	7486	10875	5	6157	1	837	2900	520
0	0	7493	10879	5	6162	1	835	2900	520
0	0	7499	10879	5	6167	1	838	2900	520
0	0	7505	10885	5	6172	1	838	2900	520
0	0	7510	10885	5	6177	1	837	2900	520
0	0	7516	10888	5	6182	1	834	2900	520
0	0	7522	10888	5	6187	1	830	2890	520
0	0	7530	10893	5	6192	1	829	2890	520
0	0	7540	10897	5	6197	1	828	2890	520
0	0	7550	10901	5	6202	1	826	2890	520
0	0	7558	10905	5	6207	1	833	2890	520
0	0	7564	10908	5	6212	1	839	2890	520
0	0	7568	10908	5	6217	1	839	2890	520
0	0	7568	10913	5	6222	1	837	2890	520
0	0	7572	10917	5	6227	1	836	2890	520
0	0	7572	10922	5	6232	1	835	2890	520
0	0	7579	10928	5	6237	1	834	2860	530
0	0	7579	10935	5	6242	1	834	2860	530
0	0	7585	10942	5	6247	1	833	2860	530
0	0	7585	10951	5	6252	1	833	2860	530
0	0	7591	10960	5	6257	1	833	2860	530
0	0	7594	10969	5	6262	1	832	2860	530
0	0	7598	10979	5	6267	1	832	2860	530
0	0	7602	10990	5	6272	1	832	2870	540
0	0	7607	11001	5	6277	1	831	2860	540
0	0	7611	11011	5	6282	1	831	2870	560
0	0	7614	11022	5	6287	1	832	2870	560
0	0	7620	11035	5	6292	1	826	2870	560
0	0	7625	11049	5	6297	1	828	2870	570
0	0	7632	11065	5	6302	1	825	2870	570
0	0	7639	11081	5	6307	1	825	2890	590
0	0	7644	11096	5	6312	1	824	2890	590
0	0	7651	11113	5	6317	1	823	2850	590
0	0	7656	11129	5	6322	1	823	2850	590
0	0	7661	11144	5	6327	1	821	2850	590
0	0	7666	11158	5	6332	1	813	2850	590
0	0	7673	11172	5	6337	1	817	2850	590
0	0	7678	11188	5	6342	1	823	2840	590
0	0	7685	11205	5	6347	1	822	2840	590
0	0	7690	11222	5	6352	1	822	2840	590
0	0	7690	11237	5	6357	1	823	2840	590
0	0	7697	11249	5	6362	1	823	2840	590
0	0	7702	11263	5	6367	1	820	2840	590
0	0	7707	11277	5	6372	1	822	2840	590
0	0	7713	11292	5	6377	1	817	2840	590
0	0	7718	11308	5	6382	1	819	2840	590
0	0	7724	11324	5	6387	1	815	2840	590
0	0	7730	11341	5	6392	1	813	2840	590
0	0	7736	11358	5	6397	1	811	2840	590
0	0	7743	11374	5	6402	1	809	2840	590
0	0	7751	11390	5	6407	1	804	2830	570
0	0	7758	11405	5	6412	1	804	2830	570
0	0	7767	11419	5	6417	1	800	2820	560
0	0	7773	11433	5	6422	1	809	2820	560
0	0	7777	11446	5	6427	1	809	2820	560
0	0	7777	11455	5	6432	1	808	2790	570
0	0	7777	11463	5	6437	1	807	2790	570
0	0	7780	11468	5	6442	1	809	2790	570
0	0	7780	11468	5	6447	1	811	2790	570
0	0	7780	11474	5	6452	1	811	2790	570
0	0	7780	11474	5	6457	1	809	2790	570
0	0	7780	11474	5	6462	1	806	2790	570
0	0	7780	11479	5	6467	1	804	2790	570
0	0	7780	11479	5	6472	1	801	2790	550
0	0	7780	11484	5	6477	1	798	2790	550
0	0	7780	11484	5	6482	1	796	2780	540
0	0	7780	11488	5	6487	1	796	2780	540
0	0	7784	11488	5	6492	1	797	2770	540
0	0	7784	11491	5	6497	1	799	2770	540
0	0	7784	11491	5	6502	1	800	2770	540
0	0	7784	11491	5	6507	1	800	2770	540
0	0	7784	11491	5	6512	1	800	2770	540
0	0	7784	11496	5	6517	1	800	2770	540
0	0	7784	11499	5	6522	1	797	2770	540
0	0	7789	11503	5	6527	1	797	2770	540
0	0	7789	11506	5	6532	1	797	2770	540
0	0	7793	11506	5	6537	1	799	2770	540
0	0	7793	11511	5	6542	1	800	2770	540
0	0	7793	11511	5	6547	1	801	2770	540
0	0	7798	11515	5	6552	1	800	2770	540
0	0	7798	11519	5	6557	1	799	2770	540
0	0	7805	11526	5	6562	1	797	2770	540
0	0	7808	11534	5	6567	1	797	2770	540
0	0	7812	11542	5	6572	1	797	2770	540
0	0	7816	11552	5	6577	1	796	2770	540
0	0	7820	11562	5	6582	1	793	2770	540
0	0	7823	11571	5	6587	1	792	2770	540
0	0	7829	11583	5	6592	1	787	2740	540
0	0	7834	11593	5	6597	1	786	2740	540
0	0	7839	11603	5	6602	1	788	2740	540
0	0	7845	11616	5	6607	1	779	2740	540
0	0	7851	11628	5	6612	1	751	2740	540
0	0	7857	11639	5	6617	1	758	2740	540
0	0	7862	11651	5	6622	1	755	2740	540
0	0	7867	11661	5	6627	1	753	2740	540
0	0	7871	11669	5	6632	1	753	2730	540
0	0	7875	11676	5	6637	1	754	2730	540
0	0	7878	11682	5	6642	1	753	2730	540
0	0	7883	11686	5	6647	1	749	2730	540
0	0	7887	11689	5	6652	1	751	2730	540
0	0	7892	11689	5	6657	1	748	2700	540
0	0	7896	11694	5	6662	1	750	2700	540
0	0	7901	11694	5	6667	1	766	2700	540
0	0	7901	11694	5	6672	1	772	2700	540
0	0	7906	11694	5	6677	1	771	2700	540
0	0	7906	11694	5	6682	1	770	2700	540
0	0	7906	11694	5	6687	1	769	2700	540
0	0	7906	11697	5	6692	1	767	2700	540
0	0	7906	11697	5	6697	1	763	2700	540
0	0	7906	11697	5	6702	1	757	2700	540
0	0	7906	11697	5	6707	1	753	2700	520
0	0	7906	11697	5	6712	1	751	2700	520
0	0	7906	11697	5	6717	1	750	2700	510
0	0	7910	11697	5	6722	1	751	2700	510
0	0	7910	11697	5	6727	1	755	2700	510
0	0	7910	11697	5	6732	1	758	2700	510
0	0	7910	11697	5	6737	1	765	2700	510
0	0	7910	11697	5	6742	1	770	2700	510
0	0	7910	11697	5	6747	1	773	2700	510
0	0	7910	11697	5	6752	1	773	2700	510
0	0	7910	11693	5	6757	1	772	2700	510
0	0	7910	11693	5	6762	1	770	2700	510
0	0	7910	11687	5	6767	1	767	2700	510
0	0	7910	11681	5	6772	1	765	2700	510
0	0	7910	11670	5	6777	1	760	2700	510
0	0	7910	11654	5	6782	1	761	2700	510
0	0	7903	11633	5	6787	1	761	2700	510
0	0	7897	11604	5	6792	1	767	2700	510
0	0	7891	11571	5	6797	1	765	2700	510
0	0	7883	11534	5	6802	1	765	2700	510
0	0	7874	11493	5	6807	1	773	2700	520
0	0	7864	11452	5	6812	1	780	2700	520
0	0	7854	11409	5	6817	1	775	2700	540
0	0	7845	11364	5	6822	1	783	2730	540
0	0	7835	11317	5	6827	1	794	2730	540
0	0	7824	11265	5	6832	1	797	2730	540
0	0	7813	11212	5	6837	1	800	2730	540
0	0	7802	11157	5	6842	1	809	2740	540
0	0	7792	11102	5	6847	1	823	2740	540
0	0	7782	11046	5	6852	1	813	2740	540
0	0	7774	10990	5	6857	1	822	2770	540
0	0	7764	10932	5	6862	1	812	2770	540
0	0	7757	10875	5	6867	1	839	2780	540
0	0	7753	10820	5	6872	1	831	2790	550
0	0	7753	10769	5	6877	1	843	2790	550
0	0	7749	10722	5	6882	1	844	2820	560
0	0	7749	10675	5	6887	1	832	2820	560
0	0	7744	10628	5	6892	1	838	2820	560
0	0	7739	10581	5	6897	1	841	2820	560
0	0	7734	10533	5	6902	1	842	2840	560
0	0	7728	10487	5	6907	1	847	2840	560
0	0	7723	10443	5	6912	1	849	2840	570
0	0	7718	10403	5	6917	1	846	2840	570
0	0	7712	10368	5	6922	1	834	2890	590
0	0	7708	10339	5	6927	1	832	2890	590
0	0	7705	10314	5	6932	1	808	2890	590
0	0	7705	10294	5	6937	1	810	2900	580
0	0	7700	10277	5	6942	1	780	2900	580
0	0	7700	10263	5	6947	1	737	2910	590
0	0	7694	10253	5	6952	1	719	2910	590
0	0	7694	10246	5	6957	1	687	2960	600
0	0	7691	10242	5	6962	1	588	2960	600
0	0	7691	10242	5	6967	1	437	2960	600
0	0	7691	10242	5	6972	1	375	2960	600
0	0	7691	10242	5	6977	1	333	2960	600
0	0	7691	10242	5	6982	1	284	2980	600
0	0	7697	10249	5	6987	1	220	2980	600
0	0	7701	10259	5	6992	1	142	2980	600
0	0	7707	10274	5	6997	1	114	2980	600
0	0	7714	10292	5	7002	1	47	2980	600
0	0	7714	10292	5	7007	0	0	2980	600
0	0	7729	10339	5	7012	0	0	2980	600
0	0	7738	10366	5	7017	0	0	2980	600
0	0	7745	10395	5	7022	0	0	2980	600
0	0	7750	10426	5	7027	0	0	2960	600
0	0	7755	10458	5	7032	0	0	2960	600
0	0	7755	10493	5	7037	0	0	2960	600
0	0	7761	10529	5	7042	0	0	2930	610
0	0	7761	10569	5	7047	0	0	2930	610
0	0	7765	10610	5	7052	0	0	2930	610
0	0	7769	10652	5	7057	0	0	2910	610
0	0	7773	10698	5	7062	0	0	2890	600
0	0	7773	10744	5	7067	0	0	2890	600
0	0	7777	10791	5	7072	0	0	2890	590
0	0	7777	10838	5	7077	0	0	2890	590
0	0	7777	10885	5	7082	0	0	2850	590
0	0	7774	10930	5	7087	0	0	2850	590
0	0	7774	10975	5	7092	0	0	2850	590
0	0	7769	11016	5	7097	0	0	2850	590
0	0	7769	11054	5	7102	0	0	2850	590
0	0	7769	11090	5	7107	0	0	2840	590
0	0	7769	11121	5	7112	0	0	2840	590
0	0	7775	11148	5	7117	0	0	2840	590
0	0	7779	11174	5	7122	0	0	2840	590
0	0	7783	11196	5	7127	0	0	2840	590
0	0	7788	11217	5	7132	0	0	2840	590
0	0	7794	11239	5	7137	0	0	2840	590
0	0	7798	11260	5	7142	0	0	2840	590
0	0	7804	11281	5	7147	0	0	2840	590
0	0	7808	11301	5	7152	0	0	2800	600
0	0	7812	11321	5	7157	0	0	2800	600
0	0	7817	11339	5	7162	0	0	2800	600
0	0	7817	11356	5	7167	0	0	2790	600
0	0	7823	11370	5	7172	0	0	2790	600
0	0	7823	11384	5	7177	0	0	2790	600
0	0	7823	11397	5	7182	0	0	2750	600
0	0	7827	11410	5	7187	0	0	2750	600
0	0	7827	11422	5	7192	0	0	2750	600
0	0	7827	11432	5	7197	0	0	2750	600
0	0	7823	11442	5	7202	0	0	2730	600
0	0	7823	11453	5	7207	0	0	2730	600
0	0	7823	11463	5	7212	0	0	2730	600
0	0	7818	11475	5	7217	0	0	2700	600
0	0	7818	11488	5	7222	0	0	2700	600
0	0	7812	11502	5	7227	0	0	2700	600
0	0	7808	11516	5	7232	0	0	2700	600
0	0	7804	11531	5	7237	0	0	2700	600
0	0	7804	11545	5	7242	0	0	2700	600
0	0	7800	11560	5	7247	0	0	2700	600
0	0	7800	11572	5	7252	0	0	2700	600
0	0	7800	11583	5	7257	0	0	2700	600
0	0	7795	11591	5	7262	0	0	2700	600
0	0	7795	11596	5	7267	0	0	2700	600
0	0	7791	11599	5	7272	0	0	2680	600
0	0	7791	11599	5	7277	0	0	2680	600
0	0	7788	11599	5	7282	0	0	2680	600
0	0	7788	11599	5	7287	0	0	2680	600
0	0	7788	11599	5	7292	0	0	2680	600
0	0	7788	11599	5	7297	0	0	2680	600
0	0	7788	11604	5	7302	0	0	2680	580
0	0	7791	11604	5	7307	0	0	2680	580
0	0	7791	11610	5	7312	0	0	2680	570
0	0	7797	11614	5	7317	0	0	2680	570
0	0	7802	11619	5	7322	0	0	2680	570
0	0	7807	11625	5	7327	0	0	2680	570
0	0	7814	11630	5	7332	0	0	2680	570
0	0	7821	11635	5	7337	0	0	2680	570
0	0	7831	11641	5	7342	0	0	2680	570
0	0	7841	11647	5	7347	0	0	2680	570
0	0	7853	11654	5	7352	0	0	2680	570
0	0	7865	11662	5	7357	0	0	2680	570
0	0	7877	11669	5	7362	0	0	2680	570
0	0	7889	11676	5	7367	0	0	2680	570
0	0	7899	11682	5	7372	0	0	2680	570
0	0	7907	11688	5	7377	0	0	2680	570
0	0	7915	11693	5	7382	0	0	2680	570
0	0	7920	11700	5	7387	0	0	2690	550
0	0	7924	11707	5	7392	0	0	2690	550
0	0	7928	11714	5	7397	0	0	2690	540
0	0	7928	11723	5	7402	0	0	2690	540
0	0	7928	11730	5	7407	0	0	2690	540
0	0	7928	11736	5	7412	0	0	2690	540
0	0	7928	11740	5	7417	0	0	2660	540
0	0	7923	11740	5	7422	0	0	2660	540
0	0	7919	11740	5	7427	0	0	2660	540
0	0	7913	11740	5	7432	0	0	2660	540
0	0	7908	11736	5	7437	0	0	2660	540
0	0	7902	11730	5	7442	0	0	2660	540
0	0	7898	11724	5	7447	0	0	2660	540
0	0	7894	11716	5	7452	0	0	2660	540
0	0	7894	11708	5	7457	0	0	2660	540
0	0	7890	11698	5	7462	0	0	2690	540
0	0	7890	11688	5	7467	0	0	2690	540
0	0	7890	11680	5	7472	0	0	2690	540
0	0	7896	11673	5	7477	0	0	2690	540
0	0	7948	11649	3	7480	1	428	2700	510
0	0	7948	11649	5	7485	1	440	2700	510
0	0	7948	11649	5	7490	1	462	2700	510
0	0	7948	11649	5	7495	1	488	2700	510
0	0	7948	11649	5	7500	1	525	2700	510
0	0	7948	11649	5	7505	1	559	2700	510
0	0	7948	11649	5	7510	1	592	2700	510
0	0	7948	11649	5	7515	1	627	2700	510
0	0	7948	11649	5	7520	1	659	2700	510
0	0	7948	11649	5	7525	1	685	2700	510
0	0	7948	11649	5	7530	1	709	2700	510
0	0	7948	11649	5	7535	1	727	2700	510
0	0	7952	11649	5	7540	1	741	2700	510
0	0	7956	11645	5	7545	1	742	2700	510
0	0	7960	11645	5	7550	1	734	2700	510
0	0	7966	11645	5	7555	1	791	2700	510
0	0	7972	11645	5	7560	1	817	2700	510
0	0	7979	11642	5	7565	1	816	2700	510
0	0	7989	11642	5	7570	1	780	2700	510
0	0	8001	11636	5	7575	1	798	2700	510
0	0	8016	11633	5	7580	1	821	2700	510
0	0	8033	11628	5	7585	1	835	2700	510
0	0	8051	11624	5	7590	1	792	2700	510
0	0	8071	11619	5	7595	1	817	2700	510
0	0	8094	11616	5	7600	1	823	2700	510
0	0	8119	11616	5	7605	1	817	2700	510
0	0	8147	11616	5	7610	1	813	2700	510
0	0	8176	11612	5	7615	1	814	2700	510
0	0	8206	11612	5	7620	1	815	2700	510
0	0	8233	11612	5	7625	1	849	2700	510
0	0	8257	11612	5	7630	1	849	2700	510
0	0	8278	11612	5	7635	1	855	2700	510
0	0	8295	11609	5	7640	1	853	2700	510
0	0	8310	11609	5	7645	1	854	2700	510
0	0	8320	11604	5	7650	1	864	2700	510
0	0	8327	11604	5	7655	1	860	2700	510
0	0	8333	11604	5	7660	1	853	2700	510
0	0	8338	11604	5	7665	1	848	2700	510
0	0	8343	11601	5	7670	1	838	2700	510
0	0	8348	11601	5	7675	1	829	2700	510
0	0	8352	11601	5	7680	1	833	2700	510
0	0	8356	11601	5	7685	1	835	2700	510
0	0	8356	11601	5	7690	1	834	2700	510
0	0	8360	11601	5	7695	1	832	2700	490
0	0	8360	11601	5	7700	1	831	2700	490
0	0	8360	11601	5	7705	1	831	2700	480
0	0	8360	11601	5	7710	1	832	2700	480
0	0	8360	11601	5	7715	1	833	2700	480
0	0	8360	11601	5	7720	1	833	2700	480
0	0	8360	11601	5	7725	1	833	2700	480
0	0	8360	11601	5	7730	1	834	2700	480
0	0	8364	11601	5	7735	1	835	2700	480
0	0	8364	11601	5	7740	1	837	2700	480
0	0	8364	11601	5	7745	1	839	2700	480
0	0	8364	11601	5	7750	1	839	2700	480
0	0	8364	11597	5	7755	1	839	2700	490
0	0	8364	11597	5	7760	1	838	2700	490
0	0	8364	11597	5	7765	1	837	2700	510
0	0	8364	11597	5	7770	1	835	2700	510
0	0	8364	11597	5	7775	1	833	2700	510
0	0	8364	11597	5	7780	1	831	2700	510
0	0	8364	11597	5	7785	1	829	2700	510
0	0	8364	11597	5	7790	1	827	2700	510
0	0	8360	11592	5	7795	1	823	2700	510
0	0	8360	11592	5	7800	1	819	2700	510
0	0	8356	11584	5	7805	1	819	2700	510
0	0	8356	11573	5	7810	1	818	2700	510
0	0	8350	11558	5	7815	1	817	2700	510
0	0	8347	11536	5	7820	1	819	2700	510
0	0	8343	11510	5	7825	1	823	2700	510
0	0	8339	11482	5	7830	1	823	2700	510
0	0	8339	11455	5	7835	1	823	2700	510
0	0	8334	11425	5	7840	1	823	2700	510
0	0	8334	11393	5	7845	1	829	2700	510
0	0	8326	11357	5	7850	1	820	2700	510
0	0	8321	11319	5	7855	1	828	2700	510
0	0	8314	11276	5	7860	1	813	2720	510
0	0	8306	11234	5	7865	1	828	2720	510
0	0	8302	11194	5	7870	1	824	2720	510
0	0	8296	11154	5	7875	1	821	2720	510
0	0	8292	11115	5	7880	1	824	2720	510
0	0	8292	11078	5	7885	1	828	2720	510
0	0	8286	11041	5	7890	1	832	2740	510
0	0	8286	11004	5	7895	1	828	2740	510
0	0	8286	10967	5	7900	1	819	2740	510
0	0	8286	10931	5	7905	1	811	2740	510
0	0	8286	10895	5	7910	1	816	2760	510
0	0	8291	10861	5	7915	1	821	2760	510
0	0	8296	10831	5	7920	1	819	2760	510
0	0	8303	10802	5	7925	1	811	2760	510
0	0	8309	10777	5	7930	1	825	2770	510
0	0	8316	10758	5	7935	1	829	2770	510
0	0	8324	10743	5	7940	1	823	2770	510
0	0	8330	10732	5	7945	1	825	2800	510
0	0	8337	10724	5	7950	1	831	2800	510
0	0	8341	10718	5	7955	1	836	2800	510
0	0	8341	10714	5	7960	1	836	2800	510
0	0	8345	10714	5	7965	1	833	2800	510
0	0	8345	10714	5	7970	1	829	2800	510
0	0	8345	10714	5	7975	1	828	2800	510
0	0	8345	10714	5	7980	1	828	2800	510
0	0	8345	10714	5	7985	1	827	2800	510
0	0	8345	10714	5	7990	1	825	2800	510
0	0	8345	10714	5	7995	1	824	2800	510
0	0	8345	10714	5	8000	1	825	2800	510
0	0	8345	10714	5	8005	1	828	2800	510
0	0	8345	10718	5	8010	1	829	2770	510
0	0	8345	10718	5	8015	1	830	2770	510
0	0	8348	10722	5	8020	1	831	2770	510
0	0	8348	10722	5	8025	1	831	2770	510
0	0	8355	10729	5	8030	1	831	2770	510
0	0	8358	10733	5	8035	1	831	2770	510
0	0	8362	10737	5	8040	1	831	2770	510
0	0	8362	10742	5	8045	1	832	2770	510
0	0	8368	10746	5	8050	1	831	2770	510
0	0	8372	10752	5	8055	1	829	2800	510
0	0	8377	10759	5	8060	1	823	2800	510
0	0	8384	10765	5	8065	1	828	2800	510
0	0	8390	10772	5	8070	1	829	2800	510
0	0	8395	10778	5	8075	1	829	2810	500
0	0	8399	10782	5	8080	1	828	2810	500
0	0	8399	10788	5	8085	1	828	2810	500
0	0	8406	10794	5	8090	1	827	2810	500
0	0	8406	10801	5	8095	1	825	2810	500
0	0	8413	10807	5	8100	1	825	2810	500
0	0	8417	10812	5	8105	1	825	2810	500
0	0	8417	10817	5	8110	1	823	2810	500
0	0	8421	10821	5	8115	1	822	2810	500
0	0	8421	10825	5	8120	1	821	2830	500
0	0	8421	10825	5	8125	1	822	2810	500
0	0	8421	10829	5	8130	1	822	2810	500
0	0	8421	10829	5	8135	1	821	2810	500
0	0	8421	10829	5	8140	1	821	2810	500
0	0	8421	10829	5	8145	1	821	2810	500
0	0	8421	10829	5	8150	1	821	2810	500
0	0	8421	10829	5	8155	1	821	2810	500
0	0	8421	10829	5	8160	1	821	2810	500
0	0	8421	10829	5	8165	1	822	2810	500
0	0	8421	10829	5	8170	1	823	2810	500
0	0	8421	10829	5	8175	1	825	2810	500
0	0	8421	10829	5	8180	1	827	2810	500
0	0	8421	10829	5	8185	1	828	2810	500
0	0	8426	10829	5	8190	1	829	2810	500
0	0	8426	10829	5	8195	1	829	2810	500
0	0	8426	10834	5	8200	1	831	2810	500
0	0	8429	10834	5	8205	1	833	2810	500
0	0	8429	10839	5	8210	1	835	2810	500
0	0	8429	10843	5	8215	1	837	2810	500
0	0	8434	10850	5	8220	1	838	2810	500
0	0	8439	10862	5	8225	1	834	2810	500
0	0	8447	10876	5	8230	1	835	2810	500
0	0	8456	10895	5	8235	1	833	2810	500
0	0	8466	10916	5	8240	1	833	2810	500
0	0	8477	10936	5	8245	1	833	2810	500
0	0	8487	10956	5	8250	1	836	2810	500
0	0	8498	10976	5	8255	1	836	2810	500
0	0	8509	10994	5	8260	1	836	2800	490
0	0	8518	11013	5	8265	1	846	2790	490
0	0	8528	11034	5	8270	1	839	2790	480
0	0	8537	11057	5	8275	1	843	2790	480
0	0	8545	11079	5	8280	1	841	2790	480
0	0	8553	11104	5	8285	1	841	2770	480
0	0	8563	11133	5	8290	1	828	2770	480
0	0	8573	11165	5	8295	1	831	2770	480
0	0	8584	11202	5	8300	1	831	2760	480
0	0	8594	11241	5	8305	1	833	2760	480
0	0	8601	11280	5	8310	1	846	2760	480
0	0	8608	11320	5	8315	1	841	2760	480
0	0	8614	11361	5	8320	1	841	2760	480
0	0	8621	11403	5	8325	1	838	2730	480
0	0	8628	11442	5	8330	1	836	2730	480
0	0	8635	11480	5	8335	1	835	2730	480
0	0	8641	11512	5	8340	1	839	2730	480
0	0	8646	11541	5	8345	1	829	2730	480
0	0	8650	11567	5	8350	1	833	2720	480
0	0	8654	11588	5	8355	1	833	2720	480
0	0	8658	11608	5	8360	1	834	2720	480
0	0	8658	11624	5	8365	1	834	2720	490
0	0	8661	11636	5	8370	1	835	2720	490
0	0	8661	11646	5	8375	1	835	2700	510
0	0	8665	11657	5	8380	1	833	2700	510
0	0	8665	11666	5	8385	1	833	2700	510
0	0	8670	11674	5	8390	1	833	2700	510
0	0	8670	11681	5	8395	1	833	2700	520
0	0	8674	11686	5	8400	1	834	2700	520
0	0	8674	11689	5	8405	1	835	2700	540
0	0	8674	11689	5	8410	1	838	2700	540
0	0	8674	11689	5	8415	1	841	2700	540
0	0	8678	11689	5	8420	1	843	2700	540
0	0	8678	11689	5	8425	1	843	2700	540
0	0	8678	11689	5	8430	1	843	2700	540
0	0	8678	11689	5	8435	1	841	2700	540
0	0	8678	11689	5	8440	1	839	2700	540
0	0	8678	11689	5	8445	1	837	2700	540
0	0	8678	11689	5	8450	1	835	2700	540
0	0	8678	11689	5	8455	1	832	2700	540
0	0	8678	11689	5	8460	1	830	2690	540
0	0	8678	11689	5	8465	1	829	2690	540
0	0	8678	11689	5	8470	1	828	2690	540
0	0	8678	11689	5	8475	1	829	2690	540
0	0	8678	11689	5	8480	1	829	2690	540
0	0	8678	11689	5	8485	1	830	2690	540
0	0	8678	11689	5	8490	1	831	2690	540
0	0	8678	11689	5	8495	1	831	2690	540
0	0	8678	11689	5	8500	1	831	2690	540
0	0	8678	11689	5	8505	1	831	2690	540
0	0	8678	11689	5	8510	1	831	2690	540
0	0	8678	11689	5	8515	1	831	2690	540
0	0	8678	11689	5	8520	1	829	2690	540
0	0	8678	11689	5	8525	1	829	2690	540
0	0	8678	11689	5	8530	1	828	2690	540
0	0	8678	11689	5	8535	1	825	2690	540
0	0	8678	11689	5	8540	1	825	2690	540
0	0	8678	11689	5	8545	1	823	2690	540
0	0	8678	11686	5	8550	1	822	2690	540
0	0	8678	11686	5	8555	1	819	2690	540
0	0	8678	11679	5	8560	1	815	2690	540
0	0	8678	11671	5	8565	1	807	2690	540
0	0	8678	11659	5	8570	1	797	2690	540
0	0	8674	11642	5	8575	1	795	2690	540
0	0	8674	11619	5	8580	1	792	2690	540
0	0	8669	11591	5	8585	1	804	2690	540
0	0	8665	11559	5	8590	1	792	2690	540
0	0	8661	11523	5	8595	1	802	2690	540
0	0	8661	11486	5	8600	1	800	2700	540
0	0	8654	11446	5	8605	1	802	2700	540
0	0	8654	11404	5	8610	1	800	2700	540
0	0	8648	11361	5	8615	1	800	2700	540
0	0	8648	11318	5	8620	1	807	2700	540
0	0	8648	11274	5	8625	1	795	2700	540
0	0	8648	11228	5	8630	1	802	2700	540
0	0	8648	11184	5	8635	1	792	2700	540
0	0	8648	11139	5	8640	1	807	2700	540
0	0	8652	11092	5	8645	1	796	2730	540
0	0	8656	11049	5	8650	1	806	2730	540
0	0	8656	11005	5	8655	1	804	2730	540
0	0	8663	10964	5	8660	1	806	2730	540
0	0	8669	10928	5	8665	1	806	2740	540
0	0	8675	10893	5	8670	1	825	2740	540
0	0	8681	10863	5	8675	1	795	2740	540
0	0	8686	10834	5	8680	1	800	2740	540
0	0	8692	10810	5	8685	1	802	2770	540
0	0	8698	10790	5	8690	1	809	2770	540
0	0	8704	10773	5	8695	1	804	2770	540
0	0	8710	10761	5	8700	1	813	2770	540
0	0	8717	10752	5	8705	1	814	2780	540
0	0	8725	10746	5	8710	1	796	2780	540
0	0	8733	10743	5	8715	1	813	2780	540
0	0	8740	10743	5	8720	1	824	2780	540
0	0	8746	10743	5	8725	1	817	2810	530
0	0	8752	10743	5	8730	1	796	2810	530
0	0	8759	10748	5	8735	1	788	2810	530
0	0	8767	10753	5	8740	1	802	2810	530
0	0	8776	10759	5	8745	1	804	2810	530
0	0	8786	10768	5	8750	1	790	2810	530
0	0	8799	10781	5	8755	1	766	2820	530
0	0	8813	10797	5	8760	1	768	2810	510
0	0	8831	10818	5	8765	1	753	2800	520
0	0	8847	10840	5	8770	1	765	2800	510
0	0	8863	10863	5	8775	1	760	2800	510
0	0	8879	10889	5	8780	1	697	2800	510
0	0	8893	10914	5	8785	1	756	2800	510
0	0	8908	10939	5	8790	1	741	2800	510
0	0	8922	10965	5	8795	1	712	2800	510
0	0	8936	10991	5	8800	1	694	2790	490
0	0	8949	11018	5	8805	1	698	2790	490
0	0	8960	11045	5	8810	1	697	2770	480
0	0	8970	11070	5	8815	1	661	2770	480
0	0	8978	11093	5	8820	1	659	2770	480
0	0	8986	11117	5	8825	1	621	2770	480
0	0	8995	11142	5	8830	1	540	2760	480
0	0	9003	11168	5	8835	1	512	2760	480
0	0	9010	11192	5	8840	1	504	2750	460
0	0	9017	11214	5	8845	1	410	2750	460
0	0	9021	11232	5	8850	1	398	2730	450
0	0	9021	11250	5	8855	1	352	2730	450
0	0	9025	11267	5	8860	1	313	2730	450
0	0	9025	11284	5	8865	1	227	2730	450
0	0	9025	11301	5	8870	1	166	2730	450
0	0	9021	11315	5	8875	1	94	2730	450
0	0	9016	11331	5	8880	1	1	2720	450
0	0	9016	11331	5	8885	0	0	2720	450
0	0	9002	11359	5	8890	0	0	2720	450
0	0	8991	11373	5	8895	0	0	2720	450
0	0	8979	11385	5	8900	0	0	2720	450
0	0	8964	11397	5	8905	0	0	2720	450
0	0	8948	11407	5	8910	0	0	2720	450
0	0	8933	11415	5	8915	0	0	2720	450
0	0	8920	11422	5	8920	0	0	2720	450
0	0	8909	11426	5	8925	0	0	2720	450
0	0	8902	11426	5	8930	0	0	2720	450
0	0	8894	11426	5	8935	0	0	2720	450
0	0	8888	11426	5	8940	0	0	2720	450
0	0	8883	11426	5	8945	0	0	2720	450
0	0	8876	11432	5	8950	0	0	2720	450
0	0	8870	11439	5	8955	0	0	2720	450
0	0	8862	11448	5	8960	0	0	2720	450
0	0	8853	11460	5	8965	0	0	2720	450
0	0	8844	11475	5	8970	0	0	2720	450
0	0	8834	11494	5	8975	0	0	2700	450
0	0	8825	11514	5	8980	0	0	2700	460
0	0	8814	11537	5	8985	0	0	2700	460
0	0	8803	11560	5	8990	0	0	2700	480
0	0	8791	11584	5	8995	0	0	2700	480
0	0	8777	11609	5	9000	0	0	2700	480
0	0	8766	11635	5	9005	0	0	2700	480
0	0	8752	11665	5	9010	0	0	2700	490
0	0	8737	11694	5	9015	0	0	2690	490
0	0	8722	11725	5	9020	0	0	2660	510
0	0	8704	11755	5	9025	0	0	2650	520
0	0	8687	11783	5	9030	0	0	2620	520
0	0	8671	11811	5	9035	0	0	2620	520
0	0	8654	11837	5	9040	0	0	2650	520
0	0	8638	11859	5	9045	0	0	2670	490
0	0	8622	11880	5	9050	0	0	2690	480
0	0	8607	11897	5	9055	0	0	2690	450
0	0	8593	11910	5	9060	0	0	2700	430
0	0	8580	11922	5	9065	0	0	2700	400
0	0	8569	11931	5	9070	0	0	2700	370
0	0	8559	11939	5	9075	0	0	2710	360
0	0	8551	11945	5	9080	0	0	2720	330
0	0	8545	11949	5	9085	0	0	2720	310
0	0	8539	11953	5	9090	0	0	2730	300
0	0	8535	11953	5	9095	0	0	2730	300
0	0	8535	11953	5	9100	0	0	2750	300
0	0	8530	11953	5	9105	0	0	2760	300
0	0	8530	11947	5	9110	0	0	2770	300
0	0	8530	11942	5	9115	0	0	2770	300
0	0	8530	11936	5	9120	0	0	2770	300
0	0	8530	11929	5	9125	0	0	2760	300
0	0	8530	11922	5	9130	0	0	2760	300
0	0	8530	11917	5	9135	0	0	2750	300
0	0	8530	11912	5	9140	0	0	2750	300
0	0	8534	11912	5	9145	0	0	2750	300
0	0	8534	11912	5	9150	0	0	2750	300
0	0	8538	11912	5	9155	0	0	2740	310
0	0	8542	11912	5	9160	0	0	2740	330
0	0	8546	11918	5	9165	0	0	2730	340
0	0	8551	11921	5	9170	0	0	2740	360
0	0	8558	11921	5	9175	0	0	2740	370
0	0	8567	11926	5	9180	0	0	2720	390
0	0	8576	11926	5	9185	0	0	2720	390
0	0	8583	11926	5	9190	0	0	2730	400
0	0	8589	11931	5	9195	0	0	2730	400
0	0	8594	11931	5	9200	0	0	2730	420
0	0	8594	11935	5	9205	0	0	2720	420
0	0	8599	11935	5	9210	0	0	2720	420
0	0	8599	11935	5	9215	0	0	2720	420
0	0	8599	11940	5	9220	0	0	2720	420
0	0	8599	11940	5	9225	0	0	2720	420
0	0	8599	11940	5	9230	0	0	2720	420
0	0	8594	11940	5	9235	0	0	2700	420
0	0	8591	11943	5	9240	0	0	2700	420
0	0	8586	11943	5	9245	0	0	2700	420
0	0	8583	11943	5	9250	0	0	2700	420
0	0	8579	11943	5	9255	0	0	2700	420
0	0	8605	11918	2	9257	1	281	2720	430
0	0	8605	11918	5	9262	1	281	2720	420
0	0	8605	11922	5	9267	1	273	2720	420
0	0	8605	11922	5	9272	1	273	2720	420
0	0	8605	11925	5	9277	1	266	2720	420
0	0	8605	11929	5	9282	1	263	2720	420
0	0	8601	11934	5	9287	1	263	2720	420
0	0	8601	11940	5	9292	1	263	2720	420
0	0	8595	11948	5	9297	1	263	2720	420
0	0	8591	11956	5	9302	1	249	2700	420
0	0	8586	11963	5	9307	1	238	2700	430
0	0	8581	11969	5	9312	1	241	2700	430
0	0	8576	11972	5	9317	1	234	2700	450
0	0	8569	11972	5	9322	1	234	2700	450
0	0	8562	11978	5	9327	1	234	2700	450
0	0	8552	11978	5	9332	1	234	2700	450
0	0	8542	11981	5	9337	1	227	2700	450
0	0	8530	11981	5	9342	1	224	2700	450
0	0	8516	11981	5	9347	1	217	2700	450
0	0	8501	11985	5	9352	1	199	2700	450
0	0	8485	11985	5	9357	1	181	2700	450
0	0	8470	11985	5	9362	1	170	2700	450
0	0	8456	11981	5	9367	1	177	2700	450
0	0	8444	11981	5	9372	1	166	2700	450
0	0	8434	11981	5	9377	1	170	2700	450
0	0	8427	11976	5	9382	1	177	2700	450
0	0	8422	11976	5	9387	1	188	2700	450
0	0	8422	11971	5	9392	1	241	2700	450
0	0	8418	11968	5	9397	1	284	2700	450
0	0	8418	11963	5	9402	1	310	2700	450
0	0	8418	11956	5	9407	1	317	2700	450
0	0	8421	11947	5	9412	1	317	2700	450
0	0	8427	11936	5	9417	1	320	2700	450
0	0	8435	11926	5	9422	1	333	2700	450
0	0	8445	11914	5	9427	1	419	2700	450
0	0	8458	11903	5	9432	1	419	2700	450
0	0	8471	11892	5	9437	1	395	2720	450
0	0	8485	11881	5	9442	1	382	2720	450
0	0	8501	11872	5	9447	1	416	2720	450
0	0	8515	11863	5	9452	1	434	2720	450
0	0	8529	11855	5	9457	1	431	2720	450
0	0	8541	11848	5	9462	1	431	2730	450
0	0	8552	11843	5	9467	1	404	2730	450
0	0	8562	11843	5	9472	1	365	2730	450
0	0	8571	11837	5	9477	1	372	2730	450
0	0	8580	11837	5	9482	1	362	2730	450
0	0	8587	11837	5	9487	1	234	2730	450
0	0	8593	11833	5	9492	1	199	2730	450
0	0	8599	11833	5	9497	1	152	2730	450
0	0	8603	11833	5	9502	1	33	2730	450
0	0	8603	11833	5	9507	1	1	2730	430
0	0	8603	11833	5	9512	0	0	2730	430
0	0	8608	11833	5	9517	0	0	2730	420
0	0	8608	11833	5	9522	0	0	2730	420
0	0	8608	11833	5	9527	0	0	2730	420
0	0	8608	11833	5	9532	0	0	2730	420
0	0	8608	11837	5	9537	0	0	2730	420
0	0	8608	11837	5	9542	0	0	2730	420
0	0	8608	11837	5	9547	0	0	2730	420
0	0	8612	11837	5	9552	0	0	2730	420
0	0	8612	11837	5	9557	0	0	2730	420
0	0	8619	11837	5	9562	0	0	2730	420
0	0	8624	11832	5	9567	0	0	2730	420
0	0	8630	11829	5	9572	0	0	2730	420
0	0	8637	11825	5	9577	0	0	2730	420
0	0	8644	11820	5	9582	0	0	2730	400
0	0	8653	11813	5	9587	0	0	2730	400
0	0	8663	11807	5	9592	0	0	2720	390
0	0	8675	11798	5	9597	0	0	2740	390
0	0	8688	11788	5	9602	0	0	2740	390
0	0	8702	11776	5	9607	0	0	2740	400
0	0	8718	11762	5	9612	0	0	2740	400
0	0	8736	11745	5	9617	0	0	2750	420
0	0	8753	11727	5	9622	0	0	2730	420
0	0	8772	11706	5	9627	0	0	2730	420
0	0	8792	11683	5	9632	0	0	2720	430
0	0	8813	11657	5	9637	0	0	2720	430
0	0	8835	11628	5	9642	0	0	2700	450
0	0	8857	11595	5	9647	0	0	2700	450
0	0	8879	11561	5	9652	0	0	2700	450
0	0	8902	11524	5	9657	0	0	2700	460
0	0	8923	11487	5	9662	0	0	2700	460
0	0	8946	11452	5	9667	0	0	2700	480
0	0	8968	11416	5	9672	0	0	2700	480
0	0	8989	11383	5	9677	0	0	2700	480
0	0	9009	11350	5	9682	0	0	2700	480
0	0	9029	11317	5	9687	0	0	2700	480
0	0	9049	11285	5	9692	0	0	2700	460
0	0	9070	11253	5	9697	0	0	2700	460
0	0	9089	11219	5	9702	0	0	2700	450
0	0	9106	11186	5	9707	0	0	2700	450
0	0	9122	11155	5	9712	0	0	2720	450
0	0	9135	11123	5	9717	0	0	2730	430
0	0	9145	11095	5	9722	0	0	2730	430
0	0	9154	11068	5	9727	0	0	2750	420
0	0	9160	11044	5	9732	0	0	2750	420
0	0	9164	11022	5	9737	0	0	2750	420
0	0	9164	11001	5	9742	0	0	2770	400
0	0	9167	10984	5	9747	0	0	2770	400
0	0	9167	10968	5	9752	0	0	2770	390
0	0	9167	10956	5	9757	0	0	2770	390
0	0	9162	10946	5	9762	0	0	2770	390
0	0	9158	10939	5	9767	0	0	2790	390
0	0	9154	10933	5	9772	0	0	2790	390
0	0	9149	10933	5	9777	0	0	2790	390
0	0	9143	10929	5	9782	0	0	2800	390
0	0	9135	10929	5	9787	0	0	2800	400
0	0	9128	10929	5	9792	0	0	2800	400
0	0	9120	10933	5	9797	0	0	2810	410
0	0	9110	10937	5	9802	0	0	2810	410
0	0	9100	10941	5	9807	0	0	2810	410
0	0	9089	10944	5	9812	0	0	2810	410
0	0	9078	10948	5	9817	0	0	2810	410
0	0	9067	10948	5	9822	0	0	2810	410
0	0	9059	10948	5	9827	0	0	2810	410
0	0	9050	10948	5	9832	0	0	2810	410
0	0	9043	10948	5	9837	0	0	2810	410
0	0	9037	10948	5	9842	0	0	2810	410
0	0	9030	10944	5	9847	0	0	2800	420
0	0	9025	10944	5	9852	0	0	2800	420
0	0	9021	10944	5	9857	0	0	2800	420
0	0	9021	10944	5	9862	0	0	2800	430
0	0	9016	10944	5	9867	0	0	2800	430
0	0	9016	10944	5	9872	0	0	2810	440
0	0	9016	10944	5	9877	0	0	2810	440
0	0	9016	10944	5	9882	0	0	2810	440
0	0	9016	10944	5	9887	0	0	2820	440
0	0	9016	10944	5	9892	0	0	2820	440
0	0	9016	10949	5	9897	0	0	2820	440
0	0	9011	10953	5	9902	0	0	2820	440
0	0	9011	10953	5	9907	0	0	2820	440
0	0	9004	10962	4	9911	1	22	2810	440
0	0	9004	10962	5	9916	1	29	2810	440
0	0	9004	10962	5	9921	1	33	2810	440
0	0	9000	10962	5	9926	1	62	2790	450
0	0	9000	10962	5	9931	1	138	2790	450
0	0	9000	10962	5	9936	1	217	2790	450
0	0	9000	10966	5	9941	1	290	2790	450
0	0	9000	10966	5	9946	1	352	2790	450
0	0	9000	10966	5	9951	1	410	2790	450
0	0	9000	10970	5	9956	1	474	2790	450
0	0	9000	10970	5	9961	1	519	2790	450
0	0	9000	10970	5	9966	1	552	2790	450
0	0	9000	10970	5	9971	1	573	2790	450
0	0	9000	10974	5	9976	1	584	2790	450
0	0	9000	10974	5	9981	1	586	2790	450
0	0	9004	10974	5	9986	1	586	2790	450
[truncated: 579 more rows]
