# Supplementary material for: “Let Me Hear Your Handwriting!” Evaluating the Movement Fluency from Its Sonification
Source: PLoS One. 2015 Jun 17;10(6):e0128388. doi: 10.1371/journal.pone.0128388 (PMC4470513; doi:10.1371/journal.pone.0128388)
Supplement: S1 Dataset — (ZIP) [file pone.0128388.s004.zip › S4_Dataset_Experiment1/NA3.txt]

Identification :	nathan
2008-09-26	09:50:01
Fichier origine :	C:\Documents and Settings\schon\Bureau\Ecriture\nathan lapin3.txt
Nb segments :	1
Seg	Num	X /100 mm	Y /100 mm	Interv ms	Time ms	Tip	P	Az	Al
0	0	11303	10941	20	20	0	0	3140	390
0	0	11295	10941	5	25	0	0	3120	400
0	0	11285	10944	5	30	0	0	3120	400
0	0	11271	10944	5	35	0	0	3120	400
0	0	11251	10951	5	40	0	0	3120	400
0	0	11237	10955	5	45	0	0	3130	400
0	0	11222	10961	5	50	0	0	3120	410
0	0	11209	10965	5	55	0	0	3140	420
0	0	11199	10969	5	60	0	0	3140	420
0	0	11192	10969	5	65	0	0	3120	430
0	0	11185	10973	5	70	0	0	3130	430
0	0	11180	10979	5	75	0	0	3130	430
0	0	11180	10987	5	80	0	0	3140	450
0	0	11175	10998	5	85	0	0	3140	450
0	0	11175	11011	5	90	0	0	3130	460
0	0	11175	11026	5	95	0	0	3130	460
0	0	11175	11039	5	100	0	0	3140	480
0	0	11175	11050	5	105	0	0	3140	480
0	0	11175	11061	5	110	0	0	3120	490
0	0	11180	11070	5	115	0	0	3120	490
0	0	11180	11079	5	120	0	0	3100	500
0	0	11180	11089	5	125	0	0	3100	500
0	0	11184	11098	5	130	0	0	3080	500
0	0	11184	11106	5	135	0	0	3080	500
0	0	11184	11113	5	140	0	0	3080	500
0	0	11188	11118	5	145	0	0	3070	510
0	0	11188	11122	5	150	0	0	3080	520
0	0	11188	11122	5	155	0	0	3080	520
0	0	11188	11122	5	160	0	0	3100	530
0	0	11188	11122	5	165	0	0	3080	540
0	0	11188	11122	5	170	0	0	3080	540
0	0	11183	11118	5	175	0	0	3080	540
0	0	11179	11118	5	180	0	0	3080	540
0	0	11176	11110	5	185	0	0	3080	540
0	0	11170	11105	5	190	0	0	3080	540
0	0	11165	11100	5	195	0	0	3080	540
0	0	11157	11094	5	200	0	0	3060	540
0	0	11148	11090	5	205	0	0	3060	540
0	0	11138	11086	5	210	0	0	3060	540
0	0	11129	11086	5	215	0	0	3060	540
0	0	11117	11082	5	220	0	0	3070	550
0	0	11105	11082	5	225	0	0	3070	550
0	0	11091	11082	5	230	0	0	3100	560
0	0	11075	11082	5	235	0	0	3100	560
0	0	11059	11078	5	240	0	0	3100	560
0	0	11043	11078	5	245	0	0	3100	560
0	0	11025	11078	5	250	0	0	3110	570
0	0	11007	11082	5	255	0	0	3110	570
0	0	10989	11086	5	260	0	0	3140	580
0	0	10970	11091	5	265	0	0	3140	580
0	0	10953	11097	5	270	0	0	3140	580
0	0	10937	11103	5	275	0	0	3140	580
0	0	10921	11109	5	280	0	0	3150	590
0	0	10907	11116	5	285	0	0	3150	590
0	0	10895	11122	5	290	0	0	3180	600
0	0	10882	11128	5	295	0	0	3150	620
0	0	10872	11135	5	300	0	0	3150	620
0	0	10862	11142	5	305	0	0	3150	620
0	0	10851	11148	5	310	0	0	3170	620
0	0	10842	11154	5	315	0	0	3170	620
0	0	10833	11160	5	320	0	0	3180	640
0	0	10824	11166	5	325	0	0	3180	640
0	0	10816	11172	5	330	0	0	3180	640
0	0	10810	11178	5	335	0	0	3180	640
0	0	10804	11184	5	340	0	0	3200	650
0	0	10800	11188	5	345	0	0	3200	650
0	0	10800	11193	5	350	0	0	3240	660
0	0	10793	11196	5	355	0	0	3240	660
0	0	10793	11196	5	360	0	0	3240	660
0	0	10789	11196	5	365	0	0	3240	660
0	0	10789	11196	5	370	0	0	3240	660
0	0	10784	11196	5	375	0	0	3240	660
0	0	10780	11192	5	380	0	0	3260	660
0	0	10775	11188	5	385	0	0	3260	660
0	0	10771	11188	5	390	0	0	3300	670
0	0	10766	11183	5	395	0	0	3310	660
0	0	10760	11183	5	400	0	0	3310	660
0	0	10754	11183	5	405	0	0	3310	660
0	0	10747	11190	5	410	0	0	3310	660
0	0	10738	11196	5	415	0	0	3310	660
0	0	10730	11203	5	420	0	0	3310	660
0	0	10723	11209	5	425	0	0	3310	660
0	0	10717	11213	5	430	0	0	3310	660
0	0	10717	11213	5	435	0	0	3310	660
0	0	10713	11213	5	440	0	0	3310	660
0	0	10713	11201	5	445	0	0	3300	670
0	0	10716	11189	5	450	0	0	3300	670
0	0	10789	11049	5	455	1	297	3240	660
0	0	10801	11028	5	460	1	259	3240	660
0	0	10810	11010	5	465	1	231	3240	660
0	0	10818	10995	5	470	1	290	3200	650
0	0	10824	10983	5	475	1	323	3200	650
0	0	10829	10974	5	480	1	346	3180	640
0	0	10832	10966	5	485	1	404	3180	640
0	0	10832	10961	5	490	1	499	3180	640
0	0	10838	10957	5	495	1	563	3180	640
0	0	10838	10953	6	501	1	611	3200	630
0	0	10841	10953	5	506	1	656	3200	630
0	0	10841	10946	5	511	1	694	3200	630
0	0	10846	10946	5	516	1	724	3170	620
0	0	10846	10941	5	521	1	762	3170	620
0	0	10850	10941	5	526	1	797	3170	620
0	0	10850	10937	5	531	1	811	3200	630
0	0	10850	10937	5	536	1	817	3200	630
0	0	10850	10937	5	541	1	823	3200	630
0	0	10850	10937	5	546	1	831	3200	630
0	0	10850	10937	5	551	1	836	3200	630
0	0	10850	10937	5	556	1	841	3200	630
0	0	10850	10937	5	561	1	848	3200	630
0	0	10850	10937	5	566	1	854	3200	630
0	0	10850	10937	5	571	1	860	3200	630
0	0	10850	10941	5	576	1	868	3200	630
0	0	10850	10941	5	581	1	876	3200	630
0	0	10850	10941	5	586	1	884	3200	630
0	0	10850	10941	5	591	1	890	3200	630
0	0	10850	10941	5	596	1	895	3200	630
0	0	10850	10941	5	601	1	898	3200	630
0	0	10850	10941	5	606	1	901	3200	630
0	0	10850	10941	5	611	1	905	3200	630
0	0	10850	10938	5	616	1	909	3200	630
0	0	10850	10938	5	621	1	913	3200	630
0	0	10850	10938	5	626	1	915	3200	630
0	0	10850	10938	5	631	1	916	3200	630
0	0	10850	10938	5	636	1	918	3200	630
0	0	10850	10938	5	641	1	920	3200	630
0	0	10854	10938	5	646	1	923	3200	630
0	0	10854	10938	5	651	1	926	3180	640
0	0	10854	10938	5	656	1	930	3180	640
0	0	10854	10938	5	661	1	933	3180	640
0	0	10854	10942	5	666	1	936	3180	640
0	0	10854	10942	5	671	1	937	3180	640
0	0	10860	10946	5	676	1	938	3180	640
0	0	10867	10951	5	681	1	936	3180	640
0	0	10874	10956	5	686	1	938	3180	640
0	0	10881	10960	5	691	1	942	3180	640
0	0	10886	10960	5	696	1	944	3180	640
0	0	10886	10965	5	701	1	943	3180	640
0	0	10893	10970	5	706	1	943	3180	640
0	0	10900	10977	5	711	1	942	3180	640
0	0	10908	10987	5	716	1	942	3150	650
0	0	10916	10998	5	721	1	942	3150	650
0	0	10924	11008	5	726	1	942	3150	650
0	0	10931	11019	5	731	1	942	3150	650
0	0	10940	11031	5	736	1	942	3150	650
0	0	10949	11045	5	741	1	942	3150	650
0	0	10958	11058	5	746	1	942	3130	660
0	0	10969	11073	5	751	1	942	3130	660
0	0	10980	11088	5	756	1	940	3130	660
0	0	10990	11100	5	761	1	940	3130	660
0	0	10999	11112	5	766	1	942	3130	660
0	0	11005	11123	5	771	1	942	3130	660
0	0	11010	11131	5	776	1	942	3100	670
0	0	11014	11141	5	781	1	942	3060	660
0	0	11023	11155	5	786	1	941	3060	660
0	0	11032	11169	5	791	1	941	3050	650
0	0	11040	11183	5	796	1	942	3050	650
0	0	11049	11199	5	801	1	942	3050	650
0	0	11057	11210	5	806	1	941	3050	650
0	0	11066	11221	5	811	1	941	3050	650
0	0	11079	11239	5	816	1	941	3050	650
0	0	11092	11254	5	821	1	940	3050	650
0	0	11103	11269	5	826	1	941	3050	650
0	0	11113	11285	5	831	1	940	3030	650
0	0	11119	11295	5	836	1	940	3030	650
0	0	11123	11304	5	841	1	941	3030	650
0	0	11129	11314	5	846	1	941	3030	650
0	0	11134	11322	5	851	1	941	3000	640
0	0	11142	11334	5	856	1	940	3000	640
0	0	11151	11350	5	861	1	940	2990	630
0	0	11160	11369	5	866	1	941	2990	630
0	0	11168	11389	5	871	1	941	2990	630
0	0	11173	11408	5	876	1	940	2990	630
0	0	11177	11423	5	881	1	940	2990	630
0	0	11182	11439	5	886	1	940	2990	630
0	0	11188	11454	5	891	1	940	2960	640
0	0	11195	11469	5	896	1	939	2960	640
0	0	11203	11486	5	901	1	940	2960	640
0	0	11210	11502	5	906	1	940	2960	640
0	0	11216	11518	5	911	1	939	2960	640
0	0	11222	11536	5	916	1	939	2940	640
0	0	11228	11553	5	921	1	940	2940	640
0	0	11232	11570	5	926	1	940	2940	640
0	0	11232	11584	5	931	1	938	2940	640
0	0	11239	11598	5	936	1	939	2900	650
0	0	11245	11615	5	941	1	938	2900	650
0	0	11250	11631	5	946	1	938	2900	650
0	0	11256	11646	5	951	1	936	2900	650
0	0	11262	11663	5	956	1	927	2880	650
0	0	11267	11680	5	961	1	931	2880	650
0	0	11273	11696	5	966	1	930	2880	650
0	0	11280	11717	5	971	1	929	2880	650
0	0	11285	11738	5	976	1	929	2880	650
0	0	11289	11757	5	981	1	929	2830	650
0	0	11289	11775	5	986	1	930	2830	650
0	0	11294	11790	5	991	1	930	2830	650
0	0	11294	11804	5	996	1	931	2830	650
0	0	11294	11818	5	1001	1	930	2830	650
0	0	11300	11836	5	1006	1	920	2830	650
0	0	11306	11854	5	1011	1	921	2830	650
0	0	11311	11870	5	1016	1	921	2830	650
0	0	11316	11882	5	1021	1	922	2820	630
0	0	11316	11890	5	1026	1	922	2820	630
0	0	11316	11894	5	1031	1	923	2820	630
0	0	11316	11900	5	1036	1	923	2820	630
0	0	11321	11911	5	1041	1	921	2820	630
0	0	11325	11924	5	1046	1	921	2820	630
0	0	11329	11937	5	1051	1	920	2850	620
0	0	11329	11950	5	1056	1	921	2850	620
0	0	11334	11960	5	1061	1	922	2850	620
0	0	11334	11970	5	1066	1	923	2850	620
0	0	11334	11983	5	1071	1	922	2850	620
0	0	11339	11998	5	1076	1	922	2850	620
0	0	11339	12014	5	1081	1	922	2820	630
0	0	11343	12031	5	1086	1	922	2820	630
0	0	11343	12047	5	1091	1	921	2820	630
0	0	11343	12062	5	1096	1	921	2820	630
0	0	11343	12078	5	1101	1	921	2820	630
0	0	11343	12092	5	1106	1	922	2820	630
0	0	11343	12106	5	1111	1	920	2800	630
0	0	11343	12119	5	1116	1	920	2800	630
0	0	11343	12132	5	1121	1	922	2800	630
0	0	11343	12143	5	1126	1	922	2800	630
0	0	11339	12155	5	1131	1	922	2800	630
0	0	11339	12169	5	1136	1	922	2760	630
0	0	11339	12181	5	1141	1	920	2760	630
0	0	11336	12192	5	1146	1	918	2760	630
0	0	11336	12200	5	1151	1	918	2760	630
0	0	11336	12204	5	1156	1	919	2760	630
0	0	11336	12204	5	1161	1	919	2760	630
0	0	11336	12208	5	1166	1	919	2760	630
0	0	11336	12208	5	1171	1	918	2760	630
0	0	11336	12208	5	1176	1	918	2760	630
0	0	11336	12208	5	1181	1	919	2760	630
0	0	11336	12212	5	1186	1	919	2760	630
0	0	11336	12212	5	1191	1	919	2760	630
0	0	11336	12212	5	1196	1	919	2760	630
0	0	11336	12216	5	1201	1	918	2760	630
0	0	11336	12216	5	1206	1	918	2760	630
0	0	11336	12216	5	1211	1	918	2760	630
0	0	11332	12216	5	1216	1	917	2760	630
0	0	11332	12220	5	1221	1	917	2760	630
0	0	11332	12220	5	1226	1	917	2760	630
0	0	11332	12220	5	1231	1	916	2760	630
0	0	11332	12225	5	1236	1	916	2760	630
0	0	11329	12225	5	1241	1	916	2760	630
0	0	11329	12229	5	1246	1	917	2760	630
0	0	11329	12234	5	1251	1	917	2760	630
0	0	11324	12239	5	1256	1	915	2760	630
0	0	11324	12246	5	1261	1	911	2760	630
0	0	11320	12252	5	1266	1	911	2760	630
0	0	11320	12256	5	1271	1	910	2760	630
0	0	11316	12263	5	1276	1	908	2760	630
0	0	11316	12269	5	1281	1	905	2750	610
0	0	11312	12276	5	1286	1	904	2750	610
0	0	11312	12285	5	1291	1	904	2750	600
0	0	11306	12291	5	1296	1	900	2750	610
0	0	11306	12296	5	1301	1	897	2750	610
0	0	11300	12300	5	1306	1	897	2760	630
0	0	11300	12300	5	1311	1	898	2760	630
0	0	11300	12300	5	1316	1	897	2760	630
0	0	11300	12300	5	1321	1	897	2760	630
0	0	11300	12300	5	1326	1	896	2760	630
0	0	11300	12300	5	1331	1	895	2760	630
0	0	11300	12300	5	1336	1	894	2760	630
0	0	11300	12300	5	1341	1	892	2760	630
0	0	11297	12303	5	1346	1	889	2760	630
0	0	11297	12303	5	1351	1	885	2760	630
0	0	11297	12303	5	1356	1	883	2760	630
0	0	11297	12303	5	1361	1	881	2760	630
0	0	11297	12303	5	1366	1	880	2760	630
0	0	11297	12303	5	1371	1	880	2760	630
0	0	11297	12303	5	1376	1	881	2760	630
0	0	11297	12303	5	1381	1	883	2750	610
0	0	11297	12303	5	1386	1	885	2750	610
0	0	11297	12303	5	1391	1	887	2750	600
0	0	11297	12303	5	1396	1	887	2750	600
0	0	11297	12299	5	1401	1	887	2750	600
0	0	11297	12299	5	1406	1	887	2750	600
0	0	11297	12299	5	1411	1	886	2750	600
0	0	11297	12299	5	1416	1	885	2790	610
0	0	11297	12294	5	1421	1	884	2790	610
0	0	11297	12294	5	1426	1	884	2800	630
0	0	11297	12294	5	1431	1	883	2800	630
0	0	11293	12288	5	1436	1	883	2800	630
0	0	11293	12284	5	1441	1	883	2800	630
0	0	11287	12277	5	1446	1	884	2800	630
0	0	11282	12269	5	1451	1	885	2800	630
0	0	11277	12260	5	1456	1	886	2800	630
0	0	11273	12250	5	1461	1	886	2800	630
0	0	11269	12239	5	1466	1	887	2800	630
0	0	11264	12224	5	1471	1	887	2800	630
0	0	11259	12210	5	1476	1	893	2800	630
0	0	11255	12197	5	1481	1	895	2800	630
0	0	11250	12182	5	1486	1	893	2800	630
0	0	11245	12167	5	1491	1	894	2800	630
0	0	11241	12150	5	1496	1	892	2800	630
0	0	11236	12130	5	1501	1	894	2800	630
0	0	11236	12113	5	1506	1	896	2800	630
0	0	11232	12098	5	1511	1	897	2800	630
0	0	11232	12083	5	1516	1	892	2800	630
0	0	11226	12068	5	1521	1	895	2800	630
0	0	11222	12052	5	1526	1	894	2800	630
0	0	11218	12037	5	1531	1	898	2800	630
0	0	11214	12024	5	1536	1	896	2800	630
0	0	11210	12012	5	1541	1	895	2800	630
0	0	11205	12000	5	1546	1	896	2800	630
0	0	11200	11987	5	1551	1	898	2820	630
0	0	11195	11976	5	1556	1	898	2820	630
0	0	11192	11966	5	1561	1	897	2820	630
0	0	11192	11956	5	1566	1	895	2820	630
0	0	11187	11943	5	1571	1	895	2820	630
0	0	11187	11928	5	1576	1	895	2820	630
0	0	11183	11912	5	1581	1	897	2850	620
0	0	11183	11895	5	1586	1	898	2850	620
0	0	11178	11880	5	1591	1	901	2850	620
0	0	11178	11865	5	1596	1	899	2850	620
0	0	11172	11848	5	1601	1	898	2850	620
0	0	11172	11833	5	1606	1	898	2850	620
0	0	11172	11815	5	1611	1	900	2870	620
0	0	11172	11798	5	1616	1	898	2870	620
0	0	11172	11783	5	1621	1	901	2870	620
0	0	11172	11769	5	1626	1	903	2880	630
0	0	11172	11757	5	1631	1	904	2880	630
0	0	11172	11748	5	1636	1	903	2900	650
0	0	11172	11739	5	1641	1	901	2900	650
0	0	11172	11728	5	1646	1	900	2900	650
0	0	11172	11714	5	1651	1	902	2900	650
0	0	11172	11699	5	1656	1	902	2900	650
0	0	11172	11685	5	1661	1	904	2900	650
0	0	11172	11671	5	1666	1	904	2900	650
0	0	11172	11657	5	1671	1	895	2900	650
0	0	11172	11642	5	1676	1	902	2900	650
0	0	11172	11627	5	1681	1	912	2900	650
0	0	11172	11614	5	1686	1	911	2900	650
0	0	11175	11604	5	1691	1	908	2880	650
0	0	11175	11594	5	1696	1	907	2880	650
0	0	11175	11581	5	1701	1	894	2880	650
0	0	11175	11567	5	1706	1	905	2880	650
0	0	11175	11552	5	1711	1	906	2880	650
0	0	11175	11534	5	1716	1	898	2880	650
0	0	11175	11518	5	1721	1	900	2900	650
0	0	11175	11501	5	1726	1	905	2900	650
0	0	11175	11481	5	1731	1	905	2900	650
0	0	11175	11461	5	1736	1	900	2900	650
0	0	11175	11439	5	1741	1	911	2940	640
0	0	11175	11418	5	1746	1	916	2940	640
0	0	11175	11400	5	1751	1	911	2940	640
0	0	11175	11385	5	1756	1	905	2940	640
0	0	11172	11372	5	1761	1	905	2960	640
0	0	11172	11359	5	1766	1	906	2960	640
0	0	11172	11344	5	1771	1	899	2960	640
0	0	11172	11329	5	1776	1	900	2960	640
0	0	11172	11314	5	1781	1	904	2960	640
0	0	11175	11298	5	1786	1	904	2990	630
0	0	11175	11284	5	1791	1	906	2990	630
0	0	11175	11272	5	1796	1	906	2990	630
0	0	11180	11258	5	1801	1	900	2990	630
0	0	11180	11245	5	1806	1	905	2990	630
0	0	11180	11231	5	1811	1	898	2990	630
0	0	11180	11216	5	1816	1	901	2990	630
0	0	11183	11203	5	1821	1	906	2990	630
0	0	11183	11190	5	1826	1	904	2990	630
0	0	11183	11179	5	1831	1	898	2990	630
0	0	11188	11166	5	1836	1	898	2990	630
0	0	11188	11154	5	1841	1	902	2990	630
0	0	11188	11142	5	1846	1	904	2990	630
0	0	11188	11130	5	1851	1	900	2990	630
0	0	11188	11119	5	1856	1	901	3000	640
0	0	11188	11105	5	1861	1	898	3000	640
0	0	11188	11089	5	1866	1	882	3030	650
0	0	11188	11074	5	1871	1	909	3030	650
0	0	11188	11059	5	1876	1	911	3030	650
0	0	11191	11047	5	1881	1	901	3030	650
0	0	11191	11037	5	1886	1	897	3030	650
0	0	11191	11026	5	1891	1	895	3030	650
0	0	11191	11014	5	1896	1	897	3030	650
0	0	11195	11002	5	1901	1	896	3030	650
0	0	11195	10989	5	1906	1	885	3050	650
0	0	11195	10975	5	1911	1	889	3050	650
0	0	11195	10961	5	1916	1	898	3050	650
0	0	11198	10949	5	1921	1	900	3050	650
0	0	11198	10938	5	1926	1	898	3050	650
0	0	11198	10929	5	1931	1	898	3050	650
0	0	11198	10921	5	1936	1	897	3050	650
0	0	11198	10911	5	1941	1	896	3050	650
0	0	11202	10901	5	1946	1	885	3090	640
0	0	11202	10889	5	1951	1	892	3090	640
0	0	11202	10878	5	1956	1	895	3090	640
0	0	11202	10865	5	1961	1	888	3090	640
0	0	11206	10855	5	1966	1	893	3090	640
0	0	11206	10846	5	1971	1	900	3090	640
0	0	11210	10838	5	1976	1	897	3090	640
0	0	11210	10832	5	1981	1	893	3090	640
0	0	11210	10826	5	1986	1	892	3100	630
0	0	11215	10819	5	1991	1	891	3100	630
0	0	11215	10812	5	1996	1	889	3100	630
0	0	11218	10804	5	2001	1	893	3100	630
0	0	11218	10794	5	2006	1	888	3100	630
0	0	11222	10782	5	2011	1	881	3100	630
0	0	11222	10771	5	2016	1	889	3100	630
0	0	11227	10758	5	2021	1	893	3100	630
0	0	11227	10744	5	2026	1	881	3100	630
0	0	11233	10731	5	2031	1	886	3100	630
0	0	11233	10717	5	2036	1	892	3100	630
0	0	11240	10704	5	2041	1	892	3100	630
0	0	11245	10693	5	2046	1	891	3100	630
0	0	11250	10683	5	2051	1	888	3100	630
0	0	11255	10674	5	2056	1	885	3100	630
0	0	11261	10667	5	2061	1	889	3100	630
0	0	11266	10660	5	2066	1	888	3090	640
0	0	11270	10654	5	2071	1	886	3090	640
0	0	11274	10650	5	2076	1	884	3090	640
0	0	11274	10650	5	2081	1	886	3090	640
0	0	11279	10644	5	2086	1	889	3090	640
0	0	11279	10644	5	2091	1	888	3090	640
0	0	11279	10644	5	2096	1	887	3090	640
0	0	11279	10640	5	2101	1	885	3050	650
0	0	11283	10640	5	2106	1	884	3050	650
0	0	11283	10640	5	2111	1	883	3050	650
0	0	11283	10640	5	2116	1	882	3050	650
0	0	11283	10640	5	2121	1	881	3050	650
0	0	11283	10640	5	2126	1	880	3050	650
0	0	11283	10640	5	2131	1	879	3050	650
0	0	11283	10640	5	2136	1	878	3050	650
0	0	11283	10644	5	2141	1	878	3050	650
0	0	11283	10644	5	2146	1	877	3050	650
0	0	11283	10644	5	2151	1	877	3050	650
0	0	11283	10644	5	2156	1	876	3050	650
0	0	11283	10644	5	2161	1	875	3050	650
0	0	11283	10644	5	2166	1	873	3050	650
0	0	11283	10648	5	2171	1	872	3050	650
0	0	11287	10648	5	2176	1	872	3090	640
0	0	11293	10651	5	2181	1	869	3090	640
0	0	11300	10655	5	2186	1	865	3090	640
0	0	11310	10660	5	2191	1	848	3090	640
0	0	11319	10666	5	2196	1	852	3090	640
0	0	11328	10671	5	2201	1	854	3060	620
0	0	11339	10678	5	2206	1	849	3060	620
0	0	11349	10685	5	2211	1	848	3040	620
0	0	11363	10694	5	2216	1	847	3040	620
0	0	11376	10706	5	2221	1	842	3040	620
0	0	11388	10717	5	2226	1	842	3010	630
0	0	11399	10727	5	2231	1	841	3010	630
0	0	11410	10739	5	2236	1	829	3010	630
0	0	11419	10748	5	2241	1	822	3010	630
0	0	11428	10756	5	2246	1	821	3040	620
0	0	11435	10763	5	2251	1	823	3040	620
0	0	11441	10768	5	2256	1	821	3040	620
0	0	11447	10774	5	2261	1	808	3040	620
0	0	11452	10778	5	2266	1	807	3040	620
0	0	11456	10782	5	2271	1	807	3060	610
0	0	11456	10782	5	2276	1	804	3040	600
0	0	11463	10786	5	2281	1	798	3040	600
0	0	11468	10786	5	2286	1	788	3030	590
0	0	11473	10793	5	2291	1	777	3030	590
0	0	11480	10798	5	2296	1	776	3030	590
0	0	11487	10806	5	2301	1	762	3060	580
0	0	11494	10813	5	2306	1	759	3060	580
0	0	11499	10820	5	2311	1	762	3060	580
0	0	11504	10826	5	2316	1	765	3060	580
0	0	11508	10830	5	2321	1	765	3060	580
0	0	11511	10835	5	2326	1	762	3060	580
0	0	11517	10841	5	2331	1	760	3060	580
0	0	11522	10849	5	2336	1	761	3060	580
0	0	11527	10857	5	2341	1	761	3060	580
0	0	11531	10865	5	2346	1	757	3060	580
0	0	11534	10872	5	2351	1	755	3060	580
0	0	11534	10879	5	2356	1	755	3060	580
0	0	11540	10888	5	2361	1	748	3060	580
0	0	11540	10897	5	2366	1	742	3060	580
0	0	11545	10908	5	2371	1	732	3030	590
0	0	11545	10921	5	2376	1	722	3030	590
0	0	11550	10935	5	2381	1	694	3030	590
0	0	11550	10951	5	2386	1	693	3030	590
0	0	11554	10967	5	2391	1	669	3030	590
0	0	11554	10982	5	2396	1	656	3030	590
0	0	11554	10996	5	2401	1	656	3030	590
0	0	11558	11008	5	2406	1	649	3030	590
0	0	11558	11018	5	2411	1	651	3030	590
0	0	11558	11028	5	2416	1	654	3010	590
0	0	11558	11037	5	2421	1	654	3010	590
0	0	11558	11048	5	2426	1	651	3010	590
0	0	11558	11057	5	2431	1	641	3010	590
0	0	11563	11064	5	2436	1	588	2990	580
0	0	11563	11070	5	2441	1	554	2990	580
0	0	11566	11076	5	2446	1	538	2980	570
0	0	11566	11081	5	2451	1	504	2980	570
0	0	11566	11087	5	2456	1	460	2950	580
0	0	11571	11093	5	2461	1	395	2950	580
0	0	11571	11099	5	2466	1	343	2950	580
0	0	11571	11104	5	2471	1	300	2950	580
0	0	11571	11107	5	2476	1	256	2950	580
0	0	11575	11107	5	2481	1	188	2950	580
0	0	11575	11111	5	2486	1	73	2950	580
0	0	11579	11111	5	2491	1	1	2950	580
0	0	11579	11111	5	2496	0	0	2950	580
0	0	11589	11111	5	2501	0	0	2950	580
0	0	11597	11111	5	2506	0	0	2950	580
0	0	11605	11111	5	2511	0	0	2950	580
0	0	11613	11104	5	2516	0	0	2950	580
0	0	11623	11095	5	2521	0	0	2950	580
0	0	11632	11084	5	2526	0	0	2950	580
0	0	11643	11073	5	2531	0	0	2950	580
0	0	11653	11064	5	2536	0	0	2950	580
0	0	11663	11054	5	2541	0	0	2950	580
0	0	11672	11047	5	2546	0	0	2950	580
0	0	11680	11041	5	2551	0	0	2930	560
0	0	11687	11037	5	2556	0	0	2930	560
0	0	11693	11033	5	2561	0	0	2920	550
0	0	11698	11029	5	2566	0	0	2950	540
0	0	11704	11025	5	2571	0	0	2940	530
0	0	11710	11020	5	2576	0	0	2940	530
0	0	11717	11013	5	2581	0	0	2940	510
0	0	11725	11005	5	2586	0	0	2930	500
0	0	11732	10997	5	2591	0	0	2940	480
0	0	11738	10989	5	2596	0	0	2930	470
0	0	11743	10981	5	2601	0	0	2930	460
0	0	11748	10972	5	2606	0	0	2940	430
0	0	11754	10965	5	2611	0	0	2930	430
0	0	11760	10957	5	2616	0	0	2940	420
0	0	11767	10949	5	2621	0	0	2940	420
0	0	11774	10943	5	2626	0	0	2980	440
0	0	11779	10937	5	2631	0	0	3000	450
0	0	11785	10933	5	2636	0	0	3020	460
0	0	11791	10930	5	2641	0	0	3070	480
0	0	11797	10926	5	2646	0	0	3080	480
0	0	11801	10926	5	2651	0	0	3130	500
0	0	11801	10921	5	2656	0	0	3170	500
0	0	11801	10921	5	2661	0	0	3210	510
0	0	11806	10916	5	2666	0	0	3220	520
0	0	11806	10916	5	2671	0	0	3270	520
0	0	11806	10916	5	2676	0	0	3310	530
0	0	11806	10916	5	2681	0	0	3350	540
0	0	11806	10916	5	2686	0	0	3400	530
0	0	11806	10922	5	2691	0	0	3440	540
0	0	11802	10927	5	2696	0	0	3470	540
0	0	11802	10932	5	2701	0	0	3490	540
0	0	11802	10939	5	2706	0	0	3490	540
0	0	11797	10945	5	2711	0	0	3510	550
0	0	11797	10951	5	2716	0	0	3510	570
0	0	11791	10956	5	2721	0	0	3510	570
0	0	11788	10959	5	2726	0	0	3510	570
0	0	11788	10959	5	2731	0	0	3500	580
0	0	11784	10966	5	2736	0	0	3500	580
0	0	11784	10970	5	2741	0	0	3500	580
0	0	11784	10974	5	2746	0	0	3460	590
0	0	11780	10979	5	2751	0	0	3460	590
0	0	11780	10983	5	2756	0	0	3440	600
0	0	11780	10983	5	2761	0	0	3440	600
0	0	11780	10989	5	2766	0	0	3430	620
0	0	11780	10989	5	2771	0	0	3430	620
0	0	11776	10992	5	2776	0	0	3430	620
0	0	11776	10992	5	2781	0	0	3420	630
0	0	11776	10992	5	2786	0	0	3420	630
0	0	11772	10997	5	2791	0	0	3400	650
0	0	11772	10997	5	2796	0	0	3360	640
0	0	11766	11000	5	2801	0	0	3350	650
0	0	11766	11000	5	2806	0	0	3330	650
0	0	11762	11000	5	2811	0	0	3330	650
0	0	11762	10996	5	2816	0	0	3310	660
0	0	11762	10993	5	2821	0	0	3310	660
0	0	11762	10987	5	2826	0	0	3310	660
0	0	11762	10980	5	2831	0	0	3310	660
0	0	11767	10972	5	2836	0	0	3300	670
0	0	11771	10963	5	2841	0	0	3260	660
0	0	11771	10954	5	2846	0	0	3260	660
0	0	11776	10946	5	2851	0	0	3240	660
0	0	11776	10937	5	2856	0	0	3240	660
0	0	11776	10929	5	2861	0	0	3240	660
0	0	11776	10923	5	2866	0	0	3200	670
0	0	11776	10918	5	2871	0	0	3200	670
0	0	11780	10914	5	2876	0	0	3200	670
0	0	11814	10903	5	2881	1	717	3130	660
0	0	11814	10903	5	2886	1	723	3130	660
0	0	11814	10910	5	2891	1	731	3130	660
0	0	11814	10913	5	2896	1	731	3130	660
0	0	11818	10919	5	2901	1	727	3130	660
0	0	11818	10924	5	2906	1	727	3130	660
0	0	11818	10931	5	2911	1	728	3130	660
0	0	11822	10939	5	2916	1	729	3130	660
0	0	11822	10948	5	2921	1	727	3130	660
0	0	11822	10959	5	2926	1	727	3130	660
0	0	11827	10969	5	2931	1	728	3130	660
0	0	11827	10979	5	2936	1	723	3100	670
0	0	11827	10988	5	2941	1	724	3100	670
0	0	11827	10995	5	2946	1	729	3060	660
0	0	11827	11002	5	2951	1	731	3060	660
0	0	11827	11008	5	2956	1	727	3050	650
0	0	11827	11012	5	2961	1	727	3050	650
0	0	11827	11015	5	2966	1	727	3050	650
0	0	11827	11015	5	2971	1	726	3050	650
0	0	11827	11015	5	2976	1	724	3050	650
0	0	11830	11019	5	2981	1	723	3030	650
0	0	11830	11019	5	2986	1	722	3030	650
0	0	11830	11019	5	2991	1	722	3030	650
0	0	11830	11019	5	2996	1	723	3030	650
0	0	11830	11019	5	3001	1	723	3030	650
0	0	11830	11019	5	3006	1	724	3030	650
0	0	11830	11019	5	3011	1	724	3030	650
0	0	11830	11019	5	3016	1	723	3030	650
0	0	11830	11019	5	3021	1	719	3030	650
0	0	11830	11019	5	3026	1	715	3030	650
0	0	11830	11019	5	3031	1	712	3030	650
0	0	11830	11019	5	3036	1	704	3030	650
0	0	11830	11019	5	3041	1	698	3030	650
0	0	11830	11019	5	3046	1	694	3030	650
0	0	11830	11019	5	3051	1	688	3030	650
0	0	11830	11019	5	3056	1	683	3030	650
0	0	11830	11019	5	3061	1	676	3030	650
0	0	11830	11019	5	3066	1	669	3030	650
0	0	11830	11019	5	3071	1	664	3030	650
0	0	11830	11019	5	3076	1	662	3030	650
0	0	11830	11019	5	3081	1	664	3030	650
0	0	11830	11019	5	3086	1	669	3030	650
0	0	11830	11015	5	3091	1	674	3030	650
0	0	11830	11015	5	3096	1	677	3030	650
0	0	11830	11015	5	3101	1	681	3030	650
0	0	11830	11015	5	3106	1	685	3030	650
0	0	11830	11015	5	3111	1	688	3030	650
0	0	11830	11015	5	3116	1	693	3030	650
0	0	11830	11012	5	3121	1	703	3030	650
0	0	11830	11012	5	3126	1	719	3030	650
0	0	11830	11012	5	3131	1	737	3030	650
0	0	11830	11012	5	3136	1	753	3030	650
0	0	11830	11012	5	3141	1	766	3030	650
0	0	11830	11012	5	3146	1	774	3030	650
0	0	11830	11012	5	3151	1	776	3030	650
0	0	11830	11012	5	3156	1	776	3030	650
0	0	11830	11012	5	3161	1	776	3030	650
0	0	11830	11012	5	3166	1	775	3030	650
0	0	11830	11012	5	3171	1	775	3030	650
0	0	11830	11012	5	3176	1	778	3030	650
0	0	11830	11012	5	3181	1	788	3030	650
0	0	11830	11012	5	3186	1	802	3030	650
0	0	11830	11012	5	3191	1	811	2990	660
0	0	11830	11012	5	3196	1	817	2990	660
0	0	11830	11015	5	3201	1	821	3000	670
0	0	11830	11015	5	3206	1	824	3000	670
0	0	11830	11015	5	3211	1	828	3030	690
0	0	11834	11015	5	3216	1	831	3030	690
0	0	11834	11015	5	3221	1	835	3030	690
0	0	11834	11015	5	3226	1	840	3030	690
0	0	11834	11015	5	3231	1	845	3030	690
0	0	11834	11015	5	3236	1	850	3030	690
0	0	11834	11015	5	3241	1	854	3030	690
0	0	11834	11015	5	3246	1	859	3010	690
0	0	11834	11015	5	3251	1	862	3010	690
0	0	11834	11015	5	3256	1	865	3010	690
0	0	11834	11015	5	3261	1	866	3010	690
0	0	11834	11015	5	3266	1	866	3010	690
0	0	11834	11011	5	3271	1	867	3010	690
0	0	11834	11011	5	3276	1	867	2960	700
0	0	11834	11011	5	3281	1	867	2960	700
0	0	11834	11011	5	3286	1	867	2960	700
0	0	11834	11011	5	3291	1	867	2960	700
0	0	11834	11011	5	3296	1	867	2960	700
0	0	11837	11011	5	3301	1	868	2960	700
0	0	11837	11011	5	3306	1	868	2930	710
0	0	11837	11011	5	3311	1	868	2930	710
0	0	11837	11011	5	3316	1	867	2950	710
0	0	11837	11011	5	3321	1	865	2950	710
0	0	11837	11011	5	3326	1	864	2980	730
0	0	11837	11011	5	3331	1	861	2980	730
0	0	11837	11011	5	3336	1	860	2980	730
0	0	11837	11011	5	3341	1	859	2980	730
0	0	11837	11015	5	3346	1	858	2980	730
0	0	11837	11015	5	3351	1	858	2980	730
0	0	11837	11015	5	3356	1	857	2980	730
0	0	11837	11015	5	3361	1	856	2980	730
0	0	11837	11015	5	3366	1	855	2980	730
0	0	11837	11019	5	3371	1	854	2980	730
0	0	11834	11019	5	3376	1	853	2980	730
0	0	11834	11019	5	3381	1	851	2950	710
0	0	11834	11019	5	3386	1	849	2950	710
0	0	11834	11019	5	3391	1	847	2930	710
0	0	11834	11019	5	3396	1	844	2930	710
0	0	11834	11023	5	3401	1	841	2930	710
0	0	11834	11023	5	3406	1	840	2960	700
0	0	11834	11023	5	3411	1	839	2960	700
0	0	11834	11026	5	3416	1	839	2960	700
0	0	11834	11026	5	3421	1	840	2960	700
0	0	11834	11034	5	3426	1	841	2960	700
0	0	11830	11042	5	3431	1	841	2960	700
0	0	11830	11052	5	3436	1	837	2960	700
0	0	11827	11064	5	3441	1	831	2960	700
0	0	11827	11076	5	3446	1	820	2960	700
0	0	11821	11088	5	3451	1	809	2960	700
0	0	11821	11100	5	3456	1	806	2960	700
0	0	11816	11112	5	3461	1	802	2960	700
0	0	11816	11123	5	3466	1	792	2960	700
0	0	11811	11133	5	3471	1	769	2960	700
0	0	11811	11141	5	3476	1	770	2960	700
0	0	11811	11150	5	3481	1	776	2950	710
0	0	11807	11158	5	3486	1	773	2950	710
0	0	11807	11165	5	3491	1	772	2980	730
0	0	11807	11171	5	3496	1	776	2980	730
0	0	11807	11176	5	3501	1	784	2980	730
0	0	11807	11179	5	3506	1	788	2980	730
0	0	11807	11179	5	3511	1	789	2980	730
0	0	11807	11185	5	3516	1	792	2980	730
0	0	11804	11185	5	3521	1	792	2980	730
0	0	11804	11191	5	3526	1	792	2980	730
0	0	11804	11195	5	3531	1	791	2980	730
0	0	11804	11199	5	3536	1	790	2910	740
0	0	11799	11204	5	3541	1	788	2910	740
0	0	11799	11208	5	3546	1	783	2910	740
0	0	11799	11212	5	3551	1	779	2910	740
0	0	11799	11216	5	3556	1	779	2910	740
0	0	11796	11219	5	3561	1	779	2910	740
0	0	11796	11224	5	3566	1	774	2910	740
0	0	11796	11229	5	3571	1	767	2910	740
0	0	11791	11235	5	3576	1	766	2910	740
0	0	11791	11239	5	3581	1	766	2910	740
0	0	11791	11243	5	3586	1	766	2910	740
0	0	11787	11243	5	3591	1	766	2910	740
0	0	11787	11247	5	3596	1	767	2910	740
0	0	11787	11247	5	3601	1	767	2910	740
0	0	11787	11247	5	3606	1	765	2910	740
0	0	11787	11247	5	3611	1	760	2910	740
0	0	11787	11247	5	3616	1	750	2910	740
0	0	11783	11247	5	3621	1	742	2910	740
0	0	11783	11247	5	3626	1	737	2910	740
0	0	11783	11247	5	3631	1	729	2910	740
0	0	11783	11247	5	3636	1	719	2910	740
0	0	11783	11247	5	3641	1	707	2910	740
0	0	11783	11247	5	3646	1	694	2910	740
0	0	11783	11247	5	3651	1	666	2910	740
0	0	11783	11247	5	3656	1	605	2910	740
0	0	11783	11247	5	3661	1	504	2910	740
0	0	11783	11247	5	3666	1	359	2910	740
0	0	11783	11247	5	3671	1	245	2910	740
0	0	11783	11247	5	3676	1	18	2910	740
0	0	11783	11247	6	3682	0	0	2910	740
0	0	11783	11247	5	3687	0	0	2910	740
0	0	11778	11252	5	3692	0	0	2910	740
0	0	11778	11252	5	3697	0	0	2910	740
0	0	11778	11256	5	3702	0	0	2910	740
0	0	11781	11256	5	3707	0	0	2910	740
0	0	11791	11256	5	3712	0	0	2910	740
0	0	11802	11256	5	3717	0	0	2910	740
0	0	11814	11256	5	3722	0	0	2910	740
0	0	11826	11251	5	3727	0	0	2910	740
0	0	11837	11247	5	3732	0	0	2910	740
0	0	11849	11243	5	3737	0	0	2910	740
0	0	11859	11240	5	3742	0	0	2910	740
0	0	11869	11240	5	3747	0	0	2980	730
0	0	11879	11240	5	3752	0	0	2990	740
0	0	11879	11240	5	3757	0	0	2990	740
0	0	12181	11240	5	3762	0	0	2700	600
0	0	12181	11236	5	3767	0	0	2700	600
0	0	12188	11227	5	3772	0	0	2700	600
0	0	12198	11216	5	3777	0	0	2700	600
0	0	12211	11200	5	3782	0	0	2700	600
0	0	12225	11182	5	3787	0	0	2700	600
0	0	12241	11165	5	3792	0	0	2700	600
0	0	12257	11148	5	3797	0	0	2700	600
0	0	12272	11132	5	3802	0	0	2730	600
0	0	12287	11117	5	3807	0	0	2730	600
0	0	12302	11104	5	3812	0	0	2750	600
0	0	12313	11092	5	3817	0	0	2750	600
0	0	12324	11084	5	3822	0	0	2780	580
0	0	12335	11080	5	3827	0	0	2780	580
0	0	12341	11080	5	3832	0	0	2790	570
0	0	12346	11085	5	3837	0	0	2790	570
0	0	12346	11093	5	3842	0	0	2820	560
0	0	12346	11102	5	3847	0	0	2810	540
0	0	12346	11112	5	3852	0	0	2830	540
0	0	12339	11125	5	3857	0	0	2820	530
0	0	12331	11137	5	3862	0	0	2820	530
0	0	12323	11149	5	3867	0	0	2850	530
0	0	12312	11162	5	3872	0	0	2850	530
0	0	12301	11172	5	3877	0	0	2850	530
0	0	12287	11180	5	3882	0	0	2820	530
0	0	12272	11187	5	3887	0	0	2820	530
0	0	12256	11191	5	3892	0	0	2830	540
0	0	12237	11195	5	3897	0	0	2810	540
0	0	12219	11195	5	3902	0	0	2820	560
0	0	12201	11198	5	3907	0	0	2820	560
0	0	12181	11198	5	3912	0	0	2800	580
0	0	12161	11203	5	3917	0	0	2800	580
0	0	12141	11207	5	3922	0	0	2790	600
0	0	12121	11207	5	3927	0	0	2790	610
0	0	12102	11212	5	3932	0	0	2790	610
0	0	12086	11212	5	3937	0	0	2760	630
0	0	12070	11216	5	3942	0	0	2760	640
0	0	12054	11216	5	3947	0	0	2760	640
0	0	12041	11216	5	3952	0	0	2770	660
0	0	12028	11216	5	3957	0	0	2770	670
0	0	12016	11216	5	3962	0	0	2770	670
0	0	12006	11216	5	3967	0	0	2780	690
0	0	11996	11209	5	3972	0	0	2780	690
0	0	11988	11204	5	3977	0	0	2780	700
0	0	11982	11197	5	3982	0	0	2780	700
0	0	11977	11190	5	3987	0	0	2760	720
0	0	11977	11184	5	3992	0	0	2760	720
0	0	11972	11178	5	3997	0	0	2760	720
0	0	11972	11173	5	4002	0	0	2760	720
0	0	11972	11169	5	4007	0	0	2760	720
0	0	11969	11169	5	4012	0	0	2760	720
0	0	11969	11163	5	4017	0	0	2760	720
0	0	11969	11163	5	4022	0	0	2760	720
0	0	11969	11159	5	4027	0	0	2760	720
0	0	11991	11154	4	4031	0	0	2760	720
0	0	11997	11149	5	4036	0	0	2760	720
0	0	11997	11149	5	4041	0	0	2760	720
0	0	11997	11149	5	4046	0	0	2760	720
0	0	11992	11149	5	4051	0	0	2760	720
0	0	11992	11149	5	4056	0	0	2760	720
0	0	11992	11149	5	4061	0	0	2760	720
0	0	11992	11149	5	4066	0	0	2760	720
0	0	11992	11145	5	4071	0	0	2760	720
0	0	11985	11141	5	4076	0	0	2790	720
0	0	11981	11141	5	4081	0	0	2790	720
0	0	11975	11135	5	4086	0	0	2790	720
0	0	11968	11135	5	4091	0	0	2790	720
0	0	11960	11129	5	4096	0	0	2790	720
0	0	11954	11123	5	4101	0	0	2790	720
0	0	11950	11107	4	4105	1	819	2790	720
0	0	11950	11099	5	4110	1	738	2790	720
0	0	11954	11095	5	4115	1	765	2790	720
0	0	11954	11095	5	4120	1	760	2790	720
0	0	11954	11095	5	4125	1	712	2790	720
0	0	11954	11098	5	4130	1	586	2790	720
0	0	11954	11098	5	4135	1	575	2790	720
0	0	11957	11098	5	4140	1	609	2790	720
0	0	11957	11098	5	4145	1	637	2790	720
0	0	11957	11098	5	4150	1	652	2790	720
0	0	11957	11098	5	4155	1	672	2800	730
0	0	11957	11102	5	4160	1	703	2800	730
0	0	11957	11102	5	4165	1	724	2800	730
0	0	11957	11102	5	4170	1	744	2800	730
0	0	11957	11102	5	4175	1	761	2860	720
0	0	11957	11102	5	4180	1	776	2850	710
0	0	11957	11102	5	4185	1	786	2850	710
0	0	11957	11105	5	4190	1	792	2850	710
0	0	11957	11105	5	4195	1	796	2850	710
0	0	11957	11105	5	4200	1	799	2850	710
0	0	11957	11105	5	4205	1	800	2850	710
0	0	11957	11109	5	4210	1	801	2850	710
0	0	11957	11109	5	4215	1	801	2850	710
0	0	11953	11109	5	4220	1	800	2850	710
0	0	11953	11109	5	4225	1	800	2850	710
0	0	11953	11109	5	4230	1	800	2850	710
0	0	11953	11109	5	4235	1	798	2850	710
0	0	11953	11109	5	4240	1	798	2850	710
0	0	11949	11109	5	4245	1	797	2850	710
0	0	11949	11109	5	4250	1	797	2880	710
0	0	11949	11109	5	4255	1	797	2880	710
0	0	11949	11113	5	4260	1	797	2880	710
0	0	11949	11113	5	4265	1	797	2880	710
0	0	11949	11113	5	4270	1	796	2880	710
0	0	11949	11113	5	4275	1	796	2880	710
0	0	11949	11113	5	4280	1	795	2880	710
0	0	11949	11116	5	4285	1	796	2880	710
0	0	11949	11116	5	4290	1	796	2880	710
0	0	11945	11116	5	4295	1	796	2880	710
0	0	11945	11121	5	4300	1	796	2880	710
0	0	11945	11121	5	4305	1	796	2880	710
0	0	11942	11126	5	4310	1	797	2880	710
0	0	11942	11132	5	4315	1	797	2880	710
0	0	11938	11137	5	4320	1	795	2880	710
0	0	11934	11143	5	4325	1	795	2850	710
0	0	11931	11150	5	4330	1	796	2850	710
0	0	11926	11158	5	4335	1	796	2850	710
0	0	11921	11167	5	4340	1	793	2850	710
0	0	11915	11176	5	4345	1	792	2850	710
0	0	11908	11186	5	4350	1	792	2850	710
0	0	11899	11195	5	4355	1	790	2850	710
0	0	11889	11204	5	4360	1	785	2850	710
0	0	11878	11213	5	4365	1	779	2850	710
0	0	11865	11222	5	4370	1	780	2860	720
0	0	11852	11232	5	4375	1	779	2860	720
0	0	11838	11242	5	4380	1	776	2880	740
0	0	11823	11253	5	4385	1	771	2880	740
0	0	11808	11263	5	4390	1	767	2880	740
0	0	11789	11271	5	4395	1	755	2880	740
0	0	11770	11278	5	4400	1	746	2880	740
0	0	11752	11283	5	4405	1	743	2880	740
0	0	11732	11287	5	4410	1	738	2880	740
0	0	11714	11292	5	4415	1	734	2880	740
0	0	11696	11297	5	4420	1	734	2880	740
0	0	11678	11300	5	4425	1	731	2880	740
0	0	11660	11300	5	4430	1	729	2880	740
0	0	11642	11305	5	4435	1	722	2880	740
0	0	11625	11305	5	4440	1	712	2860	720
0	0	11609	11305	5	4445	1	688	2860	720
0	0	11593	11305	5	4450	1	669	2850	710
0	0	11578	11300	5	4455	1	667	2880	710
0	0	11563	11296	5	4460	1	676	2880	710
0	0	11545	11291	5	4465	1	694	2880	710
0	0	11528	11284	5	4470	1	681	2880	710
0	0	11511	11275	5	4475	1	662	2880	710
0	0	11497	11263	5	4480	1	656	2860	690
0	0	11484	11250	5	4485	1	656	2860	690
0	0	11472	11234	5	4490	1	652	2850	680
0	0	11460	11217	5	4495	1	659	2850	680
0	0	11450	11201	5	4500	1	671	2850	680
0	0	11440	11183	5	4505	1	677	2850	680
0	0	11433	11166	5	4510	1	690	2850	680
0	0	11428	11149	5	4515	1	712	2850	680
0	0	11424	11132	5	4520	1	731	2850	680
0	0	11420	11112	5	4525	1	649	2850	680
0	0	11420	11091	5	4530	1	679	2900	680
0	0	11415	11070	5	4535	1	734	2910	690
0	0	11415	11048	5	4540	1	731	2910	690
0	0	11415	11027	5	4545	1	703	2930	710
0	0	11415	11005	5	4550	1	731	2930	710
0	0	11418	10982	5	4555	1	755	2930	710
0	0	11418	10959	5	4560	1	748	2930	710
0	0	11423	10935	5	4565	1	738	2930	710
0	0	11428	10911	5	4570	1	713	2930	710
0	0	11433	10889	5	4575	1	745	2960	700
0	0	11439	10867	5	4580	1	744	2960	700
0	0	11447	10848	5	4585	1	718	2960	700
0	0	11455	10830	5	4590	1	734	2960	700
0	0	11463	10812	5	4595	1	732	2980	680
0	0	11471	10796	5	4600	1	742	2980	680
0	0	11478	10780	5	4605	1	767	2970	670
0	0	11486	10766	5	4610	1	729	2970	670
0	0	11494	10754	5	4615	1	755	2990	660
0	0	11502	10742	5	4620	1	761	2990	660
0	0	11509	10734	5	4625	1	746	2990	660
0	0	11514	10727	5	4630	1	727	2990	660
0	0	11520	10721	5	4635	1	728	2990	660
0	0	11525	10717	5	4640	1	723	2970	670
0	0	11531	10713	5	4645	1	698	2970	670
0	0	11536	10713	5	4650	1	698	2970	670
0	0	11541	10709	5	4655	1	714	2970	670
0	0	11547	10709	5	4660	1	703	2920	670
0	0	11553	10709	5	4665	1	681	2920	670
0	0	11559	10709	5	4670	1	687	2920	670
0	0	11566	10714	5	4675	1	714	2920	670
0	0	11571	10714	5	4680	1	722	2900	680
0	0	11576	10717	5	4685	1	723	2900	680
0	0	11580	10717	5	4690	1	726	2900	680
0	0	11587	10723	5	4695	1	722	2900	680
0	0	11597	10728	5	4700	1	674	2900	680
0	0	11606	10734	5	4705	1	704	2900	680
0	0	11618	10740	5	4710	1	710	2900	680
0	0	11629	10748	5	4715	1	710	2900	680
0	0	11638	10757	5	4720	1	709	2900	680
0	0	11650	10769	5	4725	1	710	2900	680
0	0	11662	10784	5	4730	1	706	2880	660
0	0	11674	10801	5	4735	1	723	2900	660
0	0	11689	10819	5	4740	1	712	2900	650
0	0	11703	10839	5	4745	1	674	2900	650
0	0	11715	10858	5	4750	1	694	2940	640
0	0	11725	10873	5	4755	1	713	2940	640
0	0	11734	10891	5	4760	1	733	2940	640
0	0	11741	10910	5	4765	1	704	2940	640
0	0	11747	10929	5	4770	1	706	2970	650
0	0	11752	10950	5	4775	1	697	2970	650
0	0	11752	10969	5	4780	1	706	2990	660
0	0	11752	10985	5	4785	1	703	2990	660
0	0	11756	11001	5	4790	1	693	2990	660
0	0	11756	11020	5	4795	1	691	2990	660
0	0	11759	11038	5	4800	1	681	2990	660
0	0	11759	11057	5	4805	1	666	2990	660
0	0	11764	11077	5	4810	1	656	2970	670
0	0	11768	11095	5	4815	1	625	2980	680
0	0	11771	11113	5	4820	1	639	2980	680
0	0	11775	11128	5	4825	1	656	3010	690
0	0	11778	11142	5	4830	1	661	2960	700
0	0	11778	11153	5	4835	1	669	2960	700
0	0	11786	11163	5	4840	1	677	2960	700
0	0	11790	11172	5	4845	1	694	2960	700
0	0	11794	11180	5	4850	1	707	2960	700
0	0	11794	11186	5	4855	1	718	2960	700
0	0	11798	11191	5	4860	1	727	2960	700
0	0	11798	11196	5	4865	1	727	2960	700
0	0	11798	11200	5	4870	1	726	2930	710
0	0	11798	11206	5	4875	1	723	2930	710
0	0	11798	11212	5	4880	1	723	2930	710
0	0	11798	11217	5	4885	1	720	2930	710
0	0	11798	11223	5	4890	1	715	2930	710
0	0	11795	11230	5	4895	1	713	2930	710
0	0	11795	11235	5	4900	1	700	2930	710
0	0	11795	11239	5	4905	1	696	2930	710
0	0	11795	11239	5	4910	1	701	2930	710
0	0	11795	11239	5	4915	1	714	2930	710
0	0	11795	11242	5	4920	1	720	2930	710
0	0	11795	11242	5	4925	1	720	2930	710
0	0	11795	11242	5	4930	1	719	2930	710
0	0	11795	11242	5	4935	1	715	2930	710
0	0	11795	11239	5	4940	1	709	2930	710
0	0	11795	11239	5	4945	1	703	2930	710
0	0	11795	11239	5	4950	1	698	2930	710
0	0	11795	11239	5	4955	1	703	2930	710
0	0	11795	11235	5	4960	1	707	2930	710
0	0	11795	11235	5	4965	1	709	2930	710
0	0	11795	11235	5	4970	1	713	2930	710
0	0	11795	11232	5	4975	1	719	2930	710
0	0	11795	11232	5	4980	1	726	2930	710
0	0	11791	11227	5	4985	1	727	2930	710
0	0	11791	11220	5	4990	1	720	2930	710
0	0	11791	11210	5	4995	1	728	2930	710
0	0	11791	11197	5	5000	1	738	2930	710
0	0	11791	11184	5	5005	1	765	2930	710
0	0	11791	11170	5	5010	1	767	2930	710
0	0	11791	11157	5	5015	1	761	2930	710
0	0	11796	11145	5	5020	1	766	2930	710
0	0	11796	11133	5	5025	1	769	2930	710
0	0	11796	11119	5	5030	1	769	2930	710
0	0	11796	11104	5	5035	1	777	2930	710
0	0	11796	11088	5	5040	1	780	2930	710
0	0	11796	11071	5	5045	1	797	2930	710
0	0	11796	11053	5	5050	1	796	2930	710
0	0	11796	11035	5	5055	1	782	2930	710
0	0	11796	11017	5	5060	1	823	2930	710
0	0	11796	10998	5	5065	1	817	2930	710
0	0	11796	10981	5	5070	1	832	2930	710
0	0	11796	10965	5	5075	1	828	2960	700
0	0	11796	10948	5	5080	1	827	2960	700
0	0	11796	10932	5	5085	1	828	2960	700
0	0	11796	10916	5	5090	1	828	2960	700
0	0	11791	10902	5	5095	1	829	2960	700
0	0	11791	10890	5	5100	1	829	3010	690
0	0	11791	10879	5	5105	1	826	3010	690
0	0	11791	10868	5	5110	1	825	3010	690
0	0	11787	10857	5	5115	1	832	3010	690
0	0	11787	10848	5	5120	1	837	3010	690
0	0	11787	10840	5	5125	1	840	3030	690
0	0	11787	10835	5	5130	1	839	3030	690
0	0	11787	10831	5	5135	1	837	3030	690
0	0	11787	10827	5	5140	1	837	3030	690
0	0	11787	10824	5	5145	1	838	3030	690
0	0	11787	10820	5	5150	1	839	3030	690
0	0	11787	10820	5	5155	1	839	3030	690
0	0	11787	10814	5	5160	1	839	3080	680
0	0	11791	10814	5	5165	1	840	3080	680
0	0	11791	10814	5	5170	1	841	3080	680
0	0	11791	10811	5	5175	1	841	3080	680
0	0	11791	10811	5	5180	1	839	3080	680
0	0	11791	10811	5	5185	1	839	3080	680
0	0	11791	10811	5	5190	1	842	3080	680
0	0	11791	10811	5	5195	1	843	3080	680
0	0	11791	10811	5	5200	1	845	3080	680
0	0	11791	10811	5	5205	1	847	3080	680
0	0	11791	10815	5	5210	1	849	3080	680
0	0	11791	10815	5	5215	1	849	3080	680
0	0	11791	10815	5	5220	1	849	3080	680
0	0	11791	10815	5	5225	1	849	3080	680
0	0	11791	10819	5	5230	1	850	3080	680
0	0	11791	10819	5	5235	1	851	3100	670
0	0	11795	10819	5	5240	1	851	3100	670
0	0	11795	10819	5	5245	1	851	3100	670
0	0	11799	10825	5	5250	1	850	3100	670
0	0	11804	10830	5	5255	1	848	3100	670
0	0	11811	10838	5	5260	1	841	3100	670
0	0	11819	10847	5	5265	1	843	3100	670
0	0	11828	10857	5	5270	1	845	3100	670
0	0	11839	10870	5	5275	1	845	3100	670
0	0	11850	10885	5	5280	1	843	3100	670
0	0	11863	10903	5	5285	1	843	3100	670
0	0	11879	10923	5	5290	1	838	3080	680
0	0	11894	10946	5	5295	1	840	3080	680
0	0	11908	10967	5	5300	1	848	3040	660
0	0	11918	10986	5	5305	1	849	3040	660
0	0	11925	11003	5	5310	1	848	3030	650
0	0	11929	11017	5	5315	1	847	2990	660
0	0	11933	11031	5	5320	1	845	2990	660
0	0	11938	11045	5	5325	1	843	2990	660
0	0	11942	11059	5	5330	1	839	2990	660
0	0	11942	11074	5	5335	1	834	2990	660
0	0	11948	11090	6	5341	1	834	2970	670
0	0	11948	11106	5	5346	1	830	2950	650
0	0	11948	11120	5	5351	1	828	2950	650
0	0	11952	11133	5	5356	1	829	2940	640
0	0	11952	11144	5	5361	1	828	2940	640
0	0	11956	11156	5	5366	1	829	2900	650
0	0	11960	11166	5	5371	1	831	2900	650
0	0	11960	11177	5	5376	1	832	2900	650
0	0	11967	11185	5	5381	1	837	2900	650
0	0	11970	11193	5	5386	1	843	2900	650
0	0	11970	11201	5	5391	1	848	2900	650
0	0	11977	11209	5	5396	1	847	2900	650
0	0	11977	11218	5	5401	1	847	2880	650
0	0	11983	11227	5	5406	1	848	2880	650
0	0	11983	11236	5	5411	1	847	2880	650
0	0	11989	11245	5	5416	1	845	2880	650
0	0	11989	11252	5	5421	1	845	2880	650
0	0	11994	11259	5	5426	1	847	2880	650
0	0	11994	11264	5	5431	1	847	2860	630
0	0	12001	11273	5	5436	1	832	2860	630
0	0	12001	11282	5	5441	1	836	2850	620
0	0	12007	11290	5	5446	1	836	2850	620
0	0	12007	11297	5	5451	1	836	2850	620
0	0	12007	11301	5	5456	1	837	2850	620
0	0	12007	11301	5	5461	1	838	2850	620
0	0	12012	11308	5	5466	1	840	2850	620
0	0	12012	11313	5	5471	1	841	2850	620
0	0	12012	11318	5	5476	1	843	2850	620
0	0	12015	11323	5	5481	1	845	2850	620
0	0	12015	11327	5	5486	1	845	2850	620
0	0	12015	11330	5	5491	1	847	2850	620
0	0	12015	11334	5	5496	1	847	2850	620
0	0	12015	11339	5	5501	1	847	2850	620
0	0	12015	11345	5	5506	1	846	2850	620
0	0	12020	11351	5	5511	1	846	2870	620
0	0	12020	11358	5	5516	1	847	2870	620
0	0	12020	11363	5	5521	1	847	2870	620
0	0	12020	11366	5	5526	1	847	2870	620
0	0	12020	11366	5	5531	1	848	2870	620
0	0	12020	11371	5	5536	1	848	2870	620
0	0	12020	11371	5	5541	1	849	2870	620
0	0	12020	11376	5	5546	1	849	2870	620
0	0	12020	11376	5	5551	1	849	2870	620
0	0	12020	11376	5	5556	1	849	2870	620
0	0	12020	11376	5	5561	1	849	2870	620
0	0	12020	11379	5	5566	1	849	2870	620
0	0	12020	11379	5	5571	1	848	2870	620
0	0	12020	11379	5	5576	1	848	2870	620
0	0	12020	11379	5	5581	1	848	2870	620
0	0	12020	11379	5	5586	1	848	2870	620
0	0	12020	11379	5	5591	1	848	2870	620
0	0	12020	11379	5	5596	1	848	2870	620
0	0	12020	11379	5	5601	1	848	2870	620
0	0	12020	11379	5	5606	1	848	2870	620
0	0	12020	11379	5	5611	1	849	2870	620
0	0	12020	11379	5	5616	1	849	2870	620
0	0	12020	11379	5	5621	1	849	2870	620
0	0	12020	11379	5	5626	1	849	2870	620
0	0	12020	11379	5	5631	1	849	2870	620
0	0	12020	11379	5	5636	1	849	2870	620
0	0	12020	11379	5	5641	1	849	2870	620
0	0	12020	11379	5	5646	1	849	2870	620
0	0	12020	11379	5	5651	1	849	2870	620
0	0	12020	11379	5	5656	1	849	2870	620
0	0	12020	11379	5	5661	1	849	2870	620
0	0	12020	11379	5	5666	1	848	2870	620
0	0	12020	11379	5	5671	1	848	2870	620
0	0	12020	11379	5	5676	1	848	2870	620
0	0	12020	11379	5	5681	1	848	2870	620
0	0	12020	11379	5	5686	1	848	2870	620
0	0	12020	11379	5	5691	1	849	2870	620
0	0	12020	11379	5	5696	1	849	2870	620
0	0	12020	11379	5	5701	1	850	2870	620
0	0	12020	11379	5	5706	1	852	2870	620
0	0	12020	11379	5	5711	1	853	2870	620
0	0	12020	11379	5	5716	1	854	2870	620
0	0	12020	11379	5	5721	1	854	2870	620
0	0	12020	11379	5	5726	1	853	2870	620
0	0	12020	11379	5	5731	1	853	2870	620
0	0	12020	11379	5	5736	1	853	2870	620
0	0	12020	11379	5	5741	1	853	2870	620
0	0	12020	11379	5	5746	1	853	2870	620
0	0	12020	11379	5	5751	1	854	2870	620
0	0	12020	11383	5	5756	1	854	2870	620
0	0	12020	11383	5	5761	1	855	2870	620
0	0	12020	11383	5	5766	1	856	2870	620
0	0	12020	11386	5	5771	1	857	2870	620
0	0	12020	11386	5	5776	1	857	2870	620
0	0	12020	11386	5	5781	1	858	2870	620
0	0	12020	11386	5	5786	1	859	2870	620
0	0	12020	11386	5	5791	1	859	2870	620
0	0	12020	11386	5	5796	1	858	2870	620
0	0	12020	11386	5	5801	1	858	2870	620
0	0	12020	11386	5	5806	1	858	2870	620
0	0	12020	11386	5	5811	1	857	2870	620
0	0	12020	11386	5	5816	1	856	2870	620
0	0	12020	11386	5	5821	1	856	2870	620
0	0	12020	11386	5	5826	1	856	2870	620
0	0	12020	11386	5	5831	1	856	2870	620
0	0	12020	11386	5	5836	1	856	2870	620
0	0	12020	11386	5	5841	1	856	2870	620
0	0	12020	11386	5	5846	1	856	2870	620
0	0	12020	11386	5	5851	1	857	2870	620
0	0	12020	11386	5	5856	1	857	2870	620
0	0	12020	11386	5	5861	1	857	2870	620
0	0	12020	11386	5	5866	1	857	2870	620
0	0	12020	11386	5	5871	1	857	2870	620
0	0	12020	11386	5	5876	1	856	2870	620
0	0	12020	11386	5	5881	1	856	2870	620
0	0	12020	11386	5	5886	1	856	2870	620
0	0	12020	11386	5	5891	1	856	2870	620
0	0	12020	11386	5	5896	1	855	2870	620
0	0	12020	11390	5	5901	1	856	2870	620
0	0	12020	11390	5	5906	1	856	2870	620
0	0	12020	11390	5	5911	1	856	2870	620
0	0	12020	11390	5	5916	1	856	2870	620
0	0	12020	11390	5	5921	1	856	2870	620
0	0	12020	11390	5	5926	1	856	2870	620
0	0	12020	11390	5	5931	1	856	2870	620
0	0	12020	11390	5	5936	1	856	2870	620
0	0	12020	11390	5	5941	1	856	2870	620
0	0	12020	11390	5	5946	1	855	2870	620
0	0	12020	11390	5	5951	1	854	2870	620
0	0	12020	11390	5	5956	1	854	2870	620
0	0	12020	11390	5	5961	1	855	2870	620
0	0	12020	11390	5	5966	1	855	2870	620
0	0	12020	11390	5	5971	1	855	2870	620
0	0	12020	11390	5	5976	1	855	2870	620
0	0	12020	11390	5	5981	1	855	2870	620
0	0	12020	11390	5	5986	1	854	2870	620
0	0	12020	11390	5	5991	1	854	2870	620
0	0	12020	11390	5	5996	1	853	2870	620
0	0	12020	11390	5	6001	1	853	2870	620
0	0	12020	11390	5	6006	1	852	2870	620
0	0	12020	11390	5	6011	1	852	2870	620
0	0	12020	11390	5	6016	1	852	2870	620
0	0	12020	11390	5	6021	1	853	2870	620
0	0	12020	11390	5	6026	1	853	2870	620
0	0	12020	11390	5	6031	1	853	2870	620
0	0	12020	11390	5	6036	1	853	2870	620
0	0	12020	11390	5	6041	1	853	2870	620
0	0	12020	11390	5	6046	1	852	2870	620
0	0	12020	11390	5	6051	1	851	2870	620
0	0	12020	11390	5	6056	1	851	2870	620
0	0	12020	11390	5	6061	1	850	2870	620
0	0	12020	11390	5	6066	1	849	2870	620
0	0	12020	11390	5	6071	1	848	2870	620
0	0	12020	11390	5	6076	1	847	2870	620
0	0	12020	11390	5	6081	1	846	2870	620
0	0	12024	11390	5	6086	1	845	2870	620
0	0	12024	11390	5	6091	1	845	2870	620
0	0	12024	11390	5	6096	1	845	2870	620
0	0	12024	11394	5	6101	1	845	2870	620
0	0	12024	11394	5	6106	1	845	2870	620
0	0	12024	11397	5	6111	1	844	2870	620
0	0	12024	11397	5	6116	1	843	2870	620
0	0	12024	11397	5	6121	1	841	2870	620
0	0	12024	11397	5	6126	1	840	2870	620
0	0	12027	11397	5	6131	1	837	2870	620
0	0	12027	11397	5	6136	1	834	2870	620
0	0	12027	11397	5	6141	1	831	2870	620
0	0	12031	11401	5	6146	1	830	2870	620
0	0	12031	11401	5	6151	1	828	2870	620
0	0	12034	11401	5	6156	1	824	2870	620
0	0	12034	11401	5	6161	1	817	2870	620
0	0	12040	11407	5	6166	1	815	2870	620
0	0	12044	11407	5	6171	1	815	2870	620
0	0	12044	11413	5	6176	1	815	2870	620
0	0	12049	11413	5	6181	1	815	2870	620
0	0	12049	11417	5	6186	1	816	2870	620
0	0	12049	11417	5	6191	1	816	2870	620
0	0	12049	11417	5	6196	1	816	2870	620
0	0	12049	11417	5	6201	1	815	2870	620
0	0	12049	11417	5	6206	1	815	2870	620
0	0	12049	11417	5	6211	1	815	2870	620
0	0	12049	11417	5	6216	1	815	2870	620
0	0	12049	11421	5	6221	1	815	2870	620
0	0	12049	11421	5	6226	1	814	2870	620
0	0	12049	11421	5	6231	1	814	2870	620
0	0	12049	11421	5	6236	1	814	2870	620
0	0	12049	11421	5	6241	1	814	2870	620
0	0	12049	11421	5	6246	1	813	2870	620
0	0	12049	11421	5	6251	1	813	2870	620
0	0	12049	11421	5	6256	1	813	2870	620
0	0	12049	11421	5	6261	1	813	2870	620
0	0	12049	11421	5	6266	1	814	2870	620
0	0	12049	11421	5	6271	1	815	2870	620
0	0	12049	11421	5	6276	1	815	2870	620
0	0	12049	11421	5	6281	1	815	2870	620
0	0	12049	11421	5	6286	1	815	2870	620
0	0	12049	11421	5	6291	1	816	2870	620
0	0	12049	11421	5	6296	1	817	2870	620
0	0	12049	11421	5	6301	1	817	2870	620
0	0	12049	11421	5	6306	1	819	2870	620
0	0	12052	11421	5	6311	1	821	2870	620
0	0	12052	11421	5	6316	1	822	2870	620
0	0	12052	11421	5	6321	1	822	2870	620
0	0	12052	11421	5	6326	1	822	2850	620
0	0	12052	11421	5	6331	1	823	2850	620
0	0	12052	11421	5	6336	1	826	2850	620
0	0	12052	11421	5	6341	1	829	2850	620
0	0	12052	11421	5	6346	1	833	2850	620
0	0	12052	11421	5	6351	1	838	2850	620
0	0	12052	11421	5	6356	1	843	2850	620
0	0	12052	11421	5	6361	1	848	2850	620
0	0	12052	11421	5	6366	1	851	2850	620
0	0	12052	11421	5	6371	1	854	2850	620
0	0	12052	11421	5	6376	1	856	2850	620
0	0	12052	11421	5	6381	1	857	2850	620
0	0	12052	11421	5	6386	1	857	2850	620
0	0	12052	11421	5	6391	1	858	2850	620
0	0	12052	11421	5	6396	1	860	2820	630
0	0	12056	11421	5	6401	1	863	2820	630
0	0	12056	11421	5	6406	1	866	2820	630
0	0	12056	11421	5	6411	1	868	2820	630
0	0	12056	11421	5	6416	1	870	2820	630
0	0	12056	11421	5	6421	1	872	2820	630
0	0	12059	11421	5	6426	1	874	2820	630
0	0	12059	11421	5	6431	1	878	2820	630
0	0	12059	11421	5	6436	1	881	2820	630
0	0	12059	11421	5	6441	1	883	2820	630
0	0	12059	11421	5	6446	1	887	2820	630
0	0	12059	11421	5	6451	1	890	2820	630
0	0	12059	11421	5	6456	1	893	2820	630
0	0	12059	11421	5	6461	1	896	2800	630
0	0	12059	11421	5	6466	1	897	2800	630
0	0	12059	11421	5	6471	1	898	2800	630
0	0	12059	11421	5	6476	1	899	2800	630
0	0	12059	11421	5	6481	1	900	2800	630
0	0	12059	11421	5	6486	1	900	2800	630
0	0	12059	11421	5	6491	1	901	2800	630
0	0	12059	11421	5	6496	1	901	2800	630
0	0	12059	11421	5	6501	1	902	2800	630
0	0	12059	11418	5	6506	1	903	2800	630
0	0	12059	11418	5	6511	1	903	2800	630
0	0	12059	11418	5	6516	1	902	2800	630
0	0	12059	11418	5	6521	1	902	2800	630
0	0	12059	11418	5	6526	1	902	2800	630
0	0	12059	11418	5	6531	1	902	2800	630
0	0	12059	11418	5	6536	1	902	2800	630
0	0	12059	11418	5	6541	1	903	2800	630
0	0	12059	11418	5	6546	1	904	2800	630
0	0	12059	11418	5	6551	1	905	2800	630
0	0	12056	11418	5	6556	1	906	2800	630
0	0	12056	11418	5	6561	1	908	2800	630
0	0	12056	11418	5	6566	1	910	2800	630
0	0	12056	11421	5	6571	1	912	2800	630
0	0	12056	11421	5	6576	1	915	2800	630
0	0	12056	11421	5	6581	1	916	2800	630
0	0	12056	11421	5	6586	1	917	2800	630
0	0	12056	11421	5	6591	1	918	2800	630
0	0	12056	11421	5	6596	1	917	2800	630
0	0	12056	11421	5	6601	1	916	2800	630
0	0	12059	11421	5	6606	1	914	2800	630
0	0	12059	11421	5	6611	1	912	2800	630
0	0	12059	11421	5	6616	1	909	2800	630
0	0	12059	11421	5	6621	1	906	2800	630
0	0	12059	11421	5	6626	1	904	2800	630
0	0	12059	11418	5	6631	1	902	2800	630
0	0	12059	11418	5	6636	1	901	2800	630
0	0	12059	11418	5	6641	1	900	2800	630
0	0	12059	11418	5	6646	1	901	2800	630
0	0	12059	11418	5	6651	1	902	2800	630
0	0	12059	11418	5	6656	1	902	2800	630
0	0	12059	11418	5	6661	1	902	2800	630
0	0	12059	11418	5	6666	1	903	2800	630
0	0	12059	11418	5	6671	1	904	2760	630
0	0	12059	11418	5	6676	1	905	2760	630
0	0	12059	11418	5	6681	1	907	2760	630
0	0	12059	11418	5	6686	1	910	2760	630
0	0	12059	11418	5	6691	1	913	2760	630
0	0	12059	11418	5	6696	1	916	2760	640
0	0	12059	11418	5	6701	1	918	2760	640
0	0	12059	11418	5	6706	1	920	2770	660
0	0	12059	11418	5	6711	1	923	2770	660
0	0	12059	11418	5	6716	1	926	2770	660
0	0	12063	11418	5	6721	1	930	2770	660
0	0	12063	11418	5	6726	1	933	2770	660
0	0	12063	11418	5	6731	1	935	2770	660
0	0	12063	11414	5	6736	1	937	2770	660
0	0	12067	11414	5	6741	1	937	2770	660
0	0	12067	11414	5	6746	1	938	2770	660
0	0	12067	11414	5	6751	1	939	2740	660
0	0	12067	11414	5	6756	1	940	2740	660
0	0	12067	11414	5	6761	1	941	2740	660
0	0	12067	11414	5	6766	1	942	2740	660
0	0	12067	11414	5	6771	1	943	2740	660
0	0	12067	11414	5	6776	1	944	2750	670
0	0	12067	11414	5	6781	1	945	2750	670
0	0	12067	11414	5	6786	1	946	2750	690
0	0	12067	11414	5	6791	1	946	2750	690
0	0	12067	11414	5	6796	1	947	2700	690
0	0	12067	11414	5	6801	1	946	2700	690
0	0	12067	11414	5	6806	1	946	2700	690
0	0	12067	11414	5	6811	1	946	2700	690
0	0	12067	11414	5	6816	1	947	2700	690
0	0	12067	11414	5	6821	1	947	2700	690
0	0	12067	11414	5	6826	1	948	2700	690
0	0	12067	11414	5	6831	1	948	2700	690
0	0	12067	11414	5	6836	1	948	2700	690
0	0	12067	11414	5	6841	1	947	2700	690
0	0	12067	11414	5	6846	1	947	2700	690
0	0	12067	11414	5	6851	1	947	2700	690
0	0	12067	11414	5	6856	1	946	2700	690
0	0	12067	11414	5	6861	1	945	2700	690
0	0	12067	11414	5	6866	1	944	2700	690
0	0	12067	11411	5	6871	1	944	2700	690
0	0	12067	11411	5	6876	1	944	2700	690
0	0	12067	11411	5	6881	1	944	2700	690
0	0	12070	11411	5	6886	1	943	2700	690
0	0	12070	11411	5	6891	1	943	2700	690
0	0	12070	11411	5	6896	1	942	2700	690
0	0	12070	11411	5	6901	1	942	2700	690
0	0	12070	11407	5	6906	1	942	2700	690
0	0	12070	11407	5	6911	1	942	2700	690
0	0	12070	11401	5	6916	1	942	2700	690
0	0	12070	11397	5	6921	1	942	2700	700
0	0	12070	11392	5	6926	1	944	2700	700
0	0	12070	11388	5	6931	1	947	2700	720
0	0	12070	11388	5	6936	1	949	2700	720
0	0	12070	11388	5	6941	1	949	2700	720
0	0	12070	11388	5	6946	1	950	2670	720
0	0	12070	11388	5	6951	1	952	2670	720
0	0	12074	11388	5	6956	1	954	2670	720
0	0	12074	11388	5	6961	1	955	2670	720
0	0	12074	11388	5	6966	1	956	2670	720
0	0	12074	11388	5	6971	1	957	2610	720
0	0	12074	11388	5	6976	1	958	2610	720
0	0	12074	11388	5	6981	1	958	2610	720
0	0	12074	11388	5	6986	1	958	2610	720
0	0	12074	11388	5	6991	1	958	2610	720
0	0	12074	11388	5	6996	1	958	2610	720
0	0	12074	11394	5	7001	1	959	2610	720
0	0	12074	11397	5	7006	1	959	2610	720
0	0	12074	11401	5	7011	1	957	2610	720
0	0	12074	11401	5	7016	1	956	2610	720
0	0	12074	11405	5	7021	1	959	2610	720
0	0	12074	11405	5	7026	1	961	2610	720
0	0	12071	11405	5	7031	1	961	2610	720
0	0	12071	11405	5	7036	1	961	2610	720
0	0	12071	11405	5	7041	1	962	2610	720
0	0	12071	11405	5	7046	1	962	2670	720
0	0	12071	11405	5	7051	1	963	2670	720
0	0	12071	11405	5	7056	1	963	2670	720
0	0	12071	11405	5	7061	1	963	2670	720
0	0	12071	11405	5	7066	1	963	2670	720
0	0	12071	11405	5	7071	1	963	2670	720
0	0	12071	11405	5	7076	1	963	2700	720
0	0	12071	11405	5	7081	1	963	2700	720
0	0	12071	11405	5	7086	1	963	2700	720
0	0	12071	11405	5	7091	1	963	2700	720
0	0	12071	11405	5	7096	1	963	2700	720
0	0	12071	11405	5	7101	1	964	2700	720
0	0	12071	11409	5	7106	1	964	2700	720
0	0	12071	11409	5	7111	1	964	2700	720
0	0	12071	11409	5	7116	1	964	2700	720
0	0	12071	11409	5	7121	1	964	2700	720
0	0	12071	11409	5	7126	1	965	2700	720
0	0	12067	11409	5	7131	1	965	2700	720
0	0	12067	11409	5	7136	1	964	2700	720
0	0	12067	11409	5	7141	1	964	2700	720
0	0	12067	11409	5	7146	1	964	2700	720
0	0	12067	11409	5	7151	1	964	2700	720
0	0	12067	11409	5	7156	1	964	2700	720
0	0	12070	11409	5	7161	1	964	2700	720
0	0	12070	11409	5	7166	1	964	2700	720
0	0	12070	11409	5	7171	1	964	2700	720
0	0	12070	11409	5	7176	1	964	2700	720
0	0	12070	11404	5	7181	1	964	2700	720
0	0	12070	11404	5	7186	1	964	2700	720
0	0	12070	11404	5	7191	1	964	2700	720
0	0	12070	11404	5	7196	1	964	2700	720
0	0	12070	11404	5	7201	1	965	2700	720
0	0	12070	11404	5	7206	1	965	2700	720
0	0	12070	11404	5	7211	1	965	2700	720
0	0	12070	11404	5	7216	1	965	2700	720
0	0	12070	11404	5	7221	1	965	2700	720
0	0	12070	11408	5	7226	1	965	2700	720
0	0	12070	11408	5	7231	1	965	2700	720
0	0	12070	11408	5	7236	1	965	2700	720
0	0	12070	11408	5	7241	1	965	2700	720
0	0	12067	11408	5	7246	1	965	2700	720
0	0	12067	11408	5	7251	1	965	2700	720
0	0	12067	11408	5	7256	1	965	2700	720
0	0	12067	11408	5	7261	1	965	2700	720
0	0	12067	11408	5	7266	1	965	2700	720
0	0	12067	11408	5	7271	1	966	2700	720
0	0	12067	11408	5	7276	1	966	2700	720
0	0	12067	11408	5	7281	1	966	2700	700
0	0	12067	11408	5	7286	1	967	2700	700
0	0	12067	11408	5	7291	1	967	2700	690
0	0	12067	11408	5	7296	1	967	2700	690
0	0	12067	11408	5	7301	1	967	2700	690
0	0	12070	11408	5	7306	1	968	2700	690
0	0	12070	11408	5	7311	1	968	2700	690
0	0	12070	11408	5	7316	1	969	2700	690
0	0	12070	11408	5	7321	1	969	2700	690
0	0	12070	11408	5	7326	1	969	2700	690
0	0	12070	11408	5	7331	1	970	2700	690
0	0	12070	11408	5	7336	1	970	2700	690
0	0	12070	11408	5	7341	1	970	2700	690
0	0	12070	11408	5	7346	1	970	2700	690
0	0	12070	11408	5	7351	1	970	2700	690
0	0	12070	11408	5	7356	1	970	2700	690
0	0	12070	11408	5	7361	1	969	2700	690
0	0	12070	11408	5	7366	1	969	2700	690
0	0	12070	11408	5	7371	1	970	2700	690
0	0	12070	11408	5	7376	1	969	2700	690
0	0	12070	11408	5	7381	1	969	2700	690
0	0	12070	11408	5	7386	1	969	2700	690
0	0	12070	11408	5	7391	1	969	2700	690
0	0	12070	11408	5	7396	1	969	2700	690
0	0	12070	11408	5	7401	1	969	2700	690
0	0	12070	11408	5	7406	1	968	2700	690
0	0	12070	11408	5	7411	1	968	2700	690
0	0	12070	11408	5	7416	1	968	2700	690
0	0	12070	11408	5	7421	1	968	2700	690
0	0	12070	11408	5	7426	1	968	2700	690
0	0	12070	11408	5	7431	1	967	2700	690
0	0	12070	11411	5	7436	1	967	2700	690
0	0	12070	11411	5	7441	1	967	2700	690
0	0	12070	11411	5	7446	1	966	2700	690
0	0	12067	11411	5	7451	1	965	2700	690
0	0	12067	11411	5	7456	1	964	2700	690
0	0	12067	11411	5	7461	1	964	2700	690
0	0	12067	11411	5	7466	1	963	2700	690
0	0	12067	11411	5	7471	1	963	2700	690
0	0	12067	11411	5	7476	1	962	2700	690
0	0	12067	11411	5	7481	1	962	2700	690
0	0	12067	11411	5	7486	1	961	2700	690
0	0	12067	11411	5	7491	1	961	2700	690
0	0	12067	11411	5	7496	1	960	2700	690
0	0	12067	11415	5	7501	1	960	2700	690
0	0	12067	11415	5	7506	1	959	2700	690
0	0	12067	11415	5	7511	1	959	2700	690
0	0	12067	11415	5	7516	1	958	2700	690
0	0	12067	11415	5	7521	1	958	2700	690
0	0	12063	11415	5	7526	1	958	2700	690
0	0	12063	11415	5	7531	1	958	2700	690
0	0	12063	11415	5	7536	1	958	2700	690
0	0	12063	11415	5	7541	1	958	2700	690
0	0	12063	11415	5	7546	1	958	2700	690
0	0	12063	11415	5	7551	1	958	2700	690
0	0	12063	11415	5	7556	1	958	2750	690
0	0	12063	11415	5	7561	1	958	2750	670
0	0	12063	11415	5	7566	1	958	2750	670
0	0	12063	11415	5	7571	1	958	2740	660
0	0	12063	11418	5	7576	1	959	2740	660
0	0	12063	11418	5	7581	1	959	2740	660
0	0	12063	11418	5	7586	1	959	2740	660
0	0	12063	11418	5	7591	1	959	2740	660
0	0	12063	11418	5	7596	1	960	2740	660
0	0	12063	11418	5	7601	1	960	2740	660
0	0	12063	11415	5	7606	1	960	2740	660
0	0	12063	11415	5	7611	1	960	2740	660
0	0	12063	11415	5	7616	1	961	2740	660
0	0	12063	11415	5	7621	1	961	2740	660
0	0	12063	11415	5	7626	1	962	2740	660
0	0	12063	11415	5	7631	1	962	2740	660
0	0	12063	11415	5	7636	1	962	2740	660
0	0	12063	11415	5	7641	1	963	2740	660
0	0	12063	11415	5	7646	1	963	2740	660
0	0	12063	11415	5	7651	1	964	2740	660
0	0	12063	11415	5	7656	1	964	2740	660
0	0	12063	11415	5	7661	1	965	2740	660
0	0	12063	11415	5	7666	1	965	2740	660
0	0	12063	11415	5	7671	1	965	2740	660
0	0	12063	11415	5	7676	1	965	2740	660
0	0	12063	11415	5	7681	1	965	2740	660
0	0	12063	11415	5	7686	1	965	2740	660
0	0	12063	11415	5	7691	1	965	2740	660
0	0	12060	11418	5	7696	1	965	2740	660
0	0	12060	11418	5	7701	1	965	2740	660
0	0	12060	11418	5	7706	1	965	2740	660
0	0	12060	11418	5	7711	1	966	2740	660
0	0	12060	11418	5	7716	1	966	2740	660
0	0	12060	11418	5	7721	1	966	2740	660
0	0	12060	11418	5	7726	1	966	2770	660
0	0	12060	11418	5	7731	1	966	2770	660
0	0	12060	11418	5	7736	1	966	2770	660
0	0	12060	11418	5	7741	1	966	2770	660
0	0	12060	11418	5	7746	1	966	2770	660
0	0	12060	11418	5	7751	1	966	2770	660
0	0	12060	11418	5	7756	1	966	2770	660
0	0	12060	11418	5	7761	1	966	2770	660
0	0	12060	11418	5	7766	1	965	2770	660
0	0	12060	11415	5	7771	1	965	2770	660
0	0	12060	11415	5	7776	1	964	2770	660
0	0	12060	11415	5	7781	1	964	2760	640
0	0	12060	11409	5	7786	1	964	2760	640
0	0	12060	11406	5	7791	1	963	2800	630
0	0	12060	11399	5	7796	1	961	2800	630
0	0	12060	11384	5	7801	1	962	2800	630
0	0	12060	11363	5	7806	1	959	2800	630
0	0	12055	11336	5	7811	1	961	2800	630
0	0	12055	11305	5	7816	1	964	2800	630
0	0	12052	11273	5	7821	1	966	2800	630
0	0	12052	11243	5	7826	1	967	2800	630
0	0	12055	11211	5	7831	1	965	2800	640
0	0	12055	11174	5	7836	1	958	2800	640
0	0	12060	11131	6	7842	1	960	2810	660
0	0	12060	11087	5	7847	1	976	2810	660
0	0	12064	11041	5	7852	1	971	2810	660
0	0	12064	10995	5	7857	1	970	2810	660
0	0	12064	10954	5	7862	1	973	2810	660
0	0	12068	10915	5	7867	1	975	2810	660
0	0	12068	10878	5	7872	1	973	2830	650
0	0	12068	10843	5	7877	1	973	2830	650
0	0	12068	10809	5	7882	1	974	2830	650
0	0	12068	10775	5	7887	1	973	2880	650
0	0	12072	10742	5	7892	1	974	2880	650
0	0	12072	10712	5	7897	1	974	2880	650
0	0	12072	10686	5	7902	1	975	2900	650
0	0	12076	10664	5	7907	1	977	2900	650
0	0	12076	10645	5	7912	1	968	2900	650
0	0	12076	10628	5	7917	1	968	2900	650
0	0	12076	10614	5	7922	1	971	2900	650
0	0	12076	10600	5	7927	1	969	2940	640
0	0	12072	10587	5	7932	1	963	2940	640
0	0	12072	10576	5	7937	1	966	2940	640
0	0	12072	10566	5	7942	1	966	2940	640
0	0	12072	10558	5	7947	1	965	2940	640
0	0	12072	10550	5	7952	1	963	2940	640
0	0	12072	10539	5	7957	1	960	2940	640
0	0	12072	10526	5	7962	1	962	2940	640
0	0	12068	10509	5	7967	1	962	2940	640
0	0	12064	10489	5	7972	1	959	2940	640
0	0	12059	10466	5	7977	1	957	2940	640
0	0	12054	10444	5	7982	1	959	2940	640
0	0	12050	10423	5	7987	1	953	2940	640
0	0	12050	10405	5	7992	1	958	2940	640
0	0	12050	10391	5	7997	1	954	2940	640
0	0	12047	10377	5	8002	1	945	2960	640
0	0	12047	10364	5	8007	1	950	2960	640
0	0	12041	10351	5	8012	1	951	2960	640
0	0	12041	10342	5	8017	1	950	2970	650
0	0	12036	10337	5	8022	1	948	3000	640
0	0	12036	10337	5	8027	1	946	3030	650
0	0	12036	10333	5	8032	1	942	3030	650
0	0	12036	10333	5	8037	1	937	3030	650
0	0	12036	10333	5	8042	1	929	3030	650
0	0	12036	10333	5	8047	1	921	3050	650
0	0	12036	10333	5	8052	1	910	3050	650
0	0	12036	10333	5	8057	1	894	3050	650
0	0	12036	10333	5	8062	1	867	3050	650
0	0	12036	10333	5	8067	1	825	3050	650
0	0	12036	10333	5	8072	1	766	3050	650
0	0	12036	10340	5	8077	1	697	3020	630
0	0	12048	10350	5	8082	1	509	3020	630
0	0	12061	10367	5	8087	1	313	3010	630
0	0	12076	10387	5	8092	1	249	3010	630
0	0	12090	10408	5	8097	1	90	3010	630
0	0	12101	10429	5	8102	1	1	3010	630
0	0	12101	10429	5	8107	0	0	3010	630
0	0	12115	10473	5	8112	0	0	3010	630
0	0	12118	10500	5	8117	0	0	2990	630
0	0	12118	10528	5	8122	0	0	2990	630
0	0	12118	10558	5	8127	0	0	2990	630
0	0	12118	10589	5	8132	0	0	2960	640
0	0	12118	10620	5	8137	0	0	2940	620
0	0	12124	10652	5	8142	0	0	2940	620
0	0	12129	10685	5	8147	0	0	2910	610
0	0	12134	10721	5	8152	0	0	2910	610
0	0	12139	10758	5	8157	0	0	2910	610
0	0	12145	10797	5	8162	0	0	2910	610
0	0	12150	10839	5	8167	0	0	2890	600
0	0	12157	10880	5	8172	0	0	2890	600
0	0	12162	10920	5	8177	0	0	2900	580
0	0	12166	10959	5	8182	0	0	2900	580
0	0	12170	10995	5	8187	0	0	2930	580
0	0	12170	11028	5	8192	0	0	2920	560
0	0	12170	11059	5	8197	0	0	2920	560
0	0	12170	11087	5	8202	0	0	2920	550
0	0	12166	11114	5	8207	0	0	2920	550
0	0	12162	11139	5	8212	0	0	2920	550
0	0	12162	11163	5	8217	0	0	2920	550
0	0	12154	11185	5	8222	0	0	2920	550
0	0	12149	11203	5	8227	0	0	2950	540
0	0	12143	11222	5	8232	0	0	2920	550
0	0	12137	11236	5	8237	0	0	2920	550
0	0	12132	11249	5	8242	0	0	2920	550
0	0	12126	11261	5	8247	0	0	2910	550
0	0	12122	11267	5	8252	0	0	2880	560
0	0	12122	11272	5	8257	0	0	2870	560
0	0	12119	11272	5	8262	0	0	2840	560
0	0	12119	11276	5	8267	0	0	2820	560
0	0	12114	11276	5	8272	0	0	2820	560
0	0	12111	11276	5	8277	0	0	2800	580
0	0	12107	11276	5	8282	0	0	2780	580
0	0	12107	11276	5	8287	0	0	2790	600
0	0	12100	11276	5	8292	0	0	2750	600
0	0	12097	11276	5	8297	0	0	2750	600
0	0	12097	11276	5	8302	0	0	2730	600
0	0	12092	11276	5	8307	0	0	2730	600
0	0	12092	11276	5	8312	0	0	2730	600
0	0	12092	11280	5	8317	0	0	2740	610
0	0	12092	11286	5	8322	0	0	2740	610
0	0	12097	11292	5	8327	0	0	2740	630
0	0	12101	11297	5	8332	0	0	2740	630
0	0	12106	11302	5	8337	0	0	2700	630
0	0	12113	11302	5	8342	0	0	2700	630
0	0	12120	11302	5	8347	0	0	2700	630
0	0	12128	11295	5	8352	0	0	2700	610
0	0	12139	11287	5	8357	0	0	2700	610
0	0	12050	11408	5	8362	1	224	2700	600
0	0	12050	11408	5	8367	1	263	2700	600
0	0	12050	11408	5	8372	1	303	2700	600
0	0	12050	11403	5	8377	1	333	2700	600
0	0	12050	11399	5	8382	1	362	2700	600
0	0	12050	11391	5	8387	1	382	2700	600
0	0	12050	11383	5	8392	1	468	2700	600
0	0	12050	11372	5	8397	1	512	2700	600
0	0	12050	11361	5	8402	1	496	2700	600
0	0	12045	11352	5	8407	1	506	2700	600
0	0	12045	11345	5	8412	1	519	2700	600
0	0	12045	11341	5	8417	1	512	2700	600
0	0	12045	11341	5	8422	1	512	2700	600
0	0	12045	11337	5	8427	1	519	2700	600
0	0	12041	11337	5	8432	1	556	2700	600
0	0	12041	11337	5	8437	1	588	2700	600
0	0	12041	11337	5	8442	1	609	2700	600
0	0	12041	11337	5	8447	1	631	2700	600
0	0	12041	11337	5	8452	1	657	2700	600
0	0	12041	11337	5	8457	1	676	2700	600
0	0	12041	11337	5	8462	1	691	2700	600
0	0	12038	11333	5	8467	1	703	2700	600
0	0	12038	11333	5	8472	1	712	2700	600
0	0	12038	11333	5	8477	1	719	2700	600
0	0	12038	11333	5	8482	1	734	2700	600
0	0	12038	11333	5	8487	1	750	2700	600
0	0	12038	11333	5	8492	1	766	2700	600
0	0	12038	11333	5	8497	1	779	2700	600
0	0	12038	11333	5	8502	1	788	2700	600
0	0	12038	11330	5	8507	1	793	2700	600
0	0	12038	11330	5	8512	1	799	2700	600
0	0	12038	11330	5	8517	1	807	2700	600
0	0	12038	11330	5	8522	1	815	2700	610
0	0	12038	11330	5	8527	1	824	2700	610
0	0	12038	11326	5	8532	1	832	2700	630
0	0	12038	11326	5	8537	1	841	2700	630
0	0	12038	11326	5	8542	1	849	2700	630
0	0	12038	11326	5	8547	1	856	2700	630
0	0	12038	11326	5	8552	1	864	2700	630
0	0	12038	11326	5	8557	1	872	2700	630
0	0	12038	11326	5	8562	1	880	2700	630
0	0	12038	11326	5	8567	1	885	2700	630
0	0	12038	11326	5	8572	1	892	2700	630
0	0	12038	11326	5	8577	1	898	2700	630
0	0	12038	11326	5	8582	1	903	2700	630
0	0	12038	11326	5	8587	1	908	2700	630
0	0	12034	11330	5	8592	1	913	2700	610
0	0	12034	11330	5	8597	1	918	2700	610
0	0	12034	11330	5	8602	1	922	2700	600
0	0	12034	11330	5	8607	1	926	2700	600
0	0	12034	11330	5	8612	1	931	2700	600
0	0	12034	11330	5	8617	1	935	2700	600
0	0	12034	11330	5	8622	1	938	2700	600
0	0	12034	11330	5	8627	1	940	2700	600
0	0	12034	11330	5	8632	1	942	2700	600
0	0	12034	11330	5	8637	1	944	2700	600
0	0	12034	11330	5	8642	1	946	2730	600
0	0	12038	11330	5	8647	1	948	2730	600
0	0	12038	11330	5	8652	1	950	2700	600
0	0	12038	11330	5	8657	1	952	2700	600
0	0	12041	11330	5	8662	1	954	2700	600
0	0	12041	11330	5	8667	1	956	2700	600
0	0	12041	11330	5	8672	1	957	2700	600
0	0	12045	11330	5	8677	1	957	2700	600
0	0	12045	11330	5	8682	1	958	2700	600
0	0	12045	11330	5	8687	1	958	2700	600
0	0	12050	11333	5	8692	1	958	2700	600
0	0	12050	11333	5	8697	1	958	2700	600
0	0	12055	11340	5	8702	1	957	2700	600
0	0	12062	11346	5	8707	1	955	2700	600
0	0	12071	11353	5	8712	1	955	2700	600
0	0	12083	11359	5	8717	1	956	2700	600
0	0	12098	11365	5	8722	1	955	2700	600
0	0	12115	11373	5	8727	1	953	2700	600
0	0	12133	11381	5	8732	1	957	2700	600
0	0	12152	11389	5	8737	1	957	2700	600
0	0	12170	11396	5	8742	1	955	2700	600
0	0	12186	11399	5	8747	1	957	2700	600
0	0	12204	11403	5	8752	1	952	2700	600
0	0	12222	11406	5	8757	1	953	2700	600
0	0	12240	11410	5	8762	1	954	2700	600
0	0	12258	11415	5	8767	1	956	2700	600
0	0	12275	11418	5	8772	1	954	2700	600
0	0	12291	11418	5	8777	1	956	2700	600
0	0	12304	11423	5	8782	1	960	2700	580
0	0	12317	11423	5	8787	1	958	2700	580
0	0	12328	11423	5	8792	1	960	2700	570
0	0	12337	11423	5	8797	1	968	2700	570
0	0	12346	11423	5	8802	1	967	2700	570
0	0	12352	11423	5	8807	1	965	2700	570
0	0	12357	11423	5	8812	1	967	2700	570
0	0	12362	11427	5	8817	1	969	2700	570
0	0	12365	11427	5	8822	1	968	2700	570
0	0	12365	11427	5	8827	1	967	2700	570
0	0	12370	11427	5	8832	1	967	2700	570
0	0	12374	11427	5	8837	1	965	2700	570
0	0	12379	11431	5	8842	1	960	2700	570
0	0	12387	11431	5	8847	1	964	2700	570
0	0	12395	11431	5	8852	1	966	2700	570
0	0	12404	11435	5	8857	1	965	2700	570
0	0	12415	11435	5	8862	1	962	2700	570
0	0	12427	11435	5	8867	1	962	2700	570
0	0	12439	11435	5	8872	1	964	2700	570
0	0	12451	11435	5	8877	1	969	2700	570
0	0	12459	11435	5	8882	1	967	2700	570
0	0	12465	11435	5	8887	1	968	2700	570
0	0	12468	11435	5	8892	1	967	2700	570
0	0	12468	11435	5	8897	1	967	2700	570
0	0	12468	11435	5	8902	1	967	2700	570
0	0	12472	11435	5	8907	1	967	2700	570
0	0	12472	11435	5	8912	1	966	2700	570
0	0	12472	11435	5	8917	1	966	2700	570
0	0	12472	11435	5	8922	1	966	2700	570
0	0	12472	11435	5	8927	1	965	2700	570
0	0	12472	11435	5	8932	1	965	2700	570
0	0	12472	11435	5	8937	1	965	2700	570
0	0	12472	11435	5	8942	1	965	2700	570
0	0	12472	11435	5	8947	1	965	2700	570
0	0	12472	11435	5	8952	1	965	2700	570
0	0	12472	11435	5	8957	1	965	2700	570
0	0	12472	11435	5	8962	1	965	2700	570
0	0	12472	11435	5	8967	1	965	2700	570
0	0	12472	11435	5	8972	1	965	2700	570
0	0	12472	11435	5	8977	1	965	2700	570
0	0	12472	11435	5	8982	1	964	2700	570
0	0	12472	11435	5	8987	1	964	2700	570
0	0	12472	11435	5	8992	1	964	2700	570
0	0	12472	11435	5	8997	1	963	2700	570
0	0	12472	11435	5	9002	1	962	2700	570
0	0	12472	11435	5	9007	1	962	2700	570
0	0	12472	11435	5	9012	1	961	2700	570
0	0	12472	11435	5	9017	1	961	2700	570
0	0	12472	11435	5	9022	1	960	2700	570
0	0	12472	11435	5	9027	1	960	2700	570
0	0	12472	11435	5	9032	1	960	2700	570
0	0	12472	11431	5	9037	1	959	2700	570
0	0	12472	11431	5	9042	1	958	2700	570
0	0	12472	11431	5	9047	1	958	2700	570
0	0	12472	11424	5	9052	1	956	2700	570
0	0	12472	11419	5	9057	1	957	2700	570
0	0	12472	11414	5	9062	1	956	2700	570
0	0	12472	11408	5	9067	1	954	2700	570
0	0	12472	11401	5	9072	1	951	2700	570
0	0	12472	11388	5	9077	1	948	2700	570
0	0	12472	11371	5	9082	1	951	2700	570
0	0	12472	11348	5	9087	1	951	2700	570
0	0	12472	11323	5	9092	1	951	2700	570
0	0	12472	11297	5	9097	1	952	2700	570
0	0	12472	11269	5	9102	1	951	2700	570
0	0	12472	11243	5	9107	1	953	2700	570
0	0	12472	11219	5	9112	1	955	2700	570
0	0	12472	11194	5	9117	1	954	2700	570
0	0	12472	11166	5	9122	1	950	2700	570
0	0	12472	11136	5	9127	1	953	2700	570
0	0	12472	11101	5	9132	1	955	2700	570
0	0	12472	11066	5	9137	1	955	2700	570
0	0	12472	11034	5	9142	1	953	2700	570
0	0	12472	11005	5	9147	1	954	2700	570
0	0	12472	10976	5	9152	1	954	2700	570
0	0	12472	10947	5	9157	1	954	2700	570
0	0	12472	10923	5	9162	1	959	2700	570
0	0	12472	10900	5	9167	1	953	2730	570
0	0	12472	10882	5	9172	1	953	2730	570
0	0	12472	10869	5	9177	1	955	2730	570
0	0	12472	10851	5	9182	1	956	2750	570
0	0	12472	10834	5	9187	1	951	2750	570
0	0	12472	10819	5	9192	1	956	2750	570
0	0	12472	10805	5	9197	1	961	2750	570
0	0	12476	10793	5	9202	1	960	2780	570
0	0	12476	10785	5	9207	1	959	2780	570
0	0	12476	10779	5	9212	1	959	2780	570
0	0	12480	10775	5	9217	1	959	2790	570
0	0	12480	10775	5	9222	1	958	2790	570
0	0	12480	10775	5	9227	1	958	2790	570
0	0	12480	10772	5	9232	1	957	2790	570
0	0	12480	10772	5	9237	1	957	2790	570
0	0	12480	10772	5	9242	1	956	2790	570
0	0	12480	10772	5	9247	1	955	2790	570
0	0	12480	10772	5	9252	1	955	2800	580
0	0	12480	10772	5	9257	1	955	2800	580
0	0	12480	10776	5	9262	1	956	2800	600
0	0	12480	10776	5	9267	1	956	2800	600
0	0	12480	10781	5	9272	1	957	2800	600
0	0	12480	10784	5	9277	1	957	2800	580
0	0	12480	10789	5	9282	1	956	2800	580
0	0	12480	10796	5	9287	1	953	2790	570
0	0	12487	10802	5	9292	1	955	2790	570
0	0	12491	10808	5	9297	1	956	2790	570
0	0	12495	10814	5	9302	1	955	2790	570
0	0	12495	10818	5	9307	1	953	2790	570
0	0	12503	10826	5	9312	1	952	2790	570
0	0	12511	10840	5	9317	1	950	2790	570
0	0	12522	10860	5	9322	1	943	2790	570
0	0	12538	10886	5	9327	1	941	2790	570
0	0	12553	10915	5	9332	1	940	2790	570
0	0	12568	10943	5	9337	1	940	2780	570
0	0	12580	10967	5	9342	1	940	2780	570
0	0	12591	10987	5	9347	1	941	2780	570
0	0	12600	11006	5	9352	1	940	2780	570
0	0	12609	11025	5	9357	1	937	2750	570
0	0	12617	11045	5	9362	1	936	2750	570
0	0	12624	11065	5	9367	1	937	2750	570
0	0	12631	11084	5	9372	1	935	2750	570
0	0	12638	11103	5	9377	1	930	2730	570
0	0	12646	11123	5	9382	1	927	2730	570
0	0	12654	11143	5	9387	1	928	2730	570
0	0	12662	11163	5	9392	1	926	2700	570
0	0	12670	11182	5	9397	1	928	2700	550
0	0	12676	11198	5	9402	1	927	2700	550
0	0	12681	11212	5	9407	1	927	2700	540
0	0	12686	11226	5	9412	1	926	2700	540
0	0	12693	11243	5	9417	1	903	2700	540
0	0	12700	11259	5	9422	1	918	2700	540
0	0	12705	11271	5	9427	1	918	2700	540
0	0	12709	11282	5	9432	1	917	2700	540
0	0	12709	11290	5	9437	1	915	2700	540
0	0	12709	11299	5	9442	1	912	2700	540
0	0	12714	11309	5	9447	1	910	2700	540
0	0	12714	11319	5	9452	1	910	2700	540
0	0	12718	11325	5	9457	1	910	2700	540
0	0	12718	11325	5	9462	1	909	2700	540
0	0	12718	11330	5	9467	1	909	2700	540
0	0	12718	11330	5	9472	1	907	2700	540
0	0	12718	11334	5	9477	1	906	2700	540
0	0	12722	11334	5	9482	1	905	2700	540
0	0	12722	11334	5	9487	1	903	2700	540
0	0	12722	11338	5	9492	1	901	2700	540
0	0	12722	11338	5	9497	1	900	2700	540
0	0	12722	11338	5	9502	1	900	2700	540
0	0	12722	11338	5	9507	1	900	2700	540
0	0	12722	11338	5	9512	1	901	2700	540
0	0	12722	11338	5	9517	1	901	2700	540
0	0	12725	11338	5	9522	1	900	2700	540
0	0	12725	11334	5	9527	1	899	2700	540
0	0	12725	11334	5	9532	1	898	2700	540
0	0	12725	11334	5	9537	1	897	2700	540
0	0	12725	11329	5	9542	1	894	2700	540
0	0	12729	11329	5	9547	1	888	2700	540
0	0	12729	11323	5	9552	1	883	2700	540
0	0	12729	11318	5	9557	1	882	2700	540
0	0	12729	11309	5	9562	1	878	2700	540
0	0	12729	11297	5	9567	1	883	2700	540
0	0	12729	11282	5	9572	1	885	2700	540
0	0	12729	11262	5	9577	1	881	2700	540
0	0	12729	11239	5	9582	1	881	2700	540
0	0	12729	11213	5	9587	1	883	2700	540
0	0	12725	11186	5	9592	1	883	2700	540
0	0	12725	11159	5	9597	1	885	2700	540
0	0	12725	11130	5	9602	1	883	2700	540
0	0	12725	11099	5	9607	1	881	2700	540
0	0	12725	11068	5	9612	1	890	2700	540
0	0	12725	11034	5	9617	1	878	2700	540
0	0	12725	11002	5	9622	1	890	2700	540
0	0	12729	10974	5	9627	1	891	2700	540
0	0	12729	10947	5	9632	1	891	2700	540
0	0	12735	10925	5	9637	1	891	2730	540
0	0	12740	10907	5	9642	1	887	2730	540
0	0	12745	10891	5	9647	1	890	2730	540
0	0	12750	10877	5	9652	1	889	2740	540
0	0	12754	10866	5	9657	1	891	2740	540
0	0	12757	10857	5	9662	1	897	2740	540
0	0	12757	10850	5	9667	1	898	2770	540
0	0	12761	10845	5	9672	1	897	2770	540
0	0	12761	10845	5	9677	1	898	2770	540
0	0	12761	10841	5	9682	1	900	2770	540
0	0	12766	10841	5	9687	1	901	2780	540
0	0	12770	10841	5	9692	1	899	2780	540
0	0	12775	10841	5	9697	1	898	2780	540
0	0	12785	10841	5	9702	1	895	2780	540
0	0	12799	10841	5	9707	1	881	2780	540
0	0	12816	10841	5	9712	1	887	2780	540
0	0	12835	10846	5	9717	1	921	2780	540
0	0	12855	10846	5	9722	1	895	2790	550
0	0	12874	10854	5	9727	1	891	2790	550
0	0	12892	10860	5	9732	1	901	2790	570
0	0	12911	10869	5	9737	1	898	2790	570
0	0	12928	10879	5	9742	1	897	2790	570
0	0	12945	10889	5	9747	1	889	2790	570
0	0	12962	10902	5	9752	1	892	2790	570
0	0	12978	10918	5	9757	1	881	2780	580
0	0	12992	10937	5	9762	1	884	2780	580
0	0	13007	10957	5	9767	1	861	2790	600
0	0	13021	10980	5	9772	1	829	2790	600
0	0	13033	11003	5	9777	1	828	2750	600
0	0	13044	11025	5	9782	1	790	2750	600
0	0	13053	11047	5	9787	1	681	2750	580
0	0	13061	11071	5	9792	1	431	2750	580
0	0	13069	11096	5	9797	1	416	2750	570
0	0	13075	11122	5	9802	1	330	2730	570
0	0	13080	11147	5	9807	1	227	2730	570
0	0	13080	11168	5	9812	1	145	2730	570
0	0	13080	11187	5	9817	1	33	2730	570
0	0	13080	11187	5	9822	0	0	2700	570
0	0	13080	11223	5	9827	0	0	2700	570
0	0	13074	11239	5	9832	0	0	2700	570
0	0	13068	11253	5	9837	0	0	2700	570
0	0	13062	11266	6	9843	0	0	2700	550
0	0	13056	11276	5	9848	0	0	2700	550
0	0	13056	11283	5	9853	0	0	2700	540
0	0	13056	11287	5	9858	0	0	2700	540
0	0	13056	11287	5	9863	0	0	2700	540
0	0	13060	11287	5	9868	0	0	2700	540
0	0	13063	11287	5	9873	0	0	2700	540
0	0	13063	11282	5	9878	0	0	2700	540
0	0	13063	11277	5	9883	0	0	2700	540
0	0	13063	11277	5	9888	0	0	2700	540
0	0	13063	11277	5	9893	0	0	2700	540
0	0	13063	11282	5	9898	0	0	2700	540
0	0	13054	11293	5	9903	0	0	2700	540
0	0	13045	11306	5	9908	0	0	2700	540
0	0	13032	11322	5	9913	0	0	2700	550
0	0	13016	11343	5	9918	0	0	2700	550
0	0	12999	11365	5	9923	0	0	2700	570
0	0	12979	11389	5	9928	0	0	2700	570
0	0	12958	11417	5	9933	0	0	2700	580
0	0	12935	11446	5	9938	0	0	2680	580
0	0	12910	11478	5	9943	0	0	2680	600
0	0	12883	11512	5	9948	0	0	2650	610
0	0	12853	11546	5	9953	0	0	2620	630
0	0	12824	11582	5	9958	0	0	2580	630
0	0	12794	11616	5	9963	0	0	2560	630
0	0	12763	11649	5	9968	0	0	2500	630
0	0	12736	11678	5	9973	0	0	2490	590
0	0	12709	11705	5	9978	0	0	2470	560
0	0	12688	11728	5	9983	0	0	2450	520
0	0	12671	11745	5	9988	0	0	2440	490
0	0	12655	11762	5	9993	0	0	2430	460
[truncated: 1,048 more rows]
