# Supplementary material for: “Let Me Hear Your Handwriting!” Evaluating the Movement Fluency from Its Sonification
Source: PLoS One. 2015 Jun 17;10(6):e0128388. doi: 10.1371/journal.pone.0128388 (PMC4470513; doi:10.1371/journal.pone.0128388)
Supplement: S1 Dataset — (ZIP) [file pone.0128388.s004.zip › S4_Dataset_Experiment1/NA4.txt]

Identification :	nathan
2008-09-26	09:50:29
Fichier origine :	C:\Documents and Settings\schon\Bureau\Ecriture\nathan lapin4.txt
Nb segments :	1
Seg	Num	X /100 mm	Y /100 mm	Interv ms	Time ms	Tip	P	Az	Al
0	0	15398	11236	20	20	0	0	2940	280
0	0	15398	11236	5	25	0	0	2940	280
0	0	15398	11236	5	30	0	0	2940	280
0	0	15402	11233	5	35	0	0	2940	280
0	0	15402	11233	5	40	0	0	2940	280
0	0	15406	11237	5	45	0	0	2930	280
0	0	15411	11237	5	50	0	0	2930	280
0	0	15418	11242	5	55	0	0	2930	280
0	0	15427	11242	5	60	0	0	2930	280
0	0	15438	11242	5	65	0	0	2930	280
0	0	15449	11237	5	70	0	0	2930	280
0	0	15460	11230	5	75	0	0	2930	280
0	0	15474	11223	5	80	0	0	2930	280
0	0	15489	11213	5	85	0	0	2930	280
0	0	15505	11206	5	90	0	0	2930	280
0	0	15520	11198	5	95	0	0	2930	280
0	0	15535	11192	5	100	0	0	2930	280
0	0	15549	11192	5	105	0	0	2930	280
0	0	15563	11186	5	110	0	0	2930	280
0	0	15576	11186	5	115	0	0	2930	280
0	0	15589	11186	5	120	0	0	2930	280
0	0	15599	11193	5	125	0	0	2920	280
0	0	15608	11200	5	130	0	0	2920	280
0	0	15614	11208	5	135	0	0	2920	280
0	0	15620	11215	5	140	0	0	2920	280
0	0	15625	11221	5	145	0	0	2920	280
0	0	15630	11225	5	150	0	0	2920	280
0	0	15637	11229	5	155	0	0	2920	280
0	0	15643	11229	5	160	0	0	2910	280
0	0	15650	11229	5	165	0	0	2910	280
0	0	15657	11229	5	170	0	0	2910	280
0	0	15665	11218	5	175	0	0	2910	280
0	0	15675	11209	5	180	0	0	2910	280
0	0	15687	11196	5	185	0	0	2900	290
0	0	15701	11185	5	190	0	0	2900	290
0	0	15717	11172	5	195	0	0	2900	290
0	0	15733	11157	5	200	0	0	2900	290
0	0	15747	11141	5	205	0	0	2900	290
0	0	15761	11124	5	210	0	0	2900	290
0	0	15772	11109	5	215	0	0	2900	290
0	0	15783	11095	5	220	0	0	2900	290
0	0	15793	11084	5	225	0	0	2910	280
0	0	15803	11076	5	230	0	0	2910	280
0	0	15812	11069	5	235	0	0	2910	280
0	0	15819	11065	5	240	0	0	2910	280
0	0	15825	11065	5	245	0	0	2910	280
0	0	15829	11065	5	250	0	0	2920	280
0	0	15829	11062	5	255	0	0	2920	280
0	0	15833	11062	5	260	0	0	2920	280
0	0	15833	11062	5	265	0	0	2920	280
0	0	15833	11062	5	270	0	0	2930	280
0	0	15833	11068	5	275	0	0	2930	280
0	0	15833	11068	5	280	0	0	2930	280
0	0	15833	11073	5	285	0	0	2930	280
0	0	15833	11073	5	290	0	0	2930	280
0	0	15833	11073	5	295	0	0	2930	280
0	0	15833	11077	5	300	0	0	2930	280
0	0	15833	11077	5	305	0	0	2930	280
0	0	15838	11077	5	310	0	0	2930	280
0	0	15838	11077	5	315	0	0	2930	280
0	0	15838	11077	5	320	0	0	2930	280
0	0	15838	11077	5	325	0	0	2920	280
0	0	15838	11077	5	330	0	0	2920	280
0	0	15838	11072	5	335	0	0	2920	280
0	0	15838	11067	5	340	0	0	2920	280
0	0	15838	11061	5	345	0	0	2920	280
0	0	15833	11054	5	350	0	0	2920	280
0	0	15829	11047	5	355	0	0	2920	280
0	0	15829	11040	5	360	0	0	2920	280
0	0	15823	11033	5	365	0	0	2920	280
0	0	15823	11028	5	370	0	0	2920	280
0	0	15817	11023	5	375	0	0	2920	280
0	0	15817	11023	5	380	0	0	2930	290
0	0	15817	11018	5	385	0	0	2940	290
0	0	15817	11018	5	390	0	0	2950	300
0	0	15817	11018	5	395	0	0	2950	300
0	0	15813	11024	5	400	0	0	2950	300
0	0	15813	11027	5	405	0	0	2950	300
0	0	15813	11032	5	410	0	0	2950	300
0	0	15813	11036	5	415	0	0	2950	300
0	0	15813	11036	5	420	0	0	2950	300
0	0	15813	11036	5	425	0	0	2950	300
0	0	15810	11036	5	430	0	0	2950	300
0	0	15810	11036	5	435	0	0	2960	310
0	0	15806	11028	5	440	0	0	2960	310
0	0	15806	11022	5	445	0	0	2980	330
0	0	15803	11015	5	450	0	0	2980	330
0	0	15803	11009	5	455	0	0	2980	330
0	0	15803	11004	5	460	0	0	2980	330
0	0	15799	11001	5	465	0	0	2980	330
0	0	15799	11001	5	470	0	0	2980	330
0	0	15795	11001	5	475	0	0	2980	330
0	0	15795	10996	5	480	0	0	3000	320
0	0	15790	10996	5	485	0	0	3000	320
0	0	15785	10992	5	490	0	0	3000	320
0	0	15781	10992	5	495	0	0	3000	320
0	0	15775	10987	5	500	0	0	3000	330
0	0	15769	10987	5	505	0	0	3000	330
0	0	15763	10981	5	510	0	0	3020	340
0	0	15758	10976	5	515	0	0	3020	340
0	0	15755	10976	5	520	0	0	3020	340
0	0	15759	10947	5	525	1	542	3030	370
0	0	15759	10943	5	530	1	637	3030	370
0	0	15759	10943	5	535	1	706	3040	380
0	0	15755	10943	5	540	1	756	3040	380
0	0	15755	10943	5	545	1	797	3060	390
0	0	15755	10943	5	550	1	828	3060	390
0	0	15755	10943	5	555	1	851	3060	390
0	0	15755	10943	5	560	1	869	3060	390
0	0	15755	10943	5	565	1	887	3060	390
0	0	15755	10943	5	570	1	902	3060	390
0	0	15755	10943	5	575	1	914	3060	390
0	0	15755	10943	5	580	1	922	3060	390
0	0	15755	10939	5	585	1	928	3060	390
0	0	15755	10939	5	590	1	936	3060	390
0	0	15755	10939	5	595	1	944	3060	390
0	0	15755	10939	5	600	1	950	3060	390
0	0	15755	10939	5	605	1	955	3060	390
0	0	15755	10939	5	610	1	960	3060	390
0	0	15755	10939	5	615	1	964	3060	390
0	0	15755	10939	5	620	1	967	3060	390
0	0	15755	10939	5	625	1	970	3060	390
0	0	15755	10939	5	630	1	971	3060	390
0	0	15755	10939	5	635	1	972	3080	380
0	0	15755	10939	5	640	1	973	3080	380
0	0	15755	10939	5	645	1	972	3080	380
0	0	15755	10939	5	650	1	971	3080	380
0	0	15755	10939	5	655	1	971	3080	380
0	0	15755	10939	5	660	1	970	3080	380
0	0	15755	10939	5	665	1	971	3080	380
0	0	15755	10943	5	670	1	972	3080	380
0	0	15759	10943	5	675	1	975	3080	380
0	0	15759	10943	5	680	1	978	3080	380
0	0	15759	10947	5	685	1	981	3080	380
0	0	15759	10947	5	690	1	984	3080	380
0	0	15763	10950	5	695	1	987	3080	380
0	0	15763	10954	5	700	1	989	3080	380
0	0	15769	10959	5	705	1	991	3080	380
0	0	15774	10966	5	710	1	991	3080	380
0	0	15778	10972	5	715	1	992	3080	380
0	0	15781	10978	5	720	1	995	3080	380
0	0	15781	10978	5	725	1	998	3080	380
0	0	15786	10983	5	730	1	1001	3080	380
0	0	15786	10983	5	735	1	1002	3080	380
0	0	15790	10986	5	740	1	1004	3080	380
0	0	15790	10986	5	745	1	1004	3080	380
0	0	15793	10990	5	750	1	1005	3080	380
0	0	15793	10990	5	755	1	1005	3080	380
0	0	15797	10993	5	760	1	1006	3080	380
0	0	15797	10993	5	765	1	1007	3080	380
0	0	15797	10993	5	770	1	1009	3080	380
0	0	15800	10997	5	775	1	1011	3080	380
0	0	15800	10997	5	780	1	1013	3080	380
0	0	15800	10997	5	785	1	1014	3080	380
0	0	15800	10997	5	790	1	1016	3080	380
0	0	15806	10997	5	795	1	1017	3080	380
0	0	15811	11001	5	800	1	1017	3080	380
0	0	15818	11004	5	805	1	1019	3080	380
0	0	15825	11008	5	810	1	1021	3080	380
0	0	15831	11012	5	815	1	1023	3080	380
0	0	15836	11012	5	820	1	1023	3080	380
0	0	15840	11016	5	825	1	1023	3080	380
0	0	15845	11020	5	830	1	1023	3080	380
0	0	15852	11025	5	835	1	1023	3080	380
0	0	15859	11031	5	840	1	1023	3080	380
0	0	15868	11041	5	845	1	1023	3080	380
0	0	15881	11053	5	850	1	1021	3080	380
0	0	15891	11064	5	855	1	1020	3080	380
0	0	15900	11075	5	860	1	1020	3080	380
0	0	15906	11085	5	865	1	1021	3080	380
0	0	15906	11093	5	870	1	1020	3080	380
0	0	15912	11104	5	875	1	1020	3080	380
0	0	15921	11119	5	880	1	1019	3080	380
0	0	15930	11133	5	885	1	1017	3080	380
0	0	15938	11146	5	890	1	1016	3080	380
0	0	15945	11156	5	895	1	1016	3080	380
0	0	15949	11162	5	900	1	1016	3080	380
0	0	15949	11167	5	905	1	1016	3080	380
0	0	15953	11174	5	910	1	1017	3090	390
0	0	15953	11183	5	915	1	1017	3090	390
0	0	15957	11192	5	920	1	1017	3110	400
0	0	15957	11203	5	925	1	1018	3110	400
0	0	15963	11212	5	930	1	1017	3110	400
0	0	15963	11218	5	935	1	1017	3110	400
0	0	15963	11222	5	940	1	1018	3110	400
0	0	15967	11222	5	945	1	1018	3110	400
0	0	15967	11222	5	950	1	1018	3110	400
0	0	15967	11227	5	955	1	1018	3110	400
0	0	15971	11227	5	960	1	1018	3110	400
0	0	15971	11235	5	965	1	1019	3110	400
0	0	15978	11245	5	970	1	1019	3110	400
0	0	15986	11258	5	975	1	1018	3110	400
0	0	15995	11276	5	980	1	1020	3110	400
0	0	16005	11295	5	985	1	1019	3110	400
0	0	16016	11312	5	990	1	1019	3110	400
0	0	16024	11325	5	995	1	1018	3110	400
0	0	16030	11334	5	1000	1	1019	3110	400
0	0	16034	11339	5	1005	1	1019	3110	400
0	0	16034	11339	5	1010	1	1019	3110	400
0	0	16034	11339	5	1015	1	1019	3110	400
0	0	16039	11342	5	1020	1	1018	3110	400
0	0	16039	11342	5	1025	1	1019	3090	390
0	0	16039	11347	5	1030	1	1019	3100	380
0	0	16044	11355	5	1035	1	1020	3080	380
0	0	16051	11372	5	1040	1	1019	3080	380
0	0	16061	11391	5	1045	1	1017	3080	380
0	0	16071	11414	5	1050	1	1018	3080	380
0	0	16082	11436	5	1055	1	1018	3080	380
0	0	16089	11451	5	1060	1	1018	3080	380
0	0	16094	11468	5	1065	1	1019	3080	380
0	0	16100	11485	5	1070	1	1018	3080	380
0	0	16108	11507	5	1075	1	1018	3060	390
0	0	16118	11528	5	1080	1	1017	3060	390
0	0	16127	11547	5	1085	1	1017	3060	390
0	0	16134	11562	5	1090	1	1019	3060	390
0	0	16139	11573	5	1095	1	1020	3030	380
0	0	16144	11586	5	1100	1	1018	3030	380
0	0	16156	11601	5	1105	1	1017	3020	370
0	0	16167	11619	5	1110	1	1017	3000	380
0	0	16177	11635	5	1115	1	1017	3000	380
0	0	16188	11651	5	1120	1	1017	3000	380
0	0	16195	11666	5	1125	1	1016	3000	380
0	0	16205	11677	5	1130	1	1017	2990	380
0	0	16214	11687	5	1135	1	1017	2990	380
0	0	16221	11695	5	1140	1	1017	2990	380
0	0	16228	11701	5	1145	1	1016	2970	390
0	0	16234	11708	5	1150	1	1014	2960	370
0	0	16241	11715	5	1155	1	1013	2960	370
0	0	16248	11722	5	1160	1	1014	2950	360
0	0	16255	11730	5	1165	1	1014	2950	360
0	0	16262	11739	5	1170	1	1012	2950	360
0	0	16270	11749	5	1175	1	1013	2940	360
0	0	16275	11758	5	1180	1	1013	2940	360
0	0	16279	11765	5	1185	1	1014	2940	360
0	0	16279	11765	5	1190	1	1014	2940	360
0	0	16279	11772	5	1195	1	1014	2940	360
0	0	16279	11776	5	1200	1	1013	2950	360
0	0	16279	11782	5	1205	1	1013	2950	360
0	0	16284	11790	5	1210	1	1013	2950	360
0	0	16284	11801	5	1215	1	1013	2970	360
0	0	16289	11814	5	1220	1	1011	2970	360
0	0	16289	11827	5	1225	1	1011	2970	360
0	0	16294	11839	5	1230	1	1009	2980	360
0	0	16294	11851	5	1235	1	1011	2980	360
0	0	16300	11861	5	1240	1	1008	3000	350
0	0	16300	11870	5	1245	1	1004	3000	350
0	0	16304	11878	5	1250	1	1004	3000	350
0	0	16304	11883	5	1255	1	1004	3000	350
0	0	16304	11889	5	1260	1	1004	3000	350
0	0	16304	11895	5	1265	1	1005	3000	350
0	0	16307	11902	5	1270	1	1004	3020	340
0	0	16307	11909	5	1275	1	1002	3020	340
0	0	16307	11915	5	1280	1	1001	3020	340
0	0	16311	11919	5	1285	1	1001	3000	350
0	0	16311	11924	5	1290	1	1001	3000	350
0	0	16311	11928	5	1295	1	1000	2990	330
0	0	16311	11934	5	1300	1	998	2990	330
0	0	16311	11941	5	1305	1	997	2980	330
0	0	16315	11947	5	1310	1	996	2980	330
0	0	16315	11954	5	1315	1	994	2980	330
0	0	16315	11961	5	1320	1	992	2980	330
0	0	16319	11965	5	1325	1	990	2980	330
0	0	16319	11969	5	1330	1	990	2980	330
0	0	16319	11974	5	1335	1	989	2980	330
0	0	16324	11980	5	1340	1	991	2980	330
0	0	16324	11991	5	1345	1	990	2980	330
0	0	16324	12004	5	1350	1	987	2980	330
0	0	16324	12020	5	1355	1	987	2980	330
0	0	16324	12035	5	1360	1	979	2980	330
0	0	16324	12051	5	1365	1	976	2980	330
0	0	16318	12066	5	1370	1	974	2980	330
0	0	16315	12080	5	1375	1	967	2980	330
0	0	16310	12092	5	1380	1	960	2980	330
0	0	16307	12104	5	1385	1	958	2980	330
0	0	16303	12116	5	1390	1	959	2980	330
0	0	16298	12128	5	1395	1	957	2970	330
0	0	16292	12140	5	1400	1	952	2970	330
0	0	16288	12150	5	1405	1	949	2970	330
0	0	16288	12158	6	1411	1	949	2970	330
0	0	16283	12163	5	1416	1	949	2970	330
0	0	16283	12163	5	1421	1	948	2970	330
0	0	16279	12167	5	1426	1	949	2970	330
0	0	16279	12167	5	1431	1	949	2970	330
0	0	16279	12167	5	1436	1	949	2970	330
0	0	16279	12167	5	1441	1	949	2970	330
0	0	16279	12167	5	1446	1	949	2970	330
0	0	16275	12171	5	1451	1	949	2970	330
0	0	16275	12171	5	1456	1	949	2970	330
0	0	16271	12176	5	1461	1	949	2970	330
0	0	16271	12176	5	1466	1	949	2970	330
0	0	16264	12182	5	1471	1	948	2970	330
0	0	16260	12186	5	1476	1	947	2970	330
0	0	16256	12191	5	1481	1	945	2970	330
0	0	16252	12196	5	1486	1	942	2970	330
0	0	16247	12201	5	1491	1	940	2970	330
0	0	16241	12205	5	1496	1	940	2970	330
0	0	16234	12210	5	1501	1	933	2970	330
0	0	16227	12213	5	1506	1	926	2970	330
0	0	16221	12217	5	1511	1	927	2970	330
0	0	16214	12222	5	1516	1	930	2970	330
0	0	16206	12226	5	1521	1	930	2980	340
0	0	16196	12229	5	1526	1	930	2980	340
0	0	16188	12233	5	1531	1	928	3000	350
0	0	16180	12233	5	1536	1	929	3000	350
0	0	16174	12237	5	1541	1	930	3000	350
0	0	16169	12237	5	1546	1	931	3000	350
0	0	16165	12237	5	1551	1	931	3000	350
0	0	16165	12237	5	1556	1	931	3000	350
0	0	16159	12237	5	1561	1	932	3000	350
0	0	16159	12237	5	1566	1	932	3000	350
0	0	16155	12241	5	1571	1	933	3000	350
0	0	16155	12241	5	1576	1	934	3000	350
0	0	16155	12241	5	1581	1	934	3000	350
0	0	16155	12241	5	1586	1	936	3000	350
0	0	16155	12241	5	1591	1	937	3000	350
0	0	16155	12241	5	1596	1	938	3000	350
0	0	16155	12241	5	1601	1	939	3000	350
0	0	16155	12241	5	1606	1	940	3000	350
0	0	16155	12241	5	1611	1	941	3000	350
0	0	16155	12241	5	1616	1	942	3000	350
0	0	16152	12241	5	1621	1	944	3000	350
0	0	16152	12241	5	1626	1	945	3000	350
0	0	16152	12241	5	1631	1	945	3000	350
0	0	16152	12241	5	1636	1	945	3000	350
0	0	16152	12241	5	1641	1	946	3000	350
0	0	16152	12241	5	1646	1	946	3000	350
0	0	16152	12241	5	1651	1	946	3000	350
0	0	16147	12236	5	1656	1	946	3000	350
0	0	16144	12236	5	1661	1	947	3000	350
0	0	16140	12229	5	1666	1	948	3000	350
0	0	16136	12229	5	1671	1	948	3000	350
0	0	16136	12223	5	1676	1	948	3000	350
0	0	16132	12223	5	1681	1	948	3000	350
0	0	16132	12219	5	1686	1	948	3000	350
0	0	16132	12219	5	1691	1	948	3000	350
0	0	16132	12219	5	1696	1	949	3000	350
0	0	16127	12215	5	1701	1	949	3000	350
0	0	16127	12215	5	1706	1	949	3000	350
0	0	16121	12211	5	1711	1	949	3000	350
0	0	16121	12211	5	1716	1	949	3000	350
0	0	16117	12206	5	1721	1	949	3000	350
0	0	16117	12206	5	1726	1	949	3000	350
0	0	16117	12202	5	1731	1	949	3000	350
0	0	16113	12202	5	1736	1	949	3000	350
0	0	16113	12198	5	1741	1	949	3000	350
0	0	16109	12198	5	1746	1	949	3000	350
0	0	16109	12191	5	1751	1	950	3000	350
0	0	16104	12187	5	1756	1	951	3000	350
0	0	16104	12183	5	1761	1	951	3000	350
0	0	16099	12179	5	1766	1	952	3000	350
0	0	16099	12175	5	1771	1	953	3000	350
0	0	16092	12170	5	1776	1	954	3000	360
0	0	16088	12165	5	1781	1	954	3000	360
0	0	16085	12160	5	1786	1	954	3020	370
0	0	16085	12156	5	1791	1	954	3020	370
0	0	16085	12156	5	1796	1	954	3020	370
0	0	16081	12152	5	1801	1	954	3020	370
0	0	16081	12152	5	1806	1	955	3020	370
0	0	16081	12148	5	1811	1	956	3020	370
0	0	16076	12142	5	1816	1	958	3020	370
0	0	16072	12135	5	1821	1	958	3020	370
0	0	16068	12129	5	1826	1	964	3020	370
0	0	16068	12123	5	1831	1	965	3020	370
0	0	16064	12120	5	1836	1	965	3020	370
0	0	16064	12120	5	1841	1	965	3020	370
0	0	16064	12114	5	1846	1	965	3030	370
0	0	16060	12114	5	1851	1	966	3030	370
0	0	16060	12109	5	1856	1	965	3030	370
0	0	16060	12109	5	1861	1	965	3030	370
0	0	16060	12105	5	1866	1	966	3030	370
0	0	16060	12105	5	1871	1	966	3030	370
0	0	16060	12105	5	1876	1	965	3030	370
0	0	16060	12102	5	1881	1	965	3030	370
0	0	16060	12102	5	1886	1	966	3030	370
0	0	16060	12098	5	1891	1	965	3030	370
0	0	16060	12098	5	1896	1	965	3030	370
0	0	16060	12093	5	1901	1	965	3030	370
0	0	16060	12093	5	1906	1	965	3030	370
0	0	16060	12089	5	1911	1	965	3030	370
0	0	16060	12089	5	1916	1	965	3030	370
0	0	16060	12085	5	1921	1	965	3030	370
0	0	16060	12085	5	1926	1	965	3030	370
0	0	16060	12082	5	1931	1	965	3030	370
0	0	16060	12082	5	1936	1	965	3030	370
0	0	16060	12078	5	1941	1	965	3030	370
0	0	16060	12078	5	1946	1	965	3030	370
0	0	16060	12074	5	1951	1	965	3030	370
0	0	16060	12074	5	1956	1	965	3030	370
0	0	16060	12074	5	1961	1	965	3030	370
0	0	16060	12070	5	1966	1	965	3030	370
0	0	16060	12070	5	1971	1	965	3030	370
0	0	16060	12066	5	1976	1	965	3030	370
0	0	16060	12066	5	1981	1	965	3030	370
0	0	16060	12062	5	1986	1	965	3030	370
0	0	16060	12062	5	1991	1	965	3030	370
0	0	16060	12059	5	1996	1	965	3030	370
0	0	16064	12059	5	2001	1	964	3030	370
0	0	16064	12052	5	2006	1	964	3030	370
0	0	16064	12047	5	2011	1	964	3030	370
0	0	16064	12042	5	2016	1	965	3030	370
0	0	16064	12038	5	2021	1	965	3030	370
0	0	16064	12038	5	2026	1	965	3030	370
0	0	16064	12035	5	2031	1	965	3030	370
0	0	16064	12035	5	2036	1	966	3030	370
0	0	16064	12035	5	2041	1	966	3030	370
0	0	16064	12035	5	2046	1	966	3030	370
0	0	16064	12035	5	2051	1	966	3030	370
0	0	16064	12035	5	2056	1	966	3030	370
0	0	16064	12031	5	2061	1	966	3030	370
0	0	16064	12031	5	2066	1	966	3030	370
0	0	16064	12031	5	2071	1	966	3030	370
0	0	16064	12031	5	2076	1	966	3030	370
0	0	16064	12027	5	2081	1	966	3030	370
0	0	16064	12027	5	2086	1	967	3030	370
0	0	16064	12027	5	2091	1	967	3030	370
0	0	16064	12024	5	2096	1	967	3030	370
0	0	16064	12024	5	2101	1	967	3030	370
0	0	16064	12024	5	2106	1	967	3050	360
0	0	16064	12024	5	2111	1	967	3050	360
0	0	16064	12024	5	2116	1	967	3050	360
0	0	16064	12020	5	2121	1	967	3050	360
0	0	16064	12020	5	2126	1	967	3050	360
0	0	16064	12020	5	2131	1	967	3050	360
0	0	16064	12020	5	2136	1	967	3050	360
0	0	16064	12020	5	2141	1	968	3050	360
0	0	16064	12020	5	2146	1	968	3050	360
0	0	16064	12017	5	2151	1	969	3050	360
0	0	16064	12017	5	2156	1	969	3050	360
0	0	16064	12017	5	2161	1	970	3050	360
0	0	16064	12017	5	2166	1	970	3050	360
0	0	16064	12017	5	2171	1	970	3050	360
0	0	16064	12013	5	2176	1	970	3050	360
0	0	16064	12013	5	2181	1	970	3050	360
0	0	16064	12013	5	2186	1	970	3050	360
0	0	16064	12007	5	2191	1	970	3050	360
0	0	16064	12007	5	2196	1	970	3050	360
0	0	16064	12000	5	2201	1	970	3050	360
0	0	16064	11997	5	2206	1	970	3050	360
0	0	16064	11997	5	2211	1	970	3050	360
0	0	16064	11991	5	2216	1	970	3050	360
0	0	16064	11991	5	2221	1	970	3050	360
0	0	16064	11991	5	2226	1	970	3050	360
0	0	16064	11991	5	2231	1	970	3050	360
0	0	16064	11986	5	2236	1	970	3050	360
0	0	16064	11986	5	2241	1	969	3050	360
0	0	16064	11978	5	2246	1	968	3050	360
0	0	16064	11971	5	2251	1	969	3050	360
0	0	16064	11964	5	2256	1	970	3050	360
0	0	16060	11957	5	2261	1	970	3050	360
0	0	16060	11953	5	2266	1	970	3050	360
0	0	16060	11953	5	2271	1	970	3050	360
0	0	16060	11949	5	2276	1	970	3050	360
0	0	16060	11949	5	2281	1	970	3050	360
0	0	16060	11949	5	2286	1	970	3050	360
0	0	16056	11949	5	2291	1	970	3050	360
0	0	16056	11949	5	2296	1	970	3050	360
0	0	16056	11945	5	2301	1	970	3050	360
0	0	16056	11945	5	2306	1	969	3050	360
0	0	16056	11945	5	2311	1	969	3050	360
0	0	16056	11945	5	2316	1	970	3050	360
0	0	16056	11945	5	2321	1	970	3050	360
0	0	16056	11945	5	2326	1	970	3050	360
0	0	16056	11945	5	2331	1	970	3050	360
0	0	16056	11945	5	2336	1	970	3050	360
0	0	16056	11945	5	2341	1	971	3050	360
0	0	16056	11945	5	2346	1	971	3050	360
0	0	16056	11945	5	2351	1	971	3050	360
0	0	16056	11945	5	2356	1	971	3050	360
0	0	16056	11945	5	2361	1	972	3050	360
0	0	16056	11945	5	2366	1	972	3050	360
0	0	16056	11945	5	2371	1	972	3050	360
0	0	16056	11945	5	2376	1	973	3050	360
0	0	16056	11945	5	2381	1	973	3050	360
0	0	16056	11945	5	2386	1	974	3050	360
0	0	16056	11945	5	2391	1	974	3050	360
0	0	16056	11945	5	2396	1	974	3050	360
0	0	16056	11945	5	2401	1	975	3050	360
0	0	16056	11942	5	2406	1	975	3050	360
0	0	16056	11942	5	2411	1	975	3050	360
0	0	16056	11942	5	2416	1	975	3050	360
0	0	16056	11942	5	2421	1	975	3050	360
0	0	16056	11938	5	2426	1	974	3030	370
0	0	16056	11938	5	2431	1	974	3030	370
0	0	16056	11938	5	2436	1	974	3030	370
0	0	16056	11934	5	2441	1	974	3030	370
0	0	16056	11931	5	2446	1	973	3030	370
0	0	16056	11926	5	2451	1	974	3030	370
0	0	16056	11922	5	2456	1	975	3030	370
0	0	16056	11918	5	2461	1	974	3030	370
0	0	16056	11918	5	2466	1	974	3030	370
0	0	16056	11913	5	2471	1	975	3030	370
0	0	16056	11913	5	2476	1	975	3030	370
0	0	16056	11910	5	2481	1	975	3030	370
0	0	16052	11910	5	2486	1	975	3030	370
0	0	16052	11910	5	2491	1	975	3050	360
0	0	16052	11906	5	2496	1	975	3050	360
0	0	16052	11906	5	2501	1	976	3050	360
0	0	16052	11906	5	2506	1	976	3050	360
0	0	16052	11902	5	2511	1	976	3050	360
0	0	16052	11902	5	2516	1	976	3050	360
0	0	16052	11896	5	2521	1	976	3050	360
0	0	16052	11892	5	2526	1	976	3050	360
0	0	16052	11888	5	2531	1	977	3050	360
0	0	16052	11883	5	2536	1	978	3050	360
0	0	16052	11883	5	2541	1	979	3050	360
0	0	16052	11878	5	2546	1	979	3050	360
0	0	16052	11878	5	2551	1	979	3050	360
0	0	16052	11878	5	2556	1	980	3050	360
0	0	16052	11875	5	2561	1	980	3050	360
0	0	16052	11875	5	2566	1	981	3050	360
0	0	16055	11875	5	2571	1	982	3050	360
0	0	16055	11871	5	2576	1	982	3050	360
0	0	16055	11871	5	2581	1	983	3050	360
0	0	16055	11871	5	2586	1	984	3050	360
0	0	16055	11867	5	2591	1	985	3050	360
0	0	16055	11867	5	2596	1	986	3050	360
0	0	16055	11867	5	2601	1	987	3050	360
0	0	16055	11867	5	2606	1	987	3050	360
0	0	16051	11867	5	2611	1	988	3050	360
0	0	16051	11863	5	2616	1	988	3050	360
0	0	16051	11863	5	2621	1	988	3050	360
0	0	16051	11863	5	2626	1	988	3050	360
0	0	16051	11863	5	2631	1	988	3050	360
0	0	16051	11863	5	2636	1	988	3050	360
0	0	16051	11863	5	2641	1	988	3050	360
0	0	16051	11863	5	2646	1	988	3050	360
0	0	16051	11859	5	2651	1	988	3050	360
0	0	16051	11859	5	2656	1	988	3050	360
0	0	16051	11859	5	2661	1	988	3050	360
0	0	16051	11859	5	2666	1	988	3060	370
0	0	16051	11859	5	2671	1	988	3060	370
0	0	16051	11859	5	2676	1	988	3080	380
0	0	16055	11859	5	2681	1	988	3080	380
0	0	16055	11859	5	2686	1	988	3080	380
0	0	16055	11859	5	2691	1	988	3080	380
0	0	16055	11859	5	2696	1	988	3080	380
0	0	16055	11859	5	2701	1	988	3080	380
0	0	16055	11859	5	2706	1	988	3080	380
0	0	16055	11859	5	2711	1	988	3080	380
0	0	16055	11859	5	2716	1	989	3080	380
0	0	16055	11859	5	2721	1	989	3080	380
0	0	16055	11859	5	2726	1	989	3080	380
0	0	16055	11859	5	2731	1	989	3080	380
0	0	16055	11859	5	2736	1	989	3080	380
0	0	16055	11859	5	2741	1	989	3080	380
0	0	16055	11859	5	2746	1	989	3080	380
0	0	16055	11859	5	2751	1	989	3060	370
0	0	16055	11859	5	2756	1	989	3060	370
0	0	16055	11859	5	2761	1	989	3050	360
0	0	16055	11859	5	2766	1	989	3050	360
0	0	16055	11859	5	2771	1	989	3050	360
0	0	16055	11859	5	2776	1	990	3050	360
0	0	16055	11859	5	2781	1	990	3050	360
0	0	16055	11859	5	2786	1	990	3050	360
0	0	16055	11859	5	2791	1	991	3050	360
0	0	16055	11859	5	2796	1	991	3050	360
0	0	16055	11859	5	2801	1	991	3050	360
0	0	16055	11859	5	2806	1	991	3050	360
0	0	16055	11859	5	2811	1	992	3050	360
0	0	16055	11859	5	2816	1	993	3050	360
0	0	16055	11859	5	2821	1	993	3050	360
0	0	16055	11859	5	2826	1	994	3050	360
0	0	16055	11859	5	2831	1	995	3050	360
0	0	16055	11859	5	2836	1	995	3050	360
0	0	16055	11859	5	2841	1	996	3050	360
0	0	16055	11859	5	2846	1	997	3050	360
0	0	16055	11859	5	2851	1	997	3050	360
0	0	16055	11859	5	2856	1	997	3050	360
0	0	16055	11859	5	2861	1	997	3050	360
0	0	16055	11859	5	2866	1	997	3050	360
0	0	16055	11859	5	2871	1	997	3050	360
0	0	16055	11859	5	2876	1	997	3030	370
0	0	16055	11859	5	2881	1	997	3030	370
0	0	16055	11859	5	2886	1	997	3030	370
0	0	16055	11859	5	2891	1	997	3030	370
0	0	16055	11859	5	2896	1	997	3030	370
0	0	16055	11859	5	2901	1	997	3030	370
0	0	16055	11859	5	2906	1	998	3030	370
0	0	16055	11859	5	2911	1	998	3030	370
0	0	16055	11859	5	2916	1	998	3030	370
0	0	16055	11859	5	2921	1	998	3030	370
0	0	16055	11859	5	2926	1	999	3030	370
0	0	16055	11859	5	2931	1	999	3030	370
0	0	16051	11859	5	2936	1	999	3030	370
0	0	16051	11859	5	2941	1	999	3030	370
0	0	16051	11859	5	2946	1	1000	3030	370
0	0	16051	11859	5	2951	1	1000	3030	370
0	0	16051	11859	5	2956	1	1000	3030	370
0	0	16051	11859	5	2961	1	1000	3030	370
0	0	16051	11859	5	2966	1	1001	3030	370
0	0	16051	11859	5	2971	1	1001	3030	370
0	0	16051	11859	5	2976	1	1002	3030	370
0	0	16051	11859	5	2981	1	1003	3030	370
0	0	16051	11859	5	2986	1	1004	3030	370
0	0	16051	11859	5	2991	1	1004	3030	370
0	0	16051	11859	5	2996	1	1005	3030	370
0	0	16051	11859	5	3001	1	1005	3030	370
0	0	16051	11859	5	3006	1	1005	3030	370
0	0	16051	11859	5	3011	1	1006	3030	370
0	0	16051	11859	5	3016	1	1006	3030	370
0	0	16051	11859	5	3021	1	1006	3030	370
0	0	16051	11859	5	3026	1	1006	3030	370
0	0	16051	11859	5	3031	1	1006	3030	370
0	0	16051	11859	5	3036	1	1006	3030	370
0	0	16051	11859	5	3041	1	1006	3030	370
0	0	16051	11859	5	3046	1	1006	3030	370
0	0	16051	11859	5	3051	1	1006	3030	370
0	0	16051	11859	5	3056	1	1007	3030	370
0	0	16051	11859	5	3061	1	1007	3030	370
0	0	16051	11859	5	3066	1	1007	3030	370
0	0	16051	11859	5	3071	1	1007	3030	370
0	0	16051	11856	5	3076	1	1007	3030	370
0	0	16051	11856	5	3081	1	1007	3030	370
0	0	16051	11856	5	3086	1	1008	3030	370
0	0	16051	11856	5	3091	1	1008	3030	370
0	0	16051	11856	5	3096	1	1009	3030	370
0	0	16051	11856	5	3101	1	1009	3030	370
0	0	16051	11856	5	3106	1	1009	3030	370
0	0	16051	11856	5	3111	1	1009	3030	370
0	0	16051	11856	5	3116	1	1010	3030	370
0	0	16051	11856	5	3121	1	1010	3030	370
0	0	16051	11856	5	3126	1	1010	3030	370
0	0	16051	11856	5	3131	1	1011	3030	370
0	0	16051	11856	5	3136	1	1011	3030	370
0	0	16051	11856	5	3141	1	1011	3030	370
0	0	16051	11856	5	3146	1	1012	3030	370
0	0	16051	11856	5	3151	1	1012	3030	370
0	0	16051	11856	5	3156	1	1013	3030	370
0	0	16051	11856	5	3161	1	1013	3030	370
0	0	16051	11856	5	3166	1	1013	3030	370
0	0	16051	11856	5	3171	1	1014	3030	370
0	0	16051	11856	5	3176	1	1014	3030	370
0	0	16051	11856	5	3181	1	1015	3030	370
0	0	16051	11856	5	3186	1	1015	3030	370
0	0	16051	11856	5	3191	1	1015	3030	370
0	0	16051	11856	5	3196	1	1016	3030	370
0	0	16051	11856	5	3201	1	1016	3030	370
0	0	16051	11856	5	3206	1	1016	3030	370
0	0	16051	11856	5	3211	1	1017	3030	370
0	0	16051	11856	5	3216	1	1017	3030	370
0	0	16051	11856	5	3221	1	1017	3030	370
0	0	16051	11856	5	3226	1	1017	3030	370
0	0	16051	11856	5	3231	1	1018	3030	370
0	0	16051	11856	5	3236	1	1018	3030	370
0	0	16051	11856	5	3241	1	1019	3030	370
0	0	16051	11856	5	3246	1	1020	3030	370
0	0	16051	11856	5	3251	1	1020	3030	370
0	0	16051	11856	5	3256	1	1021	3030	370
0	0	16051	11856	5	3261	1	1021	3030	370
0	0	16051	11856	5	3266	1	1022	3030	370
0	0	16051	11856	5	3271	1	1022	3030	370
0	0	16051	11856	5	3276	1	1023	3030	370
0	0	16051	11856	5	3281	1	1023	3030	370
0	0	16051	11856	5	3286	1	1023	3030	370
0	0	16051	11856	5	3291	1	1023	3030	370
0	0	16051	11856	5	3296	1	1023	3030	370
0	0	16051	11856	5	3301	1	1023	3030	370
0	0	16051	11856	5	3306	1	1023	3030	370
0	0	16051	11856	5	3311	1	1023	3030	370
0	0	16051	11856	5	3316	1	1023	3030	370
0	0	16051	11856	5	3321	1	1023	3030	370
0	0	16051	11856	5	3326	1	1023	3030	370
0	0	16051	11856	5	3331	1	1023	3030	370
0	0	16051	11856	5	3336	1	1023	3030	370
0	0	16051	11856	5	3341	1	1023	3030	370
0	0	16051	11856	5	3346	1	1023	3030	370
0	0	16051	11859	5	3351	1	1023	3030	370
0	0	16051	11859	5	3356	1	1023	3030	370
0	0	16051	11859	5	3361	1	1023	3030	370
0	0	16051	11859	5	3366	1	1023	3030	370
0	0	16051	11859	5	3371	1	1023	3030	370
0	0	16051	11859	5	3376	1	1023	3030	370
0	0	16051	11859	5	3381	1	1023	3030	370
0	0	16051	11859	5	3386	1	1023	3030	370
0	0	16054	11859	5	3391	1	1023	3030	370
0	0	16054	11859	5	3396	1	1023	3030	370
0	0	16054	11859	5	3401	1	1023	3030	370
0	0	16054	11859	5	3406	1	1023	3030	370
0	0	16054	11859	5	3411	1	1023	3030	370
0	0	16054	11859	5	3416	1	1023	3050	360
0	0	16054	11859	5	3421	1	1023	3050	360
0	0	16054	11859	5	3426	1	1023	3050	360
0	0	16054	11859	5	3431	1	1023	3050	360
0	0	16054	11859	5	3436	1	1023	3050	360
0	0	16054	11859	5	3441	1	1023	3050	360
0	0	16054	11859	5	3446	1	1023	3050	360
0	0	16054	11859	5	3451	1	1023	3050	360
0	0	16054	11859	5	3456	1	1023	3050	360
0	0	16054	11859	5	3461	1	1023	3050	360
0	0	16054	11859	5	3466	1	1023	3050	360
0	0	16054	11859	5	3471	1	1023	3050	360
0	0	16054	11859	5	3476	1	1023	3050	360
0	0	16054	11859	5	3481	1	1023	3050	360
0	0	16054	11859	5	3486	1	1023	3050	360
0	0	16058	11859	5	3491	1	1023	3050	360
0	0	16058	11859	5	3496	1	1023	3050	360
0	0	16058	11859	5	3501	1	1023	3050	360
0	0	16058	11859	5	3506	1	1023	3060	360
0	0	16058	11859	5	3511	1	1023	3060	360
0	0	16058	11859	5	3516	1	1023	3070	370
0	0	16058	11859	5	3521	1	1023	3070	370
0	0	16058	11859	5	3526	1	1023	3090	380
0	0	16058	11859	5	3531	1	1023	3090	380
0	0	16058	11859	5	3536	1	1023	3090	380
0	0	16062	11859	5	3541	1	1023	3090	380
0	0	16062	11859	5	3546	1	1023	3090	380
0	0	16062	11859	5	3551	1	1023	3090	380
0	0	16062	11859	5	3556	1	1023	3090	380
0	0	16062	11859	5	3561	1	1023	3090	380
0	0	16062	11859	5	3566	1	1023	3090	380
0	0	16062	11859	5	3571	1	1023	3090	380
0	0	16062	11859	5	3576	1	1023	3110	370
0	0	16062	11859	5	3581	1	1023	3110	370
0	0	16062	11859	5	3586	1	1023	3110	370
0	0	16062	11859	5	3591	1	1023	3110	370
0	0	16062	11859	5	3596	1	1023	3110	370
0	0	16062	11859	5	3601	1	1023	3110	370
0	0	16062	11859	5	3606	1	1023	3110	370
0	0	16062	11859	5	3611	1	1023	3110	370
0	0	16062	11859	5	3616	1	1023	3110	370
0	0	16062	11859	5	3621	1	1023	3110	370
0	0	16062	11859	5	3626	1	1023	3110	370
0	0	16062	11859	5	3631	1	1023	3110	370
0	0	16062	11859	5	3636	1	1023	3110	370
0	0	16062	11859	5	3641	1	1023	3110	370
0	0	16062	11859	5	3646	1	1023	3110	370
0	0	16065	11859	5	3651	1	1023	3110	370
0	0	16065	11859	5	3656	1	1023	3110	370
0	0	16065	11859	5	3661	1	1023	3110	370
0	0	16065	11859	5	3666	1	1023	3110	370
0	0	16065	11859	5	3671	1	1023	3110	370
0	0	16065	11859	5	3676	1	1023	3110	370
0	0	16065	11859	5	3681	1	1023	3110	370
0	0	16065	11863	5	3686	1	1023	3110	370
0	0	16065	11863	5	3691	1	1023	3110	370
0	0	16065	11863	5	3696	1	1023	3110	370
0	0	16065	11863	5	3701	1	1023	3110	370
0	0	16065	11863	5	3706	1	1023	3110	370
0	0	16065	11863	5	3711	1	1023	3110	370
0	0	16065	11863	5	3716	1	1023	3120	370
0	0	16065	11863	5	3721	1	1023	3120	370
0	0	16065	11863	5	3726	1	1023	3120	370
0	0	16065	11863	5	3731	1	1023	3120	370
0	0	16065	11863	5	3736	1	1023	3120	370
0	0	16065	11863	5	3741	1	1023	3120	370
0	0	16065	11863	5	3746	1	1023	3120	370
0	0	16065	11863	5	3751	1	1023	3120	370
0	0	16065	11863	5	3756	1	1023	3120	370
0	0	16065	11863	5	3761	1	1023	3120	370
0	0	16065	11863	5	3766	1	1023	3120	370
0	0	16065	11863	5	3771	1	1023	3120	370
0	0	16065	11863	5	3776	1	1023	3120	370
0	0	16065	11863	5	3781	1	1023	3120	370
0	0	16065	11863	5	3786	1	1023	3120	370
0	0	16062	11863	5	3791	1	1023	3120	370
0	0	16062	11863	5	3796	1	1023	3120	370
0	0	16062	11863	5	3801	1	1023	3120	370
0	0	16062	11863	5	3806	1	1023	3120	370
0	0	16062	11860	5	3811	1	1023	3110	370
0	0	16062	11860	5	3816	1	1023	3110	370
0	0	16062	11860	5	3821	1	1023	3110	370
0	0	16062	11860	5	3826	1	1023	3110	370
0	0	16062	11860	5	3831	1	1023	3110	370
0	0	16062	11860	5	3836	1	1023	3110	370
0	0	16062	11860	5	3841	1	1023	3110	370
0	0	16062	11860	5	3846	1	1023	3110	370
0	0	16062	11860	5	3851	1	1023	3110	370
0	0	16062	11860	5	3856	1	1023	3110	370
0	0	16062	11860	5	3861	1	1023	3110	370
0	0	16062	11860	5	3866	1	1023	3110	370
0	0	16062	11860	5	3871	1	1023	3110	370
0	0	16062	11860	5	3876	1	1023	3110	370
0	0	16062	11860	5	3881	1	1023	3110	370
0	0	16062	11860	5	3886	1	1023	3110	370
0	0	16062	11860	5	3891	1	1023	3110	370
0	0	16062	11860	5	3896	1	1023	3110	370
0	0	16062	11860	5	3901	1	1023	3110	370
0	0	16058	11860	5	3906	1	1023	3110	370
0	0	16058	11860	6	3912	1	1023	3090	380
0	0	16058	11860	5	3917	1	1023	3090	380
0	0	16058	11860	5	3922	1	1023	3090	380
0	0	16058	11856	5	3927	1	1023	3090	380
0	0	16058	11856	5	3932	1	1023	3090	380
0	0	16058	11856	5	3937	1	1023	3090	380
0	0	16058	11856	5	3942	1	1023	3090	380
0	0	16058	11856	5	3947	1	1023	3090	380
0	0	16058	11856	5	3952	1	1023	3090	380
0	0	16058	11856	5	3957	1	1023	3090	380
0	0	16058	11856	5	3962	1	1023	3090	380
0	0	16058	11856	5	3967	1	1023	3090	380
0	0	16058	11856	5	3972	1	1023	3090	380
0	0	16058	11856	5	3977	1	1023	3090	380
0	0	16058	11856	5	3982	1	1023	3090	380
0	0	16058	11856	5	3987	1	1023	3080	380
0	0	16058	11856	5	3992	1	1023	3080	380
0	0	16058	11856	5	3997	1	1023	3080	380
0	0	16058	11856	5	4002	1	1023	3080	380
0	0	16055	11856	5	4007	1	1023	3080	380
0	0	16055	11856	5	4012	1	1023	3080	380
0	0	16055	11856	5	4017	1	1023	3080	380
0	0	16055	11856	5	4022	1	1023	3080	380
0	0	16055	11856	5	4027	1	1023	3080	380
0	0	16055	11856	5	4032	1	1023	3080	380
0	0	16055	11856	5	4037	1	1023	3080	380
0	0	16055	11856	5	4042	1	1023	3080	380
0	0	16055	11856	5	4047	1	1023	3080	380
0	0	16055	11856	5	4052	1	1023	3080	380
0	0	16055	11856	5	4057	1	1023	3080	380
0	0	16055	11853	5	4062	1	1023	3080	380
0	0	16055	11853	5	4067	1	1023	3080	380
0	0	16055	11853	5	4072	1	1023	3080	380
0	0	16055	11853	5	4077	1	1023	3080	380
0	0	16055	11853	5	4082	1	1023	3080	380
0	0	16055	11853	5	4087	1	1023	3080	380
0	0	16055	11853	5	4092	1	1023	3080	380
0	0	16055	11853	5	4097	1	1023	3080	380
0	0	16055	11853	5	4102	1	1023	3080	380
0	0	16055	11853	5	4107	1	1023	3080	380
0	0	16055	11853	5	4112	1	1023	3080	380
0	0	16055	11853	5	4117	1	1023	3080	380
0	0	16055	11853	5	4122	1	1023	3080	380
0	0	16055	11853	5	4127	1	1023	3080	380
0	0	16055	11853	5	4132	1	1023	3080	380
0	0	16055	11853	5	4137	1	1023	3080	380
0	0	16055	11853	5	4142	1	1023	3080	380
0	0	16055	11853	5	4147	1	1023	3080	380
0	0	16055	11853	5	4152	1	1023	3080	380
0	0	16055	11853	5	4157	1	1023	3080	380
0	0	16055	11853	5	4162	1	1023	3080	380
0	0	16055	11853	5	4167	1	1023	3080	380
0	0	16055	11853	5	4172	1	1023	3080	380
0	0	16055	11853	5	4177	1	1023	3080	380
0	0	16055	11853	5	4182	1	1023	3080	380
0	0	16055	11853	5	4187	1	1023	3080	380
0	0	16055	11853	5	4192	1	1023	3080	380
0	0	16055	11853	5	4197	1	1023	3080	380
0	0	16055	11853	5	4202	1	1023	3080	380
0	0	16055	11853	5	4207	1	1023	3080	380
0	0	16055	11853	5	4212	1	1023	3080	380
0	0	16055	11853	5	4217	1	1023	3080	380
0	0	16051	11853	5	4222	1	1023	3080	380
0	0	16051	11853	5	4227	1	1023	3080	380
0	0	16051	11853	5	4232	1	1023	3080	380
0	0	16051	11853	5	4237	1	1023	3080	380
0	0	16051	11849	5	4242	1	1023	3080	380
0	0	16051	11849	5	4247	1	1023	3080	380
0	0	16051	11849	5	4252	1	1023	3080	380
0	0	16051	11843	5	4257	1	1023	3080	380
0	0	16051	11839	5	4262	1	1023	3060	390
0	0	16051	11833	5	4267	1	1023	3060	390
0	0	16051	11826	5	4272	1	1023	3060	390
0	0	16051	11820	5	4277	1	1023	3060	390
0	0	16051	11815	5	4282	1	1023	3060	390
0	0	16051	11815	5	4287	1	1023	3060	390
0	0	16051	11810	5	4292	1	1023	3060	390
0	0	16051	11810	5	4297	1	1023	3060	390
0	0	16051	11810	5	4302	1	1023	3060	390
0	0	16051	11806	5	4307	1	1023	3060	390
0	0	16051	11806	5	4312	1	1023	3060	390
0	0	16051	11806	5	4317	1	1023	3060	390
0	0	16047	11806	5	4322	1	1023	3060	390
0	0	16047	11803	5	4327	1	1023	3060	390
0	0	16047	11803	5	4332	1	1023	3060	390
0	0	16047	11803	5	4337	1	1023	3060	390
0	0	16047	11803	5	4342	1	1023	3060	390
0	0	16047	11799	5	4347	1	1023	3060	390
0	0	16047	11799	5	4352	1	1023	3060	390
0	0	16047	11795	5	4357	1	1023	3060	390
0	0	16047	11795	5	4362	1	1023	3060	390
0	0	16047	11789	5	4367	1	1023	3060	390
0	0	16047	11789	5	4372	1	1023	3060	390
0	0	16047	11784	5	4377	1	1023	3080	380
0	0	16047	11784	5	4382	1	1023	3080	380
0	0	16047	11784	5	4387	1	1023	3080	380
0	0	16047	11781	5	4392	1	1023	3080	380
0	0	16047	11781	5	4397	1	1023	3080	380
0	0	16051	11781	5	4402	1	1023	3080	380
0	0	16051	11777	5	4407	1	1023	3080	380
0	0	16051	11777	5	4412	1	1023	3080	380
0	0	16051	11777	5	4417	1	1023	3080	380
0	0	16051	11773	5	4422	1	1023	3080	380
0	0	16051	11773	5	4427	1	1023	3080	380
0	0	16051	11773	5	4432	1	1023	3080	380
0	0	16051	11773	5	4437	1	1023	3080	380
0	0	16051	11769	5	4442	1	1023	3080	380
0	0	16051	11769	5	4447	1	1023	3080	380
0	0	16051	11769	5	4452	1	1023	3080	380
0	0	16047	11765	5	4457	1	1023	3080	380
0	0	16047	11761	5	4462	1	1023	3090	380
0	0	16047	11752	5	4467	1	1023	3090	380
0	0	16047	11742	5	4472	1	1023	3080	380
0	0	16047	11730	5	4477	1	1023	3080	380
0	0	16047	11717	5	4482	1	1023	3080	380
0	0	16043	11708	5	4487	1	1023	3060	390
0	0	16043	11701	5	4492	1	1023	3060	390
0	0	16043	11696	5	4497	1	1023	3060	390
0	0	16043	11692	5	4502	1	1023	3050	390
0	0	16043	11685	5	4507	1	1023	3050	390
0	0	16043	11677	5	4512	1	1023	3050	390
0	0	16043	11671	5	4517	1	1023	3030	400
0	0	16043	11665	5	4522	1	1023	3030	400
0	0	16043	11665	5	4527	1	1023	3030	400
0	0	16043	11661	5	4532	1	1023	3030	400
0	0	16043	11661	5	4537	1	1023	3020	400
0	0	16043	11661	5	4542	1	1023	3020	400
0	0	16043	11656	5	4547	1	1023	3020	400
0	0	16043	11656	5	4552	1	1023	3020	400
0	0	16043	11650	5	4557	1	1023	3020	400
0	0	16043	11641	5	4562	1	1023	3020	400
0	0	16040	11630	5	4567	1	1023	3020	400
0	0	16040	11621	5	4572	1	1023	3020	400
0	0	16040	11612	5	4577	1	1023	3020	400
0	0	16040	11607	5	4582	1	1023	3030	400
0	0	16044	11601	5	4587	1	1023	3030	400
0	0	16044	11594	5	4592	1	1023	3030	400
0	0	16044	11589	5	4597	1	1023	3030	400
0	0	16044	11585	5	4602	1	1023	3030	400
0	0	16044	11580	5	4607	1	1023	3030	400
0	0	16044	11574	5	4612	1	1023	3030	400
0	0	16044	11568	5	4617	1	1023	3030	400
0	0	16048	11562	5	4622	1	1023	3050	390
0	0	16048	11556	5	4627	1	1023	3050	390
0	0	16048	11550	5	4632	1	1023	3050	390
0	0	16048	11544	5	4637	1	1023	3050	390
0	0	16048	11538	5	4642	1	1023	3050	390
0	0	16048	11532	5	4647	1	1023	3050	390
0	0	16048	11525	5	4652	1	1023	3050	390
0	0	16048	11517	5	4657	1	1023	3050	390
0	0	16048	11508	5	4662	1	1023	3050	390
0	0	16048	11499	5	4667	1	1023	3050	390
0	0	16052	11491	5	4672	1	1023	3050	390
0	0	16052	11482	5	4677	1	1023	3050	390
0	0	16052	11474	5	4682	1	1023	3050	390
0	0	16052	11466	5	4687	1	1023	3050	390
0	0	16057	11457	5	4692	1	1023	3050	390
0	0	16057	11450	5	4697	1	1023	3050	390
0	0	16061	11442	5	4702	1	1023	3050	390
0	0	16064	11431	5	4707	1	1023	3060	390
0	0	16064	11419	5	4712	1	1023	3060	390
0	0	16069	11407	5	4717	1	1023	3060	390
0	0	16069	11398	5	4722	1	1023	3060	390
0	0	16069	11392	5	4727	1	1023	3060	390
0	0	16069	11392	5	4732	1	1023	3060	390
0	0	16069	11387	5	4737	1	1023	3060	390
0	0	16069	11387	5	4742	1	1023	3060	390
0	0	16069	11387	5	4747	1	1023	3080	380
0	0	16069	11382	5	4752	1	1023	3080	380
0	0	16069	11382	5	4757	1	1023	3080	380
0	0	16069	11382	5	4762	1	1023	3080	380
0	0	16065	11379	5	4767	1	1023	3080	380
0	0	16065	11379	5	4772	1	1023	3080	380
0	0	16065	11379	5	4777	1	1023	3080	380
0	0	16065	11375	5	4782	1	1023	3080	380
0	0	16065	11375	5	4787	1	1023	3080	380
0	0	16065	11370	5	4792	1	1023	3080	380
0	0	16065	11370	5	4797	1	1023	3080	380
0	0	16069	11364	5	4802	1	1023	3080	380
0	0	16069	11364	5	4807	1	1023	3080	380
0	0	16069	11358	5	4812	1	1023	3080	380
0	0	16069	11358	5	4817	1	1023	3080	380
0	0	16069	11354	5	4822	1	1023	3090	380
0	0	16073	11354	5	4827	1	1023	3090	380
0	0	16073	11354	5	4832	1	1023	3090	380
0	0	16073	11350	5	4837	1	1023	3090	380
0	0	16073	11350	5	4842	1	1023	3090	380
0	0	16073	11350	5	4847	1	1023	3090	380
0	0	16073	11346	5	4852	1	1023	3090	380
0	0	16073	11346	5	4857	1	1023	3090	380
0	0	16076	11341	5	4862	1	1023	3090	380
0	0	16076	11341	5	4867	1	1023	3090	380
0	0	16076	11335	5	4872	1	1023	3090	380
0	0	16076	11328	5	4877	1	1023	3090	380
0	0	16076	11322	5	4882	1	1023	3090	380
0	0	16076	11315	5	4887	1	1023	3110	370
0	0	16076	11309	5	4892	1	1023	3110	370
0	0	16076	11309	5	4897	1	1023	3110	370
0	0	16076	11304	5	4902	1	1023	3110	370
0	0	16076	11304	5	4907	1	1023	3110	370
0	0	16081	11300	5	4912	1	1023	3110	370
0	0	16081	11300	5	4917	1	1023	3110	370
0	0	16081	11295	5	4922	1	1023	3110	370
0	0	16081	11295	5	4927	1	1023	3110	370
0	0	16081	11295	5	4932	1	1023	3110	370
0	0	16081	11295	5	4937	1	1023	3110	370
0	0	16081	11295	5	4942	1	1023	3110	370
0	0	16081	11295	5	4947	1	1023	3110	370
0	0	16081	11295	5	4952	1	1023	3110	370
0	0	16081	11295	5	4957	1	1023	3110	370
0	0	16081	11295	5	4962	1	1023	3110	370
0	0	16081	11295	5	4967	1	1023	3110	370
0	0	16081	11295	5	4972	1	1023	3110	370
0	0	16081	11295	5	4977	1	1023	3110	370
0	0	16081	11295	5	4982	1	1023	3110	370
0	0	16081	11292	5	4987	1	1023	3110	370
0	0	16081	11292	5	4992	1	1023	3110	370
0	0	16081	11292	5	4997	1	1023	3110	370
0	0	16081	11292	5	5002	1	1023	3110	370
0	0	16081	11292	5	5007	1	1023	3110	370
0	0	16081	11292	5	5012	1	1023	3110	370
0	0	16081	11292	5	5017	1	1023	3110	370
0	0	16081	11292	5	5022	1	1023	3110	370
0	0	16081	11292	5	5027	1	1023	3110	370
0	0	16081	11292	5	5032	1	1023	3110	370
0	0	16081	11292	5	5037	1	1023	3110	370
0	0	16081	11292	5	5042	1	1023	3110	370
0	0	16081	11288	5	5047	1	1023	3110	370
0	0	16081	11288	5	5052	1	1023	3110	370
0	0	16081	11288	5	5057	1	1023	3110	370
0	0	16081	11288	5	5062	1	1023	3110	370
0	0	16081	11288	5	5067	1	1023	3110	370
0	0	16081	11288	5	5072	1	1023	3110	370
0	0	16081	11288	5	5077	1	1023	3110	370
0	0	16081	11284	5	5082	1	1023	3110	370
0	0	16081	11284	5	5087	1	1023	3110	370
0	0	16081	11278	5	5092	1	1023	3110	370
0	0	16081	11278	5	5097	1	1023	3110	370
0	0	16081	11273	5	5102	1	1023	3110	370
0	0	16081	11273	5	5107	1	1023	3110	370
0	0	16081	11269	5	5112	1	1023	3110	370
0	0	16081	11269	5	5117	1	1023	3110	370
0	0	16081	11269	5	5122	1	1023	3110	370
0	0	16081	11269	5	5127	1	1023	3110	370
0	0	16081	11265	5	5132	1	1023	3110	370
0	0	16081	11265	5	5137	1	1023	3110	370
0	0	16081	11265	5	5142	1	1023	3110	370
0	0	16081	11261	5	5147	1	1023	3110	370
0	0	16081	11261	5	5152	1	1022	3110	370
0	0	16081	11254	5	5157	1	1019	3110	370
0	0	16081	11247	5	5162	1	1017	3110	370
0	0	16084	11240	5	5167	1	1017	3110	370
0	0	16084	11233	5	5172	1	1017	3110	370
0	0	16084	11227	5	5177	1	1017	3090	380
0	0	16084	11221	5	5182	1	1017	3090	380
0	0	16084	11216	5	5187	1	1017	3090	380
0	0	16084	11213	5	5192	1	1017	3090	380
0	0	16084	11208	5	5197	1	1016	3090	380
0	0	16084	11201	5	5202	1	1012	3090	380
0	0	16090	11192	5	5207	1	1009	3090	380
0	0	16090	11182	5	5212	1	1010	3090	380
0	0	16094	11171	5	5217	1	1008	3090	380
0	0	16094	11160	5	5222	1	1006	3090	380
0	0	16094	11148	5	5227	1	1007	3090	380
0	0	16098	11138	5	5232	1	1007	3090	380
0	0	16098	11128	5	5237	1	1007	3090	380
0	0	16098	11120	5	5242	1	1007	3090	380
0	0	16098	11114	5	5247	1	1007	3090	380
0	0	16098	11108	5	5252	1	1007	3090	380
0	0	16098	11103	5	5257	1	1007	3090	380
0	0	16098	11099	5	5262	1	1007	3090	380
0	0	16098	11095	5	5267	1	1006	3090	380
0	0	16098	11089	5	5272	1	1004	3090	380
0	0	16098	11081	5	5277	1	1000	3090	380
0	0	16098	11073	5	5282	1	1001	3090	380
0	0	16098	11067	5	5287	1	1001	3090	380
0	0	16098	11062	5	5292	1	1001	3090	380
0	0	16098	11062	5	5297	1	1001	3090	380
0	0	16098	11057	5	5302	1	1001	3090	380
0	0	16098	11057	5	5307	1	1001	3090	380
0	0	16098	11052	5	5312	1	1001	3090	380
0	0	16098	11048	5	5317	1	1001	3090	380
0	0	16103	11043	5	5322	1	1001	3090	380
0	0	16103	11038	5	5327	1	1000	3090	380
0	0	16107	11032	5	5332	1	998	3090	380
0	0	16111	11025	5	5337	1	993	3090	380
0	0	16115	11017	5	5342	1	995	3110	370
0	0	16120	11010	5	5347	1	995	3110	370
0	0	16120	11003	5	5352	1	995	3110	370
0	0	16126	10998	5	5357	1	995	3110	370
0	0	16130	10992	5	5362	1	993	3110	370
0	0	16134	10987	5	5367	1	992	3110	370
0	0	16139	10982	5	5372	1	993	3110	370
0	0	16145	10977	5	5377	1	992	3110	370
0	0	16152	10974	5	5382	1	988	3110	370
0	0	16159	10970	5	5387	1	988	3110	370
0	0	16165	10970	5	5392	1	989	3110	370
0	0	16168	10966	5	5397	1	989	3110	370
0	0	16168	10966	5	5402	1	989	3110	370
0	0	16174	10966	5	5407	1	989	3110	370
0	0	16178	10962	5	5412	1	989	3110	370
0	0	16184	10962	5	5417	1	987	3110	370
0	0	16192	10958	5	5422	1	981	3110	370
0	0	16203	10958	5	5427	1	982	3110	370
0	0	16214	10952	5	5432	1	981	3110	370
0	0	16225	10952	5	5437	1	983	3110	370
0	0	16235	10947	5	5442	1	982	3110	370
0	0	16244	10947	5	5447	1	980	3110	370
0	0	16253	10947	5	5452	1	982	3090	360
0	0	16263	10943	5	5457	1	982	3090	360
0	0	16274	10943	5	5462	1	982	3080	350
0	0	16284	10937	5	5467	1	981	3080	350
0	0	16294	10937	5	5472	1	981	3080	350
0	0	16302	10937	5	5477	1	981	3080	350
0	0	16311	10933	5	5482	1	980	3080	350
0	0	16322	10933	5	5487	1	978	3080	350
0	0	16333	10933	5	5492	1	977	3080	350
0	0	16346	10933	5	5497	1	974	3080	350
0	0	16360	10933	5	5502	1	972	3080	350
0	0	16370	10933	5	5507	1	974	3080	350
0	0	16379	10933	5	5512	1	974	3080	350
0	0	16384	10933	5	5517	1	974	3080	350
0	0	16389	10933	5	5522	1	973	3080	350
0	0	16396	10933	5	5527	1	973	3080	350
0	0	16403	10933	5	5532	1	975	3080	350
0	0	16409	10933	5	5537	1	975	3080	350
0	0	16412	10933	5	5542	1	974	3080	350
0	0	16417	10938	5	5547	1	974	3080	350
0	0	16423	10938	5	5552	1	973	3080	350
0	0	16431	10941	5	5557	1	973	3060	340
0	0	16440	10941	5	5562	1	973	3060	340
0	0	16446	10946	5	5567	1	973	3050	340
0	0	16451	10946	5	5572	1	973	3050	340
0	0	16455	10951	5	5577	1	973	3050	340
0	0	16455	10951	5	5582	1	973	3050	340
0	0	16459	10957	5	5587	1	972	3050	340
0	0	16459	10961	5	5592	1	971	3050	340
0	0	16468	10968	5	5597	1	970	3050	340
0	0	16475	10976	5	5602	1	968	3050	340
0	0	16482	10984	5	5607	1	966	3050	340
0	0	16489	10991	5	5612	1	965	3050	340
0	0	16495	10998	5	5617	1	966	3050	340
0	0	16501	11006	5	5622	1	965	3050	340
0	0	16508	11014	5	5627	1	961	3050	340
0	0	16516	11024	5	5632	1	958	3050	340
0	0	16524	11034	5	5637	1	956	3030	340
0	0	16530	11042	5	5642	1	953	3030	340
0	0	16536	11051	5	5647	1	947	3030	340
0	0	16539	11058	5	5652	1	943	3030	340
0	0	16543	11065	5	5657	1	938	3030	340
0	0	16543	11073	5	5662	1	927	3030	340
0	0	16550	11083	5	5667	1	920	3030	340
0	0	16556	11095	5	5672	1	916	3030	340
0	0	16561	11107	5	5677	1	906	3030	340
0	0	16566	11120	5	5682	1	889	3030	340
0	0	16570	11131	5	5687	1	869	3030	340
0	0	16570	11141	5	5692	1	852	3030	340
0	0	16570	11148	5	5697	1	817	3030	340
0	0	16575	11156	5	5702	1	773	3030	340
0	0	16575	11162	5	5707	1	704	3030	340
0	0	16575	11168	5	5712	1	603	3030	340
0	0	16575	11173	5	5717	1	428	3030	340
0	0	16575	11173	5	5722	1	195	3030	340
0	0	16575	11173	5	5727	1	22	3030	340
0	0	16575	11173	5	5732	0	0	3030	340
0	0	16568	11168	5	5737	0	0	3030	340
0	0	16560	11156	5	5742	0	0	3030	340
0	0	16554	11137	5	5747	0	0	3030	340
0	0	16554	11116	5	5752	0	0	3030	340
0	0	16558	11092	5	5757	0	0	3030	340
0	0	16570	11072	5	5762	0	0	3010	330
0	0	16586	11054	5	5767	0	0	3010	330
0	0	16603	11036	5	5772	0	0	3000	320
0	0	16620	11020	5	5777	0	0	3000	320
0	0	16635	11003	5	5782	0	0	3020	320
0	0	16647	10989	5	5787	0	0	3000	300
0	0	16656	10977	5	5792	0	0	3010	300
0	0	16664	10966	5	5797	0	0	3000	290
0	0	16671	10956	5	5802	0	0	3020	290
0	0	16678	10947	5	5807	0	0	3000	270
0	0	16684	10940	5	5812	0	0	3000	270
0	0	16690	10934	5	5817	0	0	3000	270
0	0	16696	10928	5	5822	0	0	3020	260
0	0	16700	10924	5	5827	0	0	3020	260
0	0	16705	10920	5	5832	0	0	3030	260
0	0	16710	10920	5	5837	0	0	3030	260
0	0	16714	10917	5	5842	0	0	3050	250
0	0	16718	10917	5	5847	0	0	3050	250
0	0	16722	10922	5	5852	0	0	3050	250
0	0	16726	10929	5	5857	0	0	3050	250
0	0	16726	10938	5	5862	0	0	3050	250
0	0	16730	10950	5	5867	0	0	3050	250
0	0	16730	10963	5	5872	0	0	3050	250
0	0	16730	10976	5	5877	0	0	3050	250
0	0	16734	10989	5	5882	0	0	3050	250
0	0	16734	11001	5	5887	0	0	3050	250
0	0	16738	11012	5	5892	0	0	3050	250
0	0	16738	11021	5	5897	0	0	3050	250
0	0	16738	11030	5	5902	0	0	3030	260
0	0	16738	11037	5	5907	0	0	3030	260
0	0	16738	11043	5	5912	0	0	3030	260
0	0	16735	11046	5	5917	0	0	3020	260
0	0	16731	11046	5	5922	0	0	3020	260
0	0	16727	11046	5	5927	0	0	3020	260
0	0	16724	11046	5	5932	0	0	3000	270
0	0	16720	11046	5	5937	0	0	3000	270
0	0	16716	11046	5	5942	0	0	2990	270
0	0	16711	11041	5	5947	0	0	2990	270
0	0	16705	11037	5	5952	0	0	2990	270
0	0	16699	11033	5	5957	0	0	2970	270
0	0	16693	11029	5	5962	0	0	2970	270
0	0	16687	11024	5	5967	0	0	2980	280
0	0	16683	11019	5	5972	0	0	2980	280
0	0	16683	11013	5	5977	0	0	2990	290
0	0	16645	11335	5	5982	1	863	3000	320
0	0	16637	11335	5	5987	1	869	3000	320
0	0	16625	11335	5	5992	1	875	3000	320
0	0	16609	11329	5	5997	1	881	3000	320
0	0	16594	11324	5	6002	1	882	3000	320
0	0	16581	11319	5	6007	1	890	3010	330
0	0	16568	11314	5	6012	1	896	3010	330
0	0	16558	11314	5	6017	1	897	3030	340
0	0	16547	11307	5	6022	1	898	3030	340
0	0	16533	11299	5	6027	1	900	3030	340
0	0	16517	11288	5	6032	1	903	3030	340
0	0	16501	11274	5	6037	1	907	3030	340
0	0	16486	11261	5	6042	1	911	3030	340
0	0	16474	11249	5	6047	1	912	3030	340
0	0	16465	11238	5	6052	1	916	3030	340
0	0	16455	11227	5	6057	1	916	3050	340
0	0	16445	11213	5	6062	1	921	3050	340
0	0	16434	11197	5	6067	1	921	3050	340
0	0	16424	11180	5	6072	1	922	3050	340
0	0	16416	11163	5	6077	1	924	3050	340
0	0	16407	11143	5	6082	1	924	3050	340
0	0	16399	11124	5	6087	1	931	3050	340
0	0	16391	11104	5	6092	1	935	3050	340
0	0	16383	11084	5	6097	1	935	3050	340
0	0	16383	11067	5	6102	1	935	3050	340
0	0	16377	11052	5	6107	1	937	3050	340
0	0	16377	11040	5	6112	1	945	3050	340
0	0	16377	11029	5	6117	1	943	3050	340
0	0	16377	11018	5	6122	1	944	3050	340
0	0	16377	11007	5	6127	1	942	3050	340
0	0	16377	10997	5	6132	1	944	3050	340
0	0	16383	10990	5	6137	1	945	3050	340
0	0	16387	10984	5	6142	1	946	3050	340
0	0	16391	10980	5	6147	1	947	3050	340
0	0	16397	10974	5	6152	1	947	3050	340
0	0	16404	10968	5	6157	1	946	3050	340
0	0	16412	10960	5	6162	1	946	3050	340
0	0	16423	10951	5	6167	1	941	3050	340
0	0	16435	10943	5	6172	1	945	3050	340
0	0	16448	10937	5	6177	1	944	3050	340
0	0	16462	10931	5	6182	1	946	3050	340
0	0	16474	10926	5	6187	1	945	3050	340
0	0	16487	10922	5	6192	1	947	3050	340
0	0	16499	10918	5	6197	1	945	3060	330
0	0	16514	10914	5	6202	1	937	3060	330
0	0	16526	10911	5	6207	1	945	3060	330
0	0	16538	10911	5	6212	1	944	3060	330
0	0	16548	10907	5	6217	1	944	3060	330
0	0	16555	10907	5	6222	1	943	3060	330
0	0	16565	10907	5	6227	1	938	3060	330
0	0	16576	10907	5	6232	1	941	3060	330
0	0	16585	10907	5	6237	1	940	3060	330
0	0	16592	10907	5	6242	1	939	3060	330
0	0	16597	10911	5	6247	1	939	3060	330
0	0	16602	10915	5	6252	1	939	3050	340
0	0	16607	10921	5	6257	1	937	3050	340
0	0	16613	10929	5	6262	1	937	3050	340
0	0	16618	10939	5	6267	1	934	3050	340
0	0	16622	10951	5	6272	1	933	3050	340
0	0	16628	10965	5	6277	1	932	3050	340
0	0	16634	10981	5	6282	1	927	3050	340
0	0	16640	10998	5	6287	1	921	3050	340
0	0	16646	11016	5	6292	1	919	3050	340
0	0	16652	11035	5	6297	1	917	3050	340
0	0	16659	11054	5	6302	1	916	3050	340
0	0	16665	11074	5	6307	1	910	3050	340
0	0	16670	11093	5	6312	1	900	3050	340
0	0	16674	11109	5	6317	1	897	3050	340
0	0	16674	11122	5	6322	1	893	3030	340
0	0	16678	11131	5	6327	1	893	3030	340
0	0	16678	11138	5	6332	1	894	3030	340
0	0	16678	11146	5	6337	1	896	3030	340
0	0	16678	11152	5	6342	1	894	3030	340
0	0	16678	11159	5	6347	1	893	3030	340
0	0	16678	11164	5	6352	1	894	3030	340
0	0	16678	11168	5	6357	1	894	3010	330
0	0	16678	11171	5	6362	1	893	3010	330
0	0	16678	11171	5	6367	1	892	3000	320
0	0	16673	11178	5	6372	1	891	3000	320
0	0	16673	11178	5	6377	1	890	3000	320
0	0	16668	11184	5	6382	1	889	3000	320
0	0	16668	11184	5	6387	1	889	3000	320
0	0	16664	11189	5	6392	1	889	3000	320
0	0	16664	11189	5	6397	1	890	3000	320
0	0	16660	11193	5	6402	1	890	3000	320
0	0	16660	11193	5	6407	1	890	3000	320
0	0	16656	11197	5	6412	1	890	3000	320
0	0	16656	11197	5	6417	1	891	3000	320
0	0	16656	11197	5	6422	1	891	3000	320
0	0	16656	11197	5	6427	1	892	3000	320
0	0	16656	11197	5	6432	1	893	3000	320
0	0	16656	11197	5	6437	1	893	3000	320
0	0	16656	11197	5	6442	1	893	3000	320
0	0	16656	11197	5	6447	1	893	3000	320
0	0	16656	11197	5	6452	1	892	3000	320
0	0	16656	11197	5	6457	1	892	3000	320
0	0	16656	11197	5	6462	1	892	3000	320
0	0	16656	11197	5	6467	1	892	3000	320
0	0	16656	11197	5	6472	1	893	3000	320
0	0	16656	11197	5	6477	1	894	3000	320
0	0	16656	11197	5	6482	1	895	3000	320
0	0	16656	11197	5	6487	1	896	3000	320
0	0	16656	11197	5	6492	1	897	3000	320
0	0	16656	11197	5	6497	1	898	3000	320
0	0	16656	11197	5	6502	1	899	3000	320
0	0	16656	11197	5	6507	1	900	3000	320
0	0	16656	11197	5	6512	1	901	3000	320
0	0	16656	11197	5	6517	1	903	3000	320
0	0	16656	11197	5	6522	1	904	3000	320
0	0	16656	11197	5	6527	1	905	3000	320
0	0	16656	11197	5	6532	1	906	3000	320
0	0	16656	11197	5	6537	1	907	3000	320
0	0	16656	11197	5	6542	1	907	3000	320
0	0	16656	11197	5	6547	1	907	3000	320
0	0	16656	11197	5	6552	1	907	3010	330
0	0	16656	11193	5	6557	1	907	3010	330
0	0	16656	11193	5	6562	1	907	3030	340
0	0	16656	11193	5	6567	1	909	3030	340
0	0	16656	11193	5	6572	1	909	3030	340
0	0	16656	11193	5	6577	1	910	3030	340
0	0	16656	11193	5	6582	1	912	3030	340
0	0	16656	11193	5	6587	1	914	3030	340
0	0	16652	11193	5	6592	1	916	3030	340
0	0	16652	11193	5	6597	1	917	3030	340
0	0	16652	11193	5	6602	1	918	3030	340
0	0	16652	11193	5	6607	1	919	3030	340
0	0	16652	11193	5	6612	1	920	3030	340
0	0	16652	11193	5	6617	1	921	3030	340
0	0	16652	11193	5	6622	1	922	3030	340
0	0	16652	11193	5	6627	1	923	3030	340
0	0	16652	11189	5	6632	1	923	3030	340
0	0	16652	11189	5	6637	1	924	3010	330
0	0	16652	11189	5	6642	1	924	3010	330
0	0	16652	11185	5	6647	1	924	3000	320
0	0	16652	11185	5	6652	1	925	3000	320
0	0	16652	11185	5	6657	1	925	3000	320
0	0	16652	11185	5	6662	1	925	3000	320
0	0	16652	11182	5	6667	1	926	3000	320
0	0	16652	11182	5	6672	1	926	3000	320
0	0	16652	11178	5	6677	1	926	3000	320
0	0	16652	11178	5	6682	1	926	3000	320
0	0	16648	11173	5	6687	1	926	3000	320
0	0	16648	11168	5	6692	1	926	3000	320
0	0	16644	11162	5	6697	1	927	3000	320
0	0	16641	11154	5	6702	1	926	3000	320
0	0	16641	11144	5	6707	1	925	3000	320
0	0	16635	11135	5	6712	1	927	3000	320
0	0	16635	11127	5	6717	1	929	3000	320
0	0	16631	11119	5	6722	1	928	3000	320
0	0	16631	11115	5	6727	1	928	3000	320
0	0	16631	11110	5	6732	1	928	3000	320
0	0	16627	11103	5	6737	1	928	3000	320
0	0	16627	11094	5	6742	1	926	3000	320
0	0	16621	11085	5	6747	1	928	3010	330
0	0	16617	11075	5	6752	1	928	3010	330
0	0	16613	11066	5	6757	1	927	3030	340
0	0	16610	11059	5	6762	1	928	3030	340
0	0	16610	11052	5	6767	1	929	3030	340
0	0	16605	11045	5	6772	1	929	3030	340
0	0	16605	11040	5	6777	1	930	3030	340
0	0	16605	11036	5	6782	1	930	3030	340
0	0	16605	11033	5	6787	1	931	3030	340
0	0	16605	11033	5	6792	1	931	3030	340
0	0	16605	11026	5	6797	1	931	3050	340
0	0	16605	11022	5	6802	1	931	3050	340
0	0	16605	11017	5	6807	1	931	3050	340
0	0	16605	11012	5	6812	1	932	3050	340
0	0	16605	11005	5	6817	1	932	3050	340
0	0	16605	10999	5	6822	1	933	3050	340
0	0	16609	10994	5	6827	1	936	3050	340
0	0	16609	10990	5	6832	1	937	3050	340
0	0	16615	10987	5	6837	1	937	3050	340
0	0	16621	10982	5	6842	1	936	3050	340
0	0	16626	10976	5	6847	1	935	3050	340
0	0	16631	10970	5	6852	1	937	3050	340
0	0	16635	10965	5	6857	1	937	3050	340
0	0	16639	10961	5	6862	1	937	3050	340
0	0	16639	10961	5	6867	1	937	3050	340
0	0	16645	10956	5	6872	1	937	3050	340
0	0	16649	10956	5	6877	1	937	3050	340
0	0	16654	10952	5	6882	1	934	3050	340
0	0	16659	10952	5	6887	1	928	3050	340
0	0	16664	10952	5	6892	1	928	3050	340
0	0	16670	10948	5	6897	1	927	3050	340
0	0	16675	10948	5	6902	1	923	3050	340
0	0	16681	10948	5	6907	1	918	3050	340
0	0	16686	10948	5	6912	1	918	3050	340
0	0	16691	10945	5	6917	1	919	3050	340
0	0	16694	10945	5	6922	1	919	3050	340
0	0	16694	10945	5	6927	1	919	3050	340
0	0	16698	10945	5	6932	1	919	3050	340
0	0	16698	10945	5	6937	1	919	3050	340
0	0	16698	10945	5	6942	1	917	3050	340
0	0	16698	10945	5	6947	1	916	3050	340
0	0	16701	10945	5	6952	1	914	3050	340
0	0	16701	10945	5	6957	1	911	3050	340
0	0	16701	10945	5	6962	1	909	3050	340
0	0	16705	10945	5	6967	1	909	3050	340
0	0	16705	10945	5	6972	1	909	3050	340
0	0	16709	10949	5	6977	1	909	3050	340
0	0	16709	10949	5	6982	1	909	3050	340
0	0	16713	10954	5	6987	1	909	3050	340
0	0	16713	10958	5	6992	1	909	3050	340
0	0	16713	10958	5	6997	1	909	3050	340
0	0	16713	10964	5	7002	1	910	3050	340
0	0	16717	10970	5	7007	1	910	3050	340
0	0	16723	10978	5	7012	1	905	3050	340
0	0	16728	10986	5	7017	1	902	3050	340
0	0	16733	10993	5	7022	1	904	3050	340
0	0	16737	10999	5	7027	1	905	3050	340
0	0	16737	11004	5	7032	1	905	3050	340
0	0	16737	11010	5	7037	1	907	3050	340
0	0	16746	11022	5	7042	1	913	3050	340
0	0	16754	11036	5	7047	1	910	3050	340
0	0	16762	11051	5	7052	1	910	3050	340
0	0	16772	11067	5	7057	1	910	3030	320
0	0	16779	11082	5	7062	1	910	3030	320
0	0	16785	11097	5	7067	1	910	3020	320
0	0	16790	11112	5	7072	1	910	3020	320
0	0	16795	11128	5	7077	1	911	3020	320
0	0	16799	11144	5	7082	1	909	3020	320
0	0	16803	11158	5	7087	1	909	3020	320
0	0	16807	11170	5	7092	1	909	3020	320
0	0	16807	11181	5	7097	1	909	3020	320
0	0	16812	11191	5	7102	1	911	3020	320
0	0	16815	11203	5	7107	1	911	3020	320
0	0	16819	11215	5	7112	1	910	3020	320
0	0	16823	11227	5	7117	1	911	3020	320
0	0	16823	11239	5	7122	1	916	3020	320
0	0	16828	11252	5	7127	1	919	3020	320
0	0	16832	11266	5	7132	1	918	3020	320
0	0	16839	11282	5	7137	1	918	3020	320
0	0	16847	11299	5	7142	1	918	3020	320
0	0	16855	11315	5	7147	1	919	3020	320
0	0	16861	11330	5	7152	1	919	3020	320
0	0	16867	11344	5	7157	1	919	3020	320
0	0	16873	11357	5	7162	1	920	3020	320
0	0	16878	11367	5	7167	1	919	3020	320
0	0	16883	11377	5	7172	1	920	3020	320
0	0	16887	11385	5	7177	1	920	3020	320
0	0	16893	11396	5	7182	1	918	3020	320
0	0	16899	11406	5	7187	1	918	3020	320
0	0	16906	11418	5	7192	1	919	3020	320
0	0	16913	11427	5	7197	1	919	3020	320
0	0	16919	11436	5	7202	1	919	3020	320
0	0	16924	11445	5	7207	1	918	3000	320
0	0	16930	11455	5	7212	1	917	3000	320
0	0	16938	11467	5	7217	1	918	3000	320
0	0	16944	11477	5	7222	1	918	3000	320
0	0	16950	11485	5	7227	1	918	3000	320
0	0	16953	11492	5	7232	1	918	3000	320
0	0	16953	11492	5	7237	1	919	3000	320
0	0	16953	11498	5	7242	1	920	3000	320
0	0	16953	11498	5	7247	1	920	3000	320
0	0	16958	11504	5	7252	1	920	3000	320
0	0	16958	11504	5	7257	1	920	3000	320
0	0	16961	11509	5	7262	1	920	3000	320
0	0	16961	11509	5	7267	1	920	3000	320
0	0	16961	11509	5	7272	1	920	3000	320
0	0	16961	11509	5	7277	1	920	3000	320
0	0	16966	11513	5	7282	1	920	2980	330
0	0	16966	11513	5	7287	1	920	2980	330
0	0	16973	11513	5	7292	1	919	2980	330
0	0	16977	11513	5	7297	1	919	2980	330
0	0	16981	11516	5	7302	1	919	2990	330
0	0	16984	11516	5	7307	1	920	2990	330
0	0	16984	11516	5	7312	1	920	3000	350
0	0	16989	11516	5	7317	1	921	3000	350
0	0	16989	11516	5	7322	1	922	3000	350
0	0	16993	11516	5	7327	1	922	3000	350
0	0	16993	11516	5	7332	1	922	3000	350
0	0	16998	11516	5	7337	1	921	3000	350
0	0	17004	11516	5	7342	1	921	3000	350
0	0	17009	11516	5	7347	1	922	3000	350
0	0	17015	11516	5	7352	1	922	3000	350
0	0	17020	11516	5	7357	1	922	3000	350
0	0	17024	11516	5	7362	1	922	3000	350
0	0	17028	11516	5	7367	1	922	3000	350
0	0	17032	11516	5	7372	1	921	3000	350
0	0	17037	11516	5	7377	1	921	3000	350
0	0	17041	11516	5	7382	1	921	3000	350
0	0	17041	11516	5	7387	1	922	3000	350
0	0	17046	11516	5	7392	1	922	3000	350
0	0	17046	11513	5	7397	1	923	3000	350
0	0	17046	11513	5	7402	1	925	3000	350
0	0	17050	11513	5	7407	1	926	3000	350
0	0	17050	11513	5	7412	1	927	3000	350
0	0	17050	11513	5	7417	1	927	3000	350
0	0	17050	11513	5	7422	1	928	2990	330
0	0	17050	11513	5	7427	1	928	2990	330
0	0	17050	11513	5	7432	1	929	2980	330
0	0	17050	11513	5	7437	1	929	2980	330
0	0	17050	11513	5	7442	1	929	2980	330
0	0	17050	11513	5	7447	1	929	2980	330
0	0	17050	11509	5	7452	1	929	2980	330
0	0	17050	11509	5	7457	1	929	2980	330
0	0	17050	11504	5	7462	1	929	2980	330
0	0	17050	11500	5	7467	1	930	2980	330
0	0	17050	11494	5	7472	1	930	2980	330
0	0	17047	11486	5	7477	1	928	2980	330
0	0	17047	11475	5	7482	1	929	2980	330
0	0	17043	11460	5	7487	1	930	2980	330
0	0	17039	11442	5	7492	1	931	2990	330
0	0	17032	11421	5	7497	1	931	2990	330
0	0	17024	11402	5	7502	1	944	3000	350
0	0	17019	11385	5	7507	1	942	3000	350
0	0	17012	11367	5	7512	1	941	3000	350
0	0	17006	11349	5	7517	1	943	3000	350
0	0	17001	11328	5	7522	1	943	3000	350
0	0	16992	11305	5	7527	1	941	3000	350
0	0	16984	11282	5	7532	1	944	3020	340
0	0	16977	11263	5	7537	1	944	3020	340
0	0	16970	11244	5	7542	1	944	3020	340
0	0	16964	11225	5	7547	1	944	3020	340
0	0	16957	11206	5	7552	1	944	3020	340
0	0	16949	11183	5	7557	1	944	3020	340
0	0	16942	11161	5	7562	1	946	3030	340
0	0	16934	11139	5	7567	1	946	3030	340
0	0	16925	11116	5	7572	1	946	3030	340
0	0	16916	11095	5	7577	1	949	3030	340
0	0	16908	11075	5	7582	1	952	3030	340
0	0	16902	11059	5	7587	1	951	3030	340
0	0	16898	11043	5	7592	1	951	3030	340
0	0	16891	11027	5	7597	1	950	3030	340
0	0	16886	11010	5	7602	1	952	3030	340
0	0	16878	10990	5	7607	1	951	3030	340
0	0	16871	10970	5	7612	1	951	3010	330
0	0	16866	10953	5	7617	1	951	3010	330
0	0	16860	10933	5	7622	1	950	3000	320
0	0	16853	10914	5	7627	1	952	3000	320
0	0	16847	10895	5	7632	1	951	3000	320
0	0	16841	10876	5	7637	1	950	3000	320
0	0	16835	10857	5	7642	1	951	3020	320
0	0	16835	10840	5	7647	1	951	3020	320
0	0	16830	10827	5	7652	1	953	3020	320
0	0	16830	10817	5	7657	1	951	3020	320
0	0	16830	10809	5	7662	1	949	3020	320
0	0	16826	10799	5	7667	1	947	3020	320
0	0	16822	10786	5	7672	1	946	3020	320
0	0	16816	10772	5	7677	1	947	3020	320
0	0	16811	10761	5	7682	1	944	3030	310
0	0	16811	10754	5	7687	1	934	3030	310
0	0	16807	10750	5	7692	1	926	3030	310
0	0	16807	10750	5	7697	1	917	3030	310
0	0	16807	10750	5	7702	1	896	3030	310
0	0	16807	10750	5	7707	1	866	3030	310
0	0	16807	10750	5	7712	1	832	3030	310
0	0	16807	10750	5	7717	1	788	3050	310
0	0	16807	10750	5	7722	1	722	3050	310
0	0	16807	10750	5	7727	1	627	3050	310
0	0	16807	10754	5	7732	1	512	3050	310
0	0	16807	10754	5	7737	1	398	3050	310
0	0	16807	10762	5	7742	1	284	3050	310
0	0	16807	10771	5	7747	1	241	3050	310
0	0	16807	10784	5	7752	1	156	3050	310
0	0	16807	10802	5	7757	1	47	3050	310
0	0	16807	10802	5	7762	0	0	3050	310
0	0	16810	10851	5	7767	0	0	3050	310
0	0	16810	10876	5	7772	0	0	3050	310
0	0	16810	10900	5	7777	0	0	3030	310
0	0	16810	10920	5	7782	0	0	3030	310
0	0	16816	10941	5	7787	0	0	3030	310
0	0	16822	10961	5	7792	0	0	3030	310
0	0	16829	10984	5	7797	0	0	3030	310
0	0	16834	11010	5	7802	0	0	3030	310
0	0	16840	11036	5	7807	0	0	3030	290
0	0	16845	11063	5	7812	0	0	3030	290
0	0	16851	11089	5	7817	0	0	3020	290
0	0	16857	11115	5	7822	0	0	3000	270
0	0	16862	11140	5	7827	0	0	2990	270
0	0	16867	11163	5	7832	0	0	2990	270
0	0	16872	11182	5	7837	0	0	2990	270
0	0	16877	11199	5	7842	0	0	2990	270
0	0	16883	11213	5	7847	0	0	2990	270
0	0	16890	11223	5	7852	0	0	2990	270
0	0	16897	11231	5	7857	0	0	2990	270
0	0	16905	11238	5	7862	0	0	3000	270
0	0	16914	11244	5	7867	0	0	3000	270
0	0	16922	11251	5	7872	0	0	3000	270
0	0	16932	11259	5	7877	0	0	3000	270
0	0	16942	11270	5	7882	0	0	2990	270
0	0	16952	11284	5	7887	0	0	2990	270
0	0	16963	11299	5	7892	0	0	2990	270
0	0	16974	11315	5	7897	0	0	2990	270
0	0	16982	11332	5	7902	0	0	2990	270
0	0	16991	11349	5	7907	0	0	2970	270
0	0	16999	11369	5	7912	0	0	2970	270
0	0	17005	11389	5	7917	0	0	2970	270
0	0	17012	11411	5	7922	0	0	2970	270
0	0	17019	11431	5	7927	0	0	2970	270
0	0	17024	11450	5	7932	0	0	2970	270
0	0	17030	11467	5	7937	0	0	2950	280
0	0	17035	11481	5	7942	0	0	2950	280
0	0	17039	11493	5	7947	0	0	2950	280
0	0	17042	11502	5	7952	0	0	2940	280
0	0	17042	11509	5	7957	0	0	2940	280
0	0	17047	11514	5	7962	0	0	2930	280
0	0	17047	11518	5	7967	0	0	2930	280
0	0	17047	11518	5	7972	0	0	2940	290
0	0	17051	11518	5	7977	0	0	2950	300
0	0	17051	11518	5	7982	0	0	2970	330
0	0	17051	11518	5	7987	0	0	2980	340
0	0	17051	11518	5	7992	0	0	3000	350
0	0	17051	11518	5	7997	0	0	3000	350
0	0	17051	11518	5	8002	0	0	3000	350
0	0	17051	11518	5	8007	0	0	3000	350
0	0	17047	11522	5	8012	0	0	3000	350
0	0	17047	11522	5	8017	0	0	2980	340
0	0	17047	11522	5	8022	0	0	2980	340
0	0	17047	11522	5	8027	0	0	2970	330
0	0	17047	11517	5	8032	0	0	2950	330
0	0	17044	11517	6	8038	0	0	2960	340
0	0	17044	11512	5	8043	0	0	2960	340
0	0	17039	11509	5	8048	0	0	2980	360
0	0	17035	11505	5	8053	0	0	2980	360
0	0	17031	11501	5	8058	0	0	2980	360
0	0	17026	11497	5	8063	0	0	2980	360
0	0	17019	11491	5	8068	0	0	2980	360
0	0	17013	11484	5	8073	0	0	2980	360
0	0	17006	11476	5	8078	0	0	2980	360
0	0	17000	11466	5	8083	0	0	2980	360
0	0	17000	11454	5	8088	0	0	2980	360
0	0	17000	11442	5	8093	0	0	2980	360
0	0	17000	11430	5	8098	0	0	2980	360
0	0	17005	11419	5	8103	0	0	3000	350
0	0	17016	11396	3	8106	1	938	3000	350
0	0	17016	11396	5	8111	1	945	3000	350
0	0	17016	11396	5	8116	1	950	3000	350
0	0	17016	11396	5	8121	1	954	3000	350
0	0	17016	11396	5	8126	1	957	3000	350
0	0	17016	11396	5	8131	1	958	3000	350
0	0	17016	11396	5	8136	1	960	3000	350
0	0	17016	11396	5	8141	1	960	3000	350
0	0	17016	11396	5	8146	1	961	3000	350
0	0	17016	11396	5	8151	1	962	3000	350
0	0	17016	11396	5	8156	1	962	3000	350
0	0	17016	11396	5	8161	1	964	3000	350
0	0	17016	11396	5	8166	1	965	3000	350
0	0	17016	11400	5	8171	1	966	3000	350
0	0	17016	11400	5	8176	1	968	3000	350
0	0	17016	11400	5	8181	1	970	3000	350
0	0	17016	11400	5	8186	1	972	3000	350
0	0	17016	11400	5	8191	1	974	3000	350
0	0	17016	11400	5	8196	1	976	3000	350
0	0	17016	11400	5	8201	1	979	3000	350
0	0	17020	11400	5	8206	1	982	3000	350
0	0	17020	11400	5	8211	1	984	3000	350
0	0	17020	11400	5	8216	1	987	3000	350
0	0	17025	11400	5	8221	1	989	3000	350
0	0	17029	11400	5	8226	1	989	3000	350
0	0	17037	11400	5	8231	1	989	3000	350
0	0	17046	11400	5	8236	1	991	3000	350
0	0	17058	11403	5	8241	1	991	3000	350
0	0	17071	11403	5	8246	1	992	3000	350
0	0	17089	11403	5	8251	1	989	3000	350
0	0	17109	11409	5	8256	1	992	3000	350
0	0	17129	11409	5	8261	1	993	3000	350
0	0	17147	11417	5	8266	1	992	2980	360
0	0	17161	11417	5	8271	1	993	2980	360
0	0	17175	11417	5	8276	1	991	2980	360
0	0	17194	11417	5	8281	1	990	2980	360
0	0	17214	11421	5	8286	1	994	2980	360
0	0	17231	11421	5	8291	1	994	2960	340
0	0	17245	11421	5	8296	1	993	2960	340
0	0	17256	11421	5	8301	1	993	2950	330
0	0	17265	11421	5	8306	1	994	2950	330
0	0	17275	11421	5	8311	1	995	2950	330
0	0	17283	11417	5	8316	1	995	2950	330
0	0	17287	11417	5	8321	1	995	2950	330
0	0	17287	11417	5	8326	1	995	2930	320
0	0	17291	11417	5	8331	1	995	2930	320
0	0	17291	11417	5	8336	1	995	2920	310
0	0	17291	11417	5	8341	1	994	2920	310
0	0	17295	11417	5	8346	1	994	2920	310
0	0	17295	11417	5	8351	1	994	2920	310
0	0	17295	11417	5	8356	1	994	2920	310
0	0	17295	11417	5	8361	1	994	2920	310
0	0	17295	11417	5	8366	1	994	2920	310
0	0	17295	11417	5	8371	1	994	2920	310
0	0	17295	11417	5	8376	1	994	2920	310
0	0	17295	11417	5	8381	1	994	2920	310
0	0	17295	11417	5	8386	1	994	2920	310
0	0	17295	11417	5	8391	1	994	2920	310
0	0	17295	11417	5	8396	1	994	2920	310
0	0	17295	11417	5	8401	1	994	2920	310
0	0	17295	11413	5	8406	1	993	2920	310
0	0	17295	11413	5	8411	1	993	2920	310
0	0	17295	11413	5	8416	1	992	2920	310
0	0	17295	11413	5	8421	1	991	2910	290
0	0	17295	11408	5	8426	1	990	2910	290
0	0	17295	11408	5	8431	1	989	2910	290
0	0	17295	11404	5	8436	1	988	2910	290
0	0	17295	11404	5	8441	1	987	2930	310
0	0	17295	11397	5	8446	1	986	2930	310
0	0	17295	11393	5	8451	1	985	2930	310
0	0	17295	11387	5	8456	1	983	2930	310
0	0	17291	11381	5	8461	1	982	2930	310
0	0	17291	11373	5	8466	1	982	2930	310
0	0	17287	11363	5	8471	1	981	2930	310
0	0	17282	11348	5	8476	1	979	2930	310
0	0	17274	11327	5	8481	1	979	2930	310
0	0	17264	11303	5	8486	1	980	2930	310
0	0	17254	11279	5	8491	1	981	2930	310
0	0	17244	11258	5	8496	1	980	2930	310
0	0	17232	11237	5	8501	1	981	2930	310
0	0	17222	11215	5	8506	1	981	2930	310
0	0	17211	11193	5	8511	1	981	2930	310
0	0	17202	11172	5	8516	1	981	2930	310
0	0	17195	11150	5	8521	1	980	2940	310
0	0	17187	11130	5	8526	1	981	2940	310
0	0	17179	11108	5	8531	1	980	2940	310
0	0	17169	11085	5	8536	1	980	2940	310
0	0	17158	11063	5	8541	1	981	2950	310
0	0	17147	11040	5	8546	1	981	2950	310
0	0	17137	11021	5	8551	1	981	2980	330
0	0	17131	11003	5	8556	1	980	2980	330
0	0	17125	10989	5	8561	1	981	2980	330
0	0	17121	10978	5	8566	1	982	2980	330
0	0	17121	10968	5	8571	1	981	2980	330
0	0	17117	10959	5	8576	1	982	2980	330
0	0	17117	10952	5	8581	1	982	2980	330
0	0	17117	10945	5	8586	1	982	2980	330
0	0	17117	10940	5	8591	1	982	2980	330
0	0	17117	10935	5	8596	1	983	2980	330
0	0	17117	10931	5	8601	1	983	2980	330
0	0	17121	10927	5	8606	1	983	3000	320
0	0	17121	10923	5	8611	1	983	3000	320
0	0	17126	10919	5	8616	1	983	3000	320
0	0	17126	10916	5	8621	1	984	3000	320
0	0	17130	10916	5	8626	1	984	3000	320
0	0	17130	10912	5	8631	1	984	3000	320
0	0	17130	10912	5	8636	1	985	3000	320
0	0	17135	10912	5	8641	1	985	3000	320
0	0	17135	10912	5	8646	1	985	3000	320
0	0	17135	10912	5	8651	1	985	3000	320
0	0	17138	10912	5	8656	1	985	3000	320
0	0	17138	10912	5	8661	1	985	3000	320
0	0	17142	10912	5	8666	1	985	3000	320
0	0	17142	10912	5	8671	1	985	3000	320
0	0	17147	10912	5	8676	1	984	3000	320
0	0	17152	10912	5	8681	1	983	3000	320
0	0	17159	10912	5	8686	1	983	3000	320
0	0	17166	10912	5	8691	1	983	3000	320
0	0	17173	10912	5	8696	1	982	3000	320
0	0	17179	10912	5	8701	1	983	3000	320
0	0	17185	10912	5	8706	1	983	3000	320
0	0	17190	10912	5	8711	1	983	3000	320
0	0	17198	10920	5	8716	1	982	3000	320
0	0	17209	10927	5	8721	1	982	3000	320
0	0	17219	10936	5	8726	1	982	3000	320
0	0	17230	10946	5	8731	1	982	3000	320
0	0	17241	10957	5	8736	1	982	3000	320
0	0	17254	10970	5	8741	1	982	3000	320
0	0	17267	10987	5	8746	1	982	3000	320
0	0	17285	11008	5	8751	1	982	3000	320
0	0	17303	11032	5	8756	1	982	3000	320
0	0	17317	11055	5	8761	1	982	3000	320
0	0	17335	11078	5	8766	1	983	2980	310
0	0	17347	11101	5	8771	1	983	2960	310
0	0	17359	11124	5	8776	1	982	2950	300
0	0	17374	11153	5	8781	1	981	2950	300
0	0	17389	11182	5	8786	1	981	2950	300
0	0	17404	11210	5	8791	1	981	2950	300
0	0	17416	11236	5	8796	1	981	2940	310
0	0	17425	11257	5	8801	1	980	2940	310
0	0	17430	11278	5	8806	1	981	2940	310
0	0	17437	11296	5	8811	1	981	2940	310
0	0	17444	11310	5	8816	1	980	2930	290
0	0	17453	11324	5	8821	1	980	2930	290
0	0	17463	11341	5	8826	1	980	2920	280
0	0	17473	11360	5	8831	1	980	2910	280
0	0	17483	11379	5	8836	1	979	2910	280
0	0	17488	11395	5	8841	1	980	2910	280
0	0	17491	11403	5	8846	1	980	2910	280
0	0	17491	11407	5	8851	1	980	2910	280
0	0	17495	11412	5	8856	1	980	2910	280
0	0	17495	11418	5	8861	1	980	2910	280
0	0	17502	11428	5	8866	1	980	2910	280
0	0	17507	11440	5	8871	1	980	2900	290
0	0	17513	11453	5	8876	1	980	2900	290
0	0	17517	11464	5	8881	1	980	2900	290
0	0	17517	11473	5	8886	1	980	2900	290
0	0	17522	11479	5	8891	1	979	2900	290
0	0	17522	11485	5	8896	1	979	2880	290
0	0	17522	11488	5	8901	1	979	2880	290
0	0	17522	11488	5	8906	1	979	2880	290
0	0	17522	11488	5	8911	1	979	2880	290
0	0	17522	11488	5	8916	1	978	2880	290
0	0	17525	11488	5	8921	1	978	2880	290
0	0	17525	11488	5	8926	1	978	2880	290
0	0	17525	11488	5	8931	1	977	2880	290
0	0	17525	11488	5	8936	1	977	2880	290
0	0	17525	11488	5	8941	1	976	2880	290
0	0	17525	11488	5	8946	1	975	2880	290
0	0	17525	11488	5	8951	1	974	2880	290
0	0	17525	11488	5	8956	1	974	2880	290
0	0	17525	11488	5	8961	1	974	2880	290
0	0	17525	11488	5	8966	1	974	2880	290
0	0	17525	11488	5	8971	1	974	2880	290
0	0	17525	11488	5	8976	1	974	2880	290
0	0	17525	11488	5	8981	1	974	2880	290
0	0	17525	11488	5	8986	1	973	2880	290
0	0	17525	11488	5	8991	1	972	2880	290
0	0	17525	11488	5	8996	1	971	2880	290
0	0	17525	11488	5	9001	1	970	2880	290
0	0	17525	11488	5	9006	1	970	2880	290
0	0	17521	11488	5	9011	1	969	2880	290
0	0	17521	11485	5	9016	1	968	2880	290
0	0	17521	11485	5	9021	1	967	2880	290
0	0	17521	11485	5	9026	1	966	2880	290
0	0	17521	11481	5	9031	1	965	2880	290
0	0	17517	11476	5	9036	1	965	2880	290
0	0	17513	11465	5	9041	1	962	2880	290
0	0	17508	11451	5	9046	1	963	2880	290
0	0	17500	11431	5	9051	1	963	2880	290
0	0	17490	11404	5	9056	1	954	2880	290
0	0	17478	11372	5	9061	1	954	2880	290
0	0	17469	11338	5	9066	1	957	2880	290
0	0	17459	11306	5	9071	1	955	2880	290
0	0	17448	11274	5	9076	1	955	2880	290
0	0	17434	11239	5	9081	1	955	2880	290
0	0	17419	11201	5	9086	1	953	2900	290
0	0	17406	11165	5	9091	1	953	2900	290
0	0	17400	11134	5	9096	1	952	2900	290
0	0	17396	11109	5	9101	1	949	2900	290
0	0	17392	11084	5	9106	1	950	2900	290
0	0	17388	11054	5	9111	1	951	2910	280
0	0	17381	11020	5	9116	1	952	2910	280
0	0	17377	10985	5	9121	1	954	2910	280
0	0	17377	10952	5	9126	1	952	2910	280
0	0	17377	10920	5	9131	1	954	2920	280
0	0	17383	10892	5	9136	1	947	2920	280
0	0	17392	10866	5	9141	1	954	2920	280
0	0	17400	10843	5	9146	1	955	2920	280
0	0	17408	10823	5	9151	1	953	2920	280
0	0	17415	10807	5	9156	1	955	2930	280
0	0	17421	10795	5	9161	1	957	2930	280
0	0	17425	10787	5	9166	1	961	2930	280
0	0	17430	10783	5	9171	1	963	2930	280
0	0	17434	10783	5	9176	1	964	2930	280
0	0	17434	10783	5	9181	1	965	2930	280
0	0	17434	10783	5	9186	1	967	2940	280
0	0	17438	10780	5	9191	1	968	2940	280
0	0	17438	10780	5	9196	1	968	2940	280
0	0	17445	10780	5	9201	1	965	2940	280
0	0	17453	10780	5	9206	1	962	2940	280
0	0	17464	10780	5	9211	1	964	2940	280
0	0	17479	10780	5	9216	1	961	2940	280
0	0	17495	10780	5	9221	1	960	2940	280
0	0	17510	10786	5	9226	1	960	2940	280
0	0	17525	10789	5	9231	1	960	2940	280
0	0	17536	10789	5	9236	1	960	2940	280
0	0	17549	10795	5	9241	1	947	2940	280
0	0	17565	10801	5	9246	1	944	2940	280
0	0	17579	10807	5	9251	1	945	2940	280
0	0	17591	10812	5	9256	1	940	2940	280
0	0	17598	10819	5	9261	1	924	2940	280
0	0	17604	10825	5	9266	1	900	2940	280
0	0	17616	10840	5	9271	1	889	2940	280
0	0	17629	10859	5	9276	1	853	2940	280
0	0	17643	10882	5	9281	1	821	2940	280
0	0	17650	10903	5	9286	1	809	2950	290
0	0	17653	10921	5	9291	1	779	2950	290
0	0	17653	10939	5	9296	1	737	2950	290
0	0	17653	10960	5	9301	1	720	2950	290
0	0	17658	10982	5	9306	1	664	2950	290
0	0	17658	11005	5	9311	1	611	2930	280
0	0	17658	11029	5	9316	1	556	2930	280
0	0	17658	11054	5	9321	1	479	2930	280
0	0	17658	11079	5	9326	1	425	2930	280
0	0	17658	11103	5	9331	1	313	2930	280
0	0	17654	11126	5	9336	1	259	2930	280
0	0	17654	11148	5	9341	1	199	2920	280
0	0	17646	11169	5	9346	1	104	2920	280
0	0	17641	11190	5	9351	1	1	2920	280
0	0	17641	11190	5	9356	0	0	2920	280
0	0	17623	11223	5	9361	0	0	2920	280
0	0	17612	11235	5	9366	0	0	2920	280
0	0	17600	11244	5	9371	0	0	2920	280
0	0	17593	11244	5	9376	0	0	2920	280
0	0	17593	11244	5	9381	0	0	2920	280
0	0	17593	11244	5	9386	0	0	2920	280
0	0	17593	11234	5	9391	0	0	2920	280
0	0	17597	11228	5	9396	0	0	2920	280
0	0	17597	11223	5	9401	0	0	2930	280
0	0	17597	11223	5	9406	0	0	2930	280
0	0	17597	11219	5	9411	0	0	2930	280
0	0	17591	11219	5	9416	0	0	2930	280
0	0	17591	11219	5	9421	0	0	2940	280
0	0	17586	11224	5	9426	0	0	2940	280
0	0	17586	11230	5	9431	0	0	2950	280
0	0	17586	11238	5	9436	0	0	2950	280
0	0	17586	11247	5	9441	0	0	2950	280
0	0	17586	11259	5	9446	0	0	2970	270
0	0	17586	11272	5	9451	0	0	2970	270
0	0	17590	11286	5	9456	0	0	2970	270
0	0	17594	11300	5	9461	0	0	2970	270
0	0	17598	11315	5	9466	0	0	2970	270
0	0	17603	11332	5	9471	0	0	2970	270
0	0	17607	11350	5	9476	0	0	2970	270
0	0	17610	11373	5	9481	0	0	2970	270
0	0	17614	11398	5	9486	0	0	2970	270
0	0	17618	11427	5	9491	0	0	2970	270
0	0	17622	11456	5	9496	0	0	2970	270
0	0	17622	11485	5	9501	0	0	2970	270
0	0	17628	11515	5	9506	0	0	2950	280
0	0	17632	11545	5	9511	0	0	2940	280
0	0	17635	11575	5	9516	0	0	2940	280
0	0	17635	11607	5	9521	0	0	2930	280
0	0	17642	11638	5	9526	0	0	2920	280
0	0	17645	11670	5	9531	0	0	2910	280
0	0	17645	11700	5	9536	0	0	2900	290
0	0	17651	11729	5	9541	0	0	2880	290
0	0	17651	11755	5	9546	0	0	2880	290
0	0	17655	11780	5	9551	0	0	2880	290
0	0	17655	11804	5	9556	0	0	2880	290
0	0	17655	11828	5	9561	0	0	2880	290
0	0	17655	11851	5	9566	0	0	2880	290
0	0	17655	11874	5	9571	0	0	2900	290
0	0	17655	11896	5	9576	0	0	2910	280
0	0	17649	11917	5	9581	0	0	2910	280
0	0	17645	11936	5	9586	0	0	2920	280
0	0	17642	11955	5	9591	0	0	2930	280
0	0	17638	11972	5	9596	0	0	2930	280
0	0	17635	11985	5	9601	0	0	2940	280
0	0	17631	11997	5	9606	0	0	2950	280
0	0	17626	12007	5	9611	0	0	2950	280
0	0	17623	12014	5	9616	0	0	2970	270
0	0	17618	12021	5	9621	0	0	2970	270
0	0	17614	12026	5	9626	0	0	2990	270
0	0	17610	12030	5	9631	0	0	2990	270
0	0	17606	12035	5	9636	0	0	2970	270
0	0	17602	12035	5	9641	0	0	2970	270
0	0	17602	12040	5	9646	0	0	2970	270
0	0	17596	12040	5	9651	0	0	2950	280
0	0	17596	12040	5	9656	0	0	2950	280
0	0	17590	12040	5	9661	0	0	2940	280
0	0	17590	12034	5	9666	0	0	2940	280
0	0	17583	12030	5	9671	0	0	2930	280
0	0	17580	12027	5	9676	0	0	2930	280
0	0	17576	12027	5	9681	0	0	2930	280
0	0	17572	12022	5	9686	0	0	2920	280
0	0	17567	12022	5	9691	0	0	2920	280
0	0	17561	12022	5	9696	0	0	2920	280
0	0	17556	12019	5	9701	0	0	2920	280
0	0	17549	12019	5	9706	0	0	2920	280
0	0	17544	12015	5	9711	0	0	2920	280
0	0	17539	12010	5	9716	0	0	2920	280
0	0	17531	12005	5	9721	0	0	2920	280
0	0	17525	11999	5	9726	0	0	2920	280
0	0	17518	11991	5	9731	0	0	2920	280
0	0	17511	11982	5	9736	0	0	2910	280
0	0	17506	11970	5	9741	0	0	2910	280
0	0	17526	11926	4	9745	1	841	2900	290
0	0	17531	11926	5	9750	1	843	2900	290
0	0	17535	11932	5	9755	1	839	2900	290
0	0	17539	11937	5	9760	1	838	2900	290
0	0	17539	11943	5	9765	1	838	2900	290
0	0	17546	11949	5	9770	1	836	2900	290
0	0	17549	11956	5	9775	1	833	2900	290
0	0	17553	11962	5	9780	1	831	2900	290
0	0	17557	11971	5	9785	1	831	2900	290
0	0	17561	11978	5	9790	1	830	2880	290
0	0	17561	11987	5	9795	1	825	2880	290
0	0	17567	11997	5	9800	1	827	2880	290
0	0	17567	12010	5	9805	1	825	2880	290
0	0	17571	12025	5	9810	1	823	2880	290
0	0	17571	12043	5	9815	1	823	2880	290
0	0	17571	12061	5	9820	1	812	2880	290
0	0	17566	12078	5	9825	1	797	2880	290
0	0	17563	12094	5	9830	1	800	2880	290
0	0	17557	12108	5	9835	1	796	2880	290
0	0	17550	12122	5	9840	1	789	2880	290
0	0	17543	12135	5	9845	1	784	2880	290
0	0	17535	12145	5	9850	1	778	2880	290
0	0	17526	12152	5	9855	1	773	2880	290
0	0	17519	12157	5	9860	1	773	2880	290
0	0	17512	12157	5	9865	1	770	2880	290
0	0	17505	12161	5	9870	1	769	2880	290
0	0	17499	12161	5	9875	1	774	2880	290
0	0	17491	12161	5	9880	1	785	2880	290
0	0	17483	12154	5	9885	1	781	2880	290
0	0	17473	12146	5	9890	1	783	2880	290
0	0	17462	12136	5	9895	1	785	2880	290
0	0	17451	12124	5	9900	1	792	2880	290
0	0	17439	12110	5	9905	1	793	2880	290
0	0	17429	12096	5	9910	1	792	2880	290
0	0	17422	12083	5	9915	1	792	2880	290
0	0	17414	12068	5	9920	1	792	2880	290
0	0	17407	12053	5	9925	1	811	2880	290
0	0	17400	12038	5	9930	1	818	2880	290
0	0	17394	12025	5	9935	1	819	2880	290
0	0	17394	12014	5	9940	1	821	2880	290
0	0	17391	12003	5	9945	1	823	2880	290
0	0	17391	11992	5	9950	1	827	2880	290
0	0	17391	11980	5	9955	1	827	2880	290
0	0	17391	11970	5	9960	1	828	2880	290
0	0	17391	11961	5	9965	1	832	2880	290
0	0	17391	11952	5	9970	1	830	2880	290
0	0	17396	11943	5	9975	1	825	2880	290
0	0	17401	11934	5	9980	1	829	2900	290
0	0	17407	11925	5	9985	1	829	2900	290
0	0	17413	11917	5	9990	1	829	2900	290
[truncated: 396 more rows]
