# Supplementary material for: “Let Me Hear Your Handwriting!” Evaluating the Movement Fluency from Its Sonification
Source: PLoS One. 2015 Jun 17;10(6):e0128388. doi: 10.1371/journal.pone.0128388 (PMC4470513; doi:10.1371/journal.pone.0128388)
Supplement: S1 Dataset — (ZIP) [file pone.0128388.s004.zip › S4_Dataset_Experiment1/NA5.txt]

Identification :	nathan
2008-09-26	09:50:55
Fichier origine :	C:\Documents and Settings\schon\Bureau\Ecriture\nathan lapin5.txt
Nb segments :	1
Seg	Num	X /100 mm	Y /100 mm	Interv ms	Time ms	Tip	P	Az	Al
0	0	1291	7928	20	20	1	703	2930	560
0	0	1291	7928	5	25	1	745	2930	560
0	0	1291	7928	5	30	1	782	2960	550
0	0	1291	7928	5	35	1	804	2960	550
0	0	1291	7928	5	40	1	815	2960	550
0	0	1291	7928	5	45	1	826	2980	570
0	0	1291	7928	5	50	1	839	2980	570
0	0	1291	7931	5	55	1	851	2980	570
0	0	1291	7931	5	60	1	862	2980	570
0	0	1291	7931	5	65	1	874	2980	570
0	0	1291	7931	5	70	1	884	2980	570
0	0	1291	7931	5	75	1	894	2980	570
0	0	1291	7931	5	80	1	901	2980	570
0	0	1291	7931	5	85	1	908	2980	570
0	0	1291	7928	5	90	1	913	2980	570
0	0	1291	7928	5	95	1	918	2980	570
0	0	1291	7928	5	100	1	922	2980	570
0	0	1291	7928	5	105	1	924	2980	570
0	0	1291	7928	5	110	1	926	2980	570
0	0	1291	7928	5	115	1	927	2980	570
0	0	1291	7928	5	120	1	927	2980	570
0	0	1291	7928	5	125	1	927	2980	570
0	0	1291	7928	5	130	1	926	2980	570
0	0	1291	7928	5	135	1	927	2980	570
0	0	1291	7928	5	140	1	927	2980	570
0	0	1291	7928	5	145	1	927	2980	570
0	0	1291	7928	5	150	1	928	2980	570
0	0	1291	7928	5	155	1	929	2980	570
0	0	1291	7928	5	160	1	931	2980	570
0	0	1291	7928	5	165	1	933	2980	570
0	0	1291	7928	5	170	1	935	2980	570
0	0	1291	7928	5	175	1	937	2980	570
0	0	1291	7928	5	180	1	939	2980	570
0	0	1295	7928	5	185	1	941	2980	570
0	0	1295	7928	5	190	1	944	2980	570
0	0	1298	7931	5	195	1	946	2980	570
0	0	1302	7931	5	200	1	947	2980	570
0	0	1306	7938	5	205	1	948	2980	570
0	0	1313	7944	5	210	1	949	2950	580
0	0	1322	7951	5	215	1	949	2950	580
0	0	1330	7959	5	220	1	950	2950	580
0	0	1340	7967	5	225	1	950	2950	580
0	0	1349	7975	5	230	1	951	2950	580
0	0	1359	7985	5	235	1	953	2950	580
0	0	1369	7997	5	240	1	954	2960	580
0	0	1380	8008	5	245	1	954	2960	580
0	0	1389	8017	5	250	1	953	2980	600
0	0	1396	8024	5	255	1	954	2980	600
0	0	1404	8031	5	260	1	958	2980	600
0	0	1410	8039	5	265	1	960	2980	600
0	0	1416	8048	5	270	1	960	2980	600
0	0	1423	8061	5	275	1	961	2970	610
0	0	1429	8076	5	280	1	962	2970	610
0	0	1436	8091	5	285	1	962	2990	630
0	0	1442	8106	5	290	1	962	2990	630
0	0	1447	8118	5	295	1	963	2990	630
0	0	1452	8125	5	300	1	964	2990	630
0	0	1456	8132	5	305	1	968	2990	630
0	0	1460	8138	5	310	1	970	2960	640
0	0	1465	8145	5	315	1	972	2960	640
0	0	1469	8152	5	320	1	973	2960	640
0	0	1474	8160	5	325	1	973	2960	640
0	0	1479	8168	5	330	1	974	2960	640
0	0	1483	8175	5	335	1	974	2960	640
0	0	1488	8183	5	340	1	975	2960	640
0	0	1491	8189	5	345	1	976	2940	620
0	0	1491	8194	5	350	1	976	2940	620
0	0	1496	8199	5	355	1	977	2910	610
0	0	1496	8203	5	360	1	978	2910	610
0	0	1500	8210	5	365	1	978	2910	610
0	0	1506	8220	5	370	1	978	2910	610
0	0	1513	8231	5	375	1	978	2910	610
0	0	1521	8243	5	380	1	978	2910	610
0	0	1529	8253	5	385	1	978	2910	610
0	0	1534	8260	5	390	1	978	2910	610
0	0	1538	8265	5	395	1	979	2870	620
0	0	1538	8268	5	400	1	980	2870	620
0	0	1542	8273	5	405	1	980	2870	620
0	0	1546	8280	5	410	1	980	2870	620
0	0	1551	8289	5	415	1	980	2870	620
0	0	1557	8300	5	420	1	980	2870	620
0	0	1563	8312	5	425	1	980	2870	620
0	0	1569	8323	5	430	1	980	2870	620
0	0	1572	8335	5	435	1	980	2860	600
0	0	1576	8347	5	440	1	980	2840	600
0	0	1581	8359	5	445	1	979	2840	590
0	0	1585	8370	5	450	1	979	2840	590
0	0	1591	8379	5	455	1	979	2840	590
0	0	1596	8389	5	460	1	980	2840	590
0	0	1602	8399	5	465	1	979	2840	590
0	0	1611	8413	5	470	1	978	2840	590
0	0	1620	8427	5	475	1	978	2800	600
0	0	1628	8442	5	480	1	979	2800	600
0	0	1635	8455	5	485	1	979	2800	600
0	0	1640	8466	5	490	1	978	2800	600
0	0	1644	8476	5	495	1	978	2800	580
0	0	1649	8485	5	500	1	979	2780	580
0	0	1654	8493	5	505	1	978	2780	570
0	0	1660	8502	5	510	1	978	2780	570
0	0	1665	8510	5	515	1	978	2780	570
0	0	1669	8518	5	520	1	979	2780	570
0	0	1669	8523	5	525	1	978	2780	570
0	0	1669	8528	5	530	1	978	2750	570
0	0	1669	8532	5	535	1	978	2750	570
0	0	1669	8532	5	540	1	978	2750	570
0	0	1669	8532	5	545	1	979	2750	570
0	0	1669	8532	5	550	1	979	2750	570
0	0	1669	8532	5	555	1	979	2730	570
0	0	1669	8536	5	560	1	979	2730	570
0	0	1669	8536	5	565	1	979	2730	570
0	0	1673	8536	5	570	1	979	2730	570
0	0	1673	8536	5	575	1	979	2730	550
0	0	1673	8536	5	580	1	978	2730	550
0	0	1673	8536	5	585	1	978	2730	540
0	0	1673	8536	5	590	1	978	2730	540
0	0	1673	8540	5	595	1	978	2730	540
0	0	1677	8545	5	600	1	978	2730	540
0	0	1677	8552	5	605	1	977	2730	540
0	0	1682	8560	5	610	1	976	2730	540
0	0	1682	8570	5	615	1	977	2700	540
0	0	1682	8580	5	620	1	978	2700	540
0	0	1682	8590	5	625	1	976	2700	540
0	0	1687	8603	5	630	1	976	2700	540
0	0	1687	8620	5	635	1	976	2700	540
0	0	1694	8635	5	640	1	976	2700	540
0	0	1694	8649	5	645	1	975	2700	540
0	0	1694	8660	5	650	1	974	2700	540
0	0	1698	8668	5	655	1	975	2700	540
0	0	1698	8677	5	660	1	975	2700	540
0	0	1703	8686	5	665	1	974	2700	540
0	0	1706	8694	5	670	1	973	2700	540
0	0	1706	8703	5	675	1	973	2700	520
0	0	1710	8710	5	680	1	973	2700	520
0	0	1710	8718	5	685	1	972	2720	510
0	0	1710	8725	5	690	1	971	2720	510
0	0	1710	8732	5	695	1	971	2720	510
0	0	1710	8739	5	700	1	971	2740	510
0	0	1710	8747	5	705	1	971	2740	510
0	0	1710	8756	5	710	1	970	2760	510
0	0	1710	8765	5	715	1	970	2760	510
0	0	1710	8775	5	720	1	969	2760	510
0	0	1710	8784	5	725	1	968	2770	510
0	0	1714	8792	5	730	1	968	2770	510
0	0	1714	8800	5	735	1	968	2800	510
0	0	1714	8809	5	740	1	968	2800	510
0	0	1714	8816	5	745	1	967	2800	510
0	0	1714	8823	5	750	1	965	2810	500
0	0	1714	8828	5	755	1	964	2810	500
0	0	1714	8828	5	760	1	964	2800	510
0	0	1710	8834	5	765	1	964	2800	510
0	0	1710	8837	5	770	1	963	2800	510
0	0	1710	8842	5	775	1	961	2800	510
0	0	1710	8848	5	780	1	959	2800	510
0	0	1710	8855	5	785	1	957	2800	510
0	0	1705	8862	5	790	1	955	2800	510
0	0	1702	8871	5	795	1	955	2770	510
0	0	1698	8881	5	800	1	953	2770	510
0	0	1693	8890	5	805	1	951	2770	510
0	0	1689	8898	5	810	1	948	2770	510
0	0	1689	8903	5	815	1	947	2770	510
0	0	1684	8903	5	820	1	947	2770	510
0	0	1684	8907	5	825	1	947	2770	510
0	0	1684	8907	5	830	1	947	2760	510
0	0	1680	8910	5	835	1	947	2760	510
0	0	1680	8910	5	840	1	947	2760	510
0	0	1674	8917	5	845	1	947	2760	510
0	0	1670	8922	5	850	1	946	2760	510
0	0	1664	8928	5	855	1	945	2760	510
0	0	1658	8935	5	860	1	941	2760	520
0	0	1650	8942	5	865	1	940	2760	520
0	0	1643	8948	5	870	1	937	2740	540
0	0	1636	8953	5	875	1	931	2740	540
0	0	1630	8959	5	880	1	931	2740	540
0	0	1624	8959	5	885	1	933	2740	540
0	0	1620	8964	5	890	1	932	2740	540
0	0	1615	8964	5	895	1	932	2740	540
0	0	1611	8968	5	900	1	931	2740	540
0	0	1607	8968	5	905	1	929	2740	540
0	0	1604	8973	5	910	1	926	2740	540
0	0	1604	8973	5	915	1	925	2740	540
0	0	1599	8976	5	920	1	924	2740	540
0	0	1599	8976	5	925	1	924	2740	540
0	0	1599	8976	5	930	1	924	2740	540
0	0	1599	8976	5	935	1	924	2740	540
0	0	1595	8976	5	940	1	925	2740	540
0	0	1595	8980	5	945	1	926	2740	540
0	0	1595	8980	5	950	1	926	2740	540
0	0	1595	8980	5	955	1	926	2740	550
0	0	1591	8980	5	960	1	925	2740	550
0	0	1591	8980	5	965	1	924	2750	570
0	0	1591	8980	5	970	1	924	2750	570
0	0	1586	8980	5	975	1	924	2750	570
0	0	1581	8983	5	980	1	924	2750	570
0	0	1576	8983	5	985	1	924	2750	570
0	0	1570	8983	5	990	1	924	2750	570
0	0	1565	8983	5	995	1	923	2750	570
0	0	1560	8983	5	1000	1	923	2750	570
0	0	1556	8983	5	1005	1	923	2750	570
0	0	1556	8983	5	1010	1	925	2750	570
0	0	1550	8983	5	1015	1	926	2750	570
0	0	1550	8983	5	1020	1	927	2750	570
0	0	1546	8983	5	1025	1	929	2750	570
0	0	1546	8983	5	1030	1	930	2750	570
0	0	1540	8979	5	1035	1	931	2780	570
0	0	1540	8979	5	1040	1	933	2750	570
0	0	1535	8979	5	1045	1	934	2750	570
0	0	1535	8979	5	1050	1	935	2750	570
0	0	1531	8979	5	1055	1	936	2750	570
0	0	1531	8976	5	1060	1	937	2750	570
0	0	1531	8976	5	1065	1	938	2750	570
0	0	1525	8971	5	1070	1	939	2750	570
0	0	1525	8971	5	1075	1	941	2750	570
0	0	1521	8965	5	1080	1	942	2750	570
0	0	1521	8962	5	1085	1	943	2750	570
0	0	1516	8962	5	1090	1	944	2750	570
0	0	1516	8956	5	1095	1	945	2750	570
0	0	1516	8956	5	1100	1	946	2750	570
0	0	1511	8956	5	1105	1	947	2750	580
0	0	1511	8951	5	1110	1	948	2750	580
0	0	1507	8951	5	1115	1	950	2750	600
0	0	1507	8946	5	1120	1	951	2750	600
0	0	1501	8946	5	1125	1	952	2790	600
0	0	1501	8941	5	1130	1	954	2790	600
0	0	1494	8941	5	1135	1	955	2790	600
0	0	1490	8934	5	1140	1	957	2790	600
0	0	1486	8930	5	1145	1	958	2790	600
0	0	1482	8924	5	1150	1	959	2790	600
0	0	1482	8917	5	1155	1	960	2790	600
0	0	1476	8910	5	1160	1	962	2790	600
0	0	1476	8903	5	1165	1	964	2790	600
0	0	1472	8898	5	1170	1	965	2790	600
0	0	1472	8894	5	1175	1	965	2790	600
0	0	1469	8889	5	1180	1	964	2790	600
0	0	1469	8884	5	1185	1	965	2790	600
0	0	1469	8880	5	1190	1	967	2800	600
0	0	1469	8880	5	1195	1	967	2800	600
0	0	1469	8874	5	1200	1	968	2800	600
0	0	1469	8874	5	1205	1	969	2800	600
0	0	1469	8869	5	1210	1	970	2800	600
0	0	1469	8864	5	1215	1	970	2810	610
0	0	1469	8857	5	1220	1	971	2810	610
0	0	1464	8849	5	1225	1	976	2820	630
0	0	1464	8841	5	1230	1	980	2820	630
0	0	1460	8834	5	1235	1	981	2820	630
0	0	1460	8828	5	1240	1	981	2820	630
0	0	1456	8824	5	1245	1	981	2820	630
0	0	1456	8819	5	1250	1	982	2850	620
0	0	1456	8814	5	1255	1	982	2850	620
0	0	1456	8809	5	1260	1	984	2850	620
0	0	1456	8802	5	1265	1	984	2850	620
0	0	1456	8795	5	1270	1	985	2850	620
0	0	1456	8789	5	1275	1	987	2850	620
0	0	1456	8782	5	1280	1	987	2850	620
0	0	1456	8777	5	1285	1	988	2870	620
0	0	1456	8771	5	1290	1	988	2870	620
0	0	1456	8764	5	1295	1	988	2870	620
0	0	1456	8758	5	1300	1	989	2870	620
0	0	1460	8751	5	1305	1	991	2870	620
0	0	1460	8746	5	1310	1	993	2870	620
0	0	1460	8742	5	1315	1	993	2870	620
0	0	1460	8737	5	1320	1	993	2870	620
0	0	1460	8733	5	1325	1	993	2870	620
0	0	1460	8728	5	1330	1	993	2870	620
0	0	1460	8723	5	1335	1	993	2870	620
0	0	1460	8719	5	1340	1	994	2870	620
0	0	1460	8715	5	1345	1	994	2870	620
0	0	1460	8715	5	1350	1	994	2910	610
0	0	1460	8709	5	1355	1	995	2910	610
0	0	1460	8709	5	1360	1	995	2910	610
0	0	1460	8704	5	1365	1	995	2910	610
0	0	1460	8704	5	1370	1	996	2910	610
0	0	1460	8698	5	1375	1	996	2910	610
0	0	1460	8698	5	1380	1	996	2910	610
0	0	1460	8692	5	1385	1	997	2910	610
0	0	1460	8692	5	1390	1	997	2930	610
0	0	1460	8688	5	1395	1	997	2930	610
0	0	1460	8688	5	1400	1	998	2930	610
0	0	1460	8684	5	1405	1	998	2910	610
0	0	1460	8684	5	1410	1	998	2910	610
0	0	1460	8677	5	1415	1	998	2870	620
0	0	1460	8669	5	1420	1	998	2870	620
0	0	1460	8659	5	1425	1	999	2850	620
0	0	1456	8650	5	1430	1	1002	2850	620
0	0	1456	8643	5	1435	1	1001	2820	630
0	0	1456	8638	5	1440	1	1001	2820	630
0	0	1456	8638	5	1445	1	1001	2800	630
0	0	1456	8633	5	1450	1	1001	2800	630
0	0	1456	8633	5	1455	1	1001	2760	630
0	0	1456	8628	5	1460	1	1001	2760	630
0	0	1456	8628	5	1465	1	1001	2740	630
0	0	1456	8622	5	1470	1	1001	2740	630
0	0	1456	8622	5	1475	1	1001	2700	630
0	0	1456	8617	5	1480	1	1001	2700	630
0	0	1456	8617	5	1485	1	1001	2700	630
0	0	1459	8611	5	1490	1	1000	2700	630
0	0	1459	8608	5	1495	1	1000	2700	630
0	0	1459	8608	5	1500	1	1000	2700	630
0	0	1463	8602	5	1505	1	1000	2700	630
0	0	1463	8602	5	1510	1	999	2700	630
0	0	1463	8602	5	1515	1	999	2700	630
0	0	1463	8602	5	1520	1	998	2700	630
0	0	1463	8598	5	1525	1	998	2700	630
0	0	1463	8598	5	1530	1	998	2700	630
0	0	1463	8598	5	1535	1	998	2700	630
0	0	1463	8598	5	1540	1	998	2700	630
0	0	1463	8595	5	1545	1	997	2700	630
0	0	1463	8595	5	1550	1	997	2700	630
0	0	1463	8591	5	1555	1	996	2700	630
0	0	1463	8587	5	1560	1	995	2700	630
0	0	1463	8582	5	1565	1	995	2700	630
0	0	1467	8575	5	1570	1	994	2700	630
0	0	1467	8567	5	1575	1	994	2700	630
0	0	1471	8559	5	1580	1	996	2700	630
0	0	1471	8551	5	1585	1	996	2700	630
0	0	1471	8546	5	1590	1	995	2700	630
0	0	1475	8546	5	1595	1	994	2700	630
0	0	1475	8542	5	1600	1	994	2700	630
0	0	1475	8542	5	1605	1	995	2700	630
0	0	1475	8538	5	1610	1	995	2700	630
0	0	1475	8538	5	1615	1	994	2700	630
0	0	1475	8532	5	1620	1	994	2700	630
0	0	1475	8532	5	1625	1	994	2700	630
0	0	1478	8525	5	1630	1	993	2700	630
0	0	1478	8519	5	1635	1	994	2700	630
0	0	1478	8515	5	1640	1	994	2700	630
0	0	1478	8509	5	1645	1	993	2700	630
0	0	1482	8506	5	1650	1	993	2740	630
0	0	1482	8506	5	1655	1	993	2740	630
0	0	1482	8499	5	1660	1	993	2740	630
0	0	1482	8499	5	1665	1	993	2740	630
0	0	1482	8493	5	1670	1	993	2740	630
0	0	1486	8489	5	1675	1	993	2740	630
0	0	1486	8483	5	1680	1	992	2740	630
0	0	1486	8476	5	1685	1	993	2740	630
0	0	1490	8468	5	1690	1	996	2740	630
0	0	1490	8461	5	1695	1	995	2740	630
0	0	1490	8455	5	1700	1	993	2740	630
0	0	1490	8449	5	1705	1	992	2740	630
0	0	1495	8442	5	1710	1	994	2740	630
0	0	1495	8435	5	1715	1	995	2740	630
0	0	1499	8430	5	1720	1	993	2740	630
0	0	1499	8427	5	1725	1	992	2760	630
0	0	1499	8427	5	1730	1	992	2760	630
0	0	1503	8421	5	1735	1	991	2760	630
0	0	1503	8416	5	1740	1	991	2760	630
0	0	1503	8408	5	1745	1	990	2760	630
0	0	1508	8397	5	1750	1	989	2760	630
0	0	1508	8385	5	1755	1	992	2760	630
0	0	1515	8373	5	1760	1	993	2760	630
0	0	1515	8360	5	1765	1	991	2800	630
0	0	1523	8348	5	1770	1	988	2800	630
0	0	1523	8334	5	1775	1	991	2800	630
0	0	1530	8320	5	1780	1	993	2800	630
0	0	1538	8304	5	1785	1	989	2800	630
0	0	1545	8285	5	1790	1	987	2820	630
0	0	1551	8265	5	1795	1	990	2820	630
0	0	1556	8246	5	1800	1	994	2820	630
0	0	1556	8234	5	1805	1	993	2820	630
0	0	1556	8228	5	1810	1	991	2820	630
0	0	1560	8223	5	1815	1	991	2820	630
0	0	1560	8219	5	1820	1	991	2850	620
0	0	1560	8211	5	1825	1	991	2850	620
0	0	1564	8205	5	1830	1	992	2850	620
0	0	1564	8200	5	1835	1	992	2850	620
0	0	1567	8196	5	1840	1	991	2850	620
0	0	1567	8196	5	1845	1	991	2850	620
0	0	1567	8192	5	1850	1	991	2850	620
0	0	1567	8192	5	1855	1	991	2870	620
0	0	1567	8192	5	1860	1	991	2870	620
0	0	1567	8192	5	1865	1	991	2870	620
0	0	1567	8192	5	1870	1	991	2870	620
0	0	1567	8189	5	1875	1	991	2870	620
0	0	1571	8189	5	1880	1	991	2870	620
0	0	1571	8189	5	1885	1	990	2870	620
0	0	1571	8189	5	1890	1	990	2870	620
0	0	1575	8189	5	1895	1	989	2870	620
0	0	1575	8185	5	1900	1	988	2870	620
0	0	1580	8185	5	1905	1	985	2870	620
0	0	1584	8185	5	1910	1	981	2870	620
0	0	1590	8178	5	1915	1	974	2870	620
0	0	1596	8173	5	1920	1	976	2870	620
0	0	1603	8167	5	1925	1	977	2870	620
0	0	1609	8161	5	1930	1	973	2890	600
0	0	1615	8156	5	1935	1	973	2890	600
0	0	1621	8152	5	1940	1	974	2890	590
0	0	1626	8152	5	1945	1	974	2890	590
0	0	1631	8148	5	1950	1	972	2890	590
0	0	1636	8148	5	1955	1	970	2890	590
0	0	1643	8145	5	1960	1	968	2890	590
0	0	1652	8141	5	1965	1	967	2890	590
0	0	1660	8138	5	1970	1	971	2890	590
0	0	1668	8134	5	1975	1	969	2890	590
0	0	1677	8130	5	1980	1	958	2890	590
0	0	1685	8130	5	1985	1	953	2890	590
0	0	1695	8122	5	1990	1	955	2890	590
0	0	1705	8118	5	1995	1	953	2870	570
0	0	1716	8114	5	2000	1	948	2870	570
0	0	1725	8110	5	2005	1	948	2870	560
0	0	1734	8106	5	2010	1	945	2870	560
0	0	1741	8106	5	2015	1	941	2870	560
0	0	1748	8101	5	2020	1	938	2870	560
0	0	1756	8101	5	2025	1	932	2880	560
0	0	1762	8101	5	2030	1	932	2880	560
0	0	1769	8101	5	2035	1	936	2880	560
0	0	1775	8097	5	2040	1	936	2870	540
0	0	1780	8097	5	2045	1	933	2870	540
0	0	1786	8097	5	2050	1	936	2860	530
0	0	1792	8097	5	2055	1	940	2860	530
0	0	1797	8093	5	2060	1	940	2860	530
0	0	1801	8093	5	2065	1	939	2860	530
0	0	1805	8093	5	2070	1	940	2860	530
0	0	1809	8093	5	2075	1	941	2860	530
0	0	1814	8090	5	2080	1	942	2860	530
0	0	1819	8090	5	2085	1	943	2850	510
0	0	1824	8090	5	2090	1	942	2850	510
0	0	1830	8090	5	2095	1	942	2850	500
0	0	1836	8090	5	2100	1	943	2850	500
0	0	1844	8090	5	2105	1	944	2850	500
0	0	1851	8090	5	2110	1	944	2850	500
0	0	1859	8090	5	2115	1	944	2850	500
0	0	1867	8094	5	2120	1	944	2850	500
0	0	1875	8094	5	2125	1	944	2850	500
0	0	1881	8100	5	2130	1	944	2850	500
0	0	1885	8100	5	2135	1	945	2850	510
0	0	1890	8105	5	2140	1	944	2850	510
0	0	1894	8105	5	2145	1	939	2860	530
0	0	1903	8113	5	2150	1	935	2860	530
0	0	1914	8120	5	2155	1	935	2860	530
0	0	1926	8128	5	2160	1	934	2860	530
0	0	1938	8139	5	2165	1	933	2860	530
0	0	1946	8147	5	2170	1	933	2860	530
0	0	1952	8153	5	2175	1	933	2860	530
0	0	1957	8159	5	2180	1	933	2860	530
0	0	1957	8163	5	2185	1	933	2850	530
0	0	1963	8167	5	2190	1	934	2850	530
0	0	1963	8173	5	2195	1	933	2850	530
0	0	1967	8182	5	2200	1	932	2850	530
0	0	1974	8195	6	2206	1	920	2850	530
0	0	1979	8207	5	2211	1	913	2850	530
0	0	1985	8218	5	2216	1	907	2850	530
0	0	1990	8226	5	2221	1	907	2850	530
0	0	1990	8230	5	2226	1	907	2850	530
0	0	1994	8235	5	2231	1	904	2850	530
0	0	1994	8240	5	2236	1	895	2850	530
0	0	1997	8244	5	2241	1	882	2850	530
0	0	1997	8248	5	2246	1	870	2850	530
0	0	1997	8252	5	2251	1	853	2850	530
0	0	1997	8252	5	2256	1	821	2850	530
0	0	2002	8259	5	2261	1	768	2850	530
0	0	2002	8263	5	2266	1	690	2850	530
0	0	2006	8268	5	2271	1	580	2850	530
0	0	2006	8273	5	2276	1	419	2850	530
0	0	2011	8280	5	2281	1	313	2850	530
0	0	2011	8286	5	2286	1	241	2850	530
0	0	2014	8293	5	2291	1	87	2850	530
0	0	2014	8293	5	2296	0	0	2850	530
0	0	2018	8307	5	2301	0	0	2840	510
0	0	2018	8312	5	2306	0	0	2840	510
0	0	2024	8312	5	2311	0	0	2810	500
0	0	2029	8312	5	2316	0	0	2810	500
0	0	2036	8312	5	2321	0	0	2810	500
0	0	2045	8308	5	2326	0	0	2810	500
0	0	2053	8308	5	2331	0	0	2810	500
0	0	2059	8308	5	2336	0	0	2810	500
0	0	2064	8308	5	2341	0	0	2810	500
0	0	2067	8308	5	2346	0	0	2800	490
0	0	2071	8308	5	2351	0	0	2800	490
0	0	2075	8308	5	2356	0	0	2800	480
0	0	2079	8302	5	2361	0	0	2800	480
0	0	2084	8299	5	2366	0	0	2790	460
0	0	2088	8295	5	2371	0	0	2790	460
0	0	2093	8291	5	2376	0	0	2780	450
0	0	2097	8287	5	2381	0	0	2780	450
0	0	2101	8282	5	2386	0	0	2770	430
0	0	2105	8277	5	2391	0	0	2770	430
0	0	2109	8272	5	2396	0	0	2770	420
0	0	2113	8267	5	2401	0	0	2770	420
0	0	2117	8263	5	2406	0	0	2780	420
0	0	2121	8263	5	2411	0	0	2780	420
0	0	2127	8257	5	2416	0	0	2780	400
0	0	2132	8257	5	2421	0	0	2780	400
0	0	2138	8257	5	2426	0	0	2770	390
0	0	2142	8257	5	2431	0	0	2770	390
0	0	2146	8257	5	2436	0	0	2770	390
0	0	2150	8257	5	2441	0	0	2770	390
0	0	2150	8257	5	2446	0	0	2770	390
0	0	2157	8261	5	2451	0	0	2770	390
0	0	2157	8261	5	2456	0	0	2770	390
0	0	2163	8264	5	2461	0	0	2770	390
0	0	2163	8264	5	2466	0	0	2790	390
0	0	2169	8264	5	2471	0	0	2790	390
0	0	2169	8264	5	2476	0	0	2790	390
0	0	2174	8264	5	2481	0	0	2790	390
0	0	2177	8264	5	2486	0	0	2790	390
0	0	2177	8257	5	2491	0	0	2790	390
0	0	2184	8252	5	2496	0	0	2790	390
0	0	2188	8247	5	2501	0	0	2790	390
0	0	2193	8243	5	2506	0	0	2790	390
0	0	2197	8239	5	2511	0	0	2790	390
0	0	2201	8234	5	2516	0	0	2790	390
0	0	2206	8231	5	2521	0	0	2790	390
0	0	2210	8227	5	2526	0	0	2790	390
0	0	2214	8223	5	2531	0	0	2790	390
0	0	2217	8223	5	2536	0	0	2790	390
0	0	2217	8217	5	2541	0	0	2790	400
0	0	2222	8217	5	2546	0	0	2790	400
0	0	2222	8211	5	2551	0	0	2800	420
0	0	2222	8208	5	2556	0	0	2810	410
0	0	2222	8204	5	2561	0	0	2810	410
0	0	2222	8204	5	2566	0	0	2810	410
0	0	2218	8198	5	2571	0	0	2810	410
0	0	2233	8363	5	2576	1	841	2840	440
0	0	2227	8382	5	2581	1	841	2840	440
0	0	2220	8398	5	2586	1	835	2840	440
0	0	2211	8414	5	2591	1	833	2820	440
0	0	2201	8426	5	2596	1	839	2820	440
0	0	2188	8435	5	2601	1	835	2820	440
0	0	2176	8443	5	2606	1	831	2820	440
0	0	2163	8449	5	2611	1	832	2810	440
0	0	2151	8454	5	2616	1	835	2810	440
0	0	2138	8458	5	2621	1	835	2810	440
0	0	2125	8458	5	2626	1	834	2810	440
0	0	2110	8461	5	2631	1	834	2810	440
0	0	2092	8461	5	2636	1	849	2790	450
0	0	2075	8455	5	2641	1	848	2790	450
0	0	2057	8450	5	2646	1	856	2790	450
0	0	2040	8443	5	2651	1	861	2790	450
0	0	2025	8434	5	2656	1	865	2790	450
0	0	2008	8423	5	2661	1	874	2790	450
0	0	1992	8409	5	2666	1	877	2790	460
0	0	1976	8392	5	2671	1	879	2790	460
0	0	1959	8375	5	2676	1	883	2800	480
0	0	1944	8359	5	2681	1	889	2800	480
0	0	1930	8346	5	2686	1	885	2800	480
0	0	1917	8333	5	2691	1	886	2800	480
0	0	1904	8321	5	2696	1	885	2820	470
0	0	1892	8308	5	2701	1	887	2830	480
0	0	1881	8295	5	2706	1	884	2830	480
0	0	1869	8282	5	2711	1	883	2830	500
0	0	1860	8271	5	2716	1	887	2850	500
0	0	1854	8264	5	2721	1	886	2850	500
0	0	1849	8257	5	2726	1	884	2850	500
0	0	1849	8251	5	2731	1	887	2870	500
0	0	1844	8246	5	2736	1	889	2870	500
0	0	1844	8236	5	2741	1	888	2870	500
0	0	1838	8225	5	2746	1	889	2870	500
0	0	1838	8215	5	2751	1	889	2870	480
0	0	1838	8204	5	2756	1	889	2870	480
0	0	1843	8195	5	2761	1	887	2870	470
0	0	1847	8187	5	2766	1	889	2870	470
0	0	1851	8178	5	2771	1	887	2870	470
0	0	1856	8168	5	2776	1	874	2890	460
0	0	1862	8158	5	2781	1	862	2890	460
0	0	1871	8144	5	2786	1	858	2890	460
0	0	1883	8127	5	2791	1	857	2890	460
0	0	1898	8109	5	2796	1	850	2890	460
0	0	1914	8090	5	2801	1	844	2890	470
0	0	1932	8071	5	2806	1	860	2890	470
0	0	1949	8056	5	2811	1	859	2910	490
0	0	1966	8042	5	2816	1	851	2910	490
0	0	1983	8030	5	2821	1	849	2910	490
0	0	2000	8018	5	2826	1	853	2910	490
0	0	2015	8007	5	2831	1	864	2910	490
0	0	2031	7998	5	2836	1	864	2910	490
0	0	2044	7990	5	2841	1	864	2910	490
0	0	2057	7985	5	2846	1	864	2910	490
0	0	2069	7980	5	2851	1	875	2910	490
0	0	2079	7976	5	2856	1	878	2910	490
0	0	2089	7976	5	2861	1	872	2910	490
0	0	2096	7972	5	2866	1	869	2910	490
0	0	2105	7972	5	2871	1	868	2920	490
0	0	2113	7972	5	2876	1	869	2920	490
0	0	2119	7976	5	2881	1	872	2920	490
0	0	2124	7976	5	2886	1	871	2920	490
0	0	2128	7981	5	2891	1	870	2920	490
0	0	2132	7987	5	2896	1	869	2920	490
0	0	2137	7994	5	2901	1	869	2920	490
0	0	2144	8006	5	2906	1	869	2900	470
0	0	2152	8020	5	2911	1	870	2900	470
0	0	2159	8036	5	2916	1	870	2900	460
0	0	2166	8051	5	2921	1	871	2900	460
0	0	2171	8064	5	2926	1	871	2900	460
0	0	2175	8076	5	2931	1	873	2900	460
0	0	2179	8088	5	2936	1	872	2900	460
0	0	2184	8099	5	2941	1	874	2900	460
0	0	2188	8110	5	2946	1	880	2900	460
0	0	2188	8119	5	2951	1	883	2900	460
0	0	2193	8129	5	2956	1	883	2900	460
0	0	2193	8141	5	2961	1	887	2890	460
0	0	2198	8156	5	2966	1	887	2890	460
0	0	2198	8173	5	2971	1	886	2890	460
0	0	2204	8188	5	2976	1	883	2880	450
0	0	2204	8203	5	2981	1	884	2880	450
0	0	2204	8216	5	2986	1	885	2870	440
0	0	2199	8232	5	2991	1	885	2870	440
0	0	2199	8251	5	2996	1	884	2870	440
0	0	2193	8272	5	3001	1	884	2870	440
0	0	2189	8292	5	3006	1	882	2850	440
0	0	2186	8309	5	3011	1	879	2850	440
0	0	2186	8323	5	3016	1	879	2850	440
0	0	2179	8333	5	3021	1	881	2850	440
0	0	2179	8340	5	3026	1	881	2850	440
0	0	2174	8344	5	3031	1	879	2850	440
0	0	2174	8344	5	3036	1	879	2850	440
0	0	2174	8347	5	3041	1	880	2840	440
0	0	2174	8347	5	3046	1	879	2840	440
0	0	2174	8347	5	3051	1	878	2840	440
0	0	2174	8347	5	3056	1	876	2840	440
0	0	2174	8347	5	3061	1	875	2840	440
0	0	2174	8347	5	3066	1	873	2840	440
0	0	2174	8347	5	3071	1	871	2840	440
0	0	2174	8347	5	3076	1	869	2840	440
0	0	2174	8347	5	3081	1	869	2840	440
0	0	2171	8347	5	3086	1	870	2840	440
0	0	2171	8347	5	3091	1	871	2840	440
0	0	2171	8347	5	3096	1	873	2840	440
0	0	2171	8347	5	3101	1	875	2840	440
0	0	2171	8347	5	3106	1	879	2840	440
0	0	2171	8347	5	3111	1	882	2840	440
0	0	2171	8347	5	3116	1	885	2840	440
0	0	2171	8347	5	3121	1	887	2840	440
0	0	2171	8347	5	3126	1	888	2840	440
0	0	2171	8347	5	3131	1	889	2840	440
0	0	2171	8347	5	3136	1	889	2840	440
0	0	2171	8347	5	3141	1	889	2840	440
0	0	2171	8347	5	3146	1	889	2840	440
0	0	2171	8347	5	3151	1	889	2840	440
0	0	2171	8347	5	3156	1	889	2840	440
0	0	2171	8344	5	3161	1	888	2840	440
0	0	2171	8344	5	3166	1	889	2840	440
0	0	2171	8344	5	3171	1	889	2840	440
0	0	2171	8344	5	3176	1	890	2840	440
0	0	2171	8344	5	3181	1	892	2840	440
0	0	2171	8344	5	3186	1	895	2840	440
0	0	2171	8344	5	3191	1	897	2840	440
0	0	2171	8340	5	3196	1	900	2840	440
0	0	2171	8340	5	3201	1	902	2840	440
0	0	2171	8340	5	3206	1	904	2840	440
0	0	2171	8336	5	3211	1	905	2840	440
0	0	2171	8332	5	3216	1	905	2840	440
0	0	2171	8327	5	3221	1	905	2840	440
0	0	2171	8320	5	3226	1	909	2840	440
0	0	2171	8313	5	3231	1	913	2840	440
0	0	2171	8308	5	3236	1	915	2840	440
0	0	2171	8303	5	3241	1	917	2840	440
0	0	2171	8298	5	3246	1	919	2840	440
0	0	2171	8293	5	3251	1	921	2840	440
0	0	2171	8286	5	3256	1	921	2840	440
0	0	2171	8277	5	3261	1	923	2840	440
0	0	2171	8268	5	3266	1	923	2840	440
0	0	2167	8257	5	3271	1	924	2840	450
0	0	2167	8249	5	3276	1	927	2840	450
0	0	2167	8239	5	3281	1	927	2850	470
0	0	2164	8229	5	3286	1	926	2850	470
0	0	2164	8220	5	3291	1	928	2850	470
0	0	2159	8210	5	3296	1	934	2850	470
0	0	2159	8203	5	3301	1	934	2870	470
0	0	2159	8198	5	3306	1	934	2870	470
0	0	2155	8193	5	3311	1	934	2870	470
0	0	2155	8186	5	3316	1	934	2870	470
0	0	2155	8178	5	3321	1	935	2870	470
0	0	2155	8168	5	3326	1	936	2870	470
0	0	2155	8160	5	3331	1	936	2870	470
0	0	2155	8152	5	3336	1	937	2870	470
0	0	2155	8145	5	3341	1	938	2890	460
0	0	2155	8138	5	3346	1	938	2890	460
0	0	2155	8129	5	3351	1	938	2890	460
0	0	2155	8117	5	3356	1	936	2890	460
0	0	2155	8105	5	3361	1	941	2890	460
0	0	2159	8092	5	3366	1	942	2890	460
0	0	2159	8082	5	3371	1	941	2890	460
0	0	2164	8074	5	3376	1	941	2890	460
0	0	2164	8064	5	3381	1	942	2890	460
0	0	2168	8053	5	3386	1	943	2890	460
0	0	2168	8042	5	3391	1	942	2890	460
0	0	2172	8033	5	3396	1	943	2890	460
0	0	2172	8025	5	3401	1	943	2890	460
0	0	2178	8020	5	3406	1	943	2890	460
0	0	2181	8016	5	3411	1	943	2890	460
0	0	2181	8016	5	3416	1	943	2900	460
0	0	2185	8012	5	3421	1	943	2900	460
0	0	2185	8012	5	3426	1	942	2900	460
0	0	2190	8008	5	3431	1	941	2900	460
0	0	2190	8008	5	3436	1	939	2900	460
0	0	2198	8004	5	3441	1	937	2900	460
0	0	2204	8004	5	3446	1	937	2900	460
0	0	2209	8000	5	3451	1	937	2900	460
0	0	2214	8000	5	3456	1	936	2900	460
0	0	2218	7996	5	3461	1	934	2900	460
0	0	2222	7996	5	3466	1	933	2900	460
0	0	2226	7996	5	3471	1	933	2900	460
0	0	2231	7996	5	3476	1	932	2900	460
0	0	2238	7996	5	3481	1	930	2900	460
0	0	2244	7996	5	3486	1	930	2900	460
0	0	2251	7996	5	3491	1	931	2920	460
0	0	2256	7996	5	3496	1	932	2910	440
0	0	2256	7996	5	3501	1	932	2910	440
0	0	2260	7996	5	3506	1	932	2900	430
0	0	2260	7996	5	3511	1	931	2900	430
0	0	2268	7996	5	3516	1	927	2900	430
0	0	2274	7996	5	3521	1	927	2900	430
0	0	2281	7996	5	3526	1	929	2900	430
0	0	2286	7996	5	3531	1	927	2900	430
0	0	2290	7996	5	3536	1	926	2900	430
0	0	2290	8000	5	3541	1	926	2900	430
0	0	2294	8000	5	3546	1	926	2900	430
0	0	2294	8000	5	3551	1	926	2900	430
0	0	2298	8000	5	3556	1	925	2900	430
0	0	2298	8000	5	3561	1	924	2900	430
0	0	2298	8000	5	3566	1	924	2900	430
0	0	2303	8000	5	3571	1	923	2900	430
0	0	2303	8003	5	3576	1	923	2900	430
0	0	2306	8003	5	3581	1	922	2900	430
0	0	2310	8008	5	3586	1	922	2900	430
0	0	2313	8014	5	3591	1	922	2880	440
0	0	2313	8020	5	3596	1	921	2880	440
0	0	2320	8026	5	3601	1	922	2880	440
0	0	2320	8030	5	3606	1	922	2880	440
0	0	2325	8030	5	3611	1	922	2880	440
0	0	2325	8035	5	3616	1	922	2880	440
0	0	2331	8035	5	3621	1	922	2880	440
0	0	2331	8035	5	3626	1	922	2880	440
0	0	2335	8039	5	3631	1	922	2880	440
0	0	2335	8039	5	3636	1	921	2880	440
0	0	2341	8043	5	3641	1	921	2880	440
0	0	2344	8043	5	3646	1	921	2880	440
0	0	2348	8043	5	3651	1	922	2870	420
0	0	2348	8047	5	3656	1	922	2860	420
0	0	2352	8047	5	3661	1	922	2850	410
0	0	2352	8047	5	3666	1	922	2850	410
0	0	2352	8047	5	3671	1	922	2850	410
0	0	2352	8047	5	3676	1	922	2850	410
0	0	2352	8047	5	3681	1	921	2850	410
0	0	2352	8050	5	3686	1	921	2850	410
0	0	2352	8050	5	3691	1	921	2850	410
0	0	2352	8050	5	3696	1	921	2850	410
0	0	2352	8055	5	3701	1	921	2850	410
0	0	2356	8059	5	3706	1	921	2850	410
0	0	2356	8064	5	3711	1	920	2850	410
0	0	2362	8070	5	3716	1	919	2850	410
0	0	2366	8077	5	3721	1	919	2850	410
0	0	2370	8085	5	3726	1	919	2850	410
0	0	2370	8090	5	3731	1	919	2850	410
0	0	2374	8095	5	3736	1	919	2850	410
0	0	2374	8100	5	3741	1	919	2850	410
0	0	2378	8100	5	3746	1	919	2850	410
0	0	2378	8107	5	3751	1	918	2850	410
0	0	2382	8113	5	3756	1	918	2850	410
0	0	2382	8117	5	3761	1	917	2850	410
0	0	2382	8123	5	3766	1	916	2850	410
0	0	2385	8128	5	3771	1	914	2850	410
0	0	2385	8134	5	3776	1	913	2850	410
0	0	2389	8139	5	3781	1	911	2850	410
0	0	2392	8146	5	3786	1	908	2850	410
0	0	2396	8153	5	3791	1	904	2850	410
0	0	2402	8161	5	3796	1	895	2860	420
0	0	2408	8168	5	3801	1	896	2860	420
0	0	2408	8173	5	3806	1	898	2870	440
0	0	2413	8176	5	3811	1	899	2870	440
0	0	2413	8176	5	3816	1	900	2870	440
0	0	2413	8176	5	3821	1	901	2880	450
0	0	2413	8176	5	3826	1	902	2880	450
0	0	2413	8176	5	3831	1	902	2890	460
0	0	2413	8176	5	3836	1	903	2890	460
0	0	2413	8176	5	3841	1	903	2890	460
0	0	2413	8176	5	3846	1	903	2890	470
0	0	2413	8176	5	3851	1	903	2890	470
0	0	2413	8176	5	3856	1	903	2910	490
0	0	2413	8176	5	3861	1	903	2910	490
0	0	2413	8176	5	3866	1	903	2910	490
0	0	2413	8181	5	3871	1	903	2910	490
0	0	2418	8181	5	3876	1	903	2910	490
0	0	2418	8187	5	3881	1	903	2910	490
0	0	2423	8193	5	3886	1	902	2910	490
0	0	2426	8201	5	3891	1	901	2910	490
0	0	2430	8209	5	3896	1	901	2910	490
0	0	2430	8214	5	3901	1	902	2910	490
0	0	2434	8218	5	3906	1	903	2910	490
0	0	2434	8218	5	3911	1	903	2910	490
0	0	2434	8223	5	3916	1	903	2910	490
0	0	2434	8223	5	3921	1	903	2910	490
0	0	2434	8228	5	3926	1	903	2880	500
0	0	2434	8228	5	3931	1	903	2880	500
0	0	2439	8235	5	3936	1	902	2880	500
0	0	2439	8242	5	3941	1	902	2880	500
0	0	2445	8248	5	3946	1	901	2880	500
0	0	2448	8255	5	3951	1	901	2880	500
0	0	2448	8260	5	3956	1	902	2880	500
0	0	2453	8260	5	3961	1	902	2880	500
0	0	2453	8265	5	3966	1	903	2880	500
0	0	2453	8265	5	3971	1	903	2880	500
0	0	2457	8269	5	3976	1	904	2880	500
0	0	2457	8269	5	3981	1	906	2880	500
0	0	2457	8273	5	3986	1	907	2880	500
0	0	2460	8273	5	3991	1	909	2880	500
0	0	2460	8273	5	3996	1	910	2880	500
0	0	2460	8278	5	4001	1	910	2880	500
0	0	2460	8278	5	4006	1	910	2870	480
0	0	2460	8281	5	4011	1	910	2870	480
0	0	2460	8281	5	4016	1	910	2870	470
0	0	2460	8281	5	4021	1	910	2870	470
0	0	2460	8281	5	4026	1	909	2870	470
0	0	2460	8281	5	4031	1	909	2870	470
0	0	2460	8285	5	4036	1	909	2870	470
0	0	2460	8285	5	4041	1	909	2870	470
0	0	2460	8285	5	4046	1	909	2870	470
0	0	2460	8285	5	4051	1	909	2870	470
0	0	2460	8285	5	4056	1	909	2870	470
0	0	2460	8285	5	4061	1	909	2850	470
0	0	2464	8285	5	4066	1	909	2850	470
0	0	2464	8289	5	4071	1	909	2850	470
0	0	2464	8289	5	4076	1	909	2850	470
0	0	2464	8289	5	4081	1	909	2850	470
0	0	2464	8294	5	4086	1	909	2850	470
0	0	2467	8294	5	4091	1	909	2850	470
0	0	2467	8298	5	4096	1	909	2850	470
0	0	2467	8298	5	4101	1	909	2850	470
0	0	2467	8304	5	4106	1	908	2850	470
0	0	2467	8304	5	4111	1	909	2850	470
0	0	2467	8308	5	4116	1	909	2850	470
0	0	2467	8308	5	4121	1	909	2850	470
0	0	2467	8312	5	4126	1	908	2850	470
0	0	2467	8312	5	4131	1	909	2850	470
0	0	2467	8312	5	4136	1	908	2850	470
0	0	2471	8312	5	4141	1	908	2850	470
0	0	2471	8316	5	4146	1	908	2850	470
0	0	2471	8316	5	4151	1	908	2850	470
0	0	2471	8321	5	4156	1	907	2850	470
0	0	2471	8321	5	4161	1	907	2850	470
0	0	2475	8324	5	4166	1	907	2850	470
0	0	2475	8324	5	4171	1	907	2850	470
0	0	2475	8324	5	4176	1	908	2850	470
0	0	2480	8329	5	4181	1	908	2850	470
0	0	2480	8329	5	4186	1	909	2830	470
0	0	2480	8333	5	4191	1	909	2830	470
0	0	2480	8333	5	4196	1	909	2830	470
0	0	2480	8336	5	4201	1	909	2830	470
0	0	2480	8336	5	4206	1	908	2830	470
0	0	2480	8336	5	4211	1	908	2830	470
0	0	2480	8340	5	4216	1	907	2830	470
0	0	2480	8340	5	4221	1	907	2830	470
0	0	2480	8340	5	4226	1	906	2830	470
0	0	2480	8340	5	4231	1	906	2830	470
0	0	2483	8340	5	4236	1	906	2830	470
0	0	2483	8343	5	4241	1	905	2830	470
0	0	2483	8343	5	4246	1	905	2830	470
0	0	2483	8343	5	4251	1	905	2830	470
0	0	2483	8347	5	4256	1	905	2830	470
0	0	2483	8347	5	4261	1	906	2820	470
0	0	2483	8347	5	4266	1	906	2820	470
0	0	2488	8347	5	4271	1	906	2820	470
0	0	2488	8351	5	4276	1	906	2820	470
0	0	2488	8351	5	4281	1	907	2820	470
0	0	2488	8351	5	4286	1	907	2820	470
0	0	2488	8356	5	4291	1	907	2820	470
0	0	2488	8356	5	4296	1	907	2820	470
0	0	2488	8360	5	4301	1	907	2820	470
0	0	2488	8360	5	4306	1	907	2820	470
0	0	2488	8364	5	4311	1	906	2820	470
0	0	2488	8364	5	4316	1	906	2820	470
0	0	2488	8368	5	4321	1	906	2820	470
0	0	2488	8368	5	4326	1	906	2820	470
0	0	2492	8374	5	4331	1	906	2820	470
0	0	2492	8374	5	4336	1	905	2820	470
0	0	2492	8381	5	4341	1	905	2820	470
0	0	2492	8387	5	4346	1	905	2820	470
0	0	2496	8394	5	4351	1	906	2820	470
0	0	2496	8403	5	4356	1	905	2820	470
0	0	2500	8411	5	4361	1	904	2820	470
0	0	2500	8418	5	4366	1	904	2820	470
0	0	2504	8423	5	4371	1	905	2820	470
0	0	2504	8426	5	4376	1	905	2820	470
0	0	2507	8430	5	4381	1	905	2820	470
0	0	2507	8430	5	4386	1	905	2800	480
0	0	2507	8436	5	4391	1	905	2800	480
0	0	2512	8440	5	4396	1	906	2800	480
0	0	2512	8440	5	4401	1	906	2800	480
0	0	2512	8445	5	4406	1	906	2800	480
0	0	2512	8445	5	4411	1	905	2800	480
0	0	2512	8449	5	4416	1	905	2800	480
0	0	2516	8449	5	4421	1	905	2800	480
0	0	2516	8449	5	4426	1	904	2800	480
0	0	2516	8452	5	4431	1	904	2800	480
0	0	2516	8452	5	4436	1	903	2800	480
0	0	2516	8452	5	4441	1	902	2800	480
0	0	2516	8456	5	4446	1	901	2800	480
0	0	2520	8456	5	4451	1	901	2790	480
0	0	2520	8460	5	4456	1	900	2790	480
0	0	2520	8460	5	4461	1	900	2790	480
0	0	2523	8460	5	4466	1	900	2790	480
0	0	2523	8464	5	4471	1	900	2790	480
0	0	2527	8464	5	4476	1	900	2790	480
0	0	2527	8464	5	4481	1	900	2790	480
0	0	2527	8468	5	4486	1	900	2790	480
0	0	2527	8468	5	4491	1	900	2790	480
0	0	2530	8472	5	4496	1	900	2790	480
0	0	2530	8472	5	4501	1	899	2790	480
0	0	2530	8477	5	4506	1	899	2790	480
0	0	2534	8477	5	4511	1	899	2790	480
0	0	2534	8483	5	4516	1	898	2790	480
0	0	2537	8487	5	4521	1	898	2790	480
0	0	2537	8490	5	4526	1	898	2790	480
0	0	2541	8494	5	4531	1	897	2790	480
0	0	2541	8494	5	4536	1	897	2790	480
0	0	2541	8498	5	4541	1	898	2790	480
0	0	2541	8498	5	4546	1	897	2790	480
0	0	2544	8498	5	4551	1	897	2780	460
0	0	2544	8498	5	4556	1	897	2780	460
0	0	2544	8498	5	4561	1	897	2780	450
0	0	2544	8498	5	4566	1	896	2780	450
0	0	2544	8498	5	4571	1	896	2780	450
0	0	2548	8498	5	4576	1	896	2780	450
0	0	2548	8502	5	4581	1	896	2780	450
0	0	2548	8502	5	4586	1	896	2780	450
0	0	2548	8502	5	4591	1	896	2780	450
0	0	2548	8506	6	4597	1	896	2780	450
0	0	2548	8506	5	4602	1	896	2780	450
0	0	2548	8506	5	4607	1	896	2760	450
0	0	2548	8511	5	4612	1	896	2760	450
0	0	2548	8511	5	4617	1	897	2760	450
0	0	2548	8511	5	4622	1	897	2760	450
0	0	2548	8511	5	4627	1	896	2760	450
0	0	2548	8515	5	4632	1	896	2760	450
0	0	2548	8518	5	4637	1	896	2760	450
0	0	2548	8522	5	4642	1	896	2760	450
0	0	2548	8529	5	4647	1	895	2760	450
0	0	2553	8537	5	4652	1	894	2760	450
0	0	2553	8542	5	4657	1	891	2760	450
0	0	2553	8547	5	4662	1	893	2760	450
0	0	2556	8547	5	4667	1	894	2760	450
0	0	2556	8547	5	4672	1	894	2760	450
0	0	2556	8547	5	4677	1	893	2760	450
0	0	2556	8547	5	4682	1	893	2760	450
0	0	2556	8547	5	4687	1	893	2760	450
0	0	2556	8550	5	4692	1	893	2760	450
0	0	2556	8550	5	4697	1	894	2750	450
0	0	2556	8550	5	4702	1	894	2750	450
0	0	2556	8550	5	4707	1	894	2750	450
0	0	2556	8550	5	4712	1	895	2750	450
0	0	2556	8554	5	4717	1	895	2750	450
0	0	2556	8554	5	4722	1	895	2750	450
0	0	2556	8554	5	4727	1	895	2750	450
0	0	2556	8554	5	4732	1	895	2750	450
0	0	2560	8554	5	4737	1	895	2750	450
0	0	2560	8558	5	4742	1	895	2750	450
0	0	2560	8558	5	4747	1	895	2750	450
0	0	2560	8562	5	4752	1	895	2750	450
0	0	2564	8566	5	4757	1	894	2750	450
0	0	2568	8572	5	4762	1	877	2750	450
0	0	2575	8581	5	4767	1	878	2750	450
0	0	2583	8591	5	4772	1	878	2750	450
0	0	2590	8601	5	4777	1	879	2750	450
0	0	2595	8608	5	4782	1	880	2730	450
0	0	2595	8611	5	4787	1	881	2730	450
0	0	2600	8611	5	4792	1	880	2730	450
0	0	2600	8618	5	4797	1	880	2730	450
0	0	2608	8624	5	4802	1	873	2730	450
0	0	2614	8631	5	4807	1	868	2730	450
0	0	2620	8637	5	4812	1	871	2720	450
0	0	2626	8641	5	4817	1	872	2720	450
0	0	2626	8641	5	4822	1	873	2720	450
0	0	2631	8641	5	4827	1	873	2720	450
0	0	2631	8641	5	4832	1	875	2720	450
0	0	2631	8641	5	4837	1	875	2720	450
0	0	2636	8645	5	4842	1	875	2720	450
0	0	2636	8645	5	4847	1	873	2720	450
0	0	2642	8645	5	4852	1	872	2700	450
0	0	2645	8645	5	4857	1	873	2700	450
0	0	2649	8649	5	4862	1	877	2700	430
0	0	2653	8649	5	4867	1	881	2700	430
0	0	2653	8649	5	4872	1	885	2700	420
0	0	2657	8649	5	4877	1	889	2700	420
0	0	2657	8649	5	4882	1	895	2700	420
0	0	2657	8649	5	4887	1	900	2700	420
0	0	2657	8649	5	4892	1	905	2700	420
0	0	2657	8649	5	4897	1	907	2700	420
0	0	2657	8649	5	4902	1	909	2700	420
0	0	2657	8649	5	4907	1	911	2700	420
0	0	2657	8649	5	4912	1	912	2700	420
0	0	2657	8649	5	4917	1	913	2700	420
0	0	2657	8649	5	4922	1	913	2700	420
0	0	2657	8643	5	4927	1	911	2700	420
0	0	2661	8638	5	4932	1	913	2700	420
0	0	2661	8632	5	4937	1	918	2700	420
0	0	2665	8626	5	4942	1	922	2700	420
0	0	2665	8620	5	4947	1	923	2700	420
0	0	2665	8615	5	4952	1	924	2700	420
0	0	2665	8608	5	4957	1	924	2700	420
0	0	2665	8600	5	4962	1	924	2700	420
0	0	2665	8589	5	4967	1	926	2700	420
0	0	2668	8574	5	4972	1	926	2700	420
0	0	2668	8556	5	4977	1	928	2700	420
0	0	2668	8537	5	4982	1	931	2700	420
0	0	2664	8516	5	4987	1	930	2700	420
0	0	2664	8495	5	4992	1	930	2700	420
0	0	2660	8476	5	4997	1	930	2720	420
0	0	2660	8454	5	5002	1	931	2720	420
0	0	2660	8430	5	5007	1	932	2720	420
0	0	2656	8405	5	5012	1	939	2730	420
0	0	2656	8377	5	5017	1	936	2730	430
0	0	2649	8351	5	5022	1	939	2730	430
0	0	2645	8326	5	5027	1	940	2750	450
0	0	2639	8304	5	5032	1	938	2750	450
0	0	2635	8285	5	5037	1	938	2760	450
0	0	2630	8265	5	5042	1	938	2760	450
0	0	2623	8241	5	5047	1	937	2780	450
0	0	2617	8215	5	5052	1	937	2780	450
0	0	2609	8186	5	5057	1	937	2790	450
0	0	2604	8158	5	5062	1	935	2790	450
0	0	2599	8129	5	5067	1	935	2810	440
0	0	2595	8101	5	5072	1	937	2810	440
0	0	2589	8069	5	5077	1	937	2810	440
0	0	2581	8037	5	5082	1	939	2820	450
0	0	2575	8009	5	5087	1	939	2820	450
0	0	2569	7983	5	5092	1	939	2830	470
0	0	2564	7960	5	5097	1	941	2850	470
0	0	2559	7941	5	5102	1	940	2850	470
0	0	2555	7919	5	5107	1	939	2850	470
0	0	2551	7896	5	5112	1	938	2870	470
0	0	2547	7872	5	5117	1	947	2870	470
0	0	2547	7850	5	5122	1	950	2870	480
0	0	2542	7833	5	5127	1	947	2890	470
0	0	2542	7821	5	5132	1	948	2910	490
0	0	2542	7811	5	5137	1	948	2910	490
0	0	2535	7800	5	5142	1	948	2910	490
0	0	2535	7789	5	5147	1	949	2920	490
0	0	2529	7781	5	5152	1	948	2920	490
0	0	2529	7775	5	5157	1	948	2920	490
0	0	2529	7775	5	5162	1	947	2920	490
0	0	2526	7769	5	5167	1	947	2940	480
0	0	2526	7764	5	5172	1	948	2940	480
0	0	2518	7757	5	5177	1	948	2940	480
0	0	2514	7749	5	5182	1	948	2940	480
0	0	2510	7741	5	5187	1	948	2940	480
0	0	2510	7736	5	5192	1	948	2950	480
0	0	2505	7732	5	5197	1	947	2950	480
0	0	2505	7732	5	5202	1	947	2950	480
0	0	2505	7728	5	5207	1	947	2950	480
0	0	2502	7728	5	5212	1	947	2950	480
0	0	2502	7728	5	5217	1	948	2950	480
0	0	2502	7724	5	5222	1	948	2980	480
0	0	2502	7724	5	5227	1	948	2980	480
0	0	2502	7724	5	5232	1	948	2980	480
0	0	2502	7719	5	5237	1	948	2980	480
0	0	2502	7719	5	5242	1	948	2980	480
0	0	2502	7719	5	5247	1	947	2980	480
0	0	2502	7719	5	5252	1	947	2980	480
0	0	2502	7719	5	5257	1	946	2980	480
0	0	2502	7719	5	5262	1	944	2980	480
0	0	2502	7719	5	5267	1	941	2980	480
0	0	2502	7719	5	5272	1	934	2980	480
0	0	2502	7719	5	5277	1	921	2980	480
0	0	2502	7719	5	5282	1	899	2980	480
0	0	2502	7719	5	5287	1	871	2980	480
0	0	2502	7719	5	5292	1	827	2980	480
0	0	2502	7719	5	5297	1	741	2980	480
0	0	2502	7719	5	5302	1	621	2980	480
0	0	2502	7719	5	5307	1	448	2980	480
0	0	2502	7719	5	5312	1	303	2980	480
0	0	2502	7719	5	5317	1	231	2980	480
0	0	2502	7723	5	5322	1	87	2980	480
0	0	2502	7723	5	5327	0	0	2980	480
0	0	2502	7732	5	5332	0	0	2980	480
0	0	2498	7743	5	5337	0	0	2980	480
0	0	2498	7756	5	5342	0	0	2980	480
0	0	2502	7774	5	5347	0	0	2980	480
0	0	2511	7792	5	5352	0	0	2980	480
0	0	2524	7812	5	5357	0	0	2980	480
0	0	2540	7834	5	5362	0	0	2980	480
0	0	2555	7856	5	5367	0	0	2980	480
0	0	2567	7879	5	5372	0	0	2980	480
0	0	2575	7903	5	5377	0	0	2980	480
0	0	2582	7928	5	5382	0	0	2980	480
0	0	2586	7954	5	5387	0	0	2980	480
0	0	2586	7982	5	5392	0	0	2950	480
0	0	2591	8010	5	5397	0	0	2950	480
0	0	2591	8040	5	5402	0	0	2950	480
0	0	2595	8070	5	5407	0	0	2940	460
0	0	2595	8100	5	5412	0	0	2930	470
0	0	2600	8129	5	5417	0	0	2920	460
0	0	2600	8155	5	5422	0	0	2920	460
0	0	2606	8181	5	5427	0	0	2900	460
0	0	2611	8204	5	5432	0	0	2900	460
0	0	2617	8227	5	5437	0	0	2900	460
0	0	2623	8248	5	5442	0	0	2890	460
0	0	2628	8269	5	5447	0	0	2890	460
0	0	2634	8289	5	5452	0	0	2860	450
0	0	2638	8307	5	5457	0	0	2840	450
0	0	2642	8327	5	5462	0	0	2840	440
0	0	2642	8344	5	5467	0	0	2820	440
0	0	2648	8362	5	5472	0	0	2810	440
0	0	2648	8380	5	5477	0	0	2810	440
0	0	2648	8398	5	5482	0	0	2790	450
0	0	2648	8415	5	5487	0	0	2780	450
0	0	2648	8431	5	5492	0	0	2780	450
0	0	2643	8447	5	5497	0	0	2760	450
0	0	2643	8462	5	5502	0	0	2750	450
0	0	2636	8476	5	5507	0	0	2750	450
0	0	2632	8489	5	5512	0	0	2730	430
0	0	2632	8500	5	5517	0	0	2730	430
0	0	2625	8511	5	5522	0	0	2730	430
0	0	2621	8521	5	5527	0	0	2720	430
0	0	2617	8530	5	5532	0	0	2720	450
0	0	2613	8539	5	5537	0	0	2720	450
0	0	2608	8547	5	5542	0	0	2700	450
0	0	2603	8554	5	5547	0	0	2700	450
0	0	2596	8560	5	5552	0	0	2700	450
0	0	2588	8564	5	5557	0	0	2700	450
0	0	2582	8564	5	5562	0	0	2700	450
0	0	2575	8564	5	5567	0	0	2700	450
0	0	2568	8564	5	5572	0	0	2700	450
0	0	2562	8564	5	5577	0	0	2700	450
0	0	2555	8564	5	5582	0	0	2700	450
0	0	2549	8564	5	5587	0	0	2700	450
0	0	2542	8564	5	5592	0	0	2700	450
0	0	2537	8558	5	5597	0	0	2700	450
0	0	2530	8558	5	5602	0	0	2700	450
0	0	2525	8552	5	5607	0	0	2700	450
0	0	2520	8552	5	5612	0	0	2700	450
0	0	2516	8546	5	5617	0	0	2700	450
0	0	2512	8543	5	5622	0	0	2700	450
0	0	2507	8543	5	5627	0	0	2700	450
0	0	2503	8537	5	5632	0	0	2700	450
0	0	2499	8537	5	5637	0	0	2700	460
0	0	2496	8532	5	5642	0	0	2700	460
0	0	2496	8532	5	5647	0	0	2700	480
0	0	2491	8527	5	5652	0	0	2700	480
0	0	2491	8527	5	5657	0	0	2700	480
0	0	2487	8521	5	5662	0	0	2700	480
0	0	2483	8516	5	5667	0	0	2700	480
0	0	2478	8509	5	5672	0	0	2700	480
0	0	2473	8500	5	5677	0	0	2720	480
0	0	2466	8488	5	5682	0	0	2720	480
0	0	2459	8476	5	5687	0	0	2720	480
0	0	2453	8462	5	5692	0	0	2720	480
0	0	2447	8448	5	5697	0	0	2720	480
0	0	2442	8434	5	5702	0	0	2720	480
0	0	2439	8419	5	5707	0	0	2730	480
0	0	2435	8407	5	5712	0	0	2730	490
0	0	2435	8395	5	5717	0	0	2730	490
0	0	2430	8385	5	5722	0	0	2760	510
0	0	2430	8377	5	5727	0	0	2760	510
0	0	2430	8371	5	5732	0	0	2760	510
0	0	2426	8364	5	5737	0	0	2770	510
0	0	2426	8357	5	5742	0	0	2770	510
0	0	2422	8350	5	5747	0	0	2770	510
0	0	2419	8343	5	5752	0	0	2800	510
0	0	2415	8335	5	5757	0	0	2800	510
0	0	2411	8326	5	5762	0	0	2800	510
0	0	2407	8317	5	5767	0	0	2800	510
0	0	2403	8309	5	5772	0	0	2810	500
0	0	2400	8301	5	5777	0	0	2810	500
0	0	2396	8294	5	5782	0	0	2810	500
0	0	2393	8288	5	5787	0	0	2810	500
0	0	2389	8282	5	5792	0	0	2830	500
0	0	2389	8278	5	5797	0	0	2830	500
0	0	2384	8274	5	5802	0	0	2830	480
0	0	2384	8270	5	5807	0	0	2830	480
0	0	2380	8265	5	5812	0	0	2830	470
0	0	2380	8260	5	5817	0	0	2830	470
0	0	2380	8253	5	5822	0	0	2820	450
0	0	2375	8246	5	5827	0	0	2820	450
0	0	2375	8239	5	5832	0	0	2820	440
0	0	2375	8231	5	5837	0	0	2840	440
0	0	2368	8222	5	5842	0	0	2830	420
0	0	2368	8212	5	5847	0	0	2830	420
0	0	2365	8203	5	5852	0	0	2830	410
0	0	2365	8193	5	5857	0	0	2830	410
0	0	2361	8183	5	5862	0	0	2820	390
0	0	2361	8175	5	5867	0	0	2820	390
0	0	2361	8168	5	5872	0	0	2820	380
0	0	2361	8162	5	5877	0	0	2820	380
0	0	2361	8158	5	5882	0	0	2820	380
0	0	2413	8178	5	5887	1	899	2880	500
0	0	2413	8178	5	5892	1	902	2880	500
0	0	2417	8178	5	5897	1	906	2880	500
0	0	2417	8185	5	5902	1	911	2890	500
0	0	2421	8192	5	5907	1	912	2890	500
0	0	2425	8202	5	5912	1	912	2890	500
0	0	2431	8213	5	5917	1	913	2890	500
0	0	2436	8223	5	5922	1	917	2880	500
0	0	2441	8233	5	5927	1	919	2880	500
0	0	2445	8245	5	5932	1	925	2870	500
0	0	2451	8257	5	5937	1	926	2870	500
0	0	2457	8270	5	5942	1	926	2870	500
0	0	2464	8283	5	5947	1	931	2870	500
0	0	2470	8293	5	5952	1	933	2870	500
0	0	2475	8306	5	5957	1	934	2870	500
0	0	2481	8318	5	5962	1	936	2870	500
0	0	2486	8328	5	5967	1	938	2870	500
0	0	2486	8337	5	5972	1	938	2870	500
0	0	2491	8343	5	5977	1	940	2850	500
0	0	2491	8348	5	5982	1	941	2850	500
0	0	2496	8354	5	5987	1	941	2850	500
0	0	2500	8362	5	5992	1	941	2850	500
0	0	2505	8371	5	5997	1	940	2850	500
0	0	2510	8380	5	6002	1	940	2830	500
0	0	2513	8389	5	6007	1	939	2830	500
0	0	2518	8398	5	6012	1	938	2830	500
0	0	2524	8410	5	6017	1	938	2830	500
0	0	2533	8421	5	6022	1	938	2830	480
0	0	2542	8434	5	6027	1	938	2800	490
0	0	2550	8445	5	6032	1	939	2800	480
0	0	2555	8454	5	6037	1	937	2800	480
0	0	2560	8465	5	6042	1	936	2800	480
0	0	2568	8476	5	6047	1	937	2800	480
0	0	2575	8485	5	6052	1	938	2800	480
0	0	2580	8493	5	6057	1	938	2790	480
0	0	2584	8498	5	6062	1	938	2790	480
0	0	2584	8502	5	6067	1	938	2790	480
0	0	2584	8507	5	6072	1	938	2790	480
0	0	2590	8513	5	6077	1	937	2790	480
0	0	2594	8521	6	6083	1	937	2770	480
0	0	2602	8531	5	6088	1	936	2770	480
0	0	2610	8539	5	6093	1	937	2760	460
0	0	2615	8545	5	6098	1	937	2760	460
0	0	2615	8545	5	6103	1	937	2760	450
0	0	2615	8549	5	6108	1	937	2750	450
0	0	2618	8553	5	6113	1	937	2750	450
0	0	2618	8560	5	6118	1	937	2750	450
0	0	2625	8568	5	6123	1	936	2750	450
0	0	2628	8578	5	6128	1	936	2730	450
0	0	2632	8587	5	6133	1	936	2730	450
0	0	2632	8595	5	6138	1	936	2730	450
0	0	2637	8602	5	6143	1	936	2730	450
0	0	2637	8610	5	6148	1	935	2730	450
0	0	2643	8617	5	6153	1	935	2730	450
0	0	2646	8624	5	6158	1	934	2720	450
0	0	2646	8631	5	6163	1	933	2720	450
0	0	2652	8637	5	6168	1	935	2720	450
0	0	2652	8643	5	6173	1	935	2720	450
0	0	2657	8647	5	6178	1	935	2720	450
0	0	2657	8647	5	6183	1	935	2720	450
0	0	2657	8650	5	6188	1	935	2700	450
0	0	2661	8650	5	6193	1	936	2700	450
0	0	2661	8650	5	6198	1	935	2700	450
0	0	2661	8650	5	6203	1	935	2700	430
0	0	2661	8650	5	6208	1	935	2700	430
0	0	2661	8650	5	6213	1	934	2700	420
0	0	2661	8650	5	6218	1	934	2700	420
0	0	2661	8650	5	6223	1	934	2700	420
0	0	2661	8650	5	6228	1	934	2700	420
0	0	2661	8650	5	6233	1	933	2700	420
0	0	2661	8650	5	6238	1	933	2700	420
0	0	2661	8650	5	6243	1	933	2700	420
0	0	2661	8650	5	6248	1	933	2700	420
0	0	2661	8654	5	6253	1	934	2700	420
0	0	2661	8654	5	6258	1	934	2700	420
0	0	2661	8654	5	6263	1	933	2700	420
0	0	2661	8654	5	6268	1	933	2700	420
0	0	2661	8654	5	6273	1	933	2700	420
0	0	2661	8654	5	6278	1	933	2700	420
0	0	2661	8654	5	6283	1	933	2700	420
0	0	2661	8654	5	6288	1	932	2700	420
0	0	2661	8654	5	6293	1	932	2700	420
0	0	2665	8654	5	6298	1	931	2700	420
0	0	2665	8654	5	6303	1	930	2700	420
0	0	2665	8654	5	6308	1	930	2700	420
0	0	2665	8654	5	6313	1	929	2700	420
0	0	2669	8654	5	6318	1	928	2700	420
0	0	2669	8654	5	6323	1	927	2700	420
0	0	2672	8654	5	6328	1	925	2700	420
0	0	2672	8654	5	6333	1	917	2700	420
0	0	2680	8654	5	6338	1	903	2700	420
0	0	2687	8654	5	6343	1	906	2700	420
0	0	2692	8654	5	6348	1	913	2700	420
0	0	2697	8657	5	6353	1	913	2700	420
0	0	2701	8657	5	6358	1	909	2700	420
0	0	2705	8657	5	6363	1	907	2700	420
0	0	2710	8657	5	6368	1	906	2700	420
0	0	2715	8657	5	6373	1	909	2700	420
0	0	2720	8657	5	6378	1	910	2700	420
0	0	2720	8653	5	6383	1	910	2700	420
0	0	2725	8653	5	6388	1	911	2700	420
0	0	2725	8653	5	6393	1	911	2700	420
0	0	2725	8649	5	6398	1	911	2700	420
0	0	2729	8649	5	6403	1	910	2700	420
0	0	2729	8649	5	6408	1	910	2700	420
0	0	2729	8645	5	6413	1	909	2700	420
0	0	2729	8645	5	6418	1	907	2700	420
0	0	2729	8645	5	6423	1	906	2700	420
0	0	2729	8641	5	6428	1	905	2700	420
0	0	2729	8637	5	6433	1	904	2700	420
0	0	2729	8633	5	6438	1	904	2700	420
0	0	2729	8626	5	6443	1	903	2700	420
0	0	2729	8619	5	6448	1	904	2700	420
0	0	2729	8613	5	6453	1	907	2700	420
0	0	2729	8604	5	6458	1	907	2700	420
0	0	2729	8594	5	6463	1	905	2700	420
0	0	2726	8581	5	6468	1	906	2700	420
0	0	2726	8568	5	6473	1	913	2700	420
0	0	2726	8558	5	6478	1	913	2700	420
0	0	2726	8550	5	6483	1	912	2700	420
0	0	2726	8540	5	6488	1	911	2700	420
0	0	2726	8525	5	6493	1	911	2700	420
0	0	2726	8505	5	6498	1	914	2700	420
0	0	2726	8486	5	6503	1	916	2720	420
0	0	2720	8470	5	6508	1	919	2720	420
0	0	2720	8458	5	6513	1	918	2720	420
0	0	2720	8447	5	6518	1	916	2720	420
0	0	2714	8433	5	6523	1	917	2720	420
0	0	2710	8416	5	6528	1	918	2730	420
0	0	2705	8399	5	6533	1	921	2730	420
0	0	2705	8386	5	6538	1	920	2730	420
0	0	2701	8374	5	6543	1	918	2750	420
0	0	2701	8366	5	6548	1	918	2750	420
0	0	2701	8360	5	6553	1	920	2750	430
0	0	2701	8353	5	6558	1	920	2750	430
0	0	2698	8345	5	6563	1	920	2760	450
0	0	2698	8335	5	6568	1	918	2760	450
0	0	2693	8322	5	6573	1	922	2760	450
0	0	2689	8305	5	6578	1	923	2760	450
0	0	2684	8290	5	6583	1	924	2780	450
0	0	2684	8280	5	6588	1	923	2780	450
0	0	2680	8271	5	6593	1	923	2780	450
0	0	2680	8264	5	6598	1	921	2790	450
0	0	2680	8257	5	6603	1	923	2790	450
0	0	2680	8248	5	6608	1	924	2790	450
0	0	2675	8237	5	6613	1	922	2790	450
0	0	2675	8227	5	6618	1	923	2790	450
0	0	2671	8219	5	6623	1	925	2810	440
0	0	2671	8213	5	6628	1	925	2810	440
0	0	2667	8207	5	6633	1	925	2810	440
0	0	2667	8201	5	6638	1	924	2810	440
0	0	2662	8193	5	6643	1	926	2810	440
0	0	2662	8184	5	6648	1	926	2810	440
0	0	2662	8177	5	6653	1	926	2820	440
0	0	2662	8170	5	6658	1	925	2820	440
0	0	2658	8162	5	6663	1	925	2820	440
0	0	2658	8153	5	6668	1	926	2820	440
0	0	2658	8143	5	6673	1	926	2820	440
0	0	2658	8133	5	6678	1	926	2820	440
0	0	2658	8124	5	6683	1	927	2820	440
0	0	2658	8116	5	6688	1	927	2820	440
0	0	2658	8109	5	6693	1	927	2820	440
0	0	2658	8101	5	6698	1	926	2820	440
0	0	2654	8091	5	6703	1	926	2820	440
0	0	2654	8079	5	6708	1	927	2820	440
0	0	2654	8068	5	6713	1	929	2820	440
0	0	2654	8059	5	6718	1	928	2820	440
0	0	2649	8052	5	6723	1	928	2840	440
0	0	2649	8048	5	6728	1	928	2840	440
0	0	2645	8040	5	6733	1	928	2840	440
0	0	2645	8029	5	6738	1	927	2840	440
0	0	2640	8016	5	6743	1	927	2840	440
0	0	2640	8003	5	6748	1	930	2840	440
0	0	2640	7993	5	6753	1	931	2840	450
0	0	2636	7986	5	6758	1	930	2840	450
0	0	2636	7979	5	6763	1	930	2850	470
0	0	2632	7971	5	6768	1	930	2850	470
0	0	2632	7963	5	6773	1	931	2870	470
0	0	2632	7955	5	6778	1	931	2870	470
0	0	2629	7946	5	6783	1	930	2870	470
0	0	2629	7938	5	6788	1	930	2870	470
0	0	2629	7931	5	6793	1	930	2870	470
0	0	2629	7925	5	6798	1	930	2870	470
0	0	2629	7917	5	6803	1	929	2870	470
0	0	2629	7908	5	6808	1	929	2870	470
0	0	2629	7898	5	6813	1	930	2870	470
0	0	2629	7886	5	6818	1	928	2890	460
0	0	2624	7875	5	6823	1	929	2890	460
0	0	2624	7864	5	6828	1	930	2890	460
0	0	2618	7856	5	6833	1	930	2890	460
0	0	2618	7849	5	6838	1	929	2890	460
0	0	2613	7842	5	6843	1	929	2890	460
0	0	2613	7834	5	6848	1	929	2890	460
0	0	2607	7825	5	6853	1	930	2890	460
0	0	2607	7817	5	6858	1	929	2900	460
0	0	2607	7812	5	6863	1	928	2900	460
0	0	2607	7812	5	6868	1	928	2900	460
0	0	2607	7806	5	6873	1	928	2900	460
0	0	2607	7802	5	6878	1	928	2900	460
0	0	2607	7797	5	6883	1	928	2900	470
0	0	2603	7791	5	6888	1	928	2900	470
0	0	2603	7785	5	6893	1	928	2940	480
0	0	2603	7781	5	6898	1	928	2940	480
0	0	2603	7778	5	6903	1	927	2940	480
0	0	2599	7778	5	6908	1	926	2940	480
0	0	2599	7774	5	6913	1	924	2940	480
0	0	2599	7774	5	6918	1	921	2940	480
0	0	2599	7767	5	6923	1	912	2940	480
0	0	2599	7762	5	6928	1	900	2940	480
0	0	2599	7758	5	6933	1	885	2940	480
0	0	2596	7754	5	6938	1	866	2940	480
0	0	2596	7754	5	6943	1	821	2940	480
0	0	2596	7750	5	6948	1	727	2940	480
0	0	2596	7750	5	6953	1	584	2940	480
0	0	2596	7750	5	6958	1	395	2950	480
0	0	2596	7750	5	6963	1	297	2950	480
0	0	2596	7750	5	6968	1	199	2950	480
0	0	2596	7754	5	6973	1	40	2950	480
0	0	2596	7754	5	6978	0	0	2950	480
0	0	2596	7770	5	6983	0	0	2950	480
0	0	2596	7785	5	6988	0	0	2950	480
0	0	2596	7803	5	6993	0	0	2950	480
0	0	2606	7821	5	6998	0	0	2950	480
0	0	2618	7839	5	7003	0	0	2950	480
0	0	2631	7856	5	7008	0	0	2940	460
0	0	2644	7874	5	7013	0	0	2940	460
0	0	2657	7895	5	7018	0	0	2930	460
0	0	2667	7918	5	7023	0	0	2930	460
0	0	2676	7941	5	7028	0	0	2930	460
0	0	2682	7963	5	7033	0	0	2930	460
0	0	2688	7985	5	7038	0	0	2930	460
0	0	2692	8004	5	7043	0	0	2920	440
0	0	2692	8023	5	7048	0	0	2920	440
0	0	2698	8041	5	7053	0	0	2910	430
0	0	2702	8059	5	7058	0	0	2910	430
0	0	2706	8077	5	7063	0	0	2910	430
0	0	2710	8095	5	7068	0	0	2900	410
0	0	2714	8113	5	7073	0	0	2900	410
0	0	2718	8132	5	7078	0	0	2880	410
0	0	2718	8149	5	7083	0	0	2880	410
0	0	2725	8167	5	7088	0	0	2880	410
0	0	2725	8184	5	7093	0	0	2880	410
0	0	2730	8202	5	7098	0	0	2860	410
0	0	2730	8219	5	7103	0	0	2850	390
0	0	2734	8239	5	7108	0	0	2850	390
0	0	2734	8258	5	7113	0	0	2840	380
0	0	2734	8279	5	7118	0	0	2840	380
0	0	2734	8301	5	7123	0	0	2840	380
0	0	2738	8321	5	7128	0	0	2820	380
0	0	2738	8341	5	7133	0	0	2820	380
0	0	2738	8359	5	7138	0	0	2810	380
0	0	2738	8376	5	7143	0	0	2810	380
0	0	2738	8393	5	7148	0	0	2800	390
0	0	2734	8409	5	7153	0	0	2800	390
0	0	2734	8423	5	7158	0	0	2790	390
0	0	2730	8435	5	7163	0	0	2790	390
0	0	2730	8445	5	7168	0	0	2790	390
0	0	2724	8453	5	7173	0	0	2770	390
0	0	2724	8460	5	7178	0	0	2770	390
0	0	2720	8466	5	7183	0	0	2760	390
0	0	2720	8471	5	7188	0	0	2760	390
0	0	2715	8475	5	7193	0	0	2750	390
0	0	2711	8475	5	7198	0	0	2750	390
0	0	2711	8481	5	7203	0	0	2750	390
0	0	2705	8481	5	7208	0	0	2740	390
0	0	2702	8481	5	7213	0	0	2740	390
0	0	2698	8485	5	7218	0	0	2740	390
0	0	2698	8485	5	7223	0	0	2740	390
0	0	2693	8485	5	7228	0	0	2740	390
0	0	2693	8489	5	7233	0	0	2740	390
0	0	2688	8489	5	7238	0	0	2740	390
0	0	2688	8489	5	7243	0	0	2740	400
0	0	2722	8486	5	7248	1	753	2750	420
0	0	2722	8486	5	7253	1	804	2770	420
0	0	2722	8486	5	7258	1	840	2770	420
0	0	2722	8486	5	7263	1	864	2770	420
0	0	2722	8486	5	7268	1	883	2770	420
0	0	2722	8486	5	7273	1	899	2770	420
0	0	2722	8486	5	7278	1	912	2770	420
0	0	2722	8486	5	7283	1	922	2770	420
0	0	2722	8486	5	7288	1	928	2770	420
0	0	2722	8486	5	7293	1	934	2770	420
0	0	2722	8486	5	7298	1	938	2770	420
0	0	2722	8486	5	7303	1	942	2770	420
0	0	2722	8486	5	7308	1	946	2750	420
0	0	2722	8486	5	7313	1	951	2750	420
0	0	2722	8486	5	7318	1	954	2750	420
0	0	2722	8482	5	7323	1	958	2750	420
0	0	2722	8482	5	7328	1	963	2750	420
0	0	2722	8482	5	7333	1	969	2750	420
0	0	2722	8482	5	7338	1	974	2750	420
0	0	2722	8482	5	7343	1	979	2750	420
0	0	2722	8482	5	7348	1	983	2750	420
0	0	2722	8482	5	7353	1	987	2750	420
0	0	2722	8482	5	7358	1	992	2750	420
0	0	2726	8482	5	7363	1	996	2750	420
0	0	2726	8482	5	7368	1	1001	2750	420
0	0	2726	8482	5	7373	1	1005	2750	420
0	0	2726	8482	5	7378	1	1009	2750	420
0	0	2726	8482	5	7383	1	1013	2750	420
0	0	2726	8482	5	7388	1	1017	2750	420
0	0	2726	8482	5	7393	1	1020	2750	420
0	0	2729	8482	5	7398	1	1023	2750	420
0	0	2729	8482	5	7403	1	1023	2750	430
0	0	2729	8482	5	7408	1	1023	2750	430
0	0	2729	8482	5	7413	1	1023	2750	450
0	0	2733	8482	5	7418	1	1023	2750	450
0	0	2733	8482	5	7423	1	1023	2750	450
0	0	2737	8482	5	7428	1	1023	2750	450
0	0	2737	8482	5	7433	1	1023	2750	450
0	0	2741	8482	5	7438	1	1023	2750	450
0	0	2741	8482	5	7443	1	1023	2750	450
0	0	2741	8479	5	7448	1	1023	2750	450
0	0	2741	8479	5	7453	1	1023	2730	450
0	0	2741	8479	5	7458	1	1023	2730	450
0	0	2744	8479	5	7463	1	1023	2730	450
0	0	2744	8479	5	7468	1	1023	2730	450
0	0	2744	8479	5	7473	1	1023	2730	450
0	0	2748	8479	5	7478	1	1023	2730	450
0	0	2748	8479	5	7483	1	1023	2730	450
0	0	2752	8479	5	7488	1	1023	2730	450
0	0	2752	8479	5	7493	1	1023	2730	450
0	0	2756	8479	5	7498	1	1023	2730	450
0	0	2756	8479	5	7503	1	1023	2730	450
0	0	2760	8479	5	7508	1	1023	2730	450
0	0	2760	8479	5	7513	1	1023	2730	450
0	0	2760	8479	5	7518	1	1023	2730	450
0	0	2760	8479	5	7523	1	1023	2730	450
0	0	2763	8479	5	7528	1	1023	2730	450
0	0	2763	8479	5	7533	1	1023	2730	450
0	0	2763	8479	5	7538	1	1023	2730	450
0	0	2763	8479	5	7543	1	1023	2730	450
0	0	2763	8479	5	7548	1	1023	2730	450
0	0	2763	8479	5	7553	1	1023	2730	450
0	0	2763	8479	5	7558	1	1023	2730	450
0	0	2763	8479	5	7563	1	1023	2730	450
0	0	2763	8479	5	7568	1	1023	2730	450
0	0	2763	8479	5	7573	1	1023	2730	450
0	0	2763	8479	5	7578	1	1023	2730	430
0	0	2763	8479	5	7583	1	1023	2730	430
0	0	2763	8479	5	7588	1	1023	2730	420
0	0	2763	8479	5	7593	1	1023	2730	420
0	0	2767	8479	5	7598	1	1023	2730	420
0	0	2767	8479	5	7603	1	1023	2750	420
0	0	2767	8479	5	7608	1	1023	2750	420
0	0	2767	8479	5	7613	1	1023	2750	420
0	0	2772	8479	5	7618	1	1023	2750	420
0	0	2772	8479	5	7623	1	1023	2750	420
0	0	2778	8479	5	7628	1	1023	2750	420
0	0	2783	8479	5	7633	1	1023	2750	420
0	0	2788	8479	5	7638	1	1023	2750	420
0	0	2794	8479	5	7643	1	1023	2750	420
0	0	2799	8479	5	7648	1	1023	2750	420
0	0	2804	8479	5	7653	1	1023	2750	420
0	0	2807	8479	5	7658	1	1023	2750	420
0	0	2807	8479	5	7663	1	1023	2750	420
0	0	2813	8479	5	7668	1	1023	2750	420
0	0	2817	8479	5	7673	1	1023	2750	420
0	0	2820	8479	5	7678	1	1023	2750	420
0	0	2824	8479	5	7683	1	1023	2750	420
0	0	2828	8479	5	7688	1	1023	2750	420
0	0	2828	8479	5	7693	1	1023	2750	420
0	0	2834	8479	5	7698	1	1023	2750	420
0	0	2834	8479	5	7703	1	1023	2750	420
0	0	2834	8479	5	7708	1	1023	2750	420
0	0	2838	8479	5	7713	1	1023	2750	420
0	0	2838	8479	5	7718	1	1023	2740	400
0	0	2838	8479	5	7723	1	1023	2740	400
0	0	2842	8479	5	7728	1	1023	2740	390
0	0	2842	8479	5	7733	1	1023	2740	390
0	0	2842	8479	5	7738	1	1023	2740	390
0	0	2847	8479	5	7743	1	1023	2740	390
0	0	2850	8483	5	7748	1	1023	2740	390
0	0	2856	8483	5	7753	1	1023	2740	390
0	0	2862	8483	5	7758	1	1023	2740	390
0	0	2869	8488	5	7763	1	1023	2740	390
0	0	2874	8488	5	7768	1	1023	2740	390
0	0	2879	8491	5	7773	1	1023	2740	390
0	0	2883	8491	5	7778	1	1023	2740	390
0	0	2889	8495	5	7783	1	1023	2740	390
0	0	2896	8495	5	7788	1	1023	2740	390
0	0	2902	8500	5	7793	1	1023	2740	390
0	0	2909	8500	5	7798	1	1023	2740	390
0	0	2913	8500	5	7803	1	1023	2720	390
0	0	2913	8504	5	7808	1	1023	2720	390
0	0	2920	8504	5	7813	1	1023	2720	390
0	0	2926	8510	5	7818	1	1023	2720	390
0	0	2934	8514	5	7823	1	1022	2720	390
0	0	2944	8519	5	7828	1	1022	2720	390
0	0	2954	8523	5	7833	1	1022	2720	390
0	0	2962	8523	5	7838	1	1022	2730	400
0	0	2967	8528	5	7843	1	1022	2730	400
0	0	2967	8528	5	7848	1	1023	2730	420
0	0	2972	8528	5	7853	1	1023	2730	420
0	0	2972	8528	5	7858	1	1023	2730	420
0	0	2972	8528	5	7863	1	1023	2730	420
0	0	2976	8532	5	7868	1	1023	2730	420
0	0	2976	8532	5	7873	1	1023	2730	420
0	0	2976	8532	5	7878	1	1023	2730	420
0	0	2976	8532	5	7883	1	1023	2730	420
0	0	2976	8532	5	7888	1	1023	2730	420
0	0	2976	8532	5	7893	1	1022	2730	420
0	0	2980	8532	5	7898	1	1022	2720	420
0	0	2980	8532	5	7903	1	1022	2720	420
0	0	2980	8532	5	7908	1	1021	2720	420
0	0	2980	8532	5	7913	1	1021	2720	420
0	0	2980	8532	5	7918	1	1021	2720	420
0	0	2980	8532	5	7923	1	1020	2720	420
0	0	2980	8532	5	7928	1	1020	2720	420
0	0	2980	8532	5	7933	1	1019	2720	420
0	0	2980	8532	5	7938	1	1018	2720	420
0	0	2980	8532	5	7943	1	1017	2720	420
0	0	2980	8532	5	7948	1	1017	2720	420
0	0	2976	8532	5	7953	1	1016	2720	420
0	0	2976	8532	5	7958	1	1015	2720	420
0	0	2976	8532	5	7963	1	1014	2720	420
0	0	2976	8528	5	7968	1	1012	2720	420
0	0	2976	8528	5	7973	1	1011	2720	420
0	0	2976	8528	5	7978	1	1010	2720	420
0	0	2976	8523	5	7983	1	1008	2720	420
0	0	2972	8520	5	7988	1	1007	2720	420
0	0	2972	8512	5	7993	1	1004	2720	420
0	0	2972	8497	5	7998	1	1002	2720	420
0	0	2967	8476	5	8003	1	1001	2720	420
0	0	2967	8449	5	8008	1	1000	2720	420
0	0	2967	8419	5	8013	1	997	2720	430
0	0	2967	8385	5	8018	1	992	2730	430
0	0	2963	8351	5	8023	1	992	2730	450
0	0	2963	8317	5	8028	1	992	2730	450
0	0	2958	8287	5	8033	1	990	2730	450
0	0	2958	8262	5	8038	1	990	2750	450
0	0	2953	8240	5	8043	1	989	2750	450
0	0	2949	8218	5	8048	1	989	2750	450
0	0	2945	8196	5	8053	1	990	2760	450
0	0	2945	8179	5	8058	1	990	2760	450
0	0	2945	8162	5	8063	1	989	2780	450
0	0	2945	8147	5	8068	1	989	2780	450
0	0	2950	8129	5	8073	1	988	2790	450
0	0	2950	8107	5	8078	1	989	2790	450
0	0	2950	8086	5	8083	1	989	2790	450
0	0	2955	8067	5	8088	1	989	2810	440
0	0	2955	8052	5	8093	1	990	2810	440
0	0	2961	8041	5	8098	1	990	2810	440
0	0	2961	8032	5	8103	1	990	2820	440
0	0	2964	8023	5	8108	1	990	2820	440
0	0	2964	8013	5	8113	1	990	2820	440
0	0	2964	8003	5	8118	1	990	2820	440
0	0	2968	7993	5	8123	1	991	2840	440
0	0	2971	7985	5	8128	1	990	2840	440
0	0	2977	7977	5	8133	1	987	2840	440
0	0	2981	7969	5	8138	1	987	2840	440
0	0	2985	7960	5	8143	1	989	2840	440
0	0	2985	7953	5	8148	1	988	2840	440
0	0	2985	7947	5	8153	1	988	2840	440
0	0	2990	7943	5	8158	1	988	2850	440
0	0	2990	7940	5	8163	1	988	2850	440
0	0	2994	7935	5	8168	1	987	2850	440
0	0	2994	7930	5	8173	1	985	2850	440
0	0	3001	7925	5	8178	1	980	2850	440
0	0	3007	7919	5	8183	1	981	2850	440
0	0	3013	7915	5	8188	1	981	2850	440
0	0	3017	7915	5	8193	1	980	2850	440
0	0	3021	7911	5	8198	1	979	2850	440
0	0	3021	7911	5	8203	1	978	2850	440
0	0	3028	7911	5	8208	1	978	2850	440
0	0	3028	7911	5	8213	1	977	2850	440
0	0	3033	7911	5	8218	1	976	2850	440
0	0	3033	7911	5	8223	1	975	2850	440
0	0	3039	7911	5	8228	1	972	2850	440
0	0	3039	7911	5	8233	1	971	2850	440
0	0	3044	7911	5	8238	1	971	2850	440
0	0	3044	7911	5	8243	1	971	2850	440
0	0	3048	7911	5	8248	1	970	2850	440
0	0	3048	7916	5	8253	1	970	2850	440
0	0	3052	7916	5	8258	1	969	2850	440
0	0	3052	7922	5	8263	1	969	2850	440
0	0	3058	7927	5	8268	1	968	2850	440
0	0	3062	7934	5	8273	1	969	2850	440
0	0	3065	7942	5	8278	1	969	2850	440
0	0	3065	7954	5	8283	1	969	2850	440
0	0	3070	7967	5	8288	1	968	2840	420
0	0	3070	7982	5	8293	1	967	2840	420
0	0	3079	7998	5	8298	1	966	2840	410
0	0	3085	8015	5	8303	1	966	2840	410
0	0	3091	8034	5	8308	1	966	2830	410
0	0	3099	8056	5	8313	1	966	2830	410
0	0	3105	8080	5	8318	1	965	2830	410
0	0	3114	8107	5	8323	1	964	2830	410
0	0	3122	8134	5	8328	1	964	2830	410
0	0	3129	8160	5	8333	1	964	2830	410
0	0	3136	8186	5	8338	1	964	2810	410
0	0	3144	8213	5	8343	1	962	2810	410
0	0	3154	8237	5	8348	1	963	2810	410
0	0	3163	8262	5	8353	1	962	2810	410
0	0	3171	8282	5	8358	1	962	2800	420
0	0	3175	8298	5	8363	1	962	2800	420
0	0	3175	8313	5	8368	1	963	2800	420
0	0	3180	8327	5	8373	1	962	2800	420
0	0	3184	8340	5	8378	1	962	2800	420
0	0	3190	8350	5	8383	1	962	2780	420
0	0	3195	8357	5	8388	1	963	2780	400
0	0	3198	8357	5	8393	1	961	2780	400
0	0	3198	8365	5	8398	1	958	2770	390
0	0	3206	8371	5	8403	1	959	2770	390
0	0	3211	8377	5	8408	1	959	2760	390
0	0	3215	8385	5	8413	1	959	2760	390
0	0	3215	8388	5	8418	1	959	2760	390
0	0	3215	8388	5	8423	1	959	2760	390
0	0	3215	8394	5	8428	1	958	2760	390
0	0	3215	8394	5	8433	1	958	2760	390
0	0	3215	8394	5	8438	1	957	2760	390
0	0	3215	8394	5	8443	1	956	2750	390
0	0	3215	8397	5	8448	1	955	2750	390
0	0	3215	8397	5	8453	1	954	2750	390
0	0	3215	8397	5	8458	1	953	2750	390
0	0	3215	8397	5	8463	1	952	2750	390
0	0	3215	8397	5	8468	1	951	2750	390
0	0	3215	8397	5	8473	1	951	2750	390
0	0	3219	8397	5	8478	1	950	2750	390
0	0	3219	8393	5	8483	1	947	2750	390
0	0	3224	8389	5	8488	1	941	2750	390
0	0	3228	8385	5	8493	1	942	2750	390
0	0	3231	8380	5	8498	1	945	2750	390
0	0	3235	8374	5	8503	1	944	2750	390
0	0	3235	8366	5	8508	1	941	2750	390
0	0	3239	8356	5	8513	1	939	2750	390
0	0	3239	8339	5	8518	1	940	2750	390
0	0	3239	8317	5	8523	1	939	2750	390
0	0	3243	8290	5	8528	1	937	2750	390
0	0	3243	8257	5	8533	1	938	2750	390
0	0	3247	8221	5	8538	1	936	2750	390
0	0	3247	8182	5	8543	1	938	2760	390
0	0	3247	8144	5	8548	1	938	2760	390
0	0	3247	8112	5	8553	1	939	2760	390
0	0	3243	8086	5	8558	1	938	2770	390
0	0	3243	8064	5	8563	1	937	2770	390
0	0	3243	8044	5	8568	1	938	2770	390
0	0	3249	8024	5	8573	1	938	2790	390
0	0	3253	8004	5	8578	1	939	2790	390
0	0	3256	7988	5	8583	1	938	2800	400
0	0	3260	7973	5	8588	1	940	2800	400
0	0	3264	7959	5	8593	1	939	2810	410
0	0	3268	7943	5	8598	1	939	2830	410
0	0	3274	7928	5	8603	1	941	2830	410
0	0	3282	7913	5	8608	1	941	2830	410
0	0	3292	7898	5	8613	1	942	2840	410
0	0	3302	7887	5	8618	1	947	2840	410
0	0	3312	7877	5	8623	1	945	2840	410
0	0	3322	7869	5	8628	1	945	2840	390
0	0	3334	7862	5	8633	1	944	2840	390
0	0	3348	7856	5	8638	1	942	2840	380
0	0	3363	7853	5	8643	1	944	2840	380
0	0	3379	7849	5	8648	1	944	2840	380
0	0	3396	7849	5	8653	1	936	2850	380
0	0	3413	7844	5	8658	1	937	2850	380
0	0	3429	7844	5	8663	1	938	2850	380
0	0	3444	7844	5	8668	1	937	2850	380
0	0	3458	7844	5	8673	1	936	2850	380
0	0	3470	7844	5	8678	1	937	2850	390
0	0	3482	7844	5	8683	1	933	2850	390
0	0	3493	7844	5	8688	1	929	2860	410
0	0	3501	7844	5	8693	1	930	2860	410
0	0	3508	7849	5	8698	1	923	2860	410
0	0	3512	7853	5	8703	1	902	2860	410
0	0	3512	7853	5	8708	1	881	2860	410
0	0	3512	7860	5	8713	1	859	2860	410
0	0	3512	7867	5	8718	1	813	2860	410
0	0	3512	7875	5	8723	1	747	2860	410
0	0	3512	7887	5	8728	1	683	2860	410
0	0	3512	7901	5	8733	1	588	2850	410
0	0	3512	7918	5	8738	1	410	2860	420
0	0	3512	7938	5	8743	1	336	2860	420
0	0	3512	7958	5	8748	1	273	2870	440
0	0	3507	7979	5	8753	1	195	2870	440
0	0	3507	7999	5	8758	1	1	2870	440
0	0	3507	7999	5	8763	0	0	2870	440
0	0	3495	8036	5	8768	0	0	2870	440
0	0	3490	8052	5	8773	0	0	2870	440
0	0	3485	8066	5	8778	0	0	2840	420
0	0	3485	8077	5	8783	0	0	2840	420
0	0	3485	8085	5	8788	0	0	2840	420
0	0	3489	8093	5	8793	0	0	2850	440
0	0	3493	8100	5	8798	0	0	2850	440
0	0	3493	8109	5	8803	0	0	2850	440
0	0	3493	8119	5	8808	0	0	2850	440
0	0	3493	8131	5	8813	0	0	2850	440
0	0	3487	8145	5	8818	0	0	2850	440
0	0	3479	8159	5	8823	0	0	2850	440
0	0	3470	8175	5	8828	0	0	2850	440
0	0	3461	8192	5	8833	0	0	2850	440
0	0	3452	8210	5	8838	0	0	2840	420
0	0	3444	8229	5	8843	0	0	2830	390
0	0	3435	8249	5	8848	0	0	2810	360
0	0	3427	8270	5	8853	0	0	2810	350
0	0	3417	8290	5	8858	0	0	2800	330
0	0	3405	8312	5	8863	0	0	2790	310
0	0	3394	8332	5	8868	0	0	2780	300
0	0	3383	8350	5	8873	0	0	2780	300
0	0	3375	8366	5	8878	0	0	2770	300
0	0	3368	8381	5	8883	0	0	2770	300
0	0	3360	8395	5	8888	0	0	2770	300
0	0	3356	8408	5	8893	0	0	2760	300
0	0	3351	8421	5	8898	0	0	2760	300
0	0	3347	8433	5	8903	0	0	2750	300
0	0	3343	8444	5	8908	0	0	2750	300
0	0	3338	8455	5	8913	0	0	2750	300
0	0	3334	8466	5	8918	0	0	2730	300
0	0	3328	8477	5	8923	0	0	2730	300
0	0	3323	8488	5	8928	0	0	2730	300
0	0	3317	8500	5	8933	0	0	2730	300
0	0	3311	8511	5	8938	0	0	2720	300
0	0	3305	8520	5	8943	0	0	2720	300
0	0	3299	8528	5	8948	0	0	2710	300
0	0	3292	8534	5	8953	0	0	2710	300
0	0	3286	8538	5	8958	0	0	2710	300
0	0	3280	8538	5	8963	0	0	2710	300
0	0	3275	8538	5	8968	0	0	2710	300
0	0	3270	8538	5	8973	0	0	2710	300
0	0	3266	8538	5	8978	0	0	2710	300
0	0	3262	8538	5	8983	0	0	2710	300
0	0	3262	8538	5	8988	0	0	2710	300
0	0	3257	8542	5	8993	0	0	2710	300
0	0	3257	8542	5	8998	0	0	2710	300
0	0	3257	8546	5	9003	0	0	2710	300
0	0	3253	8546	5	9008	0	0	2710	300
0	0	3253	8553	5	9013	0	0	2710	300
0	0	3249	8558	5	9018	0	0	2710	300
0	0	3249	8565	5	9023	0	0	2720	300
0	0	3241	8573	5	9028	0	0	2720	300
0	0	3237	8582	5	9033	0	0	2720	300
0	0	3231	8590	5	9038	0	0	2720	300
0	0	3225	8598	5	9043	0	0	2720	300
0	0	3219	8605	5	9048	0	0	2730	300
0	0	3213	8612	5	9053	0	0	2730	300
0	0	3207	8619	5	9058	0	0	2730	300
0	0	3201	8624	5	9063	0	0	2730	300
0	0	3195	8629	5	9068	0	0	2730	300
0	0	3190	8633	5	9073	0	0	2730	300
0	0	3187	8633	5	9078	0	0	2730	300
0	0	3187	8636	5	9083	0	0	2730	310
0	0	3182	8636	5	9088	0	0	2730	310
0	0	3182	8633	5	9093	0	0	2730	330
0	0	3182	8633	5	9098	0	0	2730	330
0	0	3190	8633	5	9103	0	0	2730	330
0	0	3207	8713	4	9107	1	627	2760	360
0	0	3207	8723	5	9112	1	625	2770	360
0	0	3203	8730	5	9117	1	625	2770	360
0	0	3203	8735	5	9122	1	623	2770	360
0	0	3198	8740	5	9127	1	619	2780	360
0	0	3194	8744	5	9132	1	619	2780	360
0	0	3190	8749	5	9137	1	619	2780	360
0	0	3183	8754	5	9142	1	616	2790	360
0	0	3176	8758	6	9148	1	616	2790	360
0	0	3168	8762	5	9153	1	611	2800	360
0	0	3160	8762	5	9158	1	609	2800	360
0	0	3151	8767	5	9163	1	609	2800	360
0	0	3143	8767	5	9168	1	609	2810	350
0	0	3134	8767	5	9173	1	609	2810	350
0	0	3125	8767	5	9178	1	609	2810	350
0	0	3117	8767	5	9183	1	616	2830	350
0	0	3109	8763	5	9188	1	617	2830	350
0	0	3103	8758	5	9193	1	621	2830	350
0	0	3097	8751	5	9198	1	621	2830	350
0	0	3093	8742	5	9203	1	627	2830	350
0	0	3093	8730	5	9208	1	635	2830	350
0	0	3089	8717	5	9213	1	651	2830	350
0	0	3089	8704	5	9218	1	651	2830	350
0	0	3089	8691	5	9223	1	659	2830	350
0	0	3089	8679	5	9228	1	681	2830	350
0	0	3095	8665	5	9233	1	681	2830	350
0	0	3099	8651	5	9238	1	687	2810	350
0	0	3105	8638	5	9243	1	684	2810	350
0	0	3112	8625	5	9248	1	683	2810	350
0	0	3120	8614	5	9253	1	683	2800	360
0	0	3129	8606	5	9258	1	681	2800	360
0	0	3138	8600	5	9263	1	671	2800	360
0	0	3147	8596	5	9268	1	661	2800	360
0	0	3156	8596	5	9273	1	616	2790	360
0	0	3165	8591	5	9278	1	556	2790	360
0	0	3172	8591	5	9283	1	454	2790	360
0	0	3181	8591	5	9288	1	382	2780	360
0	0	3189	8591	5	9293	1	326	2780	360
0	0	3197	8591	5	9298	1	303	2770	360
0	0	3205	8596	5	9303	1	277	2770	360
0	0	3211	8602	5	9308	1	231	2760	360
0	0	3218	8610	5	9313	1	177	2760	360
0	0	3224	8617	5	9318	1	90	2760	360
0	0	3224	8617	5	9323	0	0	2760	360
0	0	3235	8633	5	9328	0	0	2760	360
0	0	3240	8638	5	9333	0	0	2760	360
0	0	3245	8642	5	9338	0	0	2760	360
0	0	3251	8642	5	9343	0	0	2760	360
0	0	3260	8638	5	9348	0	0	2760	360
0	0	3269	8632	5	9353	0	0	2760	360
0	0	3281	8624	5	9358	0	0	2740	360
0	0	3292	8616	5	9363	0	0	2740	340
0	0	3304	8609	5	9368	0	0	2740	340
0	0	3314	8601	5	9373	0	0	2730	330
0	0	3324	8593	5	9378	0	0	2730	330
0	0	3332	8586	5	9383	0	0	2730	330
0	0	3338	8579	5	9388	0	0	2720	310
0	0	3343	8571	5	9393	0	0	2720	310
0	0	3346	8563	5	9398	0	0	2720	300
0	0	3346	8555	5	9403	0	0	2720	300
0	0	3352	8548	5	9408	0	0	2710	300
0	0	3352	8541	5	9413	0	0	2710	300
0	0	3357	8534	5	9418	0	0	2710	300
0	0	3357	8526	5	9423	0	0	2710	300
0	0	3363	8515	5	9428	0	0	2710	300
0	0	3368	8503	5	9433	0	0	2710	300
0	0	3373	8488	5	9438	0	0	2710	300
0	0	3380	8470	5	9443	0	0	2710	300
0	0	3387	8449	5	9448	0	0	2710	300
0	0	3394	8425	5	9453	0	0	2710	300
0	0	3401	8399	5	9458	0	0	2710	300
0	0	3407	8371	5	9463	0	0	2710	300
0	0	3413	8342	5	9468	0	0	2710	300
0	0	3417	8311	5	9473	0	0	2710	300
0	0	3421	8281	5	9478	0	0	2720	300
0	0	3421	8254	5	9483	0	0	2720	300
0	0	3421	8230	5	9488	0	0	2730	300
0	0	3421	8209	5	9493	0	0	2730	300
0	0	3421	8193	5	9498	0	0	2730	300
0	0	3421	8176	5	9503	0	0	2750	300
0	0	3421	8163	5	9508	0	0	2750	300
0	0	3421	8151	5	9513	0	0	2750	300
0	0	3416	8140	5	9518	0	0	2750	300
0	0	3416	8130	5	9523	0	0	2760	300
0	0	3411	8121	5	9528	0	0	2760	300
0	0	3411	8111	5	9533	0	0	2770	300
0	0	3407	8101	5	9538	0	0	2770	300
0	0	3407	8092	5	9543	0	0	2780	300
0	0	3402	8081	5	9548	0	0	2780	300
0	0	3402	8072	5	9553	0	0	2780	300
0	0	3398	8063	5	9558	0	0	2790	300
0	0	3398	8055	5	9563	0	0	2790	300
0	0	3395	8048	5	9568	0	0	2790	300
0	0	3395	8042	5	9573	0	0	2790	300
0	0	3389	8035	5	9578	0	0	2790	300
0	0	3386	8031	5	9583	0	0	2800	300
0	0	3386	8025	5	9588	0	0	2800	300
0	0	3382	8020	5	9593	0	0	2800	300
0	0	3382	8013	5	9598	0	0	2800	300
0	0	3382	8006	5	9603	0	0	2800	300
0	0	3378	7997	5	9608	0	0	2800	300
0	0	3378	7989	5	9613	0	0	2800	300
0	0	3378	7979	5	9618	0	0	2800	300
0	0	3378	7969	5	9623	0	0	2800	300
0	0	3378	7961	5	9628	0	0	2800	300
0	0	3378	7953	5	9633	0	0	2810	310
0	0	3375	7948	5	9638	0	0	2810	310
0	0	3375	7944	5	9643	0	0	2820	320
0	0	3375	7939	5	9648	0	0	2820	320
0	0	3375	7936	5	9653	0	0	2820	320
0	0	3375	7936	5	9658	0	0	2820	330
0	0	3383	7932	5	9663	0	0	2820	330
0	0	3388	7932	5	9668	0	0	2830	350
0	0	3392	7936	5	9673	0	0	2830	350
0	0	3392	7936	5	9678	0	0	2830	350
0	0	3392	7941	5	9683	0	0	2830	350
0	0	3392	7941	5	9688	0	0	2830	350
0	0	3392	7947	5	9693	0	0	2830	350
0	0	3392	7952	3	9696	1	336	2840	380
0	0	3392	7952	5	9701	1	375	2840	380
0	0	3395	7952	5	9706	1	410	2840	380
0	0	3399	7952	5	9711	1	431	2840	380
0	0	3403	7952	5	9716	1	454	2840	380
0	0	3407	7947	5	9721	1	506	2840	380
0	0	3412	7947	5	9726	1	554	2840	380
0	0	3417	7943	5	9731	1	575	2840	380
0	0	3421	7943	5	9736	1	592	2840	380
0	0	3425	7939	5	9741	1	633	2840	380
0	0	3429	7939	5	9746	1	662	2840	380
0	0	3429	7939	5	9751	1	681	2840	380
0	0	3433	7939	5	9756	1	694	2840	380
0	0	3433	7939	5	9761	1	703	2840	380
0	0	3433	7939	5	9766	1	712	2840	380
0	0	3433	7939	5	9771	1	718	2840	380
0	0	3433	7939	5	9776	1	724	2840	380
0	0	3433	7939	5	9781	1	733	2840	380
0	0	3433	7939	5	9786	1	743	2840	380
0	0	3433	7939	5	9791	1	754	2840	380
0	0	3433	7939	5	9796	1	765	2840	380
0	0	3433	7939	5	9801	1	777	2840	380
0	0	3433	7939	5	9806	1	790	2840	380
0	0	3433	7939	5	9811	1	800	2840	380
0	0	3433	7939	5	9816	1	811	2840	380
0	0	3433	7939	5	9821	1	822	2840	380
0	0	3433	7939	5	9826	1	833	2840	380
0	0	3433	7939	5	9831	1	843	2840	380
0	0	3433	7939	5	9836	1	852	2840	380
0	0	3433	7939	5	9841	1	859	2840	380
0	0	3436	7939	5	9846	1	865	2840	380
0	0	3436	7936	5	9851	1	870	2840	380
0	0	3436	7936	5	9856	1	873	2840	380
0	0	3436	7936	5	9861	1	875	2840	380
0	0	3436	7936	5	9866	1	876	2840	380
0	0	3436	7936	5	9871	1	878	2840	380
0	0	3436	7936	5	9876	1	878	2840	380
0	0	3436	7936	5	9881	1	880	2840	380
0	0	3436	7936	5	9886	1	883	2840	380
0	0	3436	7936	5	9891	1	889	2840	380
0	0	3436	7936	5	9896	1	899	2840	380
0	0	3436	7936	5	9901	1	909	2840	380
0	0	3436	7936	5	9906	1	918	2840	380
0	0	3436	7939	5	9911	1	926	2840	380
0	0	3441	7939	5	9916	1	934	2840	380
0	0	3441	7939	5	9921	1	942	2840	380
0	0	3445	7943	5	9926	1	947	2840	380
0	0	3445	7943	5	9931	1	952	2840	380
0	0	3449	7947	5	9936	1	955	2840	380
0	0	3454	7947	5	9941	1	953	2840	380
0	0	3462	7956	5	9946	1	954	2840	380
0	0	3471	7966	5	9951	1	955	2840	380
0	0	3483	7979	5	9956	1	955	2830	390
0	0	3496	7994	5	9961	1	954	2830	390
0	0	3508	8011	5	9966	1	956	2840	410
0	0	3520	8030	5	9971	1	958	2840	410
0	0	3533	8052	5	9976	1	958	2840	410
0	0	3546	8079	5	9981	1	957	2840	410
0	0	3560	8112	5	9986	1	957	2830	410
0	0	3575	8145	5	9991	1	956	2830	410
[truncated: 182 more rows]
