# Supplementary material for: “Let Me Hear Your Handwriting!” Evaluating the Movement Fluency from Its Sonification
Source: PLoS One. 2015 Jun 17;10(6):e0128388. doi: 10.1371/journal.pone.0128388 (PMC4470513; doi:10.1371/journal.pone.0128388)
Supplement: S1 Dataset — (ZIP) [file pone.0128388.s004.zip › S4_Dataset_Experiment1/NA6.txt]

Identification :	nathan
2008-09-26	09:51:11
Fichier origine :	C:\Documents and Settings\schon\Bureau\Ecriture\nathan lapin6.txt
Nb segments :	1
Seg	Num	X /100 mm	Y /100 mm	Interv ms	Time ms	Tip	P	Az	Al
0	0	7892	6987	20	20	0	0	3050	340
0	0	7892	6992	5	25	0	0	3030	340
0	0	7899	7001	5	30	0	0	3030	340
0	0	7906	7014	5	35	0	0	3030	340
0	0	7915	7032	5	40	0	0	3030	340
0	0	7922	7051	5	45	0	0	3030	340
0	0	7930	7072	5	50	0	0	3020	340
0	0	7937	7095	5	55	0	0	3020	340
0	0	7943	7118	5	60	0	0	3000	330
0	0	7950	7143	5	65	0	0	2990	330
0	0	7954	7166	5	70	0	0	2980	330
0	0	7954	7190	5	75	0	0	2980	330
0	0	7954	7213	5	80	0	0	2970	330
0	0	7954	7234	5	85	0	0	2970	330
0	0	7954	7254	5	90	0	0	2970	330
0	0	7954	7271	5	95	0	0	2950	330
0	0	7954	7287	5	100	0	0	2940	320
0	0	7949	7303	5	105	0	0	2930	320
0	0	7945	7315	5	110	0	0	2910	310
0	0	7937	7327	5	115	0	0	2910	310
0	0	7928	7339	5	120	0	0	2900	310
0	0	7917	7350	5	125	0	0	2900	310
0	0	7904	7364	5	130	0	0	2880	320
0	0	7890	7379	5	135	0	0	2880	320
0	0	7876	7396	5	140	0	0	2880	320
0	0	7861	7412	5	145	0	0	2880	320
0	0	7844	7427	5	150	0	0	2870	330
0	0	7824	7443	5	155	0	0	2870	330
0	0	7802	7460	5	160	0	0	2870	350
0	0	7778	7480	5	165	0	0	2860	350
0	0	7752	7502	5	170	0	0	2860	360
0	0	7725	7524	5	175	0	0	2850	360
0	0	7700	7546	5	180	0	0	2850	380
0	0	7675	7567	5	185	0	0	2840	390
0	0	7655	7584	5	190	0	0	2840	390
0	0	7637	7600	5	195	0	0	2850	390
0	0	7623	7613	5	200	0	0	2870	390
0	0	7612	7625	5	205	0	0	2880	360
0	0	7603	7639	5	210	0	0	2870	330
0	0	7595	7655	5	215	0	0	2870	300
0	0	7588	7674	5	220	0	0	2880	290
0	0	7578	7697	5	225	0	0	2900	290
0	0	7568	7724	5	230	0	0	2920	280
0	0	7557	7754	5	235	0	0	2930	280
0	0	7541	7788	5	240	0	0	2950	280
0	0	7525	7821	5	245	0	0	2970	270
0	0	7505	7851	5	250	0	0	2970	270
0	0	7485	7879	5	255	0	0	3000	270
0	0	7465	7904	5	260	0	0	3020	260
0	0	7444	7927	5	265	0	0	3030	260
0	0	7421	7949	5	270	0	0	3050	250
0	0	7397	7968	5	275	0	0	3050	250
0	0	7372	7985	5	280	0	0	3030	260
0	0	7346	8001	5	285	0	0	3020	260
0	0	7320	8011	5	290	0	0	2990	270
0	0	7295	8020	5	295	0	0	2970	270
0	0	7270	8027	5	300	0	0	2970	270
0	0	7246	8032	5	305	0	0	2950	280
0	0	7221	8041	5	310	0	0	2930	280
0	0	7198	8049	5	315	0	0	2920	280
0	0	7176	8059	5	320	0	0	2910	280
0	0	7154	8070	5	325	0	0	2900	290
0	0	7134	8080	5	330	0	0	2880	290
0	0	7116	8089	5	335	0	0	2880	290
0	0	7099	8097	5	340	0	0	2880	290
0	0	7084	8103	5	345	0	0	2860	290
0	0	7071	8107	5	350	0	0	2860	290
0	0	7059	8111	5	355	0	0	2860	290
0	0	7047	8111	5	360	0	0	2840	290
0	0	7036	8118	5	365	0	0	2840	290
0	0	7024	8124	5	370	0	0	2840	290
0	0	7011	8132	5	375	0	0	2840	290
0	0	6999	8142	5	380	0	0	2820	290
0	0	6984	8153	5	385	0	0	2830	300
0	0	6970	8164	5	390	0	0	2820	300
0	0	6955	8175	5	395	0	0	2830	320
0	0	6939	8187	5	400	0	0	2820	330
0	0	6923	8199	5	405	0	0	2830	350
0	0	6908	8211	5	410	0	0	2830	350
0	0	6892	8223	5	415	0	0	2840	360
0	0	6878	8234	5	420	0	0	2830	360
0	0	6865	8246	5	425	0	0	2840	380
0	0	6851	8256	5	430	0	0	2840	380
0	0	6838	8265	5	435	0	0	2830	390
0	0	6823	8272	5	440	0	0	2830	390
0	0	6806	8276	5	445	0	0	2840	410
0	0	6788	8276	5	450	0	0	2830	420
0	0	6768	8276	5	455	0	0	2830	420
0	0	6750	8270	5	460	0	0	2840	440
0	0	6731	8264	5	465	0	0	2840	440
0	0	6712	8258	5	470	0	0	2840	450
0	0	6694	8253	5	475	0	0	2840	450
0	0	6673	8253	5	480	0	0	2830	470
0	0	6653	8253	5	485	0	0	2840	480
0	0	6632	8253	5	490	0	0	2840	480
0	0	6610	8257	5	495	0	0	2850	500
0	0	6589	8257	5	500	0	0	2850	510
0	0	6566	8264	5	505	0	0	2850	500
0	0	6545	8264	5	510	0	0	2840	480
0	0	6525	8269	5	515	0	0	2830	470
0	0	6505	8269	5	520	0	0	2820	440
0	0	6486	8275	5	525	0	0	2810	420
0	0	6469	8275	5	530	0	0	2810	410
0	0	6452	8279	5	535	0	0	2800	390
0	0	6434	8279	5	540	0	0	2790	370
0	0	6416	8279	5	545	0	0	2780	360
0	0	6399	8276	5	550	0	0	2770	340
0	0	6385	8269	5	555	0	0	2770	340
0	0	6375	8259	5	560	0	0	2770	330
0	0	6369	8246	5	565	0	0	2770	310
0	0	6365	8231	5	570	0	0	2760	300
0	0	6365	8215	5	575	0	0	2760	300
0	0	6360	8197	5	580	0	0	2760	300
0	0	6356	8181	5	585	0	0	2770	300
0	0	6352	8166	5	590	0	0	2770	300
0	0	6346	8151	5	595	0	0	2770	310
0	0	6340	8137	5	600	0	0	2780	330
0	0	6336	8123	5	605	0	0	2780	340
0	0	6331	8111	5	610	0	0	2800	360
0	0	6325	8102	5	615	0	0	2810	370
0	0	6320	8095	5	620	0	0	2810	370
0	0	6313	8089	5	625	0	0	2820	380
0	0	6307	8084	5	630	0	0	2820	380
0	0	6302	8080	5	635	0	0	2820	380
0	0	6297	8075	5	640	0	0	2840	380
0	0	6293	8070	5	645	0	0	2840	380
0	0	6289	8063	5	650	0	0	2840	390
0	0	6289	8054	5	655	0	0	2840	390
0	0	6284	8044	5	660	0	0	2860	410
0	0	6284	8033	5	665	0	0	2860	410
0	0	6280	8021	5	670	0	0	2860	410
0	0	6280	8008	5	675	0	0	2860	410
0	0	6280	7994	5	680	0	0	2880	410
0	0	6280	7978	5	685	0	0	2880	410
0	0	6286	7963	5	690	0	0	2880	410
0	0	6290	7947	5	695	0	0	2880	410
0	0	6290	7931	5	700	0	0	2890	400
0	0	6296	7916	5	705	0	0	2890	400
0	0	6300	7900	5	710	0	0	2890	400
0	0	6304	7884	5	715	0	0	2890	400
0	0	6309	7868	5	720	0	0	2910	400
0	0	6315	7851	5	725	0	0	2910	400
0	0	6321	7833	5	730	0	0	2910	400
0	0	6328	7815	5	735	0	0	2920	400
0	0	6337	7796	5	740	0	0	2920	400
0	0	6346	7777	5	745	0	0	2920	400
0	0	6357	7759	5	750	0	0	2940	400
0	0	6367	7742	5	755	0	0	2940	400
0	0	6377	7725	5	760	0	0	2940	400
0	0	6386	7711	5	765	0	0	2940	400
0	0	6395	7697	5	770	0	0	2950	390
0	0	6405	7685	5	775	0	0	2950	390
0	0	6416	7673	5	780	0	0	2950	390
0	0	6427	7663	5	785	0	0	2970	390
0	0	6438	7654	5	790	0	0	2970	390
0	0	6449	7648	5	795	0	0	2970	390
0	0	6460	7648	5	800	0	0	2970	390
0	0	6471	7648	5	805	0	0	2970	390
0	0	6482	7648	5	810	0	0	2970	390
0	0	6495	7648	5	815	0	0	2970	390
0	0	6510	7657	5	820	0	0	2970	390
0	0	6525	7665	5	825	0	0	2990	380
0	0	6541	7674	5	830	0	0	2990	380
0	0	6555	7683	5	835	0	0	2990	380
0	0	6566	7692	5	840	0	0	2990	380
0	0	6574	7700	5	845	0	0	3000	390
0	0	6581	7706	5	850	0	0	2980	390
0	0	6586	7711	5	855	0	0	3000	410
0	0	6586	7711	5	860	0	0	3010	420
0	0	6591	7714	5	865	0	0	3010	420
0	0	6591	7714	5	870	0	0	3020	430
0	0	6591	7714	5	875	0	0	3030	440
0	0	6584	7718	5	880	0	0	3030	440
0	0	6579	7718	5	885	0	0	3040	460
0	0	6574	7718	5	890	0	0	3030	470
0	0	6571	7714	5	895	0	0	3030	470
0	0	6600	7678	3	898	1	719	3040	520
0	0	6600	7678	5	903	1	775	3040	520
0	0	6604	7678	5	908	1	816	3040	520
0	0	6604	7678	5	913	1	849	3040	520
0	0	6604	7678	5	918	1	874	3040	520
0	0	6604	7678	5	923	1	896	3040	520
0	0	6604	7678	5	928	1	912	3040	520
0	0	6604	7678	5	933	1	925	3040	520
0	0	6604	7678	5	938	1	935	3040	520
0	0	6604	7678	5	943	1	944	3040	520
0	0	6604	7678	5	948	1	951	3040	520
0	0	6604	7678	5	953	1	957	3040	520
0	0	6604	7678	5	958	1	961	3040	520
0	0	6604	7678	5	963	1	965	3040	520
0	0	6604	7678	5	968	1	968	3040	520
0	0	6604	7678	5	973	1	970	3040	520
0	0	6604	7678	5	978	1	971	3040	520
0	0	6608	7678	5	983	1	973	3040	520
0	0	6608	7678	5	988	1	975	3040	520
0	0	6608	7678	5	993	1	977	3040	520
0	0	6608	7678	5	998	1	979	3040	520
0	0	6608	7678	5	1003	1	981	3040	520
0	0	6608	7678	5	1008	1	984	3040	520
0	0	6608	7678	5	1013	1	986	3040	520
0	0	6608	7678	5	1018	1	989	3040	520
0	0	6608	7678	5	1023	1	991	3040	520
0	0	6611	7678	5	1028	1	992	3040	520
0	0	6611	7682	5	1033	1	993	3040	520
0	0	6615	7682	5	1038	1	993	3040	520
0	0	6622	7689	5	1043	1	992	3040	520
0	0	6633	7694	5	1048	1	993	3040	520
0	0	6646	7701	5	1053	1	994	3040	520
0	0	6659	7708	5	1058	1	993	3040	520
0	0	6670	7718	5	1063	1	994	3040	520
0	0	6682	7729	5	1068	1	994	3030	520
0	0	6695	7743	5	1073	1	994	3010	510
0	0	6708	7758	5	1078	1	995	3010	510
0	0	6720	7770	5	1083	1	996	3000	500
0	0	6730	7780	5	1088	1	998	3000	500
0	0	6735	7787	5	1093	1	1000	3000	500
0	0	6739	7792	5	1098	1	1002	3000	500
0	0	6742	7796	5	1103	1	1002	3000	500
0	0	6746	7803	5	1108	1	1003	3000	500
0	0	6753	7811	5	1113	1	1003	3000	500
0	0	6763	7822	5	1118	1	1003	3000	500
0	0	6774	7831	5	1123	1	1005	3000	500
0	0	6783	7839	5	1128	1	1005	2990	480
0	0	6788	7846	5	1133	1	1006	2990	480
0	0	6788	7851	5	1138	1	1007	2980	480
0	0	6792	7858	5	1143	1	1007	2980	480
0	0	6792	7865	5	1148	1	1008	2980	480
0	0	6798	7875	5	1153	1	1007	2980	480
0	0	6803	7886	5	1158	1	1007	2950	480
0	0	6810	7896	5	1163	1	1007	2950	480
0	0	6814	7904	5	1168	1	1007	2950	480
0	0	6814	7910	5	1173	1	1008	2950	480
0	0	6818	7910	5	1178	1	1008	2950	480
0	0	6818	7918	5	1183	1	1009	2950	480
0	0	6824	7928	5	1188	1	1008	2950	480
0	0	6832	7940	5	1193	1	1008	2940	460
0	0	6840	7952	5	1198	1	1009	2940	460
0	0	6846	7963	5	1203	1	1011	2930	460
0	0	6846	7968	5	1208	1	1012	2930	460
0	0	6846	7973	5	1213	1	1013	2930	460
0	0	6846	7980	5	1218	1	1012	2930	460
0	0	6853	7988	5	1223	1	1013	2930	460
0	0	6857	7995	5	1228	1	1013	2930	460
0	0	6857	8000	5	1233	1	1014	2930	460
0	0	6860	8004	5	1238	1	1014	2930	460
0	0	6860	8009	5	1243	1	1014	2920	460
0	0	6867	8018	5	1248	1	1014	2920	460
0	0	6874	8028	5	1253	1	1014	2920	460
0	0	6881	8038	5	1258	1	1015	2920	460
0	0	6886	8047	5	1263	1	1015	2920	460
0	0	6886	8052	5	1268	1	1015	2920	460
0	0	6890	8056	5	1273	1	1016	2920	460
0	0	6890	8061	5	1278	1	1016	2920	460
0	0	6895	8065	5	1283	1	1016	2920	460
0	0	6898	8070	5	1288	1	1016	2920	460
0	0	6898	8076	5	1293	1	1016	2920	460
0	0	6909	8088	5	1298	1	1016	2920	460
0	0	6917	8098	5	1303	1	1015	2920	460
0	0	6922	8109	5	1308	1	1016	2920	460
0	0	6926	8118	5	1313	1	1017	2910	440
0	0	6926	8118	5	1318	1	1017	2910	440
0	0	6926	8118	5	1323	1	1017	2900	430
0	0	6926	8121	5	1328	1	1018	2900	430
0	0	6926	8121	5	1333	1	1019	2900	430
0	0	6926	8121	5	1338	1	1019	2900	430
0	0	6926	8121	5	1343	1	1019	2900	430
0	0	6926	8121	5	1348	1	1019	2900	430
0	0	6926	8121	5	1353	1	1019	2900	430
0	0	6926	8128	5	1358	1	1019	2900	430
0	0	6932	8138	5	1363	1	1020	2880	440
0	0	6940	8155	5	1368	1	1019	2880	440
0	0	6948	8175	5	1373	1	1018	2880	440
0	0	6959	8196	5	1378	1	1018	2880	440
0	0	6966	8213	5	1383	1	1018	2880	440
0	0	6970	8227	5	1388	1	1018	2880	440
0	0	6975	8242	5	1393	1	1017	2880	440
0	0	6981	8257	5	1398	1	1018	2880	440
0	0	6988	8270	5	1403	1	1018	2880	440
0	0	6993	8279	5	1408	1	1018	2880	440
0	0	6993	8284	5	1413	1	1018	2880	440
0	0	6997	8289	5	1418	1	1018	2870	440
0	0	7004	8304	5	1423	1	1018	2870	440
0	0	7012	8321	5	1428	1	1018	2860	420
0	0	7021	8341	5	1433	1	1018	2860	420
0	0	7026	8359	5	1438	1	1018	2850	410
0	0	7026	8367	5	1443	1	1018	2850	410
0	0	7026	8374	5	1448	1	1018	2840	410
0	0	7026	8381	5	1453	1	1017	2840	410
0	0	7032	8396	5	1458	1	1017	2840	410
0	0	7039	8414	5	1463	1	1016	2840	410
0	0	7046	8434	5	1468	1	1017	2840	410
0	0	7051	8454	5	1473	1	1016	2830	410
0	0	7051	8466	5	1478	1	1016	2830	410
0	0	7051	8474	5	1483	1	1016	2830	410
0	0	7051	8483	5	1488	1	1016	2830	410
0	0	7057	8492	5	1493	1	1016	2830	410
0	0	7057	8504	5	1498	1	1016	2810	410
0	0	7064	8517	5	1503	1	1017	2810	410
0	0	7064	8529	5	1508	1	1016	2810	410
0	0	7068	8539	5	1513	1	1016	2810	410
0	0	7068	8547	5	1518	1	1017	2810	410
0	0	7068	8554	5	1523	1	1016	2810	410
0	0	7068	8561	5	1528	1	1016	2800	420
0	0	7068	8568	5	1533	1	1016	2800	420
0	0	7068	8576	5	1538	1	1015	2800	420
0	0	7068	8584	5	1543	1	1015	2800	420
0	0	7072	8594	5	1548	1	1012	2800	420
0	0	7077	8606	5	1553	1	1009	2800	420
0	0	7084	8625	5	1558	1	1005	2780	420
0	0	7093	8650	5	1563	1	1003	2780	420
0	0	7103	8677	5	1568	1	1001	2780	420
0	0	7112	8703	5	1573	1	1001	2780	420
0	0	7118	8726	5	1578	1	1001	2780	420
0	0	7122	8744	5	1583	1	1001	2780	420
0	0	7127	8759	5	1588	1	1000	2780	420
0	0	7130	8771	5	1593	1	1000	2780	400
0	0	7130	8779	5	1598	1	1001	2790	400
0	0	7134	8779	5	1603	1	1001	2790	390
0	0	7134	8783	5	1608	1	1000	2790	390
0	0	7131	8783	5	1613	1	1000	2790	390
0	0	7131	8783	5	1618	1	998	2790	390
0	0	7131	8783	5	1623	1	997	2790	390
0	0	7131	8787	5	1628	1	995	2790	390
0	0	7131	8787	5	1633	1	994	2790	390
0	0	7131	8791	5	1638	1	993	2800	390
0	0	7131	8797	5	1643	1	993	2800	390
0	0	7131	8807	5	1648	1	991	2800	390
0	0	7131	8819	5	1653	1	989	2800	390
0	0	7131	8830	5	1658	1	988	2800	390
0	0	7131	8838	5	1663	1	988	2800	390
0	0	7131	8843	5	1668	1	987	2800	390
0	0	7127	8847	5	1673	1	987	2800	390
0	0	7127	8851	5	1678	1	985	2800	390
0	0	7124	8855	5	1683	1	985	2800	390
0	0	7124	8860	5	1688	1	984	2800	390
0	0	7119	8864	5	1693	1	982	2800	390
0	0	7119	8870	5	1698	1	981	2800	390
0	0	7115	8875	5	1703	1	979	2790	390
0	0	7115	8879	5	1708	1	976	2790	390
0	0	7115	8879	5	1713	1	975	2790	390
0	0	7111	8883	5	1718	1	973	2790	390
0	0	7111	8883	5	1723	1	972	2790	390
0	0	7111	8883	5	1728	1	970	2790	390
0	0	7111	8883	5	1733	1	969	2790	390
0	0	7111	8883	5	1738	1	969	2790	390
0	0	7111	8883	5	1743	1	968	2790	390
0	0	7111	8887	5	1748	1	967	2790	390
0	0	7111	8887	5	1753	1	967	2790	390
0	0	7111	8891	5	1758	1	966	2790	390
0	0	7107	8891	5	1763	1	965	2790	390
0	0	7107	8896	5	1768	1	965	2790	390
0	0	7103	8900	5	1773	1	964	2790	390
0	0	7103	8907	5	1778	1	964	2790	390
0	0	7097	8915	5	1783	1	961	2790	390
0	0	7097	8922	5	1788	1	959	2790	390
0	0	7092	8928	5	1793	1	959	2790	390
0	0	7088	8934	5	1798	1	961	2790	390
0	0	7082	8942	5	1803	1	960	2790	390
0	0	7077	8951	5	1808	1	959	2790	390
0	0	7072	8960	5	1813	1	958	2790	390
0	0	7068	8967	5	1818	1	958	2790	390
0	0	7065	8973	5	1823	1	958	2790	390
0	0	7065	8977	5	1828	1	955	2790	390
0	0	7059	8980	5	1833	1	952	2790	390
0	0	7059	8980	5	1838	1	952	2790	390
0	0	7059	8984	5	1843	1	952	2790	390
0	0	7059	8984	5	1848	1	951	2790	390
0	0	7056	8984	5	1853	1	952	2790	390
0	0	7056	8984	5	1858	1	952	2790	390
0	0	7056	8984	5	1863	1	952	2790	390
0	0	7056	8984	5	1868	1	952	2790	390
0	0	7056	8984	5	1873	1	953	2790	390
0	0	7056	8984	5	1878	1	953	2790	390
0	0	7056	8984	5	1883	1	953	2790	390
0	0	7056	8984	5	1888	1	953	2790	390
0	0	7052	8988	6	1894	1	953	2790	390
0	0	7052	8988	5	1899	1	952	2770	390
0	0	7052	8988	5	1904	1	952	2770	390
0	0	7052	8988	5	1909	1	952	2770	390
0	0	7052	8988	5	1914	1	951	2770	390
0	0	7052	8988	5	1919	1	951	2770	390
0	0	7052	8988	5	1924	1	951	2770	390
0	0	7052	8988	5	1929	1	951	2770	390
0	0	7052	8984	5	1934	1	951	2770	390
0	0	7049	8984	5	1939	1	951	2770	390
0	0	7049	8984	5	1944	1	952	2770	390
0	0	7049	8984	5	1949	1	953	2770	390
0	0	7043	8981	5	1954	1	954	2770	390
0	0	7040	8981	5	1959	1	955	2770	390
0	0	7035	8976	5	1964	1	956	2770	390
0	0	7031	8972	5	1969	1	957	2770	390
0	0	7027	8967	5	1974	1	958	2770	390
0	0	7023	8962	5	1979	1	960	2770	390
0	0	7018	8955	5	1984	1	964	2770	390
0	0	7012	8948	5	1989	1	966	2770	390
0	0	7007	8942	5	1994	1	968	2770	390
0	0	7007	8937	5	1999	1	970	2770	390
0	0	7002	8934	5	2004	1	972	2770	390
0	0	7002	8934	5	2009	1	975	2790	390
0	0	7002	8927	5	2014	1	978	2790	390
0	0	6998	8920	5	2019	1	980	2790	390
0	0	6995	8908	5	2024	1	980	2790	390
0	0	6990	8894	5	2029	1	985	2790	390
0	0	6990	8881	5	2034	1	987	2790	390
0	0	6984	8872	5	2039	1	987	2790	390
0	0	6984	8868	5	2044	1	987	2790	390
0	0	6984	8868	5	2049	1	987	2790	390
0	0	6984	8863	5	2054	1	987	2790	390
0	0	6980	8860	5	2059	1	987	2790	390
0	0	6980	8855	5	2064	1	987	2790	390
0	0	6977	8852	5	2069	1	987	2790	390
0	0	6977	8852	5	2074	1	987	2800	390
0	0	6973	8847	5	2079	1	987	2800	390
0	0	6973	8847	5	2084	1	987	2800	390
0	0	6973	8847	5	2089	1	987	2800	390
0	0	6969	8841	5	2094	1	987	2800	390
0	0	6969	8833	5	2099	1	988	2800	390
0	0	6961	8821	5	2104	1	989	2800	390
0	0	6955	8807	5	2109	1	992	2800	390
0	0	6949	8793	5	2114	1	992	2800	400
0	0	6944	8780	5	2119	1	993	2800	400
0	0	6944	8770	5	2124	1	993	2810	410
0	0	6938	8759	5	2129	1	995	2810	410
0	0	6938	8750	5	2134	1	997	2810	410
0	0	6938	8743	5	2139	1	997	2830	410
0	0	6938	8736	5	2144	1	998	2830	410
0	0	6938	8727	5	2149	1	998	2830	410
0	0	6935	8713	5	2154	1	998	2830	410
0	0	6935	8694	5	2159	1	1000	2830	410
0	0	6928	8674	5	2164	1	1003	2830	410
0	0	6928	8656	5	2169	1	1002	2830	410
0	0	6921	8643	5	2174	1	1003	2830	410
0	0	6921	8634	5	2179	1	1005	2830	410
0	0	6921	8627	5	2184	1	1006	2830	410
0	0	6917	8622	5	2189	1	1007	2830	410
0	0	6917	8617	5	2194	1	1008	2810	410
0	0	6917	8613	5	2199	1	1009	2810	410
0	0	6917	8605	5	2204	1	1010	2810	410
0	0	6917	8596	5	2209	1	1011	2810	410
0	0	6917	8585	5	2214	1	1012	2810	410
0	0	6917	8573	5	2219	1	1013	2800	420
0	0	6917	8561	5	2224	1	1014	2800	420
0	0	6917	8547	5	2229	1	1014	2800	420
0	0	6917	8530	5	2234	1	1015	2800	420
0	0	6917	8514	5	2239	1	1019	2800	430
0	0	6917	8500	5	2244	1	1019	2800	430
0	0	6917	8492	5	2249	1	1020	2810	440
0	0	6917	8488	5	2254	1	1020	2810	440
0	0	6921	8488	5	2259	1	1021	2810	440
0	0	6921	8485	5	2264	1	1021	2810	440
0	0	6921	8480	5	2269	1	1021	2810	440
0	0	6921	8472	5	2274	1	1020	2810	440
0	0	6921	8462	5	2279	1	1021	2820	440
0	0	6921	8453	5	2284	1	1021	2820	440
0	0	6921	8442	5	2289	1	1021	2820	440
0	0	6916	8432	5	2294	1	1022	2820	440
0	0	6916	8422	5	2299	1	1023	2820	440
0	0	6916	8413	5	2304	1	1023	2820	440
0	0	6916	8407	5	2309	1	1022	2840	440
0	0	6916	8402	5	2314	1	1022	2840	440
0	0	6916	8395	5	2319	1	1022	2840	440
0	0	6916	8386	5	2324	1	1022	2840	440
0	0	6916	8376	5	2329	1	1022	2840	440
0	0	6916	8368	5	2334	1	1022	2840	440
0	0	6916	8360	5	2339	1	1021	2850	440
0	0	6920	8352	5	2344	1	1021	2850	440
0	0	6920	8342	5	2349	1	1022	2850	440
0	0	6920	8331	5	2354	1	1023	2850	440
0	0	6920	8321	5	2359	1	1022	2850	440
0	0	6920	8313	5	2364	1	1021	2850	440
0	0	6920	8304	5	2369	1	1021	2850	440
0	0	6920	8294	5	2374	1	1022	2870	440
0	0	6920	8284	5	2379	1	1021	2870	440
0	0	6920	8272	5	2384	1	1020	2870	440
0	0	6923	8262	5	2389	1	1021	2870	440
0	0	6923	8252	5	2394	1	1022	2870	440
0	0	6923	8243	5	2399	1	1021	2870	440
0	0	6923	8234	5	2404	1	1021	2870	440
0	0	6923	8222	5	2409	1	1020	2870	440
0	0	6923	8209	5	2414	1	1022	2870	440
0	0	6923	8197	5	2419	1	1021	2880	440
0	0	6923	8190	5	2424	1	1020	2880	440
0	0	6923	8186	5	2429	1	1020	2880	440
0	0	6923	8186	5	2434	1	1020	2880	440
0	0	6928	8179	5	2439	1	1018	2880	440
0	0	6928	8170	5	2444	1	1020	2880	440
0	0	6928	8163	5	2449	1	1020	2880	440
0	0	6928	8157	5	2454	1	1020	2880	440
0	0	6928	8157	5	2459	1	1020	2880	440
0	0	6928	8153	5	2464	1	1020	2880	440
0	0	6928	8153	5	2469	1	1020	2880	440
0	0	6928	8153	5	2474	1	1020	2900	430
0	0	6928	8153	5	2479	1	1020	2900	430
0	0	6928	8153	5	2484	1	1020	2900	430
0	0	6928	8153	5	2489	1	1019	2900	430
0	0	6928	8149	5	2494	1	1019	2900	430
0	0	6928	8149	5	2499	1	1019	2900	430
0	0	6928	8149	5	2504	1	1019	2900	430
0	0	6928	8149	5	2509	1	1020	2900	430
0	0	6928	8149	5	2514	1	1020	2900	430
0	0	6928	8149	5	2519	1	1020	2900	430
0	0	6928	8145	5	2524	1	1020	2900	430
0	0	6928	8145	5	2529	1	1020	2900	430
0	0	6928	8145	5	2534	1	1020	2900	430
0	0	6928	8145	5	2539	1	1020	2900	430
0	0	6928	8145	5	2544	1	1020	2900	430
0	0	6928	8145	5	2549	1	1019	2900	430
0	0	6928	8145	5	2554	1	1019	2900	430
0	0	6928	8145	5	2559	1	1019	2900	430
0	0	6928	8145	5	2564	1	1019	2900	430
0	0	6928	8145	5	2569	1	1019	2900	430
0	0	6928	8145	5	2574	1	1019	2900	430
0	0	6928	8145	5	2579	1	1019	2900	430
0	0	6928	8145	5	2584	1	1019	2900	430
0	0	6928	8145	5	2589	1	1019	2900	430
0	0	6928	8145	5	2594	1	1019	2900	430
0	0	6928	8142	5	2599	1	1019	2900	430
0	0	6928	8142	5	2604	1	1018	2900	430
0	0	6928	8142	5	2609	1	1018	2900	430
0	0	6928	8142	5	2614	1	1018	2900	430
0	0	6928	8138	5	2619	1	1018	2900	430
0	0	6928	8138	5	2624	1	1018	2900	430
0	0	6928	8128	5	2629	1	1016	2900	430
0	0	6928	8115	5	2634	1	1015	2900	430
0	0	6928	8102	5	2639	1	1016	2900	430
0	0	6924	8093	5	2644	1	1015	2900	430
0	0	6924	8093	5	2649	1	1015	2900	430
0	0	6924	8093	5	2654	1	1015	2900	430
0	0	6924	8098	5	2659	1	1015	2900	430
0	0	6924	8098	5	2664	1	1015	2900	430
0	0	6924	8098	5	2669	1	1015	2900	430
0	0	6924	8098	5	2674	1	1015	2900	430
0	0	6924	8094	5	2679	1	1015	2900	430
0	0	6924	8094	5	2684	1	1015	2900	430
0	0	6924	8094	5	2689	1	1015	2900	430
0	0	6924	8094	5	2694	1	1015	2900	430
0	0	6924	8090	5	2699	1	1015	2900	430
0	0	6924	8090	5	2704	1	1015	2900	430
0	0	6924	8090	5	2709	1	1015	2900	430
0	0	6924	8090	5	2714	1	1015	2900	430
0	0	6924	8090	5	2719	1	1015	2900	430
0	0	6924	8090	5	2724	1	1015	2900	430
0	0	6924	8090	5	2729	1	1015	2900	430
0	0	6924	8090	5	2734	1	1015	2900	430
0	0	6924	8090	5	2739	1	1015	2900	430
0	0	6924	8090	5	2744	1	1015	2900	430
0	0	6924	8090	5	2749	1	1015	2900	430
0	0	6924	8090	5	2754	1	1015	2900	430
0	0	6924	8090	5	2759	1	1015	2900	430
0	0	6924	8090	5	2764	1	1015	2900	430
0	0	6924	8090	5	2769	1	1015	2900	430
0	0	6924	8090	5	2774	1	1015	2900	430
0	0	6924	8090	5	2779	1	1015	2900	430
0	0	6924	8090	5	2784	1	1015	2900	430
0	0	6924	8090	5	2789	1	1015	2900	430
0	0	6924	8090	5	2794	1	1015	2900	430
0	0	6924	8087	5	2799	1	1015	2900	430
0	0	6924	8087	5	2804	1	1015	2900	430
0	0	6924	8087	5	2809	1	1015	2900	430
0	0	6924	8087	5	2814	1	1015	2900	430
0	0	6924	8087	5	2819	1	1015	2900	430
0	0	6924	8087	5	2824	1	1015	2900	430
0	0	6924	8087	5	2829	1	1015	2900	430
0	0	6924	8087	5	2834	1	1015	2900	430
0	0	6924	8087	5	2839	1	1015	2900	430
0	0	6924	8087	5	2844	1	1015	2900	430
0	0	6924	8087	5	2849	1	1014	2900	430
0	0	6924	8087	5	2854	1	1014	2900	430
0	0	6924	8087	5	2859	1	1014	2900	430
0	0	6920	8087	5	2864	1	1014	2900	430
0	0	6920	8087	5	2869	1	1014	2900	430
0	0	6920	8087	5	2874	1	1014	2900	430
0	0	6920	8083	5	2879	1	1014	2900	430
0	0	6920	8083	5	2884	1	1014	2900	430
0	0	6920	8083	5	2889	1	1014	2900	430
0	0	6920	8079	5	2894	1	1014	2900	430
0	0	6920	8079	5	2899	1	1014	2900	430
0	0	6920	8079	5	2904	1	1014	2900	430
0	0	6920	8079	5	2909	1	1013	2900	430
0	0	6920	8075	5	2914	1	1013	2900	430
0	0	6924	8075	5	2919	1	1013	2900	430
0	0	6924	8071	5	2924	1	1013	2900	430
0	0	6924	8071	5	2929	1	1013	2900	430
0	0	6924	8071	5	2934	1	1013	2900	430
0	0	6924	8066	5	2939	1	1013	2900	430
0	0	6924	8062	5	2944	1	1012	2900	430
0	0	6924	8056	5	2949	1	1010	2900	430
0	0	6924	8048	5	2954	1	1012	2900	430
0	0	6924	8041	5	2959	1	1012	2900	430
0	0	6924	8037	5	2964	1	1011	2900	430
0	0	6924	8037	5	2969	1	1011	2900	430
0	0	6924	8037	5	2974	1	1012	2900	430
0	0	6928	8037	5	2979	1	1011	2900	430
0	0	6928	8037	5	2984	1	1011	2900	430
0	0	6928	8037	5	2989	1	1011	2900	430
0	0	6928	8032	5	2994	1	1011	2900	430
0	0	6932	8032	5	2999	1	1010	2900	430
0	0	6932	8028	5	3004	1	1009	2900	430
0	0	6937	8024	5	3009	1	1009	2900	430
0	0	6937	8018	5	3014	1	1007	2900	430
0	0	6943	8010	5	3019	1	1007	2900	430
0	0	6943	7999	5	3024	1	1007	2900	430
0	0	6948	7990	5	3029	1	1007	2900	430
0	0	6948	7981	5	3034	1	1007	2900	430
0	0	6948	7973	5	3039	1	1008	2900	430
0	0	6948	7965	5	3044	1	1009	2900	430
0	0	6951	7955	5	3049	1	1007	2900	430
0	0	6951	7942	5	3054	1	1004	2900	430
0	0	6951	7928	5	3059	1	1006	2900	430
0	0	6951	7911	5	3064	1	1004	2900	430
0	0	6951	7894	5	3069	1	1004	2900	430
0	0	6951	7880	5	3074	1	1004	2900	430
0	0	6956	7869	5	3079	1	1004	2910	430
0	0	6956	7863	5	3084	1	1004	2910	430
0	0	6963	7857	5	3089	1	1002	2910	430
0	0	6968	7851	5	3094	1	1001	2910	430
0	0	6972	7843	5	3099	1	1002	2910	430
0	0	6975	7836	5	3104	1	1001	2910	430
0	0	6975	7832	5	3109	1	1001	2910	430
0	0	6979	7832	5	3114	1	1001	2910	430
0	0	6979	7826	5	3119	1	1001	2910	430
0	0	6984	7821	5	3124	1	1000	2910	430
0	0	6984	7815	5	3129	1	1000	2910	430
0	0	6984	7806	5	3134	1	994	2910	430
0	0	6984	7796	5	3139	1	994	2910	430
0	0	6989	7785	5	3144	1	993	2910	430
0	0	6993	7774	5	3149	1	987	2930	430
0	0	6998	7765	5	3154	1	989	2930	430
0	0	7003	7757	5	3159	1	989	2930	430
0	0	7007	7750	5	3164	1	990	2930	430
0	0	7007	7745	5	3169	1	990	2930	430
0	0	7010	7741	5	3174	1	991	2930	430
0	0	7010	7737	5	3179	1	990	2930	430
0	0	7017	7732	5	3184	1	988	2930	430
0	0	7024	7725	5	3189	1	971	2930	430
0	0	7032	7717	5	3194	1	976	2930	430
0	0	7038	7710	5	3199	1	978	2930	430
0	0	7045	7703	5	3204	1	974	2930	430
0	0	7051	7698	5	3209	1	974	2930	430
0	0	7057	7693	5	3214	1	975	2930	430
0	0	7065	7688	5	3219	1	976	2930	430
0	0	7073	7683	5	3224	1	976	2930	430
0	0	7082	7677	5	3229	1	973	2930	430
0	0	7090	7671	5	3234	1	973	2930	430
0	0	7098	7665	5	3239	1	976	2940	420
0	0	7105	7661	5	3244	1	976	2940	420
0	0	7112	7657	5	3249	1	975	2940	420
0	0	7119	7657	5	3254	1	976	2940	420
0	0	7126	7650	5	3259	1	974	2940	420
0	0	7136	7645	5	3264	1	971	2940	420
0	0	7148	7639	5	3269	1	967	2940	420
0	0	7160	7633	5	3274	1	971	2940	420
0	0	7172	7628	5	3279	1	970	2940	420
0	0	7182	7628	5	3284	1	970	2940	420
0	0	7191	7623	5	3289	1	970	2940	420
0	0	7202	7623	5	3294	1	966	2940	420
0	0	7212	7618	5	3299	1	972	2940	420
0	0	7222	7618	5	3304	1	974	2940	420
0	0	7230	7614	5	3309	1	969	2940	420
0	0	7237	7614	5	3314	1	966	2940	420
0	0	7245	7614	5	3319	1	967	2940	420
0	0	7255	7614	5	3324	1	967	2940	420
0	0	7268	7620	5	3329	1	968	2940	420
0	0	7279	7626	5	3334	1	969	2940	420
0	0	7286	7632	5	3339	1	969	2940	420
0	0	7294	7636	5	3344	1	967	2940	420
0	0	7303	7645	5	3349	1	968	2940	420
0	0	7315	7659	5	3354	1	968	2930	430
0	0	7329	7676	5	3359	1	967	2930	430
0	0	7343	7697	5	3364	1	967	2930	430
0	0	7355	7719	5	3369	1	968	2930	430
0	0	7368	7738	5	3374	1	966	2930	430
0	0	7380	7758	5	3379	1	966	2930	430
0	0	7392	7779	5	3384	1	968	2910	430
0	0	7404	7799	5	3389	1	968	2910	430
0	0	7413	7819	5	3394	1	966	2910	430
0	0	7421	7840	5	3399	1	967	2910	430
0	0	7428	7861	5	3404	1	967	2900	430
0	0	7437	7883	5	3409	1	966	2900	430
0	0	7446	7905	5	3414	1	966	2890	410
0	0	7454	7926	5	3419	1	964	2870	420
0	0	7461	7944	5	3424	1	964	2860	410
0	0	7466	7960	5	3429	1	962	2860	410
0	0	7470	7979	5	3434	1	957	2860	410
0	0	7477	8003	5	3439	1	956	2850	410
0	0	7484	8030	5	3444	1	947	2850	410
0	0	7491	8059	5	3449	1	933	2850	410
0	0	7498	8086	5	3454	1	922	2850	410
0	0	7502	8108	5	3459	1	907	2850	410
0	0	7507	8127	5	3464	1	891	2840	410
0	0	7507	8143	5	3469	1	847	2840	410
0	0	7513	8157	5	3474	1	796	2840	410
0	0	7513	8171	5	3479	1	706	2840	410
0	0	7519	8182	5	3484	1	570	2840	410
0	0	7519	8192	5	3489	1	401	2840	410
0	0	7524	8199	5	3494	1	300	2840	410
0	0	7524	8204	5	3499	1	177	2830	410
0	0	7524	8204	5	3504	0	0	2830	410
0	0	7524	8204	5	3509	0	0	2830	410
0	0	7524	8204	5	3514	0	0	2830	410
0	0	7531	8193	5	3519	0	0	2830	410
0	0	7539	8178	5	3524	0	0	2820	390
0	0	7553	8161	5	3529	0	0	2820	390
0	0	7573	8142	5	3534	0	0	2810	380
0	0	7599	8121	5	3539	0	0	2810	380
0	0	7626	8098	5	3544	0	0	2810	380
0	0	7654	8074	5	3549	0	0	2810	380
0	0	7677	8050	5	3554	0	0	2810	380
0	0	7693	8028	5	3559	0	0	2820	380
0	0	7705	8008	5	3564	0	0	2820	380
0	0	7713	7989	5	3569	0	0	2820	380
0	0	7722	7971	5	3574	0	0	2840	380
0	0	7732	7952	5	3579	0	0	2840	380
0	0	7743	7933	5	3584	0	0	2850	380
0	0	7753	7915	5	3589	0	0	2850	380
0	0	7762	7898	5	3594	0	0	2860	380
0	0	7769	7881	5	3599	0	0	2870	390
0	0	7776	7865	5	3604	0	0	2880	390
0	0	7782	7850	5	3609	0	0	2890	400
0	0	7787	7836	5	3614	0	0	2910	400
0	0	7787	7824	5	3619	0	0	2920	410
0	0	7791	7815	5	3624	0	0	2920	410
0	0	7791	7808	5	3629	0	0	2940	420
0	0	7794	7803	5	3634	0	0	2940	420
0	0	7794	7800	5	3639	0	0	2940	420
0	0	7794	7800	5	3644	0	0	2960	420
0	0	7794	7800	5	3649	0	0	2960	420
0	0	7794	7804	5	3654	0	0	2960	420
0	0	7794	7811	5	3659	0	0	2960	420
0	0	7791	7818	5	3664	0	0	2960	420
0	0	7791	7826	5	3669	0	0	2960	420
0	0	7791	7833	5	3674	0	0	2960	420
0	0	7785	7839	5	3679	0	0	2940	420
0	0	7785	7844	5	3684	0	0	2940	420
0	0	7779	7848	5	3689	0	0	2940	420
0	0	7776	7848	5	3694	0	0	2940	420
0	0	7772	7853	5	3699	0	0	2930	430
0	0	7768	7853	5	3704	0	0	2930	430
0	0	7763	7853	5	3709	0	0	2930	430
0	0	7758	7853	5	3714	0	0	2910	430
0	0	7751	7853	5	3719	0	0	2910	430
0	0	7744	7853	5	3724	0	0	2910	430
0	0	7736	7853	5	3729	0	0	2900	430
0	0	7733	7853	5	3734	0	0	2900	430
0	0	7683	8075	4	3738	1	846	2840	440
0	0	7673	8083	5	3743	1	862	2840	440
0	0	7663	8091	5	3748	1	858	2840	440
0	0	7652	8099	6	3754	1	856	2840	440
0	0	7641	8106	5	3759	1	858	2840	440
0	0	7630	8111	5	3764	1	857	2840	440
0	0	7616	8116	5	3769	1	860	2840	440
0	0	7599	8121	5	3774	1	863	2840	440
0	0	7581	8125	5	3779	1	864	2840	440
0	0	7562	8129	5	3784	1	869	2840	440
0	0	7543	8132	5	3789	1	868	2840	440
0	0	7523	8132	5	3794	1	878	2840	440
0	0	7504	8132	5	3799	1	875	2840	440
0	0	7488	8132	5	3804	1	872	2840	440
0	0	7474	8132	5	3809	1	875	2840	440
0	0	7460	8132	5	3814	1	875	2840	440
0	0	7446	8123	5	3819	1	875	2850	440
0	0	7431	8115	5	3824	1	875	2850	440
0	0	7417	8105	5	3829	1	874	2850	440
0	0	7406	8096	5	3834	1	874	2840	420
0	0	7397	8087	5	3839	1	876	2840	420
0	0	7387	8076	5	3844	1	879	2840	410
0	0	7377	8063	5	3849	1	891	2840	410
0	0	7367	8048	5	3854	1	890	2840	410
0	0	7358	8031	5	3859	1	894	2850	410
0	0	7351	8014	5	3864	1	904	2850	410
0	0	7345	7997	5	3869	1	909	2850	410
0	0	7340	7979	5	3874	1	909	2850	410
0	0	7335	7959	5	3879	1	909	2850	410
0	0	7335	7937	5	3884	1	916	2850	410
0	0	7331	7913	5	3889	1	916	2850	410
0	0	7331	7887	5	3894	1	918	2860	410
0	0	7331	7861	5	3899	1	933	2860	410
0	0	7331	7833	5	3904	1	929	2860	410
0	0	7331	7802	5	3909	1	930	2860	410
0	0	7331	7768	5	3914	1	934	2860	410
0	0	7331	7734	5	3919	1	932	2860	410
0	0	7339	7702	5	3924	1	933	2880	410
0	0	7345	7672	5	3929	1	941	2880	410
0	0	7353	7644	5	3934	1	940	2880	410
0	0	7361	7616	5	3939	1	938	2880	410
0	0	7371	7590	5	3944	1	940	2890	410
0	0	7381	7562	5	3949	1	938	2900	410
0	0	7390	7534	5	3954	1	944	2910	430
0	0	7400	7507	5	3959	1	941	2910	430
0	0	7411	7483	5	3964	1	940	2910	430
0	0	7425	7467	5	3969	1	945	2910	430
0	0	7439	7451	5	3974	1	942	2910	430
0	0	7451	7436	5	3979	1	942	2910	430
0	0	7459	7423	5	3984	1	946	2910	430
0	0	7466	7411	5	3989	1	951	2910	430
0	0	7473	7404	5	3994	1	949	2910	430
0	0	7482	7404	5	3999	1	948	2910	430
0	0	7492	7404	5	4004	1	949	2910	430
0	0	7503	7404	5	4009	1	948	2910	430
0	0	7514	7404	5	4014	1	952	2910	430
0	0	7523	7404	5	4019	1	957	2910	430
0	0	7532	7404	5	4024	1	957	2910	430
0	0	7547	7412	5	4029	1	957	2910	430
0	0	7559	7422	5	4034	1	962	2910	430
0	0	7570	7431	5	4039	1	962	2900	410
0	0	7585	7447	5	4044	1	961	2920	410
0	0	7598	7467	5	4049	1	958	2890	400
0	0	7615	7490	5	4054	1	961	2900	410
0	0	7632	7514	5	4059	1	960	2900	410
0	0	7642	7534	5	4064	1	960	2910	430
0	0	7648	7548	5	4069	1	960	2910	430
0	0	7656	7566	5	4074	1	960	2910	430
0	0	7665	7588	5	4079	1	959	2910	430
0	0	7677	7612	5	4084	1	961	2900	430
0	0	7685	7637	5	4089	1	960	2900	430
0	0	7688	7657	5	4094	1	959	2900	430
0	0	7688	7674	5	4099	1	958	2900	430
0	0	7688	7690	5	4104	1	957	2900	430
0	0	7692	7705	5	4109	1	957	2900	430
0	0	7696	7722	5	4114	1	957	2900	430
0	0	7701	7743	5	4119	1	957	2900	430
0	0	7706	7764	5	4124	1	957	2900	430
0	0	7710	7784	5	4129	1	957	2900	430
0	0	7710	7799	5	4134	1	956	2900	430
0	0	7710	7810	5	4139	1	957	2900	430
0	0	7710	7821	5	4144	1	957	2900	430
0	0	7707	7833	5	4149	1	958	2900	430
0	0	7707	7848	5	4154	1	957	2900	430
0	0	7707	7866	5	4159	1	957	2900	430
0	0	7710	7885	5	4164	1	956	2900	430
0	0	7714	7904	5	4169	1	956	2900	430
0	0	7714	7918	5	4174	1	955	2880	440
0	0	7720	7929	5	4179	1	955	2880	440
0	0	7720	7935	5	4184	1	955	2880	440
0	0	7720	7939	5	4189	1	956	2880	440
0	0	7720	7939	5	4194	1	956	2880	440
0	0	7720	7945	5	4199	1	956	2880	440
0	0	7720	7949	5	4204	1	955	2880	440
0	0	7720	7954	5	4209	1	955	2880	440
0	0	7720	7959	5	4214	1	954	2880	440
0	0	7720	7965	5	4219	1	952	2880	440
0	0	7720	7969	5	4224	1	950	2880	440
0	0	7716	7974	5	4229	1	946	2870	440
0	0	7716	7974	5	4234	1	942	2870	440
0	0	7716	7979	5	4239	1	938	2870	440
0	0	7716	7979	5	4244	1	936	2870	440
0	0	7713	7979	5	4249	1	933	2870	440
0	0	7713	7983	5	4254	1	932	2870	440
0	0	7713	7983	5	4259	1	930	2870	440
0	0	7713	7983	5	4264	1	929	2870	440
0	0	7709	7983	5	4269	1	927	2870	440
0	0	7709	7983	5	4274	1	926	2870	440
0	0	7709	7983	5	4279	1	926	2870	440
0	0	7709	7983	5	4284	1	925	2870	440
0	0	7709	7983	5	4289	1	924	2870	440
0	0	7709	7983	5	4294	1	922	2870	440
0	0	7709	7983	5	4299	1	920	2870	440
0	0	7709	7983	5	4304	1	918	2870	440
0	0	7709	7983	5	4309	1	915	2870	440
0	0	7709	7983	5	4314	1	912	2870	440
0	0	7709	7983	5	4319	1	910	2870	440
0	0	7709	7983	5	4324	1	909	2870	440
0	0	7709	7983	5	4329	1	909	2870	440
0	0	7709	7983	5	4334	1	910	2870	440
0	0	7709	7983	5	4339	1	911	2870	440
0	0	7709	7983	5	4344	1	912	2870	440
0	0	7709	7983	5	4349	1	913	2850	440
0	0	7709	7983	5	4354	1	915	2850	440
0	0	7709	7983	5	4359	1	916	2850	440
0	0	7709	7983	5	4364	1	916	2850	440
0	0	7709	7978	5	4369	1	917	2850	440
0	0	7709	7978	5	4374	1	917	2850	440
0	0	7709	7971	5	4379	1	917	2850	440
0	0	7709	7967	5	4384	1	917	2850	440
0	0	7713	7962	5	4389	1	918	2850	440
0	0	7713	7954	5	4394	1	918	2850	440
0	0	7713	7945	5	4399	1	917	2850	440
0	0	7713	7935	5	4404	1	918	2850	440
0	0	7713	7924	5	4409	1	918	2850	440
0	0	7713	7915	5	4414	1	919	2850	440
0	0	7713	7906	5	4419	1	922	2850	440
0	0	7713	7897	5	4424	1	926	2850	440
0	0	7713	7889	5	4429	1	926	2850	440
0	0	7713	7880	5	4434	1	927	2850	440
0	0	7709	7871	5	4439	1	930	2850	440
0	0	7709	7861	5	4444	1	930	2850	440
0	0	7705	7850	5	4449	1	931	2850	440
0	0	7705	7836	5	4454	1	930	2850	440
0	0	7700	7821	5	4459	1	930	2850	440
0	0	7700	7805	5	4464	1	933	2850	440
0	0	7695	7790	5	4469	1	934	2850	440
0	0	7695	7779	5	4474	1	933	2870	440
0	0	7695	7773	5	4479	1	933	2870	440
0	0	7695	7770	5	4484	1	934	2870	440
0	0	7695	7770	5	4489	1	935	2870	440
0	0	7695	7770	5	4494	1	935	2870	440
0	0	7695	7766	5	4499	1	935	2870	440
0	0	7698	7766	5	4504	1	936	2870	440
0	0	7698	7766	5	4509	1	936	2870	440
0	0	7698	7766	5	4514	1	936	2870	440
0	0	7698	7762	5	4519	1	935	2870	440
0	0	7698	7758	5	4524	1	935	2870	440
0	0	7698	7754	5	4529	1	936	2870	440
0	0	7698	7754	5	4534	1	937	2880	440
0	0	7698	7748	5	4539	1	937	2880	440
0	0	7698	7748	5	4544	1	938	2880	440
0	0	7698	7748	5	4549	1	938	2880	440
0	0	7698	7744	5	4554	1	939	2880	440
0	0	7702	7744	5	4559	1	940	2880	440
0	0	7702	7740	5	4564	1	940	2880	440
0	0	7706	7740	5	4569	1	940	2880	440
0	0	7710	7734	5	4574	1	939	2880	440
0	0	7714	7730	5	4579	1	939	2880	440
0	0	7719	7726	5	4584	1	940	2880	440
0	0	7723	7722	5	4589	1	942	2880	440
0	0	7728	7722	5	4594	1	944	2900	430
0	0	7731	7717	5	4599	1	946	2900	430
0	0	7736	7717	5	4604	1	947	2900	430
0	0	7741	7717	5	4609	1	947	2900	430
0	0	7748	7713	5	4614	1	947	2900	430
0	0	7755	7713	5	4619	1	946	2900	430
0	0	7763	7713	5	4624	1	946	2900	430
0	0	7770	7709	5	4629	1	947	2880	440
0	0	7778	7709	5	4634	1	945	2880	440
0	0	7786	7709	5	4639	1	941	2880	440
0	0	7794	7709	5	4644	1	942	2880	440
0	0	7802	7709	5	4649	1	942	2880	440
0	0	7811	7713	5	4654	1	942	2880	440
0	0	7819	7713	5	4659	1	940	2880	440
0	0	7828	7719	5	4664	1	940	2880	440
0	0	7837	7724	5	4669	1	939	2880	440
0	0	7847	7730	5	4674	1	939	2880	440
0	0	7856	7736	5	4679	1	940	2880	440
0	0	7863	7741	5	4684	1	940	2880	440
0	0	7867	7744	5	4689	1	940	2870	420
0	0	7867	7744	5	4694	1	940	2860	420
0	0	7872	7748	5	4699	1	940	2850	410
0	0	7872	7748	5	4704	1	940	2850	410
0	0	7875	7755	5	4709	1	940	2850	410
0	0	7875	7761	5	4714	1	940	2850	410
0	0	7880	7771	5	4719	1	940	2850	410
0	0	7883	7782	5	4724	1	938	2850	410
0	0	7883	7795	5	4729	1	940	2850	410
0	0	7889	7810	5	4734	1	939	2850	410
0	0	7893	7826	5	4739	1	938	2850	410
0	0	7896	7845	5	4744	1	938	2850	410
0	0	7902	7867	5	4749	1	939	2850	410
0	0	7910	7891	5	4754	1	940	2840	410
0	0	7918	7913	5	4759	1	940	2840	410
0	0	7925	7931	5	4764	1	941	2840	410
0	0	7931	7946	5	4769	1	944	2840	410
0	0	7931	7954	5	4774	1	947	2840	410
0	0	7934	7961	5	4779	1	947	2830	390
0	0	7934	7970	5	4784	1	948	2830	390
0	0	7941	7982	5	4789	1	948	2810	380
0	0	7945	7995	5	4794	1	950	2810	380
0	0	7949	8009	5	4799	1	952	2810	380
0	0	7953	8025	5	4804	1	950	2810	380
0	0	7957	8042	5	4809	1	950	2810	380
0	0	7962	8060	5	4814	1	950	2810	380
0	0	7967	8079	5	4819	1	951	2800	390
0	0	7971	8100	5	4824	1	951	2800	390
0	0	7974	8121	5	4829	1	950	2800	390
0	0	7978	8143	5	4834	1	951	2800	390
0	0	7983	8165	5	4839	1	954	2800	390
0	0	7986	8184	5	4844	1	956	2800	390
0	0	7991	8202	5	4849	1	955	2800	390
0	0	7994	8223	5	4854	1	957	2800	390
0	0	7999	8245	5	4859	1	957	2790	390
0	0	8005	8267	5	4864	1	957	2790	390
0	0	8010	8284	5	4869	1	958	2790	390
0	0	8010	8295	5	4874	1	959	2790	390
0	0	8016	8303	5	4879	1	960	2790	390
0	0	8021	8311	5	4884	1	959	2790	390
0	0	8026	8323	5	4889	1	958	2770	390
0	0	8034	8337	5	4894	1	959	2770	390
0	0	8042	8350	5	4899	1	960	2770	390
0	0	8046	8361	5	4904	1	961	2770	370
0	0	8046	8365	5	4909	1	961	2770	370
0	0	8050	8365	5	4914	1	962	2770	360
0	0	8050	8372	5	4919	1	962	2770	360
0	0	8050	8375	5	4924	1	963	2770	360
0	0	8055	8380	5	4929	1	964	2770	360
0	0	8055	8384	5	4934	1	964	2770	360
0	0	8060	8384	5	4939	1	964	2760	360
0	0	8065	8391	5	4944	1	964	2760	360
0	0	8072	8397	5	4949	1	964	2760	360
0	0	8079	8407	5	4954	1	964	2760	360
0	0	8086	8417	5	4959	1	964	2760	360
0	0	8090	8425	5	4964	1	965	2760	360
0	0	8090	8428	5	4969	1	966	2760	360
0	0	8090	8428	5	4974	1	966	2760	360
0	0	8094	8424	5	4979	1	966	2760	360
0	0	8098	8424	5	4984	1	965	2760	360
0	0	8104	8431	5	4989	1	965	2740	360
0	0	8113	8440	5	4994	1	965	2740	360
0	0	8121	8450	5	4999	1	965	2740	360
0	0	8129	8458	5	5004	1	965	2740	360
0	0	8136	8462	5	5009	1	964	2740	360
0	0	8142	8462	5	5014	1	965	2740	360
0	0	8147	8466	5	5019	1	966	2740	360
0	0	8150	8466	5	5024	1	967	2740	360
0	0	8150	8466	5	5029	1	968	2740	360
0	0	8154	8466	5	5034	1	970	2740	360
0	0	8154	8469	5	5039	1	971	2740	360
0	0	8154	8469	5	5044	1	972	2740	360
0	0	8154	8469	5	5049	1	972	2740	360
0	0	8158	8469	5	5054	1	972	2740	360
0	0	8158	8469	5	5059	1	973	2740	360
0	0	8158	8465	5	5064	1	973	2740	360
0	0	8158	8465	5	5069	1	973	2740	360
0	0	8158	8465	5	5074	1	973	2740	360
0	0	8158	8462	5	5079	1	973	2740	360
0	0	8158	8462	5	5084	1	973	2740	360
0	0	8161	8456	5	5089	1	972	2740	360
0	0	8161	8450	5	5094	1	971	2740	360
0	0	8165	8442	5	5099	1	971	2740	360
0	0	8165	8432	5	5104	1	971	2740	360
0	0	8169	8419	5	5109	1	970	2740	360
0	0	8169	8402	5	5114	1	969	2740	360
0	0	8173	8376	5	5119	1	969	2740	360
0	0	8173	8344	5	5124	1	971	2740	360
0	0	8177	8311	5	5129	1	972	2740	360
0	0	8177	8279	5	5134	1	972	2740	360
0	0	8174	8249	5	5139	1	972	2740	360
0	0	8170	8217	5	5144	1	972	2740	360
0	0	8164	8183	5	5149	1	974	2740	360
0	0	8159	8148	5	5154	1	974	2740	360
0	0	8159	8120	5	5159	1	974	2740	360
0	0	8149	8093	5	5164	1	976	2760	360
0	0	8140	8060	5	5169	1	975	2760	360
0	0	8130	8022	5	5174	1	977	2760	360
0	0	8119	7978	5	5179	1	977	2760	360
0	0	8112	7939	5	5184	1	976	2770	360
0	0	8107	7903	5	5189	1	975	2770	370
0	0	8099	7867	5	5194	1	977	2770	370
0	0	8092	7832	5	5199	1	977	2790	390
0	0	8084	7792	5	5204	1	976	2790	390
0	0	8077	7751	5	5209	1	975	2790	390
0	0	8071	7706	5	5214	1	977	2800	390
0	0	8064	7658	5	5219	1	978	2800	390
0	0	8057	7611	5	5224	1	976	2800	390
0	0	8049	7566	5	5229	1	977	2800	390
0	0	8040	7530	5	5234	1	976	2810	380
0	0	8033	7497	5	5239	1	977	2810	380
0	0	8027	7467	5	5244	1	978	2810	380
0	0	8023	7440	5	5249	1	977	2820	380
0	0	8019	7414	5	5254	1	976	2820	380
0	0	8015	7391	5	5259	1	976	2820	380
0	0	8011	7372	5	5264	1	976	2840	380
0	0	8007	7354	5	5269	1	975	2840	380
0	0	8004	7338	5	5274	1	974	2840	380
0	0	8004	7324	5	5279	1	975	2840	380
0	0	7999	7312	5	5284	1	974	2850	380
0	0	7999	7305	5	5289	1	973	2850	380
0	0	7999	7301	5	5294	1	970	2850	380
0	0	7999	7293	5	5299	1	964	2860	380
0	0	7993	7282	5	5304	1	964	2860	380
0	0	7993	7268	5	5309	1	954	2860	380
0	0	7985	7255	5	5314	1	936	2860	380
0	0	7982	7251	5	5319	1	918	2860	380
0	0	7982	7251	5	5324	1	895	2860	380
0	0	7982	7258	5	5329	1	852	2870	380
0	0	7982	7263	5	5334	1	770	2870	380
0	0	7982	7263	5	5339	1	676	2870	380
0	0	7976	7263	5	5344	1	561	2870	380
0	0	7973	7266	5	5349	1	419	2870	380
0	0	7968	7266	5	5354	1	352	2870	380
0	0	7963	7271	5	5359	1	281	2870	380
0	0	7957	7277	5	5364	1	209	2870	380
0	0	7953	7290	5	5369	1	1	2870	380
0	0	7953	7290	5	5374	0	0	2870	380
0	0	7953	7344	5	5379	0	0	2870	380
0	0	7961	7381	5	5384	0	0	2870	380
0	0	7971	7417	5	5389	0	0	2870	380
0	0	7988	7451	5	5394	0	0	2870	380
0	0	8009	7485	5	5399	0	0	2860	380
0	0	8031	7524	5	5404	0	0	2860	380
0	0	8055	7572	5	5409	0	0	2860	380
0	0	8075	7629	5	5414	0	0	2850	380
0	0	8093	7689	5	5419	0	0	2850	380
0	0	8107	7752	5	5424	0	0	2840	360
0	0	8121	7816	5	5429	0	0	2840	360
0	0	8136	7878	5	5434	0	0	2850	350
0	0	8150	7939	5	5439	0	0	2840	330
0	0	8165	7997	5	5444	0	0	2820	330
0	0	8180	8052	5	5449	0	0	2820	320
0	0	8192	8102	5	5454	0	0	2810	310
0	0	8203	8146	5	5459	0	0	2800	300
0	0	8212	8184	5	5464	0	0	2800	300
0	0	8219	8216	5	5469	0	0	2800	300
0	0	8225	8242	5	5474	0	0	2790	300
0	0	8231	8263	5	5479	0	0	2790	300
0	0	8238	8279	5	5484	0	0	2790	300
0	0	8244	8290	5	5489	0	0	2790	300
0	0	8250	8298	5	5494	0	0	2780	300
0	0	8257	8303	5	5499	0	0	2770	300
0	0	8261	8303	5	5504	0	0	2760	300
0	0	8266	8303	5	5509	0	0	2750	300
0	0	8269	8303	5	5514	0	0	2750	300
0	0	8269	8298	5	5519	0	0	2750	300
0	0	8273	8298	5	5524	0	0	2730	300
0	0	8273	8294	5	5529	0	0	2730	300
0	0	8273	8294	5	5534	0	0	2730	300
0	0	8268	8294	5	5539	0	0	2730	300
0	0	8265	8301	5	5544	0	0	2720	300
0	0	8260	8305	5	5549	0	0	2720	300
0	0	8255	8312	5	5554	0	0	2720	300
0	0	8250	8321	5	5559	0	0	2720	300
0	0	8245	8329	5	5564	0	0	2720	300
0	0	8240	8338	5	5569	0	0	2720	300
0	0	8236	8346	5	5574	0	0	2720	300
0	0	8231	8353	5	5579	0	0	2720	300
0	0	8226	8361	5	5584	0	0	2720	300
0	0	8222	8367	5	5589	0	0	2720	300
0	0	8218	8374	5	5594	0	0	2720	300
0	0	8213	8380	5	5599	0	0	2720	300
0	0	8208	8383	5	5604	0	0	2720	300
0	0	8202	8383	5	5609	0	0	2720	300
0	0	8197	8383	5	5614	0	0	2720	300
0	0	8192	8383	5	5619	0	0	2720	300
0	0	8187	8383	5	5624	0	0	2720	300
0	0	8182	8379	5	5629	0	0	2720	300
0	0	8176	8374	5	5634	0	0	2720	300
0	0	8169	8368	5	5639	0	0	2720	300
0	0	8161	8360	5	5644	0	0	2720	310
0	0	8154	8352	5	5649	0	0	2720	310
0	0	8168	8318	4	5653	1	947	2740	360
0	0	8168	8318	5	5658	1	953	2740	360
0	0	8168	8318	5	5663	1	959	2740	360
0	0	8168	8318	5	5668	1	964	2740	360
0	0	8168	8318	5	5673	1	969	2740	360
0	0	8168	8318	5	5678	1	973	2740	360
0	0	8168	8318	5	5683	1	976	2740	360
0	0	8168	8318	5	5688	1	979	2740	360
0	0	8168	8318	5	5693	1	982	2740	360
0	0	8168	8318	5	5698	1	985	2740	360
0	0	8168	8318	5	5703	1	987	2740	360
0	0	8168	8318	5	5708	1	989	2740	360
0	0	8168	8318	5	5713	1	991	2740	360
0	0	8168	8318	5	5718	1	993	2740	360
0	0	8168	8318	5	5723	1	995	2740	360
0	0	8168	8318	5	5728	1	996	2740	360
0	0	8172	8318	5	5733	1	998	2740	360
0	0	8172	8318	5	5738	1	999	2740	360
0	0	8172	8318	5	5743	1	1001	2740	360
0	0	8177	8314	5	5748	1	1002	2740	370
0	0	8177	8314	5	5753	1	1003	2740	370
0	0	8182	8314	5	5758	1	1003	2740	390
0	0	8187	8314	5	5763	1	1003	2740	390
0	0	8194	8314	5	5768	1	1004	2740	390
0	0	8201	8314	5	5773	1	1007	2740	390
0	0	8212	8318	5	5778	1	1005	2720	390
0	0	8225	8318	5	5783	1	1004	2720	390
0	0	8240	8326	5	5788	1	1007	2720	390
0	0	8255	8331	5	5793	1	1007	2720	390
0	0	8271	8331	5	5798	1	1003	2720	390
0	0	8285	8335	5	5803	1	1004	2720	390
0	0	8300	8335	5	5808	1	1005	2720	390
0	0	8315	8335	5	5813	1	1006	2720	390
0	0	8330	8340	5	5818	1	1002	2720	390
0	0	8345	8344	5	5823	1	1003	2720	390
0	0	8360	8344	5	5828	1	1002	2720	390
0	0	8378	8350	5	5833	1	1003	2720	390
0	0	8393	8350	5	5838	1	1004	2720	390
0	0	8403	8355	5	5843	1	1004	2720	370
0	0	8410	8355	5	5848	1	1003	2720	370
0	0	8415	8355	5	5853	1	1002	2710	360
0	0	8420	8350	5	5858	1	1002	2710	360
0	0	8427	8350	5	5863	1	1003	2710	360
0	0	8434	8350	5	5868	1	1002	2720	370
0	0	8441	8350	5	5873	1	1001	2720	370
0	0	8446	8350	5	5878	1	1002	2720	390
0	0	8450	8350	5	5883	1	1002	2700	390
0	0	8450	8350	5	5888	1	1002	2700	390
0	0	8454	8350	5	5893	1	1002	2700	390
0	0	8454	8347	5	5898	1	1002	2700	390
0	0	8454	8347	5	5903	1	1002	2700	370
0	0	8454	8347	5	5908	1	1002	2700	370
0	0	8454	8347	5	5913	1	1001	2700	370
0	0	8457	8347	5	5918	1	1002	2700	370
0	0	8457	8347	5	5923	1	1002	2700	390
0	0	8457	8347	5	5928	1	1002	2700	390
0	0	8457	8347	5	5933	1	1002	2700	390
0	0	8457	8347	5	5938	1	1002	2700	390
0	0	8457	8347	5	5943	1	1001	2700	390
0	0	8457	8347	5	5948	1	1001	2700	390
0	0	8457	8347	5	5953	1	1001	2700	390
0	0	8457	8347	5	5958	1	1001	2700	390
0	0	8457	8347	5	5963	1	1001	2700	390
0	0	8457	8347	5	5968	1	1001	2700	390
0	0	8457	8347	5	5973	1	1000	2700	390
0	0	8457	8347	5	5978	1	1000	2720	390
0	0	8457	8343	5	5983	1	1000	2720	390
0	0	8457	8343	5	5988	1	999	2720	390
0	0	8457	8343	5	5993	1	999	2720	390
0	0	8457	8343	5	5998	1	998	2720	390
0	0	8457	8343	5	6003	1	998	2720	390
0	0	8457	8340	5	6008	1	997	2720	390
0	0	8457	8340	5	6013	1	997	2720	390
0	0	8457	8335	5	6018	1	996	2720	390
0	0	8457	8331	5	6023	1	996	2720	390
0	0	8457	8327	5	6028	1	995	2720	390
0	0	8457	8327	5	6033	1	995	2720	390
0	0	8457	8320	5	6038	1	994	2720	390
0	0	8457	8320	5	6043	1	993	2720	390
0	0	8457	8314	5	6048	1	992	2720	390
0	0	8457	8308	5	6053	1	991	2720	390
0	0	8457	8295	5	6058	1	992	2720	390
0	0	8457	8276	5	6063	1	992	2720	390
0	0	8457	8252	5	6068	1	992	2720	390
0	0	8453	8228	5	6073	1	992	2720	390
0	0	8449	8204	5	6078	1	991	2720	390
0	0	8449	8182	5	6083	1	990	2720	390
0	0	8446	8160	5	6088	1	990	2720	390
0	0	8446	8132	5	6093	1	991	2720	390
0	0	8446	8097	5	6098	1	991	2720	390
0	0	8446	8060	5	6103	1	991	2720	390
0	0	8441	8021	5	6108	1	990	2720	390
0	0	8434	7987	5	6113	1	991	2720	390
0	0	8428	7958	5	6118	1	991	2720	390
0	0	8424	7929	5	6123	1	991	2720	390
0	0	8424	7902	5	6128	1	991	2720	390
0	0	8419	7877	5	6133	1	990	2740	390
0	0	8419	7853	5	6138	1	990	2740	390
0	0	8414	7827	5	6143	1	991	2740	390
0	0	8414	7800	5	6148	1	991	2740	390
0	0	8414	7775	5	6153	1	991	2750	390
0	0	8414	7753	5	6158	1	991	2750	390
0	0	8414	7741	5	6163	1	991	2750	390
0	0	8411	7730	5	6168	1	991	2750	390
0	0	8411	7715	5	6173	1	992	2760	390
0	0	8411	7700	5	6178	1	992	2760	390
0	0	8411	7685	5	6183	1	991	2760	390
0	0	8411	7675	5	6188	1	991	2760	390
0	0	8416	7669	5	6193	1	992	2770	390
0	0	8420	7665	5	6198	1	992	2770	390
0	0	8424	7661	5	6203	1	992	2770	390
0	0	8428	7657	5	6208	1	993	2770	390
0	0	8428	7657	5	6213	1	993	2790	390
0	0	8433	7653	5	6218	1	993	2790	390
0	0	8433	7653	5	6223	1	993	2790	390
0	0	8439	7653	5	6228	1	991	2790	390
0	0	8444	7653	5	6233	1	988	2790	390
0	0	8450	7653	5	6238	1	988	2790	390
0	0	8455	7653	5	6243	1	988	2790	390
0	0	8459	7653	5	6248	1	987	2790	390
0	0	8463	7653	5	6253	1	986	2790	390
0	0	8467	7653	5	6258	1	984	2790	390
0	0	8474	7653	5	6263	1	980	2790	390
0	0	8480	7658	5	6268	1	981	2790	390
0	0	8488	7658	5	6273	1	981	2790	390
0	0	8495	7662	5	6278	1	980	2790	390
0	0	8502	7662	5	6283	1	978	2790	390
0	0	8510	7670	5	6288	1	978	2790	390
0	0	8521	7679	5	6293	1	976	2790	390
0	0	8534	7695	5	6298	1	977	2790	390
0	0	8544	7710	5	6303	1	978	2790	390
0	0	8554	7731	5	6308	1	977	2790	390
0	0	8562	7755	5	6313	1	976	2770	390
0	0	8569	7778	5	6318	1	976	2770	390
0	0	8577	7802	5	6323	1	976	2770	390
0	0	8585	7824	5	6328	1	976	2770	390
0	0	8591	7843	5	6333	1	976	2770	390
0	0	8600	7867	5	6338	1	973	2770	390
0	0	8612	7901	5	6343	1	976	2760	390
0	0	8624	7934	5	6348	1	975	2760	390
0	0	8637	7968	5	6353	1	975	2760	390
0	0	8643	7997	5	6358	1	975	2760	390
0	0	8649	8019	5	6363	1	976	2750	390
0	0	8655	8043	5	6368	1	974	2750	390
0	0	8661	8070	5	6373	1	975	2750	390
0	0	8671	8100	6	6379	1	975	2750	390
0	0	8681	8131	5	6384	1	976	2740	390
0	0	8690	8161	5	6389	1	976	2740	390
0	0	8697	8184	5	6394	1	976	2740	390
0	0	8703	8203	5	6399	1	976	2740	390
0	0	8709	8220	5	6404	1	975	2740	390
0	0	8714	8239	5	6409	1	975	2720	390
0	0	8722	8260	5	6414	1	976	2720	390
0	0	8730	8279	5	6419	1	976	2720	390
0	0	8734	8292	5	6424	1	976	2720	390
0	0	8734	8292	5	6429	1	976	2720	390
0	0	8734	8292	5	6434	1	977	2720	390
0	0	8734	8292	5	6439	1	976	2720	390
0	0	8734	8292	5	6444	1	975	2720	390
0	0	8740	8300	5	6449	1	976	2720	390
0	0	8740	8306	5	6454	1	976	2720	390
0	0	8745	8306	5	6459	1	976	2720	390
0	0	8745	8306	5	6464	1	976	2720	390
0	0	8745	8306	5	6469	1	976	2720	390
0	0	8748	8306	5	6474	1	976	2720	390
0	0	8748	8306	5	6479	1	975	2720	390
0	0	8748	8306	5	6484	1	974	2720	390
0	0	8748	8306	5	6489	1	973	2720	390
0	0	8748	8306	5	6494	1	970	2720	390
0	0	8752	8306	5	6499	1	968	2720	390
0	0	8752	8302	5	6504	1	966	2720	390
0	0	8752	8302	5	6509	1	963	2720	390
0	0	8756	8296	5	6514	1	958	2720	390
0	0	8756	8290	5	6519	1	954	2720	390
0	0	8760	8284	5	6524	1	952	2720	390
0	0	8760	8271	5	6529	1	948	2720	390
0	0	8760	8250	5	6534	1	950	2720	390
0	0	8760	8223	5	6539	1	948	2720	390
0	0	8756	8188	5	6544	1	948	2720	390
0	0	8753	8152	5	6549	1	949	2720	390
0	0	8753	8118	5	6554	1	948	2720	390
0	0	8749	8086	5	6559	1	948	2720	390
0	0	8749	8050	5	6564	1	948	2720	390
0	0	8746	8010	5	6569	1	948	2720	390
0	0	8746	7965	5	6574	1	948	2720	390
0	0	8746	7916	5	6579	1	946	2720	390
0	0	8746	7868	5	6584	1	947	2720	390
0	0	8746	7825	5	6589	1	947	2720	390
0	0	8746	7787	5	6594	1	946	2720	390
0	0	8746	7752	5	6599	1	945	2740	390
0	0	8746	7721	5	6604	1	947	2740	390
0	0	8750	7693	5	6609	1	947	2740	390
0	0	8750	7670	5	6614	1	947	2740	390
0	0	8755	7651	5	6619	1	948	2750	390
0	0	8755	7636	5	6624	1	949	2750	390
0	0	8761	7626	5	6629	1	950	2750	390
0	0	8766	7619	5	6634	1	948	2750	390
0	0	8773	7614	5	6639	1	945	2760	390
0	0	8780	7609	5	6644	1	949	2760	390
0	0	8786	7609	5	6649	1	950	2760	390
0	0	8793	7603	5	6654	1	949	2760	390
0	0	8799	7603	5	6659	1	946	2760	390
0	0	8808	7603	5	6664	1	948	2760	390
0	0	8822	7613	5	6669	1	940	2760	390
0	0	8838	7624	5	6674	1	933	2760	390
0	0	8856	7637	5	6679	1	937	2760	390
0	0	8876	7650	5	6684	1	933	2760	390
0	0	8894	7667	5	6689	1	933	2760	390
0	0	8914	7685	5	6694	1	931	2760	390
0	0	8933	7706	5	6699	1	929	2760	370
0	0	8952	7733	5	6704	1	929	2760	370
0	0	8970	7761	5	6709	1	926	2760	360
0	0	8986	7791	5	6714	1	926	2740	360
0	0	9001	7819	5	6719	1	925	2740	360
0	0	9015	7847	5	6724	1	917	2740	360
0	0	9027	7872	5	6729	1	916	2740	360
0	0	9038	7894	5	6734	1	901	2740	360
0	0	9049	7915	5	6739	1	890	2740	360
0	0	9057	7938	5	6744	1	866	2740	360
0	0	9064	7960	5	6749	1	851	2730	340
0	0	9068	7981	5	6754	1	789	2720	340
0	0	9068	7998	5	6759	1	667	2720	330
0	0	9068	8014	5	6764	1	462	2720	330
0	0	9068	8030	5	6769	1	326	2720	330
0	0	9061	8049	5	6774	1	170	2720	330
0	0	9061	8049	5	6779	0	0	2720	330
0	0	9042	8095	5	6784	0	0	2710	330
0	0	9034	8119	5	6789	0	0	2710	330
0	0	9034	8138	5	6794	0	0	2710	330
0	0	9034	8150	5	6799	0	0	2710	330
0	0	9040	8158	5	6804	0	0	2710	310
0	0	9047	8165	5	6809	0	0	2710	310
0	0	9047	8173	5	6814	0	0	2720	300
0	0	9047	8187	5	6819	0	0	2720	300
0	0	9039	8202	5	6824	0	0	2720	300
0	0	9030	8214	5	6829	0	0	2720	300
0	0	9019	8222	5	6834	0	0	2720	300
0	0	9009	8226	5	6839	0	0	2720	300
0	0	9000	8226	5	6844	0	0	2720	300
0	0	8992	8226	5	6849	0	0	2720	300
0	0	8987	8226	5	6854	0	0	2720	300
0	0	8987	8232	5	6859	0	0	2720	300
0	0	8982	8236	5	6864	0	0	2720	300
0	0	8982	8236	5	6869	0	0	2720	300
0	0	8982	8242	5	6874	0	0	2720	300
0	0	8982	8246	5	6879	0	0	2720	300
0	0	8982	8251	5	6884	0	0	2720	300
0	0	8978	8259	5	6889	0	0	2720	300
0	0	8974	8267	5	6894	0	0	2710	300
0	0	8969	8278	5	6899	0	0	2710	300
0	0	8964	8291	5	6904	0	0	2710	300
0	0	8964	8304	5	6909	0	0	2710	300
0	0	8959	8320	5	6914	0	0	2710	300
0	0	8959	8338	5	6919	0	0	2700	300
0	0	8954	8361	5	6924	0	0	2700	300
0	0	8950	8387	5	6929	0	0	2700	300
0	0	8950	8416	5	6934	0	0	2700	300
0	0	8944	8444	5	6939	0	0	2700	300
0	0	8939	8473	5	6944	0	0	2700	300
0	0	8934	8501	5	6949	0	0	2700	300
0	0	8929	8530	5	6954	0	0	2700	300
0	0	8923	8558	5	6959	0	0	2690	300
0	0	8916	8584	5	6964	0	0	2690	300
0	0	8909	8608	5	6969	0	0	2680	300
0	0	8900	8629	5	6974	0	0	2680	300
0	0	8892	8648	5	6979	0	0	2680	300
0	0	8883	8666	5	6984	0	0	2670	300
0	0	8874	8682	5	6989	0	0	2660	310
0	0	8865	8695	5	6994	0	0	2660	310
0	0	8856	8707	5	6999	0	0	2670	330
0	0	8848	8716	5	7004	0	0	2680	330
0	0	8842	8722	5	7009	0	0	2690	330
0	0	8837	8727	5	7014	0	0	2690	330
0	0	8837	8727	5	7019	0	0	2700	330
0	0	8833	8732	5	7024	0	0	2700	330
0	0	8833	8732	5	7029	0	0	2700	330
0	0	8827	8736	5	7034	0	0	2710	330
0	0	8823	8736	5	7039	0	0	2710	330
0	0	8819	8739	5	7044	0	0	2720	330
0	0	8814	8739	5	7049	0	0	2730	330
0	0	8810	8745	5	7054	0	0	2740	330
0	0	8806	8751	5	7059	0	0	2750	330
0	0	8802	8760	5	7064	0	0	2760	340
0	0	8796	8772	5	7069	0	0	2760	340
0	0	8790	8783	5	7074	0	0	2770	360
0	0	8783	8794	5	7079	0	0	2770	360
0	0	8777	8803	5	7084	0	0	2770	360
0	0	8770	8809	5	7089	0	0	2760	360
0	0	8764	8815	5	7094	0	0	2760	360
0	0	8756	8818	5	7099	0	0	2740	360
0	0	8749	8818	5	7104	0	0	2740	360
0	0	8741	8818	5	7109	0	0	2740	360
0	0	8736	8818	5	7114	0	0	2740	360
0	0	8736	8814	5	7119	0	0	2720	360
0	0	8750	8794	2	7121	1	378	2710	360
0	0	8750	8794	5	7126	1	382	2710	360
0	0	8743	8794	5	7131	1	385	2710	360
0	0	8739	8799	5	7136	1	382	2710	360
0	0	8735	8799	5	7141	1	382	2710	360
0	0	8729	8805	5	7146	1	388	2710	360
0	0	8721	8809	5	7151	1	410	2710	360
0	0	8711	8814	5	7156	1	419	2710	360
0	0	8699	8820	5	7161	1	434	2710	360
0	0	8686	8825	5	7166	1	443	2710	360
0	0	8670	8830	5	7171	1	443	2710	360
0	0	8655	8835	5	7176	1	448	2710	360
0	0	8640	8841	5	7181	1	446	2710	360
0	0	8624	8845	5	7186	1	451	2710	360
0	0	8609	8849	5	7191	1	446	2710	360
0	0	8594	8853	5	7196	1	448	2710	360
0	0	8581	8853	5	7201	1	454	2710	360
0	0	8569	8853	5	7206	1	454	2710	360
0	0	8561	8853	5	7211	1	454	2710	360
0	0	8556	8853	5	7216	1	454	2710	360
0	0	8556	8853	5	7221	1	494	2710	360
0	0	8552	8849	5	7226	1	538	2710	360
0	0	8552	8845	5	7231	1	563	2710	360
0	0	8552	8837	5	7236	1	563	2710	360
0	0	8552	8823	5	7241	1	561	2710	360
0	0	8559	8803	5	7246	1	611	2710	360
0	0	8565	8781	5	7251	1	656	2710	360
0	0	8573	8758	5	7256	1	647	2710	360
0	0	8580	8736	5	7261	1	652	2710	360
0	0	8591	8715	5	7266	1	651	2720	360
0	0	8603	8693	5	7271	1	651	2720	360
0	0	8615	8672	5	7276	1	671	2720	360
0	0	8629	8654	5	7281	1	664	2720	360
0	0	8642	8638	5	7286	1	652	2720	360
0	0	8653	8626	5	7291	1	643	2720	360
0	0	8665	8616	5	7296	1	590	2710	360
0	0	8675	8606	5	7301	1	501	2710	360
0	0	8685	8595	5	7306	1	462	2710	360
0	0	8695	8585	5	7311	1	428	2710	360
0	0	8703	8576	5	7316	1	372	2710	360
0	0	8711	8571	5	7321	1	297	2720	370
0	0	8717	8571	5	7326	1	252	2720	370
0	0	8722	8571	5	7331	1	107	2720	390
0	0	8722	8571	5	7336	0	0	2700	390
0	0	8730	8577	5	7341	0	0	2700	390
0	0	8734	8583	5	7346	0	0	2700	390
0	0	8738	8593	5	7351	0	0	2700	390
0	0	8744	8602	5	7356	0	0	2700	390
0	0	8751	8611	5	7361	0	0	2700	390
0	0	8758	8618	5	7366	0	0	2700	390
0	0	8767	8623	5	7371	0	0	2700	390
0	0	8775	8628	5	7376	0	0	2700	390
0	0	8783	8632	5	7381	0	0	2700	370
0	0	8791	8632	5	7386	0	0	2700	370
0	0	8798	8632	5	7391	0	0	2700	360
0	0	8805	8632	5	7396	0	0	2700	360
0	0	8812	8627	5	7401	0	0	2700	360
0	0	8818	8619	5	7406	0	0	2690	360
0	0	8826	8607	5	7411	0	0	2690	360
0	0	8835	8591	5	7416	0	0	2690	360
0	0	8844	8572	5	7421	0	0	2690	360
0	0	8855	8549	5	7426	0	0	2680	360
0	0	8864	8526	5	7431	0	0	2680	360
0	0	8874	8501	5	7436	0	0	2680	360
0	0	8883	8474	5	7441	0	0	2680	360
0	0	8893	8450	5	7446	0	0	2680	360
0	0	8902	8424	5	7451	0	0	2670	340
0	0	8912	8400	5	7456	0	0	2680	340
0	0	8923	8375	5	7461	0	0	2680	330
0	0	8933	8348	5	7466	0	0	2680	330
0	0	8943	8323	5	7471	0	0	2680	330
0	0	8953	8297	5	7476	0	0	2680	330
0	0	8961	8272	5	7481	0	0	2690	330
0	0	8969	8248	5	7486	0	0	2690	330
0	0	8974	8225	5	7491	0	0	2690	330
0	0	8979	8202	5	7496	0	0	2700	330
0	0	8979	8181	5	7501	0	0	2700	330
0	0	8984	8160	5	7506	0	0	2700	330
0	0	8984	8139	5	7511	0	0	2700	330
0	0	8988	8119	5	7516	0	0	2700	330
0	0	8988	8098	5	7521	0	0	2700	330
0	0	8996	8076	5	7526	0	0	2700	330
0	0	9005	8052	5	7531	0	0	2700	310
0	0	9015	8023	5	7536	0	0	2710	310
0	0	9024	7996	5	7541	0	0	2710	300
0	0	9028	7974	5	7546	0	0	2710	300
0	0	9028	7956	5	7551	0	0	2720	300
0	0	9028	7945	5	7556	0	0	2720	300
0	0	9028	7933	5	7561	0	0	2720	300
0	0	9032	7919	5	7566	0	0	2730	300
0	0	9032	7906	5	7571	0	0	2730	300
0	0	9032	7897	5	7576	0	0	2730	300
0	0	9032	7893	5	7581	0	0	2730	300
0	0	9032	7893	5	7586	0	0	2730	300
0	0	9032	7888	5	7591	0	0	2730	300
0	0	9026	7885	5	7596	0	0	2730	300
0	0	9023	7880	5	7601	0	0	2750	300
0	0	9019	7874	5	7606	0	0	2750	300
0	0	9015	7866	5	7611	0	0	2750	310
0	0	9010	7857	5	7616	0	0	2750	310
0	0	9010	7846	5	7621	0	0	2750	330
0	0	9004	7834	5	7626	0	0	2750	330
0	0	9004	7824	5	7631	0	0	2750	330
0	0	8999	7815	5	7636	0	0	2760	330
0	0	8995	7810	5	7641	0	0	2760	330
0	0	8991	7806	5	7646	0	0	2760	330
0	0	8986	7806	5	7651	0	0	2760	330
0	0	8981	7806	5	7656	0	0	2760	330
0	0	8976	7806	5	7661	0	0	2750	330
0	0	8970	7806	5	7666	0	0	2750	330
0	0	8970	7810	5	7671	0	0	2750	330
0	0	8984	7807	4	7675	1	395	2740	330
0	0	8988	7807	5	7680	1	428	2740	330
0	0	8988	7807	5	7685	1	457	2730	330
0	0	8988	7807	5	7690	1	491	2730	340
0	0	8988	7807	5	7695	1	532	2730	340
0	0	8992	7811	5	7700	1	605	2740	360
0	0	8992	7811	5	7705	1	676	2740	360
0	0	8992	7816	5	7710	1	733	2740	360
0	0	8998	7816	5	7715	1	776	2740	360
0	0	9002	7824	5	7720	1	797	2740	360
0	0	9005	7830	5	7725	1	819	2730	340
0	0	9010	7835	5	7730	1	835	2730	340
0	0	9013	7840	5	7735	1	859	2730	330
0	0	9013	7844	5	7740	1	873	2730	330
0	0	9020	7849	5	7745	1	878	2730	330
0	0	9024	7855	5	7750	1	878	2730	330
0	0	9024	7864	5	7755	1	887	2730	330
0	0	9031	7873	5	7760	1	896	2730	330
0	0	9035	7883	5	7765	1	899	2730	330
0	0	9041	7895	5	7770	1	898	2730	330
0	0	9049	7911	5	7775	1	898	2730	330
0	0	9057	7934	5	7780	1	900	2720	330
0	0	9064	7960	5	7785	1	917	2720	330
0	0	9070	7985	5	7790	1	922	2720	330
0	0	9078	8012	5	7795	1	923	2720	330
0	0	9085	8037	5	7800	1	926	2720	330
0	0	9094	8060	5	7805	1	928	2720	330
0	0	9104	8085	5	7810	1	940	2720	330
0	0	9114	8110	5	7815	1	941	2710	330
0	0	9125	8138	5	7820	1	939	2710	330
0	0	9135	8169	5	7825	1	942	2710	330
0	0	9146	8199	5	7830	1	941	2710	330
0	0	9157	8225	5	7835	1	940	2710	330
0	0	9168	8254	5	7840	1	940	2700	330
0	0	9177	8279	5	7845	1	939	2700	330
0	0	9187	8305	5	7850	1	937	2700	330
0	0	9195	8329	5	7855	1	937	2700	330
0	0	9202	8343	5	7860	1	939	2700	330
0	0	9208	8353	5	7865	1	939	2700	310
0	0	9212	8358	5	7870	1	940	2700	310
0	0	9212	8363	5	7875	1	940	2700	300
0	0	9218	8369	5	7880	1	940	2700	300
0	0	9223	8378	5	7885	1	939	2700	300
0	0	9228	8389	5	7890	1	939	2700	300
0	0	9234	8400	5	7895	1	939	2700	300
0	0	9241	8409	5	7900	1	940	2700	300
0	0	9247	8415	5	7905	1	941	2700	310
0	0	9254	8420	5	7910	1	942	2700	310
0	0	9263	8430	5	7915	1	940	2700	330
0	0	9274	8445	5	7920	1	941	2700	330
0	0	9285	8461	5	7925	1	952	2690	330
0	0	9295	8472	5	7930	1	951	2690	330
0	0	9305	8480	5	7935	1	948	2690	330
0	0	9317	8485	5	7940	1	943	2690	330
0	0	9332	8492	5	7945	1	942	2690	330
0	0	9350	8504	5	7950	1	941	2690	330
0	0	9365	8515	5	7955	1	944	2690	330
0	0	9380	8525	5	7960	1	940	2690	330
0	0	9395	8534	5	7965	1	942	2690	330
0	0	9409	8542	5	7970	1	941	2690	330
0	0	9424	8549	5	7975	1	941	2690	330
0	0	9437	8553	5	7980	1	941	2690	330
0	0	9450	8556	5	7985	1	940	2680	330
0	0	9463	8556	5	7990	1	940	2680	330
0	0	9473	8560	5	7995	1	942	2680	310
0	0	9481	8560	5	8000	1	942	2680	310
0	0	9487	8560	5	8005	1	941	2680	310
0	0	9491	8560	5	8010	1	941	2680	300
0	0	9491	8560	5	8015	1	940	2680	310
0	0	9495	8557	5	8020	1	939	2680	310
0	0	9495	8557	5	8025	1	937	2670	330
0	0	9495	8557	5	8030	1	936	2670	330
0	0	9495	8557	5	8035	1	934	2670	330
0	0	9495	8557	5	8040	1	932	2670	330
0	0	9495	8557	5	8045	1	930	2670	330
0	0	9495	8557	5	8050	1	928	2670	330
0	0	9495	8553	5	8055	1	926	2670	330
0	0	9495	8553	5	8060	1	924	2670	330
0	0	9491	8548	5	8065	1	923	2670	330
0	0	9491	8536	5	8070	1	925	2680	330
0	0	9486	8517	5	8075	1	924	2680	330
0	0	9486	8491	5	8080	1	925	2680	330
0	0	9479	8462	5	8085	1	926	2680	330
0	0	9473	8434	5	8090	1	926	2680	330
0	0	9467	8408	5	8095	1	926	2680	330
0	0	9458	8384	5	8100	1	927	2680	330
0	0	9449	8354	5	8105	1	927	2680	330
0	0	9440	8320	5	8110	1	929	2690	330
0	0	9430	8281	5	8115	1	928	2690	330
0	0	9421	8240	5	8120	1	928	2690	330
0	0	9411	8203	5	8125	1	928	2690	330
0	0	9402	8169	5	8130	1	926	2690	330
0	0	9393	8137	5	8135	1	928	2690	330
0	0	9384	8105	5	8140	1	928	2700	330
0	0	9373	8070	5	8145	1	930	2700	330
0	0	9365	8035	5	8150	1	929	2700	330
0	0	9356	8004	5	8155	1	928	2700	330
0	0	9348	7974	5	8160	1	929	2700	330
0	0	9343	7946	5	8165	1	929	2700	330
0	0	9339	7918	5	8170	1	930	2700	330
0	0	9335	7890	5	8175	1	930	2700	330
0	0	9329	7862	5	8180	1	929	2700	330
0	0	9322	7827	5	8185	1	930	2700	330
0	0	9314	7791	5	8190	1	930	2700	330
0	0	9305	7753	5	8195	1	931	2700	330
0	0	9299	7718	5	8200	1	929	2700	330
0	0	9299	7692	5	8205	1	927	2710	330
0	0	9293	7673	5	8210	1	926	2710	330
0	0	9289	7657	5	8215	1	926	2710	330
0	0	9289	7645	5	8220	1	927	2710	330
0	0	9284	7637	5	8225	1	927	2710	330
0	0	9284	7634	5	8230	1	928	2720	330
0	0	9284	7634	5	8235	1	930	2720	330
0	0	9284	7634	5	8240	1	930	2720	330
0	0	9281	7634	5	8245	1	931	2720	330
0	0	9281	7634	5	8250	1	932	2720	330
0	0	9281	7640	5	8255	1	933	2730	330
0	0	9284	7647	5	8260	1	932	2730	330
0	0	9290	7658	5	8265	1	932	2730	330
0	0	9297	7673	5	8270	1	933	2730	330
0	0	9305	7689	5	8275	1	932	2730	330
0	0	9314	7707	5	8280	1	931	2730	330
0	0	9325	7729	5	8285	1	931	2730	330
0	0	9338	7757	5	8290	1	928	2730	330
0	0	9352	7791	5	8295	1	926	2730	330
0	0	9366	7827	5	8300	1	928	2720	330
0	0	9380	7862	5	8305	1	924	2720	330
0	0	9391	7897	5	8310	1	924	2720	330
0	0	9403	7931	5	8315	1	923	2720	330
0	0	9415	7968	5	8320	1	922	2710	330
0	0	9428	8006	5	8325	1	913	2710	330
0	0	9441	8043	5	8330	1	909	2710	330
0	0	9453	8080	5	8335	1	912	2700	330
0	0	9462	8110	5	8340	1	913	2700	330
0	0	9471	8138	5	8345	1	911	2700	330
0	0	9479	8165	5	8350	1	911	2700	330
0	0	9488	8191	5	8355	1	906	2700	330
0	0	9499	8221	5	8360	1	905	2700	330
0	0	9511	8249	5	8365	1	909	2700	330
0	0	9521	8270	5	8370	1	906	2700	330
0	0	9531	8290	5	8375	1	904	2700	330
0	0	9541	8307	5	8380	1	904	2700	330
0	0	9549	8323	5	8385	1	905	2690	330
0	0	9556	8339	5	8390	1	907	2690	330
0	0	9561	8351	5	8395	1	906	2690	330
0	0	9565	8358	5	8400	1	907	2690	330
0	0	9569	8362	5	8405	1	909	2690	330
0	0	9573	8362	5	8410	1	909	2680	330
0	0	9576	8362	5	8415	1	909	2680	330
0	0	9576	8366	5	8420	1	909	2680	330
0	0	9581	8366	5	8425	1	907	2680	330
0	0	9581	8366	5	8430	1	906	2680	330
0	0	9586	8366	5	8435	1	904	2680	330
0	0	9586	8366	5	8440	1	900	2680	330
0	0	9590	8360	5	8445	1	897	2680	330
0	0	9590	8360	5	8450	1	892	2680	330
0	0	9590	8352	5	8455	1	888	2680	330
0	0	9590	8344	5	8460	1	886	2680	330
0	0	9590	8330	5	8465	1	884	2670	330
0	0	9590	8305	5	8470	1	885	2670	330
0	0	9585	8271	5	8475	1	883	2670	330
0	0	9585	8229	6	8481	1	883	2680	330
0	0	9580	8183	5	8486	1	884	2680	330
0	0	9575	8141	5	8491	1	884	2680	330
0	0	9568	8101	5	8496	1	884	2680	330
0	0	9560	8060	5	8501	1	883	2680	330
0	0	9555	8018	5	8506	1	883	2680	330
0	0	9550	7974	5	8511	1	887	2680	330
0	0	9550	7932	5	8516	1	887	2680	330
0	0	9546	7894	5	8521	1	887	2680	330
0	0	9541	7861	5	8526	1	890	2690	330
0	0	9541	7829	5	8531	1	891	2690	330
0	0	9541	7801	5	8536	1	891	2690	330
0	0	9541	7775	5	8541	1	896	2690	330
0	0	9541	7754	5	8546	1	898	2700	330
0	0	9541	7738	5	8551	1	900	2700	330
0	0	9546	7725	5	8556	1	902	2700	330
0	0	9550	7714	5	8561	1	909	2700	330
0	0	9554	7705	5	8566	1	909	2700	330
0	0	9559	7697	5	8571	1	918	2700	330
0	0	9564	7691	5	8576	1	928	2700	330
0	0	9571	7691	5	8581	1	927	2700	330
0	0	9578	7687	5	8586	1	933	2700	330
0	0	9586	7687	5	8591	1	943	2700	330
0	0	9595	7692	5	8596	1	946	2700	330
0	0	9606	7698	5	8601	1	945	2700	330
0	0	9621	7710	5	8606	1	942	2700	330
0	0	9640	7728	5	8611	1	942	2700	330
0	0	9661	7751	5	8616	1	942	2700	330
0	0	9682	7777	5	8621	1	940	2700	330
0	0	9702	7806	5	8626	1	940	2700	330
0	0	9721	7840	5	8631	1	938	2700	330
0	0	9738	7876	5	8636	1	937	2700	330
0	0	9753	7913	5	8641	1	934	2700	330
0	0	9765	7951	5	8646	1	929	2700	330
0	0	9775	7989	5	8651	1	917	2700	330
0	0	9784	8030	5	8656	1	889	2700	330
0	0	9791	8074	5	8661	1	876	2700	330
0	0	9797	8118	5	8666	1	850	2690	330
0	0	9801	8163	5	8671	1	813	2690	330
0	0	9801	8206	5	8676	1	744	2690	330
0	0	9801	8249	5	8681	1	652	2680	330
0	0	9801	8291	5	8686	1	437	2680	330
0	0	9801	8332	5	8691	1	343	2680	330
0	0	9796	8371	5	8696	1	125	2680	330
0	0	9796	8371	5	8701	0	0	2670	330
0	0	9791	8437	5	8706	0	0	2670	330
0	0	9800	8458	5	8711	0	0	2670	330
0	0	9819	8468	5	8716	0	0	2670	330
0	0	9850	8468	5	8721	0	0	2670	330
0	0	9889	8456	5	8726	0	0	2660	330
0	0	9932	8445	5	8731	0	0	2660	310
0	0	9981	8430	5	8736	0	0	2660	310
0	0	10033	8413	5	8741	0	0	2650	300
0	0	10083	8394	5	8746	0	0	2650	300
0	0	10129	8376	5	8751	0	0	2640	300
0	0	10164	8363	5	8756	0	0	2630	300
0	0	10191	8357	5	8761	0	0	2610	300
0	0	10216	8357	5	8766	0	0	2610	300
0	0	10234	8357	5	8771	0	0	2590	300
0	0	10234	8357	5	8776	0	0	2590	300
