# Supplementary material for: “Let Me Hear Your Handwriting!” Evaluating the Movement Fluency from Its Sonification
Source: PLoS One. 2015 Jun 17;10(6):e0128388. doi: 10.1371/journal.pone.0128388 (PMC4470513; doi:10.1371/journal.pone.0128388)
Supplement: S1 Dataset — (ZIP) [file pone.0128388.s004.zip › S4_Dataset_Experiment1/NA7.txt]

Identification :	nathan
2008-09-26	09:51:26
Fichier origine :	C:\Documents and Settings\schon\Bureau\Ecriture\nathan lapin7.txt
Nb segments :	1
Seg	Num	X /100 mm	Y /100 mm	Interv ms	Time ms	Tip	P	Az	Al
0	0	11695	8165	20	20	0	0	2940	280
0	0	11691	8165	5	25	0	0	2940	280
0	0	11681	8158	5	30	0	0	2940	280
0	0	11666	8152	5	35	0	0	2940	280
0	0	11646	8145	5	40	0	0	2940	280
0	0	11626	8139	5	45	0	0	2940	280
0	0	11605	8133	5	50	0	0	2940	280
0	0	11585	8128	5	55	0	0	2940	280
0	0	11565	8125	5	60	0	0	2940	280
0	0	11547	8125	5	65	0	0	2940	280
0	0	11530	8125	5	70	0	0	2940	280
0	0	11513	8121	5	75	0	0	2940	280
0	0	11498	8121	5	80	0	0	2940	280
0	0	11482	8121	5	85	0	0	2940	280
0	0	11468	8121	5	90	0	0	2950	280
0	0	11457	8121	5	95	0	0	2950	280
0	0	11446	8121	5	100	0	0	2950	280
0	0	11437	8114	5	105	0	0	2950	280
0	0	11430	8110	5	110	0	0	2950	280
0	0	11423	8102	5	115	0	0	2950	280
0	0	11416	8092	5	120	0	0	2950	280
0	0	11409	8081	5	125	0	0	2950	280
0	0	11401	8070	5	130	0	0	2970	270
0	0	11393	8058	5	135	0	0	2970	270
0	0	11384	8046	5	140	0	0	2970	270
0	0	11375	8032	5	145	0	0	2970	270
0	0	11365	8016	5	150	0	0	2970	270
0	0	11354	7999	5	155	0	0	2970	270
0	0	11343	7980	5	160	0	0	2970	270
0	0	11330	7960	5	165	0	0	2970	270
0	0	11318	7939	5	170	0	0	2990	270
0	0	11306	7915	5	175	0	0	2990	270
0	0	11294	7892	5	180	0	0	2990	270
0	0	11284	7867	5	185	0	0	3000	270
0	0	11273	7843	5	190	0	0	3000	270
0	0	11263	7818	5	195	0	0	3020	260
0	0	11253	7795	5	200	0	0	3030	260
0	0	11244	7774	5	205	0	0	3030	260
0	0	11235	7756	5	210	0	0	3050	250
0	0	11226	7740	5	215	0	0	3060	260
0	0	11215	7726	5	220	0	0	3070	260
0	0	11205	7714	5	225	0	0	3090	270
0	0	11197	7701	5	230	0	0	3120	270
0	0	11190	7690	5	235	0	0	3120	270
0	0	11185	7678	5	240	0	0	3140	280
0	0	11179	7667	5	245	0	0	3150	270
0	0	11171	7657	5	250	0	0	3160	280
0	0	11165	7648	5	255	0	0	3160	280
0	0	11158	7639	5	260	0	0	3180	280
0	0	11152	7631	5	265	0	0	3200	270
0	0	11146	7623	5	270	0	0	3210	280
0	0	11139	7615	5	275	0	0	3210	280
0	0	11134	7609	5	280	0	0	3240	280
0	0	11127	7602	5	285	0	0	3240	280
0	0	11121	7598	5	290	0	0	3240	280
0	0	11116	7594	5	295	0	0	3240	280
0	0	11110	7589	5	300	0	0	3250	280
0	0	11106	7589	5	305	0	0	3250	280
0	0	11102	7586	5	310	0	0	3270	290
0	0	11098	7586	5	315	0	0	3270	290
0	0	11098	7586	5	320	0	0	3290	270
0	0	11093	7591	5	325	0	0	3290	270
0	0	11093	7595	5	330	0	0	3270	290
0	0	11089	7599	5	335	0	0	3280	290
0	0	11089	7604	5	340	0	0	3280	290
0	0	11089	7609	5	345	0	0	3300	290
0	0	11089	7613	5	350	0	0	3300	290
0	0	11089	7618	5	355	0	0	3300	290
0	0	11086	7624	5	360	0	0	3290	300
0	0	11086	7631	5	365	0	0	3290	300
0	0	11082	7639	5	370	0	0	3290	300
0	0	11082	7647	5	375	0	0	3270	310
0	0	11076	7655	5	380	0	0	3270	310
0	0	11076	7665	5	385	0	0	3270	310
0	0	11071	7677	5	390	0	0	3270	310
0	0	11071	7690	5	395	0	0	3260	320
0	0	11066	7705	5	400	0	0	3260	320
0	0	11066	7719	5	405	0	0	3270	320
0	0	11061	7733	5	410	0	0	3250	340
0	0	11061	7745	5	415	0	0	3270	340
0	0	11058	7756	5	420	0	0	3270	340
0	0	11058	7764	5	425	0	0	3260	350
0	0	11058	7771	5	430	0	0	3260	350
0	0	11058	7775	5	435	0	0	3240	360
0	0	11058	7775	5	440	0	0	3240	360
0	0	11058	7775	5	445	0	0	3240	360
0	0	11058	7775	5	450	0	0	3230	370
0	0	11058	7775	5	455	0	0	3230	370
0	0	11054	7775	5	460	0	0	3210	380
0	0	11054	7769	5	465	0	0	3210	380
0	0	11054	7763	5	470	0	0	3210	380
0	0	11054	7757	5	475	0	0	3200	380
0	0	11054	7750	5	480	0	0	3200	380
0	0	11054	7744	5	485	0	0	3200	380
0	0	11054	7738	5	490	0	0	3180	400
0	0	11054	7731	5	495	0	0	3180	400
0	0	11058	7725	5	500	0	0	3180	400
0	0	11058	7718	5	505	0	0	3180	400
0	0	11058	7711	5	510	0	0	3180	410
0	0	11058	7705	5	515	0	0	3180	410
0	0	11058	7699	5	520	0	0	3200	410
0	0	11058	7694	5	525	0	0	3200	410
0	0	11058	7689	5	530	0	0	3200	410
0	0	11058	7684	5	535	0	0	3200	410
0	0	11054	7680	5	540	0	0	3180	430
0	0	11054	7676	5	545	0	0	3180	430
0	0	11054	7672	5	550	0	0	3180	430
0	0	11054	7669	5	555	0	0	3180	430
0	0	11050	7669	5	560	0	0	3180	430
0	0	11050	7662	5	565	0	0	3180	430
0	0	11050	7657	5	570	0	0	3180	430
0	0	11046	7653	5	575	0	0	3180	430
0	0	11046	7648	5	580	0	0	3180	430
0	0	11046	7644	5	585	0	0	3180	430
0	0	11046	7639	5	590	0	0	3180	430
0	0	11043	7635	5	595	0	0	3180	430
0	0	11043	7631	5	600	0	0	3170	430
0	0	11039	7631	5	605	0	0	3170	430
0	0	11039	7625	5	610	0	0	3170	430
0	0	11034	7621	5	615	0	0	3170	430
0	0	11034	7615	5	620	0	0	3170	430
0	0	11054	7588	5	625	1	391	3140	450
0	0	11054	7588	5	630	1	413	3120	460
0	0	11054	7588	5	635	1	460	3120	460
0	0	11054	7588	5	640	1	545	3110	460
0	0	11054	7588	5	645	1	627	3110	460
0	0	11054	7588	5	650	1	698	3110	460
0	0	11057	7585	5	655	1	761	3080	470
0	0	11057	7585	5	660	1	813	3080	470
0	0	11057	7585	5	665	1	847	3080	470
0	0	11057	7585	5	670	1	869	3080	470
0	0	11057	7585	5	675	1	887	3070	480
0	0	11057	7585	5	680	1	900	3070	480
0	0	11057	7585	5	685	1	910	3070	480
0	0	11057	7585	5	690	1	919	3070	480
0	0	11057	7585	5	695	1	926	3070	480
0	0	11061	7585	5	700	1	933	3080	470
0	0	11061	7585	5	705	1	938	3080	470
0	0	11061	7585	5	710	1	941	3080	470
0	0	11061	7585	5	715	1	944	3080	470
0	0	11065	7585	5	720	1	947	3080	470
0	0	11065	7585	5	725	1	951	3080	470
0	0	11065	7585	5	730	1	953	3080	470
0	0	11070	7585	5	735	1	956	3080	470
0	0	11070	7585	5	740	1	958	3080	470
0	0	11076	7585	5	745	1	959	3080	470
0	0	11081	7585	5	750	1	959	3070	480
0	0	11088	7591	5	755	1	959	3070	480
0	0	11097	7597	5	760	1	958	3070	480
0	0	11110	7604	5	765	1	958	3070	480
0	0	11125	7613	5	770	1	958	3070	480
0	0	11139	7621	5	775	1	959	3070	480
0	0	11151	7628	5	780	1	958	3080	470
0	0	11158	7634	5	785	1	958	3080	470
0	0	11163	7639	5	790	1	959	3080	470
0	0	11167	7643	5	795	1	959	3080	470
0	0	11167	7647	5	800	1	959	3110	460
0	0	11173	7652	5	805	1	958	3110	460
0	0	11180	7660	5	810	1	958	3110	460
0	0	11190	7670	5	815	1	958	3110	460
0	0	11202	7681	5	820	1	958	3110	460
0	0	11212	7693	5	825	1	958	3110	460
0	0	11220	7703	5	830	1	958	3120	460
0	0	11227	7713	5	835	1	959	3120	460
0	0	11234	7721	5	840	1	959	3120	460
0	0	11241	7728	5	845	1	959	3120	460
0	0	11247	7735	5	850	1	961	3120	460
0	0	11252	7744	5	855	1	963	3120	460
0	0	11259	7755	5	860	1	965	3120	460
0	0	11269	7769	5	865	1	967	3120	460
0	0	11279	7782	5	870	1	968	3120	460
0	0	11288	7792	5	875	1	968	3120	460
0	0	11295	7800	5	880	1	969	3090	450
0	0	11299	7806	5	885	1	972	3090	450
0	0	11304	7812	5	890	1	974	3080	440
0	0	11310	7819	5	895	1	974	3080	440
0	0	11315	7826	5	900	1	974	3080	440
0	0	11319	7831	5	905	1	975	3080	440
0	0	11319	7836	5	910	1	977	3080	440
0	0	11326	7843	5	915	1	981	3080	440
0	0	11334	7856	5	920	1	980	3080	440
0	0	11346	7870	5	925	1	981	3080	440
0	0	11358	7885	5	930	1	983	3080	440
0	0	11370	7898	5	935	1	988	3080	440
0	0	11377	7907	5	940	1	989	3080	440
0	0	11381	7914	5	945	1	992	3080	440
0	0	11381	7921	5	950	1	996	3080	440
0	0	11388	7929	5	955	1	1001	3080	440
0	0	11396	7940	5	960	1	1003	3080	440
0	0	11406	7954	5	965	1	1004	3050	450
0	0	11418	7967	5	970	1	1004	3050	450
0	0	11428	7980	5	975	1	1005	3050	450
0	0	11436	7990	5	980	1	1006	3050	450
0	0	11442	7998	5	985	1	1006	3050	450
0	0	11446	8005	5	990	1	1006	3050	450
0	0	11450	8011	5	995	1	1005	3050	450
0	0	11454	8018	5	1000	1	1005	3050	450
0	0	11461	8030	5	1005	1	1006	3050	450
0	0	11471	8049	5	1010	1	1007	3040	440
0	0	11482	8068	5	1015	1	1005	3040	440
0	0	11490	8086	5	1020	1	1005	3030	430
0	0	11494	8099	5	1025	1	1006	3030	430
0	0	11494	8105	5	1030	1	1006	3030	430
0	0	11494	8113	5	1035	1	1006	3030	430
0	0	11500	8122	5	1040	1	1005	3030	430
0	0	11505	8131	5	1045	1	1006	3030	430
0	0	11509	8140	5	1050	1	1007	3020	430
0	0	11509	8149	5	1055	1	1009	3020	430
0	0	11513	8157	5	1060	1	1009	3020	430
0	0	11513	8165	5	1065	1	1009	3020	430
0	0	11518	8170	5	1070	1	1009	3020	430
0	0	11518	8170	5	1075	1	1010	3020	430
0	0	11522	8175	5	1080	1	1009	3020	430
0	0	11522	8175	5	1085	1	1009	3020	430
0	0	11522	8181	5	1090	1	1010	3020	430
0	0	11527	8189	5	1095	1	1010	3020	430
0	0	11531	8197	5	1100	1	1009	3020	430
0	0	11535	8205	5	1105	1	1009	3020	430
0	0	11539	8213	5	1110	1	1010	3020	430
0	0	11539	8218	5	1115	1	1010	3020	430
0	0	11539	8228	5	1120	1	1010	3020	430
0	0	11544	8239	5	1125	1	1009	3020	430
0	0	11544	8251	5	1130	1	1009	3020	430
0	0	11550	8263	5	1135	1	1010	3020	430
0	0	11550	8274	5	1140	1	1010	3000	440
0	0	11550	8287	5	1145	1	1009	3000	440
0	0	11550	8303	5	1150	1	1009	3000	440
0	0	11555	8319	5	1155	1	1009	3000	440
0	0	11559	8334	5	1160	1	1009	3000	440
0	0	11559	8345	5	1165	1	1009	3000	440
0	0	11559	8357	5	1170	1	1009	3000	440
0	0	11559	8371	5	1175	1	1009	3000	440
0	0	11563	8385	5	1180	1	1009	2980	440
0	0	11563	8399	5	1185	1	1008	2980	440
0	0	11566	8412	5	1190	1	1009	2980	440
0	0	11566	8422	5	1195	1	1009	2980	440
0	0	11566	8431	5	1200	1	1008	2960	450
0	0	11566	8438	5	1205	1	1008	2950	430
0	0	11566	8442	5	1210	1	1008	2950	430
0	0	11566	8446	5	1215	1	1007	2940	420
0	0	11566	8450	5	1220	1	1007	2940	420
0	0	11566	8456	5	1225	1	1006	2930	430
0	0	11566	8464	5	1230	1	1007	2930	430
0	0	11570	8477	5	1235	1	1006	2930	430
0	0	11574	8492	5	1240	1	1004	2930	430
0	0	11579	8506	5	1245	1	1003	2930	430
0	0	11583	8519	5	1250	1	1003	2930	430
0	0	11583	8529	5	1255	1	1002	2910	430
0	0	11583	8537	5	1260	1	1001	2910	430
0	0	11583	8547	5	1265	1	998	2910	430
0	0	11583	8556	5	1270	1	995	2910	430
0	0	11583	8566	5	1275	1	993	2910	430
0	0	11583	8573	5	1280	1	990	2910	430
0	0	11583	8578	5	1285	1	989	2900	430
0	0	11583	8583	5	1290	1	988	2900	430
0	0	11583	8589	5	1295	1	987	2900	430
0	0	11583	8599	5	1300	1	987	2900	430
0	0	11583	8610	5	1305	1	983	2900	430
0	0	11578	8622	5	1310	1	982	2880	440
0	0	11578	8632	5	1315	1	981	2880	440
0	0	11578	8640	5	1320	1	980	2880	440
0	0	11574	8646	5	1325	1	981	2880	440
0	0	11574	8653	5	1330	1	981	2880	440
0	0	11569	8662	5	1335	1	981	2880	440
0	0	11565	8671	5	1340	1	980	2880	440
0	0	11562	8678	5	1345	1	979	2880	440
0	0	11562	8685	5	1350	1	979	2880	440
0	0	11556	8690	5	1355	1	978	2880	440
0	0	11556	8697	5	1360	1	976	2900	430
0	0	11550	8704	5	1365	1	970	2900	430
0	0	11550	8712	5	1370	1	967	2900	430
0	0	11544	8720	5	1375	1	967	2900	430
0	0	11538	8728	5	1380	1	968	2900	430
0	0	11532	8735	5	1385	1	964	2910	430
0	0	11525	8741	5	1390	1	959	2910	430
0	0	11519	8745	5	1395	1	958	2910	430
0	0	11516	8749	5	1400	1	958	2930	430
0	0	11516	8749	5	1405	1	956	2930	430
0	0	11510	8753	5	1410	1	954	2930	430
0	0	11506	8753	5	1415	1	954	2930	430
0	0	11502	8753	5	1420	1	954	2940	420
0	0	11499	8757	5	1425	1	954	2940	420
0	0	11495	8757	5	1430	1	953	2940	420
0	0	11491	8761	5	1435	1	953	2940	420
0	0	11486	8761	5	1440	1	954	2940	420
0	0	11481	8761	5	1445	1	952	2940	420
0	0	11477	8764	5	1450	1	950	2940	420
0	0	11473	8764	5	1455	1	947	2940	420
0	0	11473	8764	5	1460	1	946	2940	420
0	0	11473	8764	5	1465	1	944	2940	420
0	0	11468	8764	5	1470	1	943	2940	420
0	0	11468	8764	5	1475	1	942	2940	420
0	0	11462	8768	5	1480	1	942	2940	420
0	0	11462	8768	5	1485	1	940	2940	420
0	0	11457	8768	5	1490	1	939	2940	420
0	0	11457	8768	5	1495	1	937	2940	420
0	0	11451	8768	5	1500	1	935	2940	420
0	0	11451	8768	5	1505	1	935	2940	420
0	0	11448	8768	5	1510	1	934	2940	420
0	0	11448	8764	5	1515	1	935	2940	420
0	0	11448	8764	5	1520	1	935	2940	420
0	0	11444	8764	5	1525	1	936	2940	420
0	0	11444	8759	5	1530	1	937	2940	420
0	0	11444	8759	5	1535	1	937	2940	420
0	0	11439	8756	5	1540	1	938	2940	420
0	0	11439	8756	5	1545	1	940	2940	420
0	0	11439	8756	5	1550	1	941	2940	420
0	0	11439	8752	5	1555	1	942	2940	420
0	0	11439	8752	5	1560	1	943	2940	420
0	0	11439	8752	5	1565	1	944	2940	420
0	0	11439	8748	5	1570	1	944	2940	420
0	0	11439	8748	5	1575	1	945	2940	420
0	0	11434	8742	5	1580	1	946	2940	420
0	0	11434	8739	5	1585	1	947	2940	420
0	0	11429	8734	5	1590	1	948	2940	420
0	0	11429	8728	5	1595	1	949	2940	420
0	0	11424	8722	5	1600	1	951	2940	420
0	0	11424	8715	5	1605	1	952	2940	420
0	0	11420	8709	5	1610	1	953	2940	420
0	0	11420	8705	5	1615	1	958	2940	420
0	0	11420	8701	5	1620	1	959	2940	420
0	0	11416	8701	5	1625	1	960	2940	420
0	0	11416	8696	5	1630	1	961	2940	420
0	0	11416	8696	5	1635	1	962	2940	420
0	0	11416	8691	5	1640	1	963	2940	420
0	0	11416	8691	5	1645	1	964	2940	420
0	0	11416	8684	5	1650	1	964	2940	420
0	0	11413	8675	5	1655	1	964	2940	420
0	0	11413	8666	5	1660	1	965	2940	420
0	0	11407	8654	5	1665	1	968	2940	420
0	0	11402	8640	5	1670	1	969	2940	420
0	0	11397	8626	5	1675	1	970	2930	430
0	0	11392	8611	5	1680	1	970	2930	430
0	0	11388	8596	5	1685	1	974	2930	430
0	0	11388	8582	5	1690	1	974	2930	430
0	0	11385	8568	5	1695	1	974	2910	430
0	0	11385	8556	5	1700	1	978	2910	430
0	0	11378	8543	5	1705	1	978	2910	430
0	0	11378	8532	5	1710	1	980	2910	430
0	0	11374	8523	5	1715	1	981	2910	430
0	0	11374	8513	5	1720	1	981	2900	430
0	0	11374	8501	5	1725	1	981	2900	430
0	0	11374	8489	5	1730	1	985	2900	430
0	0	11369	8474	5	1735	1	986	2900	430
0	0	11364	8458	5	1740	1	986	2900	430
0	0	11359	8443	5	1745	1	989	2910	440
0	0	11356	8431	5	1750	1	990	2910	440
0	0	11356	8423	5	1755	1	991	2920	460
0	0	11356	8417	5	1760	1	991	2920	460
0	0	11356	8411	5	1765	1	991	2920	460
0	0	11356	8403	5	1770	1	992	2930	460
0	0	11356	8392	5	1775	1	991	2930	460
0	0	11359	8380	5	1780	1	991	2930	460
0	0	11359	8368	5	1785	1	991	2930	460
0	0	11359	8355	5	1790	1	991	2930	460
0	0	11363	8342	5	1795	1	991	2950	450
0	0	11363	8330	5	1800	1	991	2950	450
0	0	11363	8319	5	1805	1	992	2950	450
0	0	11363	8310	5	1810	1	992	2950	450
0	0	11363	8302	5	1815	1	992	2950	450
0	0	11363	8293	5	1820	1	991	2950	450
0	0	11367	8282	5	1825	1	991	2960	450
0	0	11367	8270	5	1830	1	992	2960	450
0	0	11367	8255	5	1835	1	991	2960	450
0	0	11367	8242	5	1840	1	992	2960	450
0	0	11371	8229	5	1845	1	992	2960	450
0	0	11371	8219	5	1850	1	992	2960	450
0	0	11371	8210	5	1855	1	992	2980	440
0	0	11371	8201	5	1860	1	992	2980	440
0	0	11371	8194	5	1865	1	992	2980	440
0	0	11371	8185	5	1870	1	991	2980	440
0	0	11371	8174	5	1875	1	991	2980	440
0	0	11371	8162	5	1880	1	992	2980	440
0	0	11371	8151	5	1885	1	993	2980	440
0	0	11367	8142	5	1890	1	992	2980	440
0	0	11367	8136	5	1895	1	992	2980	440
0	0	11367	8131	5	1900	1	992	2980	440
0	0	11367	8126	5	1905	1	993	3000	440
0	0	11367	8121	5	1910	1	993	3000	440
0	0	11371	8116	5	1915	1	993	3000	440
0	0	11371	8111	5	1920	1	993	3000	440
0	0	11371	8106	5	1925	1	993	3000	440
0	0	11371	8103	5	1930	1	993	3000	440
0	0	11371	8103	5	1935	1	993	3000	440
0	0	11371	8097	5	1940	1	993	3000	440
0	0	11371	8097	5	1945	1	993	3000	440
0	0	11374	8092	6	1951	1	993	3000	440
0	0	11374	8092	5	1956	1	993	3000	440
0	0	11374	8086	5	1961	1	993	3000	440
0	0	11374	8081	5	1966	1	993	3000	440
0	0	11374	8073	5	1971	1	992	3000	440
0	0	11374	8062	5	1976	1	993	3000	440
0	0	11374	8048	5	1981	1	995	3000	440
0	0	11374	8034	5	1986	1	996	3000	440
0	0	11374	8023	5	1991	1	996	3000	440
0	0	11378	8012	5	1996	1	996	3000	440
0	0	11378	8001	5	2001	1	996	3000	440
0	0	11384	7988	5	2006	1	997	3000	440
0	0	11389	7974	5	2011	1	997	3000	440
0	0	11394	7958	5	2016	1	998	3000	440
0	0	11394	7940	5	2021	1	999	3000	440
0	0	11394	7923	5	2026	1	1004	3000	440
0	0	11394	7908	5	2031	1	1004	3000	440
0	0	11391	7898	5	2036	1	1004	3000	440
0	0	11391	7894	5	2041	1	1004	3000	450
0	0	11397	7889	5	2046	1	1003	3000	450
0	0	11401	7884	5	2051	1	1003	3020	460
0	0	11401	7877	5	2056	1	1003	3020	460
0	0	11405	7870	5	2061	1	1003	3020	460
0	0	11405	7865	5	2066	1	1002	3020	460
0	0	11405	7860	5	2071	1	1002	3020	460
0	0	11405	7857	5	2076	1	1003	3020	460
0	0	11409	7857	5	2081	1	1003	3020	460
0	0	11409	7850	5	2086	1	1003	3020	460
0	0	11409	7845	5	2091	1	1003	3020	460
0	0	11409	7842	5	2096	1	1003	3020	460
0	0	11409	7838	5	2101	1	1003	3020	460
0	0	11409	7838	5	2106	1	1003	3040	460
0	0	11409	7833	5	2111	1	1003	3040	460
0	0	11409	7833	5	2116	1	1003	3040	460
0	0	11409	7829	5	2121	1	1003	3040	460
0	0	11409	7829	5	2126	1	1003	3040	460
0	0	11409	7824	5	2131	1	1003	3040	460
0	0	11409	7824	5	2136	1	1003	3040	460
0	0	11409	7819	5	2141	1	1003	3040	460
0	0	11409	7816	5	2146	1	1003	3040	460
0	0	11409	7811	5	2151	1	1002	3040	460
0	0	11409	7804	5	2156	1	1002	3040	460
0	0	11409	7795	5	2161	1	1003	3040	460
0	0	11409	7782	5	2166	1	1002	3040	460
0	0	11409	7768	5	2171	1	1002	3040	460
0	0	11409	7755	5	2176	1	1004	3040	460
0	0	11409	7746	5	2181	1	1003	3040	460
0	0	11409	7739	5	2186	1	1003	3040	460
0	0	11409	7735	5	2191	1	1003	3040	460
0	0	11414	7731	5	2196	1	1003	3040	460
0	0	11414	7725	5	2201	1	1002	3040	460
0	0	11414	7719	5	2206	1	1003	3040	460
0	0	11414	7713	5	2211	1	1003	3040	460
0	0	11414	7708	5	2216	1	1003	3040	460
0	0	11414	7703	5	2221	1	1002	3040	460
0	0	11414	7696	5	2226	1	1001	3040	460
0	0	11410	7688	5	2231	1	1003	3040	460
0	0	11410	7681	5	2236	1	1004	3040	460
0	0	11410	7675	5	2241	1	1003	3040	460
0	0	11410	7675	5	2246	1	1002	3040	460
0	0	11410	7668	5	2251	1	1002	3050	450
0	0	11410	7661	5	2256	1	1001	3050	450
0	0	11410	7652	5	2261	1	1002	3050	450
0	0	11414	7642	5	2266	1	1002	3050	450
0	0	11417	7632	5	2271	1	1002	3050	450
0	0	11421	7623	5	2276	1	1001	3050	450
0	0	11421	7616	5	2281	1	1001	3050	450
0	0	11425	7607	5	2286	1	1001	3050	450
0	0	11425	7598	5	2291	1	998	3050	450
0	0	11429	7591	5	2296	1	1001	3040	460
0	0	11429	7585	5	2301	1	1001	3040	460
0	0	11432	7581	5	2306	1	1001	3040	460
0	0	11432	7581	5	2311	1	1001	3040	460
0	0	11432	7577	5	2316	1	1001	3040	460
0	0	11432	7577	5	2321	1	1001	3020	460
0	0	11432	7577	5	2326	1	1001	3020	460
0	0	11436	7573	5	2331	1	1001	3020	460
0	0	11436	7573	5	2336	1	1001	3020	460
0	0	11436	7573	5	2341	1	1000	3010	470
0	0	11436	7573	5	2346	1	1000	3010	470
0	0	11436	7573	5	2351	1	999	3010	470
0	0	11436	7573	5	2356	1	998	3010	470
0	0	11436	7573	5	2361	1	998	2990	470
0	0	11439	7573	5	2366	1	997	2990	470
0	0	11439	7573	5	2371	1	996	2990	470
0	0	11444	7569	5	2376	1	994	2990	470
0	0	11444	7569	5	2381	1	991	2990	470
0	0	11451	7563	5	2386	1	987	2990	470
0	0	11457	7560	5	2391	1	984	2990	470
0	0	11463	7556	5	2396	1	984	2990	470
0	0	11469	7553	5	2401	1	982	2990	470
0	0	11474	7553	5	2406	1	980	2990	470
0	0	11478	7549	5	2411	1	978	2990	470
0	0	11481	7549	5	2416	1	977	2990	470
0	0	11485	7544	5	2421	1	972	3010	470
0	0	11491	7544	5	2426	1	968	3010	470
0	0	11498	7538	5	2431	1	967	3010	470
0	0	11505	7538	5	2436	1	965	3010	470
0	0	11512	7533	5	2441	1	965	3010	470
0	0	11517	7533	5	2446	1	964	3010	470
0	0	11521	7529	5	2451	1	963	3010	470
0	0	11525	7529	5	2456	1	960	3010	470
0	0	11529	7529	5	2461	1	956	3010	470
0	0	11534	7524	5	2466	1	948	3010	470
0	0	11541	7524	5	2471	1	948	3010	470
0	0	11548	7519	5	2476	1	947	3010	470
0	0	11554	7519	5	2481	1	945	3010	470
0	0	11560	7516	5	2486	1	943	3010	470
0	0	11565	7516	5	2491	1	941	3010	470
0	0	11569	7516	5	2496	1	941	3010	470
0	0	11574	7516	5	2501	1	938	3010	470
0	0	11579	7516	5	2506	1	930	3010	470
0	0	11585	7516	5	2511	1	924	2990	450
0	0	11592	7516	5	2516	1	926	2990	450
0	0	11598	7516	5	2521	1	926	2980	440
0	0	11604	7516	5	2526	1	926	2980	440
0	0	11609	7516	5	2531	1	926	2980	440
0	0	11614	7516	5	2536	1	925	2980	440
0	0	11619	7516	5	2541	1	926	2980	440
0	0	11624	7516	5	2546	1	926	2980	440
0	0	11631	7520	5	2551	1	924	2980	440
0	0	11637	7520	5	2556	1	919	2980	440
0	0	11646	7520	5	2561	1	916	2980	440
0	0	11657	7525	5	2566	1	907	2980	440
0	0	11672	7529	5	2571	1	904	2980	440
0	0	11686	7534	5	2576	1	905	2980	440
0	0	11697	7537	5	2581	1	903	2980	440
0	0	11707	7537	5	2586	1	897	2980	440
0	0	11716	7542	5	2591	1	887	2980	440
0	0	11730	7542	5	2596	1	888	2980	440
0	0	11744	7548	5	2601	1	889	2980	440
0	0	11756	7552	5	2606	1	889	2980	440
0	0	11765	7556	5	2611	1	886	2980	440
0	0	11772	7560	5	2616	1	881	2980	440
0	0	11779	7566	5	2621	1	870	2980	440
0	0	11789	7571	5	2626	1	872	2990	450
0	0	11798	7576	5	2631	1	872	2990	450
0	0	11804	7580	5	2636	1	872	3010	470
0	0	11804	7580	5	2641	1	872	3010	470
0	0	11804	7588	5	2646	1	872	3010	470
0	0	11809	7594	5	2651	1	872	3010	470
0	0	11814	7607	5	2656	1	872	3010	470
0	0	11824	7624	5	2661	1	869	3010	470
0	0	11837	7644	5	2666	1	864	3010	470
0	0	11848	7665	5	2671	1	862	3010	470
0	0	11856	7684	5	2676	1	858	3020	470
0	0	11860	7699	5	2681	1	851	3030	470
0	0	11860	7717	5	2686	1	848	3030	470
0	0	11867	7737	5	2691	1	813	3030	470
0	0	11876	7758	5	2696	1	804	3030	470
0	0	11884	7777	5	2701	1	800	3020	460
0	0	11890	7792	5	2706	1	779	3020	460
0	0	11890	7803	5	2711	1	760	3020	460
0	0	11894	7813	5	2716	1	731	3020	460
0	0	11894	7823	5	2721	1	676	3020	460
0	0	11899	7834	5	2726	1	599	3020	460
0	0	11903	7845	5	2731	1	443	3020	460
0	0	11903	7856	5	2736	1	333	3040	460
0	0	11908	7867	5	2741	1	245	3040	460
0	0	11908	7880	5	2746	1	1	3020	460
0	0	11908	7880	5	2751	0	0	3020	460
0	0	11921	7904	5	2756	0	0	3020	460
0	0	11931	7904	5	2761	0	0	3020	460
0	0	11945	7897	5	2766	0	0	3020	460
0	0	11962	7876	5	2771	0	0	3020	460
0	0	11983	7850	5	2776	0	0	3020	460
0	0	12004	7821	5	2781	0	0	3000	450
0	0	12025	7792	5	2786	0	0	3030	440
0	0	12046	7764	5	2791	0	0	3020	430
0	0	12064	7734	5	2796	0	0	3030	430
0	0	12080	7703	5	2801	0	0	3030	430
0	0	12092	7674	5	2806	0	0	3050	420
0	0	12099	7649	5	2811	0	0	3040	410
0	0	12099	7630	5	2816	0	0	3060	400
0	0	12102	7621	5	2821	0	0	3060	390
0	0	12102	7616	5	2826	0	0	3080	380
0	0	12111	7616	5	2831	0	0	3090	380
0	0	12119	7609	5	2836	0	0	3110	370
0	0	12129	7599	5	2841	0	0	3100	360
0	0	12140	7586	5	2846	0	0	3120	350
0	0	12152	7571	5	2851	0	0	3120	340
0	0	12163	7557	5	2856	0	0	3120	340
0	0	12175	7542	5	2861	0	0	3120	340
0	0	12186	7528	5	2866	0	0	3110	340
0	0	12197	7515	5	2871	0	0	3070	340
0	0	12207	7502	5	2876	0	0	3060	340
0	0	12215	7492	5	2881	0	0	3030	340
0	0	12222	7484	5	2886	0	0	3020	340
0	0	12225	7479	5	2891	0	0	3000	350
0	0	12225	7475	5	2896	0	0	2980	360
0	0	12225	7475	5	2901	0	0	2970	360
0	0	12225	7471	5	2906	0	0	2940	360
0	0	12225	7471	5	2911	0	0	2920	370
0	0	12225	7471	5	2916	0	0	2920	370
0	0	12220	7471	5	2921	0	0	2900	370
0	0	12216	7476	5	2926	0	0	2890	370
0	0	12213	7480	5	2931	0	0	2870	380
0	0	12208	7484	5	2936	0	0	2860	380
0	0	12203	7489	5	2941	0	0	2860	380
0	0	12197	7494	5	2946	0	0	2870	380
0	0	12190	7500	5	2951	0	0	2880	390
0	0	12183	7505	5	2956	0	0	2880	390
0	0	12159	7741	3	2959	1	910	2960	420
0	0	12153	7751	5	2964	1	918	2960	420
0	0	12146	7759	5	2969	1	918	2960	420
0	0	12139	7767	5	2974	1	917	2970	420
0	0	12134	7774	5	2979	1	917	2970	420
0	0	12127	7780	5	2984	1	917	2970	420
0	0	12120	7786	5	2989	1	924	2970	420
0	0	12108	7792	5	2994	1	926	2970	420
0	0	12093	7799	5	2999	1	926	2970	420
0	0	12077	7805	5	3004	1	925	2970	420
0	0	12059	7812	5	3009	1	926	2970	420
0	0	12043	7818	5	3014	1	928	2970	420
0	0	12023	7824	5	3019	1	930	2970	420
0	0	12000	7830	5	3024	1	931	2980	420
0	0	11978	7836	5	3029	1	932	2980	420
0	0	11955	7841	5	3034	1	934	3000	440
0	0	11934	7845	5	3039	1	937	3000	440
0	0	11914	7845	5	3044	1	938	3000	440
0	0	11897	7845	5	3049	1	937	3000	440
0	0	11884	7845	5	3054	1	939	3000	440
0	0	11874	7845	5	3059	1	942	3000	440
0	0	11864	7845	5	3064	1	942	3000	440
0	0	11853	7839	5	3069	1	944	3000	450
0	0	11841	7833	5	3074	1	947	3000	450
0	0	11831	7827	5	3079	1	949	3020	460
0	0	11825	7822	5	3084	1	951	3020	460
0	0	11819	7814	5	3089	1	952	3020	460
0	0	11811	7803	5	3094	1	951	3020	460
0	0	11801	7789	5	3099	1	959	3020	460
0	0	11791	7775	5	3104	1	966	3030	470
0	0	11783	7761	5	3109	1	964	3030	470
0	0	11776	7750	5	3114	1	966	3050	480
0	0	11772	7738	5	3119	1	966	3050	480
0	0	11767	7725	5	3124	1	967	3050	480
0	0	11759	7709	5	3129	1	965	3050	480
0	0	11751	7691	5	3134	1	969	3070	480
0	0	11747	7675	5	3139	1	970	3070	480
0	0	11741	7657	5	3144	1	969	3070	480
0	0	11737	7637	5	3149	1	969	3070	480
0	0	11737	7617	5	3154	1	971	3070	480
0	0	11732	7593	5	3159	1	967	3070	480
0	0	11732	7568	5	3164	1	966	3050	460
0	0	11732	7542	5	3169	1	969	3050	460
0	0	11732	7514	5	3174	1	968	3040	460
0	0	11732	7486	5	3179	1	970	3040	460
0	0	11732	7461	5	3184	1	967	3040	460
0	0	11742	7437	5	3189	1	969	3040	460
0	0	11750	7415	5	3194	1	970	3040	460
0	0	11759	7396	5	3199	1	969	3040	460
0	0	11767	7378	5	3204	1	968	3040	460
0	0	11775	7362	5	3209	1	969	3040	460
0	0	11783	7350	5	3214	1	970	3040	460
0	0	11790	7340	5	3219	1	970	3040	460
0	0	11796	7333	5	3224	1	971	3050	450
0	0	11802	7329	5	3229	1	971	3050	450
0	0	11808	7325	5	3234	1	965	3060	460
0	0	11817	7321	5	3239	1	963	3060	460
0	0	11829	7321	5	3244	1	963	3080	470
0	0	11844	7321	5	3249	1	963	3080	470
0	0	11861	7321	5	3254	1	962	3080	470
0	0	11879	7326	5	3259	1	963	3110	460
0	0	11896	7333	5	3264	1	960	3110	460
0	0	11916	7339	5	3269	1	962	3110	460
0	0	11932	7346	5	3274	1	962	3110	460
0	0	11950	7354	5	3279	1	960	3110	460
0	0	11974	7368	5	3284	1	960	3110	460
0	0	11992	7382	5	3289	1	959	3110	460
0	0	12011	7397	5	3294	1	958	3090	450
0	0	12025	7412	5	3299	1	958	3090	450
0	0	12032	7423	5	3304	1	958	3080	440
0	0	12040	7437	5	3309	1	956	3050	450
0	0	12052	7454	5	3314	1	954	3050	450
0	0	12068	7473	5	3319	1	954	3050	450
0	0	12081	7490	5	3324	1	953	3050	450
0	0	12090	7506	5	3329	1	953	3030	440
0	0	12094	7518	5	3334	1	954	3030	440
0	0	12094	7527	5	3339	1	955	3020	430
0	0	12097	7543	5	3344	1	954	3020	430
0	0	12105	7561	5	3349	1	953	3000	440
0	0	12114	7579	5	3354	1	952	3000	440
0	0	12122	7598	5	3359	1	951	3000	440
0	0	12127	7609	5	3364	1	951	3000	440
0	0	12127	7616	5	3369	1	952	3000	440
0	0	12127	7622	5	3374	1	951	3000	440
0	0	12127	7631	5	3379	1	953	3000	440
0	0	12127	7641	5	3384	1	952	3000	440
0	0	12131	7655	5	3389	1	952	2980	420
0	0	12135	7671	5	3394	1	952	2980	420
0	0	12135	7685	5	3399	1	951	2970	420
0	0	12138	7695	5	3404	1	950	2970	420
0	0	12138	7703	5	3409	1	949	2970	420
0	0	12138	7710	5	3414	1	950	2970	420
0	0	12134	7716	5	3419	1	949	2970	420
0	0	12134	7723	5	3424	1	949	2970	420
0	0	12134	7729	5	3429	1	949	2970	420
0	0	12131	7733	5	3434	1	947	2970	420
0	0	12131	7737	5	3439	1	947	2990	410
0	0	12131	7741	5	3444	1	947	2990	410
0	0	12126	7746	5	3449	1	946	2990	410
0	0	12126	7750	5	3454	1	942	2990	410
0	0	12122	7755	5	3459	1	940	2990	410
0	0	12122	7758	5	3464	1	940	2990	410
0	0	12118	7762	5	3469	1	940	2990	410
0	0	12118	7767	5	3474	1	939	2990	410
0	0	12114	7772	5	3479	1	938	2990	410
0	0	12114	7778	5	3484	1	937	2990	410
0	0	12110	7784	5	3489	1	934	2990	410
0	0	12110	7789	5	3494	1	930	2990	410
0	0	12105	7792	5	3499	1	927	2990	410
0	0	12105	7792	5	3504	1	926	2990	410
0	0	12105	7792	5	3509	1	926	2990	410
0	0	12105	7796	5	3514	1	925	2990	410
0	0	12105	7796	5	3519	1	926	2990	410
0	0	12105	7796	5	3524	1	926	2990	410
0	0	12105	7796	5	3529	1	926	2990	410
0	0	12105	7796	5	3534	1	927	2990	410
0	0	12105	7796	5	3539	1	927	2990	410
0	0	12105	7796	5	3544	1	927	2970	420
0	0	12105	7796	5	3549	1	927	2970	420
0	0	12105	7796	5	3554	1	927	2980	420
0	0	12105	7796	5	3559	1	927	2980	420
0	0	12105	7796	5	3564	1	927	3000	440
0	0	12105	7796	5	3569	1	928	3000	440
0	0	12105	7796	5	3574	1	929	3000	440
0	0	12105	7796	5	3579	1	929	3000	440
0	0	12105	7796	5	3584	1	930	3000	440
0	0	12105	7796	5	3589	1	931	3000	440
0	0	12101	7796	5	3594	1	932	3000	440
0	0	12101	7796	5	3599	1	933	3000	440
0	0	12101	7796	5	3604	1	934	3000	440
0	0	12101	7792	5	3609	1	935	3000	440
0	0	12101	7792	5	3614	1	936	3000	440
0	0	12101	7792	5	3619	1	937	3000	440
0	0	12101	7792	5	3624	1	938	3000	440
0	0	12101	7792	5	3629	1	939	3000	440
0	0	12101	7792	5	3634	1	940	3000	440
0	0	12101	7792	5	3639	1	940	3000	440
0	0	12101	7789	5	3644	1	941	3000	440
0	0	12101	7789	5	3649	1	942	3000	440
0	0	12101	7789	5	3654	1	944	3000	440
0	0	12105	7789	5	3659	1	945	3000	440
0	0	12105	7789	5	3664	1	945	3000	440
0	0	12105	7789	5	3669	1	946	3000	440
0	0	12105	7789	5	3674	1	947	3000	440
0	0	12105	7789	5	3679	1	947	3000	440
0	0	12102	7789	5	3684	1	948	3000	440
0	0	12102	7789	5	3689	1	949	3000	440
0	0	12102	7789	5	3694	1	950	3000	440
0	0	12102	7785	5	3699	1	951	3000	440
0	0	12102	7785	5	3704	1	951	3000	440
0	0	12102	7785	5	3709	1	951	3000	440
0	0	12102	7785	5	3714	1	951	3000	440
0	0	12102	7785	5	3719	1	951	3000	440
0	0	12102	7785	5	3724	1	951	3000	440
0	0	12102	7781	5	3729	1	951	3000	440
0	0	12102	7781	5	3734	1	951	3000	440
0	0	12102	7781	5	3739	1	952	3000	440
0	0	12102	7781	5	3744	1	952	3000	440
0	0	12102	7781	5	3749	1	952	3000	440
0	0	12102	7777	5	3754	1	952	3000	440
0	0	12102	7777	5	3759	1	953	3000	440
0	0	12102	7777	5	3764	1	953	3000	440
0	0	12102	7773	5	3769	1	953	3000	440
0	0	12102	7773	5	3774	1	954	3000	440
0	0	12102	7769	5	3779	1	954	3000	440
0	0	12102	7769	5	3784	1	954	3000	440
0	0	12102	7766	5	3789	1	954	3000	440
0	0	12102	7766	5	3794	1	954	3000	440
0	0	12102	7759	5	3799	1	954	3000	440
0	0	12102	7755	5	3804	1	954	3000	440
0	0	12105	7749	5	3809	1	954	3000	440
0	0	12105	7744	5	3814	1	956	3000	440
0	0	12105	7740	5	3819	1	957	3020	430
0	0	12105	7736	5	3824	1	957	3020	430
0	0	12109	7736	5	3829	1	958	3020	430
0	0	12109	7729	5	3834	1	957	3020	430
0	0	12109	7724	5	3839	1	957	3020	430
0	0	12109	7717	5	3844	1	958	3020	430
0	0	12109	7707	5	3849	1	957	3020	430
0	0	12109	7698	5	3854	1	957	3020	430
0	0	12104	7686	5	3859	1	957	3020	430
0	0	12101	7675	5	3864	1	957	3020	430
0	0	12101	7663	5	3869	1	958	3020	430
0	0	12096	7652	5	3874	1	957	3020	430
0	0	12096	7640	5	3879	1	957	3020	430
0	0	12096	7627	5	3884	1	956	3020	430
0	0	12096	7613	5	3889	1	957	3020	430
0	0	12096	7599	5	3894	1	954	3020	430
0	0	12096	7583	5	3899	1	953	3020	430
0	0	12096	7566	5	3904	1	958	3000	440
0	0	12096	7549	5	3909	1	957	3000	440
0	0	12096	7528	5	3914	1	952	3000	440
0	0	12090	7509	5	3919	1	957	3000	440
0	0	12086	7490	5	3924	1	960	3000	440
0	0	12082	7473	5	3929	1	960	3000	440
0	0	12082	7463	5	3934	1	959	3000	440
0	0	12082	7459	5	3939	1	958	3000	440
0	0	12087	7459	5	3944	1	957	3000	440
0	0	12091	7455	5	3949	1	951	3000	440
0	0	12095	7449	5	3954	1	953	3000	440
0	0	12095	7442	5	3959	1	953	3000	440
0	0	12095	7437	5	3964	1	952	3000	440
0	0	12099	7437	5	3969	1	952	3000	440
0	0	12099	7432	5	3974	1	953	3000	440
0	0	12103	7432	5	3979	1	954	3000	440
0	0	12103	7427	5	3984	1	954	3000	440
0	0	12107	7427	5	3989	1	954	3000	440
0	0	12107	7427	5	3994	1	955	3000	440
0	0	12107	7422	5	3999	1	955	3020	430
0	0	12110	7422	5	4004	1	955	3020	430
0	0	12110	7422	5	4009	1	955	3020	430
0	0	12110	7422	5	4014	1	955	3020	430
0	0	12110	7422	5	4019	1	955	3020	430
0	0	12110	7422	5	4024	1	954	3020	430
0	0	12110	7422	5	4029	1	954	3020	430
0	0	12110	7422	5	4034	1	953	3020	430
0	0	12114	7422	5	4039	1	952	3020	430
0	0	12114	7422	5	4044	1	952	3020	430
0	0	12114	7422	5	4049	1	953	3020	430
0	0	12114	7422	5	4054	1	953	3020	430
0	0	12114	7422	5	4059	1	953	3020	430
0	0	12114	7422	5	4064	1	952	3020	430
0	0	12121	7422	5	4069	1	948	3020	430
0	0	12132	7429	5	4074	1	943	3020	430
0	0	12146	7438	5	4079	1	942	3020	430
0	0	12166	7450	5	4084	1	938	3020	430
0	0	12190	7468	5	4089	1	937	3000	420
0	0	12211	7484	5	4094	1	937	3000	420
0	0	12227	7497	5	4099	1	936	2990	410
0	0	12241	7510	5	4104	1	937	2990	410
0	0	12254	7524	5	4109	1	935	2990	410
0	0	12271	7546	5	4114	1	935	2970	420
0	0	12292	7570	5	4119	1	934	2970	420
0	0	12311	7592	5	4124	1	934	2970	420
0	0	12322	7611	5	4129	1	935	2970	420
0	0	12328	7625	5	4134	1	936	2970	420
0	0	12332	7641	5	4139	1	937	2970	420
0	0	12336	7658	5	4144	1	937	2970	420
0	0	12344	7676	5	4149	1	936	2960	420
0	0	12353	7697	5	4154	1	940	2960	420
0	0	12364	7713	5	4159	1	939	2960	420
0	0	12373	7729	5	4164	1	941	2960	420
0	0	12379	7742	5	4169	1	941	2960	420
0	0	12385	7752	5	4174	1	943	2960	420
0	0	12388	7764	5	4179	1	945	2960	420
0	0	12395	7776	5	4184	1	946	2960	420
0	0	12402	7788	5	4189	1	947	2960	420
0	0	12408	7801	5	4194	1	947	2960	420
0	0	12415	7816	5	4199	1	948	2960	420
0	0	12423	7832	5	4204	1	950	2960	420
0	0	12432	7849	5	4209	1	950	2960	420
0	0	12440	7864	5	4214	1	950	2960	420
0	0	12445	7878	5	4219	1	950	2960	420
0	0	12445	7890	5	4224	1	951	2960	420
0	0	12449	7902	5	4229	1	951	2960	420
0	0	12449	7915	5	4234	1	950	2960	420
0	0	12457	7928	5	4239	1	951	2940	400
0	0	12463	7941	5	4244	1	951	2940	400
0	0	12469	7954	5	4249	1	950	2940	400
0	0	12475	7965	5	4254	1	950	2920	400
0	0	12479	7975	5	4259	1	952	2920	400
0	0	12479	7985	5	4264	1	953	2920	400
0	0	12484	7994	5	4269	1	953	2920	400
0	0	12484	8004	5	4274	1	953	2920	400
0	0	12491	8013	5	4279	1	954	2920	400
0	0	12496	8021	5	4284	1	954	2920	400
0	0	12501	8027	5	4289	1	954	2920	400
0	0	12505	8031	5	4294	1	955	2910	400
0	0	12509	8031	5	4299	1	954	2910	400
0	0	12509	8036	5	4304	1	955	2910	400
0	0	12515	8040	5	4309	1	957	2910	400
0	0	12520	8046	6	4315	1	958	2910	400
0	0	12525	8053	5	4320	1	959	2910	400
0	0	12530	8060	5	4325	1	961	2910	400
0	0	12534	8064	5	4330	1	964	2910	400
0	0	12534	8064	5	4335	1	966	2910	400
0	0	12538	8064	5	4340	1	967	2910	400
0	0	12538	8064	5	4345	1	967	2910	400
0	0	12538	8064	5	4350	1	968	2910	400
0	0	12541	8064	5	4355	1	968	2910	400
0	0	12541	8064	5	4360	1	968	2910	400
0	0	12547	8064	5	4365	1	967	2910	400
0	0	12551	8064	5	4370	1	965	2910	400
0	0	12558	8064	5	4375	1	965	2910	400
0	0	12565	8067	5	4380	1	966	2910	400
0	0	12573	8067	5	4385	1	967	2910	400
0	0	12578	8067	5	4390	1	967	2910	400
0	0	12578	8067	5	4395	1	968	2910	400
0	0	12583	8067	5	4400	1	969	2910	400
0	0	12583	8067	5	4405	1	970	2910	400
0	0	12588	8063	5	4410	1	969	2890	400
0	0	12593	8063	5	4415	1	969	2890	400
0	0	12598	8063	5	4420	1	969	2890	400
0	0	12603	8058	5	4425	1	969	2890	400
0	0	12607	8058	5	4430	1	968	2890	400
0	0	12612	8053	5	4435	1	968	2890	400
0	0	12612	8053	5	4440	1	968	2890	400
0	0	12619	8048	5	4445	1	968	2890	400
0	0	12619	8048	5	4450	1	967	2890	400
0	0	12626	8041	5	4455	1	965	2890	400
0	0	12630	8035	5	4460	1	964	2890	400
0	0	12634	8028	5	4465	1	965	2890	400
0	0	12638	8019	5	4470	1	963	2890	400
0	0	12638	8010	5	4475	1	964	2890	400
0	0	12642	7999	5	4480	1	963	2890	400
0	0	12642	7985	5	4485	1	962	2890	400
0	0	12642	7969	5	4490	1	962	2890	400
0	0	12642	7952	5	4495	1	963	2890	400
0	0	12637	7930	5	4500	1	961	2890	400
0	0	12632	7906	5	4505	1	962	2890	400
0	0	12626	7879	5	4510	1	961	2890	400
0	0	12619	7851	5	4515	1	962	2890	400
0	0	12613	7825	5	4520	1	962	2890	400
0	0	12606	7797	5	4525	1	962	2910	400
0	0	12598	7768	5	4530	1	961	2910	400
0	0	12590	7736	5	4535	1	962	2910	400
0	0	12580	7697	5	4540	1	963	2910	400
0	0	12569	7654	5	4545	1	963	2910	400
0	0	12557	7610	5	4550	1	961	2910	400
0	0	12543	7563	5	4555	1	963	2920	400
0	0	12532	7516	5	4560	1	964	2920	400
0	0	12518	7467	5	4565	1	967	2920	400
0	0	12507	7414	5	4570	1	967	2920	400
0	0	12499	7363	5	4575	1	966	2920	400
0	0	12487	7314	5	4580	1	965	2920	400
0	0	12479	7269	5	4585	1	968	2940	400
0	0	12470	7229	5	4590	1	967	2940	400
0	0	12457	7190	5	4595	1	967	2940	400
0	0	12447	7151	5	4600	1	967	2940	400
0	0	12440	7118	5	4605	1	967	2950	390
0	0	12435	7091	5	4610	1	966	2950	400
0	0	12428	7064	5	4615	1	965	2950	400
0	0	12423	7039	5	4620	1	965	2990	410
0	0	12416	7016	5	4625	1	965	2990	410
0	0	12411	6996	5	4630	1	964	2990	410
0	0	12411	6981	5	4635	1	963	3000	410
0	0	12408	6971	5	4640	1	964	3000	410
0	0	12408	6963	5	4645	1	964	3000	410
0	0	12403	6956	5	4650	1	961	3020	400
0	0	12403	6951	5	4655	1	957	3020	400
0	0	12399	6946	5	4660	1	953	3020	400
0	0	12399	6942	5	4665	1	947	3020	400
0	0	12399	6942	5	4670	1	939	3030	400
0	0	12399	6938	5	4675	1	928	3030	400
0	0	12399	6938	5	4680	1	912	3030	400
0	0	12399	6938	5	4685	1	888	3030	400
0	0	12399	6938	5	4690	1	853	3030	400
0	0	12399	6938	5	4695	1	795	3030	400
0	0	12399	6938	5	4700	1	677	3050	390
0	0	12399	6938	5	4705	1	509	3050	390
0	0	12399	6943	5	4710	1	401	3050	390
0	0	12399	6949	5	4715	1	343	3050	390
0	0	12394	6958	5	4720	1	281	3050	390
0	0	12390	6973	5	4725	1	217	3050	390
0	0	12386	6994	5	4730	1	66	3050	390
0	0	12386	6994	5	4735	0	0	3050	390
0	0	12382	7057	5	4740	0	0	3050	390
0	0	12382	7096	5	4745	0	0	3050	390
0	0	12390	7134	5	4750	0	0	3050	390
0	0	12397	7169	5	4755	0	0	3050	390
0	0	12407	7201	5	4760	0	0	3030	380
0	0	12418	7232	5	4765	0	0	3030	380
0	0	12432	7269	5	4770	0	0	3000	380
0	0	12446	7307	5	4775	0	0	3000	380
0	0	12458	7347	5	4780	0	0	3000	380
0	0	12466	7384	5	4785	0	0	2980	370
0	0	12470	7416	5	4790	0	0	2980	370
0	0	12470	7444	5	4795	0	0	2970	360
0	0	12470	7470	5	4800	0	0	2950	360
0	0	12474	7495	5	4805	0	0	2940	350
0	0	12478	7518	5	4810	0	0	2920	340
0	0	12483	7541	5	4815	0	0	2910	320
0	0	12489	7563	5	4820	0	0	2890	330
0	0	12494	7583	5	4825	0	0	2880	320
0	0	12501	7601	5	4830	0	0	2860	300
0	0	12509	7616	5	4835	0	0	2860	300
0	0	12520	7627	5	4840	0	0	2860	290
0	0	12531	7638	5	4845	0	0	2860	290
0	0	12542	7647	5	4850	0	0	2860	290
0	0	12553	7656	5	4855	0	0	2880	290
0	0	12562	7664	5	4860	0	0	2880	290
0	0	12571	7674	5	4865	0	0	2880	290
0	0	12578	7685	5	4870	0	0	2900	290
0	0	12585	7699	5	4875	0	0	2910	280
0	0	12590	7715	5	4880	0	0	2920	280
0	0	12594	7733	5	4885	0	0	2920	280
0	0	12598	7753	5	4890	0	0	2930	280
0	0	12602	7773	5	4895	0	0	2940	280
0	0	12606	7795	5	4900	0	0	2950	280
0	0	12611	7817	5	4905	0	0	2970	270
0	0	12616	7838	5	4910	0	0	2970	270
0	0	12620	7858	5	4915	0	0	2970	270
0	0	12626	7877	5	4920	0	0	2970	270
0	0	12631	7895	5	4925	0	0	2950	280
0	0	12631	7910	5	4930	0	0	2950	280
0	0	12637	7922	5	4935	0	0	2940	280
0	0	12637	7932	5	4940	0	0	2940	280
0	0	12637	7938	5	4945	0	0	2930	280
0	0	12637	7942	5	4950	0	0	2930	280
0	0	12637	7942	5	4955	0	0	2920	280
0	0	12637	7947	5	4960	0	0	2920	280
0	0	12637	7947	5	4965	0	0	2910	280
0	0	12641	7947	5	4970	0	0	2910	280
0	0	12641	7947	5	4975	0	0	2910	280
0	0	12641	7947	5	4980	0	0	2910	280
0	0	12641	7947	5	4985	0	0	2900	290
0	0	12647	7950	5	4990	0	0	2900	290
0	0	12650	7954	5	4995	0	0	2900	290
0	0	12654	7960	5	5000	0	0	2900	290
0	0	12658	7967	5	5005	0	0	2900	290
0	0	12662	7976	5	5010	0	0	2900	290
0	0	12662	7984	5	5015	0	0	2900	290
0	0	12662	7993	5	5020	0	0	2900	290
0	0	12662	8000	5	5025	0	0	2900	290
0	0	12662	8007	5	5030	0	0	2900	290
0	0	12662	8012	5	5035	0	0	2880	290
0	0	12657	8017	5	5040	0	0	2880	290
0	0	12657	8020	5	5045	0	0	2880	290
0	0	12653	8020	5	5050	0	0	2880	290
0	0	12653	8020	5	5055	0	0	2880	290
0	0	12653	8020	5	5060	0	0	2880	290
0	0	12653	8020	5	5065	0	0	2880	290
0	0	12653	8016	5	5070	0	0	2880	290
0	0	12653	8011	5	5075	0	0	2880	290
0	0	12653	8008	5	5080	0	0	2880	290
0	0	12653	8008	5	5085	0	0	2880	290
0	0	12653	8002	5	5090	0	0	2880	290
0	0	12653	8002	5	5095	0	0	2860	290
0	0	12653	8002	5	5100	0	0	2860	290
0	0	12653	7998	5	5105	0	0	2860	290
0	0	12647	7998	5	5110	0	0	2870	300
0	0	12643	7998	5	5115	0	0	2870	300
0	0	12636	7993	5	5120	0	0	2880	320
0	0	12628	7993	5	5125	0	0	2880	320
0	0	12621	7987	5	5130	0	0	2880	330
0	0	12639	7971	3	5133	1	962	2920	400
0	0	12639	7971	5	5138	1	967	2920	400
0	0	12639	7971	5	5143	1	972	2910	400
0	0	12639	7971	5	5148	1	976	2910	400
0	0	12639	7971	5	5153	1	980	2910	400
0	0	12639	7971	5	5158	1	983	2910	400
0	0	12642	7971	5	5163	1	987	2910	400
0	0	12642	7971	5	5168	1	990	2910	400
0	0	12642	7971	5	5173	1	993	2910	400
0	0	12642	7971	5	5178	1	996	2910	400
0	0	12642	7971	5	5183	1	999	2910	400
0	0	12642	7971	5	5188	1	1002	2910	400
0	0	12642	7971	5	5193	1	1004	2910	400
0	0	12642	7971	5	5198	1	1007	2910	400
0	0	12646	7971	5	5203	1	1010	2910	400
0	0	12646	7971	5	5208	1	1013	2910	400
0	0	12646	7971	5	5213	1	1015	2910	400
0	0	12652	7971	5	5218	1	1016	2890	400
0	0	12660	7967	5	5223	1	1014	2890	400
0	0	12677	7967	5	5228	1	1010	2890	400
0	0	12700	7972	5	5233	1	1011	2890	400
0	0	12726	7976	5	5238	1	1011	2890	400
0	0	12749	7981	5	5243	1	1011	2890	400
0	0	12769	7981	5	5248	1	1009	2890	400
0	0	12786	7981	5	5253	1	1010	2890	400
0	0	12805	7981	5	5258	1	1011	2890	400
0	0	12827	7981	5	5263	1	1009	2890	400
0	0	12849	7991	5	5268	1	1009	2890	400
0	0	12871	7999	5	5273	1	1009	2890	400
0	0	12889	8004	5	5278	1	1010	2890	400
0	0	12902	8004	5	5283	1	1011	2900	410
0	0	12908	8004	5	5288	1	1011	2890	410
0	0	12912	8004	5	5293	1	1010	2900	430
0	0	12918	8004	5	5298	1	1007	2900	430
0	0	12929	7999	5	5303	1	1009	2900	430
0	0	12940	7999	5	5308	1	1010	2900	430
0	0	12949	7999	5	5313	1	1009	2900	430
0	0	12953	7999	5	5318	1	1009	2900	430
0	0	12953	8004	5	5323	1	1009	2900	430
0	0	12953	8004	5	5328	1	1009	2900	430
0	0	12953	8004	5	5333	1	1009	2900	430
0	0	12953	8004	5	5338	1	1008	2900	430
0	0	12953	8004	5	5343	1	1008	2900	430
0	0	12953	8000	5	5348	1	1008	2900	430
0	0	12953	8000	5	5353	1	1008	2900	430
0	0	12957	8000	5	5358	1	1008	2900	430
0	0	12957	8000	5	5363	1	1008	2900	430
0	0	12957	8000	5	5368	1	1008	2890	410
0	0	12961	8000	5	5373	1	1008	2890	410
0	0	12961	7996	5	5378	1	1008	2880	410
0	0	12961	7996	5	5383	1	1008	2880	410
0	0	12961	7996	5	5388	1	1007	2880	410
0	0	12964	7996	5	5393	1	1007	2880	410
0	0	12964	7996	5	5398	1	1007	2880	410
0	0	12964	7996	5	5403	1	1007	2880	410
0	0	12964	7996	5	5408	1	1007	2880	410
0	0	12964	7996	5	5413	1	1007	2880	410
0	0	12964	7996	5	5418	1	1007	2880	410
0	0	12964	7996	5	5423	1	1006	2880	410
0	0	12964	7992	5	5428	1	1006	2880	410
0	0	12964	7992	5	5433	1	1005	2880	410
0	0	12964	7992	5	5438	1	1005	2880	410
0	0	12964	7992	5	5443	1	1004	2880	410
0	0	12964	7992	5	5448	1	1004	2880	410
0	0	12964	7992	5	5453	1	1003	2880	410
0	0	12964	7989	5	5458	1	1003	2880	410
0	0	12964	7989	5	5463	1	1002	2880	410
0	0	12964	7989	5	5468	1	1002	2880	410
0	0	12964	7989	5	5473	1	1001	2880	410
0	0	12964	7984	5	5478	1	1000	2880	410
0	0	12964	7979	5	5483	1	1000	2880	410
0	0	12964	7970	5	5488	1	999	2880	410
0	0	12960	7955	5	5493	1	999	2880	410
0	0	12960	7935	5	5498	1	998	2880	410
0	0	12955	7909	5	5503	1	998	2880	410
0	0	12951	7880	5	5508	1	998	2880	410
0	0	12946	7848	5	5513	1	998	2890	410
0	0	12942	7817	5	5518	1	996	2890	410
0	0	12939	7784	5	5523	1	996	2900	430
0	0	12933	7746	5	5528	1	998	2900	430
0	0	12924	7706	5	5533	1	997	2900	430
0	0	12911	7663	5	5538	1	998	2900	430
0	0	12900	7624	5	5543	1	995	2900	430
0	0	12891	7589	5	5548	1	995	2910	430
0	0	12885	7557	5	5553	1	996	2910	430
0	0	12879	7526	5	5558	1	998	2910	430
0	0	12874	7497	5	5563	1	995	2910	430
0	0	12869	7468	5	5568	1	995	2910	430
0	0	12865	7443	5	5573	1	996	2910	430
0	0	12865	7421	5	5578	1	997	2930	430
0	0	12865	7404	5	5583	1	993	2930	430
0	0	12865	7390	5	5588	1	994	2930	430
0	0	12865	7380	5	5593	1	995	2930	430
0	0	12869	7373	5	5598	1	995	2930	430
0	0	12869	7367	5	5603	1	994	2940	420
0	0	12874	7362	5	5608	1	994	2940	420
0	0	12877	7358	5	5613	1	994	2940	420
0	0	12877	7354	5	5618	1	993	2940	420
0	0	12886	7349	5	5623	1	990	2960	420
0	0	12892	7344	5	5628	1	985	2960	420
0	0	12898	7339	5	5633	1	987	2960	420
0	0	12906	7335	5	5638	1	986	2960	420
0	0	12913	7331	5	5643	1	983	2970	420
0	0	12921	7326	5	5648	1	977	2970	420
0	0	12930	7321	5	5653	1	979	2970	420
0	0	12940	7317	5	5658	1	979	2970	420
0	0	12949	7314	5	5663	1	978	2970	420
0	0	12959	7314	5	5668	1	976	2970	420
0	0	12969	7310	5	5673	1	975	2970	420
0	0	12979	7310	5	5678	1	977	2970	420
0	0	12989	7315	5	5683	1	977	2970	420
0	0	12995	7319	5	5688	1	976	2990	410
0	0	13000	7319	5	5693	1	976	2950	400
0	0	13000	7319	5	5698	1	976	2950	400
0	0	13000	7319	5	5703	1	975	2950	390
0	0	13004	7319	5	5708	1	975	2950	390
0	0	13004	7324	5	5713	1	975	2950	390
0	0	13010	7329	5	5718	1	975	2950	390
0	0	13014	7335	5	5723	1	973	2950	390
0	0	13019	7346	5	5728	1	973	2950	390
0	0	13027	7362	5	5733	1	971	2950	390
0	0	13035	7379	5	5738	1	971	2950	390
0	0	13045	7401	5	5743	1	969	2950	390
0	0	13056	7429	5	5748	1	970	2950	390
0	0	13066	7460	5	5753	1	968	2950	390
0	0	13076	7494	5	5758	1	965	2950	390
0	0	13083	7526	5	5763	1	966	2940	400
0	0	13087	7554	5	5768	1	967	2940	400
0	0	13090	7578	5	5773	1	965	2940	400
0	0	13097	7607	5	5778	1	965	2920	380
0	0	13108	7639	5	5783	1	965	2900	380
0	0	13119	7668	5	5788	1	965	2900	370
0	0	13126	7695	5	5793	1	965	2900	370
0	0	13130	7714	5	5798	1	966	2900	370
0	0	13130	7731	5	5803	1	965	2900	370
0	0	13130	7748	5	5808	1	964	2890	370
0	0	13138	7768	5	5813	1	964	2890	370
0	0	13146	7791	5	5818	1	964	2890	370
0	0	13154	7816	5	5823	1	964	2890	370
0	0	13163	7842	5	5828	1	964	2890	370
0	0	13172	7866	5	5833	1	964	2890	370
0	0	13179	7885	5	5838	1	964	2890	370
0	0	13184	7900	5	5843	1	965	2890	370
0	0	13184	7909	5	5848	1	965	2870	380
0	0	13184	7914	5	5853	1	966	2870	380
0	0	13179	7914	5	5858	1	966	2870	380
0	0	13179	7920	5	5863	1	966	2870	380
0	0	13179	7920	5	5868	1	967	2870	380
0	0	13179	7925	5	5873	1	967	2870	380
0	0	13179	7925	5	5878	1	967	2870	380
0	0	13179	7925	5	5883	1	967	2870	380
0	0	13179	7925	5	5888	1	967	2870	380
0	0	13183	7925	5	5893	1	967	2870	380
0	0	13183	7929	5	5898	1	967	2870	380
0	0	13187	7929	5	5903	1	967	2870	380
0	0	13187	7929	5	5908	1	967	2870	380
0	0	13193	7935	5	5913	1	966	2870	380
0	0	13198	7939	5	5918	1	964	2870	380
0	0	13204	7944	5	5923	1	964	2870	380
0	0	13210	7948	5	5928	1	965	2870	380
0	0	13215	7948	5	5933	1	965	2860	360
0	0	13215	7952	5	5938	1	965	2860	360
0	0	13218	7952	5	5943	1	965	2860	350
0	0	13218	7952	5	5948	1	964	2860	350
0	0	13218	7948	5	5953	1	962	2860	350
0	0	13218	7948	5	5958	1	959	2860	350
0	0	13218	7948	5	5963	1	955	2860	350
0	0	13218	7943	5	5968	1	951	2860	350
0	0	13218	7943	5	5973	1	948	2860	350
0	0	13218	7938	5	5978	1	945	2860	350
0	0	13218	7933	5	5983	1	941	2860	350
0	0	13218	7924	5	5988	1	934	2860	350
0	0	13218	7910	5	5993	1	928	2860	350
0	0	13218	7888	5	5998	1	929	2860	350
0	0	13214	7862	5	6003	1	928	2860	350
0	0	13210	7831	5	6008	1	924	2860	350
0	0	13204	7796	5	6013	1	918	2860	350
0	0	13199	7758	5	6018	1	916	2860	350
0	0	13194	7712	5	6023	1	906	2860	350
0	0	13185	7661	5	6028	1	909	2860	360
0	0	13176	7608	5	6033	1	909	2860	360
0	0	13164	7550	5	6038	1	907	2890	370
0	0	13150	7492	5	6043	1	903	2890	370
0	0	13138	7433	5	6048	1	904	2890	370
0	0	13130	7377	5	6053	1	904	2890	370
0	0	13123	7326	5	6058	1	903	2890	370
0	0	13120	7281	5	6063	1	903	2900	370
0	0	13120	7241	5	6068	1	903	2900	370
0	0	13120	7208	5	6073	1	909	2900	370
0	0	13120	7183	5	6078	1	909	2900	370
0	0	13125	7166	5	6083	1	909	2920	370
0	0	13130	7157	5	6088	1	909	2920	370
0	0	13135	7153	5	6093	1	915	2920	370
0	0	13139	7153	5	6098	1	921	2920	370
0	0	13143	7153	5	6103	1	922	2920	370
0	0	13143	7153	5	6108	1	923	2920	370
0	0	13147	7153	5	6113	1	924	2920	370
0	0	13147	7153	5	6118	1	925	2920	370
0	0	13155	7156	5	6123	1	923	2940	360
0	0	13166	7166	5	6128	1	915	2940	360
0	0	13179	7181	5	6133	1	915	2940	360
0	0	13195	7201	5	6138	1	909	2940	360
0	0	13212	7220	5	6143	1	900	2940	360
0	0	13231	7241	5	6148	1	884	2940	360
0	0	13252	7263	5	6153	1	882	2940	360
0	0	13275	7290	5	6158	1	867	2940	360
0	0	13299	7318	5	6163	1	861	2940	360
0	0	13321	7347	5	6168	1	824	2920	370
0	0	13342	7374	5	6173	1	818	2920	370
0	0	13360	7397	5	6178	1	762	2920	370
0	0	13375	7418	5	6183	1	704	2920	370
0	0	13386	7436	5	6188	1	685	2920	370
0	0	13393	7451	5	6193	1	613	2920	370
0	0	13398	7467	5	6198	1	471	2920	370
0	0	13404	7483	5	6203	1	391	2900	370
0	0	13409	7502	5	6208	1	336	2890	360
0	0	13415	7525	5	6213	1	303	2890	360
0	0	13419	7549	5	6218	1	259	2870	350
0	0	13419	7573	5	6223	1	163	2870	350
0	0	13419	7593	5	6228	1	44	2870	350
0	0	13419	7593	5	6233	0	0	2860	350
0	0	13414	7625	5	6238	0	0	2860	350
0	0	13414	7640	5	6243	0	0	2860	350
0	0	13410	7653	5	6248	0	0	2860	350
0	0	13410	7664	5	6253	0	0	2860	350
0	0	13418	7671	5	6258	0	0	2860	350
0	0	13425	7675	5	6263	0	0	2860	350
0	0	13431	7675	5	6268	0	0	2860	350
0	0	13437	7679	5	6273	0	0	2870	350
0	0	13437	7679	5	6278	0	0	2870	350
0	0	13437	7683	5	6283	0	0	2870	330
0	0	13437	7683	5	6288	0	0	2870	330
0	0	13433	7691	5	6293	0	0	2880	320
0	0	13428	7700	5	6298	0	0	2880	320
0	0	13425	7713	5	6303	0	0	2880	320
0	0	13421	7729	5	6308	0	0	2880	300
0	0	13417	7749	5	6313	0	0	2890	300
0	0	13413	7773	5	6318	0	0	2900	290
0	0	13409	7798	5	6323	0	0	2910	280
0	0	13404	7826	5	6328	0	0	2920	280
0	0	13399	7854	5	6333	0	0	2920	280
0	0	13399	7880	5	6338	0	0	2930	280
0	0	13393	7906	5	6343	0	0	2930	280
0	0	13393	7930	5	6348	0	0	2930	280
0	0	13393	7950	5	6353	0	0	2940	280
0	0	13393	7970	5	6358	0	0	2940	280
0	0	13393	7988	5	6363	0	0	2940	280
0	0	13393	8005	5	6368	0	0	2930	280
0	0	13393	8021	5	6373	0	0	2930	280
0	0	13393	8037	5	6378	0	0	2930	280
0	0	13393	8052	5	6383	0	0	2920	280
0	0	13386	8068	5	6388	0	0	2920	280
0	0	13380	8084	5	6393	0	0	2910	280
0	0	13375	8100	5	6398	0	0	2900	290
0	0	13369	8116	5	6403	0	0	2900	290
0	0	13365	8131	5	6408	0	0	2880	290
0	0	13365	8146	5	6413	0	0	2880	290
0	0	13358	8160	5	6418	0	0	2880	290
0	0	13353	8173	5	6423	0	0	2880	290
0	0	13348	8187	5	6428	0	0	2860	290
0	0	13341	8201	5	6433	0	0	2860	290
0	0	13335	8215	5	6438	0	0	2860	290
0	0	13330	8230	5	6443	0	0	2860	290
0	0	13321	8245	5	6448	0	0	2840	290
0	0	13314	8259	5	6453	0	0	2840	290
0	0	13304	8273	5	6458	0	0	2840	290
0	0	13295	8286	5	6463	0	0	2840	290
0	0	13286	8297	5	6468	0	0	2840	290
0	0	13275	8307	5	6473	0	0	2820	290
0	0	13266	8316	5	6478	0	0	2820	290
0	0	13255	8322	5	6483	0	0	2820	290
0	0	13246	8328	5	6488	0	0	2820	290
0	0	13237	8333	5	6493	0	0	2820	290
0	0	13230	8338	5	6498	0	0	2820	290
0	0	13224	8345	5	6503	0	0	2820	290
0	0	13219	8352	5	6508	0	0	2820	290
0	0	13215	8359	5	6513	0	0	2820	290
0	0	13210	8366	5	6518	0	0	2810	310
0	0	13205	8372	5	6523	0	0	2810	310
0	0	13201	8378	5	6528	0	0	2820	320
0	0	13197	8383	5	6533	0	0	2820	320
0	0	13193	8383	5	6538	0	0	2820	320
0	0	13186	8388	5	6543	0	0	2820	320
0	0	13179	8388	5	6548	0	0	2820	320
0	0	13170	8388	5	6553	0	0	2820	320
0	0	13165	8388	5	6558	0	0	2820	320
0	0	13197	8341	3	6561	1	290	2850	350
0	0	13197	8346	5	6566	1	323	2850	350
0	0	13197	8352	5	6571	1	369	2850	350
0	0	13201	8358	5	6576	1	398	2850	350
0	0	13201	8365	5	6581	1	428	2850	350
0	0	13201	8371	5	6586	1	454	2850	350
0	0	13201	8377	5	6591	1	477	2850	350
0	0	13201	8383	5	6596	1	504	2850	350
0	0	13197	8392	5	6601	1	525	2850	350
0	0	13193	8402	5	6606	1	535	2850	350
0	0	13189	8414	5	6611	1	563	2850	350
0	0	13184	8425	5	6616	1	570	2850	350
0	0	13178	8436	5	6621	1	578	2850	350
0	0	13172	8446	5	6626	1	586	2850	350
0	0	13167	8455	5	6631	1	592	2850	350
0	0	13161	8465	5	6636	1	590	2850	350
0	0	13156	8472	5	6641	1	586	2850	350
0	0	13152	8477	5	6646	1	590	2830	350
0	0	13147	8480	5	6651	1	601	2830	350
0	0	13144	8480	5	6656	1	605	2830	350
0	0	13140	8485	5	6661	1	617	2830	350
0	0	13140	8485	5	6666	1	627	2830	350
0	0	13134	8485	5	6671	1	649	2830	350
0	0	13134	8485	5	6676	1	671	2830	350
0	0	13134	8485	5	6681	1	688	2830	350
0	0	13131	8485	5	6686	1	700	2830	350
0	0	13131	8478	5	6691	1	706	2830	350
0	0	13131	8473	5	6696	1	709	2830	350
0	0	13131	8466	5	6701	1	718	2830	350
0	0	13131	8456	5	6706	1	723	2830	350
0	0	13127	8446	5	6711	1	719	2830	350
0	0	13127	8435	5	6716	1	723	2830	350
0	0	13131	8425	5	6721	1	724	2830	350
0	0	13131	8417	5	6726	1	728	2830	350
0	0	13138	8410	5	6731	1	728	2830	350
0	0	13143	8404	5	6736	1	726	2830	350
0	0	13148	8399	5	6741	1	723	2830	350
0	0	13155	8393	5	6746	1	726	2830	350
0	0	13163	8387	5	6751	1	690	2830	350
0	0	13171	8381	5	6756	1	672	2830	350
0	0	13178	8374	5	6761	1	666	2830	350
0	0	13186	8367	5	6766	1	601	2830	350
0	0	13193	8362	5	6771	1	545	2830	350
0	0	13200	8357	5	6776	1	549	2850	350
0	0	13208	8357	5	6781	1	504	2850	350
0	0	13215	8357	5	6786	1	457	2850	350
0	0	13222	8357	5	6791	1	431	2850	350
0	0	13230	8357	5	6796	1	410	2850	350
0	0	13239	8361	5	6801	1	401	2850	350
0	0	13247	8369	5	6806	1	401	2850	350
0	0	13255	8378	5	6811	1	372	2850	350
0	0	13263	8390	5	6816	1	340	2850	350
0	0	13270	8402	5	6821	1	333	2850	350
0	0	13278	8414	5	6826	1	323	2850	350
0	0	13283	8424	5	6831	1	294	2850	350
0	0	13287	8433	5	6836	1	252	2830	350
0	0	13287	8440	5	6841	1	206	2830	350
0	0	13292	8446	5	6846	1	101	2830	350
0	0	13292	8446	5	6851	0	0	2830	350
0	0	13292	8451	5	6856	0	0	2830	350
0	0	13292	8451	5	6861	0	0	2830	350
0	0	13292	8451	5	6866	0	0	2830	350
0	0	13289	8451	5	6871	0	0	2830	350
0	0	13289	8446	5	6876	0	0	2820	330
0	0	13294	8440	5	6881	0	0	2820	330
0	0	13300	8429	5	6886	0	0	2810	320
0	0	13306	8417	5	6891	0	0	2810	320
0	0	13312	8401	5	6896	0	0	2810	320
0	0	13318	8383	5	6901	0	0	2810	320
0	0	13326	8361	5	6906	0	0	2810	320
0	0	13335	8335	5	6911	0	0	2810	320
0	0	13346	8305	5	6916	0	0	2810	320
0	0	13358	8273	5	6921	0	0	2810	320
0	0	13372	8236	5	6926	0	0	2810	320
0	0	13388	8193	5	6931	0	0	2810	320
0	0	13404	8147	5	6936	0	0	2800	310
0	0	13420	8095	5	6941	0	0	2810	310
0	0	13437	8040	5	6946	0	0	2810	300
0	0	13452	7980	5	6951	0	0	2820	290
0	0	13469	7915	5	6956	0	0	2820	290
0	0	13489	7840	5	6961	0	0	2820	290
0	0	13511	7754	5	6966	0	0	2840	290
0	0	13535	7659	5	6971	0	0	2840	290
0	0	13559	7558	5	6976	0	0	2860	290
0	0	13582	7462	5	6981	0	0	2860	290
0	0	13603	7379	5	6986	0	0	2860	290
0	0	13620	7310	5	6991	0	0	2860	290
0	0	13635	7253	5	6996	0	0	2860	290
0	0	13649	7207	5	7001	0	0	2860	290
0	0	13662	7166	5	7006	0	0	2860	290
0	0	13676	7131	5	7011	0	0	2860	290
0	0	13688	7104	5	7016	0	0	2880	290
0	0	13696	7082	5	7021	0	0	2880	290
0	0	13701	7066	5	7026	0	0	2880	290
0	0	13701	7055	5	7031	0	0	2880	290
0	0	13701	7047	5	7036	0	0	2880	290
0	0	13698	7043	5	7041	0	0	2880	290
0	0	13694	7043	5	7046	0	0	2880	290
0	0	13691	7040	5	7051	0	0	2860	290
0	0	13687	7040	5	7056	0	0	2880	290
0	0	13684	7040	5	7061	0	0	2880	290
0	0	13680	7040	5	7066	0	0	2880	290
0	0	13676	7045	5	7071	0	0	2880	290
0	0	13671	7051	5	7076	0	0	2880	290
0	0	13666	7058	5	7081	0	0	2900	290
0	0	13662	7064	5	7086	0	0	2900	290
0	0	13657	7068	5	7091	0	0	2900	290
0	0	13651	7068	5	7096	0	0	2900	290
0	0	13644	7068	5	7101	0	0	2900	290
0	0	13635	7062	5	7106	0	0	2900	290
0	0	13627	7055	5	7111	0	0	2900	290
0	0	13619	7046	5	7116	0	0	2900	290
0	0	13611	7037	5	7121	0	0	2900	290
0	0	13604	7026	5	7126	0	0	2900	290
0	0	13597	7015	5	7131	0	0	2900	290
0	0	13590	7005	5	7136	0	0	2900	290
0	0	13582	6996	5	7141	0	0	2900	290
0	0	13573	6987	5	7146	0	0	2900	290
0	0	13563	6979	5	7151	0	0	2900	290
0	0	13552	6972	5	7156	0	0	2900	290
0	0	13540	6966	5	7161	0	0	2900	290
0	0	13528	6961	5	7166	0	0	2900	290
0	0	13518	6961	5	7171	0	0	2900	290
0	0	13508	6957	5	7176	0	0	2900	290
0	0	13501	6957	5	7181	0	0	2900	290
0	0	13494	6957	5	7186	0	0	2900	290
0	0	13488	6962	5	7191	0	0	2880	290
0	0	13481	6968	5	7196	0	0	2880	290
0	0	13472	6975	5	7201	0	0	2880	290
0	0	13462	6982	5	7206	0	0	2890	300
0	0	13452	6990	5	7211	0	0	2890	300
0	0	13441	6997	5	7216	0	0	2910	310
0	0	13431	7005	5	7221	0	0	2910	310
0	0	13420	7015	5	7226	0	0	2910	310
0	0	13409	7024	5	7231	0	0	2910	310
0	0	13398	7032	5	7236	0	0	2910	320
0	0	13388	7040	5	7241	0	0	2910	320
0	0	13377	7045	5	7246	0	0	2920	340
0	0	13368	7045	5	7251	0	0	2920	340
0	0	13362	7049	5	7256	0	0	2920	340
0	0	13362	7049	5	7261	0	0	2920	340
0	0	13351	7057	4	7265	0	0	2920	340
0	0	13351	7057	5	7270	0	0	2920	340
0	0	13347	7057	5	7275	0	0	2920	340
0	0	13347	7062	5	7280	0	0	2920	340
0	0	13343	7062	5	7285	0	0	2920	340
0	0	13362	7049	2	7287	1	7	2920	340
0	0	13339	7062	5	7292	1	40	2920	340
0	0	13339	7062	5	7297	1	55	2920	340
0	0	13339	7062	5	7302	1	62	2920	340
0	0	13335	7062	5	7307	1	66	2920	340
0	0	13335	7057	5	7312	1	62	2920	340
0	0	13335	7057	5	7317	1	55	2920	340
0	0	13335	7054	5	7322	1	1	2920	340
0	0	13335	7054	5	7327	0	0	2920	340
0	0	13330	7054	5	7332	0	0	2920	340
0	0	13325	7054	5	7337	0	0	2920	340
0	0	13321	7061	5	7342	0	0	2920	340
0	0	13316	7068	5	7347	0	0	2920	340
0	0	13312	7077	5	7352	0	0	2920	340
0	0	13307	7087	5	7357	0	0	2920	340
0	0	13302	7097	5	7362	0	0	2920	340
0	0	13296	7109	5	7367	0	0	2920	340
0	0	13291	7120	5	7372	0	0	2920	340
0	0	13287	7131	5	7377	0	0	2920	340
0	0	13287	7140	5	7382	0	0	2920	340
0	0	13282	7148	5	7387	0	0	2920	340
0	0	13282	7153	5	7392	0	0	2920	340
0	0	13282	7156	5	7397	0	0	2920	340
0	0	13282	7156	5	7402	0	0	2920	340
0	0	13282	7156	5	7407	0	0	2920	340
0	0	13282	7156	5	7412	0	0	2920	340
0	0	13282	7156	5	7417	0	0	2920	340
0	0	13282	7156	5	7422	0	0	2920	340
0	0	13282	7156	5	7427	0	0	2920	340
0	0	13282	7156	5	7432	0	0	2920	340
0	0	13282	7156	5	7437	0	0	2920	340
0	0	13279	7160	5	7442	0	0	2920	340
0	0	13279	7160	5	7447	0	0	2920	340
0	0	13279	7167	5	7452	0	0	2920	340
0	0	13275	7172	5	7457	0	0	2920	340
0	0	13275	7175	2	7459	1	159	2920	340
0	0	13275	7180	5	7464	1	238	2920	340
0	0	13275	7180	5	7469	1	294	2920	340
0	0	13275	7180	5	7474	1	343	2920	340
0	0	13275	7180	5	7479	1	395	2920	340
0	0	13275	7180	5	7484	1	440	2920	340
0	0	13275	7180	5	7489	1	488	2920	340
0	0	13275	7180	5	7494	1	545	2920	340
0	0	13278	7180	5	7499	1	625	2920	340
0	0	13278	7180	5	7504	1	683	2920	340
0	0	13282	7176	5	7509	1	734	2920	340
0	0	13282	7176	5	7514	1	779	2920	340
0	0	13282	7176	5	7519	1	810	2920	340
0	0	13287	7176	5	7524	1	833	2920	340
0	0	13287	7176	5	7529	1	852	2920	340
0	0	13287	7176	5	7534	1	867	2920	340
0	0	13290	7176	5	7539	1	880	2920	340
0	0	13290	7176	5	7544	1	893	2920	340
0	0	13290	7176	5	7549	1	903	2920	340
0	0	13290	7176	5	7554	1	912	2920	340
0	0	13290	7176	5	7559	1	919	2920	340
0	0	13290	7180	5	7564	1	925	2920	340
0	0	13290	7180	5	7569	1	930	2920	340
0	0	13290	7180	5	7574	1	935	2920	340
0	0	13290	7180	5	7579	1	939	2920	340
0	0	13290	7180	5	7584	1	941	2920	340
0	0	13290	7180	5	7589	1	944	2920	340
0	0	13294	7180	5	7594	1	945	2920	340
0	0	13294	7180	5	7599	1	947	2930	350
0	0	13294	7184	5	7604	1	949	2930	350
0	0	13294	7184	5	7609	1	950	2940	360
0	0	13294	7191	5	7614	1	953	2940	360
0	0	13298	7199	5	7619	1	955	2940	360
0	0	13303	7208	5	7624	1	954	2940	360
0	0	13311	7224	5	7629	1	954	2940	360
0	0	13323	7242	5	7634	1	954	2940	360
0	0	13335	7261	5	7639	1	956	2920	370
0	0	13345	7282	5	7644	1	958	2920	370
0	0	13354	7305	5	7649	1	961	2920	370
0	0	13365	7333	5	7654	1	961	2920	370
0	0	13377	7370	5	7659	1	962	2920	370
0	0	13394	7409	5	7664	1	961	2920	370
0	0	13413	7449	5	7669	1	962	2920	370
0	0	13430	7489	5	7674	1	962	2900	350
0	0	13450	7525	5	7679	1	963	2890	360
0	0	13467	7558	5	7684	1	964	2880	350
0	0	13479	7586	5	7689	1	966	2880	350
0	0	13487	7609	5	7694	1	968	2870	350
0	0	13495	7632	5	7699	1	968	2870	350
0	0	13505	7656	5	7704	1	969	2860	350
0	0	13514	7675	5	7709	1	971	2860	350
0	0	13522	7692	5	7714	1	970	2860	350
0	0	13531	7708	5	7719	1	970	2850	350
0	0	13536	7720	5	7724	1	971	2850	350
0	0	13541	7732	5	7729	1	971	2850	350
0	0	13547	7746	5	7734	1	970	2850	350
0	0	13551	7757	5	7739	1	970	2850	350
0	0	13557	7772	5	7744	1	971	2830	350
0	0	13565	7788	5	7749	1	971	2830	350
0	0	13572	7801	5	7754	1	971	2830	350
0	0	13572	7808	5	7759	1	971	2830	350
0	0	13572	7808	5	7764	1	972	2830	350
0	0	13572	7804	5	7769	1	972	2830	350
0	0	13572	7804	5	7774	1	972	2830	350
0	0	13576	7804	5	7779	1	971	2830	350
0	0	13582	7810	5	7784	1	971	2830	350
0	0	13591	7821	5	7789	1	970	2830	350
0	0	13601	7833	5	7794	1	971	2830	350
0	0	13609	7841	5	7799	1	971	2830	350
0	0	13613	7847	5	7804	1	972	2830	350
0	0	13616	7847	5	7809	1	971	2830	350
0	0	13621	7847	5	7814	1	971	2830	350
0	0	13628	7855	5	7819	1	972	2830	350
0	0	13639	7864	5	7824	1	971	2830	350
0	0	13651	7877	5	7829	1	970	2830	350
0	0	13664	7893	5	7834	1	970	2830	350
0	0	13677	7908	5	7839	1	971	2830	350
0	0	13689	7919	5	7844	1	971	2830	350
0	0	13697	7926	5	7849	1	971	2830	350
0	0	13705	7931	5	7854	1	971	2830	350
0	0	13712	7936	5	7859	1	970	2830	350
0	0	13719	7944	5	7864	1	970	2830	350
0	0	13728	7953	5	7869	1	969	2810	350
0	0	13737	7963	5	7874	1	969	2810	350
0	0	13746	7972	5	7879	1	969	2810	350
0	0	13754	7981	5	7884	1	968	2810	350
0	0	13764	7992	5	7889	1	968	2810	350
0	0	13772	8004	5	7894	1	967	2810	350
0	0	13782	8018	5	7899	1	967	2810	350
0	0	13793	8032	5	7904	1	967	2800	360
0	0	13803	8048	5	7909	1	965	2800	360
0	0	13813	8064	5	7914	1	964	2800	360
0	0	13823	8078	5	7919	1	965	2800	360
0	0	13830	8089	5	7924	1	965	2800	360
0	0	13836	8099	5	7929	1	962	2800	360
0	0	13842	8108	5	7934	1	961	2800	360
0	0	13846	8116	5	7939	1	960	2800	360
0	0	13852	8125	5	7944	1	952	2800	360
0	0	13857	8136	5	7949	1	952	2790	360
0	0	13863	8146	5	7954	1	952	2790	360
0	0	13868	8152	5	7959	1	952	2790	360
0	0	13868	8157	5	7964	1	952	2790	360
0	0	13868	8157	5	7969	1	951	2790	360
0	0	13868	8151	5	7974	1	949	2790	360
0	0	13868	8151	5	7979	1	947	2790	370
0	0	13868	8151	5	7984	1	946	2780	370
0	0	13868	8151	5	7989	1	945	2790	390
0	0	13868	8151	5	7994	1	944	2790	390
0	0	13868	8148	5	7999	1	944	2790	390
0	0	13868	8148	5	8004	1	943	2790	390
0	0	13868	8148	5	8009	1	942	2790	390
0	0	13868	8143	5	8014	1	942	2790	390
0	0	13868	8143	5	8019	1	941	2790	390
0	0	13868	8143	5	8024	1	941	2790	390
0	0	13868	8143	5	8029	1	941	2790	390
0	0	13868	8143	5	8034	1	940	2770	390
0	0	13868	8138	5	8039	1	940	2770	390
0	0	13868	8134	5	8044	1	939	2770	390
0	0	13872	8128	5	8049	1	938	2770	390
0	0	13872	8122	5	8054	1	939	2780	400
0	0	13878	8116	5	8059	1	939	2780	400
0	0	13881	8108	5	8064	1	939	2780	420
0	0	13881	8100	5	8069	1	937	2780	420
0	0	13887	8087	5	8074	1	936	2780	420
0	0	13890	8069	5	8079	1	937	2780	420
0	0	13890	8047	5	8084	1	937	2780	420
0	0	13894	8021	5	8089	1	938	2780	420
0	0	13894	7992	5	8094	1	937	2780	420
0	0	13894	7962	5	8099	1	937	2780	420
0	0	13894	7933	5	8104	1	937	2780	420
0	0	13894	7903	5	8109	1	938	2780	420
0	0	13894	7875	5	8114	1	939	2780	420
0	0	13887	7846	5	8119	1	939	2780	420
0	0	13882	7815	5	8124	1	938	2780	420
0	0	13878	7783	5	8129	1	939	2780	420
0	0	13874	7753	5	8134	1	939	2780	420
0	0	13871	7724	5	8139	1	939	2800	420
0	0	13871	7694	5	8144	1	937	2800	420
0	0	13863	7660	5	8149	1	938	2800	420
0	0	13858	7620	5	8154	1	938	2800	420
0	0	13852	7580	5	8159	1	938	2800	420
0	0	13846	7538	5	8164	1	938	2810	410
0	0	13840	7496	5	8169	1	940	2810	410
0	0	13833	7450	5	8174	1	939	2800	400
0	0	13824	7394	5	8179	1	939	2800	400
0	0	13815	7335	5	8184	1	940	2800	390
0	0	13807	7276	5	8189	1	939	2810	380
0	0	13799	7220	5	8194	1	941	2810	380
0	0	13794	7173	5	8199	1	940	2820	380
0	0	13789	7131	5	8204	1	941	2820	380
0	0	13783	7095	5	8209	1	942	2820	380
0	0	13778	7063	5	8214	1	940	2840	380
0	0	13774	7037	5	8219	1	940	2830	360
0	0	13774	7017	5	8224	1	941	2830	360
0	0	13769	7001	5	8229	1	941	2830	350
0	0	13769	6992	5	8234	1	941	2830	350
0	0	13769	6986	5	8239	1	941	2830	350
0	0	13769	6982	5	8244	1	941	2850	360
0	0	13769	6982	5	8249	1	942	2850	360
0	0	13769	6982	5	8254	1	942	2860	380
0	0	13769	6982	5	8259	1	943	2860	380
0	0	13769	6982	5	8264	1	944	2870	380
0	0	13769	6982	5	8269	1	944	2870	380
0	0	13769	6987	5	8274	1	945	2870	380
0	0	13769	6991	5	8279	1	947	2870	380
0	0	13769	6995	5	8284	1	949	2870	380
0	0	13773	7002	5	8289	1	951	2870	380
0	0	13777	7011	5	8294	1	952	2870	380
0	0	13784	7022	5	8299	1	951	2870	380
0	0	13794	7039	5	8304	1	951	2870	380
0	0	13807	7060	5	8309	1	951	2870	380
0	0	13823	7089	5	8314	1	950	2870	380
0	0	13840	7127	5	8319	1	949	2870	380
0	0	13857	7169	5	8324	1	948	2860	380
0	0	13873	7212	5	8329	1	948	2860	380
0	0	13886	7252	5	8334	1	948	2860	380
0	0	13899	7290	5	8339	1	948	2860	380
0	0	13912	7333	5	8344	1	943	2860	380
0	0	13928	7381	5	8349	1	944	2850	380
0	0	13944	7432	5	8354	1	943	2850	380
0	0	13957	7482	5	8359	1	944	2850	380
0	0	13967	7527	5	8364	1	942	2850	380
0	0	13974	7567	5	8369	1	939	2840	380
0	0	13979	7607	5	8374	1	939	2840	380
0	0	13986	7646	5	8379	1	938	2840	380
0	0	13994	7685	5	8384	1	934	2820	380
0	0	14001	7722	5	8389	1	934	2820	380
0	0	14007	7754	5	8394	1	933	2810	380
0	0	14011	7778	5	8399	1	931	2810	380
0	0	14011	7795	5	8404	1	928	2810	380
0	0	14015	7809	5	8409	1	928	2800	390
0	0	14015	7819	5	8414	1	928	2800	390
0	0	14015	7828	5	8419	1	928	2800	390
0	0	14019	7833	5	8424	1	928	2790	390
0	0	14019	7833	5	8429	1	929	2790	390
0	0	14019	7833	5	8434	1	929	2790	390
0	0	14019	7833	5	8439	1	929	2790	390
0	0	14019	7833	5	8444	1	927	2790	390
0	0	14019	7833	5	8449	1	924	2790	390
0	0	14019	7833	5	8454	1	920	2790	390
0	0	14019	7833	5	8459	1	916	2790	390
0	0	14019	7829	5	8464	1	912	2770	390
0	0	14019	7826	5	8469	1	908	2770	390
0	0	14019	7819	5	8474	1	900	2770	390
0	0	14015	7804	5	8479	1	899	2770	390
0	0	14012	7777	5	8484	1	898	2770	390
0	0	14005	7739	5	8489	1	894	2790	390
0	0	13997	7690	5	8494	1	898	2790	390
0	0	13990	7639	5	8499	1	893	2790	390
0	0	13984	7591	5	8504	1	896	2790	390
0	0	13979	7546	5	8509	1	897	2790	390
0	0	13975	7508	5	8514	1	898	2790	390
0	0	13971	7473	5	8519	1	897	2790	390
0	0	13971	7441	5	8524	1	896	2790	390
0	0	13971	7410	5	8529	1	901	2800	390
0	0	13971	7378	5	8534	1	902	2800	390
0	0	13975	7347	5	8539	1	914	2800	390
0	0	13979	7319	5	8544	1	914	2810	380
0	0	13985	7294	5	8549	1	914	2810	380
0	0	13992	7273	5	8554	1	918	2810	380
0	0	14001	7252	5	8559	1	925	2820	380
0	0	14012	7233	5	8564	1	929	2820	380
0	0	14024	7215	5	8569	1	931	2840	380
0	0	14036	7200	5	8574	1	935	2840	380
0	0	14048	7187	5	8579	1	937	2840	380
0	0	14060	7177	5	8584	1	939	2850	380
0	0	14073	7171	5	8589	1	944	2850	380
0	0	14087	7171	5	8594	1	941	2850	380
0	0	14101	7171	5	8599	1	947	2850	380
0	0	14113	7171	5	8604	1	955	2850	380
0	0	14125	7171	5	8609	1	955	2840	360
0	0	14139	7178	5	8614	1	953	2850	360
0	0	14154	7190	5	8619	1	952	2850	350
0	0	14171	7208	5	8624	1	952	2830	350
0	0	14190	7228	5	8629	1	953	2830	350
0	0	14205	7244	5	8634	1	951	2830	350
0	0	14222	7262	5	8639	1	947	2830	350
0	0	14240	7281	5	8644	1	947	2830	350
0	0	14258	7305	5	8649	1	948	2830	350
0	0	14279	7336	5	8654	1	947	2830	350
0	0	14297	7365	5	8659	1	947	2820	330
0	0	14311	7391	5	8664	1	944	2820	330
0	0	14325	7415	5	8669	1	944	2810	320
0	0	14337	7439	5	8674	1	939	2800	330
0	0	14347	7465	5	8679	1	931	2800	330
0	0	14356	7495	5	8684	1	905	2800	330
0	0	14365	7528	5	8689	1	843	2790	330
0	0	14373	7566	5	8694	1	765	2790	330
0	0	14380	7610	5	8699	1	542	2790	330
0	0	14385	7664	5	8704	1	307	2780	330
0	0	14385	7664	5	8709	0	0	2780	330
0	0	14385	7801	5	8714	0	0	2780	330
0	0	14393	7875	5	8719	0	0	2770	310
0	0	14406	7939	5	8724	0	0	2770	310
0	0	14432	7987	5	8729	0	0	2760	300
0	0	14467	8017	5	8734	0	0	2760	300
0	0	14505	8036	5	8739	0	0	2760	300
0	0	14541	8055	5	8744	0	0	2760	300
0	0	14566	8076	5	8749	0	0	2760	300
0	0	14580	8102	5	8754	0	0	2760	300
0	0	14580	8129	5	8759	0	0	2750	300
0	0	14580	8129	5	8764	0	0	2750	300
