# Supplementary material for: “Let Me Hear Your Handwriting!” Evaluating the Movement Fluency from Its Sonification
Source: PLoS One. 2015 Jun 17;10(6):e0128388. doi: 10.1371/journal.pone.0128388 (PMC4470513; doi:10.1371/journal.pone.0128388)
Supplement: S1 Dataset — (ZIP) [file pone.0128388.s004.zip › S4_Dataset_Experiment1/NA8.txt]

Identification :	nathan
2008-09-26	09:51:42
Fichier origine :	C:\Documents and Settings\schon\Bureau\Ecriture\nathan lapin8.txt
Nb segments :	1
Seg	Num	X /100 mm	Y /100 mm	Interv ms	Time ms	Tip	P	Az	Al
0	0	16432	7261	20	20	0	0	2880	290
0	0	16432	7258	5	25	0	0	2880	290
0	0	16424	7252	5	30	0	0	2880	290
0	0	16418	7245	5	35	0	0	2880	290
0	0	16412	7237	5	40	0	0	2880	290
0	0	16408	7233	5	45	0	0	2880	290
0	0	16408	7233	5	50	0	0	2880	290
0	0	16408	7233	5	55	0	0	2880	290
0	0	16405	7244	5	60	0	0	2880	290
0	0	16405	7254	5	65	0	0	2880	290
0	0	16405	7266	5	70	0	0	2880	290
0	0	16398	7279	5	75	0	0	2880	290
0	0	16392	7293	5	80	0	0	2880	290
0	0	16384	7309	5	85	0	0	2880	290
0	0	16375	7327	5	90	0	0	2880	290
0	0	16364	7345	5	95	0	0	2880	290
0	0	16351	7365	5	100	0	0	2880	290
0	0	16336	7385	5	105	0	0	2880	290
0	0	16320	7407	5	110	0	0	2880	290
0	0	16303	7430	5	115	0	0	2880	290
0	0	16286	7455	5	120	0	0	2860	290
0	0	16269	7480	5	125	0	0	2860	290
0	0	16252	7506	5	130	0	0	2860	290
0	0	16234	7530	5	135	0	0	2860	290
0	0	16216	7551	5	140	0	0	2850	300
0	0	16198	7568	5	145	0	0	2840	300
0	0	16182	7581	5	150	0	0	2850	320
0	0	16167	7591	5	155	0	0	2850	330
0	0	16154	7598	5	160	0	0	2850	330
0	0	16142	7607	5	165	0	0	2860	350
0	0	16132	7615	5	170	0	0	2880	360
0	0	16122	7625	5	175	0	0	2890	360
0	0	16110	7637	5	180	0	0	2920	370
0	0	16100	7649	5	185	0	0	2920	370
0	0	16089	7663	5	190	0	0	2950	370
0	0	16079	7676	5	195	0	0	2950	370
0	0	16069	7690	5	200	0	0	2970	390
0	0	16058	7703	5	205	0	0	2990	380
0	0	16047	7717	5	210	0	0	3010	390
0	0	16037	7730	5	215	0	0	3030	380
0	0	16028	7744	5	220	0	0	3060	390
0	0	16020	7755	5	225	0	0	3080	380
0	0	16011	7764	5	230	0	0	3090	380
0	0	16003	7771	5	235	0	0	3120	380
0	0	15996	7776	5	240	0	0	3130	370
0	0	15987	7776	5	245	0	0	3150	380
0	0	15979	7780	5	250	0	0	3150	380
0	0	15969	7780	5	255	0	0	3140	390
0	0	15959	7776	5	260	0	0	3140	390
0	0	15948	7771	5	265	0	0	3130	400
0	0	15938	7764	5	270	0	0	3130	400
0	0	15928	7757	5	275	0	0	3130	400
0	0	15917	7749	5	280	0	0	3130	400
0	0	15908	7742	5	285	0	0	3120	400
0	0	15898	7734	5	290	0	0	3100	380
0	0	15890	7727	5	295	0	0	3090	380
0	0	15883	7719	5	300	0	0	3070	370
0	0	15876	7711	5	305	0	0	3080	350
0	0	15870	7702	5	310	0	0	3050	340
0	0	15865	7694	5	315	0	0	3030	320
0	0	15861	7688	5	320	0	0	3020	320
0	0	15857	7682	5	325	0	0	3010	300
0	0	15853	7682	5	330	0	0	3000	290
0	0	15849	7682	5	335	0	0	2980	280
0	0	15845	7686	5	340	0	0	2990	270
0	0	15845	7690	5	345	0	0	2990	270
0	0	15839	7695	5	350	0	0	2990	270
0	0	15839	7699	5	355	0	0	2990	270
0	0	15839	7699	5	360	0	0	2990	270
0	0	15839	7704	5	365	0	0	2990	270
0	0	15839	7704	5	370	0	0	2990	270
0	0	15839	7704	5	375	0	0	2990	270
0	0	15835	7708	5	380	0	0	2990	270
0	0	15835	7708	5	385	0	0	2990	270
0	0	15835	7708	5	390	0	0	2990	270
0	0	15835	7712	5	395	0	0	2970	270
0	0	15835	7712	5	400	0	0	2970	270
0	0	15835	7712	5	405	0	0	2970	270
0	0	15835	7716	5	410	0	0	2970	270
0	0	15835	7716	5	415	0	0	2970	270
0	0	15841	7719	5	420	0	0	2970	270
0	0	15841	7719	5	425	0	0	2970	270
0	0	15846	7725	5	430	0	0	2970	270
0	0	15846	7725	5	435	0	0	2970	270
0	0	15846	7730	5	440	0	0	2970	270
0	0	15850	7730	5	445	0	0	2970	270
0	0	15850	7730	5	450	0	0	2970	270
0	0	15850	7730	5	455	0	0	2970	270
0	0	15854	7730	5	460	0	0	2970	270
0	0	15854	7725	5	465	0	0	2970	270
0	0	15859	7722	5	470	0	0	2970	270
0	0	15859	7717	5	475	0	0	2970	270
0	0	15864	7712	5	480	0	0	2970	270
0	0	15864	7705	5	485	0	0	2970	270
0	0	15870	7697	5	490	0	0	2970	270
0	0	15870	7689	5	495	0	0	2970	270
0	0	15874	7680	5	500	0	0	2970	270
0	0	15874	7670	5	505	0	0	2970	270
0	0	15874	7661	5	510	0	0	2970	270
0	0	15874	7652	5	515	0	0	2970	270
0	0	15874	7645	5	520	0	0	2970	270
0	0	15874	7639	5	525	0	0	2970	270
0	0	15874	7633	5	530	0	0	2970	270
0	0	15874	7629	5	535	0	0	2970	270
0	0	15874	7624	5	540	0	0	2970	270
0	0	15870	7620	5	545	0	0	2970	270
0	0	15870	7614	5	550	0	0	2980	280
0	0	15870	7608	5	555	0	0	2980	280
0	0	15870	7599	5	560	0	0	3000	290
0	0	15867	7590	5	565	0	0	2990	290
0	0	15867	7580	5	570	0	0	2990	290
0	0	15867	7569	5	575	0	0	2980	300
0	0	15867	7558	5	580	0	0	2980	310
0	0	15867	7546	5	585	0	0	2980	310
0	0	15867	7533	5	590	0	0	2980	330
0	0	15867	7521	5	595	0	0	2970	330
0	0	15867	7511	5	600	0	0	2950	330
0	0	15863	7502	5	605	0	0	2960	340
0	0	15859	7496	5	610	0	0	2950	340
0	0	15859	7490	5	615	0	0	2970	360
0	0	15878	7467	5	620	1	494	2940	400
0	0	15881	7467	5	625	1	625	2940	400
0	0	15881	7467	5	630	1	714	2950	390
0	0	15887	7463	5	635	1	776	2950	390
0	0	15887	7463	5	640	1	829	2950	390
0	0	15892	7463	5	645	1	868	2950	400
0	0	15892	7459	5	650	1	896	2950	400
0	0	15898	7459	5	655	1	917	2970	420
0	0	15898	7459	5	660	1	935	2970	420
0	0	15898	7459	5	665	1	947	2970	420
0	0	15898	7456	5	670	1	957	2970	420
0	0	15902	7456	5	675	1	965	2970	420
0	0	15902	7456	5	680	1	971	2970	420
0	0	15902	7456	5	685	1	976	2970	420
0	0	15902	7456	5	690	1	979	2970	420
0	0	15902	7456	5	695	1	982	2970	420
0	0	15902	7456	5	700	1	985	2970	420
0	0	15902	7456	5	705	1	988	2970	420
0	0	15902	7456	5	710	1	990	2970	420
0	0	15902	7456	5	715	1	993	2970	420
0	0	15902	7456	5	720	1	995	2970	420
0	0	15906	7456	5	725	1	997	2970	420
0	0	15906	7456	5	730	1	998	2970	420
0	0	15906	7456	5	735	1	999	2970	420
0	0	15912	7460	5	740	1	1000	2970	420
0	0	15918	7460	5	745	1	998	2980	420
0	0	15930	7469	5	750	1	999	2980	420
0	0	15943	7476	5	755	1	1001	3000	440
0	0	15955	7482	5	760	1	1002	3000	440
0	0	15966	7489	5	765	1	1001	3000	440
0	0	15978	7498	5	770	1	1000	3000	440
0	0	15993	7508	5	775	1	1001	3000	440
0	0	16006	7519	5	780	1	1002	2980	440
0	0	16020	7531	5	785	1	1002	2990	450
0	0	16034	7548	5	790	1	1002	2990	450
0	0	16047	7565	5	795	1	1002	3010	470
0	0	16062	7585	5	800	1	1002	3010	470
0	0	16079	7609	5	805	1	1002	3010	470
0	0	16093	7631	5	810	1	1002	3010	470
0	0	16107	7653	5	815	1	1001	3010	470
0	0	16121	7676	5	820	1	1000	3010	470
0	0	16132	7696	5	825	1	1001	3010	470
0	0	16142	7714	5	830	1	1001	2990	450
0	0	16151	7735	5	835	1	1000	2990	450
0	0	16162	7753	5	840	1	1000	2960	450
0	0	16171	7774	5	845	1	1001	2960	450
0	0	16178	7794	5	850	1	1000	2960	450
0	0	16188	7818	5	855	1	1000	2960	450
0	0	16198	7844	5	860	1	999	2960	450
0	0	16209	7870	5	865	1	999	2950	430
0	0	16219	7895	5	870	1	999	2950	430
0	0	16227	7916	5	875	1	999	2940	420
0	0	16231	7934	5	880	1	999	2940	420
0	0	16236	7951	5	885	1	998	2940	420
0	0	16242	7970	5	890	1	999	2940	420
0	0	16250	7990	5	895	1	998	2940	420
0	0	16258	8013	5	900	1	998	2930	430
0	0	16267	8037	5	905	1	998	2930	430
0	0	16275	8057	5	910	1	998	2930	430
0	0	16279	8077	5	915	1	997	2920	410
0	0	16285	8096	5	920	1	997	2920	410
0	0	16289	8114	5	925	1	997	2890	400
0	0	16293	8133	5	930	1	995	2890	400
0	0	16299	8152	5	935	1	995	2890	400
0	0	16304	8167	5	940	1	995	2890	400
0	0	16308	8178	5	945	1	994	2890	400
0	0	16308	8186	5	950	1	994	2890	400
0	0	16311	8192	5	955	1	995	2890	400
0	0	16311	8204	5	960	1	995	2890	400
0	0	16311	8225	5	965	1	994	2890	400
0	0	16315	8248	5	970	1	993	2880	410
0	0	16320	8271	5	975	1	991	2880	410
0	0	16323	8291	5	980	1	991	2870	390
0	0	16323	8305	5	985	1	990	2870	390
0	0	16323	8320	5	990	1	989	2860	380
0	0	16328	8337	5	995	1	988	2860	380
0	0	16328	8356	5	1000	1	986	2860	380
0	0	16333	8377	5	1005	1	986	2860	380
0	0	16333	8399	5	1010	1	986	2850	380
0	0	16333	8419	5	1015	1	986	2850	380
0	0	16333	8437	5	1020	1	985	2850	380
0	0	16333	8453	5	1025	1	986	2850	380
0	0	16333	8469	5	1030	1	985	2850	380
0	0	16333	8487	5	1035	1	983	2840	380
0	0	16329	8506	5	1040	1	982	2840	380
0	0	16329	8526	5	1045	1	981	2840	380
0	0	16329	8544	5	1050	1	980	2840	380
0	0	16329	8561	5	1055	1	980	2820	380
0	0	16329	8577	5	1060	1	978	2820	380
0	0	16325	8588	5	1065	1	975	2820	380
0	0	16325	8597	5	1070	1	976	2810	380
0	0	16325	8603	5	1075	1	976	2810	380
0	0	16320	8610	5	1080	1	977	2810	380
0	0	16320	8621	5	1085	1	975	2810	380
0	0	16320	8630	5	1090	1	970	2810	380
0	0	16320	8638	5	1095	1	967	2800	390
0	0	16320	8638	5	1100	1	967	2800	390
0	0	16320	8641	5	1105	1	965	2800	390
0	0	16320	8641	5	1110	1	963	2800	390
0	0	16320	8641	5	1115	1	962	2790	370
0	0	16320	8641	5	1120	1	961	2790	370
0	0	16320	8641	5	1125	1	960	2790	360
0	0	16320	8641	5	1130	1	959	2790	360
0	0	16320	8641	5	1135	1	957	2790	360
0	0	16320	8641	5	1140	1	954	2790	360
0	0	16316	8641	5	1145	1	951	2790	360
0	0	16316	8641	5	1150	1	947	2790	360
0	0	16316	8641	5	1155	1	942	2790	360
0	0	16312	8641	5	1160	1	940	2790	360
0	0	16312	8641	5	1165	1	939	2790	360
0	0	16304	8641	5	1170	1	940	2790	360
0	0	16297	8647	5	1175	1	942	2790	370
0	0	16288	8647	5	1180	1	940	2790	370
0	0	16280	8652	5	1185	1	939	2800	390
0	0	16272	8652	5	1190	1	939	2790	390
0	0	16264	8652	5	1195	1	940	2790	390
0	0	16257	8656	5	1200	1	939	2790	390
0	0	16248	8656	5	1205	1	939	2790	390
0	0	16236	8656	5	1210	1	941	2790	390
0	0	16225	8656	5	1215	1	940	2790	390
0	0	16214	8656	5	1220	1	939	2790	390
0	0	16205	8656	5	1225	1	936	2790	390
0	0	16198	8656	5	1230	1	932	2790	390
0	0	16193	8656	5	1235	1	929	2790	390
0	0	16188	8656	5	1240	1	930	2790	390
0	0	16183	8656	5	1245	1	930	2790	390
0	0	16179	8652	5	1250	1	930	2790	390
0	0	16174	8652	5	1255	1	931	2790	390
0	0	16169	8647	5	1260	1	933	2790	390
0	0	16164	8643	5	1265	1	934	2790	390
0	0	16159	8638	5	1270	1	934	2790	400
0	0	16153	8631	5	1275	1	935	2790	400
0	0	16148	8625	5	1280	1	936	2800	420
0	0	16144	8618	5	1285	1	939	2800	420
0	0	16140	8609	5	1290	1	941	2800	420
0	0	16135	8600	5	1295	1	941	2810	410
0	0	16135	8589	5	1300	1	942	2810	410
0	0	16130	8575	5	1305	1	943	2810	410
0	0	16130	8563	5	1310	1	943	2810	410
0	0	16130	8550	5	1315	1	947	2810	410
0	0	16130	8539	5	1320	1	949	2810	410
0	0	16126	8528	5	1325	1	950	2810	410
0	0	16126	8513	5	1330	1	949	2810	410
0	0	16122	8495	5	1335	1	950	2810	410
0	0	16122	8477	5	1340	1	952	2810	410
0	0	16122	8461	5	1345	1	953	2830	410
0	0	16122	8449	5	1350	1	953	2830	410
0	0	16122	8439	5	1355	1	954	2830	420
0	0	16122	8429	5	1360	1	954	2830	420
0	0	16122	8418	5	1365	1	957	2840	440
0	0	16122	8409	5	1370	1	958	2850	440
0	0	16122	8401	5	1375	1	958	2850	440
0	0	16122	8392	5	1380	1	958	2850	440
0	0	16122	8381	5	1385	1	957	2850	440
0	0	16122	8368	5	1390	1	960	2850	440
0	0	16122	8357	5	1395	1	965	2870	440
0	0	16122	8347	5	1400	1	964	2870	440
0	0	16122	8335	5	1405	1	961	2870	440
0	0	16122	8322	5	1410	1	967	2870	440
0	0	16118	8309	5	1415	1	972	2870	440
0	0	16118	8296	5	1420	1	970	2870	440
0	0	16118	8285	5	1425	1	971	2870	440
0	0	16118	8274	5	1430	1	972	2880	440
0	0	16118	8260	5	1435	1	970	2880	440
0	0	16118	8246	5	1440	1	972	2880	440
0	0	16122	8231	5	1445	1	973	2880	440
0	0	16122	8219	5	1450	1	972	2880	440
0	0	16126	8211	5	1455	1	973	2880	440
0	0	16126	8204	5	1460	1	973	2900	430
0	0	16129	8197	5	1465	1	973	2900	430
0	0	16129	8188	5	1470	1	972	2900	430
0	0	16135	8176	5	1475	1	973	2900	430
0	0	16139	8161	5	1480	1	972	2900	430
0	0	16143	8146	5	1485	1	973	2900	430
0	0	16148	8129	5	1490	1	972	2900	430
0	0	16153	8113	5	1495	1	970	2900	430
0	0	16158	8094	5	1500	1	971	2910	430
0	0	16163	8075	5	1505	1	972	2910	430
0	0	16167	8055	5	1510	1	972	2910	430
0	0	16170	8033	5	1515	1	972	2910	430
0	0	16170	8011	5	1520	1	974	2910	430
0	0	16176	7988	5	1525	1	973	2910	430
0	0	16176	7965	5	1530	1	974	2910	430
0	0	16180	7943	5	1535	1	973	2910	430
0	0	16180	7917	5	1540	1	973	2910	430
0	0	16186	7891	5	1545	1	972	2910	430
0	0	16190	7864	5	1550	1	971	2910	430
0	0	16190	7835	5	1555	1	973	2910	430
0	0	16194	7808	5	1560	1	974	2910	430
0	0	16194	7785	5	1565	1	974	2910	430
0	0	16194	7770	5	1570	1	974	2930	430
0	0	16199	7759	5	1575	1	973	2930	430
0	0	16203	7751	5	1580	1	974	2930	430
0	0	16206	7741	5	1585	1	973	2930	430
0	0	16206	7728	5	1590	1	974	2930	430
0	0	16206	7717	5	1595	1	974	2930	430
0	0	16206	7705	5	1600	1	974	2940	420
0	0	16211	7696	5	1605	1	973	2940	420
0	0	16211	7688	5	1610	1	973	2940	420
0	0	16216	7681	5	1615	1	973	2940	420
0	0	16216	7674	5	1620	1	973	2940	420
0	0	16223	7669	5	1625	1	973	2960	420
0	0	16223	7669	5	1630	1	972	2960	420
0	0	16229	7662	5	1635	1	971	2960	420
0	0	16233	7658	5	1640	1	970	2960	420
0	0	16237	7654	5	1645	1	969	2960	420
0	0	16242	7647	5	1650	1	968	2960	420
0	0	16248	7640	5	1655	1	967	2960	420
0	0	16254	7631	5	1660	1	961	2960	420
0	0	16260	7621	5	1665	1	967	2960	420
0	0	16267	7613	5	1670	1	968	2960	420
0	0	16273	7607	5	1675	1	964	2960	420
0	0	16280	7601	5	1680	1	962	2960	420
0	0	16289	7595	5	1685	1	964	2940	420
0	0	16302	7589	5	1690	1	962	2940	420
0	0	16316	7583	5	1695	1	957	2940	420
0	0	16329	7578	5	1700	1	963	2930	410
0	0	16342	7573	5	1705	1	963	2930	410
0	0	16355	7568	5	1710	1	959	2910	400
0	0	16367	7564	5	1715	1	959	2910	400
0	0	16382	7564	5	1720	1	958	2910	400
0	0	16395	7558	5	1725	1	962	2910	400
0	0	16408	7558	5	1730	1	960	2890	400
0	0	16422	7558	5	1735	1	955	2890	400
0	0	16434	7554	5	1740	1	957	2890	400
0	0	16448	7554	5	1745	1	956	2890	400
0	0	16463	7554	5	1750	1	954	2890	400
0	0	16474	7558	5	1755	1	954	2890	400
0	0	16486	7558	5	1760	1	953	2870	390
0	0	16497	7562	5	1765	1	953	2870	390
0	0	16505	7562	5	1770	1	951	2860	380
0	0	16517	7568	5	1775	1	948	2860	380
0	0	16529	7575	5	1780	1	947	2860	380
0	0	16541	7582	5	1785	1	947	2860	380
0	0	16556	7593	5	1790	1	929	2860	380
0	0	16572	7609	5	1795	1	926	2860	380
0	0	16586	7625	5	1800	1	927	2860	380
0	0	16600	7644	5	1805	1	926	2860	380
0	0	16610	7660	5	1810	1	921	2860	380
0	0	16613	7668	5	1815	1	913	2860	380
0	0	16618	7677	5	1820	1	897	2860	380
0	0	16624	7689	5	1825	1	885	2870	380
0	0	16633	7703	5	1830	1	867	2870	380
0	0	16643	7718	5	1835	1	841	2870	380
0	0	16650	7734	5	1840	1	811	2870	380
0	0	16657	7747	5	1845	1	770	2870	380
0	0	16661	7759	5	1850	1	736	2870	380
0	0	16665	7773	5	1855	1	633	2870	380
0	0	16670	7787	5	1860	1	625	2870	380
0	0	16670	7800	5	1865	1	517	2870	380
0	0	16675	7813	5	1870	1	385	2870	380
0	0	16675	7823	5	1875	1	323	2870	380
0	0	16679	7832	5	1880	1	266	2870	380
0	0	16679	7841	5	1885	1	166	2870	380
0	0	16679	7841	5	1890	0	0	2870	380
0	0	16679	7854	5	1895	0	0	2870	380
0	0	16682	7854	5	1900	0	0	2870	380
0	0	16682	7854	5	1905	0	0	2870	380
0	0	16692	7846	5	1910	0	0	2870	380
0	0	16702	7833	5	1915	0	0	2860	360
0	0	16717	7817	5	1920	0	0	2860	360
0	0	16733	7800	5	1925	0	0	2860	350
0	0	16750	7784	5	1930	0	0	2860	350
0	0	16765	7770	5	1935	0	0	2860	350
0	0	16777	7759	5	1940	0	0	2850	330
0	0	16787	7750	5	1945	0	0	2860	330
0	0	16794	7745	5	1950	0	0	2850	320
0	0	16799	7742	5	1955	0	0	2860	320
0	0	16802	7742	5	1960	0	0	2850	300
0	0	16802	7742	5	1965	0	0	2860	290
0	0	16802	7742	5	1970	0	0	2860	290
0	0	16802	7742	5	1975	0	0	2860	290
0	0	16802	7747	5	1980	0	0	2860	290
0	0	16802	7747	5	1985	0	0	2860	290
0	0	16797	7747	5	1990	0	0	2880	290
0	0	16797	7751	5	1995	0	0	2880	290
0	0	16790	7751	5	2000	0	0	2880	290
0	0	16790	7751	5	2005	0	0	2880	290
0	0	16784	7747	5	2010	0	0	2880	290
0	0	16784	7747	5	2015	0	0	2880	290
0	0	16779	7744	5	2020	0	0	2880	290
0	0	16779	7744	5	2025	0	0	2880	290
0	0	16775	7739	5	2030	0	0	2880	290
0	0	16775	7739	5	2035	0	0	2880	290
0	0	16770	7731	5	2040	0	0	2860	290
0	0	16770	7726	5	2045	0	0	2860	290
0	0	16766	7719	5	2050	0	0	2860	290
0	0	16812	7738	4	2054	1	645	2860	360
0	0	16812	7750	5	2059	1	651	2860	380
0	0	16812	7761	5	2064	1	656	2860	380
0	0	16812	7772	5	2069	1	672	2860	380
0	0	16812	7781	5	2074	1	681	2860	380
0	0	16812	7790	5	2079	1	701	2860	380
0	0	16812	7800	5	2084	1	723	2860	380
0	0	16812	7812	5	2089	1	742	2860	380
0	0	16808	7827	5	2094	1	742	2850	360
0	0	16808	7842	5	2099	1	746	2850	360
0	0	16804	7856	5	2104	1	754	2850	350
0	0	16799	7869	5	2109	1	774	2850	350
0	0	16793	7882	5	2114	1	783	2850	350
0	0	16787	7894	5	2119	1	776	2830	350
0	0	16783	7905	5	2124	1	774	2830	350
0	0	16778	7915	5	2129	1	773	2830	350
0	0	16772	7925	5	2134	1	774	2830	350
0	0	16765	7934	5	2139	1	778	2830	350
0	0	16755	7943	5	2144	1	786	2830	350
0	0	16743	7952	5	2149	1	784	2830	350
0	0	16732	7959	5	2154	1	777	2830	350
0	0	16719	7965	5	2159	1	774	2830	350
0	0	16707	7969	5	2164	1	781	2830	350
0	0	16695	7969	5	2169	1	776	2830	350
0	0	16681	7974	5	2174	1	778	2830	350
0	0	16664	7974	5	2179	1	782	2840	360
0	0	16648	7974	5	2184	1	778	2840	360
0	0	16629	7970	5	2189	1	775	2850	380
0	0	16610	7966	5	2194	1	788	2850	380
0	0	16591	7959	5	2199	1	791	2850	380
0	0	16574	7952	5	2204	1	790	2850	380
0	0	16556	7944	5	2209	1	797	2850	380
0	0	16539	7934	5	2214	1	797	2850	380
0	0	16526	7925	5	2219	1	797	2850	380
0	0	16514	7913	5	2224	1	800	2850	380
0	0	16504	7898	5	2229	1	799	2850	380
0	0	16498	7884	5	2234	1	807	2860	380
0	0	16493	7867	5	2239	1	825	2860	380
0	0	16493	7852	5	2244	1	833	2860	380
0	0	16493	7837	5	2249	1	845	2860	380
0	0	16493	7819	5	2254	1	845	2860	380
0	0	16493	7800	5	2259	1	861	2860	380
0	0	16497	7779	5	2264	1	864	2870	380
0	0	16501	7759	5	2269	1	884	2870	380
0	0	16508	7739	5	2274	1	880	2870	380
0	0	16517	7722	5	2279	1	881	2870	380
0	0	16528	7706	5	2284	1	893	2870	380
0	0	16541	7689	5	2289	1	889	2870	380
0	0	16555	7673	5	2294	1	891	2890	370
0	0	16570	7654	5	2299	1	877	2890	370
0	0	16585	7635	5	2304	1	909	2890	370
0	0	16599	7617	5	2309	1	903	2890	370
0	0	16616	7602	5	2314	1	895	2890	370
0	0	16632	7591	5	2319	1	896	2890	370
0	0	16650	7581	5	2324	1	901	2870	380
0	0	16668	7571	5	2329	1	896	2870	380
0	0	16685	7565	5	2334	1	886	2870	380
0	0	16702	7560	5	2339	1	910	2870	380
0	0	16716	7556	5	2344	1	907	2870	380
0	0	16727	7556	5	2349	1	906	2860	380
0	0	16737	7552	5	2354	1	905	2860	380
0	0	16745	7552	5	2359	1	901	2860	380
0	0	16754	7552	5	2364	1	909	2860	380
0	0	16761	7548	5	2369	1	915	2850	380
0	0	16765	7548	5	2374	1	912	2850	380
0	0	16765	7548	5	2379	1	910	2850	380
0	0	16769	7553	5	2384	1	907	2850	380
0	0	16773	7557	5	2389	1	900	2850	380
0	0	16782	7567	5	2394	1	889	2850	380
0	0	16794	7587	5	2399	1	889	2850	380
0	0	16809	7613	5	2404	1	887	2840	360
0	0	16823	7643	5	2409	1	878	2840	360
0	0	16835	7672	5	2414	1	872	2830	350
0	0	16845	7693	5	2419	1	875	2830	350
0	0	16851	7708	5	2424	1	875	2830	350
0	0	16855	7718	5	2429	1	877	2830	350
0	0	16855	7724	5	2434	1	881	2850	350
0	0	16859	7729	5	2439	1	885	2850	350
0	0	16859	7735	5	2444	1	887	2850	350
0	0	16863	7739	5	2449	1	887	2850	350
0	0	16863	7743	5	2454	1	888	2860	350
0	0	16863	7743	5	2459	1	889	2860	350
0	0	16863	7747	5	2464	1	888	2860	350
0	0	16863	7747	5	2469	1	887	2860	350
0	0	16863	7747	5	2474	1	887	2860	350
0	0	16863	7750	5	2479	1	886	2860	350
0	0	16863	7750	5	2484	1	885	2870	350
0	0	16863	7750	5	2489	1	885	2870	350
0	0	16863	7750	5	2494	1	885	2870	350
0	0	16863	7750	5	2499	1	885	2870	350
0	0	16860	7754	5	2504	1	885	2870	350
0	0	16860	7758	5	2509	1	887	2870	350
0	0	16860	7762	5	2514	1	885	2860	350
0	0	16860	7767	5	2519	1	884	2860	350
0	0	16855	7774	5	2524	1	886	2860	350
0	0	16855	7781	5	2529	1	885	2860	350
0	0	16855	7788	5	2534	1	883	2860	350
0	0	16851	7794	5	2539	1	882	2860	350
0	0	16851	7799	5	2544	1	881	2860	350
0	0	16848	7802	5	2549	1	881	2860	350
0	0	16848	7806	10	2559	1	880	2860	350
0	0	16848	7806	5	2564	1	880	2860	350
0	0	16844	7806	5	2569	1	880	2850	350
0	0	16844	7806	5	2574	1	880	2850	350
0	0	16844	7810	5	2579	1	880	2850	350
0	0	16844	7810	5	2584	1	880	2850	350
0	0	16844	7810	5	2589	1	881	2850	350
0	0	16844	7810	5	2594	1	881	2850	350
0	0	16844	7810	5	2599	1	882	2850	350
0	0	16844	7810	5	2604	1	883	2850	350
0	0	16844	7810	5	2609	1	883	2850	350
0	0	16844	7810	5	2614	1	883	2850	350
0	0	16844	7810	5	2619	1	883	2850	350
0	0	16844	7810	5	2624	1	882	2850	350
0	0	16844	7810	5	2629	1	881	2850	350
0	0	16844	7810	5	2634	1	881	2850	350
0	0	16844	7810	5	2639	1	881	2850	350
0	0	16844	7810	5	2644	1	880	2850	350
0	0	16844	7810	5	2649	1	880	2850	350
0	0	16844	7810	5	2654	1	880	2850	350
0	0	16844	7810	5	2659	1	880	2850	350
0	0	16844	7810	5	2664	1	880	2850	350
0	0	16844	7810	5	2669	1	880	2850	350
0	0	16844	7810	5	2674	1	880	2850	350
0	0	16844	7810	5	2679	1	881	2850	350
0	0	16844	7810	5	2684	1	881	2850	350
0	0	16844	7810	5	2689	1	882	2850	350
0	0	16844	7810	5	2694	1	882	2850	350
0	0	16844	7810	5	2699	1	882	2850	350
0	0	16844	7810	5	2704	1	883	2850	350
0	0	16844	7810	5	2709	1	883	2850	350
0	0	16844	7810	5	2714	1	883	2850	350
0	0	16844	7810	5	2719	1	883	2850	350
0	0	16844	7810	5	2724	1	884	2850	350
0	0	16844	7810	5	2729	1	884	2850	350
0	0	16844	7810	5	2734	1	885	2850	350
0	0	16844	7810	5	2739	1	885	2850	350
0	0	16844	7810	5	2744	1	886	2850	350
0	0	16844	7810	5	2749	1	887	2850	350
0	0	16844	7810	5	2754	1	887	2850	350
0	0	16844	7810	5	2759	1	888	2850	350
0	0	16844	7810	5	2764	1	888	2850	350
0	0	16844	7810	5	2769	1	889	2850	350
0	0	16844	7810	5	2774	1	889	2850	350
0	0	16844	7810	5	2779	1	890	2850	350
0	0	16844	7807	5	2784	1	891	2850	350
0	0	16844	7807	5	2789	1	893	2850	350
0	0	16844	7807	5	2794	1	895	2850	350
0	0	16844	7807	5	2799	1	897	2850	350
0	0	16844	7807	5	2804	1	899	2850	350
0	0	16844	7807	5	2809	1	900	2850	350
0	0	16844	7807	5	2814	1	902	2850	350
0	0	16844	7807	5	2819	1	904	2850	350
0	0	16844	7807	5	2824	1	906	2850	350
0	0	16844	7807	5	2829	1	907	2850	350
0	0	16844	7807	5	2834	1	909	2850	350
0	0	16844	7807	5	2839	1	909	2850	350
0	0	16844	7803	5	2844	1	909	2850	350
0	0	16844	7803	5	2849	1	910	2850	350
0	0	16844	7803	5	2854	1	909	2850	350
0	0	16844	7798	5	2859	1	909	2850	350
0	0	16844	7798	5	2864	1	910	2850	350
0	0	16848	7798	5	2869	1	910	2850	350
0	0	16848	7794	5	2874	1	910	2850	350
0	0	16848	7794	5	2879	1	911	2850	350
0	0	16848	7794	5	2884	1	912	2850	350
0	0	16848	7794	5	2889	1	912	2850	350
0	0	16848	7790	5	2894	1	913	2850	350
0	0	16848	7790	5	2899	1	913	2850	350
0	0	16848	7790	5	2904	1	913	2850	350
0	0	16848	7790	5	2909	1	913	2850	350
0	0	16848	7790	5	2914	1	913	2850	350
0	0	16848	7787	5	2919	1	912	2850	350
0	0	16848	7787	5	2924	1	912	2850	350
0	0	16848	7782	5	2929	1	911	2850	350
0	0	16848	7777	5	2934	1	911	2850	350
0	0	16848	7771	5	2939	1	911	2850	350
0	0	16848	7764	5	2944	1	912	2850	350
0	0	16848	7754	5	2949	1	910	2850	350
0	0	16848	7745	5	2954	1	911	2850	350
0	0	16848	7736	5	2959	1	911	2850	350
0	0	16848	7726	5	2964	1	908	2850	350
0	0	16848	7716	5	2969	1	911	2850	350
0	0	16848	7706	5	2974	1	912	2850	350
0	0	16848	7698	5	2979	1	911	2850	350
0	0	16844	7691	5	2984	1	912	2850	350
0	0	16844	7686	5	2989	1	912	2850	350
0	0	16844	7682	5	2994	1	912	2850	350
0	0	16844	7682	5	2999	1	911	2860	350
0	0	16844	7677	5	3004	1	910	2860	350
0	0	16844	7677	5	3009	1	910	2860	350
0	0	16844	7673	5	3014	1	909	2860	350
0	0	16840	7673	5	3019	1	909	2860	350
0	0	16840	7666	5	3024	1	910	2860	350
0	0	16840	7661	5	3029	1	910	2870	350
0	0	16840	7656	5	3034	1	910	2870	350
0	0	16840	7652	5	3039	1	911	2870	350
0	0	16840	7647	5	3044	1	911	2870	350
0	0	16840	7643	5	3049	1	912	2870	350
0	0	16840	7640	5	3054	1	912	2870	350
0	0	16840	7636	5	3059	1	912	2870	350
0	0	16840	7633	5	3064	1	912	2870	350
0	0	16837	7628	5	3069	1	912	2870	350
0	0	16837	7623	5	3074	1	912	2870	350
0	0	16837	7618	5	3079	1	911	2870	350
0	0	16837	7612	5	3084	1	913	2870	350
0	0	16837	7608	5	3089	1	913	2870	350
0	0	16837	7605	5	3094	1	914	2870	350
0	0	16841	7605	5	3099	1	915	2860	350
0	0	16841	7598	5	3104	1	915	2860	350
0	0	16844	7595	5	3109	1	914	2860	350
0	0	16844	7591	5	3114	1	912	2860	350
0	0	16852	7586	5	3119	1	913	2860	350
0	0	16859	7580	5	3124	1	903	2860	350
0	0	16867	7573	5	3129	1	895	2850	350
0	0	16875	7566	5	3134	1	895	2850	350
0	0	16884	7559	5	3139	1	895	2850	350
0	0	16891	7554	5	3144	1	897	2830	350
0	0	16899	7549	5	3149	1	897	2830	350
0	0	16908	7549	5	3154	1	881	2830	350
0	0	16915	7544	5	3159	1	876	2830	350
0	0	16923	7544	5	3164	1	881	2830	350
0	0	16931	7539	5	3169	1	881	2830	350
0	0	16938	7539	5	3174	1	880	2830	350
0	0	16945	7539	5	3179	1	880	2830	350
0	0	16952	7535	5	3184	1	880	2830	350
0	0	16959	7535	5	3189	1	881	2830	350
0	0	16965	7535	5	3194	1	881	2830	350
0	0	16972	7531	5	3199	1	880	2830	350
0	0	16978	7531	5	3204	1	881	2830	350
0	0	16984	7531	5	3209	1	883	2830	350
0	0	16990	7531	5	3214	1	882	2830	350
0	0	16996	7531	5	3219	1	881	2830	350
0	0	17003	7531	5	3224	1	883	2830	350
0	0	17010	7536	5	3229	1	880	2840	360
0	0	17018	7536	5	3234	1	878	2840	360
0	0	17026	7542	5	3239	1	876	2850	380
0	0	17037	7548	5	3244	1	878	2850	380
0	0	17046	7555	5	3249	1	883	2850	380
0	0	17052	7560	5	3254	1	883	2850	380
0	0	17056	7565	5	3259	1	882	2850	380
0	0	17061	7572	5	3264	1	880	2850	380
0	0	17069	7587	6	3270	1	879	2850	380
0	0	17080	7604	5	3275	1	879	2850	380
0	0	17090	7623	5	3280	1	880	2850	380
0	0	17097	7640	5	3285	1	880	2850	380
0	0	17101	7650	5	3290	1	880	2850	380
0	0	17101	7659	5	3295	1	880	2850	380
0	0	17105	7669	5	3300	1	879	2850	380
0	0	17109	7681	5	3305	1	878	2850	380
0	0	17113	7696	5	3310	1	877	2860	380
0	0	17119	7714	5	3315	1	878	2850	360
0	0	17126	7732	5	3320	1	876	2850	360
0	0	17132	7749	5	3325	1	873	2850	350
0	0	17137	7763	5	3330	1	877	2850	350
0	0	17137	7775	5	3335	1	878	2850	350
0	0	17140	7785	5	3340	1	879	2850	350
0	0	17140	7796	5	3345	1	877	2850	350
0	0	17140	7811	5	3350	1	876	2850	350
0	0	17146	7828	5	3355	1	877	2850	350
0	0	17151	7844	5	3360	1	876	2850	350
0	0	17154	7857	5	3365	1	876	2850	350
0	0	17154	7867	5	3370	1	878	2850	350
0	0	17154	7875	5	3375	1	880	2830	350
0	0	17154	7885	5	3380	1	880	2830	350
0	0	17159	7897	5	3385	1	881	2830	350
0	0	17159	7912	5	3390	1	880	2830	350
0	0	17166	7926	5	3395	1	880	2830	350
0	0	17169	7937	5	3400	1	881	2830	350
0	0	17169	7944	5	3405	1	881	2830	350
0	0	17173	7949	5	3410	1	880	2830	350
0	0	17173	7956	5	3415	1	880	2830	350
0	0	17180	7964	5	3420	1	880	2830	350
0	0	17186	7973	5	3425	1	880	2830	350
0	0	17191	7980	5	3430	1	881	2830	350
0	0	17196	7989	5	3435	1	881	2830	350
0	0	17200	7998	5	3440	1	883	2830	350
0	0	17204	8006	5	3445	1	883	2830	350
0	0	17204	8013	5	3450	1	883	2830	350
0	0	17210	8018	5	3455	1	882	2830	350
0	0	17214	8022	5	3460	1	882	2830	350
0	0	17219	8026	5	3465	1	883	2830	350
0	0	17224	8029	5	3470	1	884	2810	350
0	0	17227	8029	5	3475	1	885	2810	350
0	0	17227	8033	5	3480	1	885	2810	350
0	0	17233	8033	5	3485	1	884	2810	350
0	0	17238	8033	5	3490	1	882	2810	350
0	0	17244	8040	5	3495	1	880	2800	340
0	0	17252	8044	5	3500	1	880	2800	340
0	0	17259	8048	5	3505	1	881	2800	330
0	0	17264	8048	5	3510	1	882	2800	330
0	0	17268	8052	5	3515	1	881	2800	330
0	0	17272	8052	5	3520	1	879	2790	330
0	0	17277	8060	5	3525	1	874	2790	330
0	0	17285	8066	5	3530	1	856	2790	330
0	0	17296	8077	5	3535	1	853	2790	330
0	0	17308	8086	5	3540	1	859	2790	330
0	0	17317	8093	5	3545	1	859	2790	330
0	0	17323	8097	5	3550	1	858	2790	330
0	0	17329	8097	5	3555	1	851	2790	330
0	0	17337	8107	5	3560	1	851	2790	330
0	0	17347	8117	5	3565	1	853	2780	330
0	0	17359	8128	5	3570	1	849	2780	330
0	0	17369	8142	5	3575	1	838	2780	330
0	0	17378	8150	5	3580	1	851	2770	310
0	0	17386	8156	5	3585	1	854	2770	310
0	0	17392	8161	5	3590	1	856	2770	300
0	0	17396	8161	5	3595	1	860	2770	300
0	0	17401	8165	5	3600	1	864	2770	300
0	0	17404	8165	5	3605	1	866	2770	300
0	0	17408	8165	5	3610	1	873	2770	300
0	0	17411	8165	5	3615	1	884	2770	300
0	0	17411	8165	5	3620	1	889	2770	300
0	0	17415	8165	5	3625	1	892	2770	300
0	0	17415	8165	5	3630	1	895	2770	300
0	0	17415	8165	5	3635	1	897	2760	300
0	0	17420	8165	5	3640	1	898	2760	300
0	0	17420	8165	5	3645	1	898	2760	300
0	0	17420	8158	5	3650	1	896	2760	300
0	0	17424	8153	5	3655	1	895	2760	300
0	0	17424	8148	5	3660	1	896	2760	300
0	0	17428	8142	5	3665	1	898	2760	300
0	0	17428	8138	5	3670	1	900	2760	300
0	0	17428	8133	5	3675	1	901	2760	300
0	0	17428	8128	5	3680	1	904	2760	300
0	0	17428	8118	5	3685	1	904	2760	300
0	0	17428	8103	5	3690	1	903	2760	300
0	0	17428	8082	5	3695	1	902	2760	300
0	0	17428	8051	5	3700	1	904	2760	300
0	0	17422	8015	5	3705	1	911	2760	300
0	0	17416	7975	5	3710	1	916	2760	300
0	0	17409	7936	5	3715	1	923	2760	300
0	0	17402	7903	5	3720	1	927	2760	300
0	0	17397	7875	5	3725	1	927	2760	300
0	0	17392	7848	5	3730	1	930	2760	300
0	0	17385	7819	5	3735	1	929	2770	300
0	0	17378	7786	5	3740	1	929	2770	300
0	0	17370	7752	5	3745	1	929	2770	300
0	0	17362	7718	5	3750	1	930	2770	300
0	0	17356	7687	5	3755	1	936	2770	300
0	0	17349	7656	5	3760	1	934	2780	300
0	0	17341	7624	5	3765	1	936	2780	300
0	0	17334	7595	5	3770	1	936	2780	300
0	0	17328	7567	5	3775	1	937	2790	310
0	0	17321	7540	5	3780	1	937	2790	310
0	0	17315	7514	5	3785	1	939	2800	330
0	0	17308	7491	5	3790	1	941	2800	330
0	0	17304	7469	5	3795	1	939	2800	330
0	0	17301	7448	5	3800	1	939	2810	320
0	0	17297	7424	5	3805	1	939	2810	320
0	0	17297	7398	5	3810	1	942	2810	320
0	0	17293	7378	5	3815	1	940	2810	320
0	0	17293	7365	5	3820	1	938	2810	320
0	0	17293	7360	5	3825	1	938	2820	320
0	0	17289	7355	5	3830	1	938	2820	320
0	0	17289	7345	5	3835	1	937	2820	320
0	0	17283	7330	5	3840	1	934	2820	320
0	0	17279	7315	5	3845	1	934	2820	320
0	0	17276	7304	5	3850	1	923	2820	320
0	0	17276	7299	5	3855	1	904	2820	320
0	0	17276	7299	5	3860	1	886	2820	320
0	0	17276	7304	5	3865	1	860	2830	320
0	0	17276	7304	5	3870	1	809	2830	320
0	0	17276	7309	5	3875	1	707	2830	320
0	0	17276	7309	5	3880	1	578	2830	320
0	0	17276	7309	5	3885	1	407	2840	320
0	0	17276	7314	5	3890	1	336	2840	320
0	0	17276	7319	5	3895	1	294	2840	320
0	0	17272	7326	5	3900	1	245	2840	320
0	0	17272	7336	5	3905	1	159	2840	320
0	0	17272	7336	5	3910	0	0	2840	320
0	0	17278	7381	5	3915	0	0	2840	320
0	0	17283	7415	5	3920	0	0	2840	320
0	0	17289	7450	5	3925	0	0	2840	320
0	0	17297	7483	5	3930	0	0	2840	320
0	0	17308	7512	5	3935	0	0	2830	320
0	0	17321	7538	5	3940	0	0	2830	320
0	0	17338	7569	5	3945	0	0	2830	320
0	0	17356	7603	5	3950	0	0	2820	320
0	0	17374	7640	5	3955	0	0	2820	320
0	0	17391	7679	5	3960	0	0	2810	310
0	0	17406	7718	5	3965	0	0	2820	300
0	0	17418	7756	5	3970	0	0	2820	290
0	0	17429	7792	5	3975	0	0	2820	290
0	0	17437	7826	5	3980	0	0	2820	290
0	0	17445	7858	5	3985	0	0	2820	290
0	0	17454	7885	5	3990	0	0	2820	290
0	0	17459	7910	5	3995	0	0	2820	290
0	0	17465	7933	5	4000	0	0	2820	290
0	0	17470	7954	5	4005	0	0	2820	290
0	0	17474	7973	5	4010	0	0	2840	290
0	0	17478	7991	5	4015	0	0	2840	290
0	0	17478	8005	5	4020	0	0	2840	290
0	0	17484	8017	5	4025	0	0	2840	290
0	0	17484	8028	5	4030	0	0	2840	290
0	0	17489	8038	5	4035	0	0	2840	290
0	0	17489	8047	5	4040	0	0	2840	290
0	0	17493	8056	5	4045	0	0	2820	290
0	0	17493	8065	5	4050	0	0	2820	290
0	0	17493	8071	5	4055	0	0	2820	290
0	0	17493	8076	5	4060	0	0	2820	290
0	0	17493	8076	5	4065	0	0	2810	300
0	0	17493	8080	5	4070	0	0	2810	300
0	0	17493	8080	5	4075	0	0	2800	300
0	0	17493	8080	5	4080	0	0	2800	300
0	0	17486	8080	5	4085	0	0	2790	300
0	0	17481	8080	5	4090	0	0	2790	300
0	0	17476	8080	5	4095	0	0	2790	300
0	0	17470	8087	5	4100	0	0	2780	300
0	0	17463	8092	5	4105	0	0	2780	300
0	0	17456	8097	5	4110	0	0	2780	300
0	0	17447	8102	5	4115	0	0	2780	300
0	0	17437	8107	5	4120	0	0	2780	300
0	0	17427	8113	5	4125	0	0	2770	300
0	0	17416	8117	5	4130	0	0	2770	300
0	0	17452	8125	4	4134	1	954	2760	300
0	0	17452	8125	5	4139	1	958	2750	300
0	0	17452	8125	5	4144	1	962	2750	300
0	0	17452	8125	5	4149	1	966	2750	300
0	0	17452	8125	5	4154	1	968	2750	300
0	0	17452	8125	5	4159	1	971	2750	300
0	0	17452	8125	5	4164	1	973	2750	300
0	0	17452	8125	5	4169	1	975	2750	300
0	0	17456	8125	5	4174	1	977	2750	300
0	0	17456	8125	5	4179	1	978	2750	300
0	0	17460	8125	5	4184	1	979	2750	300
0	0	17460	8121	5	4189	1	979	2750	300
0	0	17465	8121	5	4194	1	980	2750	300
0	0	17469	8121	5	4199	1	980	2750	300
0	0	17473	8121	5	4204	1	981	2750	300
0	0	17479	8121	5	4209	1	982	2750	300
0	0	17483	8121	5	4214	1	986	2750	300
0	0	17487	8121	5	4219	1	988	2750	300
0	0	17487	8121	5	4224	1	989	2750	300
0	0	17494	8121	5	4229	1	989	2750	300
0	0	17502	8125	5	4234	1	987	2750	300
0	0	17511	8125	5	4239	1	988	2750	300
0	0	17524	8125	5	4244	1	987	2750	300
0	0	17537	8125	5	4249	1	988	2750	300
0	0	17548	8120	5	4254	1	990	2750	300
0	0	17559	8120	5	4259	1	989	2750	300
0	0	17570	8120	5	4264	1	988	2750	300
0	0	17585	8116	5	4269	1	986	2750	300
0	0	17602	8116	5	4274	1	987	2750	300
0	0	17620	8116	5	4279	1	988	2750	300
0	0	17633	8116	5	4284	1	989	2750	300
0	0	17641	8116	5	4289	1	988	2750	300
0	0	17647	8116	5	4294	1	987	2750	300
0	0	17654	8112	5	4299	1	985	2730	300
0	0	17662	8112	5	4304	1	986	2730	300
0	0	17671	8112	5	4309	1	987	2730	300
0	0	17677	8112	5	4314	1	986	2730	300
0	0	17677	8112	5	4319	1	986	2730	300
0	0	17681	8112	5	4324	1	986	2730	300
0	0	17681	8112	5	4329	1	986	2730	300
0	0	17681	8112	5	4334	1	986	2730	300
0	0	17681	8112	5	4339	1	985	2730	300
0	0	17681	8112	5	4344	1	985	2730	300
0	0	17681	8112	5	4349	1	985	2730	300
0	0	17681	8112	5	4354	1	985	2730	300
0	0	17681	8112	5	4359	1	984	2730	300
0	0	17681	8112	5	4364	1	984	2730	300
0	0	17681	8112	5	4369	1	984	2730	300
0	0	17681	8112	5	4374	1	983	2730	300
0	0	17681	8112	5	4379	1	983	2730	300
0	0	17681	8112	5	4384	1	983	2730	300
0	0	17681	8112	5	4389	1	982	2730	300
0	0	17681	8112	5	4394	1	982	2730	300
0	0	17681	8112	5	4399	1	982	2730	300
0	0	17681	8112	5	4404	1	981	2730	300
0	0	17681	8112	5	4409	1	981	2730	300
0	0	17681	8108	5	4414	1	980	2730	300
0	0	17681	8108	5	4419	1	979	2730	300
0	0	17681	8108	5	4424	1	978	2730	300
0	0	17681	8108	5	4429	1	978	2730	300
0	0	17681	8108	5	4434	1	976	2730	300
0	0	17681	8104	5	4439	1	975	2730	300
0	0	17681	8100	5	4444	1	974	2730	300
0	0	17677	8094	5	4449	1	973	2730	300
0	0	17677	8086	5	4454	1	973	2730	300
0	0	17672	8075	5	4459	1	972	2730	300
0	0	17672	8062	5	4464	1	969	2730	300
0	0	17668	8048	5	4469	1	970	2730	300
0	0	17668	8030	5	4474	1	971	2730	300
0	0	17662	8009	5	4479	1	970	2750	300
0	0	17657	7993	5	4484	1	970	2750	300
0	0	17653	7973	5	4489	1	970	2750	300
0	0	17647	7949	5	4494	1	969	2750	300
0	0	17641	7923	5	4499	1	969	2750	300
0	0	17636	7890	5	4504	1	972	2750	300
0	0	17630	7861	5	4509	1	970	2750	300
0	0	17626	7838	5	4514	1	969	2750	300
0	0	17622	7815	5	4519	1	968	2750	300
0	0	17617	7788	5	4524	1	969	2750	300
0	0	17617	7758	5	4529	1	969	2750	300
0	0	17612	7726	5	4534	1	966	2750	300
0	0	17612	7696	5	4539	1	966	2760	300
0	0	17612	7670	5	4544	1	967	2760	300
0	0	17612	7646	5	4549	1	966	2760	300
0	0	17612	7624	5	4554	1	968	2770	300
0	0	17612	7604	5	4559	1	969	2770	300
0	0	17616	7590	5	4564	1	969	2770	300
0	0	17616	7580	5	4569	1	967	2770	300
0	0	17622	7571	5	4574	1	969	2770	300
0	0	17626	7565	5	4579	1	969	2770	300
0	0	17631	7558	5	4584	1	969	2770	300
0	0	17635	7552	5	4589	1	969	2770	300
0	0	17639	7548	5	4594	1	969	2770	300
0	0	17639	7548	5	4599	1	969	2770	300
0	0	17645	7543	5	4604	1	969	2770	300
0	0	17645	7543	5	4609	1	970	2770	300
0	0	17650	7543	5	4614	1	970	2770	300
0	0	17650	7543	5	4619	1	970	2770	300
0	0	17655	7540	5	4624	1	971	2760	300
0	0	17655	7540	5	4629	1	971	2760	300
0	0	17659	7540	5	4634	1	972	2760	300
0	0	17659	7540	5	4639	1	972	2760	300
0	0	17659	7540	5	4644	1	973	2760	300
0	0	17659	7540	5	4649	1	973	2770	300
0	0	17663	7540	5	4654	1	974	2770	300
0	0	17663	7540	5	4659	1	975	2770	300
0	0	17669	7540	5	4664	1	974	2770	300
0	0	17675	7540	5	4669	1	974	2770	300
0	0	17681	7545	5	4674	1	975	2770	300
0	0	17689	7549	5	4679	1	977	2770	300
0	0	17697	7555	5	4684	1	977	2760	300
0	0	17707	7564	5	4689	1	975	2760	300
0	0	17718	7576	5	4694	1	976	2760	300
0	0	17730	7591	5	4699	1	976	2760	300
0	0	17745	7606	5	4704	1	974	2760	300
0	0	17759	7627	5	4709	1	976	2760	300
0	0	17772	7649	5	4714	1	972	2760	300
0	0	17786	7672	5	4719	1	972	2760	300
0	0	17799	7702	5	4724	1	973	2760	300
0	0	17812	7731	5	4729	1	970	2760	300
0	0	17825	7765	5	4734	1	968	2760	300
0	0	17838	7802	5	4739	1	969	2760	300
0	0	17850	7836	5	4744	1	968	2760	300
0	0	17860	7870	5	4749	1	969	2760	300
0	0	17867	7898	5	4754	1	968	2760	300
0	0	17872	7920	5	4759	1	967	2760	300
0	0	17879	7940	5	4764	1	960	2760	300
0	0	17888	7962	5	4769	1	961	2750	300
0	0	17896	7982	5	4774	1	961	2750	300
0	0	17903	8005	5	4779	1	961	2750	300
0	0	17909	8025	5	4784	1	961	2750	300
0	0	17913	8040	5	4789	1	961	2750	300
0	0	17917	8055	5	4794	1	961	2750	300
0	0	17922	8067	5	4799	1	960	2750	300
0	0	17927	8077	5	4804	1	961	2750	300
0	0	17930	8084	5	4809	1	962	2750	300
0	0	17934	8090	5	4814	1	962	2750	300
0	0	17934	8098	5	4819	1	961	2730	300
0	0	17940	8106	5	4824	1	961	2730	300
0	0	17945	8115	5	4829	1	961	2730	300
0	0	17949	8123	5	4834	1	961	2730	300
0	0	17953	8128	5	4839	1	961	2730	300
0	0	17956	8128	5	4844	1	961	2730	300
0	0	17956	8133	5	4849	1	961	2730	300
0	0	17962	8133	5	4854	1	961	2730	300
0	0	17962	8133	5	4859	1	961	2730	300
0	0	17965	8133	5	4864	1	961	2730	300
0	0	17965	8133	5	4869	1	960	2730	300
0	0	17965	8133	5	4874	1	960	2730	300
0	0	17965	8133	5	4879	1	959	2730	300
0	0	17965	8133	5	4884	1	958	2730	300
0	0	17965	8133	5	4889	1	957	2730	300
0	0	17965	8133	5	4894	1	955	2730	300
0	0	17965	8133	5	4899	1	954	2730	300
0	0	17965	8133	5	4904	1	951	2730	300
0	0	17965	8133	5	4909	1	948	2730	300
0	0	17965	8129	5	4914	1	946	2730	300
0	0	17965	8129	5	4919	1	944	2730	300
0	0	17965	8123	5	4924	1	941	2730	300
0	0	17962	8118	5	4929	1	939	2730	300
0	0	17962	8111	5	4934	1	939	2730	300
0	0	17962	8100	5	4939	1	939	2730	300
0	0	17956	8084	5	4944	1	937	2730	300
0	0	17950	8061	5	4949	1	938	2730	300
0	0	17943	8032	5	4954	1	938	2730	300
0	0	17936	7999	5	4959	1	937	2730	300
0	0	17929	7960	5	4964	1	937	2730	300
0	0	17923	7918	5	4969	1	936	2730	300
0	0	17916	7874	5	4974	1	934	2730	300
0	0	17909	7829	5	4979	1	933	2730	300
0	0	17905	7789	5	4984	1	932	2730	300
0	0	17901	7753	5	4989	1	931	2750	300
0	0	17901	7719	5	4994	1	933	2750	300
0	0	17895	7686	5	4999	1	932	2750	300
0	0	17895	7653	5	5004	1	932	2750	300
0	0	17890	7621	5	5009	1	933	2750	300
0	0	17890	7591	5	5014	1	932	2750	300
0	0	17890	7567	5	5019	1	933	2750	300
0	0	17894	7543	5	5024	1	928	2760	300
0	0	17899	7516	5	5029	1	924	2760	300
0	0	17907	7490	5	5034	1	928	2760	300
0	0	17914	7466	5	5039	1	929	2760	300
0	0	17920	7451	5	5044	1	929	2760	300
0	0	17928	7447	5	5049	1	930	2760	300
0	0	17936	7447	5	5054	1	931	2770	300
0	0	17947	7447	5	5059	1	931	2770	300
0	0	17960	7447	5	5064	1	930	2770	300
0	0	17974	7443	5	5069	1	931	2770	300
0	0	17987	7443	5	5074	1	933	2770	300
0	0	18001	7443	5	5079	1	930	2770	300
0	0	18014	7443	5	5084	1	932	2770	300
0	0	18029	7449	5	5089	1	932	2770	300
0	0	18043	7456	5	5094	1	933	2770	300
0	0	18058	7464	5	5099	1	931	2770	300
0	0	18073	7476	5	5104	1	925	2770	300
0	0	18087	7488	5	5109	1	924	2780	300
0	0	18100	7503	5	5114	1	924	2780	300
0	0	18111	7520	5	5119	1	923	2780	300
0	0	18120	7536	5	5124	1	908	2780	300
0	0	18128	7554	5	5129	1	880	2780	300
0	0	18135	7575	5	5134	1	870	2770	300
0	0	18142	7600	5	5139	1	829	2770	300
0	0	18149	7631	5	5144	1	795	2770	300
0	0	18155	7663	5	5149	1	755	2770	300
0	0	18155	7694	5	5154	1	679	2770	300
0	0	18155	7723	5	5159	1	649	2760	300
0	0	18155	7749	5	5164	1	506	2760	300
0	0	18151	7776	5	5169	1	419	2760	300
0	0	18147	7804	5	5174	1	352	2750	300
0	0	18144	7832	5	5179	1	300	2750	300
0	0	18139	7861	5	5184	1	202	2750	300
0	0	18132	7888	5	5189	1	55	2750	300
0	0	18132	7888	5	5194	0	0	2750	300
0	0	18118	7942	5	5199	0	0	2750	300
0	0	18113	7966	5	5204	0	0	2750	300
0	0	18113	7985	5	5209	0	0	2750	300
0	0	18116	7997	5	5214	0	0	2750	300
0	0	18126	8003	5	5219	0	0	2750	300
0	0	18137	8007	5	5224	0	0	2750	300
0	0	18148	8012	5	5229	0	0	2750	300
0	0	18157	8017	5	5234	0	0	2750	300
0	0	18163	8023	5	5239	0	0	2750	300
0	0	18163	8029	5	5244	0	0	2750	300
0	0	18163	8034	5	5249	0	0	2750	300
0	0	18163	8038	5	5254	0	0	2750	300
0	0	18159	8043	5	5259	0	0	2750	300
0	0	18156	8047	5	5264	0	0	2750	300
0	0	18151	8053	5	5269	0	0	2750	300
0	0	18151	8060	5	5274	0	0	2750	300
0	0	18145	8069	5	5279	0	0	2750	300
0	0	18142	8080	5	5284	0	0	2750	300
0	0	18142	8091	5	5289	0	0	2750	300
0	0	18136	8103	5	5294	0	0	2750	300
0	0	18132	8115	5	5299	0	0	2760	300
0	0	18128	8128	5	5304	0	0	2760	300
0	0	18124	8142	5	5309	0	0	2760	300
0	0	18121	8158	5	5314	0	0	2750	300
0	0	18121	8173	5	5319	0	0	2750	300
0	0	18116	8190	5	5324	0	0	2750	300
0	0	18116	8207	5	5329	0	0	2750	300
0	0	18111	8225	5	5334	0	0	2750	300
0	0	18106	8243	5	5339	0	0	2750	300
0	0	18102	8262	5	5344	0	0	2750	300
0	0	18097	8282	5	5349	0	0	2750	300
0	0	18092	8303	5	5354	0	0	2730	300
0	0	18087	8325	5	5359	0	0	2730	300
0	0	18083	8347	5	5364	0	0	2730	300
0	0	18078	8370	5	5369	0	0	2730	300
0	0	18073	8392	5	5374	0	0	2730	300
0	0	18067	8412	5	5379	0	0	2730	300
0	0	18059	8432	5	5384	0	0	2720	300
0	0	18051	8448	5	5389	0	0	2720	300
0	0	18042	8462	5	5394	0	0	2710	300
0	0	18033	8473	5	5399	0	0	2710	300
0	0	18024	8483	5	5404	0	0	2710	300
0	0	18016	8490	5	5409	0	0	2700	300
0	0	18008	8497	6	5415	0	0	2700	300
0	0	18002	8503	5	5420	0	0	2700	300
0	0	17996	8507	5	5425	0	0	2700	300
0	0	17990	8511	5	5430	0	0	2700	300
0	0	17985	8514	5	5435	0	0	2700	300
0	0	17980	8514	5	5440	0	0	2700	300
0	0	17973	8519	5	5445	0	0	2700	300
0	0	17965	8519	5	5450	0	0	2700	300
0	0	17955	8524	5	5455	0	0	2700	300
0	0	17946	8524	5	5460	0	0	2700	300
0	0	17939	8524	5	5465	0	0	2700	300
0	0	17955	8537	5	5470	1	750	2700	300
0	0	17955	8541	5	5475	1	759	2700	300
0	0	17955	8541	5	5480	1	759	2700	300
0	0	17955	8541	5	5485	1	755	2700	300
0	0	17955	8545	5	5490	1	749	2700	300
0	0	17955	8545	5	5495	1	744	2700	300
0	0	17951	8545	5	5500	1	738	2710	300
0	0	17951	8549	5	5505	1	734	2710	300
0	0	17943	8549	5	5510	1	734	2710	300
0	0	17936	8555	5	5515	1	736	2710	300
0	0	17927	8559	5	5520	1	738	2710	300
0	0	17918	8564	5	5525	1	726	2710	300
0	0	17908	8569	5	5530	1	732	2710	300
0	0	17897	8573	5	5535	1	728	2710	300
0	0	17888	8573	5	5540	1	717	2710	300
0	0	17878	8578	5	5545	1	718	2710	300
0	0	17870	8578	5	5550	1	722	2710	300
0	0	17862	8578	5	5555	1	718	2710	300
0	0	17854	8578	5	5560	1	718	2710	300
0	0	17847	8574	5	5565	1	719	2710	300
0	0	17843	8570	5	5570	1	712	2710	300
0	0	17839	8567	5	5575	1	712	2710	300
0	0	17839	8561	5	5580	1	714	2710	300
0	0	17839	8554	5	5585	1	717	2710	300
0	0	17835	8541	5	5590	1	719	2710	300
0	0	17835	8525	5	5595	1	724	2710	300
0	0	17835	8508	5	5600	1	734	2710	300
0	0	17835	8494	5	5605	1	737	2710	300
0	0	17835	8482	5	5610	1	736	2710	300
0	0	17835	8473	5	5615	1	744	2710	300
0	0	17838	8462	5	5620	1	751	2710	300
0	0	17838	8453	5	5625	1	755	2720	300
0	0	17842	8445	5	5630	1	767	2720	300
0	0	17842	8440	5	5635	1	789	2720	300
0	0	17845	8440	5	5640	1	800	2720	300
0	0	17845	8436	5	5645	1	806	2720	300
0	0	17850	8436	5	5650	1	811	2720	300
0	0	17854	8436	5	5655	1	810	2720	300
0	0	17859	8436	5	5660	1	810	2720	300
0	0	17865	8436	5	5665	1	811	2720	300
0	0	17871	8436	5	5670	1	811	2720	300
0	0	17878	8436	5	5675	1	800	2730	300
0	0	17884	8436	5	5680	1	781	2730	300
0	0	17892	8436	5	5685	1	780	2730	300
0	0	17898	8436	5	5690	1	753	2730	300
0	0	17903	8436	5	5695	1	712	2730	300
0	0	17909	8442	5	5700	1	603	2730	300
0	0	17916	8447	5	5705	1	525	2730	300
0	0	17922	8453	5	5710	1	501	2730	300
0	0	17928	8458	5	5715	1	440	2730	300
0	0	17934	8463	5	5720	1	378	2730	300
0	0	17938	8467	5	5725	1	317	2730	300
0	0	17941	8467	5	5730	1	270	2730	300
0	0	17941	8472	5	5735	1	209	2730	300
0	0	17941	8472	5	5740	1	33	2730	300
0	0	17941	8472	5	5745	0	0	2730	300
0	0	17941	8472	5	5750	0	0	2720	300
0	0	17941	8468	5	5755	0	0	2720	300
0	0	17941	8459	5	5760	0	0	2720	300
0	0	17941	8448	5	5765	0	0	2720	300
0	0	17946	8434	5	5770	0	0	2720	300
0	0	17957	8421	5	5775	0	0	2720	300
0	0	17969	8409	5	5780	0	0	2720	300
0	0	17982	8398	5	5785	0	0	2720	300
0	0	17996	8388	5	5790	0	0	2720	300
0	0	18009	8377	5	5795	0	0	2720	300
0	0	18023	8366	5	5800	0	0	2720	300
0	0	18038	8354	5	5805	0	0	2720	300
0	0	18054	8339	5	5810	0	0	2720	300
0	0	18070	8322	5	5815	0	0	2720	300
0	0	18088	8302	5	5820	0	0	2720	300
0	0	18107	8280	5	5825	0	0	2720	300
0	0	18130	8256	5	5830	0	0	2720	300
0	0	18152	8230	5	5835	0	0	2720	300
0	0	18175	8204	5	5840	0	0	2720	300
0	0	18200	8178	5	5845	0	0	2720	300
0	0	18226	8151	5	5850	0	0	2720	300
0	0	18259	8126	5	5855	0	0	2720	300
0	0	18298	8104	5	5860	0	0	2720	300
0	0	18345	8082	5	5865	0	0	2730	300
0	0	18397	8063	5	5870	0	0	2730	300
0	0	18450	8045	5	5875	0	0	2730	300
0	0	18502	8028	5	5880	0	0	2730	300
0	0	18555	8013	5	5885	0	0	2730	300
0	0	18609	8002	5	5890	0	0	2750	300
0	0	18668	7991	5	5895	0	0	2750	300
0	0	18728	7981	5	5900	0	0	2750	300
0	0	18786	7971	5	5905	0	0	2760	300
0	0	18840	7961	5	5910	0	0	2760	300
0	0	18892	7949	5	5915	0	0	2770	300
0	0	18945	7938	5	5920	0	0	2770	300
0	0	19002	7928	5	5925	0	0	2780	300
0	0	19061	7917	5	5930	0	0	2790	300
0	0	19119	7913	5	5935	0	0	2790	300
0	0	19175	7913	5	5940	0	0	2790	300
0	0	19225	7925	5	5945	0	0	2800	300
0	0	19276	7944	5	5950	0	0	2800	300
0	0	19325	7968	5	5955	0	0	2800	300
0	0	19375	7999	5	5960	0	0	2800	300
0	0	19428	8036	5	5965	0	0	2800	300
0	0	19482	8077	5	5970	0	0	2790	300
0	0	19537	8124	5	5975	0	0	2780	300
0	0	19600	8169	5	5980	0	0	2770	300
0	0	19669	8209	5	5985	0	0	2760	300
0	0	19751	8245	5	5990	0	0	2750	300
0	0	19842	8288	5	5995	0	0	2730	300
0	0	19934	8342	5	6000	0	0	2720	300
0	0	20023	8409	5	6005	0	0	2700	300
0	0	20101	8482	5	6010	0	0	2680	300
0	0	20167	8549	5	6015	0	0	2660	300
0	0	20218	8608	5	6020	0	0	2640	300
0	0	20256	8661	5	6025	0	0	2620	300
0	0	20282	8710	5	6030	0	0	2620	300
0	0	20299	8751	5	6035	0	0	2620	300
0	0	20306	8788	5	6040	0	0	2620	300
0	0	20306	8824	5	6045	0	0	2620	300
0	0	20311	8855	5	6050	0	0	2630	300
0	0	20311	8886	5	6055	0	0	2630	300
0	0	20316	8917	5	6060	0	0	2630	300
0	0	20316	8943	5	6065	0	0	2640	300
0	0	20319	8970	5	6070	0	0	2650	300
0	0	20319	8998	5	6075	0	0	2660	300
0	0	20319	9026	5	6080	0	0	2670	300
0	0	20319	9051	5	6085	0	0	2680	300
0	0	20319	9072	5	6090	0	0	2680	300
0	0	20313	9091	5	6095	0	0	2700	300
0	0	20302	9097	5	6100	0	0	2700	300
0	0	20283	9093	5	6105	0	0	2700	300
0	0	20257	9075	5	6110	0	0	2700	300
0	0	20226	9045	5	6115	0	0	2700	300
0	0	20191	9002	5	6120	0	0	2690	300
0	0	20156	8953	5	6125	0	0	2690	300
0	0	20120	8893	5	6130	0	0	2690	300
0	0	20087	8827	5	6135	0	0	2690	300
0	0	20057	8761	5	6140	0	0	2700	300
0	0	20027	8695	5	6145	0	0	2700	300
0	0	20000	8636	5	6150	0	0	2700	300
0	0	19971	8577	5	6155	0	0	2690	300
0	0	19942	8522	5	6160	0	0	2680	300
0	0	19912	8468	5	6165	0	0	2670	300
0	0	19876	8417	5	6170	0	0	2660	300
0	0	19836	8371	5	6175	0	0	2650	300
0	0	19793	8328	5	6180	0	0	2640	300
0	0	19745	8293	5	6185	0	0	2640	300
0	0	19696	8264	5	6190	0	0	2630	300
0	0	19646	8239	5	6195	0	0	2630	300
0	0	19598	8221	5	6200	0	0	2620	300
0	0	19553	8202	5	6205	0	0	2610	300
0	0	19511	8180	5	6210	0	0	2610	300
0	0	19469	8152	5	6215	0	0	2590	300
0	0	19416	8118	5	6220	0	0	2590	300
0	0	19354	8083	5	6225	0	0	2590	300
0	0	19284	8048	5	6230	0	0	2590	300
0	0	19212	8012	5	6235	0	0	2590	300
0	0	19150	7976	5	6240	0	0	2610	300
0	0	19100	7938	5	6245	0	0	2640	300
0	0	19059	7901	5	6250	0	0	2660	300
0	0	19021	7867	5	6255	0	0	2680	300
0	0	18985	7836	5	6260	0	0	2690	300
0	0	18950	7806	5	6265	0	0	2700	300
0	0	18916	7777	5	6270	0	0	2720	300
0	0	18887	7747	5	6275	0	0	2730	300
0	0	18858	7719	5	6280	0	0	2750	300
0	0	18830	7692	5	6285	0	0	2760	300
0	0	18802	7670	5	6290	0	0	2780	300
0	0	18777	7650	5	6295	0	0	2790	300
0	0	18753	7635	5	6300	0	0	2790	300
0	0	18733	7623	5	6305	0	0	2790	300
0	0	18717	7614	5	6310	0	0	2780	300
0	0	18705	7607	5	6315	0	0	2770	300
0	0	18697	7600	5	6320	0	0	2760	300
0	0	18691	7595	5	6325	0	0	2750	300
0	0	18686	7590	5	6330	0	0	2750	300
0	0	18680	7590	5	6335	0	0	2730	300
0	0	18672	7585	5	6340	0	0	2720	300
0	0	18664	7585	5	6345	0	0	2700	300
0	0	18654	7585	5	6350	0	0	2700	300
0	0	18643	7585	5	6355	0	0	2680	300
0	0	18631	7585	5	6360	0	0	2680	300
0	0	18616	7590	5	6365	0	0	2660	300
0	0	18602	7590	5	6370	0	0	2640	300
0	0	18588	7595	5	6375	0	0	2630	300
0	0	18574	7595	5	6380	0	0	2620	300
0	0	18560	7600	5	6385	0	0	2620	300
0	0	18548	7600	5	6390	0	0	2620	300
0	0	18536	7604	5	6395	0	0	2630	300
0	0	18525	7604	5	6400	0	0	2630	300
0	0	18514	7610	5	6405	0	0	2630	300
0	0	18502	7615	5	6410	0	0	2630	300
0	0	18490	7619	5	6415	0	0	2630	300
0	0	18477	7624	5	6420	0	0	2630	300
0	0	18464	7628	5	6425	0	0	2640	300
0	0	18452	7628	5	6430	0	0	2640	300
0	0	18442	7628	5	6435	0	0	2640	300
0	0	18430	7623	5	6440	0	0	2640	300
0	0	18421	7617	5	6445	0	0	2640	300
0	0	18412	7611	5	6450	0	0	2650	300
0	0	18404	7603	5	6455	0	0	2650	300
0	0	18398	7596	5	6460	0	0	2650	300
0	0	18392	7587	5	6465	0	0	2650	300
0	0	18386	7578	5	6470	0	0	2650	300
0	0	18380	7568	5	6475	0	0	2660	300
0	0	18374	7558	5	6480	0	0	2660	300
0	0	18367	7547	5	6485	0	0	2660	300
0	0	18359	7537	5	6490	0	0	2670	300
0	0	18350	7526	5	6495	0	0	2670	300
0	0	18341	7515	5	6500	0	0	2670	300
0	0	18332	7505	5	6505	0	0	2680	300
0	0	18324	7496	5	6510	0	0	2680	300
0	0	18317	7489	5	6515	0	0	2680	300
0	0	18311	7485	5	6520	0	0	2680	300
0	0	18307	7485	5	6525	0	0	2690	300
0	0	18303	7485	5	6530	0	0	2690	300
0	0	18303	7485	5	6535	0	0	2690	300
0	0	18298	7492	5	6540	0	0	2700	300
0	0	18298	7496	5	6545	0	0	2700	300
0	0	18291	7496	5	6550	0	0	2700	300
0	0	18287	7501	5	6555	0	0	2700	300
0	0	18282	7501	5	6560	0	0	2700	300
0	0	18276	7507	5	6565	0	0	2700	300
0	0	18271	7510	5	6570	0	0	2700	300
0	0	18266	7510	5	6575	0	0	2700	300
0	0	18261	7515	5	6580	0	0	2710	300
0	0	18255	7515	5	6585	0	0	2710	300
0	0	18250	7515	5	6590	0	0	2710	300
0	0	18245	7511	5	6595	0	0	2710	300
0	0	18241	7506	5	6600	0	0	2710	300
0	0	18237	7500	5	6605	0	0	2710	300
0	0	18233	7494	5	6610	0	0	2710	300
0	0	18229	7486	5	6615	0	0	2720	300
0	0	18223	7480	5	6620	0	0	2720	300
0	0	18218	7474	5	6625	0	0	2720	300
0	0	18213	7470	5	6630	0	0	2720	300
0	0	18208	7470	5	6635	0	0	2720	300
0	0	18205	7464	5	6640	0	0	2720	300
0	0	18201	7464	5	6645	0	0	2720	300
0	0	18196	7464	5	6650	0	0	2720	300
0	0	18193	7464	5	6655	0	0	2720	300
0	0	18188	7460	5	6660	0	0	2730	300
0	0	18184	7460	5	6665	0	0	2730	300
0	0	18179	7460	5	6670	0	0	2730	300
0	0	18173	7460	5	6675	0	0	2730	300
0	0	18169	7460	5	6680	0	0	2730	300
0	0	18164	7460	5	6685	0	0	2730	300
0	0	18160	7460	5	6690	0	0	2730	300
0	0	18160	7460	5	6695	0	0	2730	300
0	0	18156	7465	6	6701	0	0	2730	300
0	0	18156	7465	5	6706	0	0	2730	300
0	0	18156	7468	5	6711	0	0	2730	300
0	0	18134	7482	3	6714	1	462	2750	300
0	0	18134	7482	5	6719	1	504	2750	300
0	0	18134	7482	5	6724	1	556	2750	300
0	0	18134	7482	5	6729	1	594	2750	300
0	0	18134	7482	5	6734	1	627	2750	300
0	0	18134	7482	5	6739	1	657	2750	300
0	0	18134	7482	5	6744	1	683	2750	300
0	0	18137	7482	5	6749	1	700	2750	300
0	0	18137	7482	5	6754	1	712	2750	300
0	0	18137	7482	5	6759	1	719	2750	300
0	0	18137	7482	5	6764	1	719	2750	300
0	0	18137	7482	5	6769	1	717	2750	300
0	0	18137	7482	5	6774	1	714	2750	300
0	0	18137	7482	6	6780	1	712	2750	300
0	0	18137	7482	5	6785	1	710	2750	300
0	0	18137	7486	5	6790	1	707	2750	300
0	0	18137	7486	5	6795	1	707	2750	300
0	0	18137	7486	5	6800	1	707	2750	300
0	0	18137	7486	5	6805	1	709	2750	300
0	0	18137	7486	5	6810	1	710	2750	300
0	0	18137	7486	5	6815	1	717	2750	300
0	0	18137	7486	5	6820	1	734	2750	300
0	0	18137	7486	5	6825	1	758	2750	300
0	0	18137	7486	5	6830	1	782	2750	300
0	0	18137	7486	5	6835	1	802	2750	300
0	0	18137	7486	5	6840	1	820	2750	300
0	0	18137	7486	5	6845	1	837	2750	300
0	0	18137	7486	5	6850	1	853	2750	300
0	0	18141	7491	5	6855	1	867	2750	300
0	0	18141	7491	5	6860	1	881	2750	300
0	0	18145	7491	5	6865	1	891	2750	300
0	0	18145	7497	5	6870	1	899	2750	300
0	0	18145	7500	5	6875	1	903	2750	300
0	0	18145	7505	5	6880	1	907	2750	300
0	0	18149	7510	5	6885	1	913	2750	300
0	0	18149	7515	5	6890	1	917	2750	300
0	0	18154	7521	5	6895	1	918	2750	300
0	0	18154	7526	5	6900	1	919	2750	300
0	0	18160	7533	5	6905	1	919	2750	300
0	0	18164	7541	5	6910	1	918	2750	300
0	0	18170	7555	5	6915	1	916	2750	300
0	0	18178	7573	5	6920	1	917	2750	300
0	0	18187	7594	5	6925	1	916	2750	300
0	0	18195	7615	5	6930	1	917	2750	300
0	0	18203	7636	5	6935	1	926	2750	300
0	0	18211	7660	5	6940	1	927	2750	300
0	0	18221	7688	5	6945	1	924	2750	300
0	0	18231	7721	5	6950	1	927	2750	300
0	0	18244	7756	5	6955	1	929	2750	300
0	0	18257	7791	5	6960	1	927	2750	300
0	0	18270	7828	5	6965	1	928	2730	300
0	0	18285	7868	5	6970	1	936	2730	300
0	0	18298	7904	5	6975	1	935	2730	300
0	0	18311	7940	5	6980	1	934	2730	300
0	0	18325	7973	5	6985	1	933	2730	300
0	0	18338	8004	5	6990	1	935	2730	300
0	0	18352	8036	5	6995	1	934	2720	300
0	0	18367	8068	5	7000	1	934	2720	300
0	0	18379	8098	5	7005	1	936	2720	300
0	0	18392	8125	5	7010	1	933	2710	300
0	0	18404	8154	5	7015	1	932	2710	300
0	0	18418	8184	5	7020	1	931	2710	300
0	0	18433	8212	5	7025	1	932	2710	300
0	0	18447	8238	5	7030	1	934	2700	300
0	0	18460	8257	5	7035	1	934	2700	300
0	0	18470	8271	5	7040	1	933	2700	300
0	0	18480	8284	5	7045	1	934	2700	300
0	0	18490	8295	5	7050	1	934	2700	300
0	0	18501	8307	5	7055	1	935	2700	300
0	0	18511	8317	5	7060	1	936	2700	300
0	0	18520	8326	5	7065	1	934	2700	300
0	0	18529	8333	5	7070	1	936	2700	300
0	0	18536	8338	5	7075	1	937	2700	300
0	0	18542	8343	5	7080	1	937	2700	300
0	0	18546	8343	5	7085	1	939	2700	300
0	0	18550	8347	5	7090	1	940	2700	300
0	0	18550	8347	5	7095	1	940	2700	300
0	0	18555	8347	5	7100	1	940	2700	300
0	0	18555	8347	5	7105	1	940	2700	300
0	0	18555	8347	5	7110	1	939	2700	300
0	0	18555	8347	5	7115	1	938	2700	300
0	0	18555	8347	5	7120	1	937	2690	300
0	0	18555	8347	5	7125	1	937	2690	300
0	0	18555	8347	5	7130	1	936	2690	300
0	0	18555	8347	5	7135	1	936	2690	300
0	0	18555	8347	5	7140	1	937	2690	300
0	0	18555	8347	5	7145	1	937	2690	300
0	0	18555	8347	5	7150	1	937	2690	300
0	0	18555	8347	5	7155	1	938	2690	300
0	0	18555	8347	5	7160	1	939	2690	300
0	0	18555	8347	5	7165	1	939	2690	300
0	0	18559	8347	5	7170	1	940	2690	300
0	0	18559	8347	5	7175	1	940	2690	300
0	0	18564	8347	5	7180	1	940	2690	300
0	0	18564	8347	5	7185	1	940	2690	300
0	0	18571	8343	5	7190	1	940	2690	300
0	0	18576	8343	5	7195	1	939	2690	300
0	0	18581	8339	5	7200	1	939	2690	300
0	0	18586	8339	5	7205	1	940	2690	300
0	0	18590	8334	5	7210	1	941	2690	300
0	0	18590	8330	5	7215	1	942	2690	300
0	0	18596	8330	5	7220	1	942	2690	300
0	0	18596	8323	5	7225	1	941	2690	300
0	0	18603	8319	5	7230	1	942	2690	300
0	0	18606	8314	5	7235	1	941	2690	300
0	0	18610	8307	5	7240	1	939	2690	300
0	0	18610	8301	5	7245	1	938	2690	300
0	0	18617	8292	5	7250	1	938	2690	300
0	0	18621	8282	5	7255	1	938	2690	300
0	0	18621	8271	5	7260	1	938	2690	300
0	0	18627	8255	5	7265	1	937	2690	300
0	0	18627	8234	5	7270	1	937	2690	300
0	0	18627	8206	5	7275	1	936	2690	300
0	0	18631	8173	5	7280	1	935	2690	300
0	0	18631	8137	5	7285	1	934	2690	300
0	0	18631	8098	5	7290	1	934	2700	300
0	0	18631	8057	5	7295	1	934	2700	300
0	0	18631	8018	5	7300	1	932	2700	300
0	0	18625	7979	5	7305	1	932	2700	300
0	0	18620	7940	5	7310	1	934	2700	300
0	0	18612	7899	5	7315	1	933	2700	300
0	0	18605	7857	5	7320	1	932	2700	300
0	0	18596	7816	5	7325	1	933	2700	300
0	0	18588	7778	5	7330	1	932	2700	300
0	0	18580	7741	5	7335	1	933	2700	300
0	0	18571	7707	5	7340	1	933	2700	300
0	0	18563	7675	5	7345	1	935	2700	300
0	0	18555	7643	5	7350	1	933	2700	300
0	0	18548	7614	5	7355	1	933	2700	300
0	0	18541	7588	5	7360	1	935	2700	300
0	0	18534	7559	5	7365	1	933	2710	300
0	0	18527	7532	5	7370	1	934	2710	300
0	0	18519	7506	5	7375	1	934	2720	300
0	0	18514	7479	5	7380	1	933	2720	300
0	0	18509	7458	5	7385	1	934	2720	300
0	0	18504	7438	5	7390	1	933	2730	300
0	0	18499	7418	5	7395	1	933	2730	300
0	0	18494	7401	5	7400	1	933	2730	300
0	0	18488	7385	5	7405	1	933	2730	300
0	0	18483	7371	5	7410	1	934	2730	300
0	0	18479	7359	5	7415	1	935	2750	300
0	0	18476	7350	5	7420	1	935	2750	300
0	0	18472	7342	5	7425	1	936	2750	300
0	0	18472	7336	5	7430	1	937	2750	300
0	0	18472	7336	5	7435	1	937	2750	300
0	0	18472	7331	5	7440	1	938	2750	300
0	0	18472	7331	5	7445	1	939	2760	300
0	0	18472	7331	5	7450	1	940	2760	300
0	0	18472	7331	5	7455	1	941	2760	300
0	0	18472	7331	5	7460	1	944	2760	300
0	0	18472	7331	5	7465	1	947	2770	300
0	0	18472	7331	5	7470	1	951	2770	300
0	0	18472	7331	5	7475	1	955	2770	300
0	0	18472	7331	5	7480	1	959	2770	300
0	0	18472	7335	5	7485	1	962	2770	300
0	0	18472	7335	5	7490	1	964	2770	300
0	0	18476	7341	5	7495	1	966	2770	300
0	0	18480	7345	5	7500	1	968	2770	300
0	0	18486	7351	5	7505	1	967	2770	300
0	0	18492	7359	5	7510	1	970	2770	300
0	0	18500	7367	5	7515	1	973	2770	300
0	0	18509	7377	5	7520	1	972	2770	300
0	0	18520	7394	5	7525	1	970	2770	300
0	0	18532	7420	5	7530	1	970	2770	300
0	0	18547	7452	5	7535	1	970	2770	300
0	0	18561	7488	5	7540	1	970	2770	300
0	0	18574	7523	5	7545	1	968	2770	300
0	0	18589	7558	5	7550	1	970	2770	300
0	0	18602	7596	5	7555	1	968	2760	300
0	0	18616	7636	5	7560	1	969	2760	300
0	0	18630	7678	5	7565	1	968	2760	300
0	0	18644	7720	5	7570	1	968	2750	300
0	0	18658	7763	5	7575	1	965	2750	300
0	0	18673	7805	5	7580	1	965	2750	300
0	0	18687	7845	5	7585	1	967	2750	300
0	0	18700	7882	5	7590	1	965	2750	300
0	0	18712	7917	5	7595	1	965	2750	300
0	0	18724	7950	5	7600	1	963	2730	300
0	0	18737	7982	5	7605	1	962	2730	300
0	0	18748	8010	5	7610	1	960	2730	300
0	0	18759	8036	5	7615	1	961	2730	300
0	0	18767	8057	5	7620	1	962	2720	300
0	0	18772	8070	5	7625	1	963	2720	300
0	0	18776	8081	5	7630	1	962	2710	300
0	0	18781	8090	5	7635	1	961	2710	300
0	0	18786	8101	5	7640	1	961	2710	300
0	0	18791	8114	5	7645	1	961	2700	300
0	0	18795	8125	5	7650	1	961	2700	300
0	0	18795	8133	5	7655	1	962	2700	300
0	0	18795	8133	5	7660	1	962	2700	300
0	0	18795	8133	5	7665	1	961	2700	300
0	0	18795	8133	5	7670	1	960	2700	300
0	0	18795	8133	5	7675	1	957	2700	300
0	0	18795	8129	5	7680	1	954	2700	300
0	0	18795	8129	5	7685	1	950	2700	300
0	0	18795	8123	5	7690	1	947	2700	300
0	0	18791	8116	5	7695	1	944	2700	300
0	0	18787	8105	5	7700	1	944	2700	300
0	0	18778	8083	5	7705	1	946	2700	300
0	0	18769	8050	5	7710	1	945	2700	300
0	0	18758	8014	5	7715	1	945	2700	300
0	0	18747	7977	5	7720	1	944	2700	300
0	0	18738	7945	5	7725	1	946	2700	300
0	0	18730	7917	5	7730	1	945	2700	300
0	0	18722	7887	5	7735	1	943	2700	300
0	0	18713	7852	5	7740	1	945	2700	300
0	0	18706	7816	5	7745	1	944	2700	300
0	0	18699	7779	5	7750	1	946	2700	300
0	0	18693	7746	5	7755	1	946	2700	300
0	0	18693	7718	5	7760	1	946	2700	300
0	0	18688	7691	5	7765	1	948	2700	300
0	0	18688	7665	5	7770	1	950	2700	300
0	0	18688	7641	5	7775	1	951	2710	300
0	0	18688	7620	5	7780	1	953	2710	300
0	0	18688	7603	5	7785	1	954	2710	300
0	0	18688	7592	5	7790	1	955	2720	300
0	0	18694	7582	5	7795	1	956	2720	300
0	0	18698	7573	5	7800	1	964	2720	300
0	0	18704	7566	5	7805	1	969	2730	300
0	0	18710	7560	5	7810	1	971	2730	300
0	0	18719	7557	5	7815	1	969	2730	300
0	0	18730	7557	5	7820	1	972	2730	300
0	0	18744	7552	5	7825	1	972	2730	300
0	0	18759	7552	5	7830	1	972	2730	300
0	0	18776	7552	5	7835	1	973	2730	300
0	0	18794	7552	5	7840	1	975	2750	300
0	0	18814	7559	5	7845	1	977	2750	300
0	0	18835	7563	5	7850	1	976	2750	300
0	0	18858	7570	5	7855	1	976	2750	300
0	0	18882	7577	5	7860	1	977	2750	300
0	0	18909	7587	5	7865	1	977	2750	300
0	0	18938	7602	5	7870	1	976	2750	300
0	0	18968	7623	5	7875	1	979	2750	300
0	0	18999	7650	5	7880	1	979	2750	300
0	0	19030	7682	5	7885	1	979	2750	300
0	0	19056	7715	5	7890	1	979	2730	300
0	0	19079	7742	5	7895	1	980	2730	300
0	0	19098	7769	5	7900	1	980	2730	300
0	0	19114	7795	5	7905	1	980	2730	300
0	0	19128	7820	5	7910	1	980	2730	300
0	0	19141	7848	5	7915	1	981	2730	300
0	0	19152	7877	5	7920	1	979	2720	300
0	0	19160	7906	5	7925	1	979	2720	300
0	0	19170	7943	5	7930	1	975	2720	300
0	0	19177	7987	5	7935	1	971	2710	300
0	0	19184	8037	5	7940	1	971	2710	300
0	0	19188	8092	5	7945	1	967	2700	300
0	0	19188	8147	5	7950	1	959	2700	300
0	0	19188	8204	5	7955	1	944	2700	300
0	0	19188	8262	5	7960	1	927	2700	300
0	0	19181	8319	5	7965	1	909	2700	300
0	0	19175	8371	5	7970	1	885	2700	310
0	0	19165	8415	5	7975	1	858	2700	330
0	0	19152	8450	5	7980	1	787	2700	330
0	0	19137	8480	5	7985	1	691	2700	310
0	0	19121	8504	5	7990	1	590	2700	310
0	0	19104	8526	5	7995	1	419	2700	310
0	0	19084	8546	5	8000	1	346	2700	310
0	0	19063	8562	5	8005	1	252	2700	310
0	0	19040	8576	5	8010	1	80	2700	300
0	0	19040	8576	5	8015	0	0	2700	300
0	0	18988	8594	5	8020	0	0	2700	300
0	0	18968	8594	5	8025	0	0	2700	300
0	0	18957	8594	5	8030	0	0	2690	300
0	0	18957	8587	5	8035	0	0	2690	300
0	0	18965	8576	5	8040	0	0	2690	300
0	0	18978	8564	5	8045	0	0	2690	300
0	0	18989	8551	5	8050	0	0	2690	300
0	0	18997	8538	5	8055	0	0	2680	300
0	0	19002	8525	5	8060	0	0	2680	300
0	0	19002	8511	5	8065	0	0	2680	300
0	0	19002	8496	5	8070	0	0	2680	300
0	0	18997	8477	5	8075	0	0	2680	300
0	0	18993	8457	5	8080	0	0	2670	300
0	0	18989	8435	5	8085	0	0	2670	300
0	0	18985	8409	5	8090	0	0	2670	300
0	0	18985	8383	5	8095	0	0	2670	300
0	0	18985	8354	5	8100	0	0	2660	300
0	0	18985	8323	5	8105	0	0	2660	300
0	0	18981	8292	5	8110	0	0	2670	300
0	0	18981	8262	5	8115	0	0	2670	300
0	0	18975	8233	5	8120	0	0	2670	300
0	0	18970	8205	5	8125	0	0	2680	300
0	0	18964	8180	5	8130	0	0	2680	300
0	0	18956	8157	5	8135	0	0	2680	300
0	0	18947	8136	5	8140	0	0	2680	300
0	0	18934	8119	5	8145	0	0	2690	300
0	0	18921	8105	5	8150	0	0	2700	300
0	0	18907	8095	5	8155	0	0	2700	300
0	0	18892	8088	5	8160	0	0	2700	300
0	0	18875	8083	5	8165	0	0	2700	300
0	0	18859	8079	5	8170	0	0	2700	300
0	0	18843	8079	5	8175	0	0	2710	300
0	0	18828	8075	5	8180	0	0	2710	300
0	0	18816	8075	5	8185	0	0	2720	300
0	0	18805	8075	5	8190	0	0	2720	300
0	0	18796	8075	5	8195	0	0	2720	300
0	0	18789	8075	5	8200	0	0	2730	300
0	0	18783	8071	5	8205	0	0	2730	300
0	0	18776	8071	5	8210	0	0	2730	300
0	0	18769	8071	5	8215	0	0	2730	300
0	0	18761	8068	5	8220	0	0	2730	300
0	0	18752	8068	5	8225	0	0	2730	300
0	0	18741	8068	5	8230	0	0	2730	300
0	0	18730	8068	5	8235	0	0	2730	300
0	0	18718	8076	5	8240	0	0	2730	300
0	0	18706	8083	5	8245	0	0	2720	300
0	0	18695	8092	5	8250	0	0	2720	300
0	0	18686	8102	5	8255	0	0	2720	300
0	0	18679	8111	5	8260	0	0	2720	300
0	0	18673	8119	5	8265	0	0	2720	300
0	0	18669	8127	5	8270	0	0	2710	300
0	0	18669	8134	5	8275	0	0	2710	300
0	0	18664	8141	5	8280	0	0	2710	300
0	0	18664	8148	5	8285	0	0	2710	300
0	0	18658	8154	5	8290	0	0	2710	300
0	0	18653	8161	5	8295	0	0	2710	300
0	0	18647	8167	5	8300	0	0	2700	300
0	0	18642	8173	5	8305	0	0	2700	300
0	0	18635	8179	5	8310	0	0	2700	300
0	0	18629	8184	5	8315	0	0	2700	300
0	0	18624	8189	5	8320	0	0	2700	300
0	0	18619	8193	5	8325	0	0	2700	300
0	0	18614	8197	5	8330	0	0	2700	300
0	0	18614	8200	5	8335	0	0	2700	300
0	0	18609	8204	5	8340	0	0	2700	300
0	0	18609	8204	5	8345	0	0	2700	300
0	0	18605	8208	5	8350	0	0	2700	300
0	0	18605	8208	5	8355	0	0	2700	300
0	0	18599	8208	5	8360	0	0	2700	300
0	0	18599	8203	5	8365	0	0	2700	300
0	0	18599	8203	5	8370	0	0	2700	300
0	0	18599	8198	5	8375	0	0	2700	300
0	0	18599	8198	5	8380	0	0	2700	300
0	0	18599	8198	5	8385	0	0	2700	300
0	0	18599	8194	5	8390	0	0	2700	300
0	0	18599	8194	5	8395	0	0	2700	300
0	0	18599	8194	5	8400	0	0	2700	300
0	0	18603	8194	5	8405	0	0	2700	300
0	0	18603	8194	5	8410	0	0	2700	300
0	0	18603	8200	5	8415	0	0	2700	300
0	0	18603	8204	5	8420	0	0	2700	300
0	0	18603	8208	5	8425	0	0	2700	300
0	0	18603	8214	5	8430	0	0	2700	300
0	0	18597	8220	5	8435	0	0	2700	300
0	0	18593	8228	5	8440	0	0	2700	300
0	0	18593	8234	5	8445	0	0	2700	300
0	0	18588	8241	5	8450	0	0	2700	300
0	0	18588	8248	5	8455	0	0	2700	300
0	0	18588	8253	5	8460	0	0	2700	300
0	0	18588	8258	5	8465	0	0	2700	300
0	0	18588	8262	5	8470	0	0	2700	300
0	0	18588	8266	5	8475	0	0	2700	300
0	0	18592	8270	5	8480	0	0	2700	300
0	0	18592	8275	5	8485	0	0	2700	300
0	0	18592	8280	5	8490	0	0	2700	300
0	0	18592	8286	5	8495	0	0	2700	300
0	0	18592	8293	5	8500	0	0	2700	300
0	0	18592	8299	5	8505	0	0	2700	300
0	0	18592	8305	5	8510	0	0	2700	300
0	0	18587	8311	5	8515	0	0	2700	300
0	0	18587	8317	5	8520	0	0	2700	300
0	0	18581	8323	5	8525	0	0	2700	300
0	0	18581	8329	5	8530	0	0	2700	300
0	0	18575	8335	5	8535	0	0	2700	300
0	0	18575	8340	5	8540	0	0	2700	300
0	0	18570	8345	5	8545	0	0	2700	300
0	0	18570	8348	5	8550	0	0	2700	300
0	0	18570	8348	5	8555	0	0	2700	300
0	0	18570	8353	5	8560	0	0	2700	300
0	0	18570	8353	5	8565	0	0	2700	300
0	0	18570	8353	5	8570	0	0	2700	300
0	0	18570	8349	5	8575	0	0	2700	300
0	0	18570	8349	5	8580	0	0	2700	300
0	0	18570	8345	5	8585	0	0	2700	300
0	0	18576	8345	5	8590	0	0	2700	300
0	0	18596	8345	2	8592	1	465	2700	300
0	0	18596	8345	5	8597	1	504	2700	300
0	0	18596	8345	5	8602	1	542	2700	300
0	0	18596	8345	5	8607	1	575	2700	300
0	0	18596	8345	5	8612	1	605	2700	300
0	0	18596	8345	5	8617	1	633	2700	300
0	0	18596	8345	5	8622	1	661	2700	300
0	0	18596	8345	5	8627	1	684	2700	300
0	0	18596	8345	5	8632	1	706	2700	300
0	0	18596	8345	5	8637	1	723	2700	300
0	0	18600	8345	5	8642	1	742	2700	300
0	0	18600	8341	5	8647	1	756	2700	300
0	0	18600	8341	5	8652	1	770	2700	300
0	0	18600	8337	5	8657	1	782	2700	300
0	0	18600	8334	5	8662	1	793	2700	300
0	0	18600	8327	5	8667	1	794	2700	300
0	0	18600	8321	5	8672	1	793	2700	300
0	0	18600	8315	5	8677	1	796	2700	300
0	0	18600	8310	5	8682	1	798	2700	300
0	0	18600	8310	5	8687	1	798	2700	300
0	0	18600	8304	5	8692	1	800	2700	300
0	0	18600	8304	5	8697	1	800	2700	300
0	0	18600	8299	5	8702	1	800	2700	300
0	0	18600	8295	5	8707	1	800	2700	300
0	0	18604	8289	5	8712	1	800	2700	300
0	0	18604	8282	5	8717	1	801	2700	300
0	0	18604	8275	5	8722	1	804	2700	300
0	0	18608	8266	5	8727	1	804	2700	300
0	0	18608	8255	5	8732	1	807	2700	300
0	0	18608	8245	5	8737	1	811	2700	300
0	0	18612	8234	5	8742	1	817	2700	300
0	0	18612	8222	5	8747	1	819	2700	300
0	0	18612	8212	5	8752	1	820	2700	300
0	0	18612	8200	5	8757	1	825	2700	300
0	0	18612	8186	5	8762	1	829	2700	300
0	0	18612	8171	5	8767	1	828	2700	300
0	0	18615	8155	5	8772	1	829	2700	300
0	0	18615	8139	5	8777	1	831	2700	300
0	0	18615	8123	5	8782	1	834	2700	300
0	0	18619	8109	5	8787	1	839	2700	300
0	0	18619	8094	5	8792	1	838	2700	300
0	0	18619	8079	5	8797	1	839	2700	300
0	0	18623	8063	5	8802	1	841	2700	300
0	0	18623	8049	5	8807	1	843	2700	300
0	0	18628	8038	5	8812	1	850	2710	300
0	0	18628	8030	5	8817	1	855	2710	300
0	0	18628	8021	5	8822	1	859	2710	300
0	0	18628	8012	5	8827	1	862	2710	300
0	0	18628	8001	5	8832	1	869	2710	300
0	0	18628	7990	5	8837	1	872	2710	300
0	0	18628	7983	5	8842	1	871	2710	300
0	0	18628	7977	5	8847	1	871	2710	300
0	0	18628	7972	5	8852	1	872	2710	300
0	0	18628	7964	5	8857	1	871	2710	300
0	0	18628	7955	5	8862	1	870	2710	300
0	0	18628	7947	5	8867	1	871	2710	300
0	0	18628	7940	5	8872	1	871	2710	300
0	0	18624	7935	5	8877	1	872	2710	300
0	0	18624	7930	5	8882	1	872	2710	300
0	0	18624	7925	5	8887	1	872	2710	300
0	0	18624	7920	5	8892	1	872	2710	300
0	0	18624	7916	5	8897	1	872	2710	300
0	0	18624	7912	5	8902	1	872	2720	300
0	0	18624	7907	5	8907	1	874	2720	300
0	0	18624	7899	5	8912	1	877	2720	300
0	0	18624	7888	5	8917	1	880	2720	300
0	0	18620	7876	5	8922	1	882	2720	300
0	0	18620	7865	5	8927	1	883	2720	300
0	0	18620	7859	5	8932	1	884	2720	300
0	0	18616	7855	5	8937	1	884	2720	300
0	0	18616	7850	5	8942	1	884	2720	300
0	0	18612	7843	5	8947	1	885	2720	300
0	0	18612	7833	5	8952	1	886	2720	300
0	0	18608	7825	5	8957	1	886	2720	300
0	0	18608	7819	5	8962	1	887	2720	300
0	0	18604	7815	5	8967	1	887	2720	300
0	0	18604	7815	5	8972	1	887	2720	300
0	0	18604	7810	5	8977	1	886	2720	300
0	0	18600	7806	5	8982	1	886	2720	300
0	0	18600	7802	5	8987	1	885	2720	300
0	0	18600	7799	5	8992	1	886	2730	300
0	0	18600	7794	5	8997	1	887	2730	300
0	0	18600	7787	5	9002	1	888	2730	300
0	0	18597	7778	5	9007	1	888	2730	300
0	0	18597	7769	5	9012	1	888	2730	300
0	0	18593	7760	5	9017	1	888	2730	300
0	0	18593	7753	5	9022	1	887	2730	300
0	0	18589	7748	5	9027	1	887	2730	300
0	0	18589	7742	5	9032	1	888	2730	300
0	0	18586	7735	5	9037	1	888	2730	300
0	0	18586	7725	5	9042	1	887	2730	300
0	0	18581	7714	5	9047	1	888	2730	300
0	0	18581	7705	5	9052	1	888	2730	300
0	0	18577	7696	5	9057	1	887	2730	300
0	0	18577	7690	5	9062	1	887	2730	300
0	0	18573	7683	5	9067	1	887	2730	300
0	0	18573	7675	5	9072	1	888	2730	300
0	0	18567	7667	5	9077	1	888	2730	300
0	0	18564	7654	5	9082	1	889	2730	300
0	0	18559	7640	5	9087	1	889	2730	300
0	0	18554	7625	5	9092	1	890	2730	300
0	0	18550	7611	5	9097	1	890	2730	300
0	0	18550	7602	5	9102	1	890	2730	300
0	0	18546	7595	5	9107	1	890	2730	300
0	0	18546	7591	5	9112	1	890	2730	300
0	0	18546	7585	5	9117	1	889	2750	300
0	0	18541	7579	5	9122	1	889	2750	300
0	0	18541	7569	5	9127	1	889	2750	300
0	0	18541	7557	5	9132	1	890	2750	300
0	0	18535	7544	5	9137	1	890	2750	300
0	0	18535	7531	5	9142	1	889	2750	300
0	0	18535	7522	5	9147	1	889	2750	300
0	0	18535	7513	5	9152	1	888	2750	300
0	0	18535	7507	5	9157	1	888	2750	300
0	0	18535	7501	5	9162	1	888	2750	300
0	0	18535	7494	5	9167	1	888	2760	300
0	0	18531	7489	5	9172	1	889	2760	300
0	0	18531	7483	5	9177	1	889	2760	300
0	0	18531	7478	5	9182	1	889	2760	300
0	0	18531	7473	5	9187	1	889	2760	300
0	0	18531	7469	5	9192	1	890	2760	300
0	0	18531	7469	5	9197	1	890	2760	300
0	0	18528	7465	5	9202	1	890	2760	300
0	0	18528	7465	5	9207	1	890	2770	300
0	0	18528	7465	5	9212	1	890	2770	300
0	0	18528	7465	5	9217	1	890	2770	300
0	0	18528	7465	5	9222	1	890	2770	300
0	0	18528	7465	5	9227	1	890	2770	300
0	0	18528	7465	5	9232	1	890	2770	300
0	0	18528	7465	5	9237	1	891	2770	300
0	0	18528	7465	5	9242	1	891	2770	300
0	0	18528	7465	5	9247	1	892	2770	300
0	0	18528	7465	5	9252	1	893	2770	300
0	0	18528	7465	5	9257	1	894	2770	300
0	0	18528	7465	5	9262	1	896	2770	300
0	0	18528	7465	5	9267	1	900	2770	300
0	0	18528	7465	5	9272	1	905	2770	300
0	0	18528	7465	5	9277	1	909	2770	300
0	0	18528	7465	5	9282	1	914	2770	300
0	0	18528	7465	5	9287	1	920	2770	300
0	0	18528	7465	5	9292	1	924	2770	300
0	0	18528	7469	5	9297	1	927	2770	300
0	0	18528	7469	5	9302	1	930	2770	300
0	0	18532	7469	5	9307	1	931	2770	300
0	0	18532	7469	5	9312	1	931	2770	300
0	0	18538	7474	5	9317	1	932	2770	300
0	0	18538	7474	5	9322	1	933	2770	300
0	0	18545	7479	5	9327	1	932	2770	300
0	0	18549	7484	5	9332	1	931	2770	300
0	0	18555	7490	5	9337	1	932	2770	300
0	0	18561	7499	5	9342	1	931	2770	300
0	0	18567	7511	5	9347	1	931	2770	300
0	0	18574	7526	5	9352	1	929	2770	300
0	0	18581	7546	5	9357	1	929	2770	300
0	0	18589	7568	5	9362	1	932	2770	300
0	0	18597	7591	5	9367	1	932	2770	300
0	0	18604	7614	5	9372	1	930	2770	300
0	0	18611	7638	5	9377	1	931	2770	300
0	0	18619	7660	5	9382	1	932	2770	300
0	0	18626	7681	5	9387	1	931	2760	300
0	0	18633	7704	5	9392	1	932	2760	300
0	0	18640	7724	5	9397	1	931	2760	300
0	0	18646	7743	5	9402	1	931	2750	300
0	0	18653	7759	5	9407	1	933	2750	300
0	0	18657	7769	5	9412	1	934	2750	300
0	0	18661	7776	5	9417	1	937	2750	300
0	0	18665	7783	5	9422	1	935	2750	300
0	0	18669	7795	5	9427	1	936	2750	300
0	0	18675	7812	5	9432	1	936	2750	300
0	0	18681	7828	5	9437	1	936	2730	300
0	0	18686	7844	5	9442	1	936	2730	300
0	0	18691	7857	5	9447	1	937	2730	300
0	0	18696	7869	5	9452	1	940	2730	300
0	0	18702	7886	5	9457	1	939	2730	300
0	0	18709	7908	5	9462	1	940	2730	300
0	0	18716	7932	5	9467	1	940	2730	300
0	0	18724	7957	5	9472	1	940	2730	300
0	0	18730	7981	5	9477	1	938	2730	300
0	0	18736	7999	5	9482	1	938	2730	300
0	0	18741	8011	5	9487	1	939	2730	300
0	0	18745	8019	5	9492	1	940	2730	300
0	0	18745	8023	5	9497	1	939	2730	300
0	0	18750	8023	5	9502	1	939	2720	300
0	0	18750	8029	5	9507	1	939	2720	300
0	0	18750	8033	5	9512	1	939	2720	300
0	0	18750	8033	5	9517	1	938	2720	300
0	0	18750	8038	5	9522	1	938	2720	300
0	0	18750	8038	5	9527	1	937	2720	300
0	0	18750	8038	5	9532	1	936	2720	300
0	0	18750	8038	5	9537	1	935	2720	300
0	0	18750	8038	5	9542	1	934	2720	300
0	0	18750	8042	5	9547	1	933	2720	300
0	0	18750	8042	5	9552	1	933	2720	300
0	0	18750	8042	5	9557	1	931	2720	300
0	0	18750	8042	5	9562	1	930	2720	300
0	0	18750	8042	5	9567	1	929	2720	300
0	0	18750	8042	5	9572	1	927	2720	300
0	0	18746	8042	5	9577	1	926	2720	300
0	0	18746	8038	5	9582	1	923	2720	300
0	0	18746	8038	5	9587	1	921	2720	300
0	0	18746	8038	5	9592	1	919	2720	300
0	0	18741	8034	5	9597	1	917	2720	300
0	0	18741	8034	5	9602	1	915	2720	300
0	0	18734	8030	5	9607	1	915	2720	300
0	0	18729	8025	5	9612	1	916	2720	300
0	0	18722	8019	5	9617	1	918	2720	300
0	0	18714	8011	5	9622	1	916	2720	300
0	0	18707	8004	5	9627	1	914	2720	300
0	0	18702	7999	5	9632	1	913	2720	300
0	0	18696	7994	5	9637	1	914	2720	300
0	0	18689	7984	5	9642	1	917	2720	300
0	0	18679	7971	5	9647	1	917	2720	300
0	0	18667	7954	5	9652	1	917	2720	300
0	0	18656	7933	5	9657	1	918	2720	300
0	0	18646	7914	5	9662	1	918	2720	300
0	0	18636	7896	5	9667	1	919	2720	300
0	0	18627	7876	5	9672	1	921	2720	300
0	0	18618	7855	5	9677	1	919	2720	300
0	0	18610	7830	5	9682	1	918	2720	300
0	0	18603	7805	5	9687	1	920	2720	300
0	0	18597	7783	5	9692	1	920	2720	300
0	0	18593	7763	5	9697	1	920	2730	300
0	0	18589	7744	5	9702	1	923	2730	300
0	0	18584	7723	5	9707	1	925	2730	300
0	0	18580	7702	5	9712	1	924	2730	300
0	0	18576	7686	5	9717	1	924	2730	300
0	0	18572	7676	5	9722	1	924	2730	300
0	0	18572	7669	5	9727	1	925	2730	300
0	0	18567	7663	5	9732	1	925	2730	300
0	0	18563	7652	5	9737	1	926	2730	300
0	0	18560	7642	5	9742	1	925	2730	300
0	0	18556	7632	5	9747	1	926	2730	300
0	0	18556	7626	5	9752	1	926	2730	300
0	0	18556	7626	5	9757	1	926	2750	300
0	0	18556	7620	5	9762	1	927	2750	300
0	0	18556	7620	5	9767	1	928	2750	300
0	0	18556	7620	5	9772	1	929	2750	300
0	0	18556	7620	5	9777	1	929	2750	300
0	0	18556	7620	6	9783	1	930	2750	300
0	0	18556	7620	5	9788	1	932	2750	300
0	0	18556	7620	5	9793	1	934	2750	300
0	0	18556	7620	5	9798	1	938	2750	300
0	0	18556	7620	5	9803	1	940	2750	300
0	0	18560	7625	5	9808	1	942	2750	300
0	0	18560	7629	5	9813	1	943	2750	300
0	0	18564	7634	5	9818	1	944	2750	300
0	0	18567	7640	5	9823	1	944	2750	300
0	0	18572	7646	5	9828	1	944	2750	300
0	0	18577	7653	5	9833	1	943	2750	300
0	0	18584	7663	5	9838	1	940	2750	300
0	0	18592	7676	5	9843	1	942	2750	300
0	0	18600	7692	5	9848	1	940	2750	300
0	0	18608	7711	5	9853	1	940	2750	300
0	0	18614	7730	5	9858	1	940	2750	300
0	0	18620	7750	5	9863	1	940	2750	300
0	0	18625	7770	5	9868	1	940	2750	300
0	0	18625	7793	5	9873	1	940	2750	300
0	0	18631	7816	5	9878	1	940	2750	300
0	0	18631	7841	5	9883	1	940	2730	300
0	0	18631	7866	5	9888	1	939	2730	300
0	0	18636	7893	5	9893	1	938	2730	300
0	0	18636	7920	5	9898	1	938	2730	300
0	0	18636	7943	5	9903	1	939	2730	300
0	0	18636	7960	5	9908	1	938	2730	300
0	0	18632	7975	5	9913	1	937	2730	300
0	0	18632	7988	5	9918	1	935	2730	300
0	0	18632	8001	5	9923	1	933	2730	300
0	0	18632	8011	5	9928	1	930	2720	300
0	0	18632	8017	5	9933	1	929	2720	300
0	0	18632	8017	5	9938	1	927	2720	300
0	0	18628	8017	5	9943	1	926	2720	300
0	0	18628	8017	5	9948	1	926	2720	300
0	0	18628	8017	5	9953	1	925	2720	300
0	0	18628	8017	5	9958	1	924	2720	300
0	0	18628	8017	5	9963	1	922	2720	300
0	0	18624	8017	5	9968	1	919	2720	300
0	0	18624	8011	5	9973	1	917	2710	300
0	0	18617	8005	5	9978	1	916	2710	300
0	0	18611	7996	5	9983	1	915	2710	300
0	0	18604	7987	5	9988	1	918	2710	300
0	0	18595	7972	5	9993	1	917	2710	300
[truncated: 153 more rows]
