# Supplementary material for: “Let Me Hear Your Handwriting!” Evaluating the Movement Fluency from Its Sonification
Source: PLoS One. 2015 Jun 17;10(6):e0128388. doi: 10.1371/journal.pone.0128388 (PMC4470513; doi:10.1371/journal.pone.0128388)
Supplement: S1 Dataset — (ZIP) [file pone.0128388.s004.zip › S4_Dataset_Experiment1/SA1.txt]

Identification :	samantha
2008-10-16	09:56:32
Fichier origine :	C:\Documents and Settings\schon\Bureau\Ecriture\samantha lapin1.txt
Nb segments :	1
Seg	Num	X /100 mm	Y /100 mm	Interv ms	Time ms	Tip	P	Az	Al
0	0	1211	14851	20	20	0	0	1170	270
0	0	1229	14835	5	25	0	0	1160	270
0	0	1264	14803	5	30	0	0	1160	270
0	0	1312	14758	5	35	0	0	1160	270
0	0	1373	14698	5	40	0	0	1150	280
0	0	1425	14639	5	45	0	0	1140	280
0	0	1473	14583	5	50	0	0	1130	280
0	0	1522	14525	5	55	0	0	1110	280
0	0	1569	14466	5	60	0	0	1110	280
0	0	1617	14400	5	65	0	0	1090	290
0	0	1662	14329	5	70	0	0	1070	290
0	0	1705	14253	5	75	0	0	1060	290
0	0	1750	14173	5	80	0	0	1040	290
0	0	1796	14096	5	85	0	0	1020	290
0	0	1845	14016	5	90	0	0	990	300
0	0	1898	13940	5	95	0	0	980	300
0	0	1953	13868	5	100	0	0	960	300
0	0	2010	13800	5	105	0	0	940	300
0	0	2072	13740	5	110	0	0	930	300
0	0	2133	13683	5	115	0	0	920	300
0	0	2194	13629	5	120	0	0	910	300
0	0	2253	13575	5	125	0	0	900	300
0	0	2308	13524	5	130	0	0	890	300
0	0	2356	13477	5	135	0	0	870	300
0	0	2400	13431	5	140	0	0	850	300
0	0	2438	13387	5	145	0	0	840	300
0	0	2471	13343	5	150	0	0	830	300
0	0	2499	13299	5	155	0	0	810	300
0	0	2524	13257	5	160	0	0	790	300
0	0	2544	13216	5	165	0	0	780	290
0	0	2558	13178	5	170	0	0	760	290
0	0	2570	13144	5	175	0	0	740	290
0	0	2577	13113	5	180	0	0	740	290
0	0	2577	13086	5	185	0	0	700	290
0	0	2581	13063	5	190	0	0	680	280
0	0	2581	13043	5	195	0	0	660	280
0	0	2575	13025	5	200	0	0	630	270
0	0	2570	13010	5	205	0	0	600	270
0	0	2565	12996	5	210	0	0	580	260
0	0	2558	12983	5	215	0	0	550	250
0	0	2549	12972	5	220	0	0	550	250
0	0	2538	12961	5	225	0	0	520	240
0	0	2523	12955	5	230	0	0	490	240
0	0	2504	12952	5	235	0	0	480	230
0	0	2483	12952	5	240	0	0	460	230
0	0	2458	12952	5	245	0	0	450	220
0	0	2434	12958	5	250	0	0	450	220
0	0	2410	12965	5	255	0	0	450	220
0	0	2386	12975	5	260	0	0	450	220
0	0	2362	12988	5	265	0	0	450	220
0	0	2336	13004	5	270	0	0	450	220
0	0	2306	13023	5	275	0	0	450	220
0	0	2274	13043	5	280	0	0	450	220
0	0	2241	13066	5	285	0	0	450	220
0	0	2206	13092	5	290	0	0	450	220
0	0	2170	13118	5	295	0	0	460	230
0	0	2133	13146	5	300	0	0	480	230
0	0	2093	13174	5	305	0	0	490	240
0	0	2054	13203	5	310	0	0	520	240
0	0	2013	13232	5	315	0	0	530	250
0	0	1970	13262	5	320	0	0	550	250
0	0	1926	13292	5	325	0	0	550	250
0	0	1883	13323	5	330	0	0	570	260
0	0	1839	13352	5	335	0	0	580	260
0	0	1798	13379	5	340	0	0	610	270
0	0	1762	13404	5	345	0	0	630	270
0	0	1730	13426	5	350	0	0	630	270
0	0	1702	13444	5	355	0	0	660	280
0	0	1677	13460	5	360	0	0	670	280
0	0	1652	13475	5	365	0	0	690	280
0	0	1629	13485	5	370	0	0	700	290
0	0	1608	13492	5	375	0	0	720	290
0	0	1590	13492	5	380	0	0	740	290
0	0	1575	13492	5	385	0	0	740	290
0	0	1560	13488	5	390	0	0	760	290
0	0	1548	13476	5	395	0	0	760	290
0	0	1537	13458	5	400	0	0	780	290
0	0	1531	13437	5	405	0	0	780	290
0	0	1531	13417	5	410	0	0	780	290
0	0	1531	13400	5	415	0	0	790	300
0	0	1542	13384	5	420	0	0	790	300
0	0	1557	13367	5	425	0	0	790	300
0	0	1581	13351	5	430	0	0	790	300
0	0	1608	13332	5	435	0	0	790	300
0	0	1638	13312	5	440	0	0	790	300
0	0	1666	13291	5	445	0	0	790	300
0	0	1693	13269	5	450	0	0	790	300
0	0	1721	13245	5	455	0	0	780	290
0	0	1747	13220	5	460	0	0	780	290
0	0	1776	13194	5	465	0	0	780	290
0	0	1805	13166	5	470	0	0	760	290
0	0	1837	13136	5	475	0	0	760	290
0	0	1871	13107	5	480	0	0	740	290
0	0	1908	13076	5	485	0	0	740	290
0	0	1946	13044	5	490	0	0	720	290
0	0	1987	13014	5	495	0	0	720	290
0	0	2027	12986	5	500	0	0	700	290
0	0	2068	12959	5	505	0	0	690	280
0	0	2109	12938	5	510	0	0	670	280
0	0	2147	12921	5	515	0	0	660	280
0	0	2186	12907	5	520	0	0	650	280
0	0	2222	12898	5	525	0	0	630	270
0	0	2253	12891	5	530	0	0	590	280
0	0	2282	12885	5	535	0	0	580	280
0	0	2307	12879	5	540	0	0	560	270
0	0	2328	12879	5	545	0	0	570	260
0	0	2345	12873	5	550	0	0	550	250
0	0	2357	12867	5	555	0	0	530	250
0	0	2362	12867	5	560	0	0	520	240
0	0	2362	12860	5	565	0	0	490	240
0	0	2354	12860	5	570	0	0	490	240
0	0	2339	12860	5	575	0	0	480	230
0	0	2318	12860	5	580	0	0	460	230
0	0	2318	12860	5	585	0	0	460	230
0	0	1583	13233	5	590	0	0	740	290
0	0	1567	13247	5	595	0	0	760	290
0	0	1567	13247	5	600	0	0	760	290
0	0	911	14207	5	605	0	0	1070	290
0	0	914	14218	5	610	0	0	1060	290
0	0	922	14240	5	615	0	0	1060	290
0	0	932	14273	5	620	0	0	1060	290
0	0	943	14316	5	625	0	0	1050	290
0	0	948	14356	5	630	0	0	1040	290
0	0	948	14396	5	635	0	0	1040	290
0	0	944	14431	5	640	0	0	1030	290
0	0	940	14463	5	645	0	0	1020	290
0	0	940	14490	5	650	0	0	1010	300
0	0	940	14509	5	655	0	0	1010	310
0	0	950	14522	5	660	0	0	1000	320
0	0	960	14528	5	665	0	0	1000	330
0	0	974	14532	5	670	0	0	990	330
0	0	993	14535	5	675	0	0	980	350
0	0	1016	14535	5	680	0	0	970	350
0	0	1043	14539	5	685	0	0	970	360
0	0	1074	14539	5	690	0	0	950	360
0	0	1104	14529	5	695	0	0	950	380
0	0	1132	14517	5	700	0	0	930	380
0	0	1156	14497	5	705	0	0	930	390
0	0	1174	14468	5	710	0	0	920	380
0	0	1189	14433	5	715	0	0	920	350
0	0	1203	14393	5	720	0	0	920	320
0	0	1213	14348	5	725	0	0	910	300
0	0	1223	14300	5	730	0	0	910	300
0	0	1232	14250	5	735	0	0	900	300
0	0	1240	14199	5	740	0	0	900	300
0	0	1249	14150	5	745	0	0	900	300
0	0	1260	14103	5	750	0	0	890	300
0	0	1271	14058	5	755	0	0	890	300
0	0	1284	14021	5	760	0	0	880	300
0	0	1299	13992	5	765	0	0	870	300
0	0	1313	13972	5	770	0	0	870	300
0	0	1326	13962	5	775	0	0	870	300
0	0	1338	13962	5	780	0	0	870	300
0	0	1347	13956	5	785	0	0	850	300
0	0	1355	13956	5	790	0	0	850	300
0	0	1363	13950	5	795	0	0	850	300
0	0	1368	13943	5	800	0	0	850	300
0	0	1373	13934	5	805	0	0	850	300
0	0	1377	13921	5	810	0	0	850	300
0	0	1377	13905	5	815	0	0	850	300
0	0	1383	13885	5	820	0	0	870	300
0	0	1383	13860	5	825	0	0	870	300
0	0	1388	13834	5	830	0	0	880	300
0	0	1388	13807	5	835	0	0	890	300
0	0	1388	13781	5	840	0	0	900	300
0	0	1392	13754	5	845	0	0	910	300
0	0	1395	13725	5	850	0	0	920	300
0	0	1399	13693	5	855	0	0	920	300
0	0	1399	13662	5	860	0	0	930	300
0	0	1404	13631	5	865	0	0	940	300
0	0	1404	13602	5	870	0	0	950	300
0	0	1404	13575	5	875	0	0	950	300
0	0	1404	13550	5	880	0	0	960	300
0	0	1408	13527	5	885	0	0	960	300
0	0	1408	13508	5	890	0	0	960	300
0	0	1408	13492	5	895	0	0	970	300
0	0	1408	13478	5	900	0	0	970	300
0	0	1404	13467	5	905	0	0	960	300
0	0	1404	13460	5	910	0	0	950	300
0	0	1404	13455	5	915	0	0	940	300
0	0	1404	13455	5	920	0	0	930	300
0	0	1404	13450	5	925	0	0	920	300
0	0	1404	13450	5	930	0	0	920	300
0	0	1404	13450	5	935	0	0	920	300
0	0	1404	13450	5	940	0	0	910	300
0	0	1404	13450	5	945	0	0	900	300
0	0	1404	13450	5	950	0	0	900	300
0	0	1404	13450	5	955	0	0	900	300
0	0	1404	13455	5	960	0	0	900	300
0	0	1400	13459	5	965	0	0	900	300
0	0	1400	13464	5	970	0	0	900	300
0	0	1400	13469	5	975	0	0	900	300
0	0	1400	13474	5	980	0	0	900	300
0	0	1400	13479	5	985	0	0	900	300
0	0	1400	13484	5	990	0	0	900	300
0	0	1400	13488	5	995	0	0	900	300
0	0	1404	13493	5	1000	0	0	890	300
0	0	1404	13499	5	1005	0	0	890	300
0	0	1410	13503	5	1010	0	0	890	300
0	0	1410	13509	5	1015	0	0	890	300
0	0	1410	13515	5	1020	0	0	890	300
0	0	1414	13519	5	1025	0	0	890	300
0	0	1414	13522	5	1030	0	0	890	300
0	0	1414	13522	5	1035	0	0	890	300
0	0	1418	13522	5	1040	0	0	890	300
0	0	1418	13522	5	1045	0	0	890	300
0	0	1423	13522	5	1050	0	0	890	300
0	0	1427	13522	5	1055	0	0	890	300
0	0	1430	13522	5	1060	0	0	890	300
0	0	1435	13518	5	1065	0	0	890	300
0	0	1441	13518	5	1070	0	0	890	300
0	0	1441	13518	2	1072	1	375	890	300
0	0	1450	13514	5	1077	1	372	890	300
0	0	1454	13510	5	1082	1	375	890	300
0	0	1454	13510	5	1087	1	512	890	320
0	0	1462	13510	5	1092	1	641	890	320
0	0	1469	13510	5	1097	1	693	880	330
0	0	1478	13515	5	1102	1	736	880	350
0	0	1492	13519	5	1107	1	754	880	360
0	0	1507	13525	5	1112	1	800	880	360
0	0	1523	13532	5	1117	1	818	880	380
0	0	1539	13540	5	1122	1	833	880	380
0	0	1554	13551	5	1127	1	843	880	390
0	0	1571	13563	5	1132	1	860	880	390
0	0	1588	13577	5	1137	1	871	880	390
0	0	1606	13597	5	1142	1	879	880	410
0	0	1626	13618	5	1147	1	888	880	410
0	0	1645	13642	5	1152	1	890	880	420
0	0	1663	13669	5	1157	1	895	880	420
0	0	1681	13696	5	1162	1	900	900	420
0	0	1699	13726	5	1167	1	904	900	420
0	0	1715	13757	5	1172	1	902	900	420
0	0	1731	13790	5	1177	1	903	900	440
0	0	1744	13823	5	1182	1	906	900	440
0	0	1756	13857	5	1187	1	907	900	450
0	0	1768	13894	5	1192	1	909	900	450
0	0	1779	13930	5	1197	1	911	900	450
0	0	1788	13967	5	1202	1	911	900	450
0	0	1796	14004	5	1207	1	914	900	450
0	0	1803	14040	5	1212	1	919	900	470
0	0	1811	14076	5	1217	1	920	910	470
0	0	1818	14112	5	1222	1	922	910	480
0	0	1824	14149	5	1227	1	923	910	480
0	0	1830	14186	5	1232	1	923	910	480
0	0	1833	14224	5	1237	1	923	910	480
0	0	1833	14263	5	1242	1	923	910	480
0	0	1833	14305	5	1247	1	922	930	480
0	0	1837	14350	5	1252	1	922	930	480
0	0	1837	14397	5	1257	1	923	940	480
0	0	1833	14449	5	1262	1	923	940	480
0	0	1833	14505	5	1267	1	920	970	480
0	0	1824	14564	5	1272	1	918	970	480
0	0	1816	14624	5	1277	1	916	980	480
0	0	1809	14681	5	1282	1	907	980	480
0	0	1803	14732	5	1287	1	894	980	480
0	0	1798	14778	5	1292	1	888	1000	480
0	0	1793	14817	5	1297	1	887	1010	500
0	0	1788	14852	5	1302	1	883	1010	500
0	0	1782	14884	5	1307	1	883	1020	500
0	0	1776	14911	5	1312	1	883	1020	500
0	0	1770	14936	5	1317	1	886	1020	500
0	0	1763	14958	5	1322	1	884	1020	500
0	0	1755	14978	5	1327	1	886	1020	500
0	0	1746	14996	5	1332	1	885	1020	500
0	0	1737	15013	5	1337	1	886	1010	500
0	0	1729	15028	5	1342	1	886	1010	500
0	0	1722	15040	5	1347	1	886	1010	500
0	0	1716	15051	5	1352	1	886	1010	500
0	0	1709	15059	5	1357	1	884	990	510
0	0	1702	15066	5	1362	1	883	990	510
0	0	1696	15072	5	1367	1	882	990	510
0	0	1690	15076	5	1372	1	882	990	510
0	0	1686	15076	5	1377	1	883	990	510
0	0	1681	15079	5	1382	1	883	990	510
0	0	1677	15079	5	1387	1	883	990	510
0	0	1672	15079	5	1392	1	883	990	510
0	0	1667	15075	5	1397	1	883	990	510
0	0	1662	15075	5	1402	1	883	990	510
0	0	1657	15069	5	1407	1	883	990	510
0	0	1653	15064	5	1412	1	885	980	500
0	0	1648	15059	5	1417	1	889	980	500
0	0	1648	15054	5	1422	1	890	980	480
0	0	1642	15048	5	1427	1	892	980	480
0	0	1642	15041	5	1432	1	893	980	480
0	0	1638	15032	5	1437	1	896	980	480
0	0	1638	15022	5	1442	1	896	980	480
0	0	1638	15009	5	1447	1	896	980	480
0	0	1634	14994	5	1452	1	897	1000	480
0	0	1634	14977	5	1457	1	897	1000	480
0	0	1629	14958	5	1462	1	899	1000	480
0	0	1629	14939	5	1467	1	899	1000	480
0	0	1629	14920	5	1472	1	903	1000	480
0	0	1629	14900	5	1477	1	909	1000	480
0	0	1629	14878	5	1482	1	909	1000	480
0	0	1634	14854	5	1487	1	914	1000	480
0	0	1634	14829	5	1492	1	916	1000	480
0	0	1634	14803	5	1497	1	918	1000	480
0	0	1634	14777	5	1502	1	923	1000	480
0	0	1638	14751	5	1507	1	926	1000	470
0	0	1638	14724	5	1512	1	932	1000	470
0	0	1642	14695	5	1517	1	937	990	450
0	0	1642	14668	5	1522	1	939	1000	450
0	0	1649	14640	5	1527	1	940	1000	450
0	0	1649	14610	5	1532	1	942	1000	450
0	0	1655	14578	5	1537	1	942	1000	450
0	0	1658	14546	5	1542	1	944	1020	440
0	0	1663	14513	5	1547	1	944	1020	440
0	0	1668	14482	5	1552	1	946	1020	440
0	0	1672	14452	5	1557	1	949	1020	440
0	0	1677	14420	5	1562	1	951	1020	440
0	0	1683	14389	5	1567	1	954	1020	440
0	0	1688	14358	5	1572	1	956	1030	440
0	0	1695	14330	5	1577	1	958	1030	440
0	0	1701	14300	5	1582	1	963	1020	440
0	0	1707	14271	5	1587	1	966	1020	440
0	0	1713	14241	5	1592	1	967	1020	440
0	0	1718	14212	5	1597	1	969	1020	440
0	0	1722	14185	5	1602	1	971	1000	450
0	0	1726	14159	5	1607	1	974	1000	450
0	0	1732	14134	5	1612	1	977	1000	450
0	0	1738	14107	5	1617	1	980	990	450
0	0	1745	14082	5	1622	1	980	990	450
0	0	1751	14057	5	1627	1	980	990	450
0	0	1755	14035	5	1632	1	980	970	450
0	0	1760	14015	5	1637	1	980	960	450
0	0	1764	13995	5	1642	1	979	960	450
0	0	1768	13975	5	1647	1	979	940	450
0	0	1774	13957	5	1652	1	979	940	450
0	0	1778	13940	5	1657	1	978	940	450
0	0	1778	13924	5	1662	1	977	940	450
0	0	1782	13909	5	1667	1	975	930	450
0	0	1782	13894	5	1672	1	968	930	440
0	0	1782	13881	5	1677	1	956	930	440
0	0	1788	13869	5	1682	1	943	930	420
0	0	1794	13858	5	1687	1	920	930	440
0	0	1798	13846	5	1692	1	891	930	440
0	0	1803	13834	5	1697	1	843	930	450
0	0	1808	13822	5	1702	1	737	930	450
0	0	1813	13809	5	1707	1	419	930	450
0	0	1813	13809	5	1712	0	0	930	450
0	0	1823	13782	5	1717	0	0	940	450
0	0	1826	13770	5	1722	0	0	940	450
0	0	1826	13760	5	1727	0	0	940	450
0	0	1826	13753	5	1732	0	0	940	450
0	0	1826	13749	5	1737	0	0	940	440
0	0	1826	13749	5	1742	0	0	940	440
0	0	1832	13749	5	1747	0	0	940	420
0	0	1839	13749	5	1752	0	0	940	420
0	0	1847	13755	5	1757	0	0	940	420
0	0	1859	13760	5	1762	0	0	940	420
0	0	1872	13765	5	1767	0	0	940	420
0	0	1889	13770	5	1772	0	0	940	420
0	0	1910	13770	5	1777	0	0	930	410
0	0	1931	13775	5	1782	0	0	930	410
0	0	1953	13775	5	1787	0	0	950	390
0	0	1975	13775	5	1792	0	0	950	390
0	0	1995	13769	5	1797	0	0	960	390
0	0	2012	13764	5	1802	0	0	960	390
0	0	2026	13758	5	1807	0	0	960	390
0	0	2038	13752	5	1812	0	0	970	390
0	0	2045	13746	5	1817	0	0	970	390
0	0	2053	13741	5	1822	0	0	980	410
0	0	2058	13738	5	1827	0	0	990	410
0	0	2061	13738	5	1832	0	0	990	420
0	0	2061	13738	5	1837	0	0	990	420
0	0	2065	13738	5	1842	0	0	990	420
0	0	2065	13745	5	1847	0	0	1020	430
0	0	2065	13749	5	1852	0	0	1020	430
0	0	2069	13754	5	1857	0	0	1020	440
0	0	2069	13758	5	1862	0	0	1020	440
0	0	2069	13761	5	1867	0	0	1020	440
0	0	2069	13766	5	1872	0	0	1010	460
0	0	2065	13770	5	1877	0	0	1010	460
0	0	2065	13775	5	1882	0	0	1010	470
0	0	2061	13780	5	1887	0	0	1010	470
0	0	2061	13785	5	1892	0	0	1010	470
0	0	2057	13790	5	1897	0	0	1010	470
0	0	2057	13795	5	1902	0	0	1010	470
0	0	2052	13799	5	1907	0	0	1000	480
0	0	2052	13804	5	1912	0	0	1000	480
0	0	2048	13809	5	1917	0	0	1000	480
0	0	2048	13812	5	1922	0	0	1000	480
0	0	2048	13816	5	1927	0	0	1000	480
0	0	2043	13816	5	1932	0	0	1000	480
0	0	2043	13822	5	1937	0	0	1000	480
0	0	2043	13822	5	1942	0	0	980	480
0	0	2043	13826	5	1947	0	0	980	480
0	0	2039	13826	5	1952	0	0	980	480
0	0	2039	13830	5	1957	0	0	980	480
0	0	2039	13830	5	1962	0	0	980	480
0	0	2039	13836	5	1967	0	0	970	480
0	0	2034	13836	5	1972	0	0	970	480
0	0	2034	13836	4	1976	1	388	970	500
0	0	2030	13840	5	1981	1	434	970	500
0	0	2026	13844	5	1986	1	588	970	510
0	0	2026	13849	5	1991	1	669	970	510
0	0	2021	13854	5	1996	1	700	950	510
0	0	2017	13859	5	2001	1	720	950	510
0	0	2017	13865	5	2006	1	753	950	510
0	0	2013	13869	5	2011	1	783	950	510
0	0	2013	13869	5	2016	1	807	950	500
0	0	2007	13875	5	2021	1	824	950	500
0	0	2004	13875	5	2026	1	834	940	480
0	0	2000	13882	5	2031	1	850	940	480
0	0	1996	13887	5	2036	1	865	940	480
0	0	1992	13892	5	2041	1	874	940	480
0	0	1986	13897	5	2046	1	876	940	480
0	0	1979	13904	5	2051	1	880	940	480
0	0	1971	13912	5	2056	1	884	940	480
0	0	1961	13919	5	2061	1	892	940	480
0	0	1954	13924	5	2066	1	898	940	480
0	0	1947	13929	5	2071	1	902	940	480
0	0	1941	13932	5	2076	1	907	940	480
0	0	1936	13932	5	2081	1	909	940	480
0	0	1929	13938	5	2086	1	909	940	480
0	0	1923	13938	5	2091	1	913	940	480
0	0	1916	13938	5	2096	1	916	940	480
0	0	1909	13938	5	2101	1	921	930	480
0	0	1903	13938	5	2106	1	927	930	470
0	0	1898	13938	5	2111	1	933	930	470
0	0	1894	13938	5	2116	1	936	930	450
0	0	1894	13933	5	2121	1	938	930	450
0	0	1888	13929	5	2126	1	938	930	450
0	0	1884	13924	5	2131	1	938	930	450
0	0	1879	13918	5	2136	1	940	930	450
0	0	1874	13911	5	2141	1	940	930	450
0	0	1871	13902	5	2146	1	940	930	450
0	0	1871	13890	5	2151	1	940	930	450
0	0	1866	13876	5	2156	1	940	930	450
0	0	1863	13860	5	2161	1	939	930	450
0	0	1859	13842	5	2166	1	939	930	450
0	0	1855	13822	5	2171	1	939	930	450
0	0	1851	13803	5	2176	1	940	930	450
0	0	1851	13784	5	2181	1	941	930	450
0	0	1851	13766	5	2186	1	941	930	450
0	0	1851	13751	5	2191	1	943	930	450
0	0	1855	13735	5	2196	1	942	930	450
0	0	1855	13720	5	2201	1	943	930	450
0	0	1861	13707	5	2206	1	943	930	450
0	0	1865	13694	5	2211	1	942	930	450
0	0	1865	13683	5	2216	1	942	930	450
0	0	1872	13673	5	2221	1	942	930	450
0	0	1877	13663	5	2226	1	942	930	450
0	0	1881	13654	5	2231	1	941	930	450
0	0	1887	13646	5	2236	1	941	930	450
0	0	1893	13640	5	2241	1	941	930	450
0	0	1899	13634	5	2246	1	941	910	450
0	0	1907	13630	5	2251	1	941	910	450
0	0	1915	13626	5	2256	1	941	910	450
0	0	1926	13626	5	2261	1	942	910	450
0	0	1936	13626	5	2266	1	941	910	450
0	0	1945	13630	5	2271	1	940	910	450
0	0	1955	13635	5	2276	1	941	910	450
0	0	1964	13642	5	2281	1	941	900	450
0	0	1974	13652	5	2286	1	941	900	450
0	0	1986	13666	5	2291	1	941	900	450
0	0	1997	13683	5	2296	1	941	900	470
0	0	2008	13700	5	2301	1	941	900	470
0	0	2018	13720	5	2306	1	941	900	480
0	0	2027	13742	5	2311	1	941	900	480
0	0	2036	13765	5	2316	1	941	900	480
0	0	2043	13790	5	2321	1	940	900	480
0	0	2051	13813	5	2326	1	941	900	480
0	0	2056	13834	5	2331	1	941	900	480
0	0	2061	13853	5	2336	1	941	900	480
0	0	2064	13868	5	2341	1	941	900	480
0	0	2064	13882	5	2346	1	942	900	480
0	0	2064	13894	5	2351	1	942	900	480
0	0	2068	13904	5	2356	1	942	910	480
0	0	2068	13912	5	2361	1	942	910	480
0	0	2068	13918	5	2366	1	942	910	480
0	0	2068	13918	5	2371	1	942	910	480
0	0	2068	13923	5	2376	1	943	910	480
0	0	2068	13923	5	2381	1	944	910	480
0	0	2068	13923	5	2386	1	944	910	480
0	0	2068	13923	5	2391	1	946	910	480
0	0	2068	13923	5	2396	1	948	910	480
0	0	2068	13923	5	2401	1	950	910	480
0	0	2068	13918	5	2406	1	951	910	480
0	0	2068	13918	5	2411	1	953	910	480
0	0	2068	13911	5	2416	1	955	910	480
0	0	2064	13906	5	2421	1	957	910	480
0	0	2064	13896	5	2426	1	958	910	480
0	0	2064	13884	5	2431	1	959	910	480
0	0	2064	13868	5	2436	1	960	910	480
0	0	2064	13849	5	2441	1	960	910	480
0	0	2064	13831	5	2446	1	960	910	480
0	0	2064	13814	5	2451	1	961	910	480
0	0	2064	13796	5	2456	1	963	910	480
0	0	2064	13781	5	2461	1	964	910	480
0	0	2064	13764	5	2466	1	967	910	480
0	0	2069	13746	5	2471	1	969	910	480
0	0	2069	13728	5	2476	1	968	910	480
0	0	2075	13711	5	2481	1	968	910	500
0	0	2075	13698	5	2486	1	968	910	500
0	0	2080	13685	5	2491	1	968	910	510
0	0	2080	13672	5	2496	1	968	910	510
0	0	2087	13659	5	2501	1	968	910	510
0	0	2091	13647	5	2506	1	968	910	510
0	0	2097	13637	5	2511	1	968	910	510
0	0	2104	13629	5	2516	1	968	910	510
0	0	2110	13622	5	2521	1	969	910	510
0	0	2116	13617	5	2526	1	968	910	510
0	0	2122	13613	5	2531	1	968	900	510
0	0	2128	13613	5	2536	1	968	900	510
0	0	2136	13613	5	2541	1	968	900	510
0	0	2144	13613	5	2546	1	968	900	510
0	0	2151	13613	5	2551	1	968	900	510
0	0	2158	13613	5	2556	1	968	900	510
0	0	2167	13613	5	2561	1	968	900	510
0	0	2176	13620	5	2566	1	969	900	510
0	0	2189	13628	5	2571	1	970	900	530
0	0	2201	13640	5	2576	1	970	900	530
0	0	2214	13654	5	2581	1	970	900	540
0	0	2228	13670	5	2586	1	971	900	540
0	0	2242	13689	5	2591	1	971	900	540
0	0	2255	13709	5	2596	1	971	900	540
0	0	2269	13730	5	2601	1	971	900	560
0	0	2282	13752	5	2606	1	972	900	560
0	0	2294	13775	5	2611	1	971	900	570
0	0	2307	13801	5	2616	1	972	900	570
0	0	2320	13829	5	2621	1	972	900	570
0	0	2330	13855	5	2626	1	972	900	570
0	0	2340	13879	5	2631	1	972	900	560
0	0	2347	13900	5	2636	1	972	900	560
0	0	2355	13921	5	2641	1	972	900	540
0	0	2361	13940	5	2646	1	972	900	540
0	0	2367	13959	5	2651	1	973	870	540
0	0	2373	13978	5	2656	1	972	870	540
0	0	2378	13996	5	2661	1	972	860	540
0	0	2383	14014	5	2666	1	972	860	540
0	0	2387	14029	5	2671	1	972	830	540
0	0	2387	14041	5	2676	1	973	830	540
0	0	2393	14049	5	2681	1	973	820	530
0	0	2393	14056	5	2686	1	973	820	530
0	0	2397	14062	5	2691	1	972	800	510
0	0	2397	14067	5	2696	1	973	800	510
0	0	2397	14072	5	2701	1	973	790	530
0	0	2397	14072	5	2706	1	973	780	520
0	0	2397	14076	5	2711	1	972	780	530
0	0	2401	14076	5	2716	1	972	780	530
0	0	2401	14076	5	2721	1	972	780	530
0	0	2401	14076	5	2726	1	972	780	530
0	0	2401	14076	5	2731	1	972	780	530
0	0	2401	14076	5	2736	1	973	780	530
0	0	2401	14076	5	2741	1	973	780	530
0	0	2401	14076	5	2746	1	973	780	530
0	0	2401	14076	5	2751	1	973	780	530
0	0	2401	14076	5	2756	1	973	780	530
0	0	2401	14072	5	2761	1	973	780	530
0	0	2401	14072	5	2766	1	972	780	530
0	0	2401	14072	5	2771	1	972	790	530
0	0	2401	14067	5	2776	1	972	790	530
0	0	2401	14067	5	2781	1	973	790	530
0	0	2401	14060	5	2786	1	972	790	530
0	0	2401	14056	5	2791	1	973	790	530
0	0	2401	14053	5	2796	1	973	790	530
0	0	2401	14049	5	2801	1	974	790	530
0	0	2401	14045	5	2806	1	975	790	530
0	0	2405	14040	5	2811	1	977	790	530
0	0	2405	14034	5	2816	1	978	790	530
0	0	2405	14027	5	2821	1	979	790	530
0	0	2405	14020	5	2826	1	980	790	530
0	0	2409	14012	5	2831	1	982	820	530
0	0	2409	14003	5	2836	1	982	820	540
0	0	2409	13991	5	2841	1	983	820	540
0	0	2413	13978	5	2846	1	983	820	540
0	0	2413	13965	5	2851	1	986	820	540
0	0	2413	13951	5	2856	1	986	820	540
0	0	2413	13936	5	2861	1	987	820	540
0	0	2413	13920	5	2866	1	989	820	540
0	0	2417	13901	5	2871	1	989	820	540
0	0	2417	13879	5	2876	1	990	830	540
0	0	2417	13857	5	2881	1	991	830	540
0	0	2417	13833	5	2886	1	992	830	540
0	0	2417	13806	5	2891	1	992	860	530
0	0	2417	13778	5	2896	1	991	860	530
0	0	2417	13746	5	2901	1	992	880	510
0	0	2417	13710	5	2906	1	991	880	510
0	0	2417	13671	5	2911	1	991	880	510
0	0	2417	13633	5	2916	1	992	880	510
0	0	2417	13596	5	2921	1	990	880	510
0	0	2417	13562	5	2926	1	990	900	510
0	0	2420	13530	5	2931	1	990	900	510
0	0	2420	13500	5	2936	1	990	900	510
0	0	2425	13470	5	2941	1	990	900	510
0	0	2425	13442	5	2946	1	991	900	500
0	0	2430	13418	5	2951	1	990	900	500
0	0	2430	13397	5	2956	1	990	900	480
0	0	2435	13379	5	2961	1	990	880	480
0	0	2435	13364	5	2966	1	989	880	480
0	0	2435	13352	5	2971	1	988	870	480
0	0	2435	13341	5	2976	1	985	870	480
0	0	2435	13331	5	2981	1	981	870	480
0	0	2435	13322	5	2986	1	976	840	480
0	0	2435	13312	5	2991	1	965	840	480
0	0	2435	13306	5	2996	1	951	840	480
0	0	2435	13302	5	3001	1	932	840	480
0	0	2435	13302	5	3006	1	907	830	480
0	0	2435	13302	5	3011	1	873	830	480
0	0	2435	13298	5	3016	1	811	830	480
0	0	2435	13298	5	3021	1	635	830	480
0	0	2430	13302	5	3026	1	156	830	480
0	0	2430	13302	5	3031	0	0	830	480
0	0	2419	13318	5	3036	0	0	830	480
0	0	2409	13332	5	3041	0	0	830	480
0	0	2398	13352	5	3046	0	0	830	480
0	0	2386	13376	5	3051	0	0	830	480
0	0	2372	13408	5	3056	0	0	840	470
0	0	2360	13447	5	3061	0	0	840	450
0	0	2348	13495	5	3066	0	0	840	440
0	0	2341	13551	5	3071	0	0	850	420
0	0	2341	13614	5	3076	0	0	850	410
0	0	2341	13681	5	3081	0	0	860	380
0	0	2352	13747	5	3086	0	0	860	350
0	0	2370	13811	5	3091	0	0	880	320
0	0	2394	13873	5	3096	0	0	880	300
0	0	2425	13931	5	3101	0	0	870	300
0	0	2459	13983	5	3106	0	0	870	300
0	0	2493	14031	5	3111	0	0	870	300
0	0	2528	14071	5	3116	0	0	870	300
0	0	2563	14107	5	3121	0	0	870	300
0	0	2595	14139	5	3126	0	0	850	300
0	0	2623	14167	5	3131	0	0	850	300
0	0	2647	14190	5	3136	0	0	850	300
0	0	2668	14212	5	3141	0	0	850	300
0	0	2687	14232	5	3146	0	0	850	300
0	0	2706	14251	5	3151	0	0	850	300
0	0	2724	14271	5	3156	0	0	850	300
0	0	2743	14289	5	3161	0	0	840	300
0	0	2759	14309	5	3166	0	0	830	300
0	0	2772	14329	5	3171	0	0	830	300
0	0	2782	14349	5	3176	0	0	820	300
0	0	2787	14372	5	3181	0	0	830	300
0	0	2787	14394	5	3186	0	0	830	300
0	0	2791	14416	5	3191	0	0	830	300
0	0	2788	14440	5	3196	0	0	840	300
0	0	2784	14464	5	3201	0	0	840	300
0	0	2777	14489	5	3206	0	0	840	300
0	0	2763	14513	5	3211	0	0	840	300
0	0	2751	14536	5	3216	0	0	840	300
0	0	2735	14554	5	3221	0	0	840	300
0	0	2720	14568	5	3226	0	0	840	300
0	0	2706	14577	5	3231	0	0	840	300
0	0	2690	14577	5	3236	0	0	840	300
0	0	2673	14581	5	3241	0	0	840	300
0	0	2656	14581	5	3246	0	0	840	300
0	0	2638	14581	5	3251	0	0	840	300
0	0	2620	14581	5	3256	0	0	840	300
0	0	2602	14581	5	3261	0	0	840	300
0	0	2584	14581	5	3266	0	0	830	300
0	0	2567	14581	5	3271	0	0	830	300
0	0	2551	14585	5	3276	0	0	830	300
0	0	2535	14590	5	3281	0	0	830	300
0	0	2520	14598	5	3286	0	0	830	300
0	0	2507	14609	5	3291	0	0	830	300
0	0	2494	14627	5	3296	0	0	830	300
0	0	2483	14654	5	3301	0	0	830	300
0	0	2477	14690	5	3306	0	0	840	300
0	0	2473	14733	5	3311	0	0	840	300
0	0	2473	14792	5	3316	0	0	840	300
0	0	2481	14857	5	3321	0	0	850	300
0	0	2491	14937	5	3326	0	0	850	300
0	0	2491	14937	5	3331	0	0	850	300
0	0	2300	13556	5	3336	0	0	920	300
0	0	2304	13556	5	3341	0	0	920	300
0	0	2309	13552	5	3346	0	0	920	300
0	0	2318	13548	5	3351	0	0	920	300
0	0	2329	13544	5	3356	0	0	920	300
0	0	2337	13544	5	3361	0	0	920	300
0	0	2346	13538	5	3366	0	0	920	300
0	0	2352	13538	5	3371	0	0	920	300
0	0	2352	13538	5	3376	0	0	920	300
0	0	2352	13538	5	3381	0	0	910	300
0	0	2346	13538	5	3386	0	0	910	300
0	0	2332	13532	5	3391	0	0	910	300
0	0	2320	13524	5	3396	0	0	900	300
0	0	2320	13524	5	3401	0	0	900	300
0	0	2332	13535	5	3406	0	0	900	300
0	0	2352	13552	5	3411	0	0	900	300
0	0	2373	13568	5	3416	0	0	890	300
0	0	2383	13578	5	3421	0	0	890	300
0	0	2387	13578	5	3426	0	0	880	300
0	0	2387	13578	5	3431	0	0	880	300
0	0	2381	13572	5	3436	0	0	880	300
0	0	2376	13568	5	3441	0	0	870	300
0	0	2376	13568	5	3446	0	0	870	300
0	0	2370	13568	5	3451	0	0	870	300
0	0	2367	13568	5	3456	0	0	870	300
0	0	2367	13576	5	3461	0	0	870	300
0	0	2360	13586	5	3466	0	0	870	300
0	0	2354	13597	5	3471	0	0	870	300
0	0	2348	13608	5	3476	0	0	870	300
0	0	2341	13619	5	3481	0	0	870	300
0	0	2332	13631	5	3486	0	0	870	300
0	0	2325	13642	5	3491	0	0	880	300
0	0	2321	13651	5	3496	0	0	880	300
0	0	2321	13659	5	3501	0	0	880	300
0	0	2318	13666	5	3506	0	0	880	300
0	0	2318	13673	5	3511	0	0	890	300
0	0	2318	13680	5	3516	0	0	890	300
0	0	2312	13687	5	3521	0	0	890	300
0	0	2312	13693	5	3526	0	0	900	300
0	0	2312	13698	5	3531	0	0	900	300
0	0	2312	13705	5	3536	0	0	900	300
0	0	2312	13713	5	3541	0	0	900	300
0	0	2312	13722	5	3546	0	0	900	300
0	0	2312	13733	5	3551	0	0	900	300
0	0	2319	13742	5	3556	0	0	900	300
0	0	2323	13752	5	3561	0	0	910	300
0	0	2329	13760	5	3566	0	0	910	300
0	0	2335	13765	5	3571	0	0	910	300
0	0	2341	13771	5	3576	0	0	910	300
0	0	2347	13774	5	3581	0	0	920	300
0	0	2351	13774	5	3586	0	0	920	300
0	0	2356	13780	5	3591	0	0	920	300
0	0	2361	13780	5	3596	0	0	920	300
0	0	2366	13784	5	3601	0	0	920	300
0	0	2371	13789	5	3606	0	0	920	300
0	0	2377	13793	5	3611	0	0	920	300
0	0	2383	13799	5	3616	0	0	920	300
0	0	2389	13805	5	3621	0	0	920	300
0	0	2395	13810	5	3626	0	0	920	300
0	0	2402	13816	5	3631	0	0	920	300
0	0	2408	13823	5	3636	0	0	920	300
0	0	2414	13831	5	3641	0	0	920	300
0	0	2421	13840	5	3646	0	0	920	300
0	0	2428	13850	5	3651	0	0	910	300
0	0	2436	13861	5	3656	0	0	900	300
0	0	2443	13873	5	3661	0	0	900	300
0	0	2450	13883	5	3666	0	0	890	300
0	0	2457	13893	5	3671	0	0	880	300
0	0	2463	13902	5	3676	0	0	870	300
0	0	2470	13910	5	3681	0	0	870	300
0	0	2477	13918	5	3686	0	0	850	300
0	0	2483	13925	5	3691	0	0	850	300
0	0	2490	13931	5	3696	0	0	840	300
0	0	2495	13937	5	3701	0	0	830	300
0	0	2500	13943	5	3706	0	0	810	320
0	0	2505	13948	5	3711	0	0	800	320
0	0	2508	13952	5	3716	0	0	790	320
0	0	2512	13952	5	3721	0	0	780	320
0	0	2512	13957	5	3726	0	0	780	320
0	0	2517	13957	5	3731	0	0	770	320
0	0	2517	13961	5	3736	0	0	780	320
0	0	2521	13965	5	3741	0	0	770	340
0	0	2521	13969	5	3746	0	0	770	340
0	0	2521	13972	5	3751	0	0	770	350
0	0	2521	13977	5	3756	0	0	770	350
0	0	2517	13981	5	3761	0	0	770	350
0	0	2517	13987	5	3766	0	0	770	350
0	0	2514	13992	5	3771	0	0	770	350
0	0	2514	13998	5	3776	0	0	770	370
0	0	2509	14004	5	3781	0	0	770	370
0	0	2509	14009	5	3786	0	0	760	380
0	0	2505	14013	5	3791	0	0	760	380
0	0	2505	14013	5	3796	0	0	780	380
0	0	2501	14013	5	3801	0	0	780	380
0	0	2501	14013	5	3806	0	0	780	380
0	0	2496	14013	5	3811	0	0	780	380
0	0	2496	14013	5	3816	0	0	770	400
0	0	2489	14013	5	3821	0	0	770	400
0	0	2489	14013	5	3826	0	0	760	410
0	0	2484	14013	5	3831	0	0	760	410
0	0	2481	14013	5	3836	0	0	770	410
0	0	2481	14013	5	3841	0	0	770	410
0	0	2475	14013	5	3846	0	0	770	410
0	0	2475	14013	5	3851	0	0	770	410
0	0	2470	14013	5	3856	0	0	770	410
0	0	2470	14013	5	3861	0	0	770	410
0	0	2463	14013	5	3866	0	0	770	410
0	0	2463	14013	5	3871	0	0	760	430
0	0	2458	14013	5	3876	0	0	760	430
0	0	2458	14013	5	3881	0	0	760	440
0	0	2458	14013	2	3883	1	18	760	440
0	0	2452	14008	5	3888	1	131	760	440
0	0	2447	14008	5	3893	1	177	760	440
0	0	2447	14008	5	3898	1	249	750	440
0	0	2447	14008	5	3903	1	313	750	440
0	0	2447	14008	5	3908	1	375	750	440
0	0	2447	14008	5	3913	1	443	750	440
0	0	2447	14008	5	3918	1	525	750	440
0	0	2447	14008	5	3923	1	599	750	440
0	0	2447	14008	5	3928	1	654	750	440
0	0	2447	14008	5	3933	1	697	750	440
0	0	2451	14008	5	3938	1	734	750	440
0	0	2451	14008	5	3943	1	765	750	440
0	0	2456	14008	5	3948	1	791	760	440
0	0	2460	14008	5	3953	1	811	760	440
0	0	2464	14008	5	3958	1	827	760	440
0	0	2468	14008	5	3963	1	841	760	440
0	0	2473	14005	5	3968	1	853	760	440
0	0	2478	14005	5	3973	1	864	750	460
0	0	2484	14005	5	3978	1	871	750	460
0	0	2491	14008	5	3983	1	878	750	470
0	0	2498	14012	5	3988	1	887	750	470
0	0	2506	14017	5	3993	1	898	770	470
0	0	2514	14024	5	3998	1	901	770	470
0	0	2522	14031	5	4003	1	902	770	470
0	0	2530	14038	5	4008	1	906	770	470
0	0	2539	14046	5	4013	1	912	770	470
0	0	2548	14057	5	4018	1	915	770	470
0	0	2558	14071	5	4023	1	920	770	470
0	0	2568	14085	5	4028	1	920	770	470
0	0	2577	14100	5	4033	1	921	770	470
0	0	2587	14114	5	4038	1	922	770	470
0	0	2596	14127	5	4043	1	924	770	470
0	0	2606	14141	5	4048	1	927	770	470
0	0	2618	14158	5	4053	1	928	780	470
0	0	2628	14175	5	4058	1	928	780	470
0	0	2640	14197	5	4063	1	928	770	490
0	0	2651	14218	5	4068	1	928	790	500
0	0	2661	14238	5	4073	1	928	790	500
0	0	2671	14259	5	4078	1	928	800	510
0	0	2681	14275	5	4083	1	928	800	510
0	0	2690	14291	5	4088	1	928	800	510
0	0	2698	14303	5	4093	1	927	830	510
0	0	2704	14313	5	4098	1	927	830	510
0	0	2708	14320	5	4103	1	926	840	510
0	0	2708	14324	5	4108	1	926	840	510
0	0	2708	14324	5	4113	1	926	860	510
0	0	2708	14324	5	4118	1	926	860	510
0	0	2708	14324	5	4123	1	926	880	510
0	0	2708	14324	5	4128	1	926	880	510
0	0	2708	14316	5	4133	1	928	880	510
0	0	2712	14306	5	4138	1	931	880	510
0	0	2712	14296	5	4143	1	932	900	510
0	0	2716	14285	5	4148	1	932	900	510
0	0	2716	14270	5	4153	1	932	900	510
0	0	2716	14251	5	4158	1	933	900	510
0	0	2716	14226	5	4163	1	934	900	510
0	0	2716	14198	5	4168	1	937	900	510
0	0	2716	14172	5	4173	1	937	900	510
0	0	2720	14148	5	4178	1	938	900	510
0	0	2720	14124	5	4183	1	941	880	510
0	0	2725	14103	5	4188	1	944	880	510
0	0	2725	14082	5	4193	1	944	880	510
0	0	2730	14062	5	4198	1	944	860	510
0	0	2734	14046	5	4203	1	946	860	510
0	0	2738	14033	5	4208	1	946	860	510
0	0	2744	14021	5	4213	1	946	840	510
0	0	2748	14014	5	4218	1	946	840	510
0	0	2752	14009	5	4223	1	946	840	510
0	0	2756	14009	5	4228	1	945	830	510
0	0	2760	14005	5	4233	1	944	830	510
0	0	2764	14005	5	4238	1	944	830	510
0	0	2764	14005	5	4243	1	941	800	510
0	0	2770	14005	5	4248	1	932	800	510
0	0	2775	14010	5	4253	1	905	800	510
0	0	2779	14017	5	4258	1	857	800	510
0	0	2782	14026	5	4263	1	720	790	500
0	0	2782	14040	5	4268	1	1	790	500
0	0	2782	14040	5	4273	0	0	790	500
0	0	2782	14084	5	4278	0	0	790	500
0	0	2777	14113	5	4283	0	0	790	500
0	0	2773	14147	5	4288	0	0	790	500
0	0	2769	14186	5	4293	0	0	790	500
0	0	2769	14234	5	4298	0	0	790	500
0	0	2776	14288	5	4303	0	0	790	500
0	0	2787	14350	5	4308	0	0	790	500
0	0	2807	14420	5	4313	0	0	790	500
0	0	2832	14498	5	4318	0	0	770	490
0	0	2861	14580	5	4323	0	0	780	470
0	0	2891	14660	5	4328	0	0	780	470
0	0	2918	14734	5	4333	0	0	770	460
0	0	2943	14797	5	4338	0	0	770	460
0	0	2963	14848	5	4343	0	0	760	440
0	0	2977	14889	5	4348	0	0	760	440
0	0	2986	14920	5	4353	0	0	750	440
0	0	2986	14941	5	4358	0	0	730	440
0	0	2986	14957	5	4363	0	0	730	440
0	0	2981	14965	5	4368	0	0	730	430
0	0	2975	14965	5	4373	0	0	730	430
0	0	2966	14969	5	4378	0	0	720	410
0	0	2959	14969	5	4383	0	0	720	410
0	0	2951	14963	5	4388	0	0	710	400
0	0	2942	14963	5	4393	0	0	700	420
0	0	2936	14958	5	4398	0	0	700	420
0	0	2930	14958	5	4403	0	0	670	430
0	0	2926	14952	5	4408	0	0	670	430
0	0	2926	14948	5	4413	0	0	670	430
0	0	2920	14944	5	4418	0	0	690	430
0	0	2920	14939	5	4423	0	0	690	430
0	0	2916	14931	5	4428	0	0	700	430
0	0	2916	14920	5	4433	0	0	700	430
0	0	2912	14907	5	4438	0	0	720	440
0	0	2912	14907	5	4443	1	506	720	460
0	0	2897	14883	5	4448	1	957	720	460
0	0	2889	14883	5	4453	1	957	730	470
0	0	2882	14879	5	4458	1	987	750	470
0	0	2878	14879	5	4463	1	1001	760	490
0	0	2878	14874	5	4468	1	1007	770	490
0	0	2878	14867	5	4473	1	1016	790	500
0	0	2878	14867	5	4478	1	1022	790	530
0	0	2882	14867	5	4483	1	1023	820	530
0	0	2882	14863	5	4488	1	1023	830	540
0	0	2882	14863	5	4493	1	1023	830	540
0	0	2882	14863	5	4498	1	1023	860	560
0	0	2882	14863	5	4503	1	1023	860	560
0	0	2882	14859	5	4508	1	1023	870	570
0	0	2882	14859	5	4513	1	1023	870	570
0	0	2882	14859	5	4518	1	1023	900	570
0	0	2882	14859	5	4523	1	1023	900	570
0	0	2885	14859	5	4528	1	1023	900	570
0	0	2885	14859	5	4533	1	1023	900	570
0	0	2885	14859	5	4538	1	1023	900	570
0	0	2885	14855	5	4543	1	1023	900	570
0	0	2885	14855	5	4548	1	1023	900	570
0	0	2885	14855	5	4553	1	1017	900	570
0	0	2885	14855	5	4558	1	1002	900	570
0	0	2885	14855	5	4563	1	984	900	570
0	0	2885	14855	5	4568	1	959	900	570
0	0	2885	14855	5	4573	1	923	900	570
0	0	2885	14855	5	4578	1	870	900	570
0	0	2885	14855	5	4583	1	733	900	570
0	0	2885	14846	5	4588	1	94	900	570
0	0	2885	14846	5	4593	0	0	900	570
0	0	2865	14819	5	4598	0	0	900	570
0	0	2854	14805	5	4603	0	0	900	570
0	0	2844	14797	5	4608	0	0	900	570
0	0	2837	14797	5	4613	0	0	900	570
0	0	2832	14804	5	4618	0	0	900	570
0	0	2829	14811	5	4623	0	0	900	560
0	0	2829	14818	5	4628	0	0	900	560
0	0	2832	14825	5	4633	0	0	900	540
0	0	2837	14829	5	4638	0	0	900	530
0	0	2844	14829	5	4643	0	0	900	530
0	0	2851	14829	5	4648	0	0	900	510
0	0	2856	14823	5	4653	0	0	900	510
0	0	2860	14813	5	4658	0	0	900	500
0	0	2860	14798	5	4663	0	0	900	500
0	0	2860	14776	5	4668	0	0	900	480
0	0	2860	14751	5	4673	0	0	880	470
0	0	2856	14720	5	4678	0	0	880	470
0	0	2850	14686	5	4683	0	0	870	450
0	0	2845	14652	5	4688	0	0	870	440
0	0	2839	14618	5	4693	0	0	850	440
0	0	2832	14585	5	4698	0	0	850	420
0	0	2826	14553	5	4703	0	0	850	420
0	0	2818	14523	5	4708	0	0	850	420
0	0	2810	14494	5	4713	0	0	830	410
0	0	2802	14466	5	4718	0	0	830	410
0	0	2793	14438	5	4723	0	0	830	390
0	0	2784	14411	5	4728	0	0	830	390
0	0	2776	14385	5	4733	0	0	830	390
0	0	2768	14360	5	4738	0	0	810	390
0	0	2761	14336	5	4743	0	0	810	390
0	0	2753	14315	5	4748	0	0	810	390
0	0	2745	14293	5	4753	0	0	810	390
0	0	2738	14275	5	4758	0	0	810	390
0	0	2732	14259	5	4763	0	0	810	390
0	0	2732	14244	5	4768	0	0	810	390
0	0	2726	14232	5	4773	0	0	810	390
0	0	2726	14223	5	4778	0	0	810	390
0	0	2722	14215	5	4783	0	0	830	390
0	0	2722	14209	5	4788	0	0	830	390
0	0	2716	14202	5	4793	0	0	830	390
0	0	2716	14195	5	4798	0	0	830	390
0	0	2710	14187	5	4803	0	0	830	390
0	0	2710	14179	5	4808	0	0	820	410
0	0	2704	14170	5	4813	0	0	820	410
0	0	2701	14161	5	4818	0	0	820	420
0	0	2697	14151	5	4823	0	0	820	420
0	0	2692	14139	5	4828	0	0	820	420
0	0	2688	14126	5	4833	0	0	820	420
0	0	2684	14111	5	4838	0	0	820	420
0	0	2680	14097	5	4843	0	0	830	420
0	0	2680	14083	5	4848	0	0	830	420
0	0	2677	14069	5	4853	0	0	820	440
0	0	2677	14056	5	4858	0	0	820	440
0	0	2677	14044	5	4863	0	0	820	450
0	0	2677	14033	5	4868	0	0	820	450
0	0	2681	14023	5	4873	0	0	820	450
0	0	2685	14014	5	4878	0	0	820	450
0	0	2688	14006	5	4883	0	0	820	450
0	0	2688	14006	4	4887	1	199	820	450
0	0	2692	13994	5	4892	1	349	810	470
0	0	2696	13989	5	4897	1	425	810	470
0	0	2696	13989	5	4902	1	619	810	480
0	0	2696	13985	5	4907	1	696	810	480
0	0	2702	13985	5	4912	1	729	810	480
0	0	2702	13985	5	4917	1	763	810	480
0	0	2708	13985	5	4922	1	793	810	480
0	0	2712	13985	5	4927	1	820	800	500
0	0	2717	13989	5	4932	1	841	800	500
0	0	2724	13992	5	4937	1	856	800	510
0	0	2732	13997	5	4942	1	872	800	510
0	0	2740	14003	5	4947	1	888	800	510
0	0	2747	14010	5	4952	1	888	800	510
0	0	2755	14018	5	4957	1	894	800	510
0	0	2762	14026	5	4962	1	904	800	510
0	0	2770	14034	5	4967	1	911	830	510
0	0	2779	14044	5	4972	1	919	830	510
0	0	2790	14056	5	4977	1	922	830	510
0	0	2799	14070	5	4982	1	924	830	510
0	0	2808	14084	5	4987	1	928	830	510
0	0	2816	14096	5	4992	1	932	830	510
0	0	2825	14107	5	4997	1	934	830	510
0	0	2835	14120	5	5002	1	939	830	510
0	0	2847	14133	5	5007	1	941	840	510
0	0	2857	14148	5	5012	1	942	840	510
0	0	2866	14162	5	5017	1	943	840	510
0	0	2876	14175	5	5022	1	948	860	510
0	0	2884	14188	5	5027	1	949	860	510
0	0	2893	14198	5	5032	1	949	860	510
0	0	2902	14207	5	5037	1	949	860	510
0	0	2909	14214	5	5042	1	949	870	530
0	0	2915	14218	5	5047	1	949	870	530
0	0	2921	14218	5	5052	1	949	870	540
0	0	2926	14224	5	5057	1	949	900	540
0	0	2931	14224	5	5062	1	949	900	540
0	0	2935	14224	5	5067	1	949	900	540
0	0	2940	14224	5	5072	1	951	900	540
0	0	2945	14220	5	5077	1	953	900	540
0	0	2952	14216	5	5082	1	955	900	540
0	0	2958	14209	5	5087	1	954	900	540
0	0	2963	14202	5	5092	1	954	900	540
0	0	2968	14193	5	5097	1	954	900	540
0	0	2973	14184	5	5102	1	956	900	540
0	0	2978	14172	5	5107	1	957	900	540
0	0	2984	14158	5	5112	1	959	900	540
0	0	2990	14140	5	5117	1	961	900	540
0	0	2996	14119	5	5122	1	966	900	540
0	0	3001	14098	5	5127	1	966	900	540
0	0	3004	14077	5	5132	1	965	900	540
0	0	3004	14057	5	5137	1	965	900	540
0	0	3004	14038	5	5142	1	966	900	540
0	0	3004	14020	5	5147	1	966	900	540
0	0	3008	14004	5	5152	1	966	900	540
0	0	3008	13991	5	5157	1	966	900	540
0	0	3012	13981	5	5162	1	966	900	540
0	0	3012	13975	5	5167	1	966	900	560
0	0	3016	13971	5	5172	1	966	900	560
0	0	3016	13971	5	5177	1	965	870	570
0	0	3016	13971	5	5182	1	965	870	570
0	0	3016	13971	5	5187	1	965	870	570
0	0	3016	13971	5	5192	1	965	870	570
0	0	3019	13971	5	5197	1	964	870	570
0	0	3019	13979	5	5202	1	963	850	570
0	0	3019	13985	5	5207	1	963	850	570
0	0	3019	13994	5	5212	1	962	850	570
0	0	3024	14005	5	5217	1	961	850	570
0	0	3024	14019	5	5222	1	961	850	570
0	0	3032	14037	5	5227	1	961	850	570
0	0	3038	14057	5	5232	1	962	850	570
0	0	3045	14076	5	5237	1	961	850	570
0	0	3052	14095	5	5242	1	961	850	570
0	0	3060	14112	5	5247	1	962	850	570
0	0	3067	14128	5	5252	1	961	850	570
0	0	3075	14142	5	5257	1	961	850	570
0	0	3084	14156	5	5262	1	961	850	570
0	0	3090	14166	5	5267	1	961	870	570
0	0	3096	14174	5	5272	1	961	870	570
0	0	3103	14180	5	5277	1	962	870	570
0	0	3110	14184	5	5282	1	963	870	570
0	0	3118	14184	5	5287	1	963	870	570
0	0	3126	14184	5	5292	1	964	870	570
0	0	3135	14184	5	5297	1	967	900	570
0	0	3144	14178	5	5302	1	969	900	570
0	0	3153	14170	5	5307	1	970	900	570
0	0	3163	14162	5	5312	1	973	900	590
0	0	3173	14151	5	5317	1	979	900	590
0	0	3185	14137	5	5322	1	982	900	600
0	0	3195	14120	5	5327	1	984	900	600
0	0	3206	14100	5	5332	1	988	900	600
0	0	3215	14080	5	5337	1	989	900	600
0	0	3224	14061	5	5342	1	989	900	600
0	0	3233	14044	5	5347	1	990	900	600
0	0	3240	14028	5	5352	1	990	900	600
0	0	3246	14011	5	5357	1	990	900	600
0	0	3253	13995	5	5362	1	990	900	600
0	0	3258	13981	5	5367	1	990	900	600
0	0	3265	13968	5	5372	1	990	900	600
0	0	3270	13959	5	5377	1	989	900	600
0	0	3270	13950	5	5382	1	988	900	620
0	0	3276	13944	5	5387	1	986	900	620
0	0	3276	13940	5	5392	1	976	900	630
0	0	3276	13937	5	5397	1	954	900	630
0	0	3281	13937	5	5402	1	921	900	630
0	0	3281	13937	5	5407	1	872	900	630
0	0	3281	13941	5	5412	1	756	900	630
0	0	3281	13948	5	5417	1	184	900	630
0	0	3281	13948	5	5422	0	0	900	630
0	0	3276	13981	5	5427	0	0	900	630
0	0	3269	14010	5	5432	0	0	900	630
0	0	3258	14047	5	5437	0	0	900	630
0	0	3247	14092	5	5442	0	0	900	630
0	0	3237	14150	5	5447	0	0	900	630
0	0	3231	14218	5	5452	0	0	900	630
0	0	3231	14299	5	5457	0	0	900	630
0	0	3239	14400	5	5462	0	0	900	650
0	0	3239	14400	5	5467	0	0	900	650
0	0	4595	14495	5	5472	0	0	990	300
0	0	4595	14503	5	5477	0	0	990	300
0	0	4584	14522	5	5482	0	0	990	300
0	0	4573	14550	5	5487	0	0	990	300
0	0	4559	14588	5	5492	0	0	980	300
0	0	4545	14627	5	5497	0	0	980	300
0	0	4535	14661	5	5502	0	0	980	300
0	0	4529	14690	5	5507	0	0	970	300
0	0	4536	14719	5	5512	0	0	970	300
0	0	4551	14745	5	5517	0	0	960	300
0	0	4581	14774	5	5522	0	0	950	300
0	0	4616	14809	5	5527	0	0	940	300
0	0	4650	14837	5	5532	0	0	930	300
0	0	4686	14857	5	5537	0	0	930	300
0	0	4714	14872	5	5542	0	0	920	300
0	0	4739	14877	5	5547	0	0	920	300
0	0	4762	14872	5	5552	0	0	910	300
0	0	4780	14867	5	5557	0	0	900	300
0	0	4794	14854	5	5562	0	0	900	300
0	0	4806	14841	5	5567	0	0	900	300
0	0	4816	14828	5	5572	0	0	900	300
0	0	4827	14812	5	5577	0	0	890	300
0	0	4842	14788	5	5582	0	0	890	300
0	0	4852	14760	5	5587	0	0	890	300
0	0	4860	14731	5	5592	0	0	880	300
0	0	4868	14708	5	5597	0	0	880	300
0	0	4875	14693	5	5602	0	0	880	300
0	0	4883	14676	5	5607	0	0	880	300
0	0	4888	14659	5	5612	0	0	870	300
0	0	4896	14640	5	5617	0	0	870	300
0	0	4896	14623	5	5622	0	0	870	300
0	0	4896	14610	5	5627	0	0	870	300
0	0	4899	14594	5	5632	0	0	870	300
0	0	4893	14584	5	5637	0	0	870	300
0	0	4887	14570	5	5642	0	0	870	300
0	0	4880	14559	5	5647	0	0	870	300
0	0	4880	14553	5	5652	0	0	870	300
0	0	4871	14539	5	5657	0	0	870	300
0	0	4871	14527	5	5662	0	0	870	300
0	0	4863	14516	5	5667	0	0	870	300
0	0	4857	14508	5	5672	0	0	870	300
0	0	4853	14502	5	5677	0	0	870	300
0	0	4847	14502	5	5682	0	0	870	300
0	0	4847	14499	5	5687	0	0	850	300
0	0	4840	14495	5	5692	0	0	850	300
0	0	4840	14495	5	5697	0	0	850	300
0	0	4840	14495	5	5702	0	0	850	300
0	0	4840	14495	5	5707	0	0	850	300
0	0	4845	14499	5	5712	0	0	850	300
0	0	4845	14499	5	5717	0	0	850	300
0	0	4845	14505	5	5722	0	0	850	300
0	0	4851	14510	5	5727	0	0	850	300
0	0	4851	14514	5	5732	0	0	850	300
0	0	4844	14518	5	5737	0	0	850	300
0	0	4838	14526	5	5742	0	0	850	300
0	0	4832	14532	5	5747	0	0	850	300
0	0	4827	14536	5	5752	0	0	850	300
0	0	4820	14536	5	5757	0	0	850	300
0	0	4813	14536	5	5762	0	0	850	300
0	0	4805	14530	5	5767	0	0	850	300
0	0	4796	14530	5	5772	0	0	850	300
0	0	4785	14530	5	5777	0	0	870	300
0	0	4776	14530	5	5782	0	0	870	300
0	0	4761	14530	5	5787	0	0	870	300
0	0	4746	14527	5	5792	0	0	870	300
0	0	4733	14520	5	5797	0	0	870	300
0	0	4714	14511	5	5802	0	0	870	300
0	0	4696	14503	5	5807	0	0	870	300
0	0	4676	14493	5	5812	0	0	870	300
0	0	4651	14482	5	5817	0	0	870	300
0	0	4624	14468	5	5822	0	0	870	300
0	0	4595	14453	5	5827	0	0	870	300
0	0	4563	14437	5	5832	0	0	880	300
0	0	4524	14419	5	5837	0	0	880	300
0	0	4483	14403	5	5842	0	0	880	300
0	0	4430	14384	5	5847	0	0	880	300
0	0	4368	14362	5	5852	0	0	880	300
0	0	4301	14337	5	5857	0	0	880	300
0	0	4227	14311	5	5862	0	0	880	300
0	0	4157	14279	5	5867	0	0	880	300
0	0	4091	14244	5	5872	0	0	880	300
0	0	4027	14209	5	5877	0	0	880	300
0	0	3969	14170	5	5882	0	0	880	300
0	0	3913	14132	5	5887	0	0	880	300
0	0	3861	14092	5	5892	0	0	880	300
0	0	3812	14044	5	5897	0	0	880	300
0	0	3765	13997	5	5902	0	0	870	300
0	0	3722	13949	5	5907	0	0	870	300
0	0	3680	13896	5	5912	0	0	870	300
0	0	3640	13851	5	5917	0	0	880	300
0	0	3601	13804	5	5922	0	0	900	300
0	0	3564	13762	5	5927	0	0	910	300
0	0	3528	13730	5	5932	0	0	920	300
0	0	3496	13699	5	5937	0	0	950	300
0	0	3468	13678	5	5942	0	0	970	300
0	0	3441	13663	5	5947	0	0	990	300
0	0	3421	13652	5	5952	0	0	1010	300
0	0	3406	13652	5	5957	0	0	1020	290
0	0	3397	13652	5	5962	0	0	1040	290
0	0	3393	13656	5	5967	0	0	1060	290
0	0	3393	13670	5	5972	0	0	1080	290
0	0	3393	13684	5	5977	0	0	1110	280
0	0	3402	13705	5	5982	0	0	1140	280
0	0	3410	13727	5	5987	0	0	1160	270
0	0	3421	13747	5	5992	0	0	1180	270
0	0	3432	13767	5	5997	0	0	1200	270
0	0	3441	13787	5	6002	0	0	1210	260
0	0	3451	13808	5	6007	0	0	1210	260
0	0	3461	13829	5	6012	0	0	1210	260
0	0	3471	13851	5	6017	0	0	1210	260
0	0	3484	13875	5	6022	0	0	1200	270
0	0	3497	13897	5	6027	0	0	1170	270
0	0	3510	13918	5	6032	0	0	1150	280
0	0	3521	13940	5	6037	0	0	1130	280
0	0	3532	13958	5	6042	0	0	1110	280
0	0	3539	13974	5	6047	0	0	1080	290
0	0	3545	13988	5	6052	0	0	1050	290
0	0	3551	13996	5	6057	0	0	1030	290
0	0	3557	14002	5	6062	0	0	1010	300
0	0	3564	14006	5	6067	0	0	990	300
0	0	3571	14011	5	6072	0	0	970	300
0	0	3575	14011	5	6077	0	0	950	300
0	0	3581	14016	5	6082	0	0	920	300
0	0	3585	14016	5	6087	0	0	910	300
0	0	3589	14019	5	6092	0	0	890	300
0	0	3593	14019	5	6097	0	0	870	300
0	0	3596	14019	5	6102	0	0	870	300
0	0	3596	14023	5	6107	0	0	870	300
0	0	3603	14023	5	6112	0	0	870	300
0	0	3607	14023	5	6117	0	0	870	300
0	0	3607	14023	5	6122	0	0	870	300
0	0	3613	14023	5	6127	0	0	870	300
0	0	3617	14023	5	6132	0	0	870	300
0	0	3617	14019	5	6137	0	0	870	300
0	0	3625	14019	5	6142	0	0	870	300
0	0	3629	14013	5	6147	0	0	870	300
0	0	3632	14008	5	6152	0	0	870	300
0	0	3637	14005	5	6157	0	0	870	300
0	0	3641	14000	5	6162	0	0	870	300
0	0	3647	13995	5	6167	0	0	870	300
0	0	3652	13989	5	6172	0	0	870	300
0	0	3657	13982	5	6177	0	0	870	300
0	0	3662	13976	5	6182	0	0	870	300
0	0	3666	13968	5	6187	0	0	870	300
0	0	3671	13962	5	6192	0	0	870	300
0	0	3676	13957	5	6197	0	0	850	300
0	0	3681	13952	5	6202	0	0	850	300
0	0	3686	13948	5	6207	0	0	850	300
0	0	3690	13943	5	6212	0	0	850	300
0	0	3694	13940	5	6217	0	0	850	300
0	0	3698	13940	5	6222	0	0	850	300
0	0	3702	13935	5	6227	0	0	850	300
0	0	3702	13935	5	6232	0	0	850	300
0	0	3706	13931	5	6237	0	0	850	300
0	0	3706	13927	5	6242	0	0	850	300
0	0	3706	13922	5	6247	0	0	850	300
0	0	3706	13915	5	6252	0	0	850	300
0	0	3706	13908	5	6257	0	0	850	300
0	0	3702	13901	5	6262	0	0	850	300
0	0	3702	13893	5	6267	0	0	850	300
0	0	3698	13882	5	6272	0	0	850	300
0	0	3694	13871	5	6277	0	0	850	300
0	0	3691	13860	5	6282	0	0	870	300
0	0	3687	13847	5	6287	0	0	870	300
0	0	3681	13838	5	6292	0	0	890	300
0	0	3675	13827	5	6297	0	0	900	300
0	0	3667	13818	5	6302	0	0	920	300
0	0	3656	13809	5	6307	0	0	920	300
0	0	3647	13801	5	6312	0	0	940	300
0	0	3632	13793	5	6317	0	0	960	300
0	0	3618	13788	5	6322	0	0	980	300
0	0	3603	13783	5	6327	0	0	990	300
0	0	3587	13778	5	6332	0	0	1010	300
0	0	3573	13775	5	6337	0	0	1020	290
0	0	3559	13769	5	6342	0	0	1030	290
0	0	3544	13763	5	6347	0	0	1050	290
0	0	3529	13756	5	6352	0	0	1060	290
0	0	3512	13749	5	6357	0	0	1070	290
0	0	3495	13743	5	6362	0	0	1080	290
0	0	3477	13738	5	6367	0	0	1080	290
0	0	3460	13734	5	6372	0	0	1070	290
0	0	3441	13734	5	6377	0	0	1070	290
0	0	3424	13734	5	6382	0	0	1060	290
0	0	3408	13734	5	6387	0	0	1060	290
0	0	3391	13734	5	6392	0	0	1050	290
0	0	3375	13737	5	6397	0	0	1050	290
0	0	3361	13737	5	6402	0	0	1040	290
0	0	3348	13741	5	6407	0	0	1040	290
0	0	3340	13741	5	6412	0	0	1040	290
0	0	3334	13741	5	6417	0	0	1030	290
0	0	3327	13741	5	6422	0	0	1030	290
0	0	3323	13746	5	6427	0	0	1030	290
0	0	3318	13751	5	6432	0	0	1030	290
0	0	3313	13756	5	6437	0	0	1020	290
0	0	3309	13761	5	6442	0	0	1020	290
0	0	3304	13765	5	6447	0	0	1020	290
0	0	3304	13769	5	6452	0	0	1020	290
0	0	3297	13774	5	6457	0	0	1020	290
0	0	3293	13778	5	6462	0	0	1020	290
0	0	3289	13781	5	6467	0	0	1020	290
0	0	3284	13785	5	6472	0	0	1010	300
0	0	3279	13785	5	6477	0	0	1010	300
0	0	3276	13788	5	6482	0	0	1010	300
0	0	3272	13788	5	6487	0	0	1010	300
0	0	3268	13788	5	6492	0	0	1010	300
0	0	3265	13788	5	6497	0	0	1010	300
0	0	3265	13792	5	6502	0	0	1010	300
0	0	3258	13792	5	6507	0	0	990	300
0	0	3258	13792	5	6512	0	0	990	300
0	0	3254	13792	5	6517	0	0	1000	320
0	0	3254	13792	5	6522	0	0	1010	350
0	0	3250	13792	5	6527	0	0	1010	350
0	0	3250	13789	5	6532	0	0	1020	380
0	0	3250	13789	5	6537	0	0	1010	400
0	0	3250	13789	5	6542	0	0	1030	430
0	0	3250	13785	5	6547	0	0	1040	460
0	0	3250	13785	5	6552	0	0	1040	490
0	0	3250	13781	5	6557	0	0	1050	500
0	0	3250	13781	5	6562	0	0	1050	500
0	0	3250	13774	5	6567	0	0	1050	500
0	0	3250	13771	5	6572	0	0	1050	500
0	0	3250	13767	5	6577	0	0	1020	500
0	0	3250	13762	5	6582	0	0	1020	500
0	0	3250	13757	5	6587	0	0	1020	500
0	0	3250	13750	5	6592	0	0	1020	500
0	0	3250	13742	5	6597	0	0	1020	500
0	0	3250	13733	5	6602	0	0	1010	500
0	0	3250	13724	5	6607	0	0	1010	500
0	0	3250	13714	5	6612	0	0	1010	500
0	0	3250	13705	5	6617	0	0	1010	500
0	0	3254	13695	5	6622	0	0	990	510
0	0	3254	13684	5	6627	0	0	990	510
0	0	3254	13672	5	6632	0	0	990	510
0	0	3257	13660	5	6637	0	0	990	510
0	0	3257	13647	5	6642	0	0	990	510
0	0	3257	13634	5	6647	0	0	990	510
0	0	3261	13619	5	6652	0	0	970	510
0	0	3261	13604	5	6657	0	0	970	510
0	0	3261	13587	5	6662	0	0	970	510
0	0	3261	13567	5	6667	0	0	970	510
0	0	3261	13543	5	6672	0	0	970	510
0	0	3261	13518	5	6677	0	0	970	510
0	0	3265	13491	5	6682	0	0	950	510
0	0	3265	13461	5	6687	0	0	950	510
0	0	3265	13432	5	6692	0	0	950	510
0	0	3260	13402	5	6697	0	0	950	510
0	0	3260	13371	5	6702	0	0	940	510
0	0	3254	13342	5	6707	0	0	940	510
0	0	3254	13313	5	6712	0	0	940	510
0	0	3250	13286	5	6717	0	0	940	510
0	0	3250	13263	5	6722	0	0	940	510
0	0	3250	13242	5	6727	0	0	940	510
0	0	3250	13224	5	6732	0	0	940	510
0	0	3250	13208	5	6737	0	0	940	510
0	0	3253	13195	5	6742	0	0	910	510
0	0	3258	13185	5	6747	0	0	910	510
0	0	3258	13178	5	6752	0	0	910	510
0	0	3265	13173	5	6757	0	0	910	510
0	0	3265	13169	5	6762	0	0	910	510
0	0	3268	13169	5	6767	0	0	910	510
0	0	3268	13164	5	6772	0	0	910	510
0	0	3268	13160	5	6777	0	0	910	510
0	0	3268	13157	5	6782	0	0	910	510
0	0	3265	13153	5	6787	0	0	910	510
0	0	3261	13153	5	6792	0	0	940	510
0	0	3256	13149	5	6797	0	0	940	510
0	0	3250	13149	5	6802	0	0	940	510
0	0	3245	13149	5	6807	0	0	940	510
0	0	3240	13149	5	6812	0	0	940	510
0	0	3236	13146	5	6817	0	0	940	510
0	0	3232	13146	5	6822	0	0	940	510
0	0	3232	13146	5	6827	0	0	940	510
0	0	3227	13142	5	6832	0	0	950	510
0	0	3223	13142	5	6837	0	0	950	510
0	0	3220	13138	5	6842	0	0	950	510
0	0	3214	13138	5	6847	0	0	970	510
0	0	3208	13133	5	6852	0	0	970	510
0	0	3201	13133	5	6857	0	0	990	510
0	0	3195	13129	5	6862	0	0	990	510
0	0	3188	13129	5	6867	0	0	1010	500
0	0	3180	13129	5	6872	0	0	1010	500
0	0	3173	13129	5	6877	0	0	1020	500
0	0	3164	13129	5	6882	0	0	1020	500
0	0	3154	13134	5	6887	0	0	1050	500
0	0	3144	13139	5	6892	0	0	1050	500
0	0	3131	13144	5	6897	0	0	1060	500
0	0	3115	13151	5	6902	0	0	1080	500
0	0	3096	13160	5	6907	0	0	1080	500
0	0	3071	13171	5	6912	0	0	1090	490
0	0	3041	13184	5	6917	0	0	1120	490
0	0	3007	13200	5	6922	0	0	1120	480
0	0	2969	13217	5	6927	0	0	1150	470
0	0	2929	13240	5	6932	0	0	1140	450
0	0	2890	13267	5	6937	0	0	1160	450
0	0	2853	13299	5	6942	0	0	1200	440
0	0	2820	13335	5	6947	0	0	1200	430
0	0	2793	13374	5	6952	0	0	1210	410
0	0	2768	13415	5	6957	0	0	1230	390
0	0	2749	13458	5	6962	0	0	1240	370
0	0	2733	13499	5	6967	0	0	1280	340
0	0	2717	13539	5	6972	0	0	1300	320
0	0	2703	13574	5	6977	0	0	1340	290
0	0	2690	13604	5	6982	0	0	1370	250
0	0	2674	13629	5	6987	0	0	1380	230
0	0	2659	13647	5	6992	0	0	1350	220
0	0	2644	13662	5	6997	0	0	1350	220
0	0	2626	13674	5	7002	0	0	1350	220
0	0	2604	13680	5	7007	0	0	1350	220
0	0	2579	13680	5	7012	0	0	1350	220
0	0	2546	13673	5	7017	0	0	1350	220
0	0	2512	13661	5	7022	0	0	1350	220
0	0	2474	13642	5	7027	0	0	1350	220
0	0	2430	13623	5	7032	0	0	1350	220
0	0	2385	13599	5	7037	0	0	1350	220
0	0	2324	13568	5	7042	0	0	1350	220
0	0	2324	13568	5	7047	0	0	1350	220
0	0	1157	12094	5	7052	0	0	1350	220
0	0	1177	12103	5	7057	0	0	1350	220
0	0	1217	12121	5	7062	0	0	1350	220
0	0	1272	12149	5	7067	0	0	1350	220
0	0	1342	12189	5	7072	0	0	1350	220
0	0	1405	12232	5	7077	0	0	1350	220
0	0	1463	12279	5	7082	0	0	1350	220
0	0	1520	12328	5	7087	0	0	1350	220
0	0	1577	12378	5	7092	0	0	1350	220
0	0	1636	12429	5	7097	0	0	1350	220
0	0	1697	12478	5	7102	0	0	1350	220
0	0	1759	12525	5	7107	0	0	1350	220
0	0	1822	12567	5	7112	0	0	1350	220
0	0	1886	12605	5	7117	0	0	1350	220
0	0	1950	12636	5	7122	0	0	1350	220
0	0	2011	12660	5	7127	0	0	1370	230
0	0	2069	12681	5	7132	0	0	1400	240
0	0	2122	12698	5	7137	0	0	1440	250
0	0	2170	12718	5	7142	0	0	1460	260
0	0	2214	12744	5	7147	0	0	1490	260
0	0	2252	12778	5	7152	0	0	1520	270
0	0	2281	12821	5	7157	0	0	1530	270
0	0	2303	12870	5	7162	0	0	1500	310
0	0	2322	12920	5	7167	0	0	1450	330
0	0	2338	12972	5	7172	0	0	1400	350
0	0	2357	13018	5	7177	0	0	1310	360
0	0	2378	13061	5	7182	0	0	1230	360
0	0	2401	13099	5	7187	0	0	1150	330
0	0	2427	13128	5	7192	0	0	1090	320
0	0	2457	13155	5	7197	0	0	1040	290
0	0	2488	13179	5	7202	0	0	1020	290
0	0	2522	13202	5	7207	0	0	1010	300
0	0	2556	13225	5	7212	0	0	990	300
0	0	2589	13249	5	7217	0	0	970	300
0	0	2622	13273	5	7222	0	0	950	300
0	0	2650	13294	5	7227	0	0	940	300
0	0	2674	13314	5	7232	0	0	930	300
0	0	2694	13329	5	7237	0	0	920	300
0	0	2711	13339	5	7242	0	0	920	300
0	0	2727	13348	5	7247	0	0	920	300
0	0	2740	13353	5	7252	0	0	920	300
0	0	2740	13353	5	7257	0	0	920	300
0	0	3269	13463	5	7262	0	0	1190	600
0	0	3278	13466	5	7267	0	0	1190	600
0	0	3292	13470	5	7272	0	0	1190	600
0	0	3316	13476	5	7277	0	0	1180	590
0	0	3345	13482	5	7282	0	0	1160	570
0	0	3372	13482	5	7287	0	0	1130	540
0	0	3397	13482	5	7292	0	0	1090	490
0	0	3419	13482	5	7297	0	0	1070	460
0	0	3440	13482	5	7302	0	0	1040	410
0	0	3460	13478	5	7307	0	0	1030	370
0	0	3483	13478	5	7312	0	0	1010	330
0	0	3504	13478	5	7317	0	0	990	300
0	0	3526	13483	5	7322	0	0	990	300
0	0	3549	13486	5	7327	0	0	990	300
0	0	3570	13490	5	7332	0	0	990	300
0	0	3589	13490	5	7337	0	0	990	300
0	0	3603	13490	5	7342	0	0	990	300
0	0	3610	13490	5	7347	0	0	990	300
0	0	3610	13485	5	7352	0	0	990	300
0	0	3610	13477	5	7357	0	0	990	300
0	0	3610	13466	5	7362	0	0	980	300
0	0	3610	13455	5	7367	0	0	980	300
0	0	3610	13446	5	7372	0	0	980	300
0	0	3606	13439	5	7377	0	0	970	300
0	0	3606	13439	5	7382	0	0	970	300
0	0	3606	13439	5	7387	0	0	960	300
0	0	3601	13439	5	7392	0	0	960	300
0	0	3597	13439	5	7397	0	0	960	300
0	0	3593	13439	5	7402	0	0	950	300
0	0	3587	13439	5	7407	0	0	950	300
0	0	3581	13442	5	7412	0	0	960	320
0	0	3572	13447	5	7417	0	0	950	330
0	0	3562	13453	5	7422	0	0	950	330
0	0	3550	13461	5	7427	0	0	950	330
0	0	3537	13469	5	7432	0	0	950	330
0	0	3523	13479	5	7437	0	0	950	330
0	0	3508	13491	5	7442	0	0	950	330
0	0	3492	13504	5	7447	0	0	950	330
0	0	3474	13519	5	7452	0	0	940	320
0	0	3456	13535	5	7457	0	0	940	320
0	0	3437	13552	5	7462	0	0	940	300
0	0	3419	13570	5	7467	0	0	950	300
0	0	3400	13588	5	7472	0	0	950	300
0	0	3379	13606	5	7477	0	0	960	300
0	0	3359	13624	5	7482	0	0	960	300
0	0	3338	13643	5	7487	0	0	970	300
0	0	3316	13661	5	7492	0	0	970	300
0	0	3295	13680	5	7497	0	0	980	300
0	0	3275	13699	5	7502	0	0	990	300
0	0	3256	13717	5	7507	0	0	990	300
0	0	3238	13733	5	7512	0	0	990	300
0	0	3222	13748	5	7517	0	0	990	300
0	0	3208	13762	5	7522	0	0	1010	300
0	0	3197	13774	5	7527	0	0	1010	300
0	0	3186	13786	5	7532	0	0	1010	300
0	0	3177	13796	5	7537	0	0	1020	290
0	0	3170	13805	5	7542	0	0	1040	320
0	0	3163	13813	5	7547	0	0	1050	340
0	0	3157	13819	5	7552	0	0	1080	370
0	0	3154	13824	5	7557	0	0	1090	390
0	0	3154	13830	5	7562	0	0	1110	420
0	0	3154	13835	5	7567	0	0	1130	450
0	0	3154	13840	5	7572	0	0	1160	470
0	0	3154	13845	5	7577	0	0	1180	490
0	0	3154	13850	5	7582	0	0	1180	490
0	0	3154	13857	5	7587	0	0	1180	490
0	0	3154	13863	5	7592	0	0	1170	500
0	0	3154	13870	5	7597	0	0	1150	480
0	0	3154	13876	5	7602	0	0	1120	490
0	0	3154	13882	5	7607	0	0	1090	490
0	0	3154	13887	5	7612	0	0	1080	500
0	0	3154	13891	5	7617	0	0	1060	500
0	0	3154	13895	5	7622	0	0	1050	500
0	0	3154	13895	5	7627	0	0	1020	490
0	0	3154	13900	5	7632	0	0	980	500
0	0	3154	13903	5	7637	0	0	970	480
0	0	3154	13903	5	7642	0	0	940	480
0	0	3154	13909	5	7647	0	0	930	480
0	0	3154	13912	5	7652	0	0	910	480
0	0	3154	13912	5	7657	0	0	900	480
0	0	3150	13912	5	7662	0	0	900	480
0	0	3150	13917	5	7667	0	0	900	480
0	0	3146	13917	5	7672	0	0	900	480
0	0	3146	13921	5	7677	0	0	880	480
0	0	3141	13921	5	7682	0	0	880	480
0	0	3141	13928	5	7687	0	0	880	480
0	0	3136	13928	5	7692	0	0	880	480
0	0	3132	13935	5	7697	0	0	880	480
0	0	3132	13938	5	7702	0	0	880	480
0	0	3127	13942	5	7707	0	0	880	480
0	0	3123	13947	5	7712	0	0	900	480
0	0	3118	13952	5	7717	0	0	900	480
0	0	3113	13957	5	7722	0	0	900	480
0	0	3109	13961	5	7727	0	0	900	480
0	0	3104	13964	5	7732	0	0	900	480
0	0	3100	13964	5	7737	0	0	900	480
0	0	3096	13970	5	7742	0	0	900	470
0	0	3090	13970	5	7747	0	0	900	470
0	0	3085	13976	5	7752	0	0	900	450
0	0	3079	13976	5	7757	0	0	900	450
0	0	3073	13981	5	7762	0	0	900	450
0	0	3068	13981	5	7767	0	0	900	450
0	0	3062	13981	5	7772	0	0	900	450
0	0	3057	13985	5	7777	0	0	900	450
0	0	3050	13985	5	7782	0	0	900	450
0	0	3044	13985	5	7787	0	0	900	450
0	0	3037	13985	5	7792	0	0	900	450
0	0	3030	13985	5	7797	0	0	900	450
0	0	3025	13985	5	7802	0	0	900	450
0	0	3020	13985	5	7807	0	0	900	450
0	0	3015	13985	5	7812	0	0	900	450
0	0	3010	13985	5	7817	0	0	900	450
0	0	3004	13985	5	7822	0	0	900	450
0	0	2999	13985	5	7827	0	0	900	440
0	0	2994	13985	5	7832	0	0	900	440
0	0	2989	13985	5	7837	0	0	900	420
0	0	2985	13981	5	7842	0	0	900	420
0	0	2981	13981	5	7847	0	0	900	420
0	0	2977	13981	5	7852	0	0	900	420
0	0	2974	13976	5	7857	0	0	900	420
0	0	2974	13976	5	7862	0	0	900	420
0	0	2967	13976	5	7867	0	0	900	420
0	0	2963	13972	5	7872	0	0	900	420
0	0	2959	13972	5	7877	0	0	900	420
0	0	2954	13972	5	7882	0	0	900	420
0	0	2949	13972	5	7887	0	0	900	420
0	0	2943	13972	5	7892	0	0	900	420
0	0	2936	13972	5	7897	0	0	900	420
0	0	2931	13972	5	7902	0	0	900	420
0	0	2927	13977	5	7907	0	0	900	420
0	0	2927	13977	5	7912	0	0	900	420
0	0	2923	13982	5	7917	0	0	900	420
0	0	2923	13986	5	7922	0	0	900	420
0	0	2916	13990	5	7927	0	0	900	420
0	0	2912	13996	5	7932	0	0	900	420
0	0	2909	14002	5	7937	0	0	900	420
0	0	2905	14008	5	7942	0	0	900	420
0	0	2905	14012	5	7947	0	0	900	420
0	0	2901	14016	5	7952	0	0	900	420
0	0	2901	14019	5	7957	0	0	900	410
0	0	2896	14023	5	7962	0	0	900	410
0	0	2896	14027	5	7967	0	0	900	390
0	0	2893	14027	5	7972	0	0	900	390
0	0	2893	14033	5	7977	0	0	900	390
0	0	2893	14033	5	7982	0	0	900	390
0	0	2889	14037	5	7987	0	0	900	390
0	0	2889	14037	5	7992	0	0	900	390
0	0	2889	14040	5	7997	0	0	900	390
0	0	2889	14040	5	8002	0	0	900	390
0	0	2889	14040	5	8007	0	0	900	390
0	0	2885	14044	5	8012	0	0	900	390
0	0	2885	14044	5	8017	0	0	900	390
0	0	2885	14044	5	8022	0	0	900	390
0	0	2885	14044	5	8027	0	0	900	390
0	0	2882	14044	5	8032	0	0	900	390
0	0	2882	14044	5	8037	0	0	900	390
0	0	2882	14044	5	8042	0	0	900	390
0	0	2878	14044	5	8047	0	0	900	390
0	0	2878	14044	5	8052	0	0	900	390
0	0	2878	14044	5	8057	0	0	900	390
0	0	2873	14044	5	8062	0	0	900	390
0	0	2873	14044	5	8067	0	0	900	390
0	0	2873	14044	5	8072	0	0	900	390
0	0	2873	14044	5	8077	0	0	900	390
0	0	2873	14044	5	8082	0	0	900	390
0	0	2873	14044	5	8087	0	0	900	390
0	0	2873	14044	5	8092	0	0	900	390
0	0	2873	14044	5	8097	0	0	900	390
0	0	2869	14044	5	8102	0	0	900	390
0	0	2869	14041	5	8107	0	0	900	390
0	0	2865	14041	5	8112	0	0	900	390
0	0	2865	14037	5	8117	0	0	900	390
0	0	2861	14037	5	8122	0	0	900	390
0	0	2861	14032	5	8127	0	0	900	390
0	0	2861	14032	5	8132	0	0	880	390
0	0	2857	14027	5	8137	0	0	880	390
0	0	2857	14027	5	8142	0	0	880	390
0	0	2854	14024	5	8147	0	0	880	390
0	0	2854	14024	5	8152	0	0	880	390
0	0	2850	14020	5	8157	0	0	880	390
0	0	2850	14020	5	8162	0	0	880	390
0	0	2845	14016	5	8167	0	0	880	390
0	0	2845	14016	5	8172	0	0	880	410
0	0	2845	14016	5	8177	0	0	880	410
0	0	2845	14012	5	8182	0	0	880	420
0	0	2845	14012	5	8187	0	0	880	420
0	0	2842	14012	5	8192	0	0	880	420
0	0	2842	14012	5	8197	0	0	880	420
0	0	2842	14012	5	8202	0	0	880	420
0	0	2842	14012	5	8207	0	0	880	420
0	0	2837	14016	5	8212	0	0	880	420
0	0	2837	14016	5	8217	0	0	880	420
0	0	2837	14020	5	8222	0	0	880	420
0	0	2833	14020	5	8227	0	0	880	420
0	0	2833	14023	5	8232	0	0	880	410
0	0	2828	14023	5	8237	0	0	880	410
0	0	2828	14027	5	8242	0	0	880	390
0	0	2825	14027	5	8247	0	0	880	390
0	0	2825	14027	5	8252	0	0	880	390
0	0	2825	14031	5	8257	0	0	880	390
0	0	2825	14034	5	8262	1	25	900	390
0	0	2825	14034	5	8267	1	36	900	390
0	0	2825	14038	5	8272	1	47	900	390
0	0	2825	14038	5	8277	1	66	900	390
0	0	2825	14038	5	8282	1	80	900	390
0	0	2825	14043	5	8287	1	97	900	390
0	0	2829	14043	5	8292	1	111	900	390
0	0	2829	14046	5	8297	1	135	900	390
0	0	2829	14046	5	8302	1	156	900	390
0	0	2832	14050	5	8307	1	174	900	390
0	0	2832	14050	5	8312	1	191	900	390
0	0	2836	14056	5	8317	1	209	900	390
0	0	2836	14056	5	8322	1	231	900	390
0	0	2836	14061	5	8327	1	245	900	390
0	0	2840	14065	5	8332	1	259	900	390
0	0	2840	14068	5	8337	1	273	900	390
0	0	2840	14072	5	8342	1	287	900	390
0	0	2840	14076	5	8347	1	290	900	390
0	0	2844	14079	5	8352	1	303	900	390
0	0	2844	14083	5	8357	1	317	900	390
0	0	2847	14088	5	8362	1	326	900	390
0	0	2847	14093	5	8367	1	340	900	390
0	0	2854	14097	5	8372	1	359	900	390
0	0	2858	14102	5	8377	1	369	900	410
0	0	2862	14106	5	8382	1	365	900	410
0	0	2862	14106	5	8387	1	362	900	420
0	0	2867	14112	5	8392	1	362	900	420
0	0	2867	14112	5	8397	1	359	900	420
0	0	2874	14117	5	8402	1	362	910	420
0	0	2878	14121	5	8407	1	365	910	420
0	0	2883	14121	5	8412	1	372	910	420
0	0	2888	14128	5	8417	1	382	910	420
0	0	2892	14132	5	8422	1	395	910	420
0	0	2897	14136	5	8427	1	407	910	420
0	0	2902	14140	5	8432	1	416	910	420
0	0	2907	14144	5	8437	1	419	930	420
0	0	2912	14148	5	8442	1	425	930	420
0	0	2915	14153	5	8447	1	431	930	420
0	0	2919	14158	5	8452	1	437	930	420
0	0	2922	14164	5	8457	1	440	930	420
0	0	2926	14169	5	8462	1	451	930	420
0	0	2926	14174	5	8467	1	457	940	420
0	0	2932	14177	5	8472	1	457	940	420
0	0	2932	14181	5	8477	1	454	940	420
0	0	2935	14181	5	8482	1	457	940	420
0	0	2935	14184	5	8487	1	454	940	420
0	0	2935	14184	5	8492	1	451	940	420
0	0	2935	14184	5	8497	1	451	940	420
0	0	2939	14184	5	8502	1	448	940	420
0	0	2939	14184	5	8507	1	448	940	420
0	0	2939	14184	5	8512	1	446	940	420
0	0	2943	14184	5	8517	1	448	940	420
0	0	2943	14184	5	8522	1	448	940	420
0	0	2949	14184	5	8527	1	451	940	420
0	0	2949	14184	5	8532	1	457	950	420
0	0	2953	14184	5	8537	1	457	950	420
0	0	2953	14180	5	8542	1	457	950	420
0	0	2958	14180	5	8547	1	457	950	420
0	0	2958	14180	5	8552	1	454	950	420
0	0	2963	14177	5	8557	1	457	950	420
0	0	2963	14177	5	8562	1	457	950	420
0	0	2969	14177	5	8567	1	454	950	420
0	0	2969	14172	5	8572	1	454	950	420
0	0	2973	14172	5	8577	1	457	950	420
0	0	2973	14172	5	8582	1	460	950	420
0	0	2973	14167	5	8587	1	462	950	420
0	0	2977	14167	5	8592	1	471	950	420
0	0	2977	14167	5	8597	1	482	950	420
0	0	2981	14162	5	8602	1	494	950	420
0	0	2981	14162	5	8607	1	509	950	420
0	0	2985	14158	5	8612	1	517	950	420
0	0	2985	14158	5	8617	1	525	950	420
0	0	2985	14152	5	8622	1	525	950	420
0	0	2990	14148	5	8627	1	527	940	420
0	0	2990	14142	5	8632	1	530	940	420
0	0	2990	14137	5	8637	1	530	940	420
0	0	2994	14131	5	8642	1	530	940	420
0	0	2994	14124	5	8647	1	527	940	420
0	0	2994	14118	5	8652	1	525	940	420
0	0	2994	14110	5	8657	1	525	940	420
0	0	2994	14104	5	8662	1	525	940	420
0	0	2994	14099	5	8667	1	525	940	420
0	0	2994	14094	5	8672	1	522	940	420
0	0	2994	14089	5	8677	1	522	940	420
0	0	2994	14083	5	8682	1	522	940	420
0	0	2994	14077	5	8687	1	522	930	420
0	0	2994	14071	5	8692	1	522	930	420
0	0	2994	14065	5	8697	1	522	930	420
0	0	2994	14060	5	8702	1	519	930	420
0	0	2994	14056	5	8707	1	519	910	420
0	0	2994	14052	5	8712	1	519	910	420
0	0	2994	14048	5	8717	1	519	910	420
0	0	2994	14044	5	8722	1	517	910	420
0	0	2994	14040	5	8727	1	517	910	420
0	0	2994	14036	5	8732	1	517	900	420
0	0	2994	14031	5	8737	1	517	900	420
0	0	2994	14027	5	8742	1	517	900	420
0	0	2994	14022	5	8747	1	517	900	420
0	0	2994	14018	5	8752	1	514	900	420
0	0	2994	14013	5	8757	1	512	900	420
0	0	2994	14008	5	8762	1	509	900	420
0	0	2994	14004	5	8767	1	509	900	420
0	0	2994	14001	5	8772	1	509	900	420
0	0	2994	14001	5	8777	1	509	900	420
0	0	2994	13997	5	8782	1	506	900	420
0	0	2994	13997	5	8787	1	499	900	420
0	0	2994	13997	5	8792	1	494	900	420
0	0	2994	13997	5	8797	1	485	900	420
0	0	2994	13997	5	8802	1	482	900	420
0	0	2994	13997	5	8807	1	482	900	420
0	0	2994	13997	5	8812	1	482	900	420
0	0	2994	13997	5	8817	1	482	900	420
0	0	2994	13997	5	8822	1	482	900	420
0	0	2994	13997	5	8827	1	479	900	420
0	0	2994	14001	5	8832	1	477	900	420
0	0	2994	14001	5	8837	1	474	900	420
0	0	2994	14001	5	8842	1	471	900	420
0	0	2994	14001	5	8847	1	468	900	420
0	0	2994	14005	5	8852	1	465	900	420
0	0	2994	14005	5	8857	1	462	900	420
0	0	2994	14005	5	8862	1	460	900	420
0	0	2994	14010	5	8867	1	462	900	420
0	0	2997	14010	5	8872	1	454	900	420
0	0	2997	14014	5	8877	1	460	900	420
0	0	2997	14014	5	8882	1	465	900	420
0	0	3001	14018	5	8887	1	465	900	420
0	0	3001	14022	5	8892	1	465	900	420
0	0	3006	14026	5	8897	1	468	900	420
0	0	3006	14031	5	8902	1	471	900	420
0	0	3013	14037	5	8907	1	468	900	420
0	0	3013	14042	5	8912	1	468	900	420
0	0	3017	14046	5	8917	1	468	900	420
0	0	3017	14051	5	8922	1	468	900	420
0	0	3017	14056	5	8927	1	465	900	420
0	0	3017	14063	5	8932	1	462	900	420
0	0	3017	14069	5	8937	1	460	900	420
0	0	3017	14075	5	8942	1	457	900	420
0	0	3017	14080	5	8947	1	454	900	420
0	0	3017	14085	5	8952	1	454	900	420
0	0	3017	14089	5	8957	1	454	900	420
0	0	3020	14094	5	8962	1	454	900	420
0	0	3020	14098	5	8967	1	454	900	440
0	0	3024	14103	5	8972	1	454	900	440
0	0	3024	14108	5	8977	1	457	900	450
0	0	3030	14113	5	8982	1	454	900	450
0	0	3034	14118	5	8987	1	457	910	450
0	0	3034	14124	5	8992	1	457	910	450
0	0	3040	14130	5	8997	1	457	910	450
0	0	3040	14135	5	9002	1	457	910	450
0	0	3045	14140	5	9007	1	457	910	450
0	0	3045	14145	5	9012	1	457	910	450
0	0	3050	14150	5	9017	1	457	930	450
0	0	3050	14154	5	9022	1	457	930	450
0	0	3055	14158	5	9027	1	454	930	450
0	0	3055	14163	5	9032	1	457	930	450
0	0	3058	14167	5	9037	1	457	930	450
0	0	3058	14167	5	9042	1	457	940	450
0	0	3062	14173	5	9047	1	457	940	450
0	0	3062	14173	5	9052	1	457	940	450
0	0	3066	14177	5	9057	1	457	940	450
0	0	3066	14177	5	9062	1	457	940	450
0	0	3066	14181	5	9067	1	457	940	450
0	0	3070	14181	5	9072	1	457	940	450
0	0	3070	14184	5	9077	1	457	940	450
0	0	3074	14184	5	9082	1	457	940	450
0	0	3074	14188	5	9087	1	454	940	450
0	0	3079	14188	5	9092	1	457	940	450
0	0	3079	14188	5	9097	1	457	940	450
0	0	3084	14192	5	9102	1	457	940	450
0	0	3084	14192	5	9107	1	457	940	450
0	0	3088	14192	5	9112	1	454	940	450
0	0	3088	14192	5	9117	1	454	940	450
0	0	3094	14195	5	9122	1	454	940	450
0	0	3094	14195	5	9127	1	454	940	450
0	0	3099	14195	5	9132	1	454	940	450
0	0	3099	14195	5	9137	1	457	960	450
0	0	3103	14195	5	9142	1	457	960	450
0	0	3103	14195	5	9147	1	457	960	450
0	0	3108	14195	5	9152	1	457	960	450
0	0	3108	14199	5	9157	1	457	960	450
0	0	3111	14199	5	9162	1	457	960	450
0	0	3111	14199	5	9167	1	454	960	450
0	0	3111	14199	5	9172	1	454	960	450
0	0	3115	14199	5	9177	1	454	960	450
0	0	3115	14199	5	9182	1	457	960	450
0	0	3120	14199	5	9187	1	457	960	450
0	0	3120	14199	5	9192	1	457	960	470
0	0	3127	14195	5	9197	1	457	960	470
0	0	3127	14195	5	9202	1	457	970	480
0	0	3133	14195	5	9207	1	457	970	480
0	0	3133	14195	5	9212	1	460	970	480
0	0	3138	14191	5	9217	1	460	970	480
0	0	3138	14191	5	9222	1	460	970	480
0	0	3142	14191	5	9227	1	462	970	480
0	0	3142	14191	5	9232	1	465	970	480
0	0	3147	14191	5	9237	1	471	970	480
0	0	3147	14187	5	9242	1	474	970	480
0	0	3151	14187	5	9247	1	479	970	480
0	0	3151	14183	5	9252	1	482	970	480
0	0	3155	14183	5	9257	1	485	970	480
0	0	3155	14179	5	9262	1	485	970	480
0	0	3159	14179	5	9267	1	485	970	480
0	0	3159	14176	5	9272	1	485	970	480
0	0	3159	14176	5	9277	1	485	970	480
0	0	3163	14176	5	9282	1	485	970	480
0	0	3163	14176	5	9287	1	485	970	480
0	0	3163	14172	5	9292	1	485	970	480
0	0	3163	14172	5	9297	1	485	970	480
0	0	3163	14172	5	9302	1	485	970	480
0	0	3163	14169	5	9307	1	485	970	480
0	0	3166	14169	5	9312	1	485	970	480
0	0	3166	14169	5	9317	1	485	970	480
0	0	3166	14169	5	9322	1	485	970	480
0	0	3166	14169	5	9327	1	485	970	480
0	0	3166	14165	5	9332	1	485	970	480
0	0	3166	14165	5	9337	1	488	970	480
0	0	3170	14161	5	9342	1	488	970	480
0	0	3170	14161	5	9347	1	491	970	480
0	0	3170	14157	5	9352	1	491	970	480
0	0	3174	14157	5	9357	1	491	970	480
0	0	3174	14153	5	9362	1	491	970	480
0	0	3174	14153	5	9367	1	488	970	480
0	0	3174	14148	5	9372	1	488	970	480
0	0	3179	14148	5	9377	1	488	970	480
0	0	3179	14148	5	9382	1	485	970	480
0	0	3179	14144	5	9387	1	485	970	480
0	0	3179	14144	5	9392	1	482	970	480
0	0	3179	14144	5	9397	1	482	940	480
0	0	3179	14140	5	9402	1	482	940	480
0	0	3179	14140	5	9407	1	482	940	480
0	0	3179	14136	5	9412	1	482	940	480
0	0	3182	14136	5	9417	1	482	940	480
0	0	3182	14132	5	9422	1	482	940	480
0	0	3186	14132	5	9427	1	482	940	480
0	0	3186	14132	5	9432	1	482	940	480
0	0	3186	14127	5	9437	1	482	940	480
0	0	3186	14127	5	9442	1	482	940	480
0	0	3186	14127	5	9447	1	479	940	480
0	0	3189	14123	5	9452	1	485	940	480
0	0	3189	14123	5	9457	1	485	940	480
0	0	3189	14123	5	9462	1	485	940	480
0	0	3193	14118	5	9467	1	485	940	480
0	0	3193	14118	5	9472	1	485	940	480
0	0	3193	14115	5	9477	1	485	940	480
0	0	3193	14115	5	9482	1	485	940	480
0	0	3197	14115	5	9487	1	485	940	480
0	0	3197	14111	5	9492	1	485	940	480
0	0	3200	14111	5	9497	1	485	940	480
0	0	3200	14111	5	9502	1	485	940	480
0	0	3200	14107	5	9507	1	485	940	480
0	0	3200	14107	5	9512	1	485	930	480
0	0	3200	14107	5	9517	1	485	930	480
0	0	3200	14103	5	9522	1	485	930	480
0	0	3204	14103	5	9527	1	485	930	480
0	0	3204	14099	5	9532	1	485	930	480
0	0	3204	14099	5	9537	1	485	930	480
0	0	3204	14095	5	9542	1	485	930	480
0	0	3204	14095	5	9547	1	485	930	480
0	0	3208	14092	5	9552	1	485	930	480
0	0	3208	14092	5	9557	1	485	930	480
0	0	3208	14087	5	9562	1	485	930	480
0	0	3208	14087	5	9567	1	485	930	480
0	0	3211	14083	5	9572	1	485	910	480
0	0	3211	14083	5	9577	1	485	910	480
0	0	3211	14078	5	9582	1	488	910	480
0	0	3211	14074	5	9587	1	488	910	480
0	0	3211	14070	5	9592	1	488	910	480
0	0	3215	14066	5	9597	1	491	910	480
0	0	3215	14061	5	9602	1	491	910	480
0	0	3215	14057	5	9607	1	491	910	480
0	0	3220	14052	5	9612	1	494	910	480
0	0	3220	14052	5	9617	1	494	910	480
0	0	3220	14046	5	9622	1	499	900	480
0	0	3220	14046	5	9627	1	504	900	480
0	0	3220	14042	5	9632	1	509	900	480
0	0	3224	14042	5	9637	1	512	900	480
0	0	3224	14038	5	9642	1	517	900	480
0	0	3224	14038	5	9647	1	519	900	480
0	0	3224	14034	5	9652	1	517	900	480
0	0	3224	14034	5	9657	1	517	900	480
0	0	3224	14030	5	9662	1	517	900	480
0	0	3227	14030	5	9667	1	514	900	480
0	0	3227	14026	5	9672	1	517	900	480
0	0	3227	14026	5	9677	1	517	900	480
0	0	3232	14020	5	9682	1	517	900	480
0	0	3232	14017	5	9687	1	517	900	480
0	0	3232	14013	5	9692	1	517	900	480
0	0	3232	14013	5	9697	1	517	900	480
0	0	3236	14006	5	9702	1	517	900	480
0	0	3236	14002	5	9707	1	517	900	480
0	0	3236	13997	5	9712	1	514	900	480
0	0	3236	13993	5	9717	1	512	900	480
0	0	3236	13993	5	9722	1	509	900	480
0	0	3240	13988	5	9727	1	509	900	480
0	0	3240	13988	5	9732	1	509	900	480
0	0	3240	13988	5	9737	1	509	900	480
0	0	3240	13984	5	9742	1	509	900	480
0	0	3240	13984	5	9747	1	509	900	480
0	0	3240	13984	5	9752	1	509	900	480
0	0	3236	13984	5	9757	1	506	900	480
0	0	3236	13981	5	9762	1	496	900	480
0	0	3236	13981	5	9767	1	465	900	480
0	0	3236	13981	5	9772	1	425	900	480
0	0	3232	13981	5	9777	1	356	900	480
0	0	3232	13976	5	9782	1	270	900	480
0	0	3232	13976	5	9787	1	170	900	480
0	0	3232	13972	5	9792	1	40	900	480
0	0	3232	13972	5	9797	0	0	900	480
0	0	3232	13967	5	9802	0	0	900	480
0	0	3232	13962	5	9807	0	0	900	480
0	0	3232	13958	5	9812	0	0	900	480
0	0	3232	13958	5	9817	0	0	900	480
0	0	3232	13953	5	9822	0	0	900	480
0	0	3232	13953	5	9827	0	0	900	480
0	0	3232	13953	5	9832	0	0	900	480
0	0	3232	13953	5	9837	0	0	900	480
0	0	3232	13960	5	9842	0	0	900	480
0	0	3232	13964	5	9847	0	0	900	480
0	0	3232	13970	5	9852	0	0	900	480
0	0	3232	13977	5	9857	0	0	900	480
0	0	3232	13985	5	9862	0	0	900	480
0	0	3232	13995	5	9867	0	0	900	500
0	0	3232	14005	5	9872	0	0	900	500
0	0	3238	14016	5	9877	0	0	900	510
0	0	3242	14029	5	9882	0	0	900	510
0	0	3248	14043	5	9887	0	0	900	510
0	0	3254	14057	5	9892	0	0	910	510
0	0	3262	14073	5	9897	0	0	910	510
0	0	3272	14088	5	9902	0	0	910	510
0	0	3282	14102	5	9907	0	0	900	510
0	0	3293	14114	5	9912	0	0	900	510
0	0	3305	14125	5	9917	0	0	900	510
0	0	3319	14136	5	9922	0	0	900	500
0	0	3333	14147	5	9927	0	0	900	470
0	0	3348	14156	5	9932	0	0	900	420
0	0	3365	14165	5	9937	0	0	900	390
0	0	3381	14173	5	9942	0	0	900	350
0	0	3396	14178	5	9947	0	0	900	300
0	0	3411	14186	5	9952	0	0	890	300
0	0	3425	14194	5	9957	0	0	890	300
0	0	3438	14201	5	9962	0	0	880	300
0	0	3452	14209	5	9967	0	0	880	300
0	0	3464	14219	5	9972	0	0	870	300
0	0	3476	14229	5	9977	0	0	870	300
0	0	3488	14240	5	9982	0	0	870	300
[truncated: 437 more rows]
