# Supplementary material for: “Let Me Hear Your Handwriting!” Evaluating the Movement Fluency from Its Sonification
Source: PLoS One. 2015 Jun 17;10(6):e0128388. doi: 10.1371/journal.pone.0128388 (PMC4470513; doi:10.1371/journal.pone.0128388)
Supplement: S1 Dataset — (ZIP) [file pone.0128388.s004.zip › S4_Dataset_Experiment1/SA2.txt]

Identification :	samantha
2008-10-16	09:56:59
Fichier origine :	C:\Documents and Settings\schon\Bureau\Ecriture\samantha lapin2.txt
Nb segments :	1
Seg	Num	X /100 mm	Y /100 mm	Interv ms	Time ms	Tip	P	Az	Al
0	0	4617	14892	5	5	0	0	810	300
0	0	4617	14892	5	10	0	0	810	300
0	0	4613	14892	5	15	0	0	810	300
0	0	4613	14886	5	20	0	0	810	300
0	0	4608	14886	5	25	0	0	810	300
0	0	4608	14886	5	30	0	0	810	300
0	0	4608	14886	5	35	0	0	810	300
0	0	4608	14886	5	40	0	0	810	300
0	0	4608	14886	5	45	0	0	800	300
0	0	4608	14886	5	50	0	0	800	300
0	0	4608	14893	5	55	0	0	800	300
0	0	4608	14893	5	60	0	0	800	300
0	0	4608	14897	5	65	0	0	800	300
0	0	4604	14897	5	70	0	0	800	300
0	0	4604	14901	5	75	0	0	800	300
0	0	4604	14901	5	80	0	0	800	300
0	0	4604	14901	5	85	0	0	800	300
0	0	4604	14901	5	90	0	0	800	300
0	0	4601	14901	5	95	0	0	800	300
0	0	4601	14905	5	100	0	0	800	300
0	0	4601	14905	5	105	0	0	800	300
0	0	4601	14905	5	110	0	0	800	300
0	0	4601	14905	5	115	0	0	800	300
0	0	4605	14905	5	120	0	0	800	300
0	0	4605	14905	5	125	0	0	800	300
0	0	4609	14910	5	130	0	0	800	300
0	0	4609	14910	5	135	0	0	800	300
0	0	4609	14910	5	140	0	0	800	300
0	0	4609	14910	5	145	0	0	800	300
0	0	4609	14910	5	150	0	0	800	300
0	0	4613	14910	5	155	0	0	800	300
0	0	4617	14904	5	160	0	0	800	300
0	0	4617	14904	5	165	0	0	800	300
0	0	4621	14904	5	170	0	0	800	300
0	0	4621	14900	5	175	0	0	800	300
0	0	4621	14900	5	180	0	0	800	300
0	0	4621	14900	5	185	0	0	800	300
0	0	4621	14897	5	190	0	0	800	300
0	0	4621	14897	5	195	0	0	800	300
0	0	4621	14902	5	200	0	0	800	300
0	0	4621	14902	5	205	0	0	800	300
0	0	4621	14902	5	210	0	0	800	300
0	0	4621	14907	5	215	0	0	800	300
0	0	4621	14907	5	220	0	0	810	300
0	0	4621	14903	5	225	0	0	810	300
0	0	4627	14903	5	230	0	0	810	300
0	0	4627	14898	5	235	0	0	810	300
0	0	4627	14898	5	240	0	0	810	300
0	0	4627	14898	5	245	0	0	800	300
0	0	4627	14898	5	250	0	0	800	300
0	0	4633	14895	5	255	0	0	800	300
0	0	4633	14895	5	260	0	0	800	300
0	0	4640	14888	5	265	0	0	800	300
0	0	4640	14888	5	270	0	0	800	300
0	0	4645	14888	5	275	0	0	800	300
0	0	4650	14884	5	280	0	0	800	300
0	0	4654	14884	5	285	0	0	800	300
0	0	4659	14879	5	290	0	0	800	300
0	0	4665	14879	5	295	0	0	800	300
0	0	4670	14875	5	300	0	0	800	300
0	0	4674	14875	5	305	0	0	800	300
0	0	4674	14871	5	310	0	0	800	300
0	0	4680	14871	5	315	0	0	800	300
0	0	4686	14865	5	320	0	0	800	300
0	0	4693	14865	5	325	0	0	800	300
0	0	4701	14861	5	330	0	0	800	300
0	0	4710	14861	5	335	0	0	800	300
0	0	4719	14856	5	340	0	0	800	300
0	0	4728	14856	5	345	0	0	800	300
0	0	4736	14856	5	350	0	0	800	300
0	0	4743	14856	5	355	0	0	800	300
0	0	4747	14856	5	360	0	0	800	300
0	0	4747	14848	5	365	0	0	800	300
0	0	4747	14841	5	370	0	0	800	300
0	0	4741	14833	5	375	0	0	800	300
0	0	4735	14826	5	380	0	0	800	300
0	0	4730	14820	5	385	0	0	800	300
0	0	4725	14813	5	390	0	0	800	300
0	0	4721	14805	5	395	0	0	800	300
0	0	4721	14798	5	400	0	0	800	300
0	0	4715	14793	5	405	0	0	800	300
0	0	4712	14788	5	410	0	0	800	300
0	0	4712	14785	5	415	0	0	800	300
0	0	4712	14781	5	420	0	0	800	300
0	0	4712	14778	5	425	0	0	800	300
0	0	4712	14778	5	430	0	0	800	300
0	0	4712	14772	5	435	0	0	800	300
0	0	4712	14772	5	440	0	0	800	300
0	0	4712	14772	5	445	0	0	800	300
0	0	4717	14772	5	450	0	0	800	300
0	0	4717	14772	5	455	0	0	800	300
0	0	4725	14772	5	460	0	0	800	300
0	0	4729	14772	5	465	0	0	800	300
0	0	4732	14772	5	470	0	0	800	300
0	0	4736	14772	5	475	0	0	800	300
0	0	4736	14768	5	480	0	0	800	300
0	0	4741	14768	5	485	0	0	800	300
0	0	4741	14763	5	490	0	0	800	300
0	0	4747	14763	5	495	0	0	800	300
0	0	4750	14760	5	500	0	0	800	300
0	0	4755	14760	5	505	0	0	800	300
0	0	4755	14760	5	510	0	0	800	300
0	0	4761	14760	5	515	0	0	800	300
0	0	4761	14760	5	520	0	0	800	300
0	0	4766	14760	5	525	0	0	800	300
0	0	4770	14760	5	530	0	0	800	300
0	0	4770	14760	5	535	0	0	810	300
0	0	4775	14760	5	540	0	0	810	300
0	0	4775	14760	5	545	0	0	810	300
0	0	4779	14760	5	550	0	0	810	300
0	0	4779	14760	5	555	0	0	810	300
0	0	4784	14764	5	560	0	0	810	300
0	0	4784	14764	5	565	0	0	810	300
0	0	4788	14770	5	570	0	0	810	300
0	0	4788	14775	5	575	0	0	820	300
0	0	4793	14778	5	580	0	0	820	300
0	0	4793	14783	5	585	0	0	820	300
0	0	4797	14787	5	590	0	0	820	300
0	0	4797	14791	5	595	0	0	820	300
0	0	4801	14795	5	600	0	0	820	300
0	0	4805	14800	5	605	0	0	820	300
0	0	4808	14804	5	610	0	0	820	300
0	0	4812	14809	5	615	0	0	820	300
0	0	4812	14809	5	620	0	0	830	300
0	0	4819	14814	5	625	0	0	830	300
0	0	4823	14814	5	630	0	0	830	300
0	0	4827	14814	5	635	0	0	830	300
0	0	4833	14811	5	640	0	0	830	300
0	0	4841	14803	5	645	0	0	830	300
0	0	4849	14794	5	650	0	0	840	300
0	0	4856	14776	5	655	0	0	840	300
0	0	4866	14757	5	660	0	0	840	300
0	0	4876	14733	5	665	0	0	840	300
0	0	4885	14708	5	670	0	0	840	300
0	0	4896	14680	5	675	0	0	840	300
0	0	4904	14651	5	680	0	0	840	300
0	0	4912	14624	5	685	0	0	840	300
0	0	4922	14596	5	690	0	0	840	300
0	0	4932	14570	5	695	0	0	840	300
0	0	4940	14546	5	700	0	0	830	320
0	0	4963	14506	10	710	0	0	830	330
0	0	4976	14487	5	715	0	0	830	330
0	0	4990	14472	5	720	0	0	820	350
0	0	5005	14458	5	725	0	0	820	350
0	0	5017	14446	5	730	0	0	810	360
0	0	5032	14436	5	735	0	0	790	370
0	0	5046	14427	5	740	0	0	790	370
0	0	5061	14420	5	745	0	0	790	380
0	0	5076	14411	5	750	0	0	770	400
0	0	5091	14405	5	755	0	0	770	400
0	0	5108	14398	5	760	0	0	760	410
0	0	5127	14388	5	765	0	0	750	430
0	0	5150	14377	5	770	0	0	750	430
0	0	5175	14364	5	775	0	0	730	440
0	0	5203	14350	5	780	0	0	720	460
0	0	5235	14338	5	785	0	0	720	460
0	0	5270	14324	5	790	0	0	710	460
0	0	5308	14310	5	795	0	0	690	490
0	0	5308	14310	5	800	0	0	690	490
0	0	5852	14168	5	805	0	0	940	360
0	0	5859	14168	5	810	0	0	930	380
0	0	5874	14168	5	815	0	0	930	380
0	0	5893	14168	5	820	0	0	930	390
0	0	5916	14168	5	825	0	0	920	390
0	0	5936	14163	5	830	0	0	920	390
0	0	5950	14158	5	835	0	0	910	390
0	0	5960	14149	5	840	0	0	900	390
0	0	5968	14136	5	845	0	0	900	410
0	0	5968	14120	5	850	0	0	880	410
0	0	5974	14098	5	855	0	0	870	420
0	0	5974	14074	5	860	0	0	850	420
0	0	5978	14046	5	865	0	0	850	420
0	0	5978	14017	5	870	0	0	810	440
0	0	5978	13990	5	875	0	0	790	440
0	0	5978	13965	5	880	0	0	780	440
0	0	5981	13944	5	885	0	0	750	440
0	0	5981	13926	5	890	0	0	730	440
0	0	5988	13911	5	895	0	0	710	450
0	0	5988	13900	5	900	0	0	690	450
0	0	5993	13893	5	905	0	0	670	460
0	0	5993	13888	5	910	0	0	650	450
0	0	5997	13888	5	915	0	0	650	450
0	0	5997	13888	5	920	0	0	640	450
0	0	5997	13888	5	925	0	0	640	450
0	0	6001	13888	5	930	0	0	640	450
0	0	6001	13894	5	935	0	0	640	450
0	0	6005	13898	5	940	0	0	650	450
0	0	6005	13903	5	945	0	0	630	470
0	0	6010	13911	5	950	0	0	630	470
0	0	6010	13919	5	955	0	0	620	480
0	0	6015	13927	5	960	0	0	620	480
0	0	6015	13936	5	965	0	0	620	480
0	0	6019	13945	5	970	0	0	650	480
0	0	6019	13954	5	975	0	0	650	480
0	0	6019	13964	5	980	0	0	650	480
0	0	6019	13973	5	985	0	0	650	480
0	0	6019	13984	5	990	0	0	650	480
0	0	6014	13993	5	995	0	0	650	480
0	0	6014	14003	5	1000	0	0	650	480
0	0	6009	14014	5	1005	0	0	660	480
0	0	6005	14023	5	1010	0	0	660	480
0	0	6000	14032	5	1015	0	0	660	480
0	0	5996	14038	5	1020	0	0	660	480
0	0	5992	14043	5	1025	0	0	660	480
0	0	5988	14046	5	1030	0	0	660	480
0	0	5984	14050	5	1035	0	0	660	480
0	0	5984	14050	5	1040	0	0	660	480
0	0	5978	14054	5	1045	0	0	680	490
0	0	5978	14054	5	1050	0	0	680	490
0	0	5975	14057	5	1055	0	0	680	490
0	0	5975	14057	5	1060	0	0	680	490
0	0	5975	14062	5	1065	0	0	680	490
0	0	5970	14062	5	1070	0	0	680	490
0	0	5970	14067	5	1075	0	0	690	480
0	0	5970	14071	5	1080	0	0	690	480
0	0	5970	14076	5	1085	0	0	700	460
0	0	5970	14081	5	1090	0	0	700	460
0	0	5970	14087	5	1095	0	0	700	460
0	0	5970	14093	5	1100	0	0	700	460
0	0	5970	14099	5	1105	0	0	700	460
0	0	5970	14104	5	1110	0	0	700	460
0	0	5970	14109	5	1115	0	0	700	460
0	0	5970	14114	5	1120	0	0	700	460
0	0	5970	14120	5	1125	0	0	700	460
0	0	5970	14126	5	1130	0	0	700	460
0	0	5970	14131	5	1135	0	0	700	460
0	0	5970	14135	5	1140	0	0	700	460
0	0	5970	14135	5	1145	0	0	700	460
0	0	5970	14135	5	1150	0	0	710	460
0	0	5970	14135	5	1155	0	0	710	460
0	0	5970	14135	5	1160	0	0	710	460
0	0	5966	14135	5	1165	0	0	710	460
0	0	5966	14131	5	1170	0	0	700	460
0	0	5966	14127	5	1175	0	0	700	460
0	0	5962	14123	5	1180	0	0	700	460
0	0	5962	14118	5	1185	0	0	700	460
0	0	5962	14111	5	1190	0	0	700	460
0	0	5962	14106	5	1195	0	0	700	460
0	0	5962	14099	5	1200	0	0	700	460
0	0	5962	14093	5	1205	0	0	700	460
0	0	5962	14084	5	1210	0	0	700	460
0	0	5962	14076	5	1215	0	0	700	460
0	0	5962	14065	5	1220	0	0	700	460
0	0	5962	14055	5	1225	0	0	710	460
0	0	5962	14044	5	1230	0	0	710	460
0	0	5967	14032	5	1235	0	0	700	480
0	0	5973	14020	5	1240	0	0	700	480
0	0	5983	14005	5	1245	0	0	720	500
0	0	5995	13989	5	1250	0	0	720	500
0	0	6008	13976	5	1255	0	0	720	500
0	0	6008	13976	5	1260	1	666	720	500
0	0	6030	13946	5	1265	1	641	720	500
0	0	6040	13934	5	1270	1	639	720	520
0	0	6050	13925	5	1275	1	704	720	520
0	0	6063	13921	5	1280	1	772	710	520
0	0	6081	13921	5	1285	1	800	710	520
0	0	6100	13917	5	1290	1	815	700	540
0	0	6120	13917	5	1295	1	827	700	540
0	0	6142	13917	5	1300	1	844	720	560
0	0	6164	13926	5	1305	1	849	720	560
0	0	6187	13936	5	1310	1	856	710	570
0	0	6210	13948	5	1315	1	865	710	570
0	0	6233	13962	5	1320	1	868	700	580
0	0	6257	13978	5	1325	1	877	700	580
0	0	6282	13998	5	1330	1	880	680	600
0	0	6306	14020	5	1335	1	883	680	600
0	0	6331	14044	5	1340	1	889	670	610
0	0	6356	14070	5	1345	1	893	670	610
0	0	6380	14095	5	1350	1	897	650	630
0	0	6404	14121	5	1355	1	902	650	630
0	0	6427	14149	5	1360	1	904	640	640
0	0	6448	14177	5	1365	1	905	660	640
0	0	6467	14205	5	1370	1	907	660	640
0	0	6484	14235	5	1375	1	908	660	640
0	0	6499	14265	5	1380	1	910	660	640
0	0	6513	14297	5	1385	1	911	700	650
0	0	6528	14330	5	1390	1	912	700	650
0	0	6540	14361	5	1395	1	914	700	650
0	0	6551	14392	5	1400	1	915	720	650
0	0	6562	14420	5	1405	1	917	720	650
0	0	6572	14448	5	1410	1	916	720	650
0	0	6580	14474	5	1415	1	916	770	650
0	0	6586	14498	5	1420	1	918	770	650
0	0	6591	14523	5	1425	1	918	790	660
0	0	6595	14547	5	1430	1	918	790	660
0	0	6600	14574	5	1435	1	918	830	660
0	0	6604	14602	5	1440	1	918	830	660
0	0	6604	14629	5	1445	1	918	830	660
0	0	6607	14656	5	1450	1	919	860	660
0	0	6607	14681	5	1455	1	918	860	660
0	0	6607	14707	5	1460	1	918	860	660
0	0	6603	14736	5	1465	1	916	860	660
0	0	6599	14767	5	1470	1	916	860	660
0	0	6593	14800	5	1475	1	914	860	660
0	0	6586	14834	5	1480	1	914	860	660
0	0	6578	14867	5	1485	1	911	860	660
0	0	6569	14898	5	1490	1	909	860	660
0	0	6560	14927	5	1495	1	907	860	660
0	0	6550	14953	5	1500	1	903	860	650
0	0	6542	14976	5	1505	1	896	840	650
0	0	6534	14996	5	1510	1	896	840	630
0	0	6527	15013	5	1515	1	891	840	630
0	0	6520	15027	5	1520	1	887	840	630
0	0	6513	15037	5	1525	1	886	840	630
0	0	6506	15046	5	1530	1	885	840	630
0	0	6500	15053	5	1535	1	883	840	630
0	0	6495	15058	5	1540	1	883	800	630
0	0	6490	15062	5	1545	1	883	810	620
0	0	6486	15062	5	1550	1	884	810	620
0	0	6482	15066	5	1555	1	885	810	600
0	0	6478	15066	5	1560	1	885	810	600
0	0	6474	15066	5	1565	1	885	810	600
0	0	6469	15066	5	1570	1	886	810	600
0	0	6465	15066	5	1575	1	886	810	600
0	0	6460	15066	5	1580	1	887	810	600
0	0	6455	15066	5	1585	1	887	810	600
0	0	6451	15060	5	1590	1	888	810	600
0	0	6446	15056	5	1595	1	891	810	600
0	0	6446	15052	5	1600	1	893	810	600
0	0	6440	15049	5	1605	1	896	810	620
0	0	6440	15049	5	1610	1	898	810	620
0	0	6434	15042	5	1615	1	897	800	630
0	0	6430	15036	5	1620	1	897	800	630
0	0	6424	15028	5	1625	1	898	800	630
0	0	6421	15020	5	1630	1	898	800	630
0	0	6421	15009	5	1635	1	898	790	650
0	0	6415	14997	5	1640	1	898	790	650
0	0	6415	14985	5	1645	1	899	790	660
0	0	6408	14971	5	1650	1	900	830	660
0	0	6408	14958	5	1655	1	902	830	660
0	0	6408	14945	5	1660	1	908	830	660
0	0	6408	14931	5	1665	1	910	830	660
0	0	6408	14914	5	1670	1	912	830	660
0	0	6408	14896	5	1675	1	918	830	660
0	0	6408	14876	5	1680	1	922	830	660
0	0	6408	14856	5	1685	1	923	830	660
0	0	6412	14836	5	1690	1	928	830	660
0	0	6412	14817	5	1695	1	931	830	660
0	0	6417	14796	5	1700	1	936	830	660
0	0	6417	14774	5	1705	1	941	830	660
0	0	6423	14752	5	1710	1	945	830	660
0	0	6423	14729	5	1715	1	947	860	660
0	0	6429	14707	5	1720	1	952	860	660
0	0	6434	14684	5	1725	1	956	860	660
0	0	6439	14660	5	1730	1	961	860	660
0	0	6445	14634	5	1735	1	963	860	660
0	0	6450	14608	5	1740	1	966	860	660
0	0	6454	14583	5	1745	1	969	860	660
0	0	6460	14559	5	1750	1	970	860	660
0	0	6466	14536	5	1755	1	971	860	660
0	0	6472	14512	5	1760	1	971	860	660
0	0	6476	14486	5	1765	1	971	900	660
0	0	6476	14460	5	1770	1	971	900	660
0	0	6481	14436	5	1775	1	970	900	650
0	0	6481	14415	5	1780	1	969	900	650
0	0	6488	14397	5	1785	1	970	900	630
0	0	6493	14378	5	1790	1	970	900	630
0	0	6498	14360	5	1795	1	971	900	630
0	0	6505	14341	5	1800	1	971	900	630
0	0	6512	14323	5	1805	1	971	900	630
0	0	6517	14306	5	1810	1	970	900	630
0	0	6522	14288	5	1815	1	970	900	630
0	0	6526	14272	5	1820	1	969	900	630
0	0	6530	14257	5	1825	1	968	860	630
0	0	6533	14242	5	1830	1	965	860	630
0	0	6533	14228	5	1835	1	960	860	620
0	0	6537	14215	5	1840	1	951	860	620
0	0	6537	14203	5	1845	1	936	860	620
0	0	6537	14192	5	1850	1	916	840	630
0	0	6537	14182	5	1855	1	894	840	630
0	0	6537	14170	5	1860	1	865	840	630
0	0	6541	14158	5	1865	1	806	800	630
0	0	6541	14146	5	1870	1	664	800	630
0	0	6541	14136	5	1875	1	330	800	630
0	0	6541	14136	5	1880	0	0	780	630
0	0	6541	14117	5	1885	0	0	780	630
0	0	6541	14110	5	1890	0	0	780	630
0	0	6537	14101	5	1895	0	0	750	620
0	0	6537	14092	5	1900	0	0	750	610
0	0	6537	14081	5	1905	0	0	750	610
0	0	6537	14069	5	1910	0	0	750	590
0	0	6537	14057	5	1915	0	0	750	590
0	0	6541	14042	5	1920	0	0	760	590
0	0	6541	14028	5	1925	0	0	770	580
0	0	6550	14015	5	1930	0	0	780	560
0	0	6559	14000	5	1935	0	0	780	550
0	0	6571	13989	5	1940	0	0	780	550
0	0	6590	13979	5	1945	0	0	790	530
0	0	6613	13974	5	1950	0	0	820	530
0	0	6639	13974	5	1955	0	0	830	510
0	0	6665	13974	5	1960	0	0	830	500
0	0	6691	13974	5	1965	0	0	830	480
0	0	6714	13979	5	1970	0	0	840	470
0	0	6736	13979	5	1975	0	0	850	470
0	0	6754	13983	5	1980	0	0	850	450
0	0	6765	13983	5	1985	0	0	850	450
0	0	6770	13979	5	1990	0	0	850	440
0	0	6770	13974	5	1995	0	0	850	440
0	0	6764	13966	5	2000	0	0	850	420
0	0	6756	13957	5	2005	0	0	850	420
0	0	6747	13947	5	2010	0	0	850	420
0	0	6736	13939	5	2015	0	0	850	420
0	0	6724	13932	5	2020	0	0	850	420
0	0	6712	13927	5	2025	0	0	840	440
0	0	6701	13923	5	2030	0	0	840	440
0	0	6690	13923	5	2035	0	0	840	450
0	0	6679	13923	5	2040	0	0	840	450
0	0	6668	13923	5	2045	0	0	840	450
0	0	6659	13923	5	2050	0	0	840	450
0	0	6649	13928	5	2055	0	0	840	450
0	0	6640	13932	5	2060	0	0	840	450
0	0	6633	13936	5	2065	0	0	840	470
0	0	6626	13941	5	2070	0	0	840	470
0	0	6621	13946	5	2075	0	0	830	480
0	0	6617	13951	5	2080	0	0	830	480
0	0	6617	13956	5	2085	0	0	830	480
0	0	6614	13962	5	2090	0	0	830	480
0	0	6614	13968	5	2095	0	0	830	480
0	0	6614	13974	5	2100	0	0	830	480
0	0	6614	13980	5	2105	0	0	830	500
0	0	6614	13987	5	2110	0	0	800	500
0	0	6619	13995	5	2115	0	0	800	510
0	0	6619	14003	5	2120	0	0	800	510
0	0	6625	14012	5	2125	0	0	800	510
0	0	6625	14022	5	2130	0	0	800	510
0	0	6630	14031	5	2135	0	0	800	510
0	0	6630	14040	5	2140	0	0	800	510
0	0	6636	14050	5	2145	0	0	780	520
0	0	6641	14058	5	2150	0	0	780	520
0	0	6645	14066	5	2155	0	0	780	530
0	0	6649	14074	5	2160	0	0	780	530
0	0	6649	14079	5	2165	0	0	780	530
0	0	6649	14079	3	2168	1	145	780	530
0	0	6653	14088	5	2173	1	156	770	550
0	0	6653	14088	5	2178	1	220	770	550
0	0	6653	14094	5	2183	1	294	760	560
0	0	6658	14098	5	2188	1	330	760	560
0	0	6658	14102	5	2193	1	346	760	560
0	0	6658	14107	5	2198	1	365	760	560
0	0	6664	14113	5	2203	1	391	750	580
0	0	6664	14118	5	2208	1	416	750	580
0	0	6669	14124	5	2213	1	425	750	590
0	0	6669	14131	5	2218	1	437	750	590
0	0	6675	14138	5	2223	1	451	750	590
0	0	6675	14143	5	2228	1	474	750	590
0	0	6679	14148	5	2233	1	494	750	590
0	0	6679	14151	5	2238	1	506	750	590
0	0	6679	14155	5	2243	1	527	750	590
0	0	6679	14159	5	2248	1	547	760	590
0	0	6679	14163	5	2253	1	566	760	590
0	0	6683	14167	5	2258	1	588	760	590
0	0	6683	14170	5	2263	1	607	760	590
0	0	6683	14170	5	2268	1	625	760	590
0	0	6683	14175	5	2273	1	647	760	590
0	0	6683	14175	5	2278	1	669	760	590
0	0	6683	14179	5	2283	1	694	760	590
0	0	6683	14179	5	2288	1	719	760	590
0	0	6683	14179	5	2293	1	740	760	590
0	0	6683	14184	5	2298	1	759	800	600
0	0	6683	14184	5	2303	1	774	800	600
0	0	6683	14184	5	2308	1	791	800	600
0	0	6683	14189	5	2313	1	803	800	600
0	0	6683	14189	5	2318	1	813	800	600
0	0	6683	14189	5	2323	1	820	800	600
0	0	6683	14193	5	2328	1	828	800	600
0	0	6683	14193	5	2333	1	833	800	600
0	0	6683	14193	5	2338	1	838	800	600
0	0	6683	14198	5	2343	1	845	800	600
0	0	6679	14198	5	2348	1	849	800	600
0	0	6679	14202	5	2353	1	854	800	600
0	0	6676	14202	5	2358	1	858	800	600
0	0	6676	14208	5	2363	1	863	800	600
0	0	6670	14208	5	2368	1	868	800	600
0	0	6670	14213	5	2373	1	872	800	600
0	0	6664	14213	5	2378	1	877	800	600
0	0	6660	14218	5	2383	1	880	800	600
0	0	6654	14218	5	2388	1	885	810	600
0	0	6648	14224	5	2393	1	891	810	600
0	0	6643	14224	5	2398	1	897	810	600
0	0	6639	14228	5	2403	1	901	810	600
0	0	6634	14228	5	2408	1	905	810	600
0	0	6630	14231	5	2413	1	906	810	600
0	0	6623	14231	5	2418	1	909	810	600
0	0	6615	14231	5	2423	1	910	810	600
0	0	6607	14235	5	2428	1	912	810	600
0	0	6600	14235	5	2433	1	915	810	600
0	0	6592	14235	5	2438	1	915	810	600
0	0	6585	14232	5	2443	1	916	810	600
0	0	6578	14228	5	2448	1	917	810	600
0	0	6569	14224	5	2453	1	918	810	600
0	0	6560	14219	5	2458	1	915	810	600
0	0	6551	14212	5	2463	1	920	810	600
0	0	6545	14206	5	2468	1	922	810	600
0	0	6540	14201	5	2473	1	923	810	600
0	0	6540	14194	5	2478	1	925	810	600
0	0	6534	14188	5	2483	1	924	810	600
0	0	6530	14179	5	2488	1	924	810	600
0	0	6525	14167	5	2493	1	922	810	600
0	0	6521	14153	5	2498	1	923	810	600
0	0	6517	14138	5	2503	1	922	810	600
0	0	6517	14121	5	2508	1	921	810	600
0	0	6517	14104	5	2513	1	920	810	600
0	0	6514	14089	5	2518	1	920	810	600
0	0	6514	14074	5	2523	1	919	800	590
0	0	6514	14058	5	2528	1	917	800	590
0	0	6514	14041	5	2533	1	918	810	570
0	0	6518	14024	5	2538	1	917	810	570
0	0	6522	14008	5	2543	1	916	810	570
0	0	6528	13996	5	2548	1	916	780	560
0	0	6534	13985	5	2553	1	916	780	560
0	0	6540	13977	5	2558	1	916	780	560
0	0	6548	13969	5	2563	1	916	780	560
0	0	6556	13962	5	2568	1	916	780	560
0	0	6565	13954	5	2573	1	915	780	560
0	0	6574	13946	5	2578	1	914	780	560
0	0	6584	13942	5	2583	1	914	780	560
0	0	6593	13942	5	2588	1	912	760	560
0	0	6603	13938	5	2593	1	912	760	560
0	0	6613	13938	5	2598	1	912	750	580
0	0	6624	13938	5	2603	1	912	750	580
0	0	6635	13944	5	2608	1	912	750	590
0	0	6647	13948	5	2613	1	912	750	590
0	0	6658	13953	5	2618	1	911	750	590
0	0	6669	13959	5	2623	1	911	750	590
0	0	6678	13966	5	2628	1	911	750	590
0	0	6688	13974	5	2633	1	912	750	590
0	0	6697	13984	5	2638	1	911	750	590
0	0	6705	13995	5	2643	1	911	750	590
0	0	6712	14007	5	2648	1	911	750	590
0	0	6718	14019	5	2653	1	910	750	590
0	0	6724	14031	5	2658	1	910	750	590
0	0	6728	14044	5	2663	1	911	750	590
0	0	6733	14057	5	2668	1	911	750	590
0	0	6733	14070	5	2673	1	911	750	590
0	0	6738	14084	5	2678	1	911	750	590
0	0	6738	14096	5	2683	1	910	750	590
0	0	6738	14107	5	2688	1	910	750	590
0	0	6743	14117	5	2693	1	910	750	590
0	0	6743	14126	5	2698	1	910	710	590
0	0	6743	14135	5	2703	1	911	710	590
0	0	6743	14144	5	2708	1	910	700	600
0	0	6746	14151	5	2713	1	911	700	600
0	0	6746	14158	5	2718	1	911	690	610
0	0	6746	14163	5	2723	1	911	690	610
0	0	6746	14166	5	2728	1	911	690	610
0	0	6746	14166	5	2733	1	911	690	610
0	0	6746	14171	5	2738	1	911	690	610
0	0	6746	14171	5	2743	1	912	690	610
0	0	6746	14174	5	2748	1	911	690	610
0	0	6746	14174	5	2753	1	912	690	610
0	0	6746	14174	5	2758	1	912	700	600
0	0	6746	14178	5	2763	1	913	700	600
0	0	6743	14178	5	2768	1	914	710	590
0	0	6743	14178	5	2773	1	914	710	590
0	0	6743	14178	5	2778	1	915	710	590
0	0	6739	14178	5	2783	1	916	710	590
0	0	6739	14178	5	2788	1	917	710	590
0	0	6736	14178	5	2793	1	918	710	590
0	0	6736	14175	5	2798	1	919	710	590
0	0	6731	14175	5	2803	1	920	710	590
0	0	6731	14170	5	2808	1	921	710	590
0	0	6727	14170	5	2813	1	923	710	590
0	0	6727	14164	5	2818	1	923	710	590
0	0	6721	14160	5	2823	1	923	710	590
0	0	6721	14154	5	2828	1	923	710	590
0	0	6716	14149	5	2833	1	925	710	590
0	0	6716	14145	5	2838	1	926	710	590
0	0	6716	14141	5	2843	1	928	710	590
0	0	6712	14141	5	2848	1	929	710	590
0	0	6712	14137	5	2853	1	930	710	590
0	0	6712	14137	5	2858	1	930	710	590
0	0	6712	14132	5	2863	1	930	710	590
0	0	6712	14129	5	2868	1	930	710	590
0	0	6712	14124	5	2873	1	930	710	590
0	0	6712	14118	5	2878	1	930	710	590
0	0	6717	14112	5	2883	1	931	710	590
0	0	6721	14105	5	2888	1	933	710	590
0	0	6725	14098	5	2893	1	936	710	590
0	0	6730	14090	5	2898	1	936	710	590
0	0	6734	14080	5	2903	1	935	710	590
0	0	6738	14071	5	2908	1	936	710	590
0	0	6738	14062	5	2913	1	936	710	590
0	0	6745	14054	5	2918	1	936	710	590
0	0	6750	14047	5	2923	1	937	700	600
0	0	6756	14040	5	2928	1	938	700	600
0	0	6762	14033	5	2933	1	939	690	610
0	0	6770	14026	5	2938	1	940	690	610
0	0	6777	14020	5	2943	1	941	690	610
0	0	6785	14015	5	2948	1	941	690	610
0	0	6792	14015	5	2953	1	941	690	610
0	0	6800	14010	5	2958	1	944	690	610
0	0	6807	14010	5	2963	1	943	690	610
0	0	6814	14010	5	2968	1	944	690	610
0	0	6821	14010	5	2973	1	944	690	610
0	0	6828	14010	5	2978	1	944	690	610
0	0	6835	14014	5	2983	1	944	690	610
0	0	6843	14014	5	2988	1	946	690	610
0	0	6852	14021	5	2993	1	947	690	610
0	0	6862	14028	5	2998	1	948	690	610
0	0	6872	14036	5	3003	1	948	690	610
0	0	6883	14047	5	3008	1	950	690	610
0	0	6893	14056	5	3013	1	948	690	610
0	0	6901	14066	5	3018	1	948	670	630
0	0	6910	14078	5	3023	1	949	670	630
0	0	6921	14093	5	3028	1	950	660	640
0	0	6931	14110	5	3033	1	949	660	640
0	0	6942	14130	5	3038	1	950	660	640
0	0	6952	14150	5	3043	1	949	640	640
0	0	6961	14171	5	3048	1	950	640	640
0	0	6972	14191	5	3053	1	951	640	640
0	0	6982	14210	5	3058	1	950	640	640
0	0	6992	14231	5	3063	1	951	640	640
0	0	7002	14252	5	3068	1	951	640	640
0	0	7011	14273	5	3073	1	951	660	640
0	0	7020	14295	5	3078	1	951	660	640
0	0	7028	14316	5	3083	1	951	660	640
0	0	7036	14336	5	3088	1	952	660	640
0	0	7043	14355	5	3093	1	952	700	650
0	0	7049	14371	5	3098	1	951	690	670
0	0	7055	14384	5	3103	1	952	690	670
0	0	7058	14394	5	3108	1	953	700	680
0	0	7058	14403	5	3113	1	953	700	680
0	0	7064	14410	5	3118	1	953	700	680
0	0	7064	14416	5	3123	1	954	750	680
0	0	7068	14422	5	3128	1	955	750	680
0	0	7068	14422	5	3133	1	956	750	680
0	0	7072	14429	5	3138	1	958	770	690
0	0	7072	14429	5	3143	1	959	770	690
0	0	7072	14435	5	3148	1	960	770	690
0	0	7072	14435	5	3153	1	961	770	690
0	0	7072	14435	5	3158	1	963	770	690
0	0	7072	14435	5	3163	1	964	770	690
0	0	7072	14435	5	3168	1	966	770	690
0	0	7072	14435	5	3173	1	969	770	690
0	0	7072	14435	5	3178	1	971	770	690
0	0	7075	14435	5	3183	1	973	770	690
0	0	7075	14429	5	3188	1	974	770	690
0	0	7075	14425	5	3193	1	976	770	690
0	0	7075	14421	5	3198	1	978	770	690
0	0	7075	14415	5	3203	1	980	770	690
0	0	7075	14409	5	3208	1	982	770	690
0	0	7079	14401	5	3213	1	984	770	690
0	0	7079	14391	5	3218	1	985	770	690
0	0	7079	14379	5	3223	1	987	770	690
0	0	7079	14363	5	3228	1	989	770	690
0	0	7079	14346	5	3233	1	990	770	690
0	0	7079	14326	5	3238	1	993	770	690
0	0	7079	14306	5	3243	1	994	770	690
0	0	7084	14282	5	3248	1	996	770	690
0	0	7084	14256	5	3253	1	998	770	690
0	0	7084	14228	5	3258	1	998	770	690
0	0	7084	14198	5	3263	1	999	770	690
0	0	7084	14167	5	3268	1	999	770	690
0	0	7084	14134	5	3273	1	1002	750	680
0	0	7089	14098	5	3278	1	1002	750	680
0	0	7089	14061	5	3283	1	1004	750	680
0	0	7089	14024	5	3288	1	1004	730	700
0	0	7094	13987	5	3293	1	1004	680	700
0	0	7094	13951	5	3298	1	1005	670	710
0	0	7099	13917	5	3303	1	1005	670	710
0	0	7103	13886	5	3308	1	1006	670	710
0	0	7107	13856	5	3313	1	1005	640	700
0	0	7107	13829	5	3318	1	1006	640	700
0	0	7114	13802	5	3323	1	1004	640	700
0	0	7114	13776	5	3328	1	1005	640	700
0	0	7114	13752	5	3333	1	1004	640	700
0	0	7118	13731	5	3338	1	1005	640	700
0	0	7118	13711	5	3343	1	1006	640	700
0	0	7118	13694	6	3349	1	1005	640	700
0	0	7118	13678	5	3354	1	1005	640	700
0	0	7121	13665	5	3359	1	1005	640	700
0	0	7121	13653	5	3364	1	1005	610	720
0	0	7121	13644	5	3369	1	1004	560	710
0	0	7121	13637	5	3374	1	1004	540	720
0	0	7125	13632	5	3379	1	1004	540	720
0	0	7125	13627	5	3384	1	1003	540	720
0	0	7125	13623	5	3389	1	1002	540	720
0	0	7129	13619	5	3394	1	1001	540	720
0	0	7129	13619	5	3399	1	999	540	720
0	0	7129	13613	5	3404	1	996	520	710
0	0	7129	13613	5	3409	1	995	520	710
0	0	7129	13609	5	3414	1	992	520	710
0	0	7129	13609	5	3419	1	988	470	700
0	0	7129	13609	5	3424	1	983	470	700
0	0	7129	13609	5	3429	1	977	470	700
0	0	7129	13609	5	3434	1	971	470	700
0	0	7132	13609	5	3439	1	965	470	700
0	0	7132	13609	5	3444	1	958	450	690
0	0	7132	13614	5	3449	1	947	450	690
0	0	7132	13614	5	3454	1	934	450	690
0	0	7132	13618	5	3459	1	915	450	690
0	0	7132	13623	5	3464	1	892	450	690
0	0	7132	13630	5	3469	1	856	450	690
0	0	7126	13640	5	3474	1	791	450	690
0	0	7126	13653	5	3479	1	601	450	690
0	0	7120	13667	5	3484	1	297	450	690
0	0	7120	13667	5	3489	0	0	450	690
0	0	7110	13698	5	3494	0	0	450	690
0	0	7104	13715	5	3499	0	0	470	700
0	0	7098	13731	5	3504	0	0	470	700
0	0	7093	13749	5	3509	0	0	490	690
0	0	7088	13769	5	3514	0	0	530	700
0	0	7088	13791	5	3519	0	0	570	690
0	0	7084	13816	5	3524	0	0	570	690
0	0	7084	13844	5	3529	0	0	590	690
0	0	7089	13873	5	3534	0	0	590	690
0	0	7094	13904	5	3539	0	0	610	680
0	0	7102	13936	5	3544	0	0	610	680
0	0	7111	13967	5	3549	0	0	680	670
0	0	7124	13998	5	3554	0	0	680	670
0	0	7143	14028	5	3559	0	0	680	670
0	0	7164	14061	5	3564	0	0	680	670
0	0	7187	14092	5	3569	0	0	690	670
0	0	7208	14121	5	3574	0	0	690	670
0	0	7225	14147	5	3579	0	0	700	650
0	0	7239	14168	5	3584	0	0	700	650
0	0	7249	14187	5	3589	0	0	700	650
0	0	7258	14203	5	3594	0	0	700	650
0	0	7263	14218	5	3599	0	0	700	650
0	0	7263	14231	5	3604	0	0	700	650
0	0	7268	14244	5	3609	0	0	700	650
0	0	7268	14258	5	3614	0	0	700	650
0	0	7268	14271	5	3619	0	0	720	650
0	0	7268	14282	5	3624	0	0	720	650
0	0	7268	14294	5	3629	0	0	720	650
0	0	7264	14304	5	3634	0	0	720	650
0	0	7264	14314	5	3639	0	0	720	650
0	0	7256	14324	5	3644	0	0	770	650
0	0	7250	14334	5	3649	0	0	770	650
0	0	7244	14343	5	3654	0	0	770	650
0	0	7238	14351	5	3659	0	0	770	650
0	0	7231	14359	5	3664	0	0	770	650
0	0	7225	14366	5	3669	0	0	770	650
0	0	7217	14373	5	3674	0	0	770	650
0	0	7208	14381	5	3679	0	0	770	650
0	0	7200	14386	5	3684	0	0	770	650
0	0	7190	14391	5	3689	0	0	770	650
0	0	7180	14394	5	3694	0	0	770	650
0	0	7169	14394	5	3699	0	0	770	650
0	0	7157	14394	5	3704	0	0	770	640
0	0	7146	14383	5	3709	0	0	770	640
0	0	7135	14373	5	3714	0	0	780	630
0	0	7127	14361	5	3719	0	0	780	630
0	0	7120	14349	5	3724	0	0	780	630
0	0	7114	14338	5	3729	0	0	780	630
0	0	7109	14328	5	3734	0	0	790	620
0	0	7105	14319	5	3739	0	0	790	620
0	0	7101	14311	5	3744	0	0	800	600
0	0	7101	14305	5	3749	0	0	800	600
0	0	7096	14300	5	3754	0	0	800	600
0	0	7096	14300	5	3759	0	0	800	600
0	0	7096	14297	5	3764	0	0	800	600
0	0	7096	14297	5	3769	0	0	800	600
0	0	7092	14297	5	3774	0	0	800	600
0	0	7092	14293	5	3779	0	0	800	590
0	0	7092	14293	5	3784	0	0	770	580
0	0	7088	14293	5	3789	0	0	780	560
0	0	7088	14293	5	3794	0	0	780	560
0	0	7088	14288	5	3799	0	0	780	560
0	0	7088	14288	5	3804	0	0	780	560
0	0	7088	14288	5	3809	0	0	780	560
0	0	7088	14288	5	3814	0	0	780	560
0	0	7088	14284	5	3819	0	0	780	560
0	0	7088	14284	5	3824	0	0	780	560
0	0	7088	14280	5	3829	0	0	760	560
0	0	7088	14280	5	3834	0	0	760	560
0	0	7092	14276	5	3839	0	0	760	560
0	0	7092	14276	5	3844	0	0	760	560
0	0	7092	14270	5	3849	0	0	760	560
0	0	7092	14270	5	3854	0	0	760	560
0	0	7092	14264	5	3859	0	0	760	560
0	0	7092	14260	5	3864	0	0	760	560
0	0	7092	14256	5	3869	0	0	760	560
0	0	7092	14256	5	3874	0	0	760	560
0	0	7092	14249	5	3879	0	0	760	560
0	0	7092	14244	5	3884	0	0	760	560
0	0	7092	14240	5	3889	0	0	760	560
0	0	7088	14235	5	3894	0	0	760	560
0	0	7088	14231	5	3899	0	0	760	560
0	0	7088	14227	5	3904	0	0	760	560
0	0	7085	14223	5	3909	0	0	760	560
0	0	7085	14219	5	3914	0	0	750	580
0	0	7085	14219	5	3919	0	0	750	580
0	0	7085	14214	5	3924	0	0	750	590
0	0	7085	14214	5	3929	0	0	750	590
0	0	7085	14214	5	3934	0	0	750	590
0	0	7085	14214	5	3939	0	0	750	590
0	0	7085	14214	5	3944	0	0	750	590
0	0	7085	14214	5	3949	0	0	760	590
0	0	7085	14218	5	3954	0	0	760	590
0	0	7085	14218	5	3959	0	0	760	590
0	0	7089	14225	5	3964	0	0	760	590
0	0	7089	14230	5	3969	0	0	760	590
0	0	7089	14230	7	3976	1	80	760	590
0	0	7094	14239	5	3981	1	234	800	600
0	0	7094	14243	5	3986	1	290	800	600
0	0	7097	14243	5	3991	1	413	800	600
0	0	7097	14248	5	3996	1	460	800	600
0	0	7102	14248	5	4001	1	488	810	600
0	0	7102	14256	5	4006	1	530	810	600
0	0	7110	14262	5	4011	1	582	810	600
0	0	7116	14268	5	4016	1	631	850	600
0	0	7122	14275	5	4021	1	667	850	600
0	0	7130	14283	5	4026	1	717	850	600
0	0	7138	14291	5	4031	1	743	850	600
0	0	7147	14301	5	4036	1	759	870	600
0	0	7155	14310	5	4041	1	775	870	600
0	0	7164	14320	5	4046	1	796	870	600
0	0	7173	14330	5	4051	1	806	860	620
0	0	7183	14340	5	4056	1	812	860	620
0	0	7192	14351	5	4061	1	818	860	630
0	0	7200	14363	5	4066	1	823	860	630
0	0	7208	14375	5	4071	1	828	900	630
0	0	7215	14385	5	4076	1	834	900	630
0	0	7223	14396	5	4081	1	840	900	630
0	0	7231	14407	5	4086	1	846	900	630
0	0	7239	14417	5	4091	1	848	900	630
0	0	7246	14429	5	4096	1	852	900	630
0	0	7255	14442	5	4101	1	860	900	630
0	0	7262	14454	5	4106	1	862	900	630
0	0	7268	14465	5	4111	1	872	900	630
0	0	7274	14474	5	4116	1	877	900	650
0	0	7277	14481	5	4121	1	882	900	650
0	0	7281	14485	5	4126	1	888	900	660
0	0	7285	14485	5	4131	1	893	900	660
0	0	7285	14490	5	4136	1	895	900	660
0	0	7290	14490	5	4141	1	897	900	660
0	0	7290	14490	5	4146	1	900	900	660
0	0	7294	14490	5	4151	1	903	900	660
0	0	7294	14490	5	4156	1	906	900	660
0	0	7294	14490	5	4161	1	909	900	660
0	0	7294	14490	5	4166	1	914	900	660
0	0	7294	14490	5	4171	1	917	900	660
0	0	7294	14484	5	4176	1	921	900	680
0	0	7294	14484	5	4181	1	925	900	680
0	0	7289	14480	5	4186	1	928	900	680
0	0	7289	14476	5	4191	1	930	900	680
0	0	7284	14471	5	4196	1	930	900	660
0	0	7280	14463	5	4201	1	929	900	660
0	0	7276	14452	5	4206	1	930	900	660
0	0	7272	14439	5	4211	1	931	900	660
0	0	7272	14424	5	4216	1	932	900	660
0	0	7266	14409	5	4221	1	932	900	660
0	0	7266	14394	5	4226	1	932	900	660
0	0	7262	14376	5	4231	1	932	900	660
0	0	7262	14359	5	4236	1	932	900	660
0	0	7257	14341	5	4241	1	934	900	660
0	0	7257	14325	5	4246	1	934	900	660
0	0	7257	14310	5	4251	1	934	900	660
0	0	7257	14296	5	4256	1	936	900	660
0	0	7257	14282	5	4261	1	935	900	660
0	0	7261	14267	5	4266	1	936	860	660
0	0	7266	14255	5	4271	1	941	860	660
0	0	7273	14243	5	4276	1	942	860	660
0	0	7280	14233	5	4281	1	943	860	660
0	0	7290	14225	5	4286	1	945	830	660
0	0	7298	14217	5	4291	1	946	830	660
0	0	7307	14212	5	4296	1	947	830	660
0	0	7317	14207	5	4301	1	948	830	660
0	0	7326	14207	5	4306	1	949	790	660
0	0	7337	14207	5	4311	1	951	790	660
0	0	7350	14207	5	4316	1	954	780	680
0	0	7365	14207	5	4321	1	956	750	670
0	0	7381	14212	5	4326	1	957	750	680
0	0	7396	14217	5	4331	1	957	750	680
0	0	7409	14224	5	4336	1	957	750	680
0	0	7422	14232	5	4341	1	958	750	680
0	0	7436	14242	5	4346	1	959	700	680
0	0	7453	14255	5	4351	1	961	700	680
0	0	7469	14270	5	4356	1	962	680	700
0	0	7485	14284	5	4361	1	962	680	700
0	0	7499	14300	5	4366	1	964	670	710
0	0	7512	14317	5	4371	1	964	670	710
0	0	7524	14331	5	4376	1	964	670	710
0	0	7533	14346	5	4381	1	964	670	710
0	0	7540	14360	5	4386	1	964	670	710
0	0	7547	14373	5	4391	1	964	670	710
0	0	7553	14387	5	4396	1	965	670	710
0	0	7557	14401	5	4401	1	964	670	710
0	0	7561	14413	5	4406	1	965	670	710
0	0	7561	14423	5	4411	1	965	720	710
0	0	7565	14431	5	4416	1	965	720	710
0	0	7565	14436	5	4421	1	964	720	710
0	0	7565	14440	5	4426	1	964	720	710
0	0	7565	14440	5	4431	1	965	720	710
0	0	7565	14440	5	4436	1	965	720	710
0	0	7565	14440	5	4441	1	965	720	710
0	0	7565	14440	5	4446	1	965	720	710
0	0	7565	14443	5	4451	1	966	750	710
0	0	7565	14443	5	4456	1	966	760	700
0	0	7565	14443	5	4461	1	966	760	700
0	0	7565	14443	5	4466	1	966	770	690
0	0	7565	14438	5	4471	1	967	770	690
0	0	7561	14438	5	4476	1	967	770	690
0	0	7561	14432	5	4481	1	967	770	690
0	0	7561	14428	5	4486	1	966	770	690
0	0	7556	14422	5	4491	1	966	770	690
0	0	7556	14415	5	4496	1	966	770	690
0	0	7556	14410	5	4501	1	966	770	690
0	0	7553	14405	5	4506	1	967	770	690
0	0	7553	14405	5	4511	1	968	770	690
0	0	7553	14399	5	4516	1	968	770	690
0	0	7553	14394	5	4521	1	968	770	690
0	0	7553	14389	5	4526	1	968	770	690
0	0	7549	14384	5	4531	1	968	770	690
0	0	7549	14380	5	4536	1	968	770	690
0	0	7549	14380	5	4541	1	968	770	690
0	0	7549	14376	5	4546	1	968	770	690
0	0	7545	14376	5	4551	1	968	770	690
0	0	7545	14372	5	4556	1	967	770	690
0	0	7545	14372	5	4561	1	967	770	690
0	0	7545	14367	5	4566	1	966	770	690
0	0	7545	14367	5	4571	1	965	770	690
0	0	7541	14367	5	4576	1	964	770	690
0	0	7541	14363	5	4581	1	961	770	690
0	0	7541	14363	5	4586	1	955	770	690
0	0	7541	14363	5	4591	1	946	770	690
0	0	7541	14363	5	4596	1	932	770	690
0	0	7541	14363	5	4601	1	912	770	690
0	0	7541	14363	5	4606	1	883	770	690
0	0	7541	14363	5	4611	1	843	770	690
0	0	7536	14363	5	4616	1	765	770	690
0	0	7532	14367	5	4621	1	573	770	690
0	0	7527	14371	5	4626	1	263	770	690
0	0	7527	14371	5	4631	0	0	780	680
0	0	7513	14383	5	4636	0	0	780	680
0	0	7506	14391	5	4641	0	0	780	680
0	0	7500	14400	5	4646	0	0	770	690
0	0	7495	14411	5	4651	0	0	770	690
0	0	7490	14422	5	4656	0	0	750	680
0	0	7485	14435	5	4661	0	0	750	680
0	0	7479	14449	5	4666	0	0	750	680
0	0	7474	14463	5	4671	0	0	750	680
0	0	7468	14477	5	4676	0	0	750	680
0	0	7461	14493	5	4681	0	0	700	680
0	0	7454	14509	5	4686	0	0	700	680
0	0	7448	14528	5	4691	0	0	680	700
0	0	7441	14548	5	4696	0	0	650	690
0	0	7433	14568	5	4701	0	0	640	700
0	0	7424	14587	5	4706	0	0	640	700
0	0	7413	14606	5	4711	0	0	590	690
0	0	7401	14624	5	4716	0	0	590	690
0	0	7390	14639	5	4721	0	0	590	690
0	0	7379	14652	5	4726	0	0	590	690
0	0	7370	14663	5	4731	0	0	590	690
0	0	7360	14672	5	4736	0	0	610	680
0	0	7350	14683	5	4741	0	0	610	680
0	0	7342	14694	5	4746	0	0	630	670
0	0	7333	14706	5	4751	0	0	630	670
0	0	7324	14718	5	4756	0	0	630	670
0	0	7317	14730	5	4761	0	0	680	670
0	0	7312	14742	5	4766	0	0	680	670
0	0	7307	14754	5	4771	0	0	690	670
0	0	7307	14765	5	4776	0	0	690	670
0	0	7301	14774	5	4781	0	0	700	650
0	0	7301	14783	5	4786	0	0	700	650
0	0	7296	14789	5	4791	0	0	720	650
0	0	7296	14794	5	4796	0	0	720	650
0	0	7296	14800	5	4801	0	0	720	650
0	0	7296	14800	5	4806	0	0	730	640
0	0	7296	14803	5	4811	0	0	730	640
0	0	7296	14803	5	4816	0	0	750	620
0	0	7296	14803	4	4820	1	542	750	620
0	0	7293	14794	5	4825	1	896	780	630
0	0	7293	14790	5	4830	1	916	780	630
0	0	7289	14784	5	4835	1	959	780	630
0	0	7289	14775	5	4840	1	990	780	630
0	0	7289	14768	5	4845	1	1009	770	640
0	0	7289	14760	5	4850	1	1023	790	650
0	0	7289	14755	5	4855	1	1023	790	660
0	0	7289	14755	5	4860	1	1023	790	660
0	0	7289	14749	5	4865	1	1023	790	660
0	0	7289	14749	5	4870	1	1023	790	660
0	0	7289	14744	5	4875	1	1023	830	660
0	0	7289	14744	5	4880	1	1023	830	680
0	0	7289	14740	5	4885	1	1023	830	680
0	0	7289	14740	5	4890	1	1023	820	690
0	0	7289	14737	5	4895	1	1023	850	690
0	0	7289	14737	5	4900	1	1023	840	710
0	0	7289	14733	5	4905	1	1023	840	710
0	0	7289	14733	5	4910	1	1023	840	720
0	0	7286	14733	5	4915	1	1023	900	720
0	0	7286	14733	5	4920	1	1023	900	720
0	0	7286	14733	5	4925	1	1023	900	720
0	0	7286	14730	5	4930	1	1023	900	740
0	0	7286	14730	5	4935	1	1023	900	740
0	0	7286	14730	5	4940	1	1023	900	750
0	0	7286	14730	5	4945	1	1023	900	750
0	0	7286	14730	5	4950	1	1023	900	750
0	0	7286	14730	5	4955	1	1023	900	750
0	0	7291	14730	5	4960	1	1023	900	750
0	0	7291	14730	5	4965	1	1023	900	750
0	0	7294	14730	5	4970	1	1023	900	750
0	0	7294	14730	5	4975	1	1006	900	750
0	0	7294	14733	5	4980	1	972	900	750
0	0	7294	14733	5	4985	1	928	900	750
0	0	7294	14737	5	4990	1	859	900	740
0	0	7285	14737	5	4995	1	525	900	740
0	0	7285	14737	5	5000	0	0	900	720
0	0	7263	14741	5	5005	0	0	900	720
0	0	7255	14747	5	5010	0	0	900	720
0	0	7250	14755	5	5015	0	0	900	710
0	0	7250	14765	5	5020	0	0	900	710
0	0	7255	14773	5	5025	0	0	900	690
0	0	7258	14777	5	5030	0	0	900	680
0	0	7262	14777	5	5035	0	0	900	680
0	0	7267	14769	5	5040	0	0	860	660
0	0	7267	14758	5	5045	0	0	860	660
0	0	7271	14742	5	5050	0	0	860	660
0	0	7271	14721	5	5055	0	0	860	650
0	0	7271	14697	5	5060	0	0	860	650
0	0	7266	14668	5	5065	0	0	840	630
0	0	7266	14640	5	5070	0	0	840	630
0	0	7266	14609	5	5075	0	0	840	630
0	0	7266	14580	5	5080	0	0	840	630
0	0	7266	14553	5	5085	0	0	800	630
0	0	7274	14526	5	5090	0	0	800	630
0	0	7280	14501	5	5095	0	0	800	630
0	0	7287	14478	5	5100	0	0	800	630
0	0	7294	14455	5	5105	0	0	780	630
0	0	7300	14434	5	5110	0	0	780	630
0	0	7306	14413	5	5115	0	0	780	630
0	0	7312	14392	5	5120	0	0	780	630
0	0	7317	14370	5	5125	0	0	780	630
0	0	7323	14349	5	5130	0	0	770	640
0	0	7328	14326	5	5135	0	0	770	640
0	0	7335	14304	5	5140	0	0	770	650
0	0	7339	14284	5	5145	0	0	770	650
0	0	7344	14264	5	5150	0	0	770	650
0	0	7349	14245	5	5155	0	0	770	650
0	0	7355	14230	5	5160	0	0	770	650
0	0	7361	14216	5	5165	0	0	770	650
0	0	7368	14205	5	5170	0	0	770	650
0	0	7377	14197	5	5175	0	0	780	680
0	0	7385	14192	5	5180	0	0	780	680
0	0	7393	14188	5	5185	0	0	770	690
0	0	7400	14188	5	5190	0	0	770	690
0	0	7405	14183	5	5195	0	0	770	690
0	0	7410	14183	5	5200	0	0	750	680
0	0	7414	14178	5	5205	0	0	750	680
0	0	7414	14178	5	5210	0	0	750	680
0	0	7419	14178	5	5215	0	0	750	680
0	0	7419	14174	5	5220	0	0	750	680
0	0	7419	14174	5	5225	0	0	730	700
0	0	7419	14174	5	5230	0	0	730	700
0	0	7419	14174	5	5235	0	0	720	710
0	0	7419	14174	5	5240	0	0	670	710
0	0	7419	14178	5	5245	0	0	670	710
0	0	7419	14178	5	5250	0	0	670	710
0	0	7419	14182	5	5255	0	0	670	710
0	0	7414	14182	5	5260	0	0	670	710
0	0	7411	14182	5	5265	0	0	670	710
0	0	7411	14186	5	5270	0	0	670	710
0	0	7404	14186	5	5275	0	0	670	710
0	0	7401	14186	5	5280	0	0	680	700
0	0	7397	14186	5	5285	0	0	680	700
0	0	7397	14191	5	5290	0	0	700	680
0	0	7393	14191	5	5295	0	0	700	680
0	0	7393	14198	5	5300	0	0	700	680
0	0	7393	14203	5	5305	0	0	700	680
0	0	7388	14208	5	5310	0	0	700	680
0	0	7388	14214	5	5315	0	0	700	680
0	0	7388	14220	5	5320	0	0	680	670
0	0	7384	14225	5	5325	0	0	680	670
0	0	7384	14230	5	5330	0	0	680	670
0	0	7384	14234	5	5335	0	0	680	670
0	0	7379	14234	5	5340	0	0	680	670
0	0	7379	14239	5	5345	0	0	680	670
0	0	7379	14239	5	5350	0	0	680	670
0	0	7379	14239	5	5355	0	0	680	670
0	0	7379	14239	5	5360	0	0	680	670
0	0	7379	14239	5	5365	0	0	680	670
0	0	7376	14236	5	5370	0	0	680	670
0	0	7376	14236	5	5375	0	0	690	670
0	0	7376	14230	5	5380	0	0	690	670
0	0	7376	14230	5	5385	0	0	700	650
0	0	7376	14230	7	5392	1	149	700	650
0	0	7380	14220	5	5397	1	224	700	650
0	0	7380	14216	5	5402	1	287	700	650
0	0	7387	14211	5	5407	1	446	700	650
0	0	7391	14211	5	5412	1	568	720	650
0	0	7395	14211	5	5417	1	641	720	650
0	0	7400	14208	5	5422	1	685	720	650
0	0	7403	14208	5	5427	1	722	710	670
0	0	7407	14208	5	5432	1	758	710	670
0	0	7413	14211	5	5437	1	788	750	680
0	0	7419	14211	5	5442	1	806	750	680
0	0	7427	14218	5	5447	1	826	750	680
0	0	7434	14222	5	5452	1	840	750	680
0	0	7441	14226	5	5457	1	849	750	680
0	0	7448	14231	5	5462	1	861	750	680
0	0	7457	14238	5	5467	1	871	770	690
0	0	7467	14246	5	5472	1	875	770	690
0	0	7478	14255	5	5477	1	880	770	690
0	0	7487	14265	5	5482	1	886	760	700
0	0	7495	14273	5	5487	1	889	760	700
0	0	7502	14283	5	5492	1	892	750	710
0	0	7510	14293	5	5497	1	895	750	710
0	0	7519	14305	5	5502	1	898	750	710
0	0	7528	14318	5	5507	1	901	750	710
0	0	7536	14331	5	5512	1	903	750	710
0	0	7543	14345	5	5517	1	905	750	710
0	0	7551	14358	5	5522	1	907	750	710
0	0	7559	14371	5	5527	1	909	750	710
0	0	7565	14382	5	5532	1	911	810	720
0	0	7572	14393	5	5537	1	911	810	720
0	0	7578	14402	5	5542	1	913	810	720
0	0	7585	14412	5	5547	1	915	810	710
0	0	7592	14423	5	5552	1	919	810	710
0	0	7600	14436	5	5557	1	921	820	690
0	0	7608	14449	5	5562	1	922	820	690
0	0	7614	14461	5	5567	1	924	820	690
0	0	7620	14473	5	5572	1	924	850	690
0	0	7624	14484	5	5577	1	925	850	690
0	0	7628	14495	5	5582	1	925	850	690
0	0	7628	14506	5	5587	1	925	850	690
0	0	7634	14516	5	5592	1	926	850	690
0	0	7638	14525	5	5597	1	928	850	690
0	0	7638	14533	5	5602	1	930	850	690
0	0	7643	14539	5	5607	1	930	850	690
0	0	7643	14545	5	5612	1	930	850	690
0	0	7648	14551	5	5617	1	931	900	690
0	0	7648	14555	5	5622	1	932	900	690
0	0	7653	14558	5	5627	1	932	900	690
0	0	7653	14558	5	5632	1	934	900	690
0	0	7657	14562	5	5637	1	935	900	690
0	0	7657	14562	5	5642	1	936	900	690
0	0	7661	14562	5	5647	1	938	900	690
0	0	7661	14566	5	5652	1	940	900	690
0	0	7665	14566	5	5657	1	942	900	690
0	0	7669	14566	5	5662	1	944	900	690
0	0	7669	14566	5	5667	1	946	900	690
0	0	7676	14566	5	5672	1	948	900	690
0	0	7676	14566	5	5677	1	949	900	690
0	0	7680	14566	5	5682	1	950	900	690
0	0	7680	14566	5	5687	1	952	900	690
0	0	7685	14562	5	5692	1	954	900	690
0	0	7685	14558	5	5697	1	955	900	690
0	0	7689	14554	5	5702	1	958	900	690
0	0	7693	14547	5	5707	1	960	900	690
0	0	7698	14537	5	5712	1	962	900	710
0	0	7704	14524	5	5717	1	966	900	710
0	0	7712	14508	5	5722	1	968	900	720
0	0	7718	14491	5	5727	1	970	900	720
0	0	7723	14473	5	5732	1	974	900	720
0	0	7728	14455	5	5737	1	974	900	720
0	0	7733	14435	5	5742	1	974	900	720
0	0	7737	14413	5	5747	1	974	900	720
0	0	7741	14387	5	5752	1	976	900	720
0	0	7741	14360	5	5757	1	976	900	720
0	0	7741	14332	5	5762	1	976	900	720
0	0	7741	14305	5	5767	1	977	900	720
0	0	7741	14280	5	5772	1	976	900	720
0	0	7745	14255	5	5777	1	976	840	720
0	0	7745	14233	5	5782	1	976	840	720
0	0	7745	14213	5	5787	1	975	840	720
0	0	7749	14196	5	5792	1	974	810	720
0	0	7749	14181	5	5797	1	974	810	720
0	0	7749	14169	5	5802	1	974	810	720
0	0	7753	14161	5	5807	1	973	750	710
0	0	7753	14155	5	5812	1	972	750	710
0	0	7753	14155	5	5817	1	972	750	710
0	0	7753	14150	5	5822	1	971	720	710
0	0	7753	14150	5	5827	1	970	720	710
0	0	7753	14150	5	5832	1	968	720	710
0	0	7753	14150	5	5837	1	966	670	710
0	0	7753	14155	5	5842	1	964	670	710
0	0	7753	14159	5	5847	1	962	670	710
0	0	7753	14165	5	5852	1	961	670	710
0	0	7753	14173	5	5857	1	960	640	700
0	0	7753	14184	5	5862	1	959	640	700
0	0	7753	14198	5	5867	1	958	640	700
0	0	7753	14215	5	5872	1	958	640	700
0	0	7756	14233	5	5877	1	956	640	700
0	0	7760	14251	5	5882	1	957	640	700
0	0	7766	14271	5	5887	1	957	670	710
0	0	7775	14290	5	5892	1	957	670	710
0	0	7784	14310	5	5897	1	956	670	710
0	0	7793	14331	5	5902	1	955	670	710
0	0	7800	14351	5	5907	1	955	720	710
0	0	7808	14369	5	5912	1	955	700	730
0	0	7816	14388	5	5917	1	955	700	730
0	0	7826	14407	5	5922	1	955	720	740
0	0	7837	14424	5	5927	1	956	720	740
0	0	7846	14438	5	5932	1	956	720	740
0	0	7855	14450	5	5937	1	956	790	750
0	0	7862	14458	5	5942	1	956	790	750
0	0	7868	14463	5	5947	1	956	790	750
0	0	7873	14463	5	5952	1	957	790	750
0	0	7878	14469	5	5957	1	958	790	750
0	0	7884	14469	5	5962	1	958	830	750
0	0	7891	14474	5	5967	1	958	830	750
0	0	7898	14474	5	5972	1	958	830	750
0	0	7903	14474	5	5977	1	958	830	750
0	0	7907	14474	5	5982	1	959	830	750
0	0	7912	14466	5	5987	1	959	830	750
0	0	7916	14461	5	5992	1	961	830	750
0	0	7922	14454	5	5997	1	964	830	750
0	0	7929	14446	5	6002	1	967	830	750
0	0	7934	14436	5	6007	1	967	830	750
0	0	7939	14424	5	6012	1	972	830	750
0	0	7944	14411	5	6017	1	972	810	770
0	0	7949	14397	5	6022	1	973	810	770
0	0	7953	14381	5	6027	1	974	810	780
0	0	7958	14364	5	6032	1	974	810	780
0	0	7962	14345	5	6037	1	976	810	780
0	0	7967	14327	5	6042	1	980	810	780
0	0	7972	14311	5	6047	1	980	810	780
0	0	7977	14296	5	6052	1	981	810	780
0	0	7981	14284	5	6057	1	983	810	780
0	0	7981	14273	5	6062	1	983	810	780
0	0	7986	14263	5	6067	1	983	810	780
0	0	7986	14251	5	6072	1	984	760	780
0	0	7993	14238	5	6077	1	983	760	780
0	0	7998	14224	5	6082	1	985	760	780
0	0	8002	14213	5	6087	1	985	680	770
0	0	8006	14205	5	6092	1	985	680	770
0	0	8011	14199	5	6097	1	985	680	770
0	0	8011	14195	5	6102	1	985	640	770
0	0	8016	14195	5	6107	1	985	640	770
0	0	8016	14189	5	6112	1	984	590	780
0	0	8021	14189	5	6117	1	983	510	770
0	0	8024	14183	5	6122	1	982	480	780
0	0	8028	14183	5	6127	1	980	480	780
0	0	8028	14178	5	6132	1	977	450	770
0	0	8032	14178	5	6137	1	972	450	770
0	0	8032	14178	5	6142	1	963	450	770
0	0	8032	14178	5	6147	1	951	450	770
0	0	8032	14178	5	6152	1	931	450	770
0	0	8032	14178	5	6157	1	903	450	770
0	0	8032	14183	5	6162	1	873	450	770
0	0	8032	14189	5	6167	1	817	450	770
0	0	8032	14199	5	6172	1	669	450	770
0	0	8032	14214	5	6177	1	241	450	770
0	0	8032	14214	5	6182	0	0	450	770
0	0	8029	14251	5	6187	0	0	450	770
0	0	8024	14271	5	6192	0	0	450	770
0	0	8018	14289	5	6197	0	0	450	770
0	0	8010	14311	5	6202	0	0	450	770
0	0	8004	14335	5	6207	0	0	450	770
0	0	7999	14363	5	6212	0	0	480	770
0	0	7999	14396	5	6217	0	0	480	770
0	0	7999	14433	5	6222	0	0	530	750
0	0	8007	14475	5	6227	0	0	530	750
0	0	8019	14520	5	6232	0	0	560	740
0	0	8034	14565	5	6237	0	0	560	740
0	0	8051	14610	5	6242	0	0	590	730
0	0	8067	14651	5	6247	0	0	610	720
0	0	8082	14688	5	6252	0	0	610	720
0	0	8092	14718	5	6257	0	0	640	700
0	0	8096	14743	5	6262	0	0	650	690
0	0	8096	14759	5	6267	0	0	610	680
0	0	8086	14770	5	6272	0	0	630	670
0	0	8075	14776	5	6277	0	0	640	660
0	0	8058	14776	5	6282	0	0	660	640
0	0	8039	14776	5	6287	0	0	650	630
0	0	8017	14776	5	6292	0	0	650	630
0	0	7993	14772	5	6297	0	0	670	610
0	0	7969	14772	5	6302	0	0	650	600
0	0	7942	14772	5	6307	0	0	650	600
0	0	7914	14775	5	6312	0	0	670	580
0	0	7887	14775	5	6317	0	0	660	570
0	0	7860	14775	5	6322	0	0	660	570
0	0	7837	14775	5	6327	0	0	680	550
0	0	7814	14775	5	6332	0	0	660	530
0	0	7793	14766	5	6337	0	0	670	520
0	0	7773	14759	5	6342	0	0	680	510
0	0	7753	14751	5	6347	0	0	680	510
0	0	7736	14742	5	6352	0	0	690	490
0	0	7719	14732	5	6357	0	0	690	480
0	0	7704	14720	5	6362	0	0	690	480
0	0	7691	14708	5	6367	0	0	700	460
0	0	7680	14695	5	6372	0	0	710	450
0	0	7671	14683	5	6377	0	0	710	450
0	0	7662	14672	5	6382	0	0	720	440
0	0	7654	14661	5	6387	0	0	730	430
0	0	7644	14649	5	6392	0	0	730	430
0	0	7637	14638	5	6397	0	0	740	410
0	0	7629	14626	5	6402	0	0	740	400
0	0	7621	14616	5	6407	0	0	740	400
0	0	7615	14606	5	6412	0	0	750	380
0	0	7608	14597	5	6417	0	0	750	380
0	0	7600	14590	5	6422	0	0	760	370
0	0	7593	14584	5	6427	0	0	760	370
0	0	7586	14580	5	6432	0	0	770	350
0	0	7579	14580	5	6437	0	0	770	340
0	0	7574	14580	5	6442	0	0	770	340
0	0	7567	14580	5	6447	0	0	780	320
0	0	7561	14585	5	6452	0	0	790	310
0	0	7556	14593	5	6457	0	0	790	300
0	0	7551	14604	5	6462	0	0	790	300
0	0	7545	14619	5	6467	0	0	790	300
0	0	7545	14636	5	6472	0	0	790	300
0	0	7538	14658	5	6477	0	0	780	290
0	0	7538	14684	5	6482	0	0	780	290
0	0	7538	14715	5	6487	0	0	780	290
0	0	7538	14754	5	6492	0	0	780	290
0	0	7544	14800	5	6497	0	0	780	290
0	0	7544	14853	5	6502	0	0	790	300
0	0	7544	14913	5	6507	0	0	790	300
0	0	7544	14913	5	6512	0	0	790	300
