# Supplementary material for: “Let Me Hear Your Handwriting!” Evaluating the Movement Fluency from Its Sonification
Source: PLoS One. 2015 Jun 17;10(6):e0128388. doi: 10.1371/journal.pone.0128388 (PMC4470513; doi:10.1371/journal.pone.0128388)
Supplement: S1 Dataset — (ZIP) [file pone.0128388.s004.zip › S4_Dataset_Experiment1/SA3.txt]

Identification :	samantha
2008-10-16	09:57:08
Fichier origine :	C:\Documents and Settings\schon\Bureau\Ecriture\samantha lapin3.txt
Nb segments :	1
Seg	Num	X /100 mm	Y /100 mm	Interv ms	Time ms	Tip	P	Az	Al
0	0	11228	14098	5	5	0	0	900	510
0	0	11228	14094	5	10	0	0	900	510
0	0	11228	14094	5	15	0	0	900	510
0	0	11228	14094	5	20	0	0	900	510
0	0	11228	14090	5	25	0	0	900	510
0	0	11228	14090	5	30	0	0	900	510
0	0	11228	14086	5	35	0	0	900	510
0	0	11228	14086	5	40	0	0	900	510
0	0	11228	14086	5	45	0	0	900	510
0	0	11228	14082	5	50	0	0	900	510
0	0	11228	14082	5	55	0	0	900	510
0	0	11228	14082	5	60	0	0	900	510
0	0	11228	14082	5	65	0	0	900	510
0	0	11228	14082	5	70	0	0	900	510
0	0	11228	14079	5	75	0	0	900	510
0	0	11228	14079	5	80	0	0	900	510
0	0	11228	14079	5	85	0	0	900	510
0	0	11228	14079	5	90	0	0	900	510
0	0	11228	14082	5	95	0	0	900	510
0	0	11228	14082	5	100	0	0	900	510
0	0	11225	14082	5	105	0	0	900	510
0	0	11225	14088	5	110	0	0	900	510
0	0	11225	14088	5	115	0	0	900	500
0	0	11225	14088	5	120	0	0	900	500
0	0	11221	14092	5	125	0	0	900	480
0	0	11221	14092	5	130	0	0	900	480
0	0	11221	14092	5	135	0	0	900	480
0	0	11221	14092	5	140	0	0	900	480
0	0	11221	14092	5	145	0	0	900	480
0	0	11217	14092	5	150	0	0	900	480
0	0	11217	14092	5	155	0	0	900	480
0	0	11217	14096	5	160	0	0	900	480
0	0	11217	14096	5	165	0	0	900	480
0	0	11214	14096	5	170	0	0	900	480
0	0	11214	14096	6	176	0	0	900	480
0	0	11214	14096	5	181	0	0	900	480
0	0	11210	14096	5	186	0	0	900	480
0	0	11210	14096	5	191	0	0	900	480
0	0	11210	14100	5	196	0	0	900	480
0	0	11206	14100	5	201	0	0	900	480
0	0	11206	14100	5	206	0	0	900	480
0	0	11201	14104	5	211	0	0	900	480
0	0	11201	14104	5	216	0	0	900	480
0	0	11196	14104	5	221	0	0	900	480
0	0	11196	14104	5	226	0	0	900	480
0	0	11189	14107	5	231	0	0	900	480
0	0	11189	14107	5	236	0	0	900	480
0	0	11183	14107	5	241	0	0	900	480
0	0	11183	14107	5	246	0	0	900	480
0	0	11179	14107	5	251	0	0	900	480
0	0	11179	14107	5	256	0	0	900	480
0	0	11179	14112	5	261	0	0	900	480
0	0	11179	14112	5	266	0	0	900	480
0	0	11179	14112	5	271	0	0	900	480
0	0	11174	14112	5	276	0	0	900	480
0	0	11174	14112	5	281	0	0	900	480
0	0	11174	14116	5	286	0	0	900	480
0	0	11174	14116	5	291	0	0	900	470
0	0	11174	14116	5	296	0	0	900	470
0	0	11174	14116	5	301	0	0	900	450
0	0	11174	14116	5	306	0	0	880	450
0	0	11174	14119	5	311	0	0	880	450
0	0	11174	14119	5	316	0	0	880	450
0	0	11171	14119	5	321	0	0	880	450
0	0	11171	14119	5	326	0	0	880	450
0	0	11171	14119	5	331	0	0	870	450
0	0	11171	14119	5	336	0	0	870	450
0	0	11167	14119	5	341	0	0	870	450
0	0	11167	14119	5	346	0	0	870	450
0	0	11167	14119	5	351	0	0	870	450
0	0	11167	14119	5	356	0	0	870	450
0	0	11167	14119	5	361	0	0	870	450
0	0	11167	14119	5	366	0	0	870	450
0	0	11167	14116	5	371	0	0	870	450
0	0	11167	14116	5	376	0	0	870	450
0	0	11167	14116	5	381	0	0	850	450
0	0	11167	14116	5	386	0	0	850	450
0	0	11164	14116	5	391	0	0	850	450
0	0	11164	14116	5	396	0	0	850	450
0	0	11164	14116	5	401	0	0	850	450
0	0	11164	14116	5	406	0	0	850	450
0	0	11164	14116	5	411	0	0	850	450
0	0	11164	14116	5	416	0	0	850	450
0	0	11164	14116	5	421	0	0	850	450
0	0	11164	14116	5	426	0	0	850	450
0	0	11164	14116	5	431	0	0	850	450
0	0	11159	14116	5	436	0	0	850	450
0	0	11159	14120	5	441	0	0	850	450
0	0	11159	14120	5	446	0	0	850	450
0	0	11159	14124	5	451	0	0	850	450
0	0	11154	14124	5	456	0	0	850	450
0	0	11154	14124	5	461	0	0	850	450
0	0	11148	14128	5	466	0	0	850	450
0	0	11148	14128	5	471	0	0	850	450
0	0	11142	14128	5	476	0	0	850	450
0	0	11142	14128	5	481	0	0	850	450
0	0	11136	14128	5	486	0	0	850	450
0	0	11132	14128	5	491	0	0	850	450
0	0	11127	14128	5	496	0	0	850	450
0	0	11122	14128	5	501	0	0	850	450
0	0	11117	14128	5	506	0	0	850	450
0	0	11112	14128	5	511	0	0	850	450
0	0	11108	14128	5	516	0	0	850	450
0	0	11102	14125	5	521	0	0	850	450
0	0	11094	14125	5	526	0	0	850	450
0	0	11085	14125	5	531	0	0	850	450
0	0	11075	14125	5	536	0	0	850	450
0	0	11065	14125	5	541	0	0	850	450
0	0	11056	14125	5	546	0	0	850	450
0	0	11047	14121	5	551	0	0	850	450
0	0	11037	14121	5	556	0	0	850	450
0	0	11029	14121	5	561	0	0	850	450
0	0	11020	14121	5	566	0	0	840	450
0	0	11011	14117	5	571	0	0	840	450
0	0	11003	14117	5	576	0	0	840	440
0	0	10996	14113	5	581	0	0	840	440
0	0	10990	14109	5	586	0	0	850	420
0	0	10985	14104	5	591	0	0	850	420
0	0	10981	14099	5	596	0	0	850	420
0	0	10976	14093	5	601	0	0	850	420
0	0	10971	14088	5	606	0	0	850	420
0	0	10965	14084	5	611	0	0	850	420
0	0	10959	14080	5	616	0	0	850	420
0	0	10952	14075	5	621	0	0	850	420
0	0	10946	14069	5	626	0	0	850	420
0	0	10941	14063	5	631	0	0	840	440
0	0	10936	14057	5	636	0	0	840	440
0	0	10936	14053	5	641	0	0	840	450
0	0	10936	14049	5	646	0	0	840	450
0	0	10945	14049	5	651	0	0	840	450
0	0	10948	14046	5	656	0	0	840	450
0	0	10948	14046	5	661	1	437	840	450
0	0	10954	14041	5	666	1	425	840	450
0	0	10954	14041	5	671	1	446	840	470
0	0	10958	14036	5	676	1	570	840	470
0	0	10958	14036	5	681	1	643	830	480
0	0	10965	14036	5	686	1	684	830	480
0	0	10972	14036	5	691	1	736	830	480
0	0	10981	14031	5	696	1	766	830	480
0	0	10994	14031	5	701	1	786	830	480
0	0	11007	14031	5	706	1	800	830	500
0	0	11021	14031	5	711	1	821	830	500
0	0	11035	14031	5	716	1	831	830	510
0	0	11050	14031	5	721	1	836	830	510
0	0	11064	14031	5	726	1	847	830	510
0	0	11079	14038	5	731	1	849	830	510
0	0	11095	14045	5	736	1	865	840	510
0	0	11113	14054	5	741	1	876	840	510
0	0	11133	14065	5	746	1	881	840	510
0	0	11153	14079	5	751	1	886	840	510
0	0	11172	14093	5	756	1	888	840	510
0	0	11190	14110	5	761	1	894	840	510
0	0	11207	14127	5	766	1	896	840	510
0	0	11226	14146	5	771	1	900	840	510
0	0	11247	14169	5	776	1	904	860	530
0	0	11266	14192	5	781	1	906	860	530
0	0	11286	14218	5	786	1	912	860	540
0	0	11305	14244	5	791	1	916	860	540
0	0	11323	14272	5	796	1	918	870	540
0	0	11341	14299	5	801	1	922	870	540
0	0	11356	14329	5	806	1	923	870	540
0	0	11371	14360	5	811	1	924	900	540
0	0	11385	14390	5	816	1	924	900	540
0	0	11399	14423	5	821	1	925	900	540
0	0	11413	14456	5	826	1	928	900	540
0	0	11429	14490	5	831	1	928	900	560
0	0	11444	14523	5	836	1	928	900	560
0	0	11459	14558	5	841	1	928	900	570
0	0	11474	14591	5	846	1	929	900	570
0	0	11487	14623	5	851	1	930	900	570
0	0	11499	14656	5	856	1	930	920	570
0	0	11509	14690	5	861	1	929	920	570
0	0	11518	14723	5	866	1	929	920	590
0	0	11524	14754	5	871	1	930	920	590
0	0	11528	14783	5	876	1	929	920	600
0	0	11528	14811	5	881	1	928	920	600
0	0	11528	14838	5	886	1	928	920	600
0	0	11528	14865	5	891	1	927	920	600
0	0	11522	14892	5	896	1	927	920	600
0	0	11518	14917	5	901	1	928	920	600
0	0	11514	14944	5	906	1	926	920	600
0	0	11510	14968	5	911	1	926	900	600
0	0	11504	14990	5	916	1	924	900	600
0	0	11499	15010	5	921	1	923	900	600
0	0	11492	15026	5	926	1	921	900	600
0	0	11484	15043	5	931	1	918	900	600
0	0	11478	15057	5	936	1	916	900	600
0	0	11472	15070	5	941	1	916	900	600
0	0	11466	15082	5	946	1	916	900	600
0	0	11460	15092	5	951	1	916	900	600
0	0	11455	15102	5	956	1	917	900	600
0	0	11451	15111	5	961	1	917	900	600
0	0	11446	15119	5	966	1	917	900	590
0	0	11440	15126	5	971	1	917	900	590
0	0	11434	15132	5	976	1	917	900	570
0	0	11429	15137	5	981	1	918	900	570
0	0	11424	15142	5	986	1	919	900	570
0	0	11420	15145	5	991	1	920	900	570
0	0	11416	15145	5	996	1	920	900	570
0	0	11411	15149	5	1001	1	920	900	570
0	0	11407	15149	5	1006	1	919	920	570
0	0	11402	15149	5	1011	1	919	920	570
0	0	11398	15149	5	1016	1	919	920	570
0	0	11398	15149	5	1021	1	919	920	570
0	0	11391	15149	5	1026	1	919	920	570
0	0	11388	15149	5	1031	1	920	920	570
0	0	11388	15145	5	1036	1	920	950	570
0	0	11381	15145	5	1041	1	919	950	570
0	0	11376	15139	5	1046	1	919	950	570
0	0	11372	15135	5	1051	1	919	940	560
0	0	11366	15128	5	1056	1	919	940	560
0	0	11362	15121	5	1061	1	920	940	540
0	0	11358	15111	5	1066	1	920	940	540
0	0	11358	15102	5	1071	1	920	940	540
0	0	11354	15092	5	1076	1	921	940	540
0	0	11354	15080	5	1081	1	921	940	540
0	0	11350	15068	5	1086	1	921	940	540
0	0	11350	15053	5	1091	1	921	940	540
0	0	11347	15036	5	1096	1	921	940	540
0	0	11347	15018	5	1101	1	921	940	540
0	0	11347	14999	5	1106	1	922	940	540
0	0	11347	14978	5	1111	1	922	940	540
0	0	11347	14958	5	1116	1	925	940	540
0	0	11347	14935	5	1121	1	926	940	540
0	0	11351	14913	5	1126	1	928	940	540
0	0	11354	14890	5	1131	1	929	940	540
0	0	11359	14867	5	1136	1	932	940	540
0	0	11365	14843	5	1141	1	937	940	540
0	0	11368	14819	5	1146	1	938	940	540
0	0	11372	14798	5	1151	1	941	940	540
0	0	11377	14777	5	1156	1	942	940	540
0	0	11381	14759	5	1161	1	944	940	540
0	0	11386	14739	5	1166	1	945	940	540
0	0	11386	14719	5	1171	1	947	940	540
0	0	11390	14698	5	1176	1	948	940	540
0	0	11390	14679	5	1181	1	950	940	540
0	0	11397	14658	5	1186	1	953	940	540
0	0	11403	14637	5	1191	1	954	950	540
0	0	11403	14615	5	1196	1	955	950	540
0	0	11409	14594	5	1201	1	958	950	540
0	0	11415	14572	5	1206	1	958	950	540
0	0	11419	14551	5	1211	1	962	950	540
0	0	11425	14531	5	1216	1	967	950	540
0	0	11431	14509	5	1221	1	967	950	540
0	0	11434	14488	5	1226	1	969	960	560
0	0	11440	14470	5	1231	1	971	960	560
0	0	11444	14456	5	1236	1	971	960	570
0	0	11448	14445	5	1241	1	972	960	570
0	0	11448	14435	5	1246	1	974	960	570
0	0	11453	14425	5	1251	1	975	990	570
0	0	11457	14414	5	1256	1	976	990	570
0	0	11461	14400	5	1261	1	977	960	570
0	0	11465	14385	5	1266	1	977	960	570
0	0	11465	14369	5	1271	1	976	960	570
0	0	11470	14354	5	1276	1	976	960	570
0	0	11470	14343	5	1281	1	975	960	570
0	0	11470	14334	5	1286	1	974	960	570
0	0	11475	14325	5	1291	1	973	960	570
0	0	11475	14315	5	1296	1	972	960	570
0	0	11475	14305	5	1301	1	971	960	570
0	0	11475	14294	5	1306	1	967	960	570
0	0	11479	14288	5	1311	1	960	960	570
0	0	11479	14284	5	1316	1	952	960	570
0	0	11484	14280	5	1321	1	940	950	570
0	0	11484	14276	5	1326	1	925	950	570
0	0	11484	14272	5	1331	1	907	950	570
0	0	11484	14268	5	1336	1	884	950	570
0	0	11484	14264	5	1341	1	852	950	570
0	0	11488	14264	5	1346	1	799	950	570
0	0	11488	14258	5	1351	1	694	920	570
0	0	11488	14258	5	1356	1	460	920	570
0	0	11492	14253	5	1361	1	202	920	570
0	0	11492	14253	5	1366	0	0	920	570
0	0	11499	14250	5	1371	0	0	920	570
0	0	11503	14250	5	1376	0	0	900	570
0	0	11507	14250	5	1381	0	0	900	570
0	0	11511	14250	5	1386	0	0	900	570
0	0	11511	14255	5	1391	0	0	900	570
0	0	11518	14260	5	1396	0	0	900	570
0	0	11523	14266	5	1401	0	0	900	570
0	0	11531	14271	5	1406	0	0	900	570
0	0	11539	14276	5	1411	0	0	900	570
0	0	11549	14280	5	1416	0	0	900	570
0	0	11561	14284	5	1421	0	0	900	590
0	0	11573	14287	5	1426	0	0	900	590
0	0	11585	14287	5	1431	0	0	900	600
0	0	11599	14293	5	1436	0	0	870	600
0	0	11610	14293	5	1441	0	0	870	600
0	0	11622	14298	5	1446	0	0	870	600
0	0	11634	14298	5	1451	0	0	870	600
0	0	11645	14302	5	1456	0	0	850	600
0	0	11653	14302	5	1461	0	0	850	600
0	0	11661	14306	5	1466	0	0	850	600
0	0	11665	14306	5	1471	0	0	850	590
0	0	11668	14312	5	1476	0	0	850	590
0	0	11672	14312	5	1481	0	0	850	570
0	0	11672	14319	5	1486	0	0	850	570
0	0	11676	14325	5	1491	0	0	860	560
0	0	11676	14332	5	1496	0	0	860	560
0	0	11681	14340	5	1501	0	0	870	540
0	0	11681	14350	5	1506	0	0	870	540
0	0	11681	14350	7	1513	1	346	870	540
0	0	11681	14364	5	1518	1	391	900	530
0	0	11681	14369	5	1523	1	488	900	530
0	0	11684	14369	5	1528	1	667	900	510
0	0	11684	14377	5	1533	1	740	900	510
0	0	11684	14382	5	1538	1	779	900	510
0	0	11684	14386	5	1543	1	811	900	530
0	0	11684	14391	5	1548	1	837	900	530
0	0	11684	14396	5	1553	1	856	900	540
0	0	11680	14400	5	1558	1	869	900	540
0	0	11680	14404	5	1563	1	880	910	540
0	0	11673	14408	5	1568	1	885	910	540
0	0	11668	14411	5	1573	1	891	910	560
0	0	11662	14415	5	1578	1	898	910	560
0	0	11655	14415	5	1583	1	901	950	570
0	0	11648	14421	5	1588	1	903	950	570
0	0	11640	14421	5	1593	1	911	950	570
0	0	11633	14421	5	1598	1	914	950	570
0	0	11626	14421	5	1603	1	917	960	570
0	0	11619	14421	5	1608	1	921	960	570
0	0	11613	14421	5	1613	1	930	960	570
0	0	11606	14417	5	1618	1	934	970	590
0	0	11598	14417	5	1623	1	934	970	590
0	0	11590	14409	5	1628	1	933	970	600
0	0	11580	14403	5	1633	1	933	970	600
0	0	11569	14395	5	1638	1	933	970	600
0	0	11559	14385	5	1643	1	933	970	600
0	0	11550	14376	5	1648	1	932	970	600
0	0	11543	14366	5	1653	1	932	970	600
0	0	11536	14355	5	1658	1	932	970	600
0	0	11529	14342	5	1663	1	930	970	600
0	0	11522	14327	5	1668	1	930	970	600
0	0	11517	14311	5	1673	1	930	970	600
0	0	11517	14295	5	1678	1	930	970	600
0	0	11517	14278	5	1683	1	929	970	600
0	0	11517	14262	5	1688	1	930	950	600
0	0	11517	14247	5	1693	1	929	950	600
0	0	11517	14233	5	1698	1	928	950	600
0	0	11521	14219	5	1703	1	928	950	600
0	0	11526	14207	5	1708	1	928	950	600
0	0	11532	14196	5	1713	1	928	950	600
0	0	11537	14188	5	1718	1	927	920	600
0	0	11545	14184	5	1723	1	927	920	600
0	0	11552	14180	5	1728	1	927	920	600
0	0	11559	14180	5	1733	1	927	920	600
0	0	11568	14176	5	1738	1	927	900	600
0	0	11577	14176	5	1743	1	927	900	600
0	0	11587	14176	5	1748	1	927	900	600
0	0	11598	14184	5	1753	1	926	900	600
0	0	11610	14191	5	1758	1	926	900	600
0	0	11622	14200	5	1763	1	927	900	600
0	0	11635	14212	5	1768	1	926	900	600
0	0	11648	14226	5	1773	1	927	900	600
0	0	11660	14242	5	1778	1	927	900	600
0	0	11673	14259	5	1783	1	926	900	600
0	0	11684	14277	5	1788	1	926	900	600
0	0	11694	14295	5	1793	1	926	900	600
0	0	11703	14314	5	1798	1	926	900	600
0	0	11709	14331	5	1803	1	925	900	600
0	0	11714	14349	5	1808	1	926	900	600
0	0	11720	14365	5	1813	1	925	900	600
0	0	11724	14381	5	1818	1	926	900	600
0	0	11728	14397	5	1823	1	926	900	600
0	0	11728	14412	5	1828	1	925	900	600
0	0	11732	14426	5	1833	1	925	900	600
0	0	11732	14438	5	1838	1	924	900	600
0	0	11732	14447	5	1843	1	924	900	600
0	0	11732	14454	5	1848	1	924	900	590
0	0	11732	14459	5	1853	1	925	920	590
0	0	11732	14459	5	1858	1	925	920	570
0	0	11732	14459	5	1863	1	926	920	570
0	0	11729	14459	5	1868	1	926	920	570
0	0	11729	14459	5	1873	1	926	920	570
0	0	11725	14454	5	1878	1	926	920	570
0	0	11725	14449	5	1883	1	926	920	570
0	0	11720	14444	5	1888	1	928	950	570
0	0	11720	14437	5	1893	1	928	950	570
0	0	11716	14428	5	1898	1	928	950	570
0	0	11716	14416	5	1903	1	928	950	570
0	0	11711	14400	5	1908	1	928	950	570
0	0	11711	14381	5	1913	1	928	950	570
0	0	11706	14359	5	1918	1	928	950	570
0	0	11706	14337	5	1923	1	928	950	570
0	0	11702	14315	5	1928	1	928	950	570
0	0	11702	14295	5	1933	1	929	950	570
0	0	11702	14278	5	1938	1	928	950	570
0	0	11702	14264	5	1943	1	929	950	570
0	0	11702	14252	5	1948	1	930	920	570
0	0	11705	14241	5	1953	1	930	920	570
0	0	11709	14230	5	1958	1	930	920	570
0	0	11714	14221	5	1963	1	930	920	570
0	0	11720	14213	5	1968	1	931	920	570
0	0	11726	14207	5	1973	1	932	920	570
0	0	11733	14207	5	1978	1	933	900	570
0	0	11740	14201	5	1983	1	934	900	570
0	0	11749	14201	5	1988	1	937	900	570
0	0	11758	14201	5	1993	1	940	900	570
0	0	11768	14204	5	1998	1	940	900	570
0	0	11779	14209	5	2003	1	941	900	570
0	0	11791	14218	5	2008	1	944	900	570
0	0	11805	14229	5	2013	1	947	900	570
0	0	11819	14242	5	2018	1	949	900	570
0	0	11835	14259	5	2023	1	949	900	570
0	0	11850	14277	5	2028	1	950	900	570
0	0	11867	14301	5	2033	1	951	900	590
0	0	11883	14327	5	2038	1	951	900	590
0	0	11901	14357	5	2043	1	952	900	600
0	0	11918	14388	5	2048	1	951	900	600
0	0	11934	14418	5	2053	1	952	900	600
0	0	11951	14448	5	2058	1	951	900	600
0	0	11966	14478	5	2063	1	952	900	600
0	0	11979	14506	5	2068	1	953	900	600
0	0	11992	14532	5	2073	1	953	900	600
0	0	12002	14555	5	2078	1	953	900	600
0	0	12011	14575	5	2083	1	953	900	600
0	0	12019	14592	5	2088	1	954	900	600
0	0	12025	14604	5	2093	1	955	900	600
0	0	12031	14614	5	2098	1	957	900	600
0	0	12035	14619	5	2103	1	957	900	600
0	0	12039	14624	5	2108	1	958	920	600
0	0	12039	14624	5	2113	1	958	920	600
0	0	12039	14624	5	2118	1	959	920	620
0	0	12039	14624	5	2123	1	961	920	620
0	0	12039	14624	5	2128	1	963	920	630
0	0	12043	14618	5	2133	1	964	920	630
0	0	12043	14614	5	2138	1	966	920	630
0	0	12043	14609	5	2143	1	968	920	630
0	0	12043	14602	5	2148	1	969	920	630
0	0	12039	14590	5	2153	1	970	920	630
0	0	12039	14574	5	2158	1	974	920	630
0	0	12039	14555	5	2163	1	976	920	630
0	0	12039	14531	5	2168	1	978	920	630
0	0	12043	14505	5	2173	1	979	920	630
0	0	12043	14477	5	2178	1	982	920	630
0	0	12043	14447	5	2183	1	983	920	630
0	0	12039	14416	5	2188	1	983	960	630
0	0	12035	14384	5	2193	1	986	960	630
0	0	12035	14352	5	2198	1	988	960	630
0	0	12031	14321	5	2203	1	987	960	630
0	0	12031	14290	5	2208	1	992	960	630
0	0	12031	14258	5	2213	1	992	920	630
0	0	12031	14226	5	2218	1	993	920	630
0	0	12031	14193	5	2223	1	994	920	630
0	0	12031	14161	5	2228	1	994	900	630
0	0	12031	14131	5	2233	1	993	900	630
0	0	12031	14102	5	2238	1	992	900	630
0	0	12031	14074	5	2243	1	993	900	630
0	0	12031	14049	5	2248	1	992	900	630
0	0	12031	14024	5	2253	1	991	900	630
0	0	12031	14002	5	2258	1	991	900	630
0	0	12031	13983	5	2263	1	991	900	630
0	0	12035	13964	5	2268	1	990	860	630
0	0	12035	13948	5	2273	1	984	860	630
0	0	12038	13934	5	2278	1	979	860	630
0	0	12038	13923	5	2283	1	972	860	630
0	0	12038	13915	5	2288	1	961	840	630
0	0	12038	13910	5	2293	1	946	840	630
0	0	12038	13910	5	2298	1	928	840	630
0	0	12034	13910	5	2303	1	904	840	630
0	0	12034	13910	5	2308	1	872	840	630
0	0	12031	13910	5	2313	1	821	800	630
0	0	12026	13917	5	2318	1	720	800	630
0	0	12019	13922	5	2323	1	419	800	630
0	0	12011	13929	5	2328	1	77	800	630
0	0	12011	13929	5	2333	0	0	800	630
0	0	11993	13951	5	2338	0	0	800	630
0	0	11985	13964	5	2343	0	0	800	630
0	0	11977	13978	5	2348	0	0	810	620
0	0	11969	13993	5	2353	0	0	810	620
0	0	11962	14011	5	2358	0	0	810	600
0	0	11958	14032	5	2363	0	0	810	600
0	0	11958	14058	5	2368	0	0	810	600
0	0	11958	14089	5	2373	0	0	850	590
0	0	11958	14121	5	2378	0	0	850	590
0	0	11966	14156	5	2383	0	0	850	570
0	0	11973	14191	5	2388	0	0	860	560
0	0	11980	14224	5	2393	0	0	860	560
0	0	11984	14255	5	2398	0	0	860	540
0	0	11984	14282	5	2403	0	0	860	530
0	0	11987	14307	5	2408	0	0	860	530
0	0	11987	14327	5	2413	0	0	860	510
0	0	11987	14345	5	2418	0	0	860	500
0	0	11983	14360	5	2423	0	0	860	500
0	0	11979	14373	5	2428	0	0	880	480
0	0	11975	14386	5	2433	0	0	880	470
0	0	11970	14398	5	2438	0	0	880	470
0	0	11965	14409	5	2443	0	0	880	450
0	0	11960	14420	5	2448	0	0	880	450
0	0	11956	14431	5	2453	0	0	880	450
0	0	11952	14441	5	2458	0	0	880	440
0	0	11952	14452	5	2463	0	0	870	440
0	0	11948	14464	5	2468	0	0	870	420
0	0	11948	14476	5	2473	0	0	870	440
0	0	11948	14487	5	2478	0	0	870	440
0	0	11948	14499	5	2483	0	0	870	450
0	0	11948	14511	5	2488	0	0	870	450
0	0	11953	14522	5	2493	0	0	870	450
0	0	11956	14535	5	2498	0	0	870	450
0	0	11961	14546	5	2503	0	0	880	450
0	0	11965	14558	5	2508	0	0	880	470
0	0	11970	14570	5	2513	0	0	880	470
0	0	11975	14580	5	2518	0	0	880	480
0	0	11981	14591	5	2523	0	0	880	480
0	0	11988	14600	5	2528	0	0	900	500
0	0	11988	14608	5	2533	0	0	900	500
0	0	11988	14608	3	2536	1	599	900	510
0	0	12000	14612	5	2541	1	573	900	510
0	0	12000	14617	5	2546	1	592	900	530
0	0	12010	14617	5	2551	1	691	900	530
0	0	12019	14621	5	2556	1	740	900	540
0	0	12027	14621	5	2561	1	773	900	540
0	0	12035	14621	5	2566	1	780	900	560
0	0	12045	14621	5	2571	1	780	900	560
0	0	12052	14621	5	2576	1	790	920	570
0	0	12060	14621	5	2581	1	806	920	570
0	0	12069	14621	5	2586	1	828	920	570
0	0	12079	14621	5	2591	1	836	920	590
0	0	12090	14617	5	2596	1	849	920	590
0	0	12099	14613	5	2601	1	867	920	600
0	0	12109	14607	5	2606	1	876	920	600
0	0	12116	14600	5	2611	1	881	920	600
0	0	12122	14594	6	2617	1	892	920	600
0	0	12129	14590	5	2622	1	900	920	600
0	0	12134	14586	5	2627	1	906	920	600
0	0	12139	14583	5	2632	1	913	920	600
0	0	12144	14579	5	2637	1	918	920	600
0	0	12149	14574	5	2642	1	923	950	600
0	0	12154	14569	5	2647	1	928	950	600
0	0	12159	14565	5	2652	1	930	950	600
0	0	12159	14561	5	2657	1	932	950	600
0	0	12159	14561	5	2662	1	934	950	600
0	0	12159	14557	5	2667	1	936	950	600
0	0	12159	14557	5	2672	1	938	950	600
0	0	12159	14553	5	2677	1	939	950	600
0	0	12159	14553	5	2682	1	941	950	600
0	0	12159	14553	5	2687	1	943	950	600
0	0	12159	14549	5	2692	1	944	970	600
0	0	12159	14549	5	2697	1	946	970	600
0	0	12159	14549	5	2702	1	949	970	600
0	0	12159	14549	5	2707	1	951	970	620
0	0	12162	14545	5	2712	1	954	970	620
0	0	12162	14545	5	2717	1	957	980	630
0	0	12162	14545	5	2722	1	960	980	630
0	0	12162	14545	5	2727	1	962	980	630
0	0	12162	14545	5	2732	1	964	980	630
0	0	12162	14541	5	2737	1	967	980	630
0	0	12162	14541	5	2742	1	970	980	630
0	0	12162	14541	5	2747	1	972	980	630
0	0	12162	14541	5	2752	1	974	980	630
0	0	12162	14541	5	2757	1	976	980	630
0	0	12162	14541	5	2762	1	978	980	630
0	0	12162	14538	5	2767	1	979	980	630
0	0	12166	14538	5	2772	1	981	980	630
0	0	12166	14538	5	2777	1	983	980	630
0	0	12166	14531	5	2782	1	986	980	630
0	0	12174	14525	5	2787	1	990	980	630
0	0	12178	14520	5	2792	1	994	980	630
0	0	12181	14515	5	2797	1	994	980	630
0	0	12185	14511	5	2802	1	994	980	630
0	0	12185	14511	5	2807	1	994	1020	630
0	0	12185	14511	5	2812	1	994	1020	630
0	0	12190	14508	5	2817	1	994	1020	630
0	0	12190	14508	5	2822	1	994	1020	630
0	0	12190	14504	5	2827	1	995	1020	630
0	0	12190	14504	5	2832	1	995	1020	630
0	0	12195	14501	5	2837	1	997	1020	630
0	0	12200	14501	5	2842	1	999	1020	630
0	0	12204	14497	5	2847	1	1002	1020	630
0	0	12209	14497	5	2852	1	1002	1040	620
0	0	12212	14493	5	2857	1	1002	1040	620
0	0	12212	14493	5	2862	1	1002	1040	620
0	0	12216	14493	5	2867	1	1002	1040	620
0	0	12216	14493	5	2872	1	1002	1040	620
0	0	12216	14493	5	2877	1	1001	1040	620
0	0	12216	14493	5	2882	1	1001	1040	620
0	0	12216	14493	5	2887	1	1000	1040	620
0	0	12216	14493	5	2892	1	1000	1070	620
0	0	12216	14490	5	2897	1	999	1070	620
0	0	12216	14490	5	2902	1	998	1040	620
0	0	12216	14490	5	2907	1	997	1040	620
0	0	12221	14481	5	2912	1	997	1040	620
0	0	12221	14475	5	2917	1	997	1040	620
0	0	12228	14467	5	2922	1	996	1040	620
0	0	12233	14459	5	2927	1	994	1040	620
0	0	12233	14454	5	2932	1	991	1040	620
0	0	12240	14450	5	2937	1	988	1040	620
0	0	12245	14446	5	2942	1	984	1020	630
0	0	12249	14446	5	2947	1	982	1020	630
0	0	12256	14442	5	2952	1	980	1020	630
0	0	12263	14442	5	2957	1	977	1020	630
0	0	12272	14446	5	2962	1	976	1020	630
0	0	12281	14451	5	2967	1	976	1020	630
0	0	12290	14458	5	2972	1	974	1020	630
0	0	12299	14467	5	2977	1	973	1020	630
0	0	12308	14479	5	2982	1	971	1020	630
0	0	12318	14492	5	2987	1	971	1020	630
0	0	12326	14509	5	2992	1	969	1020	630
0	0	12334	14528	5	2997	1	967	1020	630
0	0	12342	14549	5	3002	1	966	1020	630
0	0	12350	14572	5	3007	1	966	980	630
0	0	12359	14596	5	3012	1	966	980	630
0	0	12368	14620	5	3017	1	964	980	630
0	0	12377	14645	5	3022	1	964	980	630
0	0	12383	14668	5	3027	1	963	980	630
0	0	12389	14689	5	3032	1	963	980	630
0	0	12393	14710	5	3037	1	962	980	630
0	0	12397	14728	5	3042	1	963	980	630
0	0	12400	14744	5	3047	1	963	980	630
0	0	12400	14757	5	3052	1	963	980	630
0	0	12404	14767	5	3057	1	963	980	630
0	0	12404	14772	5	3062	1	963	980	630
0	0	12404	14772	5	3067	1	963	960	630
0	0	12404	14775	5	3072	1	962	960	630
0	0	12404	14775	5	3077	1	961	960	630
0	0	12404	14775	5	3082	1	959	960	630
0	0	12404	14775	5	3087	1	956	960	630
0	0	12404	14771	5	3092	1	953	960	630
0	0	12399	14766	5	3097	1	950	960	630
0	0	12399	14758	5	3102	1	948	960	630
0	0	12391	14748	5	3107	1	946	960	630
0	0	12386	14735	5	3112	1	946	960	630
0	0	12381	14720	5	3117	1	946	960	630
0	0	12376	14701	5	3122	1	946	960	630
0	0	12371	14679	5	3127	1	947	960	630
0	0	12366	14652	5	3132	1	948	960	630
0	0	12362	14624	5	3137	1	948	960	630
0	0	12362	14595	5	3142	1	949	960	630
0	0	12356	14569	5	3147	1	950	960	630
0	0	12356	14547	5	3152	1	951	960	630
0	0	12356	14530	5	3157	1	952	960	630
0	0	12356	14516	5	3162	1	954	960	630
0	0	12360	14506	5	3167	1	957	980	630
0	0	12363	14495	5	3172	1	958	980	630
0	0	12368	14487	5	3177	1	958	980	630
0	0	12373	14481	5	3182	1	959	980	630
0	0	12379	14476	5	3187	1	959	980	630
0	0	12384	14476	5	3192	1	959	980	630
0	0	12389	14471	5	3197	1	958	980	630
0	0	12395	14471	5	3202	1	957	980	630
0	0	12399	14471	5	3207	1	956	980	630
0	0	12404	14467	5	3212	1	955	980	630
0	0	12409	14467	5	3217	1	952	980	630
0	0	12413	14467	5	3222	1	940	980	630
0	0	12419	14467	5	3227	1	920	980	630
0	0	12423	14471	5	3232	1	894	980	630
0	0	12429	14475	5	3237	1	848	980	630
0	0	12435	14482	5	3242	1	741	980	630
0	0	12440	14493	5	3247	1	320	980	630
0	0	12440	14493	5	3252	0	0	980	630
0	0	12448	14527	5	3257	0	0	980	630
0	0	12448	14548	5	3262	0	0	980	630
0	0	12448	14570	5	3267	0	0	960	630
0	0	12443	14594	5	3272	0	0	960	630
0	0	12440	14618	5	3277	0	0	960	630
0	0	12440	14642	5	3282	0	0	960	630
0	0	12440	14668	5	3287	0	0	960	630
0	0	12440	14693	5	3292	0	0	920	630
0	0	12440	14719	5	3297	0	0	920	630
0	0	12447	14746	5	3302	0	0	920	630
0	0	12452	14772	5	3307	0	0	920	630
0	0	12459	14799	5	3312	0	0	900	630
0	0	12465	14825	5	3317	0	0	900	630
0	0	12470	14848	5	3322	0	0	900	630
0	0	12476	14869	5	3327	0	0	900	630
0	0	12481	14889	5	3332	0	0	900	630
0	0	12481	14905	5	3337	0	0	900	630
0	0	12481	14919	5	3342	0	0	900	630
0	0	12481	14930	5	3347	0	0	900	630
0	0	12481	14939	5	3352	0	0	900	630
0	0	12481	14947	5	3357	0	0	900	630
0	0	12481	14954	5	3362	0	0	860	630
0	0	12477	14962	5	3367	0	0	860	630
0	0	12477	14968	5	3372	0	0	860	630
0	0	12477	14975	5	3377	0	0	860	630
0	0	12473	14982	5	3382	0	0	840	630
0	0	12473	14988	5	3387	0	0	840	630
0	0	12473	14993	5	3392	0	0	840	630
0	0	12476	14998	5	3397	0	0	840	630
0	0	12476	15002	5	3402	0	0	840	630
0	0	12476	15002	5	3407	0	0	840	630
0	0	12476	15007	5	3412	0	0	840	630
0	0	12481	15007	5	3417	0	0	840	630
0	0	12481	15007	5	3422	0	0	840	630
0	0	12487	15003	5	3427	0	0	860	630
0	0	12491	14999	5	3432	0	0	860	630
0	0	12494	14994	5	3437	0	0	860	630
0	0	12498	14987	5	3442	0	0	860	630
0	0	12498	14987	7	3449	1	664	900	630
0	0	12498	14974	5	3454	1	968	900	630
0	0	12494	14974	5	3459	1	958	900	630
0	0	12488	14969	5	3464	1	986	900	630
0	0	12483	14969	5	3469	1	1006	900	650
0	0	12483	14969	5	3474	1	1015	900	650
0	0	12477	14965	5	3479	1	1023	900	660
0	0	12477	14965	5	3484	1	1023	900	660
0	0	12474	14965	5	3489	1	1023	900	660
0	0	12474	14965	5	3494	1	1023	920	660
0	0	12474	14965	5	3499	1	1023	920	680
0	0	12474	14965	5	3504	1	1023	920	680
0	0	12474	14965	5	3509	1	1023	930	690
0	0	12479	14965	5	3514	1	1023	980	690
0	0	12479	14965	5	3519	1	1023	980	690
0	0	12479	14965	5	3524	1	1023	990	710
0	0	12479	14965	5	3529	1	1023	1010	710
0	0	12482	14965	5	3534	1	1023	1020	720
0	0	12482	14965	5	3539	1	1023	1020	720
0	0	12482	14965	5	3544	1	1023	1080	710
0	0	12482	14965	5	3549	1	1023	1080	710
0	0	12482	14965	5	3554	1	1023	1080	710
0	0	12482	14965	5	3559	1	1023	1080	710
0	0	12482	14965	5	3564	1	1023	1080	710
0	0	12482	14965	5	3569	1	1023	1080	710
0	0	12487	14965	5	3574	1	1023	1110	710
0	0	12487	14965	5	3579	1	1023	1130	730
0	0	12487	14965	5	3584	1	1023	1130	730
0	0	12491	14965	5	3589	1	1020	1130	730
0	0	12491	14965	5	3594	1	1003	1130	730
0	0	12491	14965	5	3599	1	981	1130	730
0	0	12491	14965	5	3604	1	951	1110	710
0	0	12491	14965	5	3609	1	907	1080	710
0	0	12491	14965	5	3614	1	834	1080	710
0	0	12491	14965	5	3619	1	527	1080	710
0	0	12491	14965	5	3624	0	0	1080	710
0	0	12491	14965	5	3629	0	0	1080	710
0	0	12485	14965	5	3634	0	0	1080	710
0	0	12479	14965	5	3639	0	0	1080	710
0	0	12472	14965	5	3644	0	0	1080	710
0	0	12468	14975	5	3649	0	0	1010	710
0	0	12468	14985	5	3654	0	0	1010	710
0	0	12468	14997	5	3659	0	0	1000	690
0	0	12471	15009	5	3664	0	0	1000	690
0	0	12479	15021	5	3669	0	0	1050	680
0	0	12493	15031	5	3674	0	0	1050	680
0	0	12513	15037	5	3679	0	0	1000	690
0	0	12542	15043	5	3684	0	0	1000	690
0	0	12577	15043	5	3689	0	0	1000	690
0	0	12617	15043	5	3694	0	0	1000	690
0	0	12656	15043	5	3699	0	0	1000	690
0	0	12692	15037	5	3704	0	0	1000	680
0	0	12720	15023	5	3709	0	0	990	660
0	0	12737	15004	5	3714	0	0	980	630
0	0	12744	14977	5	3719	0	0	960	620
0	0	12741	14944	5	3724	0	0	950	590
0	0	12729	14911	5	3729	0	0	940	560
0	0	12715	14875	5	3734	0	0	910	530
0	0	12697	14842	5	3739	0	0	910	500
0	0	12678	14811	5	3744	0	0	910	480
0	0	12659	14783	5	3749	0	0	910	470
0	0	12642	14758	5	3754	0	0	900	470
0	0	12628	14736	5	3759	0	0	900	470
0	0	12617	14718	5	3764	0	0	900	480
0	0	12606	14704	5	3769	0	0	900	480
0	0	12595	14692	5	3774	0	0	910	480
0	0	12586	14682	5	3779	0	0	910	480
0	0	12576	14673	5	3784	0	0	910	500
0	0	12567	14664	5	3789	0	0	910	510
0	0	12560	14654	5	3794	0	0	910	530
0	0	12552	14645	5	3799	0	0	910	560
0	0	12546	14632	5	3804	0	0	920	590
0	0	12540	14618	5	3809	0	0	920	620
0	0	12535	14604	5	3814	0	0	920	650
0	0	12530	14588	5	3819	0	0	920	680
0	0	12524	14574	5	3824	0	0	930	690
0	0	12519	14560	5	3829	0	0	930	710
0	0	12513	14546	5	3834	0	0	900	710
0	0	12508	14534	5	3839	0	0	900	690
0	0	12504	14524	5	3844	0	0	900	690
0	0	12504	14517	5	3849	0	0	900	690
0	0	12498	14512	5	3854	0	0	900	680
0	0	12498	14512	5	3859	0	0	900	680
0	0	12494	14512	5	3864	0	0	900	660
0	0	12494	14512	5	3869	0	0	900	660
0	0	12494	14512	5	3874	0	0	900	660
0	0	12498	14515	5	3879	0	0	900	660
0	0	12498	14520	5	3884	0	0	900	660
0	0	12505	14525	5	3889	0	0	900	650
0	0	12510	14529	5	3894	0	0	860	650
0	0	12513	14533	5	3899	0	0	860	630
0	0	12513	14537	5	3904	0	0	860	630
0	0	12518	14537	5	3909	0	0	860	630
0	0	12518	14537	5	3914	0	0	860	630
0	0	12518	14537	5	3919	0	0	860	630
0	0	12511	14537	5	3924	0	0	860	630
0	0	12506	14531	5	3929	0	0	860	630
0	0	12498	14531	5	3934	0	0	860	630
0	0	12491	14525	5	3939	0	0	900	630
0	0	12483	14525	5	3944	0	0	900	630
0	0	12477	14519	5	3949	0	0	900	630
0	0	12471	14519	5	3954	0	0	900	630
0	0	12466	14515	5	3959	0	0	900	630
0	0	12462	14515	5	3964	0	0	900	630
0	0	12457	14511	5	3969	0	0	900	630
0	0	12454	14511	5	3974	0	0	900	630
0	0	12454	14511	5	3979	0	0	900	620
0	0	12448	14511	5	3984	0	0	900	620
0	0	12448	14511	5	3989	0	0	900	600
0	0	12443	14511	5	3994	0	0	900	600
0	0	12443	14516	5	3999	0	0	900	600
0	0	12439	14516	5	4004	0	0	900	600
0	0	12439	14522	5	4009	0	0	900	600
0	0	12434	14522	5	4014	0	0	900	600
0	0	12434	14527	5	4019	0	0	900	600
0	0	12428	14527	5	4024	0	0	900	600
0	0	12428	14527	5	4029	0	0	920	600
0	0	12422	14527	5	4034	0	0	920	600
0	0	12418	14527	5	4039	0	0	920	600
0	0	12414	14527	5	4044	0	0	920	600
0	0	12410	14521	5	4049	0	0	920	600
0	0	12405	14516	5	4054	0	0	920	600
0	0	12399	14511	5	4059	0	0	920	590
0	0	12393	14506	5	4064	0	0	920	590
0	0	12388	14500	5	4069	0	0	920	570
0	0	12385	14493	5	4074	0	0	920	570
0	0	12385	14487	5	4079	0	0	920	570
0	0	12380	14479	5	4084	0	0	920	570
0	0	12380	14473	5	4089	0	0	920	570
0	0	12375	14467	5	4094	0	0	920	570
0	0	12375	14461	5	4099	0	0	920	570
0	0	12375	14455	5	4104	0	0	920	570
0	0	12375	14448	5	4109	0	0	950	570
0	0	12375	14441	5	4114	0	0	950	570
0	0	12375	14435	5	4119	0	0	950	570
0	0	12375	14435	6	4125	1	202	950	570
0	0	12379	14427	5	4130	1	209	950	570
0	0	12379	14427	5	4135	1	217	950	570
0	0	12383	14427	5	4140	1	313	950	570
0	0	12387	14427	5	4145	1	398	960	570
0	0	12393	14427	5	4150	1	457	960	570
0	0	12401	14427	5	4155	1	547	960	570
0	0	12410	14427	5	4160	1	637	960	570
0	0	12420	14433	5	4165	1	677	960	570
0	0	12432	14439	5	4170	1	720	960	570
0	0	12444	14447	5	4175	1	762	970	590
0	0	12458	14457	5	4180	1	782	970	590
0	0	12472	14469	5	4185	1	803	970	600
0	0	12486	14484	5	4190	1	813	970	600
0	0	12500	14499	5	4195	1	829	970	600
0	0	12512	14516	5	4200	1	841	970	600
0	0	12527	14534	5	4205	1	849	970	600
0	0	12542	14553	5	4210	1	854	970	600
0	0	12557	14575	5	4215	1	856	970	600
0	0	12572	14596	5	4220	1	860	970	600
0	0	12584	14617	5	4225	1	861	970	600
0	0	12596	14637	5	4230	1	862	970	620
0	0	12607	14656	5	4235	1	868	970	620
0	0	12618	14674	5	4240	1	869	980	630
0	0	12630	14688	5	4245	1	871	980	630
0	0	12640	14700	5	4250	1	874	960	630
0	0	12650	14709	5	4255	1	880	960	630
0	0	12659	14716	5	4260	1	883	960	630
0	0	12666	14722	5	4265	1	889	960	630
0	0	12673	14725	5	4270	1	895	960	630
0	0	12676	14725	5	4275	1	900	960	630
0	0	12676	14725	5	4280	1	905	960	650
0	0	12682	14721	5	4285	1	911	960	650
0	0	12682	14715	5	4290	1	916	970	660
0	0	12688	14705	5	4295	1	924	970	660
0	0	12692	14692	5	4300	1	931	970	660
0	0	12692	14675	5	4305	1	933	970	660
0	0	12692	14652	5	4310	1	941	970	660
0	0	12692	14627	5	4315	1	942	970	660
0	0	12692	14599	5	4320	1	943	970	660
0	0	12692	14569	5	4325	1	944	970	660
0	0	12692	14539	5	4330	1	946	970	660
0	0	12686	14509	5	4335	1	946	970	660
0	0	12682	14480	5	4340	1	947	970	660
0	0	12678	14452	5	4345	1	947	970	660
0	0	12673	14429	5	4350	1	948	970	660
0	0	12673	14407	5	4355	1	947	970	660
0	0	12673	14389	5	4360	1	947	970	660
0	0	12673	14374	5	4365	1	947	970	660
0	0	12673	14362	5	4370	1	947	990	660
0	0	12673	14353	5	4375	1	946	990	660
0	0	12677	14346	5	4380	1	946	970	660
0	0	12677	14346	5	4385	1	946	970	660
0	0	12677	14342	5	4390	1	945	970	660
0	0	12680	14342	5	4395	1	944	970	660
0	0	12680	14347	5	4400	1	943	970	660
0	0	12680	14351	5	4405	1	941	970	660
0	0	12680	14360	5	4410	1	940	970	660
0	0	12686	14372	5	4415	1	939	970	660
0	0	12691	14387	5	4420	1	939	970	660
0	0	12699	14405	5	4425	1	939	970	660
0	0	12709	14423	5	4430	1	939	970	660
0	0	12721	14442	5	4435	1	939	960	650
0	0	12733	14463	5	4440	1	939	960	650
0	0	12746	14482	5	4445	1	938	960	630
0	0	12758	14501	5	4450	1	938	960	630
0	0	12768	14517	5	4455	1	938	960	630
0	0	12778	14531	5	4460	1	938	960	630
0	0	12788	14541	5	4465	1	938	960	630
0	0	12797	14549	5	4470	1	939	960	630
0	0	12804	14554	5	4475	1	939	960	630
0	0	12810	14554	5	4480	1	939	960	620
0	0	12816	14554	5	4485	1	940	960	620
0	0	12821	14554	5	4490	1	942	950	600
0	0	12828	14551	5	4495	1	944	950	600
0	0	12835	14545	5	4500	1	946	970	600
0	0	12843	14535	5	4505	1	949	970	600
0	0	12853	14522	5	4510	1	952	970	600
0	0	12862	14505	5	4515	1	956	970	600
0	0	12871	14485	5	4520	1	960	970	600
0	0	12880	14462	5	4525	1	963	950	600
0	0	12889	14438	5	4530	1	967	950	600
0	0	12898	14413	5	4535	1	970	950	600
0	0	12906	14388	5	4540	1	971	950	600
0	0	12914	14365	5	4545	1	974	950	600
0	0	12921	14345	5	4550	1	974	950	600
0	0	12929	14328	5	4555	1	973	950	600
0	0	12934	14316	5	4560	1	972	960	620
0	0	12941	14308	5	4565	1	971	960	620
0	0	12949	14300	5	4570	1	970	960	630
0	0	12956	14294	5	4575	1	969	960	630
0	0	12964	14289	5	4580	1	962	920	630
0	0	12972	14285	5	4585	1	946	920	630
0	0	12977	14285	5	4590	1	921	920	630
0	0	12981	14285	5	4595	1	892	920	630
0	0	12981	14293	5	4600	1	853	920	630
0	0	12987	14305	5	4605	1	756	920	630
0	0	12991	14322	5	4610	1	413	920	630
0	0	12991	14322	5	4615	0	0	920	630
0	0	13003	14376	5	4620	0	0	920	630
0	0	13008	14407	5	4625	0	0	920	630
0	0	13008	14439	5	4630	0	0	900	630
0	0	13012	14470	5	4635	0	0	900	630
0	0	13012	14500	5	4640	0	0	900	630
0	0	13012	14532	5	4645	0	0	900	630
0	0	13016	14569	5	4650	0	0	900	630
0	0	13021	14611	5	4655	0	0	900	630
0	0	13031	14658	5	4660	0	0	900	620
0	0	13044	14711	5	4665	0	0	900	620
0	0	13059	14769	5	4670	0	0	900	600
0	0	13078	14831	5	4675	0	0	900	590
0	0	13099	14894	5	4680	0	0	900	570
0	0	13124	14958	5	4685	0	0	900	560
0	0	13152	15023	5	4690	0	0	870	540
0	0	13182	15086	5	4695	0	0	870	530
0	0	13217	15149	5	4700	0	0	870	530
0	0	13257	15195	5	4705	0	0	860	510
0	0	13257	15195	5	4710	0	0	860	510
0	0	13839	15239	5	4715	0	0	790	300
0	0	13831	15239	5	4720	0	0	790	300
0	0	13816	15239	5	4725	0	0	790	300
0	0	13792	15239	5	4730	0	0	790	300
0	0	13758	15239	5	4735	0	0	790	300
0	0	13720	15239	5	4740	0	0	790	300
0	0	13720	15239	5	4745	0	0	790	300
0	0	13398	15030	5	4750	0	0	1120	490
0	0	13398	15024	5	4755	0	0	1110	510
0	0	13388	15012	5	4760	0	0	1110	510
0	0	13380	14996	5	4765	0	0	1120	520
0	0	13369	14977	5	4770	0	0	1100	520
0	0	13357	14960	5	4775	0	0	1100	510
0	0	13347	14945	5	4780	0	0	1070	520
0	0	13337	14931	5	4785	0	0	1050	500
0	0	13327	14917	5	4790	0	0	1020	500
0	0	13319	14905	5	4795	0	0	1010	500
0	0	13310	14896	5	4800	0	0	990	510
0	0	13301	14888	5	4805	0	0	950	510
0	0	13293	14884	5	4810	0	0	940	510
0	0	13285	14881	5	4815	0	0	910	510
0	0	13278	14881	5	4820	0	0	900	510
0	0	13269	14881	5	4825	0	0	880	510
0	0	13262	14877	5	4830	0	0	860	510
0	0	13254	14877	5	4835	0	0	830	500
0	0	13246	14881	5	4840	0	0	800	500
0	0	13240	14885	5	4845	0	0	800	480
0	0	13234	14890	5	4850	0	0	780	470
0	0	13230	14895	5	4855	0	0	770	470
0	0	13230	14902	5	4860	0	0	750	470
0	0	13223	14909	5	4865	0	0	730	470
0	0	13219	14917	5	4870	0	0	740	460
0	0	13214	14925	5	4875	0	0	720	460
0	0	13206	14934	5	4880	0	0	730	440
0	0	13200	14944	5	4885	0	0	730	440
0	0	13195	14954	5	4890	0	0	720	440
0	0	13188	14965	5	4895	0	0	720	440
0	0	13183	14974	5	4900	0	0	720	440
0	0	13177	14982	5	4905	0	0	730	430
0	0	13170	14987	5	4910	0	0	710	420
0	0	13164	14987	5	4915	0	0	720	410
0	0	13158	14987	5	4920	0	0	720	410
0	0	13150	14982	5	4925	0	0	720	410
0	0	13144	14976	5	4930	0	0	720	410
0	0	13140	14968	5	4935	0	0	720	410
0	0	13136	14960	5	4940	0	0	720	410
0	0	13136	14951	5	4945	0	0	720	410
0	0	13136	14941	5	4950	0	0	710	400
0	0	13136	14931	5	4955	0	0	720	400
0	0	13136	14922	5	4960	0	0	720	400
0	0	13136	14915	5	4965	0	0	730	380
0	0	13136	14909	5	4970	0	0	730	380
0	0	13141	14905	5	4975	0	0	730	380
0	0	13145	14901	5	4980	0	0	730	380
0	0	13145	14901	5	4985	0	0	730	380
0	0	13151	14896	5	4990	0	0	730	380
0	0	13151	14896	5	4995	0	0	730	380
0	0	13157	14896	5	5000	0	0	730	380
0	0	13163	14892	5	5005	0	0	730	380
0	0	13166	14892	5	5010	0	0	740	380
0	0	13171	14887	5	5015	0	0	740	380
0	0	13171	14882	5	5020	0	0	740	370
0	0	13176	14875	5	5025	0	0	740	370
0	0	13176	14870	5	5030	0	0	750	350
0	0	13179	14863	5	5035	0	0	750	350
0	0	13179	14857	5	5040	0	0	770	350
0	0	13179	14851	5	5045	0	0	770	350
0	0	13179	14846	5	5050	0	0	770	350
0	0	13179	14839	5	5055	0	0	770	350
0	0	13174	14831	5	5060	0	0	770	350
0	0	13174	14822	6	5066	0	0	770	350
0	0	13168	14815	5	5071	0	0	770	350
0	0	13164	14808	5	5076	0	0	770	340
0	0	13164	14802	5	5081	0	0	770	340
0	0	13156	14797	5	5086	0	0	780	320
0	0	13152	14793	5	5091	0	0	780	320
0	0	13152	14790	5	5096	0	0	780	320
0	0	13146	14790	5	5101	0	0	780	320
0	0	13146	14790	5	5106	0	0	780	320
0	0	13142	14790	5	5111	0	0	780	320
0	0	13142	14790	5	5116	0	0	780	320
0	0	13138	14790	5	5121	0	0	780	320
0	0	13135	14790	5	5126	0	0	780	320
0	0	13131	14790	5	5131	0	0	780	320
0	0	13128	14795	5	5136	0	0	780	320
0	0	13124	14795	5	5141	0	0	780	320
0	0	13124	14799	5	5146	0	0	790	320
0	0	13121	14799	5	5151	0	0	790	320
