# Supplementary material for: “Let Me Hear Your Handwriting!” Evaluating the Movement Fluency from Its Sonification
Source: PLoS One. 2015 Jun 17;10(6):e0128388. doi: 10.1371/journal.pone.0128388 (PMC4470513; doi:10.1371/journal.pone.0128388)
Supplement: S1 Dataset — (ZIP) [file pone.0128388.s004.zip › S4_Dataset_Experiment1/SA4.txt]

Identification :	samantha
2008-10-16	09:57:15
Fichier origine :	samantha lapin4.txt
Nb segments :	1
Seg	N�	X /100 mm	Y /100 mm	Interv ms	Time ms	Tip	P	Az	Al
0	1	17488	14247	5	4285	0	0	770	500
0	2	17484	14242	5	4290	0	0	770	500
0	3	17478	14236	5	4295	0	0	770	500
0	4	17473	14231	5	4300	0	0	770	500
0	5	17467	14226	5	4305	0	0	770	500
0	6	17462	14221	5	4310	0	0	770	500
0	7	17458	14218	5	4315	0	0	770	500
0	8	17454	14214	5	4320	0	0	770	500
0	9	17450	14214	5	4325	0	0	770	500
0	10	17446	14209	5	4330	0	0	770	500
0	11	17440	14209	5	4335	0	0	770	500
0	12	17436	14204	5	4340	0	0	770	500
0	13	17431	14204	5	4345	0	0	770	500
0	14	17426	14204	5	4350	0	0	770	500
0	15	17421	14201	5	4355	0	0	770	500
0	16	17416	14201	5	4360	0	0	790	500
0	17	17410	14201	5	4365	0	0	790	500
0	18	17406	14201	5	4370	0	0	790	500
0	19	17400	14201	5	4375	0	0	790	500
0	20	17396	14201	5	4380	0	0	790	500
0	21	17390	14205	5	4385	0	0	790	500
0	22	17385	14205	5	4390	0	0	790	500
0	23	17380	14210	5	4395	0	0	790	500
0	24	17376	14210	5	4400	0	0	800	480
0	25	17376	14216	5	4405	0	0	800	480
0	26	17368	14216	5	4410	0	0	800	480
0	27	17362	14223	5	4415	0	0	800	480
0	28	17356	14227	5	4420	0	0	800	480
0	29	17352	14227	5	4425	0	0	800	480
0	30	17348	14234	5	4430	0	0	800	480
0	31	17348	14234	5	4435	0	0	800	480
0	32	17340	14238	5	4440	0	0	800	480
0	33	17335	14238	5	4445	0	0	800	470
0	34	17331	14243	5	4450	0	0	800	470
0	35	17327	14243	5	4455	0	0	810	450
0	36	17327	14243	5	4460	0	0	810	450
0	37	17322	14243	5	4465	0	0	810	450
0	38	17322	14247	5	4470	0	0	810	450
0	39	17315	14247	5	4475	0	0	810	450
0	40	17311	14250	5	4480	0	0	810	450
0	41	17306	14250	5	4485	0	0	810	450
0	42	17301	14250	5	4490	0	0	810	450
0	43	17296	14255	5	4495	0	0	810	450
0	44	17293	14255	5	4500	0	0	810	450
0	45	17289	14255	5	4505	0	0	810	450
0	46	17289	14259	5	4510	0	0	810	450
0	47	17283	14259	5	4515	0	0	810	450
0	48	17280	14259	5	4520	0	0	810	450
0	49	17280	14259	5	4525	0	0	810	450
0	50	17273	14259	5	4530	0	0	810	450
0	51	17273	14259	5	4535	0	0	810	450
0	52	17267	14259	5	4540	0	0	810	450
0	53	17267	14259	5	4545	0	0	810	450
0	54	17263	14259	5	4550	0	0	810	450
0	55	17263	14259	5	4555	0	0	810	450
0	56	17263	14259	5	4560	0	0	810	450
0	57	17259	14255	5	4565	0	0	810	450
0	58	17259	14255	5	4570	0	0	810	450
0	59	17259	14255	5	4575	0	0	810	450
0	60	17259	14255	5	4580	0	0	810	450
0	61	17259	14252	5	4585	0	0	810	450
0	62	17259	14252	5	4590	0	0	810	450
0	63	17259	14252	5	4595	0	0	810	450
0	64	17259	14252	5	4600	0	0	810	450
0	65	17263	14248	5	4605	0	0	810	450
0	66	17263	14248	5	4610	0	0	810	450
0	67	17263	14248	5	4615	0	0	810	450
0	68	17263	14244	5	4620	0	0	810	450
0	69	17266	14244	5	4625	0	0	810	450
0	70	17266	14239	5	4630	0	0	810	450
0	71	17266	14239	5	4635	0	0	810	450
0	72	17266	14234	5	4640	0	0	810	450
0	73	17271	14234	5	4645	0	0	810	450
0	74	17271	14229	5	4650	0	0	810	450
0	75	17276	14229	5	4655	0	0	810	450
0	76	17276	14223	5	4660	0	0	810	450
0	77	17282	14219	5	4665	0	0	810	450
0	78	17282	14215	5	4670	0	0	810	450
0	79	17287	14212	5	4675	0	0	810	450
0	80	17287	14207	5	4680	0	0	810	450
0	81	17293	14203	5	4685	0	0	810	450
0	82	17297	14198	5	4690	0	0	810	450
0	83	17297	14195	5	4695	0	0	790	440
0	84	17302	14191	5	4700	0	0	790	440
0	85	17302	14191	5	4705	0	0	790	440
0	86	17306	14185	5	4710	0	0	790	440
0	87	17306	14185	5	4715	0	0	790	440
0	88	17306	14179	5	4720	0	0	790	440
0	89	17309	14179	5	4725	0	0	790	440
0	90	17309	14174	5	4730	0	0	790	440
0	91	17309	14174	5	4735	0	0	790	440
0	92	17313	14169	5	4740	0	0	790	440
0	93	17313	14169	5	4745	0	0	790	440
0	94	17313	14169	5	4750	0	0	790	440
0	95	17313	14166	5	4755	0	0	790	440
0	96	17313	14166	5	4760	0	0	790	440
0	97	17313	14162	5	4765	0	0	790	440
0	98	17313	14162	5	4770	0	0	790	440
0	99	17308	14157	5	4775	0	0	790	440
0	100	17308	14157	5	4780	0	0	790	440
0	101	17308	14151	5	4785	0	0	790	440
0	102	17308	14151	5	4790	0	0	790	440
0	103	17308	14146	5	4795	0	0	780	460
0	104	17308	14146	5	4800	0	0	780	460
0	105	17308	14142	5	4805	0	0	780	470
0	106	17308	14142	5	4810	0	0	780	470
0	107	17308	14142	5	4815	0	0	780	470
0	108	17304	14142	5	4820	0	0	780	470
0	109	17304	14142	5	4825	0	0	780	470
0	110	17304	14142	5	4830	0	0	780	470
0	111	17300	14142	5	4835	0	0	780	470
0	112	17300	14142	5	4840	0	0	780	470
0	113	17295	14142	5	4845	0	0	780	470
0	114	17291	14145	5	4850	0	0	780	470
0	115	17291	14145	5	4855	0	0	780	470
0	116	17284	14145	5	4860	0	0	780	470
0	117	17284	14145	5	4865	0	0	800	480
0	118	17278	14149	5	4870	0	0	800	480
0	119	17278	14149	5	4875	0	0	800	480
0	120	17273	14149	5	4880	0	0	800	480
0	121	17273	14149	5	4885	0	0	800	480
0	122	17270	14149	5	4890	0	0	800	480
0	123	17270	14149	5	4895	0	0	800	480
0	124	17270	14149	5	4900	0	0	800	480
0	125	17270	14149	5	4905	0	0	800	480
0	126	17270	14149	5	4910	0	0	800	480
0	127	17270	14146	5	4915	0	0	800	480
0	128	17270	14146	5	4920	0	0	800	480
0	129	17274	14146	5	4925	0	0	780	470
0	130	17274	14146	5	4930	0	0	780	470
0	131	17274	14146	4	4934	1	174	780	470
0	132	17278	14142	5	4939	1	202	780	470
0	133	17278	14142	5	4944	1	227	780	470
0	134	17278	14142	5	4949	1	307	780	470
0	135	17278	14142	5	4954	1	395	780	470
0	136	17278	14142	5	4959	1	448	770	490
0	137	17278	14142	5	4964	1	491	770	490
0	138	17278	14142	5	4969	1	527	770	500
0	139	17278	14142	5	4974	1	563	770	500
0	140	17281	14142	5	4979	1	599	770	500
0	141	17285	14147	5	4984	1	639	770	500
0	142	17292	14147	5	4989	1	685	790	500
0	143	17300	14152	5	4994	1	709	790	500
0	144	17311	14152	5	4999	1	726	790	500
0	145	17323	14156	5	5004	1	760	790	500
0	146	17337	14156	5	5009	1	782	790	500
0	147	17354	14164	5	5014	1	792	790	500
0	148	17371	14168	5	5019	1	804	790	500
0	149	17390	14174	5	5024	1	818	790	500
0	150	17410	14181	5	5029	1	822	790	500
0	151	17432	14188	5	5034	1	831	780	520
0	152	17456	14199	5	5039	1	841	780	520
0	153	17481	14210	5	5044	1	847	780	530
0	154	17508	14225	5	5049	1	851	780	530
0	155	17535	14242	5	5054	1	855	780	530
0	156	17564	14261	5	5059	1	861	780	530
0	157	17596	14283	5	5064	1	868	780	530
0	158	17627	14306	5	5069	1	877	770	550
0	159	17659	14331	5	5074	1	878	770	550
0	160	17688	14358	5	5079	1	882	760	560
0	161	17715	14389	5	5084	1	885	760	560
0	162	17742	14422	5	5089	1	889	780	560
0	163	17767	14455	5	5094	1	895	770	580
0	164	17791	14489	5	5099	1	898	770	580
0	165	17815	14525	5	5104	1	900	760	590
0	166	17838	14561	5	5109	1	902	800	600
0	167	17860	14598	5	5114	1	903	790	620
0	168	17880	14634	5	5119	1	904	790	620
0	169	17900	14671	5	5124	1	906	800	630
0	170	17917	14708	5	5129	1	905	800	630
0	171	17933	14744	5	5134	1	907	840	630
0	172	17948	14782	5	5139	1	906	840	630
0	173	17960	14819	5	5144	1	906	860	630
0	174	17972	14857	5	5149	1	906	860	630
0	175	17981	14892	5	5154	1	906	900	630
0	176	17990	14927	5	5159	1	905	900	630
0	177	17998	14962	5	5164	1	903	900	630
0	178	18004	14992	5	5169	1	904	900	630
0	179	18008	15023	5	5174	1	903	900	630
0	180	18008	15051	5	5179	1	902	900	620
0	181	18011	15076	5	5184	1	903	900	620
0	182	18011	15098	5	5189	1	903	900	600
0	183	18011	15117	5	5194	1	903	900	600
0	184	18015	15135	5	5199	1	903	900	600
0	185	18015	15150	5	5204	1	902	900	600
0	186	18011	15165	5	5209	1	902	900	600
0	187	18007	15177	5	5214	1	901	900	600
0	188	18003	15188	5	5219	1	900	900	600
0	189	17998	15197	5	5224	1	899	900	600
0	190	17993	15204	5	5229	1	900	900	600
0	191	17989	15211	5	5234	1	900	900	600
0	192	17985	15215	5	5239	1	900	900	600
0	193	17981	15215	5	5244	1	900	900	600
0	194	17978	15219	5	5249	1	900	900	600
0	195	17973	15219	5	5254	1	898	900	600
0	196	17967	15219	5	5259	1	897	900	600
0	197	17961	15219	5	5264	1	896	900	600
0	198	17953	15219	5	5269	1	895	900	600
0	199	17946	15219	5	5274	1	895	900	600
0	200	17939	15219	5	5279	1	895	900	600
0	201	17931	15219	5	5284	1	894	900	600
0	202	17923	15215	5	5289	1	893	900	600
0	203	17913	15210	5	5294	1	892	920	600
0	204	17903	15202	5	5299	1	892	920	590
0	205	17891	15194	5	5304	1	891	920	590
0	206	17880	15183	5	5309	1	891	920	570
0	207	17869	15173	5	5314	1	891	900	570
0	208	17857	15160	5	5319	1	890	900	570
0	209	17847	15146	5	5324	1	891	900	590
0	210	17836	15130	5	5329	1	891	900	590
0	211	17825	15114	5	5334	1	891	900	600
0	212	17816	15095	5	5339	1	892	900	600
0	213	17807	15077	5	5344	1	895	900	600
0	214	17801	15060	5	5349	1	897	900	600
0	215	17797	15043	5	5354	1	896	900	600
0	216	17797	15028	5	5359	1	896	900	600
0	217	17793	15011	5	5364	1	896	900	600
0	218	17793	14992	5	5369	1	896	870	600
0	219	17788	14974	5	5374	1	896	870	600
0	220	17788	14956	5	5379	1	896	860	620
0	221	17788	14938	5	5384	1	896	860	620
0	222	17788	14921	5	5389	1	897	860	630
0	223	17788	14903	5	5394	1	898	860	630
0	224	17788	14883	5	5399	1	900	860	630
0	225	17794	14863	5	5404	1	903	900	630
0	226	17798	14840	5	5409	1	904	900	630
0	227	17802	14819	5	5414	1	904	900	630
0	228	17806	14799	5	5419	1	905	900	620
0	229	17810	14779	5	5424	1	905	900	620
0	230	17815	14760	5	5429	1	907	900	600
0	231	17820	14739	5	5434	1	907	900	600
0	232	17824	14717	5	5439	1	909	900	600
0	233	17830	14694	5	5444	1	912	900	600
0	234	17833	14670	5	5449	1	913	900	600
0	235	17838	14647	5	5454	1	914	900	620
0	236	17844	14626	5	5459	1	918	900	620
0	237	17848	14605	5	5464	1	921	900	630
0	238	17853	14584	5	5469	1	922	900	630
0	239	17858	14561	5	5474	1	923	900	630
0	240	17862	14539	5	5479	1	924	900	630
0	241	17868	14519	5	5484	1	925	900	630
0	242	17873	14500	5	5489	1	926	900	630
0	243	17878	14484	5	5494	1	926	900	630
0	244	17883	14469	5	5499	1	926	900	630
0	245	17889	14453	5	5504	1	927	900	630
0	246	17894	14439	5	5509	1	929	900	630
0	247	17901	14424	5	5514	1	930	900	620
0	248	17906	14411	5	5519	1	930	900	620
0	249	17911	14401	5	5524	1	931	900	600
0	250	17916	14390	5	5529	1	934	900	600
0	251	17922	14381	5	5534	1	936	900	600
0	252	17927	14372	5	5539	1	938	920	600
0	253	17933	14362	5	5544	1	939	920	600
0	254	17938	14354	5	5549	1	940	920	590
0	255	17943	14346	5	5554	1	943	920	590
0	256	17947	14338	5	5559	1	944	920	570
0	257	17951	14332	5	5564	1	946	920	570
0	258	17956	14327	5	5569	1	947	920	570
0	259	17956	14322	5	5574	1	947	920	570
0	260	17962	14322	5	5579	1	948	920	570
0	261	17962	14318	5	5584	1	949	920	570
0	262	17962	14318	5	5589	1	950	920	570
0	263	17962	14318	5	5594	1	952	920	570
0	264	17962	14314	5	5599	1	953	900	570
0	265	17962	14314	5	5604	1	955	900	570
0	266	17962	14314	5	5609	1	957	900	570
0	267	17965	14314	5	5614	1	959	900	570
0	268	17965	14314	5	5619	1	961	900	570
0	269	17965	14314	5	5624	1	963	900	570
0	270	17965	14314	5	5629	1	965	900	570
0	271	17965	14314	5	5634	1	966	900	570
0	272	17965	14314	5	5639	1	968	900	570
0	273	17965	14314	5	5644	1	969	900	570
0	274	17965	14314	5	5649	1	970	900	590
0	275	17965	14314	5	5654	1	970	900	590
0	276	17965	14314	5	5659	1	971	900	600
0	277	17965	14314	5	5664	1	971	900	600
0	278	17961	14314	5	5669	1	971	900	600
0	279	17961	14314	5	5674	1	971	900	600
0	280	17961	14314	5	5679	1	970	900	600
0	281	17961	14314	5	5684	1	969	900	600
0	282	17961	14314	5	5689	1	969	900	600
0	283	17961	14314	5	5694	1	968	900	600
0	284	17961	14314	5	5699	1	962	900	600
0	285	17961	14314	5	5704	1	950	900	600
0	286	17961	14314	5	5709	1	934	900	600
0	287	17958	14314	5	5714	1	911	900	600
0	288	17958	14314	5	5719	1	883	900	600
0	289	17958	14314	5	5724	1	842	900	600
0	290	17958	14314	5	5729	1	778	900	600
0	291	17958	14320	5	5734	1	601	900	600
0	292	17958	14325	5	5739	1	266	900	600
0	293	17958	14325	5	5744	0	0	900	600
0	294	17958	14340	5	5749	0	0	900	600
0	295	17962	14351	5	5754	0	0	900	600
0	296	17962	14364	5	5759	0	0	900	600
0	297	17966	14376	5	5764	0	0	900	600
0	298	17966	14389	5	5769	0	0	900	590
0	299	17966	14399	5	5774	0	0	900	590
0	300	17971	14408	5	5779	0	0	900	570
0	301	17976	14417	5	5784	0	0	900	570
0	302	17984	14425	5	5789	0	0	900	560
0	303	17997	14434	5	5794	0	0	900	560
0	304	18016	14442	5	5799	0	0	900	540
0	305	18040	14450	5	5804	0	0	900	530
0	306	18070	14460	5	5809	0	0	900	530
0	307	18103	14469	5	5814	0	0	900	510
0	308	18137	14478	5	5819	0	0	900	500
0	309	18172	14486	5	5824	0	0	900	500
0	310	18206	14492	5	5829	0	0	900	480
0	311	18239	14497	5	5834	0	0	900	480
0	312	18270	14501	5	5839	0	0	880	480
0	313	18299	14501	5	5844	0	0	880	480
0	314	18326	14505	5	5849	0	0	880	480
0	315	18351	14505	5	5854	0	0	880	480
0	316	18374	14505	5	5859	0	0	870	480
0	317	18394	14509	5	5864	0	0	860	500
0	318	18412	14509	5	5869	0	0	860	500
0	319	18425	14509	5	5874	0	0	840	510
0	320	18435	14509	5	5879	0	0	840	510
0	321	18441	14505	5	5884	0	0	830	530
0	322	18441	14505	5	5889	0	0	830	530
0	323	18444	14505	5	5894	0	0	820	540
0	324	18444	14505	5	5899	0	0	820	540
0	325	18441	14505	5	5904	0	0	810	560
0	326	18436	14509	5	5909	0	0	810	560
0	327	18430	14514	5	5914	0	0	780	560
0	328	18423	14520	5	5919	0	0	780	560
0	329	18414	14527	5	5924	0	0	780	560
0	330	18404	14535	5	5929	0	0	810	570
0	331	18404	14535	9	5938	1	174	800	590
0	332	18370	14550	5	5943	1	425	800	590
0	333	18354	14558	5	5948	1	259	810	600
0	334	18335	14566	5	5953	1	281	810	600
0	335	18319	14574	5	5958	1	443	810	600
0	336	18305	14583	5	5963	1	559	850	600
0	337	18290	14590	5	5968	1	609	850	600
0	338	18279	14597	5	5973	1	641	870	600
0	339	18268	14601	5	5978	1	684	870	600
0	340	18256	14601	5	5983	1	761	900	600
0	341	18245	14601	5	5988	1	768	900	600
0	342	18232	14601	5	5993	1	791	900	600
0	343	18219	14601	5	5998	1	815	900	600
0	344	18204	14601	5	6003	1	815	900	600
0	345	18189	14594	5	6008	1	833	920	600
0	346	18173	14587	5	6013	1	848	920	600
0	347	18158	14578	5	6018	1	860	920	600
0	348	18143	14566	5	6023	1	860	950	600
0	349	18128	14552	5	6028	1	878	950	600
0	350	18114	14537	5	6033	1	880	950	600
0	351	18099	14521	5	6038	1	877	950	590
0	352	18083	14505	5	6043	1	878	950	590
0	353	18069	14487	5	6048	1	879	950	570
0	354	18057	14468	5	6053	1	889	960	570
0	355	18047	14449	5	6058	1	890	960	570
0	356	18041	14429	5	6063	1	889	960	570
0	357	18036	14411	5	6068	1	889	960	570
0	358	18036	14394	5	6073	1	890	960	570
0	359	18036	14379	5	6078	1	891	960	570
0	360	18036	14365	5	6083	1	890	960	570
0	361	18040	14352	5	6088	1	890	960	570
0	362	18046	14340	5	6093	1	889	950	570
0	363	18051	14330	5	6098	1	889	950	570
0	364	18058	14321	5	6103	1	889	940	560
0	365	18066	14315	5	6108	1	888	940	560
0	366	18074	14311	5	6113	1	889	940	540
0	367	18082	14311	5	6118	1	889	940	540
0	368	18093	14305	5	6123	1	889	910	540
0	369	18104	14305	5	6128	1	888	910	560
0	370	18116	14305	5	6133	1	889	910	560
0	371	18130	14309	5	6138	1	891	920	570
0	372	18145	14317	5	6143	1	891	920	570
0	373	18162	14325	5	6148	1	891	900	570
0	374	18179	14336	5	6153	1	892	900	570
0	375	18196	14349	5	6158	1	893	900	570
0	376	18213	14362	5	6163	1	894	900	570
0	377	18228	14377	5	6168	1	894	900	570
0	378	18244	14393	5	6173	1	894	900	570
0	379	18257	14408	5	6178	1	895	900	570
0	380	18269	14425	5	6183	1	896	900	570
0	381	18282	14440	5	6188	1	897	900	590
0	382	18294	14454	5	6193	1	899	900	590
0	383	18305	14466	5	6198	1	898	900	600
0	384	18314	14476	5	6203	1	898	900	600
0	385	18321	14484	5	6208	1	899	900	600
0	386	18326	14492	5	6213	1	899	900	600
0	387	18331	14501	5	6218	1	899	900	600
0	388	18335	14509	5	6223	1	899	900	600
0	389	18335	14519	5	6228	1	899	900	600
0	390	18339	14527	5	6233	1	899	900	600
0	391	18339	14534	5	6238	1	899	900	600
0	392	18339	14540	5	6243	1	900	900	600
0	393	18339	14544	5	6248	1	900	900	600
0	394	18339	14544	5	6253	1	902	900	600
0	395	18339	14548	5	6258	1	903	900	600
0	396	18339	14548	5	6263	1	904	900	600
0	397	18339	14548	5	6268	1	907	900	600
0	398	18335	14548	5	6273	1	909	900	600
0	399	18335	14548	5	6278	1	911	900	600
0	400	18335	14548	5	6283	1	912	900	600
0	401	18335	14548	5	6288	1	914	900	600
0	402	18331	14548	5	6293	1	916	900	600
0	403	18331	14544	5	6298	1	917	900	600
0	404	18331	14544	5	6303	1	918	900	600
0	405	18331	14541	5	6308	1	920	900	600
0	406	18331	14541	5	6313	1	922	900	600
0	407	18331	14541	5	6318	1	923	900	600
0	408	18331	14536	5	6323	1	925	900	600
0	409	18328	14536	5	6328	1	926	900	600
0	410	18328	14532	5	6333	1	928	900	600
0	411	18328	14532	5	6338	1	929	900	600
0	412	18324	14528	5	6343	1	930	900	600
0	413	18324	14528	5	6348	1	930	900	600
0	414	18320	14521	5	6353	1	930	900	600
0	415	18320	14516	5	6358	1	930	920	600
0	416	18316	14506	5	6363	1	930	920	600
0	417	18316	14494	5	6368	1	930	920	600
0	418	18309	14478	5	6373	1	930	920	600
0	419	18305	14464	5	6378	1	931	900	600
0	420	18300	14452	5	6383	1	931	900	600
0	421	18300	14443	5	6388	1	930	900	600
0	422	18297	14438	5	6393	1	930	900	600
0	423	18297	14433	5	6398	1	930	900	600
0	424	18297	14427	5	6403	1	930	900	600
0	425	18297	14421	5	6408	1	930	900	600
0	426	18301	14412	5	6413	1	929	900	600
0	427	18305	14400	5	6418	1	930	900	600
0	428	18309	14386	5	6423	1	930	900	600
0	429	18313	14373	5	6428	1	930	900	600
0	430	18318	14360	5	6433	1	930	900	600
0	431	18321	14352	5	6438	1	929	900	600
0	432	18326	14348	5	6443	1	929	900	600
0	433	18331	14344	5	6448	1	930	900	600
0	434	18339	14344	5	6453	1	930	900	600
0	435	18349	14344	5	6458	1	930	900	600
0	436	18359	14344	5	6463	1	930	900	600
0	437	18371	14344	5	6468	1	931	900	620
0	438	18382	14344	5	6473	1	930	900	620
0	439	18392	14349	5	6478	1	931	900	630
0	440	18405	14354	5	6483	1	932	900	630
0	441	18417	14362	5	6488	1	933	900	630
0	442	18430	14373	5	6493	1	933	860	630
0	443	18445	14388	5	6498	1	934	860	630
0	444	18460	14404	5	6503	1	936	860	630
0	445	18474	14420	5	6508	1	935	860	630
0	446	18489	14438	5	6513	1	936	860	630
0	447	18504	14457	5	6518	1	936	840	630
0	448	18520	14478	5	6523	1	937	840	630
0	449	18535	14500	5	6528	1	937	840	630
0	450	18550	14522	5	6533	1	939	840	630
0	451	18565	14543	5	6538	1	938	840	630
0	452	18581	14566	5	6543	1	939	840	650
0	453	18597	14587	5	6548	1	939	840	650
0	454	18611	14609	5	6553	1	939	830	660
0	455	18626	14630	5	6558	1	940	830	660
0	456	18639	14650	5	6563	1	940	830	660
0	457	18652	14668	5	6568	1	940	830	660
0	458	18663	14683	5	6573	1	940	830	660
0	459	18672	14696	5	6578	1	940	830	660
0	460	18680	14706	5	6583	1	941	830	660
0	461	18685	14714	5	6588	1	941	830	660
0	462	18691	14721	5	6593	1	941	830	660
0	463	18696	14727	5	6598	1	942	830	680
0	464	18696	14732	5	6603	1	942	830	680
0	465	18702	14732	5	6608	1	943	820	690
0	466	18702	14737	5	6613	1	943	820	690
0	467	18702	14737	5	6618	1	943	820	690
0	468	18702	14737	5	6623	1	944	820	690
0	469	18702	14737	5	6628	1	945	820	690
0	470	18702	14737	5	6633	1	946	820	690
0	471	18702	14737	5	6638	1	946	820	690
0	472	18702	14737	5	6643	1	948	820	690
0	473	18702	14734	5	6648	1	948	820	690
0	474	18702	14734	5	6653	1	950	820	690
0	475	18702	14734	5	6658	1	950	820	690
0	476	18702	14729	5	6663	1	951	820	690
0	477	18702	14729	5	6668	1	952	820	690
0	478	18702	14724	5	6673	1	953	810	710
0	479	18702	14720	5	6678	1	954	810	710
0	480	18702	14715	5	6683	1	956	810	720
0	481	18702	14708	5	6688	1	960	810	720
0	482	18702	14699	5	6693	1	963	810	720
0	483	18702	14689	5	6698	1	965	810	720
0	484	18705	14679	5	6703	1	967	810	710
0	485	18705	14669	5	6708	1	968	840	710
0	486	18705	14659	5	6713	1	968	850	690
0	487	18705	14645	5	6718	1	970	850	690
0	488	18701	14631	5	6723	1	973	850	690
0	489	18701	14614	5	6728	1	976	850	690
0	490	18697	14596	5	6733	1	976	840	710
0	491	18697	14577	5	6738	1	976	840	710
0	492	18690	14556	5	6743	1	979	840	720
0	493	18684	14533	5	6748	1	979	840	720
0	494	18678	14509	5	6753	1	980	840	710
0	495	18672	14483	5	6758	1	980	840	710
0	496	18666	14454	5	6763	1	982	850	690
0	497	18660	14424	5	6768	1	983	820	690
0	498	18653	14393	5	6773	1	986	820	690
0	499	18648	14363	5	6778	1	986	820	690
0	500	18644	14334	5	6783	1	987	820	690
0	501	18641	14305	5	6788	1	986	820	690
0	502	18637	14276	5	6793	1	987	820	690
0	503	18633	14248	5	6798	1	986	770	690
0	504	18629	14219	5	6803	1	985	770	690
0	505	18626	14191	5	6808	1	985	770	690
0	506	18622	14164	5	6813	1	985	770	690
0	507	18622	14138	5	6818	1	983	750	680
0	508	18617	14115	5	6823	1	979	750	680
0	509	18617	14095	5	6828	1	973	750	680
0	510	18617	14077	5	6833	1	965	750	680
0	511	18612	14063	5	6838	1	954	750	680
0	512	18612	14053	5	6843	1	941	750	680
0	513	18608	14047	5	6848	1	926	750	680
0	514	18608	14047	5	6853	1	907	750	680
0	515	18608	14043	5	6858	1	884	750	680
0	516	18608	14043	5	6863	1	853	750	680
0	517	18608	14043	5	6868	1	800	750	680
0	518	18608	14049	5	6873	1	696	750	680
0	519	18612	14055	5	6878	1	465	750	680
0	520	18615	14066	5	6883	1	177	750	680
0	521	18615	14066	5	6888	0	0	750	680
0	522	18629	14101	5	6893	0	0	750	680
0	523	18638	14126	5	6898	0	0	750	680
0	524	18647	14153	5	6903	0	0	750	680
0	525	18652	14180	5	6908	0	0	750	680
0	526	18656	14204	5	6913	0	0	730	700
0	527	18656	14225	5	6918	0	0	730	700
0	528	18660	14245	5	6923	0	0	720	710
0	529	18668	14266	5	6928	0	0	720	710
0	530	18685	14289	5	6933	0	0	720	710
0	531	18714	14315	5	6938	0	0	720	710
0	532	18758	14347	5	6943	0	0	720	710
0	533	18812	14383	5	6948	0	0	700	730
0	534	18873	14422	5	6953	0	0	670	710
0	535	18937	14462	5	6958	0	0	680	700
0	536	19000	14501	5	6963	0	0	720	650
0	537	19061	14536	5	6968	0	0	760	590
0	538	19122	14569	5	6973	0	0	790	530
0	539	19179	14598	5	6978	0	0	810	480
0	540	19234	14622	5	6983	0	0	820	420
0	541	19286	14645	5	6988	0	0	840	350
0	542	19337	14663	5	6993	0	0	840	300
0	543	19388	14679	5	6998	0	0	830	300
0	544	19438	14693	5	7003	0	0	820	300
0	545	19487	14703	5	7008	0	0	810	300
0	546	19534	14709	5	7013	0	0	790	300
0	547	19580	14709	5	7018	0	0	780	290
0	548	19624	14701	5	7023	0	0	780	290
0	549	19665	14690	5	7028	0	0	760	290
0	550	19700	14673	5	7033	0	0	760	290
0	551	19730	14654	5	7038	0	0	740	290
0	552	19753	14633	5	7043	0	0	720	290
0	553	19768	14609	6	7049	0	0	720	290
0	554	19779	14583	5	7054	0	0	700	290
0	555	19779	14557	5	7059	0	0	690	280
0	556	19771	14530	5	7064	0	0	680	280
0	557	19759	14502	5	7069	0	0	670	280
0	558	19741	14478	5	7074	0	0	660	280
0	559	19720	14456	5	7079	0	0	650	280
0	560	19694	14433	5	7084	0	0	650	280
0	561	19665	14416	5	7089	0	0	630	270
0	562	19632	14400	5	7094	0	0	630	270
0	563	19597	14386	5	7099	0	0	630	270
0	564	19561	14379	5	7104	0	0	630	270
0	565	19523	14375	5	7109	0	0	630	270
0	566	19484	14375	5	7114	0	0	610	270
0	567	19446	14375	5	7119	0	0	610	270
0	568	19404	14379	5	7124	0	0	630	270
0	569	19365	14384	5	7129	0	0	630	270
0	570	19328	14390	5	7134	0	0	630	270
0	571	19291	14398	5	7139	0	0	630	270
0	572	19258	14405	5	7144	0	0	630	270
0	573	19225	14413	5	7149	0	0	650	280
0	574	19190	14421	5	7154	0	0	660	280
0	575	19157	14429	5	7159	0	0	670	280
0	576	19125	14436	5	7164	0	0	680	280
0	577	19094	14443	5	7169	0	0	690	280
0	578	19067	14448	5	7174	0	0	700	290
0	579	19043	14455	5	7179	0	0	720	290
0	580	19022	14460	5	7184	0	0	720	290
0	581	19005	14464	5	7189	0	0	740	290
0	582	18990	14467	5	7194	0	0	760	290
0	583	18977	14467	5	7199	0	0	760	290
0	584	18967	14467	5	7204	0	0	780	290
0	585	18957	14467	5	7209	0	0	780	290
0	586	18949	14467	5	7214	0	0	780	290
0	587	18940	14467	5	7219	0	0	780	290
0	588	18930	14467	5	7224	0	0	790	300
0	589	18920	14467	5	7229	0	0	790	300
0	590	18908	14467	5	7234	0	0	800	300
0	591	18895	14467	5	7239	0	0	800	300
0	592	18883	14467	5	7244	0	0	800	300
0	593	18871	14467	5	7249	0	0	800	300
0	594	18859	14463	5	7254	0	0	800	300
0	595	18849	14463	5	7259	0	0	800	300
0	596	18840	14463	5	7264	0	0	800	300
0	597	18833	14463	5	7269	0	0	800	300
0	598	18827	14460	5	7274	0	0	800	300
0	599	18824	14460	5	7279	0	0	790	300
0	600	18824	14460	5	7284	0	0	790	300
0	601	18824	14456	5	7289	0	0	790	300
0	602	18824	14456	5	7294	0	0	790	300
0	603	18820	14456	5	7299	0	0	790	300
0	604	18820	14456	5	7304	0	0	760	370
0	605	18813	14456	5	7309	0	0	720	440
0	606	18808	14456	5	7314	0	0	670	510
0	607	18802	14456	5	7319	0	0	630	540
0	608	18796	14456	5	7324	0	0	610	560
0	609	18789	14460	5	7329	0	0	590	580
0	610	18783	14460	5	7334	0	0	600	580
0	611	18779	14465	5	7339	0	0	620	570
0	612	18774	14465	5	7344	0	0	620	570
0	613	18770	14471	5	7349	0	0	650	580
0	614	18765	14471	5	7354	0	0	650	580
0	615	18759	14479	5	7359	0	0	660	570
0	616	18754	14485	5	7364	0	0	670	570
0	617	18749	14490	5	7369	0	0	690	550
0	618	18744	14494	5	7374	0	0	720	560
0	619	18738	14498	5	7379	0	0	720	560
0	620	18730	14498	5	7384	0	0	730	560
0	621	18721	14503	5	7389	0	0	760	560
0	622	18713	14503	5	7394	0	0	770	550
0	623	18706	14508	5	7399	0	0	780	550
0	624	18706	14508	3	7402	1	25	820	540
0	625	18701	14513	5	7407	1	83	820	540
0	626	18696	14513	5	7412	1	104	830	540
0	627	18696	14518	5	7417	1	125	860	540
0	628	18696	14521	5	7422	1	149	860	540
0	629	18696	14526	5	7427	1	163	870	540
0	630	18700	14534	5	7432	1	177	870	540
0	631	18700	14541	5	7437	1	217	870	540
0	632	18704	14550	5	7442	1	249	870	540
0	633	18704	14559	5	7447	1	294	870	540
0	634	18710	14568	5	7452	1	340	870	540
0	635	18714	14577	5	7457	1	375	870	540
0	636	18719	14587	5	7462	1	395	870	540
0	637	18725	14597	5	7467	1	448	870	540
0	638	18732	14608	5	7472	1	522	870	540
0	639	18741	14618	5	7477	1	597	870	540
0	640	18750	14630	5	7482	1	613	870	540
0	641	18761	14642	5	7487	1	625	870	540
0	642	18773	14654	5	7492	1	662	870	540
0	643	18784	14665	5	7497	1	688	870	540
0	644	18797	14677	5	7502	1	694	870	540
0	645	18811	14689	5	7507	1	713	870	540
0	646	18827	14701	5	7512	1	727	870	540
0	647	18841	14711	5	7517	1	744	870	540
0	648	18855	14719	5	7522	1	744	870	560
0	649	18868	14726	5	7527	1	754	870	560
0	650	18880	14732	5	7532	1	767	870	570
0	651	18892	14732	5	7537	1	770	870	570
0	652	18904	14736	5	7542	1	780	860	560
0	653	18913	14736	5	7547	1	780	860	530
0	654	18922	14732	5	7552	1	784	880	500
0	655	18930	14727	5	7557	1	792	880	470
0	656	18939	14719	5	7562	1	800	880	440
0	657	18948	14709	5	7567	1	810	880	410
0	658	18957	14698	5	7572	1	813	880	380
0	659	18966	14684	5	7577	1	821	890	350
0	660	18974	14667	5	7582	1	829	890	320
0	661	18980	14649	5	7587	1	829	900	300
0	662	18985	14630	5	7592	1	836	900	300
0	663	18990	14610	5	7597	1	844	900	300
0	664	18993	14591	5	7602	1	847	900	300
0	665	18998	14571	5	7607	1	848	900	300
0	666	19001	14552	5	7612	1	849	900	300
0	667	19005	14534	5	7617	1	851	900	300
0	668	19009	14518	5	7622	1	851	900	300
0	669	19009	14503	5	7627	1	852	900	300
0	670	19015	14489	5	7632	1	852	900	300
0	671	19019	14476	5	7637	1	854	900	300
0	672	19022	14466	5	7642	1	854	900	300
0	673	19026	14456	5	7647	1	854	900	300
0	674	19030	14450	5	7652	1	855	900	300
0	675	19034	14444	5	7657	1	855	900	300
0	676	19039	14444	5	7662	1	855	900	300
0	677	19043	14440	5	7667	1	855	900	300
0	678	19047	14440	5	7672	1	855	890	300
0	679	19050	14440	5	7677	1	856	890	300
0	680	19055	14440	5	7682	1	857	890	300
0	681	19060	14440	5	7687	1	859	890	300
0	682	19066	14440	5	7692	1	859	890	300
0	683	19072	14446	5	7697	1	858	880	300
0	684	19077	14450	5	7702	1	856	880	300
0	685	19081	14454	5	7707	1	856	880	300
0	686	19081	14454	5	7712	1	855	880	300
0	687	19087	14460	5	7717	1	854	880	300
0	688	19087	14460	5	7722	1	852	880	300
0	689	19093	14466	5	7727	1	844	870	300
0	690	19093	14466	5	7732	1	814	870	300
0	691	19096	14470	5	7737	1	751	870	300
0	692	19096	14470	5	7742	1	616	870	300
0	693	19096	14474	5	7747	1	365	870	300
0	694	19096	14474	5	7752	1	90	870	300
0	695	19096	14474	5	7757	0	0	870	300
0	696	19092	14477	5	7762	0	0	870	300
0	697	19085	14477	5	7767	0	0	870	300
0	698	19075	14477	5	7772	0	0	870	300
0	699	19064	14477	5	7777	0	0	870	300
0	700	19052	14477	5	7782	0	0	870	300
0	701	19040	14477	5	7787	0	0	870	300
0	702	19030	14477	5	7792	0	0	870	300
0	703	19021	14477	5	7797	0	0	870	300
0	704	19015	14482	5	7802	0	0	850	300
0	705	19011	14485	5	7807	0	0	850	300
0	706	19011	14489	5	7812	0	0	850	300
0	707	19011	14494	5	7817	0	0	850	300
0	708	19011	14498	5	7822	0	0	850	300
0	709	19011	14498	5	7827	0	0	850	300
0	710	19011	14504	5	7832	0	0	850	300
0	711	19016	14508	5	7837	0	0	850	300
0	712	19016	14511	5	7842	0	0	840	300
0	713	19024	14511	5	7847	0	0	840	300
0	714	19028	14517	5	7852	0	0	840	300
0	715	19031	14517	5	7857	0	0	830	300
0	716	19035	14517	5	7862	0	0	830	300
0	717	19038	14517	5	7867	0	0	830	300
0	718	19042	14520	5	7872	0	0	830	300
0	719	19042	14520	5	7877	0	0	830	300
0	720	19042	14520	5	7882	0	0	820	300
0	721	19042	14520	5	7887	0	0	820	300
0	722	19042	14520	5	7892	0	0	820	300
0	723	19042	14516	5	7897	0	0	820	300
0	724	19042	14516	5	7902	0	0	810	300
0	725	19042	14512	5	7907	0	0	810	300
0	726	19042	14512	5	7912	0	0	810	300
0	727	19039	14508	5	7917	0	0	810	300
0	728	19039	14508	5	7922	0	0	810	300
0	729	19039	14502	5	7927	0	0	810	300
0	730	19034	14502	5	7932	0	0	810	300
0	731	19034	14502	5	7937	0	0	810	300
0	732	19034	14498	5	7942	0	0	810	300
0	733	19029	14498	5	7947	0	0	800	300
0	734	19029	14498	5	7952	0	0	800	300
0	735	19029	14498	5	7957	0	0	800	300
0	736	19024	14498	5	7962	0	0	800	300
0	737	19024	14498	5	7967	0	0	800	300
0	738	19019	14502	5	7972	0	0	800	300
0	739	19019	14502	5	7977	0	0	800	300
0	740	19013	14502	5	7982	0	0	800	300
0	741	19013	14502	5	7987	0	0	800	300
0	742	19008	14502	5	7992	0	0	800	300
0	743	19008	14502	5	7997	0	0	800	300
0	744	19004	14498	5	8002	0	0	800	300
0	745	19004	14493	5	8007	0	0	800	300
0	746	18998	14487	5	8012	0	0	800	300
0	747	18998	14481	5	8017	0	0	800	300
0	748	18993	14474	5	8022	0	0	800	300
0	749	18993	14466	5	8027	0	0	800	300
0	750	18993	14458	5	8032	0	0	800	300
0	751	18993	14450	5	8037	0	0	810	300
0	752	18993	14443	5	8042	0	0	810	300
0	753	18998	14438	5	8047	0	0	810	300
0	754	19002	14434	5	8052	0	0	820	300
0	755	19006	14430	5	8057	0	0	820	300
0	756	19011	14430	5	8062	0	0	820	300
0	757	19039	14439	46	8108	1	259	840	300
0	758	19045	14444	5	8113	1	300	850	300
0	759	19053	14449	5	8118	1	385	850	300
0	760	19063	14455	5	8123	1	477	850	300
0	761	19073	14462	5	8128	1	530	850	300
0	762	19085	14471	5	8133	1	582	870	300
0	763	19097	14483	5	8138	1	594	870	300
0	764	19109	14496	5	8143	1	629	870	300
0	765	19122	14511	5	8148	1	651	870	300
0	766	19134	14528	5	8153	1	677	870	300
0	767	19148	14546	5	8158	1	707	870	300
0	768	19162	14564	5	8163	1	724	870	300
0	769	19177	14583	5	8168	1	736	870	300
0	770	19191	14601	5	8173	1	750	850	300
0	771	19206	14622	5	8178	1	759	850	300
0	772	19220	14643	5	8183	1	769	850	300
0	773	19234	14666	5	8188	1	777	850	300
0	774	19249	14688	5	8193	1	778	850	300
0	775	19261	14710	5	8198	1	783	850	300
0	776	19274	14731	5	8203	1	785	850	300
0	777	19285	14751	5	8208	1	790	850	300
0	778	19293	14771	5	8213	1	792	850	300
0	779	19301	14789	5	8218	1	792	850	300
0	780	19309	14807	5	8223	1	796	850	300
0	781	19315	14824	5	8228	1	799	850	300
0	782	19321	14838	5	8233	1	800	850	300
0	783	19325	14850	5	8238	1	806	850	300
0	784	19325	14859	5	8243	1	810	850	300
0	785	19329	14866	5	8248	1	813	850	300
0	786	19329	14871	5	8253	1	820	850	300
0	787	19329	14871	5	8258	1	829	850	300
0	788	19329	14871	5	8263	1	838	850	300
0	789	19329	14871	5	8268	1	847	850	300
0	790	19325	14871	5	8273	1	852	840	300
0	791	19325	14871	5	8278	1	858	840	300
0	792	19325	14865	5	8283	1	862	840	300
0	793	19320	14859	5	8288	1	865	840	300
0	794	19316	14850	5	8293	1	867	840	300
0	795	19311	14837	5	8298	1	874	840	300
0	796	19306	14824	5	8303	1	877	840	300
0	797	19300	14808	5	8308	1	877	840	300
0	798	19296	14789	5	8313	1	875	840	300
0	799	19291	14768	5	8318	1	884	840	300
0	800	19286	14745	5	8323	1	886	850	300
0	801	19283	14720	5	8328	1	886	850	300
0	802	19279	14695	5	8333	1	887	850	300
0	803	19279	14671	5	8338	1	890	850	300
0	804	19274	14647	5	8343	1	893	850	300
0	805	19274	14625	5	8348	1	893	850	300
0	806	19274	14606	5	8353	1	893	850	300
0	807	19274	14590	5	8358	1	893	850	300
0	808	19278	14574	5	8363	1	892	850	300
0	809	19282	14560	5	8368	1	892	850	300
0	810	19286	14547	5	8373	1	891	850	300
0	811	19291	14536	5	8378	1	890	850	300
0	812	19295	14527	5	8383	1	889	850	300
0	813	19299	14521	5	8388	1	885	850	300
0	814	19305	14516	5	8393	1	871	850	300
0	815	19310	14512	5	8398	1	843	850	300
0	816	19316	14508	5	8403	1	788	840	300
0	817	19321	14508	5	8408	1	616	840	300
0	818	19326	14503	5	8413	1	245	840	300
0	819	19326	14503	5	8418	0	0	840	300
0	820	19330	14509	5	8423	0	0	830	300
0	821	19334	14517	5	8428	0	0	830	300
0	822	19330	14528	5	8433	0	0	830	300
0	823	19325	14543	5	8438	0	0	820	300
0	824	19317	14561	5	8443	0	0	820	300
0	825	19310	14581	5	8448	0	0	810	300
0	826	19310	14604	5	8453	0	0	810	300
0	827	19310	14632	5	8458	0	0	810	300
0	828	19310	14665	5	8463	0	0	800	300
0	829	19316	14702	5	8468	0	0	800	300
0	830	19323	14742	5	8473	0	0	790	300
0	831	19330	14782	5	8478	0	0	790	300
0	832	19339	14823	5	8483	0	0	780	290
0	833	19350	14862	5	8488	0	0	780	290
0	834	19360	14899	5	8493	0	0	780	290
0	835	19371	14933	5	8498	0	0	780	290
0	836	19380	14961	5	8503	0	0	760	290
0	837	19383	14985	5	8508	0	0	760	290
0	838	19383	15004	5	8513	0	0	760	290
0	839	19383	15022	5	8518	0	0	740	290
0	840	19383	15037	5	8523	0	0	740	290
0	841	19383	15050	5	8528	0	0	740	290
0	842	19383	15063	5	8533	0	0	720	290
0	843	19383	15073	5	8538	0	0	720	290
0	844	19383	15081	5	8543	0	0	720	290
0	845	19383	15090	5	8548	0	0	700	290
0	846	19392	15095	5	8553	0	0	700	290
0	847	19398	15100	5	8558	0	0	690	280
0	848	19407	15104	5	8563	0	0	690	280
0	849	19417	15104	5	8568	0	0	680	280
0	850	19429	15104	5	8573	0	0	680	280
0	851	19443	15104	5	8578	0	0	690	280
0	852	19457	15104	5	8583	0	0	690	280
0	853	19469	15099	5	8588	0	0	700	290
0	854	19444	15095	2	8590	1	953	760	290
0	855	19438	15095	5	8595	1	968	760	290
0	856	19433	15095	5	8600	1	979	780	290
0	857	19433	15095	5	8605	1	987	780	290
0	858	19433	15095	5	8610	1	993	800	300
0	859	19433	15098	5	8615	1	999	810	300
0	860	19433	15098	5	8620	1	1003	830	300
0	861	19437	15098	5	8625	1	1006	840	300
0	862	19437	15098	5	8630	1	1007	850	300
0	863	19442	15098	5	8635	1	1007	850	300
0	864	19442	15098	5	8640	1	1007	850	300
0	865	19446	15098	5	8645	1	1005	870	300
0	866	19446	15098	5	8650	1	1005	870	300
0	867	19449	15098	5	8655	1	1004	870	300
0	868	19449	15098	5	8660	1	1003	870	320
0	869	19453	15098	5	8665	1	1000	880	320
0	870	19453	15098	5	8670	1	993	880	330
0	871	19453	15098	5	8675	1	983	880	330
0	872	19453	15102	5	8680	1	969	880	330
0	873	19453	15102	5	8685	1	953	880	330
0	874	19457	15102	5	8690	1	933	880	330
0	875	19457	15102	5	8695	1	906	880	320
0	876	19457	15102	5	8700	1	870	880	320
0	877	19461	15102	5	8705	1	808	880	300
0	878	19461	15102	5	8710	1	609	880	300
0	879	19461	15105	5	8715	1	149	880	300
0	880	19461	15105	5	8720	0	0	880	300
0	881	19461	15105	5	8725	0	0	880	300
0	882	19452	15111	5	8730	0	0	880	300
0	883	19442	15111	5	8735	0	0	880	300
0	884	19428	15118	5	8740	0	0	880	300
0	885	19415	15123	5	8745	0	0	870	300
0	886	19404	15128	5	8750	0	0	870	300
0	887	19394	15135	5	8755	0	0	870	300
0	888	19394	15141	5	8760	0	0	870	300
0	889	19394	15145	5	8765	0	0	870	300
0	890	19406	15145	5	8770	0	0	870	300
0	891	19421	15148	5	8775	0	0	870	300
0	892	19439	15148	5	8780	0	0	850	300
0	893	19458	15142	5	8785	0	0	850	300
0	894	19479	15136	5	8790	0	0	850	300
0	895	19502	15128	5	8795	0	0	840	300
0	896	19524	15119	5	8800	0	0	830	300
0	897	19545	15106	5	8805	0	0	830	300
0	898	19564	15089	5	8810	0	0	820	300
0	899	19580	15069	5	8815	0	0	810	300
0	900	19592	15045	5	8820	0	0	800	300
0	901	19602	15019	5	8825	0	0	800	300
0	902	19608	14992	5	8830	0	0	790	300
0	903	19608	14965	5	8835	0	0	780	290
0	904	19608	14937	5	8840	0	0	780	290
0	905	19601	14910	5	8845	0	0	780	290
0	906	19594	14883	5	8850	0	0	780	290
0	907	19585	14857	5	8855	0	0	780	290
0	908	19575	14831	5	8860	0	0	760	290
0	909	19563	14804	5	8865	0	0	760	290
0	910	19551	14778	5	8870	0	0	760	290
0	911	19537	14752	5	8875	0	0	760	290
0	912	19522	14728	5	8880	0	0	760	290
0	913	19507	14703	5	8885	0	0	760	290
0	914	19491	14680	5	8890	0	0	760	290
0	915	19477	14656	5	8895	0	0	780	290
0	916	19464	14635	5	8900	0	0	780	290
0	917	19452	14618	5	8905	0	0	780	290
0	918	19439	14602	5	8910	0	0	780	290
0	919	19428	14588	5	8915	0	0	780	290
0	920	19418	14576	5	8920	0	0	780	290
0	921	19407	14566	5	8925	0	0	780	290
0	922	19399	14557	5	8930	0	0	780	290
0	923	19390	14550	5	8935	0	0	780	290
0	924	19383	14544	5	8940	0	0	780	290
0	925	19378	14540	5	8945	0	0	780	290
0	926	19371	14536	5	8950	0	0	780	290
0	927	19361	14536	5	8955	0	0	780	290
0	928	19351	14531	5	8960	0	0	780	290
0	929	19341	14531	5	8965	0	0	780	290
0	930	19332	14527	5	8970	0	0	790	300
0	931	19326	14527	5	8975	0	0	790	300
0	932	19319	14527	5	8980	0	0	790	300
0	933	19312	14527	5	8985	0	0	790	300
0	934	19306	14527	5	8990	0	0	790	300
0	935	19300	14527	5	8995	0	0	800	300
0	936	19294	14527	5	9000	0	0	800	300
0	937	19291	14522	5	9005	0	0	800	300
0	938	19285	14522	5	9010	0	0	800	300
0	939	19285	14517	5	9015	0	0	800	300
0	940	19280	14513	5	9020	0	0	800	300
0	941	19280	14513	5	9025	0	0	800	300
0	942	19280	14508	5	9030	0	0	800	300
0	943	19280	14504	5	9035	0	0	810	300
0	944	19287	14500	5	9040	0	0	810	300
0	945	19293	14500	5	9045	0	0	810	300
0	946	19299	14494	5	9050	0	0	820	300
0	947	19306	14494	5	9055	0	0	820	300
0	948	19306	14494	7	9062	1	398	820	300
0	949	19316	14490	5	9067	1	378	830	300
0	950	19316	14490	5	9072	1	317	830	300
0	951	19321	14490	5	9077	1	294	830	300
0	952	19321	14490	5	9082	1	313	840	300
0	953	19327	14494	5	9087	1	375	840	300
0	954	19332	14494	5	9092	1	410	850	300
0	955	19339	14501	5	9097	1	448	850	300
0	956	19347	14505	5	9102	1	491	850	300
0	957	19360	14511	5	9107	1	527	850	300
0	958	19375	14518	5	9112	1	582	850	300
0	959	19391	14526	5	9117	1	619	870	300
0	960	19409	14536	5	9122	1	657	870	300
0	961	19423	14548	5	9127	1	676	870	300
0	962	19438	14560	5	9132	1	693	870	300
0	963	19452	14573	5	9137	1	706	870	300
0	964	19467	14587	5	9142	1	724	870	300
0	965	19483	14603	5	9147	1	745	870	300
0	966	19500	14618	5	9152	1	760	870	300
0	967	19517	14634	5	9157	1	763	870	300
0	968	19535	14650	5	9162	1	766	870	300
0	969	19551	14666	5	9167	1	782	850	300
0	970	19568	14680	5	9172	1	788	850	300
0	971	19586	14695	5	9177	1	788	850	300
0	972	19603	14708	5	9182	1	798	850	300
0	973	19619	14719	5	9187	1	806	850	300
0	974	19633	14729	5	9192	1	806	850	300
0	975	19646	14736	5	9197	1	809	850	300
0	976	19657	14741	5	9202	1	813	850	300
0	977	19666	14745	5	9207	1	815	850	300
0	978	19676	14745	5	9212	1	823	850	300
0	979	19686	14749	5	9217	1	826	850	300
0	980	19694	14749	5	9222	1	828	840	300
0	981	19702	14749	5	9227	1	829	840	300
0	982	19707	14745	5	9232	1	830	840	300
0	983	19711	14741	5	9237	1	836	840	300
0	984	19714	14734	5	9242	1	845	840	300
0	985	19718	14727	5	9247	1	851	830	300
0	986	19722	14717	5	9252	1	855	830	300
0	987	19726	14706	5	9257	1	858	830	300
0	988	19726	14694	5	9262	1	864	830	300
0	989	19731	14681	5	9267	1	868	830	300
0	990	19731	14667	5	9272	1	873	830	300
0	991	19731	14653	5	9277	1	874	830	300
0	992	19731	14638	5	9282	1	876	830	300
0	993	19731	14622	5	9287	1	877	830	300
0	994	19726	14604	5	9292	1	878	830	300
0	995	19722	14586	5	9297	1	882	830	300
0	996	19718	14568	5	9302	1	884	820	300
0	997	19718	14552	5	9307	1	883	820	300
0	998	19710	14536	5	9312	1	883	820	300
0	999	19705	14521	5	9317	1	884	820	300
0	1000	19700	14507	5	9322	1	884	820	300
0	1001	19695	14494	5	9327	1	884	820	300
0	1002	19695	14483	5	9332	1	884	820	300
0	1003	19690	14475	5	9337	1	884	820	300
0	1004	19690	14470	5	9342	1	883	810	300
0	1005	19690	14470	5	9347	1	883	810	300
0	1006	19690	14466	5	9352	1	883	810	300
0	1007	19690	14466	5	9357	1	883	810	300
0	1008	19690	14466	5	9362	1	883	810	300
0	1009	19690	14466	5	9367	1	882	810	300
0	1010	19694	14466	5	9372	1	881	800	300
0	1011	19694	14472	5	9377	1	880	800	300
0	1012	19700	14478	5	9382	1	880	800	300
0	1013	19703	14487	5	9387	1	879	800	300
0	1014	19708	14498	5	9392	1	878	800	300
0	1015	19714	14511	5	9397	1	877	800	300
0	1016	19721	14525	5	9402	1	877	800	300
0	1017	19731	14542	5	9407	1	876	800	300
0	1018	19743	14559	5	9412	1	877	800	300
0	1019	19757	14577	5	9417	1	877	800	300
0	1020	19771	14595	5	9422	1	877	800	300
0	1021	19787	14610	5	9427	1	877	800	300
0	1022	19801	14624	5	9432	1	877	800	300
0	1023	19817	14637	5	9437	1	877	800	300
0	1024	19831	14647	5	9442	1	877	800	300
0	1025	19845	14657	5	9447	1	877	800	300
0	1026	19857	14666	5	9452	1	877	800	300
0	1027	19867	14673	5	9457	1	877	800	300
0	1028	19876	14678	5	9462	1	877	800	300
0	1029	19884	14678	5	9467	1	879	800	300
0	1030	19892	14678	5	9472	1	880	800	300
0	1031	19899	14678	5	9477	1	880	800	300
0	1032	19904	14678	5	9482	1	881	800	300
0	1033	19908	14678	5	9487	1	882	800	300
0	1034	19908	14673	5	9492	1	883	800	300
0	1035	19913	14669	5	9497	1	885	800	300
0	1036	19917	14662	5	9502	1	890	800	300
0	1037	19921	14652	5	9507	1	894	800	300
0	1038	19926	14639	5	9512	1	899	810	300
0	1039	19926	14625	5	9517	1	903	810	300
0	1040	19931	14611	5	9522	1	905	810	300
0	1041	19931	14598	5	9527	1	908	820	300
0	1042	19931	14587	5	9532	1	910	820	300
0	1043	19936	14576	5	9537	1	912	830	300
0	1044	19940	14565	5	9542	1	915	830	300
0	1045	19943	14552	5	9547	1	920	840	300
0	1046	19947	14538	5	9552	1	922	840	300
0	1047	19947	14524	5	9557	1	924	850	300
0	1048	19952	14511	5	9562	1	925	850	300
0	1049	19952	14501	5	9567	1	926	850	300
0	1050	19956	14491	5	9572	1	926	850	300
0	1051	19956	14483	5	9577	1	928	850	320
0	1052	19962	14475	5	9582	1	928	860	320
0	1053	19962	14464	5	9587	1	929	860	330
0	1054	19968	14454	5	9592	1	928	860	330
0	1055	19968	14446	5	9597	1	928	860	330
0	1056	19968	14438	5	9602	1	928	860	330
0	1057	19974	14433	5	9607	1	927	850	330
0	1058	19974	14428	5	9612	1	927	850	330
0	1059	19978	14423	5	9617	1	926	850	330
0	1060	19978	14419	5	9622	1	924	840	350
0	1061	19978	14419	5	9627	1	923	840	350
0	1062	19983	14414	5	9632	1	918	830	360
0	1063	19983	14414	5	9637	1	903	830	360
0	1064	19983	14414	5	9642	1	884	830	360
0	1065	19983	14414	5	9647	1	856	830	360
0	1066	19983	14414	5	9652	1	812	830	360
0	1067	19986	14414	5	9657	1	719	830	360
0	1068	19986	14414	5	9662	1	471	830	360
0	1069	19986	14414	5	9667	1	159	830	360
0	1070	19986	14414	5	9672	0	0	830	360
0	1071	19986	14419	5	9677	0	0	820	360
0	1072	19979	14426	5	9682	0	0	820	350
0	1073	19973	14433	5	9687	0	0	820	350
0	1074	19965	14441	5	9692	0	0	830	330
0	1075	19955	14450	5	9697	0	0	830	330
0	1076	19945	14459	5	9702	0	0	830	330
0	1077	19935	14470	5	9707	0	0	830	330
0	1078	19925	14482	5	9712	0	0	820	320
0	1079	19918	14495	5	9717	0	0	820	320
0	1080	19912	14510	5	9722	0	0	820	300
0	1081	19912	14527	5	9727	0	0	820	300
0	1082	19912	14546	5	9732	0	0	820	300
0	1083	19912	14567	5	9737	0	0	810	300
0	1084	19912	14590	5	9742	0	0	810	300
0	1085	19917	14614	5	9747	0	0	810	300
0	1086	19922	14640	5	9752	0	0	810	300
