# Supplementary material for: “Let Me Hear Your Handwriting!” Evaluating the Movement Fluency from Its Sonification
Source: PLoS One. 2015 Jun 17;10(6):e0128388. doi: 10.1371/journal.pone.0128388 (PMC4470513; doi:10.1371/journal.pone.0128388)
Supplement: S1 Dataset — (ZIP) [file pone.0128388.s004.zip › S4_Dataset_Experiment1/SA5.txt]

Identification :	samantha
2008-10-16	09:57:28
Fichier origine :	C:\Documents and Settings\schon\Bureau\Ecriture\samantha lapin5.txt
Nb segments :	1
Seg	Num	X /100 mm	Y /100 mm	Interv ms	Time ms	Tip	P	Az	Al
0	0	1440	12066	20	20	0	0	850	300
0	0	1447	12078	5	25	0	0	870	300
0	0	1459	12099	5	30	0	0	870	300
0	0	1470	12129	5	35	0	0	870	300
0	0	1477	12164	5	40	0	0	870	300
0	0	1472	12192	5	45	0	0	870	300
0	0	1459	12213	5	50	0	0	870	300
0	0	1442	12229	5	55	0	0	870	300
0	0	1423	12241	5	60	0	0	870	300
0	0	1403	12251	5	65	0	0	870	300
0	0	1388	12257	5	70	0	0	880	300
0	0	1381	12257	5	75	0	0	880	300
0	0	1381	12257	5	80	0	0	880	300
0	0	1394	12247	5	85	0	0	880	300
0	0	1410	12236	5	90	0	0	880	300
0	0	1427	12225	5	95	0	0	880	300
0	0	1444	12214	5	100	0	0	880	300
0	0	1458	12205	5	105	0	0	880	300
0	0	1468	12196	5	110	0	0	880	300
0	0	1475	12188	5	115	0	0	880	300
0	0	1479	12181	5	120	0	0	880	300
0	0	1479	12175	5	125	0	0	880	300
0	0	1479	12171	5	130	0	0	870	300
0	0	1479	12166	5	135	0	0	870	300
0	0	1479	12161	5	140	0	0	870	300
0	0	1475	12156	5	145	0	0	870	300
0	0	1471	12151	5	150	0	0	870	300
0	0	1467	12146	5	155	0	0	850	300
0	0	1467	12141	5	160	0	0	850	300
0	0	1461	12135	5	165	0	0	850	300
0	0	1461	12130	5	170	0	0	850	300
0	0	1457	12125	5	175	0	0	850	300
0	0	1457	12120	5	180	0	0	850	300
0	0	1457	12114	5	185	0	0	850	300
0	0	1454	12108	5	190	0	0	840	300
0	0	1454	12101	5	195	0	0	840	300
0	0	1454	12093	5	200	0	0	840	300
0	0	1454	12084	5	205	0	0	840	300
0	0	1450	12074	5	210	0	0	840	300
0	0	1450	12064	5	215	0	0	840	300
0	0	1450	12054	5	220	0	0	840	300
0	0	1450	12043	5	225	0	0	840	300
0	0	1446	12032	5	230	0	0	840	300
0	0	1446	12020	5	235	0	0	840	300
0	0	1442	12007	5	240	0	0	840	300
0	0	1442	11996	5	245	0	0	840	300
0	0	1439	11984	5	250	0	0	840	300
0	0	1439	11973	5	255	0	0	840	300
0	0	1439	11963	5	260	0	0	840	300
0	0	1439	11953	5	265	0	0	840	300
0	0	1439	11943	5	270	0	0	840	300
0	0	1443	11934	5	275	0	0	840	300
0	0	1443	11926	5	280	0	0	840	300
0	0	1448	11919	5	285	0	0	840	300
0	0	1452	11913	5	290	0	0	830	300
0	0	1456	11908	5	295	0	0	830	300
0	0	1456	11904	5	300	0	0	830	300
0	0	1464	11899	5	305	0	0	830	300
0	0	1468	11894	5	310	0	0	820	300
0	0	1471	11890	5	315	0	0	820	300
0	0	1475	11886	5	320	0	0	820	300
0	0	1479	11881	5	325	0	0	820	300
0	0	1482	11876	5	330	0	0	810	300
0	0	1482	11871	5	335	0	0	810	300
0	0	1487	11867	5	340	0	0	810	300
0	0	1487	11867	5	345	0	0	800	300
0	0	1491	11862	5	350	0	0	800	300
0	0	1491	11862	5	355	0	0	800	300
0	0	1495	11857	5	360	0	0	800	300
0	0	1495	11857	5	365	0	0	800	300
0	0	1495	11857	5	370	0	0	790	300
0	0	1495	11853	5	375	0	0	790	300
0	0	1495	11853	5	380	0	0	790	300
0	0	1495	11853	5	385	0	0	790	300
0	0	1500	11850	5	390	0	0	790	300
0	0	1500	11850	5	395	0	0	790	300
0	0	1500	11846	5	400	0	0	790	300
0	0	1500	11846	5	405	0	0	790	300
0	0	1504	11841	5	410	0	0	790	300
0	0	1504	11837	5	415	0	0	790	300
0	0	1504	11837	5	420	0	0	790	300
0	0	1504	11829	5	425	0	0	790	300
0	0	1507	11823	5	430	0	0	790	300
0	0	1507	11818	5	435	0	0	790	300
0	0	1507	11812	5	440	0	0	790	300
0	0	1507	11806	5	445	0	0	790	300
0	0	1507	11798	5	450	0	0	790	300
0	0	1507	11791	5	455	0	0	800	300
0	0	1507	11783	5	460	0	0	800	300
0	0	1503	11775	5	465	0	0	810	300
0	0	1503	11769	5	470	0	0	830	300
0	0	1496	11762	5	475	0	0	840	300
0	0	1492	11754	5	480	0	0	850	300
0	0	1486	11747	5	485	0	0	870	300
0	0	1482	11739	5	490	0	0	870	300
0	0	1476	11732	5	495	0	0	880	300
0	0	1471	11725	5	500	0	0	890	300
0	0	1466	11719	5	505	0	0	900	300
0	0	1460	11714	5	510	0	0	910	300
0	0	1454	11709	5	515	0	0	920	300
0	0	1448	11703	5	520	0	0	920	300
0	0	1441	11698	5	525	0	0	940	300
0	0	1435	11693	5	530	0	0	950	300
0	0	1428	11689	5	535	0	0	960	300
0	0	1422	11685	5	540	0	0	960	300
0	0	1415	11681	5	545	0	0	960	300
0	0	1407	11677	5	550	0	0	960	300
0	0	1400	11673	5	555	0	0	960	300
0	0	1393	11668	5	560	0	0	950	300
0	0	1386	11663	5	565	0	0	950	300
0	0	1379	11657	5	570	0	0	950	300
0	0	1371	11651	5	575	0	0	950	300
0	0	1364	11644	5	580	0	0	940	300
0	0	1357	11637	5	585	0	0	940	300
0	0	1350	11630	5	590	0	0	940	300
0	0	1344	11623	5	595	0	0	940	300
0	0	1338	11616	5	600	0	0	930	300
0	0	1332	11610	5	605	0	0	930	300
0	0	1327	11605	5	610	0	0	930	300
0	0	1321	11602	5	615	0	0	930	300
0	0	1317	11602	5	620	0	0	930	300
0	0	1311	11597	5	625	0	0	920	300
0	0	1307	11597	5	630	0	0	920	300
0	0	1302	11593	5	635	0	0	920	300
0	0	1298	11593	5	640	0	0	920	300
0	0	1298	11590	5	645	0	0	920	300
0	0	1293	11590	5	650	0	0	920	300
0	0	1293	11590	5	655	0	0	920	300
0	0	1288	11590	5	660	0	0	920	300
0	0	1288	11590	5	665	0	0	920	300
0	0	1288	11590	5	670	0	0	920	300
0	0	1288	11593	5	675	0	0	920	300
0	0	1288	11593	5	680	0	0	920	300
0	0	1288	11600	5	685	0	0	920	300
0	0	1293	11600	5	690	0	0	920	300
0	0	1293	11606	5	695	0	0	920	300
0	0	1300	11606	5	700	0	0	920	300
0	0	1300	11610	5	705	0	0	920	300
0	0	1300	11610	2	707	1	416	920	300
0	0	1295	11610	5	712	1	398	920	300
0	0	1289	11610	5	717	1	425	920	300
0	0	1283	11606	5	722	1	542	920	300
0	0	1279	11606	5	727	1	617	920	300
0	0	1275	11606	5	732	1	656	920	300
0	0	1275	11606	5	737	1	674	920	300
0	0	1275	11610	5	742	1	693	920	300
0	0	1275	11610	5	747	1	706	920	300
0	0	1275	11610	5	752	1	715	920	300
0	0	1275	11610	5	757	1	720	920	300
0	0	1275	11610	5	762	1	720	920	300
0	0	1275	11610	5	767	1	723	920	300
0	0	1275	11610	5	772	1	724	920	300
0	0	1275	11610	5	777	1	727	920	300
0	0	1279	11610	5	782	1	732	920	300
0	0	1279	11613	5	787	1	743	920	300
0	0	1279	11613	5	792	1	758	920	300
0	0	1279	11613	5	797	1	773	920	300
0	0	1279	11613	5	802	1	790	920	300
0	0	1279	11613	5	807	1	800	920	300
0	0	1279	11613	5	812	1	811	920	300
0	0	1282	11613	5	817	1	821	920	300
0	0	1282	11613	5	822	1	829	920	300
0	0	1282	11613	5	827	1	836	920	300
0	0	1282	11613	5	832	1	841	920	300
0	0	1282	11613	5	837	1	847	920	300
0	0	1282	11613	5	842	1	852	920	300
0	0	1282	11613	5	847	1	855	920	300
0	0	1279	11613	5	852	1	857	920	300
0	0	1279	11613	5	857	1	858	920	300
0	0	1279	11613	5	862	1	860	920	300
0	0	1279	11613	5	867	1	862	920	300
0	0	1279	11613	5	872	1	864	920	300
0	0	1279	11613	5	877	1	865	920	300
0	0	1279	11613	5	882	1	866	920	300
0	0	1279	11613	5	887	1	869	920	300
0	0	1279	11613	5	892	1	871	920	300
0	0	1279	11613	5	897	1	874	920	300
0	0	1279	11613	5	902	1	877	920	300
0	0	1279	11613	5	907	1	879	920	300
0	0	1279	11613	5	912	1	881	920	300
0	0	1279	11613	5	917	1	883	920	300
0	0	1279	11613	5	922	1	883	920	300
0	0	1279	11613	5	927	1	885	920	300
0	0	1279	11613	5	932	1	885	920	300
0	0	1279	11613	5	937	1	886	920	300
0	0	1279	11613	5	942	1	886	920	300
0	0	1279	11613	5	947	1	886	920	300
0	0	1279	11613	5	952	1	886	920	300
0	0	1279	11613	5	957	1	885	920	300
0	0	1279	11613	5	962	1	885	920	300
0	0	1279	11613	5	967	1	884	920	300
0	0	1279	11613	5	972	1	884	920	300
0	0	1283	11613	5	977	1	883	920	300
0	0	1286	11613	5	982	1	884	920	300
0	0	1293	11613	5	987	1	885	920	300
0	0	1303	11618	5	992	1	885	920	300
0	0	1313	11618	5	997	1	884	920	300
0	0	1326	11624	5	1002	1	886	920	300
0	0	1339	11630	5	1007	1	889	920	300
0	0	1354	11638	5	1012	1	889	930	320
0	0	1373	11648	5	1017	1	891	930	320
0	0	1394	11661	5	1022	1	892	930	330
0	0	1418	11678	5	1027	1	895	930	330
0	0	1446	11698	5	1032	1	898	930	330
0	0	1476	11723	5	1037	1	902	930	330
0	0	1509	11753	5	1042	1	906	930	330
0	0	1543	11786	5	1047	1	912	940	350
0	0	1577	11823	5	1052	1	914	940	350
0	0	1612	11862	5	1057	1	916	930	360
0	0	1644	11904	5	1062	1	916	930	360
0	0	1675	11947	5	1067	1	917	930	380
0	0	1705	11991	5	1072	1	920	930	380
0	0	1732	12038	5	1077	1	922	930	390
0	0	1759	12086	5	1082	1	921	950	390
0	0	1783	12134	5	1087	1	922	950	390
0	0	1804	12183	5	1092	1	922	950	390
0	0	1824	12229	5	1097	1	922	950	410
0	0	1840	12273	5	1102	1	921	950	410
0	0	1853	12315	5	1107	1	921	960	420
0	0	1863	12357	5	1112	1	921	960	420
0	0	1869	12397	5	1117	1	921	960	420
0	0	1873	12437	5	1122	1	921	960	420
0	0	1873	12477	5	1127	1	920	980	420
0	0	1873	12516	5	1132	1	920	980	420
0	0	1873	12557	5	1137	1	920	980	420
0	0	1873	12596	5	1142	1	919	990	420
0	0	1866	12633	5	1147	1	918	990	420
0	0	1861	12668	5	1152	1	917	990	420
0	0	1855	12701	5	1157	1	915	1010	410
0	0	1849	12731	5	1162	1	914	1010	410
0	0	1841	12758	5	1167	1	913	1020	430
0	0	1833	12782	5	1172	1	911	1030	430
0	0	1824	12804	5	1177	1	909	1030	440
0	0	1815	12824	5	1182	1	905	1030	440
0	0	1806	12841	5	1187	1	907	1050	430
0	0	1795	12855	5	1192	1	907	1050	430
0	0	1786	12866	5	1197	1	902	1040	410
0	0	1775	12875	5	1202	1	901	1040	410
0	0	1764	12883	5	1207	1	898	1040	410
0	0	1752	12891	5	1212	1	893	1040	410
0	0	1740	12898	5	1217	1	891	1040	410
0	0	1727	12904	5	1222	1	886	1040	410
0	0	1713	12909	5	1227	1	883	1040	410
0	0	1700	12909	5	1232	1	883	1040	410
0	0	1688	12913	5	1237	1	883	1040	410
0	0	1680	12913	5	1242	1	883	1040	410
0	0	1671	12913	5	1247	1	881	1020	410
0	0	1662	12906	5	1252	1	881	1020	410
0	0	1654	12906	5	1257	1	881	1020	410
0	0	1646	12899	5	1262	1	881	1010	410
0	0	1637	12892	5	1267	1	881	1010	410
0	0	1629	12884	5	1272	1	881	1000	410
0	0	1620	12871	5	1277	1	882	1000	410
0	0	1610	12857	5	1282	1	880	1000	390
0	0	1601	12841	5	1287	1	881	1000	390
0	0	1592	12824	5	1292	1	882	1000	390
0	0	1584	12805	5	1297	1	881	1010	390
0	0	1575	12786	5	1302	1	882	1010	390
0	0	1567	12765	5	1307	1	887	1010	390
0	0	1560	12743	5	1312	1	888	1020	380
0	0	1554	12720	5	1317	1	888	1020	380
0	0	1548	12697	5	1322	1	890	1020	380
0	0	1541	12674	5	1327	1	890	1020	380
0	0	1535	12649	5	1332	1	893	1030	380
0	0	1530	12624	5	1337	1	896	1030	380
0	0	1530	12597	5	1342	1	899	1030	380
0	0	1526	12569	5	1347	1	900	1050	380
0	0	1526	12540	5	1352	1	901	1050	380
0	0	1526	12512	5	1357	1	902	1050	380
0	0	1523	12485	5	1362	1	902	1050	380
0	0	1523	12460	5	1367	1	903	1050	380
0	0	1523	12434	5	1372	1	905	1050	380
0	0	1529	12407	5	1377	1	906	1040	370
0	0	1534	12379	5	1382	1	907	1040	370
0	0	1540	12352	5	1387	1	912	1030	350
0	0	1545	12326	5	1392	1	914	1030	350
0	0	1553	12299	5	1397	1	917	1020	350
0	0	1560	12273	5	1402	1	918	1030	370
0	0	1566	12250	5	1407	1	918	1030	370
0	0	1574	12225	5	1412	1	919	1030	380
0	0	1581	12202	5	1417	1	923	1030	380
0	0	1589	12180	5	1422	1	923	1030	380
0	0	1599	12156	5	1427	1	924	1020	380
0	0	1608	12133	5	1432	1	923	1020	380
0	0	1617	12108	5	1437	1	923	1020	380
0	0	1627	12082	5	1442	1	924	1020	380
0	0	1636	12057	5	1447	1	923	1020	380
0	0	1645	12033	5	1452	1	922	1010	390
0	0	1653	12009	5	1457	1	922	1010	390
0	0	1663	11986	5	1462	1	922	1010	390
0	0	1673	11962	5	1467	1	921	1010	390
0	0	1681	11939	5	1472	1	918	1000	390
0	0	1689	11917	5	1477	1	918	1000	390
0	0	1694	11895	5	1482	1	913	1000	390
0	0	1700	11873	5	1487	1	900	980	390
0	0	1706	11851	5	1492	1	890	980	390
0	0	1711	11829	5	1497	1	868	970	390
0	0	1718	11807	5	1502	1	836	970	390
0	0	1724	11788	5	1507	1	791	960	390
0	0	1731	11769	5	1512	1	676	960	390
0	0	1739	11751	5	1517	1	428	960	390
0	0	1745	11736	5	1522	1	177	960	390
0	0	1745	11736	5	1527	0	0	950	390
0	0	1756	11709	5	1532	0	0	950	390
0	0	1760	11700	5	1537	0	0	950	390
0	0	1763	11693	5	1542	0	0	950	390
0	0	1763	11690	5	1547	0	0	950	390
0	0	1768	11690	5	1552	0	0	950	390
0	0	1768	11690	5	1557	0	0	950	390
0	0	1776	11697	5	1562	0	0	950	390
0	0	1784	11706	5	1567	0	0	950	380
0	0	1793	11718	5	1572	0	0	950	380
0	0	1804	11733	5	1577	0	0	940	360
0	0	1817	11749	5	1582	0	0	940	360
0	0	1830	11767	5	1587	0	0	950	350
0	0	1842	11786	5	1592	0	0	950	350
0	0	1854	11804	5	1597	0	0	950	330
0	0	1866	11819	5	1602	0	0	940	330
0	0	1877	11834	5	1607	0	0	940	330
0	0	1888	11846	5	1612	0	0	930	320
0	0	1898	11857	5	1617	0	0	930	320
0	0	1907	11867	5	1622	0	0	920	300
0	0	1916	11877	5	1627	0	0	910	300
0	0	1924	11885	5	1632	0	0	910	300
0	0	1933	11892	5	1637	0	0	900	320
0	0	1941	11898	5	1642	0	0	900	320
0	0	1948	11905	5	1647	0	0	900	330
0	0	1955	11911	5	1652	0	0	900	330
0	0	1960	11918	5	1657	0	0	900	330
0	0	1966	11925	5	1662	0	0	890	350
0	0	1971	11931	5	1667	0	0	880	350
0	0	1977	11937	5	1672	0	0	880	360
0	0	1982	11944	5	1677	0	0	880	360
0	0	1986	11950	5	1682	0	0	880	380
0	0	1986	11955	5	1687	0	0	880	380
0	0	1986	11955	8	1695	1	333	900	390
0	0	1981	11959	5	1700	1	385	900	390
0	0	1976	11959	5	1705	1	375	900	390
0	0	1969	11959	5	1710	1	468	900	390
0	0	1963	11959	5	1715	1	552	910	410
0	0	1956	11962	5	1720	1	597	910	410
0	0	1949	11966	5	1725	1	617	910	420
0	0	1941	11966	5	1730	1	647	930	420
0	0	1931	11972	5	1735	1	676	930	420
0	0	1920	11975	5	1740	1	683	930	420
0	0	1908	11975	5	1745	1	703	940	420
0	0	1894	11975	5	1750	1	729	940	420
0	0	1882	11975	5	1755	1	745	940	420
0	0	1870	11975	5	1760	1	765	950	420
0	0	1857	11971	5	1765	1	781	950	420
0	0	1845	11966	5	1770	1	785	950	420
0	0	1833	11960	5	1775	1	800	950	420
0	0	1820	11951	5	1780	1	806	950	420
0	0	1810	11942	5	1785	1	811	950	410
0	0	1802	11932	5	1790	1	815	950	410
0	0	1795	11921	5	1795	1	817	950	390
0	0	1791	11908	5	1800	1	819	950	390
0	0	1786	11894	5	1805	1	818	930	390
0	0	1781	11880	5	1810	1	817	930	390
0	0	1781	11866	5	1815	1	817	930	390
0	0	1777	11851	5	1820	1	817	930	390
0	0	1777	11837	5	1825	1	817	930	390
0	0	1781	11822	5	1830	1	817	930	390
0	0	1787	11808	5	1835	1	818	930	390
0	0	1793	11794	5	1840	1	817	930	390
0	0	1801	11781	5	1845	1	818	930	390
0	0	1810	11770	5	1850	1	818	930	390
0	0	1816	11759	5	1855	1	817	930	390
0	0	1824	11749	5	1860	1	817	930	380
0	0	1832	11740	5	1865	1	817	930	380
0	0	1840	11732	5	1870	1	818	930	360
0	0	1849	11727	5	1875	1	818	930	380
0	0	1859	11727	5	1880	1	817	930	380
0	0	1870	11723	5	1885	1	818	930	390
0	0	1881	11723	5	1890	1	818	930	390
0	0	1892	11731	5	1895	1	818	930	390
0	0	1903	11738	5	1900	1	819	930	390
0	0	1915	11749	5	1905	1	820	930	390
0	0	1926	11763	5	1910	1	819	930	390
0	0	1938	11780	5	1915	1	819	930	390
0	0	1949	11799	5	1920	1	819	930	390
0	0	1959	11822	5	1925	1	818	920	390
0	0	1968	11846	5	1930	1	819	920	390
0	0	1976	11871	5	1935	1	819	930	410
0	0	1985	11895	5	1940	1	817	930	410
0	0	1993	11918	5	1945	1	819	930	420
0	0	2000	11939	5	1950	1	820	930	420
0	0	2006	11957	5	1955	1	819	930	420
0	0	2011	11975	5	1960	1	819	930	420
0	0	2011	11990	5	1965	1	819	930	420
0	0	2015	12003	5	1970	1	819	930	420
0	0	2015	12013	5	1975	1	819	930	420
0	0	2015	12020	5	1980	1	821	930	420
0	0	2015	12024	5	1985	1	823	930	420
0	0	2012	12024	5	1990	1	828	930	420
0	0	2012	12024	5	1995	1	831	930	440
0	0	2012	12024	5	2000	1	836	930	440
0	0	2012	12020	5	2005	1	840	930	450
0	0	2012	12016	5	2010	1	844	940	450
0	0	2008	12010	5	2015	1	849	940	450
0	0	2008	12002	5	2020	1	852	940	450
0	0	2002	11993	5	2025	1	853	940	450
0	0	1997	11980	5	2030	1	852	940	450
0	0	1992	11964	5	2035	1	852	940	450
0	0	1986	11945	5	2040	1	860	940	450
0	0	1981	11925	5	2045	1	861	940	440
0	0	1976	11905	5	2050	1	864	940	440
0	0	1970	11885	5	2055	1	864	940	420
0	0	1965	11866	5	2060	1	865	940	420
0	0	1960	11847	5	2065	1	872	940	420
0	0	1960	11827	5	2070	1	872	940	420
0	0	1956	11809	5	2075	1	872	940	420
0	0	1956	11792	5	2080	1	872	940	420
0	0	1956	11776	5	2085	1	876	940	420
0	0	1960	11763	5	2090	1	880	940	420
0	0	1964	11752	5	2095	1	880	940	420
0	0	1970	11744	5	2100	1	880	940	420
0	0	1976	11737	5	2105	1	880	940	420
0	0	1982	11732	5	2110	1	881	940	420
0	0	1989	11727	5	2115	1	883	940	420
0	0	1998	11727	5	2120	1	883	940	420
0	0	2006	11723	5	2125	1	883	940	420
0	0	2017	11723	5	2130	1	886	940	420
0	0	2028	11727	5	2135	1	889	940	420
0	0	2042	11732	5	2140	1	892	940	420
0	0	2058	11738	5	2145	1	894	940	420
0	0	2075	11747	5	2150	1	895	940	440
0	0	2094	11757	5	2155	1	898	940	440
0	0	2112	11769	5	2160	1	902	940	450
0	0	2129	11781	5	2165	1	903	940	450
0	0	2145	11795	5	2170	1	903	940	450
0	0	2162	11811	5	2175	1	904	940	450
0	0	2179	11829	5	2180	1	905	940	470
0	0	2198	11848	5	2185	1	906	940	470
0	0	2218	11870	5	2190	1	907	940	480
0	0	2236	11891	5	2195	1	907	940	480
0	0	2254	11912	5	2200	1	908	940	480
0	0	2270	11934	5	2205	1	907	950	500
0	0	2284	11955	5	2210	1	908	950	500
0	0	2297	11975	5	2215	1	909	950	510
0	0	2309	11996	5	2220	1	909	950	510
0	0	2322	12015	5	2225	1	911	950	510
0	0	2333	12034	5	2230	1	910	950	510
0	0	2344	12053	5	2235	1	910	950	510
0	0	2354	12069	5	2240	1	912	950	500
0	0	2363	12084	5	2245	1	911	950	500
0	0	2370	12096	5	2250	1	911	940	480
0	0	2377	12104	5	2255	1	912	940	480
0	0	2383	12111	5	2260	1	914	940	480
0	0	2387	12115	5	2265	1	916	940	480
0	0	2393	12115	5	2270	1	920	970	480
0	0	2397	12120	5	2275	1	921	970	480
0	0	2400	12120	5	2280	1	922	970	480
0	0	2400	12120	5	2285	1	923	970	480
0	0	2400	12120	5	2290	1	924	980	470
0	0	2400	12120	5	2295	1	925	980	470
0	0	2400	12115	5	2300	1	926	970	450
0	0	2400	12115	5	2305	1	928	970	450
0	0	2404	12109	5	2310	1	930	970	450
0	0	2404	12103	5	2315	1	932	990	450
0	0	2404	12092	5	2320	1	934	990	450
0	0	2404	12076	5	2325	1	942	990	450
0	0	2404	12056	5	2330	1	943	990	450
0	0	2404	12033	5	2335	1	948	990	450
0	0	2407	12009	5	2340	1	951	990	450
0	0	2407	11982	5	2345	1	952	1000	470
0	0	2407	11953	5	2350	1	956	980	470
0	0	2407	11922	5	2355	1	957	980	480
0	0	2402	11890	5	2360	1	957	980	480
0	0	2402	11855	5	2365	1	960	980	480
0	0	2398	11819	5	2370	1	962	980	480
0	0	2398	11781	5	2375	1	965	970	480
0	0	2398	11742	5	2380	1	965	970	480
0	0	2398	11706	5	2385	1	966	970	480
0	0	2398	11670	5	2390	1	966	970	480
0	0	2398	11632	5	2395	1	965	970	480
0	0	2398	11595	5	2400	1	966	940	480
0	0	2398	11560	5	2405	1	966	940	480
0	0	2398	11528	5	2410	1	965	940	480
0	0	2398	11498	5	2415	1	963	930	480
0	0	2398	11471	5	2420	1	962	930	480
0	0	2398	11445	5	2425	1	957	930	480
0	0	2398	11423	5	2430	1	943	930	480
0	0	2398	11404	5	2435	1	931	910	480
0	0	2398	11388	5	2440	1	912	910	480
0	0	2402	11378	5	2445	1	885	910	480
0	0	2402	11370	5	2450	1	852	900	480
0	0	2402	11365	5	2455	1	801	900	480
0	0	2402	11365	5	2460	1	687	900	480
0	0	2402	11365	5	2465	1	434	900	480
0	0	2402	11365	5	2470	1	156	900	480
0	0	2402	11365	5	2475	0	0	900	480
0	0	2394	11373	5	2480	0	0	900	470
0	0	2388	11382	5	2485	0	0	880	470
0	0	2382	11395	5	2490	0	0	880	450
0	0	2374	11411	5	2495	0	0	880	450
0	0	2366	11430	5	2500	0	0	880	450
0	0	2358	11453	5	2505	0	0	870	450
0	0	2350	11480	5	2510	0	0	870	450
0	0	2344	11511	5	2515	0	0	880	440
0	0	2339	11544	5	2520	0	0	880	420
0	0	2339	11579	5	2525	0	0	880	410
0	0	2339	11617	5	2530	0	0	900	390
0	0	2339	11653	5	2535	0	0	900	380
0	0	2339	11689	5	2540	0	0	900	360
0	0	2339	11725	5	2545	0	0	900	350
0	0	2339	11759	5	2550	0	0	900	330
0	0	2339	11792	5	2555	0	0	910	300
0	0	2334	11823	5	2560	0	0	910	300
0	0	2329	11852	5	2565	0	0	910	300
0	0	2322	11878	5	2570	0	0	910	300
0	0	2313	11900	5	2575	0	0	910	300
0	0	2305	11921	5	2580	0	0	910	300
0	0	2296	11940	5	2585	0	0	910	300
0	0	2289	11958	5	2590	0	0	910	300
0	0	2283	11976	5	2595	0	0	910	300
0	0	2280	11993	5	2600	0	0	900	300
0	0	2280	12011	5	2605	0	0	900	300
0	0	2275	12027	5	2610	0	0	900	300
0	0	2275	12041	5	2615	0	0	900	300
0	0	2275	12054	5	2620	0	0	900	300
0	0	2278	12065	5	2625	0	0	900	300
0	0	2282	12074	5	2630	0	0	900	300
0	0	2282	12081	5	2635	0	0	900	300
0	0	2282	12081	4	2639	1	413	900	300
0	0	2293	12086	5	2644	1	382	900	320
0	0	2297	12092	5	2649	1	391	900	330
0	0	2304	12095	5	2654	1	501	910	360
0	0	2313	12102	5	2659	1	601	910	380
0	0	2325	12108	5	2664	1	674	920	390
0	0	2337	12116	5	2669	1	700	930	410
0	0	2352	12123	5	2674	1	731	930	410
0	0	2365	12129	5	2679	1	751	940	420
0	0	2378	12134	5	2684	1	787	950	420
0	0	2393	12138	5	2689	1	807	950	420
0	0	2409	12142	5	2694	1	828	950	420
0	0	2428	12146	5	2699	1	845	960	420
0	0	2449	12150	5	2704	1	852	960	420
0	0	2469	12150	5	2709	1	856	970	440
0	0	2491	12154	5	2714	1	862	990	440
0	0	2512	12154	5	2719	1	867	990	450
0	0	2533	12154	5	2724	1	880	990	450
0	0	2554	12154	5	2729	1	883	990	450
0	0	2575	12150	5	2734	1	895	1000	470
0	0	2595	12145	5	2739	1	899	1000	470
0	0	2611	12141	5	2744	1	900	1000	480
0	0	2625	12134	5	2749	1	903	1000	480
0	0	2636	12127	5	2754	1	912	1010	470
0	0	2645	12119	5	2759	1	919	1010	470
0	0	2653	12109	5	2764	1	926	1020	490
0	0	2658	12100	5	2769	1	933	1010	500
0	0	2662	12091	5	2774	1	939	1010	500
0	0	2662	12081	5	2779	1	946	1010	500
0	0	2667	12071	5	2784	1	954	1010	500
0	0	2667	12061	5	2789	1	958	1010	500
0	0	2667	12051	5	2794	1	961	1010	500
0	0	2667	12041	5	2799	1	963	1010	500
0	0	2667	12030	5	2804	1	965	1010	500
0	0	2667	12018	5	2809	1	965	1020	520
0	0	2667	12006	5	2814	1	964	1020	520
0	0	2667	11993	5	2819	1	964	1020	530
0	0	2662	11981	5	2824	1	964	1020	530
0	0	2662	11969	5	2829	1	964	1000	540
0	0	2658	11957	5	2834	1	964	1000	540
0	0	2658	11947	5	2839	1	964	1000	540
0	0	2654	11937	5	2844	1	964	1000	540
0	0	2654	11929	5	2849	1	964	1000	540
0	0	2654	11923	5	2854	1	964	980	540
0	0	2654	11917	5	2859	1	964	980	540
0	0	2654	11911	5	2864	1	963	980	540
0	0	2654	11906	5	2869	1	962	980	540
0	0	2654	11906	5	2874	1	961	980	540
0	0	2654	11902	5	2879	1	961	950	540
0	0	2654	11902	5	2884	1	960	950	540
0	0	2654	11902	5	2889	1	960	950	540
0	0	2654	11902	5	2894	1	958	950	540
0	0	2658	11902	5	2899	1	958	950	540
0	0	2658	11906	5	2904	1	956	940	540
0	0	2664	11906	5	2909	1	956	940	540
0	0	2668	11912	5	2914	1	955	940	540
0	0	2675	11918	5	2919	1	956	940	540
0	0	2682	11928	5	2924	1	956	940	540
0	0	2692	11942	5	2929	1	955	940	540
0	0	2702	11960	5	2934	1	954	940	540
0	0	2711	11979	5	2939	1	953	940	540
0	0	2720	12000	5	2944	1	952	940	540
0	0	2729	12022	5	2949	1	951	940	540
0	0	2738	12045	5	2954	1	947	940	540
0	0	2748	12070	5	2959	1	946	950	540
0	0	2760	12097	5	2964	1	946	950	540
0	0	2771	12126	5	2969	1	944	950	540
0	0	2781	12157	5	2974	1	942	950	540
0	0	2791	12188	5	2979	1	941	950	540
0	0	2801	12219	5	2984	1	928	950	540
0	0	2809	12248	5	2989	1	929	980	540
0	0	2815	12273	5	2994	1	927	980	540
0	0	2820	12295	5	2999	1	925	980	540
0	0	2820	12312	5	3004	1	924	1000	540
0	0	2824	12325	5	3009	1	924	1000	540
0	0	2824	12334	5	3014	1	925	1000	540
0	0	2824	12339	5	3019	1	926	1000	540
0	0	2820	12339	5	3024	1	928	1020	530
0	0	2817	12339	5	3029	1	929	1020	530
0	0	2812	12339	5	3034	1	929	1020	530
0	0	2806	12334	5	3039	1	928	1020	530
0	0	2800	12326	5	3044	1	927	1020	530
0	0	2792	12314	5	3049	1	926	1020	530
0	0	2783	12297	5	3054	1	926	1020	530
0	0	2774	12274	5	3059	1	926	1020	530
0	0	2767	12247	5	3064	1	926	1020	530
0	0	2760	12217	5	3069	1	925	1020	530
0	0	2755	12184	5	3074	1	925	1020	530
0	0	2755	12150	5	3079	1	926	1020	530
0	0	2751	12115	5	3084	1	927	1020	530
0	0	2751	12080	5	3089	1	926	1020	530
0	0	2751	12047	5	3094	1	927	1020	530
0	0	2756	12017	5	3099	1	928	1000	540
0	0	2761	11992	5	3104	1	927	1000	540
0	0	2768	11971	5	3109	1	926	1000	540
0	0	2776	11954	5	3114	1	926	1000	540
0	0	2785	11940	5	3119	1	925	980	540
0	0	2793	11928	5	3124	1	923	980	540
0	0	2800	11919	5	3129	1	910	980	540
0	0	2807	11913	5	3134	1	894	950	540
0	0	2812	11909	5	3139	1	864	940	540
0	0	2817	11909	5	3144	1	814	940	540
0	0	2822	11909	5	3149	1	684	910	540
0	0	2825	11915	5	3154	1	333	910	540
0	0	2825	11915	5	3159	0	0	900	540
0	0	2829	11936	5	3164	0	0	900	540
0	0	2829	11953	5	3169	0	0	900	540
0	0	2829	11975	5	3174	0	0	900	540
0	0	2822	12002	5	3179	0	0	900	540
0	0	2822	12032	5	3184	0	0	900	540
0	0	2817	12066	5	3189	0	0	900	540
0	0	2817	12103	5	3194	0	0	900	530
0	0	2817	12142	5	3199	0	0	900	530
0	0	2825	12184	5	3204	0	0	900	510
0	0	2833	12228	5	3209	0	0	900	510
0	0	2842	12272	5	3214	0	0	900	510
0	0	2852	12316	5	3219	0	0	900	500
0	0	2863	12359	5	3224	0	0	900	500
0	0	2872	12400	5	3229	0	0	900	480
0	0	2879	12439	5	3234	0	0	900	480
0	0	2884	12473	5	3239	0	0	900	470
0	0	2884	12503	5	3244	0	0	910	470
0	0	2884	12529	5	3249	0	0	910	450
0	0	2880	12551	5	3254	0	0	930	450
0	0	2880	12572	5	3259	0	0	940	450
0	0	2874	12589	5	3264	0	0	940	440
0	0	2874	12602	5	3269	0	0	960	440
0	0	2868	12614	5	3274	0	0	960	420
0	0	2864	12622	5	3279	0	0	980	420
0	0	2859	12629	5	3284	0	0	990	420
0	0	2859	12635	5	3289	0	0	990	420
0	0	2855	12639	5	3294	0	0	1010	410
0	0	2855	12642	5	3299	0	0	1030	430
0	0	2855	12642	5	3304	0	0	1030	430
0	0	2847	12647	5	3309	0	0	1050	440
0	0	2847	12647	6	3315	1	896	1050	440
0	0	2836	12647	5	3320	1	893	1060	460
0	0	2829	12647	5	3325	1	904	1070	460
0	0	2825	12641	5	3330	1	938	1080	470
0	0	2825	12641	5	3335	1	953	1080	470
0	0	2818	12641	5	3340	1	955	1090	480
0	0	2818	12641	5	3345	1	955	1080	490
0	0	2818	12641	5	3350	1	955	1080	500
0	0	2818	12641	5	3355	1	954	1080	500
0	0	2818	12641	5	3360	1	952	1100	510
0	0	2822	12641	5	3365	1	949	1100	510
0	0	2822	12641	5	3370	1	945	1080	530
0	0	2826	12641	5	3375	1	928	1080	530
0	0	2826	12641	5	3380	1	907	1080	530
0	0	2826	12641	5	3385	1	881	1080	530
0	0	2830	12641	5	3390	1	841	1080	530
0	0	2830	12641	5	3395	1	745	1080	530
0	0	2830	12641	5	3400	1	474	1080	530
0	0	2826	12641	5	3405	1	87	1080	530
0	0	2826	12641	5	3410	0	0	1080	530
0	0	2810	12641	5	3415	0	0	1080	530
0	0	2800	12641	5	3420	0	0	1080	530
0	0	2788	12641	5	3425	0	0	1080	530
0	0	2777	12641	5	3430	0	0	1080	530
0	0	2768	12641	5	3435	0	0	1070	520
0	0	2758	12637	5	3440	0	0	1070	520
0	0	2752	12637	5	3445	0	0	1060	500
0	0	2748	12628	5	3450	0	0	1080	500
0	0	2748	12620	5	3455	0	0	1080	500
0	0	2748	12612	5	3460	0	0	1090	480
0	0	2754	12601	5	3465	0	0	1090	480
0	0	2763	12590	5	3470	0	0	1100	460
0	0	2775	12577	5	3475	0	0	1090	450
0	0	2792	12563	5	3480	0	0	1090	430
0	0	2812	12550	5	3485	0	0	1080	430
0	0	2834	12535	5	3490	0	0	1100	420
0	0	2858	12518	5	3495	0	0	1090	400
0	0	2882	12500	5	3500	0	0	1080	400
0	0	2904	12481	5	3505	0	0	1090	390
0	0	2922	12460	5	3510	0	0	1080	380
0	0	2936	12440	5	3515	0	0	1080	380
0	0	2942	12417	5	3520	0	0	1080	380
0	0	2942	12394	5	3525	0	0	1080	380
0	0	2929	12367	5	3530	0	0	1070	380
0	0	2910	12339	5	3535	0	0	1070	380
0	0	2884	12309	5	3540	0	0	1070	380
0	0	2857	12279	5	3545	0	0	1060	380
0	0	2831	12250	5	3550	0	0	1050	380
0	0	2807	12224	5	3555	0	0	1050	380
0	0	2786	12202	5	3560	0	0	1030	380
0	0	2767	12184	5	3565	0	0	1030	400
0	0	2750	12169	5	3570	0	0	1010	400
0	0	2735	12157	5	3575	0	0	1010	410
0	0	2723	12147	5	3580	0	0	990	420
0	0	2713	12139	5	3585	0	0	990	420
0	0	2708	12133	5	3590	0	0	980	420
0	0	2708	12127	5	3595	0	0	980	420
0	0	2708	12123	5	3600	0	0	960	420
0	0	2717	12119	5	3605	0	0	960	420
0	0	2722	12115	5	3610	0	0	950	420
0	0	2725	12109	5	3615	0	0	950	420
0	0	2725	12102	5	3620	0	0	940	420
0	0	2725	12095	5	3625	0	0	940	420
0	0	2725	12087	5	3630	0	0	940	420
0	0	2725	12079	5	3635	0	0	940	420
0	0	2725	12071	5	3640	0	0	940	420
0	0	2722	12062	5	3645	0	0	940	440
0	0	2722	12055	5	3650	0	0	940	440
0	0	2722	12047	5	3655	0	0	940	450
0	0	2727	12041	5	3660	0	0	940	450
0	0	2727	12035	5	3665	0	0	940	450
0	0	2727	12035	6	3671	1	191	940	470
0	0	2730	12025	5	3676	1	177	940	470
0	0	2730	12025	5	3681	1	191	940	480
0	0	2734	12020	5	3686	1	317	940	480
0	0	2741	12020	5	3691	1	448	940	480
0	0	2750	12020	5	3696	1	506	940	480
0	0	2761	12024	5	3701	1	552	940	480
0	0	2773	12024	5	3706	1	639	950	500
0	0	2784	12029	5	3711	1	704	950	500
0	0	2796	12029	5	3716	1	734	950	510
0	0	2810	12034	5	3721	1	779	950	510
0	0	2823	12039	5	3726	1	796	950	510
0	0	2836	12046	5	3731	1	811	950	510
0	0	2850	12056	5	3736	1	821	950	510
0	0	2863	12066	5	3741	1	828	950	510
0	0	2875	12078	5	3746	1	841	950	510
0	0	2889	12093	5	3751	1	848	950	510
0	0	2903	12109	5	3756	1	853	950	510
0	0	2918	12127	5	3761	1	860	950	510
0	0	2934	12148	5	3766	1	867	950	510
0	0	2950	12171	5	3771	1	869	950	510
0	0	2964	12196	5	3776	1	869	950	510
0	0	2978	12222	5	3781	1	870	950	510
0	0	2991	12248	5	3786	1	871	970	510
0	0	3003	12272	5	3791	1	872	970	510
0	0	3016	12296	5	3796	1	874	970	510
0	0	3029	12316	5	3801	1	879	970	510
0	0	3040	12334	5	3806	1	882	980	530
0	0	3052	12348	5	3811	1	885	990	530
0	0	3060	12359	5	3816	1	886	1000	540
0	0	3067	12367	5	3821	1	886	1000	540
0	0	3073	12373	5	3826	1	887	1000	540
0	0	3076	12373	5	3831	1	888	1000	540
0	0	3076	12373	5	3836	1	889	1000	540
0	0	3082	12373	5	3841	1	891	1000	540
0	0	3082	12373	5	3846	1	893	1000	540
0	0	3087	12368	5	3851	1	897	1000	540
0	0	3091	12363	5	3856	1	903	1000	560
0	0	3095	12356	5	3861	1	907	990	560
0	0	3102	12347	5	3866	1	911	990	570
0	0	3108	12333	5	3871	1	914	990	570
0	0	3113	12316	5	3876	1	921	990	570
0	0	3118	12296	5	3881	1	925	990	570
0	0	3118	12275	5	3886	1	926	990	570
0	0	3122	12251	5	3891	1	927	1010	570
0	0	3122	12224	5	3896	1	932	1010	570
0	0	3122	12195	5	3901	1	936	1010	570
0	0	3122	12164	5	3906	1	936	1010	570
0	0	3117	12134	5	3911	1	938	1010	570
0	0	3117	12106	5	3916	1	939	1010	570
0	0	3111	12081	5	3921	1	941	1010	570
0	0	3111	12059	5	3926	1	942	1010	570
0	0	3111	12041	5	3931	1	942	1010	570
0	0	3111	12026	5	3936	1	941	1010	570
0	0	3111	12015	5	3941	1	942	1010	570
0	0	3111	12006	5	3946	1	942	990	570
0	0	3111	12001	5	3951	1	941	990	570
0	0	3116	12001	5	3956	1	941	990	570
0	0	3116	11997	5	3961	1	941	960	570
0	0	3116	11997	5	3966	1	940	960	570
0	0	3116	11997	5	3971	1	939	960	570
0	0	3116	12003	5	3976	1	938	950	570
0	0	3120	12007	5	3981	1	938	950	570
0	0	3120	12012	5	3986	1	937	950	570
0	0	3120	12020	5	3991	1	936	950	570
0	0	3126	12032	5	3996	1	936	950	570
0	0	3132	12049	5	4001	1	935	950	570
0	0	3139	12068	5	4006	1	935	950	570
0	0	3147	12089	5	4011	1	933	950	570
0	0	3156	12112	5	4016	1	932	950	570
0	0	3165	12134	5	4021	1	929	950	570
0	0	3174	12158	5	4026	1	926	950	570
0	0	3183	12181	5	4031	1	922	950	570
0	0	3192	12203	5	4036	1	921	950	570
0	0	3201	12225	5	4041	1	920	960	570
0	0	3210	12243	5	4046	1	919	970	590
0	0	3219	12259	5	4051	1	920	970	590
0	0	3228	12272	5	4056	1	920	970	600
0	0	3235	12282	5	4061	1	920	1000	600
0	0	3241	12291	5	4066	1	920	1000	600
0	0	3246	12295	5	4071	1	920	1000	600
0	0	3250	12295	5	4076	1	920	1000	600
0	0	3255	12295	5	4081	1	921	1020	590
0	0	3262	12295	5	4086	1	922	1020	590
0	0	3269	12295	5	4091	1	921	1020	590
0	0	3276	12295	5	4096	1	921	1030	610
0	0	3283	12295	5	4101	1	922	1070	610
0	0	3290	12289	5	4106	1	923	1070	620
0	0	3297	12283	5	4111	1	925	1070	620
0	0	3307	12273	5	4116	1	932	1070	620
0	0	3316	12260	5	4121	1	936	1070	620
0	0	3325	12246	5	4126	1	937	1070	620
0	0	3334	12229	5	4131	1	940	1070	620
0	0	3340	12212	5	4136	1	950	1070	620
0	0	3346	12195	5	4141	1	954	1070	620
0	0	3353	12178	5	4146	1	959	1070	620
0	0	3360	12161	5	4151	1	964	1070	620
0	0	3365	12145	5	4156	1	969	1040	620
0	0	3372	12127	5	4161	1	974	1040	620
0	0	3377	12109	5	4166	1	980	1030	610
0	0	3381	12093	5	4171	1	985	1030	610
0	0	3385	12080	5	4176	1	988	1000	600
0	0	3385	12070	5	4181	1	993	1000	600
0	0	3392	12060	5	4186	1	998	1000	600
0	0	3396	12047	5	4191	1	998	970	600
0	0	3399	12035	5	4196	1	1009	970	600
0	0	3403	12022	5	4201	1	1008	970	600
0	0	3403	12012	5	4206	1	1008	950	590
0	0	3407	12004	5	4211	1	1008	950	590
0	0	3407	11998	5	4216	1	1008	950	570
0	0	3411	11993	5	4221	1	1008	950	570
0	0	3411	11988	5	4226	1	1007	920	570
0	0	3411	11984	5	4231	1	1006	920	570
0	0	3411	11984	5	4236	1	1004	920	570
0	0	3411	11984	5	4241	1	1002	920	590
0	0	3411	11984	5	4246	1	992	920	590
0	0	3411	11984	5	4251	1	980	920	600
0	0	3411	11984	5	4256	1	963	920	600
0	0	3411	11984	5	4261	1	940	920	600
0	0	3411	11984	5	4266	1	907	920	600
0	0	3411	11990	5	4271	1	856	900	600
0	0	3411	11995	5	4276	1	756	900	600
0	0	3411	12004	5	4281	1	323	900	600
0	0	3411	12004	5	4286	0	0	900	600
0	0	3411	12030	5	4291	0	0	900	600
0	0	3405	12047	5	4296	0	0	900	600
0	0	3400	12065	5	4301	0	0	900	590
0	0	3394	12083	5	4306	0	0	900	590
0	0	3387	12101	5	4311	0	0	900	570
0	0	3387	12120	5	4316	0	0	900	570
0	0	3387	12143	5	4321	0	0	900	560
0	0	3387	12166	5	4326	0	0	900	540
0	0	3392	12191	5	4331	0	0	900	530
0	0	3400	12217	5	4336	0	0	900	500
0	0	3412	12243	5	4341	0	0	900	470
0	0	3430	12270	5	4346	0	0	900	440
0	0	3456	12299	5	4351	0	0	900	410
0	0	3492	12330	5	4356	0	0	900	380
0	0	3539	12365	5	4361	0	0	900	350
0	0	3598	12405	5	4366	0	0	900	320
0	0	3663	12454	5	4371	0	0	910	300
0	0	3733	12509	5	4376	0	0	920	300
0	0	3810	12571	5	4381	0	0	940	300
0	0	3810	12571	5	4386	0	0	940	300
