# Supplementary material for: “Let Me Hear Your Handwriting!” Evaluating the Movement Fluency from Its Sonification
Source: PLoS One. 2015 Jun 17;10(6):e0128388. doi: 10.1371/journal.pone.0128388 (PMC4470513; doi:10.1371/journal.pone.0128388)
Supplement: S1 Dataset — (ZIP) [file pone.0128388.s004.zip › S4_Dataset_Experiment1/SA6.txt]

Identification :	samantha
2008-10-16	09:57:36
Fichier origine :	C:\Documents and Settings\schon\Bureau\Ecriture\samantha lapin6.txt
Nb segments :	1
Seg	Num	X /100 mm	Y /100 mm	Interv ms	Time ms	Tip	P	Az	Al
0	0	6599	12110	20	20	0	0	960	300
0	0	6607	12114	5	25	0	0	960	300
0	0	6619	12120	5	30	0	0	960	300
0	0	6634	12127	5	35	0	0	960	300
0	0	6653	12136	5	40	0	0	960	300
0	0	6668	12142	5	45	0	0	960	300
0	0	6681	12145	5	50	0	0	960	300
0	0	6693	12145	6	56	0	0	960	300
0	0	6704	12145	5	61	0	0	960	300
0	0	6716	12135	5	66	0	0	960	300
0	0	6729	12124	5	71	0	0	960	300
0	0	6742	12110	5	76	0	0	960	300
0	0	6755	12093	5	81	0	0	970	300
0	0	6768	12074	5	86	0	0	970	300
0	0	6778	12056	5	91	0	0	970	300
0	0	6778	12056	5	96	1	833	970	300
0	0	6783	12027	5	101	1	814	970	300
0	0	6778	12019	5	106	1	790	980	300
0	0	6772	12015	5	111	1	798	980	300
0	0	6767	12015	5	116	1	820	980	300
0	0	6763	12009	5	121	1	828	990	330
0	0	6757	12009	5	126	1	838	990	350
0	0	6753	12002	5	131	1	852	1010	350
0	0	6753	12002	5	136	1	864	1020	370
0	0	6753	11998	5	141	1	873	1020	380
0	0	6753	11998	5	146	1	880	1030	400
0	0	6753	11998	5	151	1	885	1040	410
0	0	6753	11998	5	156	1	888	1050	430
0	0	6753	11998	5	161	1	891	1050	430
0	0	6753	11998	5	166	1	895	1050	440
0	0	6758	11998	5	171	1	898	1050	440
0	0	6758	11998	5	176	1	901	1050	440
0	0	6758	11998	5	181	1	904	1050	440
0	0	6758	11998	5	186	1	908	1050	440
0	0	6758	11998	5	191	1	912	1060	440
0	0	6758	11998	5	196	1	914	1060	440
0	0	6758	11998	5	201	1	917	1060	440
0	0	6758	11998	5	206	1	919	1060	440
0	0	6758	11998	5	211	1	922	1060	440
0	0	6758	11998	5	216	1	923	1060	440
0	0	6758	11998	5	221	1	925	1060	440
0	0	6758	11998	5	226	1	926	1060	440
0	0	6758	11998	5	231	1	928	1060	440
0	0	6758	11998	5	236	1	929	1060	440
0	0	6758	11998	5	241	1	930	1060	440
0	0	6758	11998	5	246	1	931	1060	440
0	0	6758	11998	5	251	1	932	1060	440
0	0	6758	11998	5	256	1	933	1060	440
0	0	6758	11998	5	261	1	934	1060	440
0	0	6758	11998	5	266	1	935	1060	440
0	0	6758	11998	5	271	1	936	1060	440
0	0	6758	11998	5	276	1	938	1060	440
0	0	6758	11998	5	281	1	938	1060	440
0	0	6758	11998	5	286	1	939	1060	440
0	0	6758	11998	5	291	1	939	1060	440
0	0	6758	11998	5	296	1	940	1060	440
0	0	6761	11998	5	301	1	940	1060	440
0	0	6761	11998	5	306	1	940	1060	440
0	0	6761	11998	5	311	1	940	1060	440
0	0	6761	11998	5	316	1	940	1060	440
0	0	6761	11998	5	321	1	940	1060	440
0	0	6761	11994	5	326	1	940	1060	440
0	0	6765	11994	5	331	1	940	1060	440
0	0	6769	11994	5	336	1	940	1060	440
0	0	6773	11990	5	341	1	939	1060	440
0	0	6778	11990	5	346	1	939	1060	440
0	0	6782	11990	5	351	1	939	1060	440
0	0	6787	11985	5	356	1	939	1060	440
0	0	6793	11985	5	361	1	939	1060	440
0	0	6801	11979	5	366	1	939	1060	440
0	0	6811	11979	5	371	1	939	1060	440
0	0	6824	11975	5	376	1	939	1060	440
0	0	6838	11975	5	381	1	938	1060	440
0	0	6851	11975	5	386	1	938	1060	440
0	0	6866	11975	5	391	1	938	1060	440
0	0	6883	11981	5	396	1	938	1060	440
0	0	6901	11985	5	401	1	939	1060	440
0	0	6922	11990	5	406	1	939	1060	440
0	0	6944	11996	5	411	1	939	1060	440
0	0	6963	12003	5	416	1	939	1060	440
0	0	6985	12015	5	421	1	941	1060	440
0	0	7006	12028	5	426	1	941	1060	440
0	0	7029	12045	5	431	1	942	1060	440
0	0	7053	12066	5	436	1	942	1060	440
0	0	7076	12089	5	441	1	942	1060	440
0	0	7101	12116	5	446	1	943	1070	460
0	0	7126	12145	5	451	1	943	1070	460
0	0	7150	12179	5	456	1	944	1080	470
0	0	7176	12217	5	461	1	944	1080	470
0	0	7200	12258	5	466	1	945	1080	470
0	0	7224	12303	5	471	1	945	1080	470
0	0	7246	12346	5	476	1	945	1080	470
0	0	7267	12389	5	481	1	946	1100	460
0	0	7286	12432	5	486	1	944	1100	460
0	0	7302	12472	5	491	1	946	1110	480
0	0	7316	12512	5	496	1	946	1110	480
0	0	7328	12552	5	501	1	945	1120	490
0	0	7338	12590	5	506	1	946	1120	490
0	0	7346	12626	5	511	1	946	1120	490
0	0	7352	12659	5	516	1	946	1130	490
0	0	7356	12690	5	521	1	945	1130	490
0	0	7356	12719	5	526	1	945	1130	490
0	0	7356	12748	5	531	1	945	1150	500
0	0	7356	12776	5	536	1	945	1170	500
0	0	7356	12803	5	541	1	944	1180	510
0	0	7349	12832	5	546	1	944	1180	510
0	0	7345	12862	5	551	1	944	1180	510
0	0	7340	12890	5	556	1	942	1190	500
0	0	7336	12918	5	561	1	944	1190	500
0	0	7331	12941	5	566	1	943	1190	500
0	0	7326	12961	5	571	1	943	1190	500
0	0	7321	12978	5	576	1	943	1190	500
0	0	7316	12992	5	581	1	943	1190	500
0	0	7311	13004	5	586	1	943	1210	490
0	0	7305	13013	5	591	1	942	1210	490
0	0	7299	13018	5	596	1	942	1190	470
0	0	7293	13018	5	601	1	941	1190	470
0	0	7286	13023	5	606	1	939	1190	470
0	0	7279	13023	5	611	1	938	1190	470
0	0	7272	13023	5	616	1	936	1190	470
0	0	7266	13023	5	621	1	933	1190	470
0	0	7259	13015	5	626	1	928	1190	470
0	0	7251	13007	5	631	1	928	1190	470
0	0	7242	12996	5	636	1	926	1190	470
0	0	7232	12980	5	641	1	924	1190	470
0	0	7222	12959	5	646	1	923	1180	460
0	0	7212	12936	5	651	1	923	1180	460
0	0	7204	12908	5	656	1	921	1160	450
0	0	7195	12878	5	661	1	920	1160	450
0	0	7188	12845	5	666	1	920	1160	450
0	0	7179	12808	5	671	1	921	1160	450
0	0	7169	12768	5	676	1	922	1160	450
0	0	7159	12728	5	681	1	921	1160	450
0	0	7150	12684	5	686	1	921	1160	450
0	0	7141	12641	5	691	1	923	1160	450
0	0	7133	12596	5	696	1	922	1160	450
0	0	7126	12551	5	701	1	923	1160	450
0	0	7120	12506	5	706	1	925	1160	450
0	0	7113	12462	5	711	1	924	1160	450
0	0	7109	12417	5	716	1	924	1140	450
0	0	7105	12374	5	721	1	926	1140	450
0	0	7102	12333	5	726	1	926	1140	450
0	0	7102	12296	5	731	1	926	1140	450
0	0	7102	12264	5	736	1	926	1140	450
0	0	7107	12235	5	741	1	926	1140	450
0	0	7113	12209	5	746	1	925	1140	450
0	0	7119	12182	5	751	1	926	1130	460
0	0	7119	12155	5	756	1	923	1130	460
0	0	7126	12131	5	761	1	923	1130	460
0	0	7131	12110	5	766	1	921	1110	460
0	0	7135	12092	5	771	1	911	1110	460
0	0	7141	12077	5	776	1	897	1110	460
0	0	7145	12062	5	781	1	874	1100	460
0	0	7150	12048	5	786	1	840	1100	460
0	0	7156	12033	5	791	1	785	1100	460
0	0	7163	12020	5	796	1	647	1080	470
0	0	7171	12009	5	801	1	343	1080	470
0	0	7180	12002	5	806	1	55	1080	470
0	0	7180	12002	5	811	0	0	1070	470
0	0	7198	12002	5	816	0	0	1070	470
0	0	7206	12012	5	821	0	0	1070	470
0	0	7211	12027	5	826	0	0	1040	470
0	0	7211	12047	5	831	0	0	1040	470
0	0	7218	12071	5	836	0	0	1030	470
0	0	7223	12100	5	841	0	0	1030	470
0	0	7234	12131	5	846	0	0	1030	470
0	0	7253	12166	5	851	0	0	1030	470
0	0	7279	12202	5	856	0	0	1030	470
0	0	7315	12237	5	861	0	0	1040	490
0	0	7358	12270	5	866	0	0	1040	490
0	0	7410	12301	5	871	0	0	1040	490
0	0	7471	12330	5	876	0	0	1040	490
0	0	7532	12357	5	881	0	0	1030	460
0	0	7594	12384	5	886	0	0	1030	430
0	0	7649	12407	5	891	0	0	1020	410
0	0	7693	12423	5	896	0	0	1020	380
0	0	7728	12435	5	901	0	0	1030	370
0	0	7753	12440	5	906	0	0	1020	350
0	0	7767	12440	5	911	0	0	1020	320
0	0	7773	12440	5	916	0	0	1020	310
0	0	7773	12435	5	921	0	0	1010	300
0	0	7760	12426	5	926	0	0	1020	290
0	0	7748	12412	5	931	0	0	1020	290
0	0	7732	12395	5	936	0	0	1030	290
0	0	7717	12378	5	941	0	0	1030	290
0	0	7702	12360	5	946	0	0	1030	290
0	0	7685	12342	5	951	0	0	1040	290
0	0	7670	12324	5	956	0	0	1040	290
0	0	7656	12307	5	961	0	0	1040	290
0	0	7642	12289	5	966	0	0	1030	290
0	0	7631	12273	5	971	0	0	1030	290
0	0	7620	12257	5	976	0	0	1030	290
0	0	7609	12242	5	981	0	0	1020	290
0	0	7601	12228	5	986	0	0	1020	290
0	0	7592	12213	5	991	0	0	1010	300
0	0	7587	12199	5	996	0	0	1010	300
0	0	7582	12184	5	1001	0	0	1010	300
0	0	7577	12171	5	1006	0	0	1010	300
0	0	7573	12160	5	1011	0	0	990	300
0	0	7568	12149	5	1016	0	0	990	300
0	0	7563	12140	5	1021	0	0	990	300
0	0	7558	12132	5	1026	0	0	990	300
0	0	7554	12126	5	1031	0	0	990	300
0	0	7549	12122	5	1036	0	0	980	300
0	0	7549	12122	5	1041	0	0	980	300
0	0	7549	12122	5	1046	0	0	980	300
0	0	7549	12127	5	1051	0	0	980	300
0	0	7549	12132	5	1056	0	0	970	300
0	0	7549	12137	5	1061	0	0	970	300
0	0	7549	12143	5	1066	0	0	970	300
0	0	7549	12150	5	1071	0	0	970	300
0	0	7549	12157	5	1076	0	0	970	300
0	0	7553	12165	5	1081	0	0	980	300
0	0	7553	12171	5	1086	0	0	980	300
0	0	7558	12178	5	1091	0	0	980	300
0	0	7558	12185	5	1096	0	0	980	300
0	0	7558	12192	5	1101	0	0	980	300
0	0	7558	12192	2	1103	1	586	980	320
0	0	7544	12201	5	1108	1	494	990	330
0	0	7533	12201	5	1113	1	457	1010	350
0	0	7518	12206	5	1118	1	522	1010	350
0	0	7506	12212	5	1123	1	654	1020	370
0	0	7492	12217	5	1128	1	722	1020	380
0	0	7478	12223	5	1133	1	744	1040	400
0	0	7465	12226	5	1138	1	759	1040	410
0	0	7450	12226	5	1143	1	779	1050	430
0	0	7436	12230	5	1148	1	801	1050	430
0	0	7422	12230	5	1153	1	812	1080	440
0	0	7406	12230	5	1158	1	828	1090	450
0	0	7391	12230	5	1163	1	829	1090	450
0	0	7375	12225	5	1168	1	847	1100	460
0	0	7358	12221	5	1173	1	849	1110	460
0	0	7340	12215	5	1178	1	862	1110	460
0	0	7323	12208	5	1183	1	862	1110	460
0	0	7305	12198	5	1188	1	862	1120	480
0	0	7286	12185	5	1193	1	864	1120	480
0	0	7269	12169	5	1198	1	871	1130	490
0	0	7253	12150	5	1203	1	872	1130	490
0	0	7239	12130	5	1208	1	872	1130	490
0	0	7227	12109	5	1213	1	872	1130	490
0	0	7218	12088	5	1218	1	874	1130	490
0	0	7211	12065	5	1223	1	873	1120	480
0	0	7207	12042	5	1228	1	873	1110	480
0	0	7207	12020	5	1233	1	873	1100	460
0	0	7207	11999	5	1238	1	872	1100	460
0	0	7213	11980	5	1243	1	872	1100	460
0	0	7218	11963	5	1248	1	871	1080	470
0	0	7227	11947	5	1253	1	872	1080	470
0	0	7238	11933	5	1258	1	871	1080	470
0	0	7252	11921	5	1263	1	872	1070	470
0	0	7268	11910	5	1268	1	871	1070	470
0	0	7284	11903	5	1273	1	871	1070	470
0	0	7301	11899	5	1278	1	869	1040	470
0	0	7319	11899	5	1283	1	871	1040	470
0	0	7338	11903	5	1288	1	870	1040	470
0	0	7358	11910	5	1293	1	869	1040	470
0	0	7381	11919	6	1299	1	871	1030	470
0	0	7403	11932	5	1304	1	871	1030	470
0	0	7425	11947	5	1309	1	870	1040	490
0	0	7446	11964	5	1314	1	870	1040	490
0	0	7464	11984	5	1319	1	871	1050	500
0	0	7479	12005	5	1324	1	871	1050	500
0	0	7493	12027	5	1329	1	872	1050	500
0	0	7506	12049	5	1334	1	871	1050	500
0	0	7517	12068	5	1339	1	872	1050	500
0	0	7526	12086	5	1344	1	871	1050	500
0	0	7532	12102	5	1349	1	872	1050	500
0	0	7537	12116	5	1354	1	872	1040	490
0	0	7537	12129	5	1359	1	872	1040	490
0	0	7537	12139	5	1364	1	872	1030	470
0	0	7537	12147	5	1369	1	872	1040	470
0	0	7537	12153	5	1374	1	872	1040	470
0	0	7537	12157	5	1379	1	872	1040	470
0	0	7531	12157	5	1384	1	873	1040	470
0	0	7531	12161	5	1389	1	873	1040	460
0	0	7527	12161	5	1394	1	873	1040	460
0	0	7527	12161	5	1399	1	873	1030	440
0	0	7523	12161	5	1404	1	873	1050	440
0	0	7523	12161	5	1409	1	872	1050	430
0	0	7523	12161	5	1414	1	872	1050	430
0	0	7523	12156	5	1419	1	871	1040	410
0	0	7520	12156	5	1424	1	871	1040	410
0	0	7520	12150	5	1429	1	871	1040	410
0	0	7516	12144	5	1434	1	870	1040	410
0	0	7516	12137	5	1439	1	869	1040	410
0	0	7510	12127	5	1444	1	868	1040	410
0	0	7510	12114	5	1449	1	870	1040	410
0	0	7505	12100	5	1454	1	871	1040	410
0	0	7505	12083	5	1459	1	871	1040	410
0	0	7505	12067	5	1464	1	871	1040	410
0	0	7505	12050	5	1469	1	870	1040	410
0	0	7505	12034	5	1474	1	869	1040	410
0	0	7509	12018	5	1479	1	870	1040	410
0	0	7513	12003	5	1484	1	869	1040	410
0	0	7517	11989	5	1489	1	869	1020	410
0	0	7523	11975	5	1494	1	870	1020	410
0	0	7529	11963	5	1499	1	869	1020	410
0	0	7536	11952	5	1504	1	870	1020	410
0	0	7545	11943	5	1509	1	870	1020	410
0	0	7554	11937	5	1514	1	870	1010	410
0	0	7564	11932	5	1519	1	870	1020	430
0	0	7573	11932	5	1524	1	871	1020	430
0	0	7585	11928	5	1529	1	873	1000	450
0	0	7597	11928	5	1534	1	873	1000	450
0	0	7610	11933	5	1539	1	874	1000	450
0	0	7624	11939	5	1544	1	874	1000	450
0	0	7638	11947	5	1549	1	877	1000	450
0	0	7652	11958	5	1554	1	880	1000	450
0	0	7668	11972	5	1559	1	883	1000	450
0	0	7685	11988	5	1564	1	885	990	450
0	0	7704	12006	5	1569	1	890	990	450
0	0	7724	12028	5	1574	1	891	990	450
0	0	7744	12050	5	1579	1	892	990	450
0	0	7762	12074	5	1584	1	893	990	450
0	0	7780	12099	5	1589	1	893	990	450
0	0	7797	12124	5	1594	1	894	1000	470
0	0	7815	12149	5	1599	1	894	1000	470
0	0	7831	12173	5	1604	1	895	1010	470
0	0	7845	12194	5	1609	1	895	1010	470
0	0	7857	12213	5	1614	1	896	1010	470
0	0	7867	12227	5	1619	1	897	1010	470
0	0	7875	12237	5	1624	1	899	1010	470
0	0	7882	12245	5	1629	1	901	1030	470
0	0	7889	12252	5	1634	1	903	1030	470
0	0	7894	12257	5	1639	1	903	1030	470
0	0	7899	12257	5	1644	1	904	1030	470
0	0	7899	12260	5	1649	1	904	1040	470
0	0	7903	12260	5	1654	1	904	1040	470
0	0	7903	12256	5	1659	1	905	1040	470
0	0	7903	12252	5	1664	1	907	1040	470
0	0	7903	12245	5	1669	1	909	1070	470
0	0	7907	12235	5	1674	1	913	1070	470
0	0	7907	12221	5	1679	1	916	1070	470
0	0	7907	12204	5	1684	1	919	1070	470
0	0	7907	12181	5	1689	1	923	1080	490
0	0	7907	12155	5	1694	1	925	1080	490
0	0	7907	12125	5	1699	1	927	1080	500
0	0	7903	12095	5	1704	1	930	1080	500
0	0	7899	12062	5	1709	1	931	1080	500
0	0	7895	12026	5	1714	1	934	1060	500
0	0	7889	11988	5	1719	1	935	1060	500
0	0	7884	11948	5	1724	1	938	1060	500
0	0	7879	11908	5	1729	1	940	1050	500
0	0	7876	11868	5	1734	1	941	1050	500
0	0	7876	11829	5	1739	1	940	1050	500
0	0	7870	11792	5	1744	1	940	1050	500
0	0	7870	11757	5	1749	1	939	1020	500
0	0	7863	11726	5	1754	1	939	1020	500
0	0	7860	11699	5	1759	1	938	1020	500
0	0	7860	11674	5	1764	1	938	1010	500
0	0	7856	11652	5	1769	1	936	1010	500
0	0	7856	11631	5	1774	1	926	1010	500
0	0	7856	11614	5	1779	1	914	990	510
0	0	7856	11599	5	1784	1	894	990	510
0	0	7852	11586	5	1789	1	869	970	510
0	0	7852	11577	5	1794	1	826	970	510
0	0	7852	11569	5	1799	1	718	970	510
0	0	7852	11564	5	1804	1	425	950	510
0	0	7852	11560	5	1809	1	73	950	510
0	0	7852	11560	5	1814	0	0	950	510
0	0	7855	11560	5	1819	0	0	950	510
0	0	7855	11560	5	1824	0	0	940	510
0	0	7855	11570	5	1829	0	0	940	510
0	0	7850	11583	5	1834	0	0	940	510
0	0	7850	11600	5	1839	0	0	940	500
0	0	7850	11621	5	1844	0	0	940	500
0	0	7850	11646	5	1849	0	0	930	480
0	0	7855	11673	5	1854	0	0	930	480
0	0	7859	11705	5	1859	0	0	940	480
0	0	7863	11739	5	1864	0	0	940	470
0	0	7863	11776	5	1869	0	0	960	470
0	0	7867	11816	5	1874	0	0	960	450
0	0	7867	11854	5	1879	0	0	970	450
0	0	7867	11892	5	1884	0	0	970	440
0	0	7867	11925	5	1889	0	0	970	440
0	0	7867	11956	5	1894	0	0	960	420
0	0	7863	11982	5	1899	0	0	960	420
0	0	7859	12005	5	1904	0	0	960	410
0	0	7859	12023	5	1909	0	0	960	410
0	0	7852	12039	5	1914	0	0	960	390
0	0	7852	12053	5	1919	0	0	960	390
0	0	7846	12064	5	1924	0	0	960	390
0	0	7842	12075	5	1929	0	0	960	390
0	0	7839	12084	5	1934	0	0	960	390
0	0	7839	12092	5	1939	0	0	960	390
0	0	7834	12099	5	1944	0	0	950	390
0	0	7834	12106	5	1949	0	0	950	390
0	0	7834	12114	5	1954	0	0	950	390
0	0	7834	12121	5	1959	0	0	950	390
0	0	7837	12129	5	1964	0	0	960	390
0	0	7841	12138	5	1969	0	0	960	410
0	0	7845	12146	5	1974	0	0	980	410
0	0	7845	12146	5	1979	1	627	990	420
0	0	7845	12159	5	1984	1	619	990	420
0	0	7845	12165	5	1989	1	607	1010	410
0	0	7845	12172	5	1994	1	681	1020	430
0	0	7845	12181	5	1999	1	734	1020	430
0	0	7850	12192	5	2004	1	759	1030	440
0	0	7855	12205	5	2009	1	790	1030	440
0	0	7863	12215	5	2014	1	812	1030	440
0	0	7874	12226	5	2019	1	827	1060	460
0	0	7888	12238	5	2024	1	853	1060	460
0	0	7901	12247	5	2029	1	852	1070	470
0	0	7915	12255	5	2034	1	854	1070	470
0	0	7928	12262	5	2039	1	865	1080	470
0	0	7941	12266	5	2044	1	866	1080	470
0	0	7954	12271	5	2049	1	865	1090	480
0	0	7966	12274	5	2054	1	866	1090	480
0	0	7977	12274	5	2059	1	869	1090	490
0	0	7989	12274	5	2064	1	881	1120	490
0	0	7998	12274	5	2069	1	882	1120	490
0	0	8008	12271	5	2074	1	882	1120	490
0	0	8018	12266	5	2079	1	886	1120	490
0	0	8026	12259	5	2084	1	895	1120	490
0	0	8035	12252	5	2089	1	895	1130	490
0	0	8042	12245	5	2094	1	895	1130	490
0	0	8046	12238	5	2099	1	896	1130	490
0	0	8050	12232	5	2104	1	903	1130	490
0	0	8055	12224	5	2109	1	911	1130	490
0	0	8060	12217	5	2114	1	917	1130	490
0	0	8065	12210	5	2119	1	919	1150	500
0	0	8068	12206	5	2124	1	922	1150	500
0	0	8068	12206	5	2129	1	927	1150	510
0	0	8072	12200	5	2134	1	933	1150	510
0	0	8072	12200	5	2139	1	938	1150	510
0	0	8072	12196	5	2144	1	943	1150	510
0	0	8072	12196	5	2149	1	948	1150	510
0	0	8072	12190	5	2154	1	953	1150	510
0	0	8072	12187	5	2159	1	958	1150	510
0	0	8072	12187	5	2164	1	961	1150	510
0	0	8072	12180	5	2169	1	965	1150	510
0	0	8076	12177	5	2174	1	968	1150	510
0	0	8076	12177	5	2179	1	970	1150	510
0	0	8076	12171	5	2184	1	972	1150	510
0	0	8076	12171	5	2189	1	974	1150	510
0	0	8076	12171	5	2194	1	974	1150	510
0	0	8076	12167	5	2199	1	974	1150	510
0	0	8076	12167	5	2204	1	974	1150	510
0	0	8076	12167	5	2209	1	974	1150	510
0	0	8076	12167	5	2214	1	974	1150	510
0	0	8076	12167	5	2219	1	973	1150	510
0	0	8076	12167	5	2224	1	973	1150	510
0	0	8076	12167	5	2229	1	973	1150	510
0	0	8076	12167	5	2234	1	972	1150	510
0	0	8076	12167	5	2239	1	972	1150	510
0	0	8076	12167	5	2244	1	971	1150	510
0	0	8076	12167	5	2249	1	971	1150	510
0	0	8076	12167	5	2254	1	971	1150	510
0	0	8076	12167	6	2260	1	970	1150	510
0	0	8076	12167	5	2265	1	970	1150	510
0	0	8079	12167	5	2270	1	970	1150	510
0	0	8079	12167	5	2275	1	969	1150	510
0	0	8079	12167	5	2280	1	969	1150	510
0	0	8079	12167	5	2285	1	969	1150	510
0	0	8079	12167	5	2290	1	969	1150	510
0	0	8079	12167	5	2295	1	969	1150	510
0	0	8079	12167	5	2300	1	969	1150	510
0	0	8079	12167	5	2305	1	969	1180	510
0	0	8079	12167	5	2310	1	969	1180	510
0	0	8079	12167	5	2315	1	968	1180	510
0	0	8079	12167	5	2320	1	967	1180	510
0	0	8079	12167	5	2325	1	966	1180	510
0	0	8079	12167	5	2330	1	964	1180	510
0	0	8079	12167	5	2335	1	961	1180	510
0	0	8079	12167	5	2340	1	958	1180	510
0	0	8079	12167	5	2345	1	955	1180	510
0	0	8079	12167	5	2350	1	952	1150	510
0	0	8079	12167	5	2355	1	949	1150	510
0	0	8079	12167	5	2360	1	946	1150	510
0	0	8079	12167	5	2365	1	944	1150	510
0	0	8079	12167	5	2370	1	942	1150	510
0	0	8079	12167	5	2375	1	940	1150	510
0	0	8079	12167	5	2380	1	938	1150	510
0	0	8079	12167	5	2385	1	937	1150	510
0	0	8079	12167	5	2390	1	936	1150	510
0	0	8079	12167	5	2395	1	934	1150	510
0	0	8079	12167	5	2400	1	932	1150	510
0	0	8076	12161	5	2405	1	929	1150	510
0	0	8076	12157	5	2410	1	927	1150	510
0	0	8076	12151	5	2415	1	926	1150	510
0	0	8071	12143	5	2420	1	924	1150	510
0	0	8071	12131	5	2425	1	923	1150	510
0	0	8071	12120	5	2430	1	921	1150	510
0	0	8071	12109	5	2435	1	919	1150	510
0	0	8071	12098	5	2440	1	916	1140	510
0	0	8071	12090	5	2445	1	915	1140	510
0	0	8077	12083	5	2450	1	914	1140	510
0	0	8081	12078	5	2455	1	913	1140	510
0	0	8085	12073	5	2460	1	911	1130	510
0	0	8089	12073	5	2465	1	911	1130	510
0	0	8093	12070	5	2470	1	910	1120	490
0	0	8099	12070	5	2475	1	910	1120	490
0	0	8106	12070	5	2480	1	909	1090	490
0	0	8112	12075	5	2485	1	909	1090	490
0	0	8120	12075	5	2490	1	909	1090	490
0	0	8129	12082	5	2495	1	909	1110	510
0	0	8139	12088	5	2500	1	909	1110	510
0	0	8151	12096	5	2505	1	909	1120	520
0	0	8163	12108	5	2510	1	909	1120	520
0	0	8176	12123	5	2515	1	909	1120	520
0	0	8192	12142	5	2520	1	908	1120	520
0	0	8208	12165	5	2525	1	907	1120	520
0	0	8226	12189	5	2530	1	904	1120	520
0	0	8243	12215	5	2535	1	902	1120	520
0	0	8259	12243	5	2540	1	898	1120	520
0	0	8274	12272	5	2545	1	896	1120	520
0	0	8288	12302	5	2550	1	894	1140	510
0	0	8300	12331	5	2555	1	887	1140	510
0	0	8310	12357	5	2560	1	888	1140	510
0	0	8318	12379	5	2565	1	888	1140	510
0	0	8323	12397	5	2570	1	889	1160	530
0	0	8328	12411	5	2575	1	889	1160	530
0	0	8331	12421	5	2580	1	889	1170	540
0	0	8331	12429	5	2585	1	889	1180	540
0	0	8331	12434	5	2590	1	889	1180	540
0	0	8331	12434	5	2595	1	890	1180	540
0	0	8331	12434	5	2600	1	890	1180	540
0	0	8331	12434	5	2605	1	889	1180	540
0	0	8331	12434	5	2610	1	889	1180	540
0	0	8327	12425	5	2615	1	890	1180	540
0	0	8327	12415	5	2620	1	890	1180	540
0	0	8320	12400	5	2625	1	890	1180	540
0	0	8314	12382	5	2630	1	890	1180	540
0	0	8308	12361	5	2635	1	893	1180	540
0	0	8301	12336	5	2640	1	892	1180	540
0	0	8295	12310	5	2645	1	893	1180	540
0	0	8291	12284	5	2650	1	896	1180	540
0	0	8291	12258	5	2655	1	904	1180	540
0	0	8291	12232	5	2660	1	904	1180	540
0	0	8295	12205	5	2665	1	905	1180	540
0	0	8295	12178	5	2670	1	907	1180	540
0	0	8299	12152	5	2675	1	907	1180	540
0	0	8299	12129	5	2680	1	907	1180	540
0	0	8299	12107	5	2685	1	907	1180	540
0	0	8306	12089	5	2690	1	907	1170	540
0	0	8310	12073	5	2695	1	907	1170	540
0	0	8316	12061	5	2700	1	907	1170	540
0	0	8323	12051	5	2705	1	907	1170	540
0	0	8330	12043	5	2710	1	906	1170	540
0	0	8338	12038	5	2715	1	905	1140	550
0	0	8346	12034	5	2720	1	903	1140	550
0	0	8354	12034	5	2725	1	895	1140	550
0	0	8361	12034	5	2730	1	878	1120	550
0	0	8367	12040	5	2735	1	849	1120	550
0	0	8373	12046	5	2740	1	791	1120	550
0	0	8378	12057	5	2745	1	647	1100	550
0	0	8385	12073	5	2750	1	277	1100	550
0	0	8385	12073	5	2755	0	0	1100	550
0	0	8395	12123	5	2760	0	0	1100	550
0	0	8395	12155	5	2765	0	0	1110	570
0	0	8395	12190	5	2770	0	0	1110	570
0	0	8395	12226	5	2775	0	0	1120	580
0	0	8395	12265	5	2780	0	0	1120	580
0	0	8395	12305	5	2785	0	0	1120	580
0	0	8402	12346	5	2790	0	0	1120	580
0	0	8413	12390	5	2795	0	0	1120	580
0	0	8427	12435	5	2800	0	0	1120	580
0	0	8445	12482	5	2805	0	0	1150	580
0	0	8462	12528	5	2810	0	0	1150	580
0	0	8479	12572	5	2815	0	0	1160	570
0	0	8495	12611	5	2820	0	0	1160	570
0	0	8509	12645	5	2825	0	0	1190	560
0	0	8518	12675	5	2830	0	0	1200	550
0	0	8523	12697	5	2835	0	0	1210	520
0	0	8523	12716	5	2840	0	0	1210	490
0	0	8523	12730	5	2845	0	0	1190	460
0	0	8518	12740	5	2850	0	0	1190	430
0	0	8514	12751	5	2855	0	0	1170	390
0	0	8509	12759	5	2860	0	0	1160	360
0	0	8505	12768	5	2865	0	0	1140	330
0	0	8501	12775	5	2870	0	0	1140	300
0	0	8501	12781	5	2875	0	0	1140	280
0	0	8497	12787	5	2880	0	0	1150	280
0	0	8497	12792	5	2885	0	0	1160	270
0	0	8497	12796	5	2890	0	0	1170	270
0	0	8493	12800	5	2895	0	0	1180	270
0	0	8493	12800	5	2900	0	0	1180	270
0	0	8493	12804	5	2905	0	0	1200	270
0	0	8493	12804	5	2910	0	0	1200	270
0	0	8497	12804	5	2915	0	0	1200	270
0	0	8497	12799	5	2920	0	0	1180	270
0	0	8497	12792	5	2925	0	0	1210	290
0	0	8497	12783	5	2930	0	0	1240	310
0	0	8497	12772	5	2935	0	0	1280	340
0	0	8497	12762	5	2940	0	0	1290	370
0	0	8497	12762	8	2948	1	913	1320	400
0	0	8476	12745	5	2953	1	905	1330	420
0	0	8465	12741	5	2958	1	911	1370	450
0	0	8459	12738	5	2963	1	932	1380	480
0	0	8459	12734	5	2968	1	938	1410	500
0	0	8454	12734	5	2973	1	955	1400	520
0	0	8454	12727	5	2978	1	955	1400	520
0	0	8446	12727	5	2983	1	956	1390	520
0	0	8446	12723	5	2988	1	956	1390	520
0	0	8443	12723	5	2993	1	955	1360	540
0	0	8443	12723	5	2998	1	955	1360	540
0	0	8443	12719	5	3003	1	954	1350	540
0	0	8443	12719	5	3008	1	952	1350	540
0	0	8443	12719	5	3013	1	950	1350	540
0	0	8446	12719	5	3018	1	946	1350	540
0	0	8446	12719	5	3023	1	935	1350	540
0	0	8446	12719	5	3028	1	921	1350	540
0	0	8450	12719	5	3033	1	905	1350	540
0	0	8450	12719	5	3038	1	886	1350	540
0	0	8450	12719	5	3043	1	863	1350	540
0	0	8454	12713	5	3048	1	829	1350	540
0	0	8458	12707	5	3053	1	765	1320	550
0	0	8461	12701	5	3058	1	599	1320	550
0	0	8461	12691	5	3063	1	281	1320	550
0	0	8461	12691	5	3068	0	0	1320	550
0	0	8466	12667	5	3073	0	0	1310	560
0	0	8462	12652	5	3078	0	0	1310	560
0	0	8456	12639	5	3083	0	0	1310	560
0	0	8448	12627	5	3088	0	0	1310	560
0	0	8440	12619	5	3093	0	0	1310	560
0	0	8435	12613	5	3098	0	0	1270	560
0	0	8431	12613	5	3103	0	0	1270	560
0	0	8431	12608	5	3108	0	0	1250	550
0	0	8431	12608	5	3113	0	0	1250	550
0	0	8441	12605	5	3118	0	0	1280	540
0	0	8452	12600	5	3123	0	0	1300	550
0	0	8465	12595	5	3128	0	0	1300	550
0	0	8480	12589	5	3133	0	0	1310	560
0	0	8496	12579	5	3138	0	0	1320	550
0	0	8510	12569	5	3143	0	0	1320	550
0	0	8524	12556	5	3148	0	0	1310	520
0	0	8538	12538	5	3153	0	0	1280	500
0	0	8548	12519	5	3158	0	0	1260	480
0	0	8558	12497	5	3163	0	0	1220	450
0	0	8563	12471	5	3168	0	0	1200	430
0	0	8563	12444	5	3173	0	0	1190	400
0	0	8551	12416	5	3178	0	0	1170	380
0	0	8536	12386	5	3183	0	0	1140	350
0	0	8517	12356	5	3188	0	0	1100	330
0	0	8497	12326	5	3193	0	0	1090	320
0	0	8477	12295	5	3198	0	0	1080	310
0	0	8457	12265	5	3203	0	0	1060	290
0	0	8440	12238	5	3208	0	0	1060	290
0	0	8425	12212	5	3213	0	0	1050	290
0	0	8410	12189	5	3218	0	0	1040	290
0	0	8399	12167	5	3223	0	0	1030	290
0	0	8390	12147	5	3228	0	0	1020	290
0	0	8382	12131	5	3233	0	0	1030	310
0	0	8377	12115	5	3238	0	0	1040	340
0	0	8373	12100	5	3243	0	0	1040	370
0	0	8369	12086	5	3248	0	0	1040	400
0	0	8366	12071	5	3253	0	0	1050	430
0	0	8362	12058	5	3258	0	0	1060	460
0	0	8356	12046	5	3263	0	0	1080	490
0	0	8351	12036	5	3268	0	0	1070	520
0	0	8345	12028	5	3273	0	0	1090	550
0	0	8339	12021	5	3278	0	0	1080	560
0	0	8334	12016	5	3283	0	0	1080	560
0	0	8330	12016	5	3288	0	0	1080	560
0	0	8327	12011	5	3293	0	0	1080	560
0	0	8327	12011	5	3298	0	0	1080	560
0	0	8327	12016	5	3303	0	0	1070	550
0	0	8327	12021	5	3308	0	0	1070	550
0	0	8327	12027	5	3313	0	0	1060	530
0	0	8327	12033	5	3318	0	0	1060	530
0	0	8327	12033	5	3323	1	468	1060	530
0	0	8330	12043	5	3328	1	428	1060	530
0	0	8330	12049	5	3333	1	419	1060	530
0	0	8327	12054	5	3338	1	509	1060	530
0	0	8327	12058	5	3343	1	586	1060	530
0	0	8323	12061	5	3348	1	613	1060	530
0	0	8323	12061	5	3353	1	639	1060	530
0	0	8323	12065	5	3358	1	683	1060	530
0	0	8329	12065	5	3363	1	731	1080	530
0	0	8336	12072	5	3368	1	779	1080	530
0	0	8345	12076	5	3373	1	800	1080	530
0	0	8355	12083	5	3378	1	811	1080	530
0	0	8367	12089	5	3383	1	831	1080	530
0	0	8378	12096	5	3388	1	845	1080	530
0	0	8389	12104	5	3393	1	852	1080	530
0	0	8403	12114	5	3398	1	857	1120	540
0	0	8417	12125	5	3403	1	861	1120	540
0	0	8433	12138	5	3408	1	864	1120	550
0	0	8450	12152	5	3413	1	868	1120	550
0	0	8469	12166	5	3418	1	871	1120	550
0	0	8489	12181	5	3423	1	871	1120	550
0	0	8511	12197	5	3428	1	872	1120	550
0	0	8532	12214	5	3433	1	873	1120	550
0	0	8553	12230	5	3438	1	874	1120	550
0	0	8573	12245	5	3443	1	874	1120	550
0	0	8591	12258	5	3448	1	876	1140	550
0	0	8608	12268	5	3453	1	884	1140	550
0	0	8623	12277	5	3458	1	886	1140	550
0	0	8636	12283	5	3463	1	887	1140	550
0	0	8647	12287	5	3468	1	888	1140	550
0	0	8655	12287	5	3473	1	891	1170	540
0	0	8660	12287	5	3478	1	893	1170	540
0	0	8665	12287	5	3483	1	895	1170	540
0	0	8669	12282	5	3488	1	897	1160	530
0	0	8669	12277	5	3493	1	898	1160	530
0	0	8675	12272	5	3498	1	900	1140	510
0	0	8675	12266	5	3503	1	900	1140	510
0	0	8679	12257	5	3508	1	903	1140	510
0	0	8679	12245	5	3513	1	905	1140	510
0	0	8679	12230	5	3518	1	910	1150	510
0	0	8679	12211	5	3523	1	914	1150	510
0	0	8679	12189	5	3528	1	914	1140	510
0	0	8676	12166	5	3533	1	915	1140	510
0	0	8670	12141	5	3538	1	918	1140	510
0	0	8663	12114	5	3543	1	919	1140	510
0	0	8655	12087	5	3548	1	919	1140	510
0	0	8647	12062	5	3553	1	920	1140	510
0	0	8640	12038	5	3558	1	923	1120	520
0	0	8634	12017	5	3563	1	923	1120	520
0	0	8629	11998	5	3568	1	923	1120	520
0	0	8625	11982	5	3573	1	924	1120	520
0	0	8622	11969	5	3578	1	924	1100	520
0	0	8622	11958	5	3583	1	923	1100	520
0	0	8618	11953	5	3588	1	923	1100	520
0	0	8618	11953	5	3593	1	923	1080	530
0	0	8618	11953	5	3598	1	924	1080	530
0	0	8618	11953	5	3603	1	924	1080	530
0	0	8618	11953	5	3608	1	923	1060	530
0	0	8618	11959	5	3613	1	923	1060	530
0	0	8621	11965	5	3618	1	922	1060	530
0	0	8621	11975	5	3623	1	922	1060	530
0	0	8628	11988	5	3628	1	921	1060	530
0	0	8633	12007	5	3633	1	920	1060	530
0	0	8640	12028	5	3638	1	919	1060	530
0	0	8648	12051	5	3643	1	919	1060	530
0	0	8658	12075	5	3648	1	918	1060	530
0	0	8669	12097	5	3653	1	916	1060	530
0	0	8681	12117	5	3658	1	916	1060	530
0	0	8693	12136	5	3663	1	917	1060	530
0	0	8707	12154	5	3668	1	917	1060	530
0	0	8721	12169	5	3673	1	917	1080	530
0	0	8736	12184	5	3678	1	917	1080	530
0	0	8751	12196	5	3683	1	918	1080	530
0	0	8765	12208	5	3688	1	918	1080	530
0	0	8779	12218	5	3693	1	918	1100	520
0	0	8791	12225	5	3698	1	919	1100	520
0	0	8801	12231	5	3703	1	918	1100	520
0	0	8811	12231	5	3708	1	919	1120	520
0	0	8820	12231	5	3713	1	920	1120	520
0	0	8829	12231	5	3718	1	922	1120	520
0	0	8838	12222	5	3723	1	926	1130	540
0	0	8847	12214	6	3729	1	928	1160	530
0	0	8855	12204	5	3734	1	932	1170	540
0	0	8863	12193	5	3739	1	936	1170	540
0	0	8871	12181	5	3744	1	941	1170	540
0	0	8881	12166	5	3749	1	947	1170	540
0	0	8891	12149	5	3754	1	950	1170	540
0	0	8901	12132	5	3759	1	953	1170	540
0	0	8910	12113	5	3764	1	955	1170	540
0	0	8918	12093	5	3769	1	956	1170	540
0	0	8924	12074	5	3774	1	957	1180	560
0	0	8930	12055	5	3779	1	958	1160	560
0	0	8938	12037	5	3784	1	958	1160	570
0	0	8945	12022	5	3789	1	956	1160	570
0	0	8951	12009	5	3794	1	956	1160	570
0	0	8958	11999	5	3799	1	955	1150	580
0	0	8965	11990	5	3804	1	954	1150	580
0	0	8974	11983	5	3809	1	952	1150	580
0	0	8983	11974	5	3814	1	921	1120	580
0	0	8990	11967	5	3819	1	918	1120	580
0	0	8996	11961	5	3824	1	872	1120	580
0	0	9000	11961	5	3829	1	797	1100	580
0	0	9007	11961	5	3834	1	474	1120	600
0	0	9007	11961	5	3839	0	0	1120	600
0	0	9024	11985	5	3844	0	0	1130	610
0	0	9035	12008	5	3849	0	0	1090	620
0	0	9044	12038	5	3854	0	0	1090	620
0	0	9051	12072	5	3859	0	0	1090	620
0	0	9058	12112	5	3864	0	0	1090	620
0	0	9066	12159	5	3869	0	0	1090	620
0	0	9079	12214	5	3874	0	0	1090	620
0	0	9099	12281	5	3879	0	0	1080	610
0	0	9134	12360	5	3884	0	0	1120	600
0	0	9185	12457	5	3889	0	0	1130	600
0	0	9257	12572	5	3894	0	0	1170	590
0	0	9257	12572	5	3899	0	0	1170	590
0	0	10387	12781	5	3904	0	0	1550	280
0	0	10390	12776	5	3909	0	0	1550	280
0	0	10396	12771	5	3914	0	0	1550	280
0	0	10401	12762	5	3919	0	0	1550	280
0	0	10410	12750	5	3924	0	0	1550	280
0	0	10415	12742	5	3929	0	0	1550	280
0	0	10421	12727	5	3934	0	0	1550	280
0	0	10428	12714	5	3939	0	0	1550	280
0	0	10432	12699	5	3944	0	0	1530	290
0	0	10439	12683	5	3949	0	0	1530	290
0	0	10444	12667	5	3954	0	0	1520	300
0	0	10448	12650	5	3959	0	0	1500	310
0	0	10456	12631	5	3964	0	0	1510	330
0	0	10460	12612	5	3969	0	0	1490	350
0	0	10464	12594	5	3974	0	0	1480	360
0	0	10468	12575	5	3979	0	0	1470	370
0	0	10468	12558	5	3984	0	0	1440	390
0	0	10473	12539	5	3989	0	0	1410	410
0	0	10476	12521	5	3994	0	0	1390	420
0	0	10480	12504	5	3999	0	0	1360	440
0	0	10480	12487	5	4004	0	0	1350	440
0	0	10484	12469	5	4009	0	0	1340	470
0	0	10484	12451	5	4014	0	0	1320	480
0	0	10484	12434	5	4019	0	0	1290	500
0	0	10488	12417	5	4024	0	0	1280	500
0	0	10488	12400	5	4029	0	0	1260	510
0	0	10488	12386	5	4034	0	0	1220	530
0	0	10492	12370	5	4039	0	0	1210	530
0	0	10492	12356	5	4044	0	0	1180	540
0	0	10492	12341	5	4049	0	0	1140	550
0	0	10492	12325	5	4054	0	0	1120	550
0	0	10495	12312	5	4059	0	0	1100	550
0	0	10495	12297	5	4064	0	0	1080	560
0	0	10495	12283	5	4069	0	0	1050	560
0	0	10499	12271	5	4074	0	0	1040	560
0	0	10499	12258	5	4079	0	0	1040	560
0	0	10499	12243	5	4084	0	0	1010	570
0	0	10499	12231	5	4089	0	0	990	570
0	0	10495	12216	5	4094	0	0	960	570
0	0	10495	12202	5	4099	0	0	960	570
0	0	10495	12189	5	4104	0	0	950	570
0	0	10495	12176	5	4109	0	0	920	570
0	0	10495	12162	5	4114	0	0	920	570
0	0	10498	12151	5	4119	0	0	900	570
0	0	10498	12140	5	4124	0	0	900	570
0	0	10498	12130	5	4129	0	0	900	570
0	0	10498	12121	5	4134	0	0	900	570
0	0	10494	12111	5	4139	0	0	870	570
0	0	10494	12100	5	4144	0	0	870	570
0	0	10494	12091	5	4149	0	0	850	570
0	0	10490	12080	5	4154	0	0	820	570
0	0	10490	12071	5	4159	0	0	820	570
0	0	10490	12063	5	4164	0	0	810	570
0	0	10490	12056	5	4169	0	0	780	560
0	0	10485	12049	5	4174	0	0	780	560
0	0	10485	12040	5	4179	0	0	760	560
0	0	10481	12032	5	4184	0	0	730	560
0	0	10481	12023	5	4189	0	0	730	560
0	0	10481	12014	5	4194	0	0	720	560
0	0	10477	12006	5	4199	0	0	690	550
0	0	10477	11997	5	4204	0	0	690	550
0	0	10477	11990	5	4209	0	0	680	550
0	0	10481	11984	5	4214	0	0	680	550
0	0	10481	11984	5	4219	0	0	650	540
0	0	10485	11981	5	4224	0	0	650	540
0	0	10491	11981	5	4229	0	0	630	540
0	0	10497	11981	5	4234	0	0	630	540
0	0	10506	11975	5	4239	0	0	630	540
0	0	10514	11975	5	4244	0	0	610	530
0	0	10521	11975	5	4249	0	0	590	550
0	0	10529	11975	5	4254	0	0	590	550
0	0	10536	11981	5	4259	0	0	580	560
0	0	10547	11984	5	4264	0	0	580	560
0	0	10557	11988	5	4269	0	0	580	560
0	0	10567	11992	5	4274	0	0	590	550
0	0	10578	11998	5	4279	0	0	620	530
0	0	10586	12006	5	4284	0	0	660	480
0	0	10595	12013	5	4289	0	0	700	430
0	0	10604	12021	6	4295	0	0	750	380
0	0	10613	12026	5	4300	0	0	770	340
0	0	10622	12031	5	4305	0	0	790	300
0	0	10628	12037	5	4310	0	0	800	300
0	0	10637	12041	5	4315	0	0	800	300
0	0	10647	12048	5	4320	0	0	800	300
0	0	10657	12053	5	4325	0	0	810	300
0	0	10668	12058	5	4330	0	0	810	300
0	0	10677	12062	5	4335	0	0	810	300
0	0	10685	12067	5	4340	0	0	820	300
0	0	10694	12073	5	4345	0	0	820	300
0	0	10704	12080	5	4350	0	0	830	300
0	0	10717	12088	5	4355	0	0	830	300
0	0	10733	12094	5	4360	0	0	840	300
0	0	10752	12101	5	4365	0	0	840	300
0	0	10772	12109	5	4370	0	0	850	300
0	0	10793	12120	5	4375	0	0	850	300
0	0	10815	12134	5	4380	0	0	850	300
0	0	10838	12149	5	4385	0	0	870	300
0	0	10863	12165	5	4390	0	0	870	300
0	0	10888	12182	5	4395	0	0	880	300
0	0	10913	12198	5	4400	0	0	880	300
0	0	10937	12216	5	4405	0	0	890	300
0	0	10962	12233	5	4410	0	0	900	300
0	0	10987	12250	5	4415	0	0	900	300
0	0	11013	12269	5	4420	0	0	900	300
0	0	11039	12286	5	4425	0	0	910	300
0	0	11066	12303	5	4430	0	0	920	300
0	0	11092	12321	5	4435	0	0	920	300
0	0	11119	12337	5	4440	0	0	920	300
0	0	11147	12352	5	4445	0	0	930	300
0	0	11173	12369	5	4450	0	0	940	300
0	0	11200	12383	5	4455	0	0	950	300
0	0	11226	12398	5	4460	0	0	960	300
0	0	11249	12412	5	4465	0	0	970	300
0	0	11273	12425	5	4470	0	0	980	300
0	0	11295	12439	5	4475	0	0	1000	320
0	0	11317	12451	5	4480	0	0	1010	340
0	0	11339	12462	5	4485	0	0	1020	350
0	0	11359	12473	5	4490	0	0	1040	370
0	0	11378	12482	5	4495	0	0	1060	380
0	0	11397	12490	5	4500	0	0	1090	400
0	0	11414	12499	5	4505	0	0	1100	420
0	0	11433	12505	5	4510	0	0	1120	430
0	0	11450	12511	5	4515	0	0	1130	450
0	0	11468	12517	5	4520	0	0	1160	450
0	0	11484	12522	5	4525	0	0	1180	460
0	0	11497	12527	5	4530	0	0	1200	470
0	0	11509	12532	5	4535	0	0	1220	480
0	0	11519	12536	5	4540	0	0	1220	480
0	0	11525	12540	5	4545	0	0	1250	480
0	0	11525	12540	5	4550	0	0	1270	500
0	0	11525	12545	5	4555	0	0	1280	500
0	0	11522	12545	5	4560	0	0	1320	510
0	0	11515	12545	5	4565	0	0	1320	510
0	0	11507	12545	5	4570	0	0	1330	520
0	0	11496	12545	5	4575	0	0	1330	520
0	0	11486	12540	5	4580	0	0	1330	520
0	0	11476	12537	5	4585	0	0	1330	520
0	0	11465	12537	5	4590	0	0	1330	520
0	0	11453	12530	5	4595	0	0	1330	520
0	0	11441	12525	5	4600	0	0	1330	520
0	0	11426	12520	5	4605	0	0	1330	520
0	0	11411	12514	5	4610	0	0	1320	510
0	0	11394	12507	5	4615	0	0	1300	520
0	0	11377	12500	5	4620	0	0	1280	500
0	0	11360	12492	5	4625	0	0	1270	500
0	0	11343	12484	5	4630	0	0	1250	510
0	0	11327	12476	5	4635	0	0	1230	490
0	0	11311	12468	5	4640	0	0	1220	480
0	0	11296	12460	5	4645	0	0	1210	490
0	0	11282	12452	5	4650	0	0	1170	480
0	0	11269	12443	5	4655	0	0	1160	470
0	0	11257	12433	5	4660	0	0	1150	470
0	0	11246	12422	5	4665	0	0	1130	460
0	0	11236	12412	5	4670	0	0	1100	450
0	0	11227	12403	5	4675	0	0	1080	440
0	0	11220	12394	5	4680	0	0	1070	430
0	0	11213	12385	5	4685	0	0	1050	430
0	0	11208	12377	5	4690	0	0	1040	410
0	0	11205	12369	5	4695	0	0	1040	410
0	0	11205	12360	5	4700	0	0	1010	400
0	0	11200	12354	5	4705	0	0	1010	400
0	0	11200	12348	5	4710	0	0	1000	390
0	0	11194	12341	5	4715	0	0	1000	390
0	0	11191	12336	5	4720	0	0	980	380
0	0	11187	12329	5	4725	0	0	980	380
0	0	11187	12323	5	4730	0	0	970	360
0	0	11181	12316	5	4735	0	0	970	360
0	0	11181	12309	5	4740	0	0	950	360
0	0	11177	12303	5	4745	0	0	950	360
0	0	11174	12296	5	4750	0	0	950	360
0	0	11174	12289	5	4755	0	0	940	360
0	0	11174	12282	5	4760	0	0	940	360
0	0	11174	12273	5	4765	0	0	940	360
0	0	11178	12265	5	4770	0	0	930	360
