# Supplementary material for: “Let Me Hear Your Handwriting!” Evaluating the Movement Fluency from Its Sonification
Source: PLoS One. 2015 Jun 17;10(6):e0128388. doi: 10.1371/journal.pone.0128388 (PMC4470513; doi:10.1371/journal.pone.0128388)
Supplement: S1 Dataset — (ZIP) [file pone.0128388.s004.zip › S4_Dataset_Experiment1/SA7.txt]

Identification :	samantha
2008-10-16	09:57:44
Fichier origine :	C:\Documents and Settings\schon\Bureau\Ecriture\samantha lapin7.txt
Nb segments :	1
Seg	Num	X /100 mm	Y /100 mm	Interv ms	Time ms	Tip	P	Az	Al
0	0	11503	12115	5	5	0	0	860	510
0	0	11503	12115	5	10	0	0	860	540
0	0	11503	12115	5	15	0	0	870	540
0	0	11503	12115	5	20	0	0	870	540
0	0	11503	12115	5	25	0	0	870	540
0	0	11498	12115	5	30	0	0	870	540
0	0	11493	12115	5	35	0	0	870	540
0	0	11486	12111	5	40	0	0	870	540
0	0	11482	12105	5	45	0	0	870	540
0	0	11477	12100	5	50	0	0	870	540
0	0	11472	12094	5	55	0	0	870	540
0	0	11467	12089	5	60	0	0	870	540
0	0	11461	12083	5	65	0	0	870	530
0	0	11455	12079	5	70	0	0	870	530
0	0	11451	12074	5	75	0	0	880	510
0	0	11447	12070	5	80	0	0	880	510
0	0	11443	12067	5	85	0	0	880	510
0	0	11438	12067	5	90	0	0	880	510
0	0	11433	12061	5	95	0	0	880	510
0	0	11428	12057	5	100	0	0	880	510
0	0	11424	12057	5	105	0	0	880	510
0	0	11419	12051	5	110	0	0	880	510
0	0	11413	12051	5	115	0	0	880	500
0	0	11406	12051	5	120	0	0	880	500
0	0	11399	12051	5	125	0	0	870	480
0	0	11392	12051	5	130	0	0	870	480
0	0	11386	12051	5	135	0	0	870	480
0	0	11380	12055	5	140	0	0	870	480
0	0	11374	12055	5	145	0	0	870	480
0	0	11369	12055	5	150	0	0	870	480
0	0	11364	12055	5	155	0	0	870	470
0	0	11361	12058	5	160	0	0	870	470
0	0	11357	12058	5	165	0	0	870	450
0	0	11354	12058	5	170	0	0	870	450
0	0	11354	12058	5	175	0	0	870	450
0	0	11350	12054	5	180	0	0	870	450
0	0	11350	12054	5	185	0	0	870	450
0	0	11350	12054	5	190	0	0	870	450
0	0	11342	12049	5	195	0	0	870	440
0	0	11337	12049	5	200	0	0	870	440
0	0	11332	12049	5	205	0	0	870	420
0	0	11328	12049	5	210	0	0	870	420
0	0	11328	12049	5	215	0	0	870	420
0	0	11328	12044	5	220	0	0	870	420
0	0	11324	12044	5	225	0	0	870	420
0	0	11324	12044	5	230	0	0	870	420
0	0	11320	12041	5	235	0	0	870	420
0	0	11320	12041	5	240	0	0	870	420
0	0	11320	12041	5	245	0	0	870	420
0	0	11320	12041	5	250	0	0	870	420
0	0	11316	12041	5	255	0	0	870	420
0	0	11316	12046	5	260	0	0	870	420
0	0	11309	12046	5	265	0	0	870	420
0	0	11304	12052	5	270	0	0	870	420
0	0	11299	12056	5	275	0	0	870	410
0	0	11295	12060	5	280	0	0	870	410
0	0	11291	12063	5	285	0	0	880	390
0	0	11291	12063	5	290	0	0	880	390
0	0	11286	12068	5	295	0	0	880	390
0	0	11282	12068	5	300	0	0	880	390
0	0	11278	12068	5	305	0	0	880	390
0	0	11274	12068	5	310	0	0	880	390
0	0	11271	12068	5	315	0	0	880	390
0	0	11271	12064	5	320	0	0	880	390
0	0	11264	12064	5	325	0	0	880	390
0	0	11261	12064	5	330	0	0	880	390
0	0	11257	12064	5	335	0	0	880	390
0	0	11254	12064	5	340	0	0	880	390
0	0	11254	12064	5	345	0	0	900	390
0	0	11248	12064	5	350	0	0	900	390
0	0	11244	12064	5	355	0	0	900	390
0	0	11240	12064	5	360	0	0	900	390
0	0	11236	12064	5	365	0	0	900	390
0	0	11233	12064	5	370	0	0	900	390
0	0	11233	12064	5	375	0	0	900	380
0	0	11228	12069	5	380	0	0	900	380
0	0	11224	12069	5	385	0	0	900	360
0	0	11224	12069	5	390	0	0	900	360
0	0	11219	12073	5	395	0	0	900	360
0	0	11219	12073	5	400	0	0	900	360
0	0	11219	12073	5	405	0	0	900	360
0	0	11215	12073	5	410	0	0	900	360
0	0	11215	12073	5	415	0	0	900	360
0	0	11211	12067	5	420	0	0	900	360
0	0	11211	12063	5	425	0	0	900	360
0	0	11203	12058	5	430	0	0	900	360
0	0	11200	12055	5	435	0	0	900	360
0	0	11195	12055	5	440	0	0	900	360
0	0	11192	12050	5	445	0	0	900	360
0	0	11192	12050	5	450	0	0	900	360
0	0	11187	12044	5	455	0	0	900	360
0	0	11187	12040	5	460	0	0	900	360
0	0	11181	12036	5	465	0	0	900	360
0	0	11177	12032	5	470	0	0	900	360
0	0	11177	12028	5	475	0	0	900	360
0	0	11177	12022	5	480	0	0	900	360
0	0	11177	12016	5	485	0	0	900	360
0	0	11177	12008	5	490	0	0	900	360
0	0	11177	12000	5	495	0	0	900	360
0	0	11177	11991	5	500	0	0	890	360
0	0	11177	11982	5	505	0	0	890	360
0	0	11177	11972	5	510	0	0	890	360
0	0	11173	11962	5	515	0	0	890	350
0	0	11173	11951	5	520	0	0	890	350
0	0	11173	11940	5	525	0	0	890	350
0	0	11173	11930	5	530	0	0	890	350
0	0	11173	11919	5	535	0	0	890	360
0	0	11173	11908	5	540	0	0	880	360
0	0	11173	11896	5	545	0	0	880	360
0	0	11178	11885	5	550	0	0	880	360
0	0	11178	11872	5	555	0	0	880	360
0	0	11184	11859	5	560	0	0	860	360
0	0	11184	11844	5	565	0	0	860	360
0	0	11189	11830	5	570	0	0	860	360
0	0	11189	11815	5	575	0	0	860	360
0	0	11196	11800	5	580	0	0	860	360
0	0	11200	11787	5	585	0	0	860	360
0	0	11205	11774	5	590	0	0	860	360
0	0	11208	11764	5	595	0	0	860	360
0	0	11208	11755	5	600	0	0	860	360
0	0	11213	11748	5	605	0	0	880	360
0	0	11213	11742	5	610	0	0	880	360
0	0	11218	11737	5	615	0	0	890	360
0	0	11218	11733	5	620	0	0	890	360
0	0	11223	11733	5	625	0	0	900	360
0	0	11223	11728	5	630	0	0	900	360
0	0	11223	11728	5	635	0	0	900	360
0	0	11223	11728	5	640	0	0	900	360
0	0	11223	11728	5	645	0	0	900	360
0	0	11228	11724	5	650	0	0	910	360
0	0	11228	11724	5	655	0	0	920	360
0	0	11236	11720	5	660	0	0	920	360
0	0	11243	11720	5	665	0	0	920	380
0	0	11253	11720	5	670	0	0	920	380
0	0	11262	11714	5	675	0	0	920	390
0	0	11262	11714	2	677	1	320	920	390
0	0	11275	11704	5	682	1	307	910	390
0	0	11280	11699	5	687	1	320	910	390
0	0	11286	11699	5	692	1	413	910	410
0	0	11295	11695	5	697	1	494	910	410
0	0	11303	11695	5	702	1	570	910	420
0	0	11315	11695	5	707	1	635	900	420
0	0	11328	11695	5	712	1	694	900	420
0	0	11343	11695	5	717	1	727	900	420
0	0	11360	11695	5	722	1	762	900	440
0	0	11377	11703	5	727	1	787	900	440
0	0	11394	11709	5	732	1	802	900	450
0	0	11410	11718	5	737	1	811	900	450
0	0	11428	11730	5	742	1	829	900	450
0	0	11446	11742	5	747	1	839	900	450
0	0	11465	11756	5	752	1	846	900	450
0	0	11485	11771	5	757	1	851	900	470
0	0	11503	11788	5	762	1	859	900	470
0	0	11522	11808	5	767	1	865	900	480
0	0	11542	11829	5	772	1	867	900	480
0	0	11561	11852	5	777	1	872	900	480
0	0	11582	11877	5	782	1	877	900	500
0	0	11602	11902	5	787	1	882	900	500
0	0	11622	11929	5	792	1	883	900	510
0	0	11641	11959	5	797	1	884	900	510
0	0	11661	11991	5	802	1	891	900	510
0	0	11680	12027	5	807	1	897	900	510
0	0	11699	12065	5	812	1	897	900	510
0	0	11718	12104	5	817	1	897	900	510
0	0	11736	12147	5	822	1	898	900	510
0	0	11753	12191	5	827	1	898	900	510
0	0	11770	12237	5	832	1	899	900	510
0	0	11785	12285	5	837	1	899	900	510
0	0	11799	12332	5	842	1	899	910	510
0	0	11811	12378	5	847	1	899	910	510
0	0	11820	12425	5	852	1	900	910	510
0	0	11828	12469	5	857	1	903	910	500
0	0	11834	12513	5	862	1	905	910	500
0	0	11837	12556	5	867	1	906	930	480
0	0	11837	12599	5	872	1	907	930	480
0	0	11842	12641	5	877	1	909	930	480
0	0	11842	12681	5	882	1	908	930	480
0	0	11842	12719	5	887	1	911	940	480
0	0	11842	12754	5	892	1	911	940	480
0	0	11842	12787	5	897	1	911	970	480
0	0	11842	12816	5	902	1	911	970	480
0	0	11835	12842	5	907	1	910	970	480
0	0	11830	12865	5	912	1	910	980	480
0	0	11823	12885	5	917	1	910	980	480
0	0	11816	12901	5	922	1	910	980	480
0	0	11809	12915	5	927	1	910	980	480
0	0	11802	12926	5	932	1	910	980	480
0	0	11796	12936	5	937	1	910	980	480
0	0	11789	12945	5	942	1	909	980	480
0	0	11784	12952	5	947	1	909	980	480
0	0	11778	12958	5	952	1	909	980	480
0	0	11771	12963	5	957	1	909	1000	470
0	0	11764	12966	5	962	1	909	1000	470
0	0	11757	12970	5	967	1	907	990	450
0	0	11748	12970	5	972	1	907	990	450
0	0	11741	12970	5	977	1	907	990	450
0	0	11733	12970	5	982	1	907	990	450
0	0	11728	12970	5	987	1	907	990	450
0	0	11723	12970	5	992	1	907	990	450
0	0	11718	12963	5	997	1	905	990	450
0	0	11712	12957	5	1002	1	903	990	450
0	0	11705	12948	5	1007	1	905	990	450
0	0	11698	12938	5	1012	1	905	990	450
0	0	11690	12925	5	1017	1	903	1000	450
0	0	11683	12910	5	1022	1	903	1000	450
0	0	11677	12893	5	1027	1	903	1000	450
0	0	11669	12873	5	1032	1	903	1000	450
0	0	11662	12850	5	1037	1	902	1000	450
0	0	11655	12826	5	1042	1	903	1000	450
0	0	11650	12800	5	1047	1	903	1000	450
0	0	11646	12773	5	1052	1	903	1000	440
0	0	11646	12744	5	1057	1	903	1000	440
0	0	11646	12712	5	1062	1	903	990	420
0	0	11642	12678	5	1067	1	903	990	420
0	0	11642	12640	5	1072	1	902	990	420
0	0	11642	12602	5	1077	1	904	990	420
0	0	11642	12565	5	1082	1	906	990	420
0	0	11642	12530	5	1087	1	907	990	420
0	0	11647	12495	5	1092	1	909	990	420
0	0	11651	12460	5	1097	1	912	990	420
0	0	11651	12422	5	1102	1	914	990	420
0	0	11657	12384	5	1107	1	916	990	420
0	0	11661	12346	5	1112	1	916	990	420
0	0	11664	12307	5	1117	1	917	980	420
0	0	11668	12270	5	1122	1	918	980	420
0	0	11672	12232	5	1127	1	919	980	420
0	0	11676	12194	5	1132	1	918	960	420
0	0	11681	12158	5	1137	1	920	960	420
0	0	11689	12123	5	1142	1	922	960	420
0	0	11695	12089	5	1147	1	923	950	420
0	0	11701	12057	5	1152	1	921	950	420
0	0	11706	12028	5	1157	1	922	950	420
0	0	11710	12002	5	1162	1	922	940	420
0	0	11715	11978	5	1167	1	920	940	420
0	0	11721	11956	5	1172	1	920	940	440
0	0	11727	11934	5	1177	1	919	930	440
0	0	11732	11913	5	1182	1	918	930	450
0	0	11737	11895	5	1187	1	916	930	450
0	0	11742	11880	5	1192	1	909	910	450
0	0	11747	11868	5	1197	1	896	910	450
0	0	11751	11859	5	1202	1	881	910	450
0	0	11756	11850	5	1207	1	858	900	450
0	0	11761	11844	5	1212	1	830	900	450
0	0	11766	11838	5	1217	1	785	900	450
0	0	11772	11833	5	1222	1	694	900	450
0	0	11778	11829	5	1227	1	517	900	450
0	0	11784	11829	5	1232	1	323	900	450
0	0	11791	11824	5	1237	1	114	900	450
0	0	11791	11824	5	1242	0	0	880	450
0	0	11806	11824	5	1247	0	0	880	450
0	0	11815	11829	5	1252	0	0	880	450
0	0	11825	11834	5	1257	0	0	880	450
0	0	11833	11841	5	1262	0	0	870	450
0	0	11839	11851	5	1267	0	0	870	450
0	0	11845	11860	5	1272	0	0	870	450
0	0	11853	11873	5	1277	0	0	870	450
0	0	11864	11888	5	1282	0	0	870	450
0	0	11879	11905	5	1287	0	0	870	450
0	0	11897	11924	5	1292	0	0	850	450
0	0	11916	11942	5	1297	0	0	850	440
0	0	11935	11960	5	1302	0	0	850	440
0	0	11954	11977	5	1307	0	0	850	420
0	0	11970	11993	5	1312	0	0	850	420
0	0	11985	12007	5	1317	0	0	850	420
0	0	11997	12020	5	1322	0	0	850	420
0	0	12006	12031	5	1327	0	0	850	420
0	0	12012	12040	5	1332	0	0	850	420
0	0	12017	12047	5	1337	0	0	850	420
0	0	12017	12052	5	1342	0	0	850	420
0	0	12017	12057	5	1347	0	0	870	420
0	0	12017	12060	5	1352	0	0	870	420
0	0	12017	12060	5	1357	0	0	870	420
0	0	12017	12067	5	1362	0	0	870	420
0	0	12017	12067	5	1367	0	0	880	420
0	0	12017	12067	6	1373	1	494	880	420
0	0	12012	12070	5	1378	1	491	880	420
0	0	12005	12070	5	1383	1	554	900	440
0	0	12005	12070	5	1388	1	685	900	440
0	0	11999	12070	5	1393	1	723	900	450
0	0	11999	12070	5	1398	1	745	900	450
0	0	11994	12070	5	1403	1	770	900	450
0	0	11994	12070	5	1408	1	790	900	450
0	0	11990	12070	5	1413	1	801	900	450
0	0	11986	12070	5	1418	1	811	900	450
0	0	11981	12070	5	1423	1	819	900	450
0	0	11975	12070	5	1428	1	831	900	450
0	0	11968	12070	5	1433	1	845	910	470
0	0	11960	12070	5	1438	1	849	910	470
0	0	11950	12070	5	1443	1	851	910	480
0	0	11937	12064	5	1448	1	858	910	480
0	0	11923	12059	5	1453	1	859	910	480
0	0	11909	12053	5	1458	1	858	910	470
0	0	11896	12044	5	1463	1	868	910	470
0	0	11884	12033	5	1468	1	868	910	450
0	0	11872	12020	5	1473	1	867	910	450
0	0	11862	12005	5	1478	1	865	910	450
0	0	11853	11990	5	1483	1	866	910	450
0	0	11846	11974	5	1488	1	866	910	450
0	0	11841	11957	5	1493	1	865	910	450
0	0	11841	11940	5	1498	1	865	910	450
0	0	11841	11923	5	1503	1	866	900	450
0	0	11841	11905	5	1508	1	865	900	450
0	0	11841	11888	5	1513	1	865	900	450
0	0	11847	11872	5	1518	1	865	900	450
0	0	11851	11857	5	1523	1	864	900	450
0	0	11856	11843	5	1528	1	864	900	450
0	0	11860	11831	5	1533	1	862	900	450
0	0	11865	11823	5	1538	1	862	900	450
0	0	11872	11816	5	1543	1	862	900	450
0	0	11880	11811	5	1548	1	863	900	450
0	0	11889	11806	5	1553	1	863	900	450
0	0	11898	11802	5	1558	1	863	900	450
0	0	11908	11802	5	1563	1	864	900	450
0	0	11918	11802	5	1568	1	863	880	450
0	0	11928	11808	5	1573	1	864	880	470
0	0	11939	11817	5	1578	1	864	880	470
0	0	11951	11828	5	1583	1	865	880	480
0	0	11963	11840	5	1588	1	864	880	480
0	0	11975	11856	5	1593	1	865	880	480
0	0	11984	11872	5	1598	1	865	880	480
0	0	11993	11889	5	1603	1	865	880	480
0	0	12001	11907	5	1608	1	866	880	480
0	0	12010	11926	5	1613	1	867	880	480
0	0	12019	11945	5	1618	1	867	880	480
0	0	12027	11963	5	1623	1	866	880	480
0	0	12032	11979	5	1628	1	866	880	480
0	0	12032	11993	5	1633	1	867	880	480
0	0	12038	12005	5	1638	1	867	880	480
0	0	12038	12015	5	1643	1	868	900	480
0	0	12038	12023	5	1648	1	868	900	480
0	0	12041	12030	5	1653	1	868	900	480
0	0	12041	12035	5	1658	1	869	900	480
0	0	12041	12039	5	1663	1	870	900	480
0	0	12041	12039	5	1668	1	872	900	480
0	0	12037	12039	5	1673	1	873	900	480
0	0	12037	12042	5	1678	1	875	900	480
0	0	12031	12042	5	1683	1	877	900	480
0	0	12031	12042	5	1688	1	880	900	480
0	0	12026	12042	5	1693	1	880	900	480
0	0	12026	12037	5	1698	1	881	900	480
0	0	12020	12033	5	1703	1	881	900	480
0	0	12016	12028	5	1708	1	881	900	480
0	0	12012	12021	5	1713	1	880	900	480
0	0	12006	12012	5	1718	1	880	900	480
0	0	12001	11999	5	1723	1	878	900	480
0	0	11997	11985	5	1728	1	879	900	480
0	0	11997	11969	5	1733	1	879	900	480
0	0	11991	11954	5	1738	1	878	900	480
0	0	11991	11938	5	1743	1	878	900	480
0	0	11991	11921	5	1748	1	880	900	480
0	0	11995	11902	5	1753	1	879	900	480
0	0	11999	11884	5	1758	1	880	900	480
0	0	12005	11866	5	1763	1	881	900	480
0	0	12012	11851	5	1768	1	883	900	480
0	0	12021	11838	5	1773	1	882	900	480
0	0	12031	11825	5	1778	1	883	900	480
0	0	12039	11815	5	1783	1	883	900	480
0	0	12047	11807	6	1789	1	883	900	480
0	0	12056	11801	5	1794	1	883	900	480
0	0	12066	11798	5	1799	1	886	900	480
0	0	12078	11798	5	1804	1	887	900	480
0	0	12091	11798	5	1809	1	889	880	480
0	0	12104	11798	5	1814	1	891	880	480
0	0	12119	11798	5	1819	1	897	880	480
0	0	12134	11807	5	1824	1	898	880	480
0	0	12150	11816	5	1829	1	899	880	480
0	0	12166	11827	5	1834	1	900	880	480
0	0	12182	11839	5	1839	1	904	880	480
0	0	12199	11855	5	1844	1	905	880	480
0	0	12216	11873	5	1849	1	906	880	480
0	0	12234	11896	5	1854	1	907	870	480
0	0	12253	11920	5	1859	1	910	880	480
0	0	12272	11947	5	1864	1	911	880	480
0	0	12291	11975	5	1869	1	912	880	480
0	0	12310	12003	5	1874	1	912	880	480
0	0	12329	12031	5	1879	1	912	880	500
0	0	12346	12057	5	1884	1	912	880	500
0	0	12363	12082	5	1889	1	912	900	510
0	0	12377	12104	5	1894	1	914	900	510
0	0	12389	12123	5	1899	1	914	900	510
0	0	12400	12139	5	1904	1	914	900	510
0	0	12409	12152	5	1909	1	915	900	510
0	0	12415	12160	5	1914	1	917	900	510
0	0	12420	12166	5	1919	1	920	900	510
0	0	12420	12169	5	1924	1	923	900	510
0	0	12425	12169	5	1929	1	925	900	530
0	0	12425	12169	5	1934	1	928	910	530
0	0	12425	12169	5	1939	1	931	910	540
0	0	12429	12169	5	1944	1	934	910	540
0	0	12429	12169	5	1949	1	937	910	540
0	0	12429	12161	5	1954	1	940	940	540
0	0	12429	12154	5	1959	1	947	940	540
0	0	12434	12145	5	1964	1	951	940	540
0	0	12434	12132	5	1969	1	952	940	540
0	0	12438	12116	5	1974	1	956	940	540
0	0	12438	12095	5	1979	1	959	940	540
0	0	12438	12068	5	1984	1	960	940	540
0	0	12433	12037	5	1989	1	965	940	540
0	0	12433	12003	5	1994	1	965	940	540
0	0	12433	11967	5	1999	1	967	940	540
0	0	12433	11931	5	2004	1	969	910	540
0	0	12429	11892	5	2009	1	971	910	540
0	0	12429	11850	5	2014	1	972	910	540
0	0	12429	11807	5	2019	1	973	910	540
0	0	12429	11764	5	2024	1	975	900	540
0	0	12429	11722	5	2029	1	974	900	540
0	0	12429	11680	5	2034	1	974	900	540
0	0	12423	11640	5	2039	1	974	900	540
0	0	12423	11602	5	2044	1	974	900	540
0	0	12423	11567	5	2049	1	975	900	540
0	0	12423	11535	5	2054	1	976	900	540
0	0	12423	11507	5	2059	1	974	900	540
0	0	12423	11480	5	2064	1	974	900	540
0	0	12423	11455	5	2069	1	974	870	540
0	0	12423	11433	5	2074	1	974	870	540
0	0	12423	11412	5	2079	1	973	860	540
0	0	12423	11394	5	2084	1	972	860	540
0	0	12428	11380	5	2089	1	970	860	540
0	0	12428	11367	5	2094	1	965	830	540
0	0	12428	11357	5	2099	1	955	830	540
0	0	12428	11352	5	2104	1	943	820	540
0	0	12428	11352	5	2109	1	928	820	540
0	0	12428	11352	5	2114	1	909	820	540
0	0	12428	11352	5	2119	1	883	790	530
0	0	12428	11352	5	2124	1	845	790	530
0	0	12428	11356	5	2129	1	788	790	530
0	0	12423	11364	5	2134	1	627	780	530
0	0	12416	11376	5	2139	1	356	780	530
0	0	12416	11376	5	2144	0	0	780	530
0	0	12399	11414	5	2149	0	0	780	530
0	0	12391	11439	5	2154	0	0	750	530
0	0	12383	11465	5	2159	0	0	780	530
0	0	12376	11489	5	2164	0	0	780	530
0	0	12369	11513	5	2169	0	0	780	530
0	0	12363	11536	5	2174	0	0	780	530
0	0	12359	11561	5	2179	0	0	780	530
0	0	12359	11591	5	2184	0	0	790	530
0	0	12359	11622	5	2189	0	0	790	530
0	0	12359	11655	5	2194	0	0	790	530
0	0	12359	11689	5	2199	0	0	820	530
0	0	12359	11722	5	2204	0	0	820	530
0	0	12364	11753	5	2209	0	0	840	510
0	0	12364	11783	5	2214	0	0	840	510
0	0	12364	11811	5	2219	0	0	860	510
0	0	12364	11836	5	2224	0	0	860	510
0	0	12364	11858	5	2229	0	0	840	510
0	0	12364	11878	5	2234	0	0	840	510
0	0	12364	11894	5	2239	0	0	840	510
0	0	12364	11909	5	2244	0	0	860	500
0	0	12364	11922	5	2249	0	0	860	500
0	0	12364	11936	5	2254	0	0	870	480
0	0	12364	11949	5	2259	0	0	870	480
0	0	12364	11962	5	2264	0	0	870	480
0	0	12369	11976	5	2269	0	0	870	480
0	0	12373	11990	5	2274	0	0	870	480
0	0	12379	12005	5	2279	0	0	870	480
0	0	12384	12019	5	2284	0	0	870	480
0	0	12384	12019	5	2289	1	410	860	500
0	0	12395	12042	5	2294	1	375	860	500
0	0	12400	12052	5	2299	1	375	880	510
0	0	12406	12060	5	2304	1	527	880	510
0	0	12415	12071	5	2309	1	637	880	510
0	0	12425	12081	5	2314	1	720	900	510
0	0	12434	12092	5	2319	1	734	900	510
0	0	12445	12103	5	2324	1	751	900	510
0	0	12457	12113	5	2329	1	792	900	510
0	0	12468	12123	5	2334	1	820	900	530
0	0	12482	12130	5	2339	1	831	900	530
0	0	12496	12137	5	2344	1	841	910	540
0	0	12508	12141	5	2349	1	849	910	540
0	0	12520	12141	5	2354	1	857	910	540
0	0	12530	12145	5	2359	1	865	940	540
0	0	12539	12145	5	2364	1	874	940	540
0	0	12550	12145	5	2369	1	880	940	540
0	0	12559	12145	5	2374	1	888	940	540
0	0	12567	12145	5	2379	1	889	960	560
0	0	12575	12139	5	2384	1	889	960	560
0	0	12581	12139	5	2389	1	891	960	570
0	0	12586	12132	5	2394	1	892	960	570
0	0	12592	12127	5	2399	1	895	960	570
0	0	12597	12122	5	2404	1	898	960	570
0	0	12605	12114	5	2409	1	899	960	570
0	0	12612	12106	5	2414	1	900	970	590
0	0	12618	12098	5	2419	1	901	970	590
0	0	12625	12090	5	2424	1	902	970	600
0	0	12630	12082	5	2429	1	902	970	600
0	0	12635	12073	5	2434	1	902	970	600
0	0	12643	12065	5	2439	1	902	970	600
0	0	12650	12056	5	2444	1	903	970	600
0	0	12658	12047	5	2449	1	903	970	600
0	0	12668	12037	5	2454	1	904	970	600
0	0	12678	12027	5	2459	1	903	970	600
0	0	12689	12017	5	2464	1	904	970	620
0	0	12698	12009	5	2469	1	903	970	620
0	0	12706	12002	5	2474	1	903	960	620
0	0	12715	11997	5	2479	1	903	960	620
0	0	12723	11993	5	2484	1	903	950	600
0	0	12733	11993	5	2489	1	903	950	600
0	0	12744	11989	5	2494	1	903	950	600
0	0	12756	11989	5	2499	1	904	950	590
0	0	12769	11993	5	2504	1	905	950	590
0	0	12782	11997	5	2509	1	906	950	570
0	0	12795	12002	5	2514	1	905	950	570
0	0	12807	12007	5	2519	1	906	950	570
0	0	12818	12015	5	2524	1	906	940	560
0	0	12829	12026	5	2529	1	906	940	560
0	0	12841	12040	5	2534	1	906	940	540
0	0	12854	12057	5	2539	1	906	910	540
0	0	12868	12077	5	2544	1	907	910	540
0	0	12881	12100	5	2549	1	907	910	540
0	0	12893	12123	5	2554	1	909	910	540
0	0	12904	12148	5	2559	1	909	910	540
0	0	12914	12174	5	2564	1	907	910	540
0	0	12922	12200	5	2569	1	909	940	540
0	0	12928	12224	5	2574	1	909	940	540
0	0	12933	12246	5	2579	1	910	940	540
0	0	12939	12264	5	2584	1	910	940	540
0	0	12939	12279	5	2589	1	910	940	540
0	0	12944	12291	5	2594	1	911	940	540
0	0	12944	12300	5	2599	1	912	950	540
0	0	12944	12306	5	2604	1	913	950	540
0	0	12944	12306	5	2609	1	914	950	540
0	0	12944	12310	5	2614	1	916	950	540
0	0	12944	12310	5	2619	1	917	980	540
0	0	12944	12306	5	2624	1	919	980	540
0	0	12944	12302	5	2629	1	920	980	540
0	0	12939	12297	5	2634	1	923	980	540
0	0	12939	12288	5	2639	1	927	990	560
0	0	12939	12276	5	2644	1	929	1000	560
0	0	12934	12258	5	2649	1	929	1010	570
0	0	12934	12235	5	2654	1	929	1010	570
0	0	12927	12209	5	2659	1	929	1010	570
0	0	12923	12181	5	2664	1	930	1010	570
0	0	12923	12153	5	2669	1	938	990	570
0	0	12923	12124	5	2674	1	940	990	570
0	0	12923	12097	5	2679	1	941	990	570
0	0	12931	12073	5	2684	1	945	990	570
0	0	12936	12050	5	2689	1	945	990	570
0	0	12941	12029	5	2694	1	946	990	570
0	0	12949	12009	5	2699	1	946	960	570
0	0	12956	11992	5	2704	1	946	960	570
0	0	12963	11977	5	2709	1	946	960	570
0	0	12971	11965	5	2714	1	945	950	570
0	0	12978	11957	5	2719	1	945	950	570
0	0	12986	11952	5	2724	1	945	950	570
0	0	12995	11947	5	2729	1	944	920	570
0	0	13005	11947	5	2734	1	942	920	570
0	0	13014	11947	5	2739	1	939	920	570
0	0	13022	11947	5	2744	1	926	900	570
0	0	13029	11947	5	2749	1	908	900	570
0	0	13035	11955	5	2754	1	881	900	570
0	0	13041	11963	6	2760	1	819	900	570
0	0	13046	11976	5	2765	1	556	900	570
0	0	13046	11976	5	2770	0	0	900	570
0	0	13051	12014	5	2775	0	0	900	570
0	0	13047	12037	5	2780	0	0	900	570
0	0	13041	12060	5	2785	0	0	900	570
0	0	13033	12085	5	2790	0	0	900	570
0	0	13023	12110	5	2795	0	0	900	570
0	0	13015	12136	5	2800	0	0	900	570
0	0	13011	12166	5	2805	0	0	900	570
0	0	13011	12200	5	2810	0	0	900	560
0	0	13021	12240	5	2815	0	0	900	540
0	0	13036	12287	5	2820	0	0	900	530
0	0	13055	12336	5	2825	0	0	900	530
0	0	13076	12387	5	2830	0	0	900	510
0	0	13097	12436	5	2835	0	0	900	500
0	0	13115	12482	5	2840	0	0	900	480
0	0	13129	12523	5	2845	0	0	910	470
0	0	13137	12558	5	2850	0	0	930	450
0	0	13137	12588	5	2855	0	0	940	440
0	0	13137	12616	5	2860	0	0	950	420
0	0	13137	12640	5	2865	0	0	980	410
0	0	13131	12663	5	2870	0	0	980	390
0	0	13127	12681	5	2875	0	0	1000	380
0	0	13122	12697	5	2880	0	0	1020	370
0	0	13116	12709	5	2885	0	0	1030	350
0	0	13108	12719	5	2890	0	0	1060	350
0	0	13099	12727	5	2895	0	0	1060	350
0	0	13090	12732	5	2900	0	0	1080	350
0	0	13084	12739	5	2905	0	0	1090	350
0	0	13079	12746	5	2910	0	0	1100	340
0	0	13079	12753	5	2915	0	0	1130	360
0	0	13079	12760	5	2920	0	0	1140	350
0	0	13079	12763	5	2925	0	0	1150	360
0	0	13079	12763	5	2930	0	0	1170	380
0	0	13079	12763	3	2933	1	960	1170	380
0	0	13065	12763	5	2938	1	935	1160	390
0	0	13055	12763	5	2943	1	926	1170	410
0	0	13046	12763	5	2948	1	953	1170	420
0	0	13046	12763	5	2953	1	961	1190	430
0	0	13046	12763	5	2958	1	961	1170	450
0	0	13046	12759	5	2963	1	959	1180	460
0	0	13053	12759	5	2968	1	956	1190	470
0	0	13053	12759	5	2973	1	946	1180	490
0	0	13059	12759	5	2978	1	926	1190	500
0	0	13059	12759	5	2983	1	902	1200	520
0	0	13063	12759	5	2988	1	869	1170	530
0	0	13063	12755	5	2993	1	808	1180	540
0	0	13063	12755	5	2998	1	627	1170	540
0	0	13063	12750	5	3003	1	224	1170	540
0	0	13063	12750	5	3008	0	0	1170	540
0	0	13053	12733	5	3013	0	0	1170	540
0	0	13042	12722	5	3018	0	0	1170	540
0	0	13026	12712	5	3023	0	0	1170	540
0	0	13011	12703	5	3028	0	0	1180	540
0	0	12999	12697	5	3033	0	0	1180	540
0	0	12988	12691	5	3038	0	0	1180	540
0	0	12981	12684	5	3043	0	0	1170	530
0	0	12981	12676	5	3048	0	0	1180	510
0	0	12981	12667	5	3053	0	0	1170	500
0	0	12993	12655	5	3058	0	0	1170	480
0	0	13007	12641	5	3063	0	0	1160	470
0	0	13026	12625	5	3068	0	0	1160	450
0	0	13049	12606	5	3073	0	0	1170	440
0	0	13071	12585	5	3078	0	0	1150	420
0	0	13092	12560	5	3083	0	0	1160	410
0	0	13111	12529	5	3088	0	0	1150	390
0	0	13125	12496	5	3093	0	0	1140	380
0	0	13138	12459	5	3098	0	0	1150	380
0	0	13147	12422	5	3103	0	0	1120	370
0	0	13152	12385	5	3108	0	0	1120	370
0	0	13152	12347	5	3113	0	0	1120	360
0	0	13145	12309	5	3118	0	0	1100	360
0	0	13134	12273	5	3123	0	0	1090	350
0	0	13121	12236	5	3128	0	0	1080	350
0	0	13108	12202	5	3133	0	0	1060	350
0	0	13093	12170	5	3138	0	0	1040	350
0	0	13077	12138	5	3143	0	0	1030	350
0	0	13061	12110	5	3148	0	0	1020	350
0	0	13044	12084	5	3153	0	0	1000	360
0	0	13027	12060	5	3158	0	0	990	360
0	0	13011	12038	5	3163	0	0	980	380
0	0	12994	12018	5	3168	0	0	950	380
0	0	12977	11998	5	3173	0	0	950	380
0	0	12960	11981	5	3178	0	0	930	380
0	0	12942	11966	5	3183	0	0	920	380
0	0	12926	11953	5	3188	0	0	910	360
0	0	12911	11943	5	3193	0	0	910	360
0	0	12897	11933	5	3198	0	0	900	360
0	0	12886	11926	5	3203	0	0	900	380
0	0	12875	11920	5	3208	0	0	900	380
0	0	12867	11916	5	3213	0	0	900	390
0	0	12861	11916	5	3218	0	0	900	390
0	0	12854	11916	5	3223	0	0	880	390
0	0	12849	11916	5	3228	0	0	880	390
0	0	12845	11916	5	3233	0	0	880	390
0	0	12841	11922	5	3238	0	0	880	390
0	0	12841	11927	5	3243	0	0	880	390
0	0	12841	11934	5	3248	0	0	880	390
0	0	12841	11942	5	3253	0	0	880	390
0	0	12845	11949	5	3258	0	0	880	390
0	0	12849	11957	5	3263	0	0	880	390
0	0	12855	11963	5	3268	0	0	880	390
0	0	12863	11969	5	3273	0	0	880	390
0	0	12872	11975	5	3278	0	0	900	410
0	0	12883	11980	5	3283	0	0	900	410
0	0	12894	11984	5	3288	0	0	900	420
0	0	12894	11984	5	3293	1	281	900	420
0	0	12911	11984	5	3298	1	378	900	440
0	0	12919	11984	5	3303	1	385	900	440
0	0	12925	11984	5	3308	1	552	900	450
0	0	12933	11981	5	3313	1	677	900	450
0	0	12945	11981	5	3318	1	759	910	470
0	0	12956	11981	5	3323	1	779	910	470
0	0	12969	11981	5	3328	1	788	910	480
0	0	12983	11981	5	3333	1	813	930	480
0	0	12997	11981	5	3338	1	834	940	500
0	0	13014	11981	5	3343	1	845	940	500
0	0	13032	11987	5	3348	1	854	940	510
0	0	13050	11992	5	3353	1	861	950	510
0	0	13069	12000	5	3358	1	867	950	510
0	0	13085	12009	5	3363	1	874	950	510
0	0	13102	12020	5	3368	1	880	950	510
0	0	13117	12033	5	3373	1	883	950	510
0	0	13132	12048	5	3378	1	889	950	530
0	0	13146	12063	5	3383	1	888	950	530
0	0	13159	12080	5	3388	1	893	950	540
0	0	13172	12097	5	3393	1	895	980	540
0	0	13184	12113	5	3398	1	896	980	540
0	0	13195	12127	5	3403	1	897	980	540
0	0	13206	12140	5	3408	1	898	980	540
0	0	13216	12150	5	3413	1	898	980	540
0	0	13227	12159	5	3418	1	899	980	540
0	0	13236	12166	5	3423	1	902	980	540
0	0	13246	12171	5	3428	1	903	1000	540
0	0	13257	12175	5	3433	1	907	1000	560
0	0	13268	12175	5	3438	1	911	1000	560
0	0	13279	12175	5	3443	1	911	1010	570
0	0	13290	12175	5	3448	1	911	1010	570
0	0	13298	12175	5	3453	1	913	1040	560
0	0	13305	12167	5	3458	1	914	1040	560
0	0	13313	12157	5	3463	1	915	1040	560
0	0	13318	12145	5	3468	1	920	1040	560
0	0	13322	12129	5	3473	1	921	1040	560
0	0	13326	12110	5	3478	1	928	1040	560
0	0	13326	12090	5	3483	1	929	1040	560
0	0	13326	12068	5	3488	1	933	1040	560
0	0	13330	12046	5	3493	1	934	1040	560
0	0	13330	12023	5	3498	1	938	1040	560
0	0	13330	12001	5	3503	1	941	1010	570
0	0	13330	11979	5	3508	1	941	1010	570
0	0	13326	11958	5	3513	1	941	1010	570
0	0	13326	11938	5	3518	1	941	1010	570
0	0	13322	11923	5	3523	1	941	990	570
0	0	13322	11912	5	3528	1	941	990	570
0	0	13322	11906	5	3533	1	941	990	570
0	0	13322	11906	5	3538	1	941	960	570
0	0	13322	11906	5	3543	1	941	960	570
0	0	13322	11906	5	3548	1	941	960	570
0	0	13322	11906	5	3553	1	940	950	570
0	0	13322	11912	5	3558	1	939	950	570
0	0	13322	11917	5	3563	1	939	950	570
0	0	13322	11925	5	3568	1	938	950	570
0	0	13322	11937	5	3573	1	936	950	570
0	0	13327	11953	5	3578	1	935	950	570
0	0	13327	11975	5	3583	1	930	950	570
0	0	13331	12001	5	3588	1	926	950	570
0	0	13331	12027	5	3593	1	923	950	570
0	0	13337	12054	5	3598	1	916	950	570
0	0	13341	12077	5	3603	1	917	950	570
0	0	13347	12099	5	3608	1	917	950	570
0	0	13353	12116	5	3613	1	917	950	570
0	0	13361	12130	5	3618	1	918	960	570
0	0	13369	12142	5	3623	1	919	960	570
0	0	13378	12151	5	3628	1	920	960	570
0	0	13390	12157	5	3633	1	921	960	570
0	0	13403	12157	5	3638	1	922	990	570
0	0	13418	12157	5	3643	1	926	990	570
0	0	13432	12151	5	3648	1	932	990	570
0	0	13449	12139	5	3653	1	940	1020	580
0	0	13468	12122	5	3658	1	945	1020	580
0	0	13487	12100	5	3663	1	951	1020	590
0	0	13509	12072	5	3668	1	956	1050	590
0	0	13530	12040	5	3673	1	964	1050	590
0	0	13550	12006	5	3678	1	965	1050	590
0	0	13570	11971	5	3683	1	969	1070	610
0	0	13589	11937	5	3688	1	972	1070	610
0	0	13606	11904	5	3693	1	972	1070	620
0	0	13622	11876	5	3698	1	972	1040	620
0	0	13636	11851	5	3703	1	972	1040	620
0	0	13649	11829	5	3708	1	971	1050	640
0	0	13662	11812	5	3713	1	970	1030	640
0	0	13672	11798	5	3718	1	968	1030	650
0	0	13680	11789	5	3723	1	964	1030	650
0	0	13685	11785	5	3728	1	948	1050	670
0	0	13685	11785	5	3733	1	926	1050	670
0	0	13685	11785	5	3738	1	898	1050	680
0	0	13685	11795	5	3743	1	849	1050	680
0	0	13685	11807	5	3748	1	722	1000	690
0	0	13685	11826	5	3753	1	252	1000	690
0	0	13685	11826	5	3758	0	0	1000	690
0	0	13685	11881	5	3763	0	0	1000	690
0	0	13679	11912	5	3768	0	0	1000	690
0	0	13676	11941	5	3773	0	0	1000	690
0	0	13672	11971	5	3778	0	0	1010	710
0	0	13672	12001	5	3783	0	0	1010	710
0	0	13672	12034	5	3788	0	0	1020	720
0	0	13682	12072	5	3793	0	0	1020	720
0	0	13698	12111	5	3798	0	0	1020	720
0	0	13726	12155	5	3803	0	0	1020	720
0	0	13768	12201	5	3808	0	0	1010	710
0	0	13826	12249	5	3813	0	0	1000	680
0	0	13893	12298	5	3818	0	0	990	650
0	0	13971	12348	5	3823	0	0	1020	630
0	0	14054	12400	5	3828	0	0	1000	600
0	0	14139	12451	5	3833	0	0	1020	580
0	0	14227	12501	5	3838	0	0	1040	560
0	0	14313	12547	5	3843	0	0	1070	550
0	0	14399	12588	5	3848	0	0	1090	550
0	0	14490	12622	5	3853	0	0	1120	520
0	0	14583	12650	5	3858	0	0	1150	510
0	0	14677	12675	5	3863	0	0	1180	490
0	0	14769	12691	5	3868	0	0	1200	470
0	0	14854	12702	5	3873	0	0	1200	430
0	0	14934	12707	5	3878	0	0	1180	380
0	0	15006	12703	5	3883	0	0	1190	350
0	0	15071	12694	5	3888	0	0	1200	340
0	0	15133	12680	6	3894	0	0	1200	320
0	0	15187	12659	5	3899	0	0	1230	310
0	0	15235	12634	5	3904	0	0	1240	310
0	0	15279	12604	5	3909	0	0	1260	300
0	0	15314	12571	5	3914	0	0	1260	300
0	0	15345	12535	5	3919	0	0	1260	300
0	0	15370	12499	5	3924	0	0	1260	300
0	0	15388	12464	5	3929	0	0	1260	300
0	0	15400	12430	5	3934	0	0	1240	310
0	0	15405	12398	5	3939	0	0	1220	310
0	0	15405	12367	5	3944	0	0	1180	300
0	0	15400	12335	5	3949	0	0	1150	300
0	0	15389	12303	5	3954	0	0	1150	320
0	0	15374	12270	5	3959	0	0	1150	350
0	0	15354	12239	5	3964	0	0	1120	370
0	0	15331	12211	5	3969	0	0	1110	390
0	0	15308	12186	5	3974	0	0	1090	400
0	0	15284	12163	5	3979	0	0	1060	410
0	0	15262	12144	5	3984	0	0	1040	410
0	0	15242	12128	5	3989	0	0	1010	410
0	0	15222	12116	5	3994	0	0	980	420
0	0	15202	12107	5	3999	0	0	960	420
0	0	15184	12098	5	4004	0	0	940	420
0	0	15167	12091	5	4009	0	0	930	410
0	0	15152	12083	5	4014	0	0	910	410
0	0	15139	12075	5	4019	0	0	900	390
0	0	15128	12067	5	4024	0	0	900	380
0	0	15116	12058	5	4029	0	0	880	380
0	0	15105	12047	5	4034	0	0	880	360
0	0	15094	12035	5	4039	0	0	880	360
0	0	15084	12023	5	4044	0	0	860	350
0	0	15075	12011	5	4049	0	0	860	350
0	0	15067	11999	5	4054	0	0	860	330
0	0	15062	11987	5	4059	0	0	850	330
0	0	15059	11976	5	4064	0	0	850	320
0	0	15059	11964	5	4069	0	0	840	320
0	0	15059	11954	5	4074	0	0	850	300
0	0	15067	11943	5	4079	0	0	840	300
0	0	15077	11933	5	4084	0	0	830	300
0	0	15090	11923	5	4089	0	0	830	300
0	0	15103	11915	5	4094	0	0	820	300
0	0	15117	11909	5	4099	0	0	820	300
0	0	15133	11904	5	4104	0	0	810	300
0	0	15151	11900	5	4109	0	0	810	300
0	0	15170	11896	5	4114	0	0	810	300
0	0	15189	11893	5	4119	0	0	800	300
0	0	15209	11893	5	4124	0	0	800	300
0	0	15230	11893	5	4129	0	0	800	300
0	0	15252	11893	5	4134	0	0	790	310
0	0	15275	11893	5	4139	0	0	790	310
0	0	15300	11893	5	4144	0	0	780	320
0	0	15323	11893	5	4149	0	0	770	340
0	0	15347	11893	5	4154	0	0	750	350
0	0	15370	11898	5	4159	0	0	760	370
0	0	15390	11898	5	4164	0	0	760	370
0	0	15408	11904	5	4169	0	0	750	380
0	0	15424	11904	5	4174	0	0	740	400
0	0	15435	11909	5	4179	0	0	740	400
0	0	15443	11913	5	4184	0	0	740	410
0	0	15448	11913	5	4189	0	0	740	410
0	0	15448	11917	5	4194	0	0	740	430
0	0	15442	11917	5	4199	0	0	740	430
0	0	15435	11917	5	4204	0	0	730	440
0	0	15426	11917	5	4209	0	0	730	440
0	0	15416	11917	5	4214	0	0	730	440
0	0	15405	11917	5	4219	0	0	730	440
0	0	15392	11917	5	4224	0	0	730	440
0	0	15379	11917	5	4229	0	0	730	440
0	0	15364	11913	5	4234	0	0	730	440
0	0	15349	11913	5	4239	0	0	730	440
0	0	15335	11913	5	4244	0	0	730	440
0	0	15320	11913	5	4249	0	0	730	440
0	0	15307	11913	5	4254	0	0	740	430
0	0	15295	11913	5	4259	0	0	740	430
0	0	15284	11913	5	4264	0	0	750	410
0	0	15273	11913	5	4269	0	0	750	410
0	0	15262	11908	5	4274	0	0	760	410
0	0	15251	11903	5	4279	0	0	760	410
0	0	15242	11898	5	4284	0	0	770	400
0	0	15232	11892	5	4289	0	0	770	400
0	0	15222	11885	5	4294	0	0	780	380
0	0	15212	11880	5	4299	0	0	780	380
0	0	15202	11873	5	4304	0	0	780	380
0	0	15193	11866	5	4309	0	0	780	380
0	0	15184	11859	5	4314	0	0	780	380
0	0	15176	11852	5	4319	0	0	780	380
0	0	15167	11845	5	4324	0	0	780	380
0	0	15159	11837	5	4329	0	0	780	370
0	0	15152	11830	5	4334	0	0	770	370
0	0	15145	11824	5	4339	0	0	770	350
0	0	15139	11817	5	4344	0	0	770	350
0	0	15134	11812	5	4349	0	0	770	350
0	0	15130	11809	5	4354	0	0	750	350
0	0	15130	11805	5	4359	0	0	750	350
0	0	15125	11805	5	4364	0	0	750	340
0	0	15125	11802	5	4369	0	0	750	340
0	0	15120	11798	5	4374	0	0	750	320
0	0	15115	11794	5	4379	0	0	750	320
0	0	15111	11790	5	4384	0	0	740	310
0	0	15107	11786	5	4389	0	0	730	310
0	0	15101	11786	5	4394	0	0	740	290
0	0	15097	11786	5	4399	0	0	740	290
0	0	15094	11782	5	4404	0	0	740	290
0	0	15089	11782	5	4409	0	0	720	290
0	0	15086	11782	5	4414	0	0	720	290
0	0	15082	11782	5	4419	0	0	720	290
0	0	15077	11782	5	4424	0	0	720	290
0	0	15072	11786	5	4429	0	0	720	290
0	0	15068	11786	5	4434	0	0	700	290
0	0	15065	11786	5	4439	0	0	700	290
0	0	15061	11786	5	4444	0	0	700	290
0	0	15057	11791	5	4449	0	0	690	280
0	0	15051	11791	5	4454	0	0	690	280
0	0	15045	11795	5	4459	0	0	690	280
0	0	15040	11795	5	4464	0	0	690	280
0	0	15037	11799	5	4469	0	0	690	280
0	0	15037	11799	5	4474	0	0	690	280
0	0	15033	11804	5	4479	0	0	690	280
0	0	15033	11808	5	4484	0	0	690	280
0	0	15033	11812	5	4489	0	0	690	280
0	0	15029	11812	5	4494	0	0	690	280
0	0	15029	11817	5	4499	0	0	690	280
0	0	15029	11817	5	4504	0	0	690	280
0	0	15025	11817	5	4509	0	0	700	290
0	0	15025	11817	5	4514	0	0	700	290
0	0	15021	11813	5	4519	0	0	700	290
0	0	15021	11813	5	4524	0	0	700	290
0	0	15021	11813	5	4529	0	0	700	290
0	0	15017	11813	5	4534	0	0	700	290
0	0	15017	11813	5	4539	0	0	700	290
0	0	15017	11813	5	4544	0	0	720	290
0	0	15013	11813	5	4549	0	0	720	290
0	0	15013	11813	5	4554	0	0	720	290
0	0	15013	11817	5	4559	0	0	720	290
0	0	15013	11817	5	4564	0	0	720	290
0	0	15013	11820	5	4569	0	0	720	290
0	0	15013	11820	5	4574	0	0	720	290
0	0	15013	11820	5	4579	0	0	720	290
0	0	15013	11825	5	4584	0	0	720	290
0	0	15017	11825	5	4589	0	0	720	290
0	0	15017	11825	5	4594	0	0	720	290
0	0	15022	11825	5	4599	0	0	720	290
0	0	15022	11825	5	4604	0	0	720	290
0	0	15027	11829	5	4609	0	0	720	290
0	0	15027	11829	5	4614	0	0	720	290
0	0	15033	11829	5	4619	0	0	720	290
0	0	15033	11829	5	4624	0	0	740	290
0	0	15039	11829	5	4629	0	0	740	290
0	0	15044	11825	5	4634	0	0	740	290
0	0	15049	11821	5	4639	0	0	740	290
0	0	15056	11815	5	4644	0	0	740	290
0	0	15062	11807	5	4649	0	0	740	290
0	0	15068	11800	5	4654	0	0	740	290
0	0	15076	11791	5	4659	0	0	740	290
0	0	15085	11782	5	4664	0	0	760	290
0	0	15096	11774	5	4669	0	0	760	290
0	0	15109	11764	5	4674	0	0	780	290
0	0	15122	11754	5	4679	0	0	800	300
0	0	15137	11742	5	4684	0	0	820	300
0	0	15153	11729	5	4689	0	0	840	300
0	0	15169	11715	5	4694	0	0	850	300
0	0	15186	11701	5	4699	0	0	870	300
0	0	15203	11687	5	4704	0	0	880	300
0	0	15221	11672	5	4709	0	0	900	300
0	0	15238	11658	5	4714	0	0	900	300
0	0	15257	11644	5	4719	0	0	920	300
0	0	15276	11633	5	4724	0	0	920	300
0	0	15293	11622	5	4729	0	0	940	300
0	0	15310	11613	5	4734	0	0	960	300
0	0	15325	11603	5	4739	0	0	970	300
0	0	15340	11592	5	4744	0	0	970	300
0	0	15356	11582	5	4749	0	0	970	300
0	0	15371	11571	5	4754	0	0	970	300
0	0	15383	11562	5	4759	0	0	960	320
0	0	15394	11553	5	4764	0	0	970	330
0	0	15402	11545	5	4769	0	0	960	350
0	0	15409	11537	5	4774	0	0	950	350
0	0	15417	11530	5	4779	0	0	950	360
0	0	15424	11525	5	4784	0	0	940	360
0	0	15431	11525	5	4789	0	0	950	380
0	0	15438	11519	5	4794	0	0	950	380
0	0	15443	11519	5	4799	0	0	930	390
0	0	15448	11515	5	4804	0	0	930	390
0	0	15451	11515	5	4809	0	0	930	410
0	0	15451	11510	5	4814	0	0	930	410
0	0	15457	11510	5	4819	0	0	930	420
0	0	15457	11505	5	4824	0	0	910	420
0	0	15462	11505	5	4829	0	0	910	420
0	0	15462	11501	5	4834	0	0	910	420
0	0	15468	11501	5	4839	0	0	910	420
0	0	15468	11501	5	4844	0	0	910	420
0	0	15476	11498	5	4849	0	0	910	420
0	0	15484	11498	5	4854	0	0	910	420
0	0	15495	11498	5	4859	0	0	910	440
0	0	15511	11503	5	4864	0	0	910	440
0	0	15529	11510	5	4869	0	0	910	450
0	0	15548	11518	5	4874	0	0	910	450
0	0	15568	11527	5	4879	0	0	910	450
0	0	15589	11537	5	4884	0	0	910	450
0	0	15611	11548	5	4889	0	0	910	450
0	0	15634	11558	5	4894	0	0	910	470
0	0	15660	11570	5	4899	0	0	910	470
0	0	15686	11582	5	4904	0	0	910	480
0	0	15713	11594	5	4909	0	0	910	500
0	0	15742	11606	5	4914	0	0	910	500
0	0	15769	11618	5	4919	0	0	910	510
0	0	15796	11629	5	4924	0	0	940	530
0	0	15823	11641	5	4929	0	0	940	510
0	0	15848	11651	5	4934	0	0	950	500
0	0	15871	11661	5	4939	0	0	940	470
0	0	15893	11671	5	4944	0	0	960	450
0	0	15913	11680	5	4949	0	0	950	420
0	0	15933	11688	5	4954	0	0	960	410
0	0	15952	11697	5	4959	0	0	950	380
0	0	15973	11706	5	4964	0	0	970	360
0	0	15994	11717	5	4969	0	0	960	330
0	0	16014	11728	5	4974	0	0	960	320
0	0	16035	11741	5	4979	0	0	960	300
0	0	16056	11754	5	4984	0	0	970	300
0	0	16075	11767	5	4989	0	0	970	300
0	0	16096	11779	5	4994	0	0	980	300
0	0	16114	11792	5	4999	0	0	980	300
0	0	16131	11804	5	5004	0	0	980	300
0	0	16148	11815	5	5009	0	0	970	300
0	0	16162	11826	5	5014	0	0	950	300
0	0	16178	11838	5	5019	0	0	930	300
0	0	16191	11848	5	5024	0	0	920	300
0	0	16204	11856	5	5029	0	0	910	300
0	0	16216	11865	5	5034	0	0	900	300
0	0	16227	11870	5	5039	0	0	890	300
0	0	16237	11874	5	5044	0	0	880	300
0	0	16245	11878	5	5049	0	0	860	320
0	0	16252	11878	5	5054	0	0	850	330
0	0	16256	11882	5	5059	0	0	830	330
0	0	16256	11882	5	5064	0	0	800	350
0	0	16261	11882	5	5069	0	0	790	350
0	0	16261	11882	5	5074	0	0	770	350
0	0	16258	11882	5	5079	0	0	750	350
0	0	16258	11882	5	5084	0	0	740	350
0	0	16251	11882	5	5089	0	0	730	350
0	0	16251	11882	5	5094	0	0	730	350
0	0	16245	11882	5	5099	0	0	730	350
0	0	16241	11882	5	5104	0	0	740	350
0	0	16241	11882	5	5109	0	0	740	350
0	0	16235	11886	5	5114	0	0	740	350
0	0	16232	11886	5	5119	0	0	740	350
0	0	16232	11890	5	5124	0	0	740	350
0	0	16225	11894	5	5129	0	0	740	350
0	0	16221	11898	5	5134	0	0	740	350
0	0	16221	11898	5	5139	0	0	740	350
0	0	16218	11904	5	5144	0	0	750	350
0	0	16218	11904	5	5149	0	0	750	350
0	0	16218	11909	5	5154	0	0	750	350
0	0	16218	11909	5	5159	0	0	750	350
0	0	16213	11914	5	5164	0	0	750	350
0	0	16213	11914	5	5169	0	0	750	350
0	0	16213	11914	5	5174	0	0	750	350
0	0	16213	11919	5	5179	0	0	750	350
0	0	16213	11919	5	5184	0	0	750	350
0	0	16208	11925	5	5189	0	0	770	350
0	0	16208	11925	5	5194	0	0	770	350
0	0	16203	11931	5	5199	0	0	770	350
0	0	16203	11935	5	5204	0	0	770	350
0	0	16203	11935	5	5209	0	0	770	350
0	0	16200	11941	5	5214	0	0	770	350
0	0	16200	11941	5	5219	0	0	770	350
0	0	16195	11946	5	5224	0	0	770	350
0	0	16195	11946	5	5229	0	0	770	350
0	0	16189	11951	5	5234	0	0	780	340
0	0	16189	11951	5	5239	0	0	780	340
0	0	16183	11956	5	5244	0	0	790	320
0	0	16183	11956	5	5249	0	0	790	320
0	0	16179	11960	5	5254	0	0	790	320
0	0	16179	11960	5	5259	0	0	790	320
0	0	16175	11960	5	5264	0	0	790	320
0	0	16175	11964	5	5269	0	0	790	320
0	0	16171	11964	5	5274	0	0	790	320
0	0	16171	11964	5	5279	0	0	790	320
0	0	16166	11968	5	5284	0	0	790	320
0	0	16166	11968	5	5289	0	0	790	320
0	0	16160	11968	5	5294	0	0	790	320
0	0	16160	11968	5	5299	0	0	790	320
0	0	16155	11968	5	5304	0	0	790	320
0	0	16155	11968	5	5309	0	0	790	320
0	0	16149	11968	5	5314	0	0	790	320
0	0	16149	11968	5	5319	0	0	790	320
0	0	16143	11968	5	5324	0	0	800	330
0	0	16143	11968	5	5329	0	0	800	330
0	0	16137	11968	5	5334	0	0	800	330
0	0	16133	11968	5	5339	0	0	800	330
0	0	16133	11972	5	5344	0	0	800	330
0	0	16128	11972	5	5349	0	0	800	330
0	0	16128	11972	5	5354	0	0	800	330
0	0	16124	11972	5	5359	0	0	800	330
0	0	16124	11976	5	5364	0	0	800	330
0	0	16119	11976	5	5369	0	0	800	330
0	0	16119	11976	5	5374	0	0	800	330
0	0	16114	11976	5	5379	0	0	800	330
0	0	16114	11976	5	5384	0	0	800	330
0	0	16109	11976	5	5389	0	0	800	330
0	0	16109	11976	5	5394	0	0	800	330
0	0	16105	11976	5	5399	0	0	800	330
0	0	16105	11976	5	5404	0	0	800	330
0	0	16100	11972	5	5409	0	0	800	330
0	0	16100	11972	5	5414	0	0	800	330
