# Supplementary material for: “Let Me Hear Your Handwriting!” Evaluating the Movement Fluency from Its Sonification
Source: PLoS One. 2015 Jun 17;10(6):e0128388. doi: 10.1371/journal.pone.0128388 (PMC4470513; doi:10.1371/journal.pone.0128388)
Supplement: S1 Dataset — (ZIP) [file pone.0128388.s004.zip › S4_Dataset_Experiment1/SA8.txt]

Identification :	samantha
2008-10-16	09:57:55
Fichier origine :	C:\Documents and Settings\schon\Bureau\Ecriture\samantha lapin8.txt
Nb segments :	1
Seg	Num	X /100 mm	Y /100 mm	Interv ms	Time ms	Tip	P	Az	Al
0	0	16557	12215	5	5	0	0	990	450
0	0	16557	12215	5	10	0	0	990	450
0	0	16557	12215	5	15	0	0	990	450
0	0	16557	12215	5	20	0	0	990	450
0	0	16557	12211	5	25	0	0	990	450
0	0	16557	12211	5	30	0	0	990	450
0	0	16557	12211	5	35	0	0	990	450
0	0	16557	12207	5	40	0	0	970	450
0	0	16557	12207	5	45	0	0	970	450
0	0	16561	12207	5	50	0	0	970	450
0	0	16561	12203	5	55	0	0	970	450
0	0	16561	12203	5	60	0	0	970	450
0	0	16561	12203	5	65	0	0	970	450
0	0	16561	12203	5	70	0	0	970	450
0	0	16564	12203	5	75	0	0	970	450
0	0	16564	12203	5	80	0	0	970	450
0	0	16564	12203	5	85	0	0	970	450
0	0	16564	12203	5	90	0	0	970	450
0	0	16564	12203	5	95	0	0	970	450
0	0	16564	12203	5	100	0	0	970	450
0	0	16564	12199	5	105	0	0	970	450
0	0	16564	12199	5	110	0	0	970	450
0	0	16564	12199	5	115	0	0	970	450
0	0	16564	12199	5	120	0	0	970	450
0	0	16564	12199	5	125	0	0	970	450
0	0	16564	12199	5	130	0	0	970	450
0	0	16564	12199	5	135	0	0	970	450
0	0	16564	12199	5	140	0	0	970	450
0	0	16564	12199	5	145	0	0	970	450
0	0	16564	12199	5	150	0	0	970	450
0	0	16564	12199	5	155	0	0	970	450
0	0	16561	12199	5	160	0	0	970	450
0	0	16561	12195	5	165	0	0	970	450
0	0	16561	12195	5	170	0	0	960	450
0	0	16561	12195	5	175	0	0	960	450
0	0	16561	12191	5	180	0	0	960	450
0	0	16561	12191	5	185	0	0	960	450
0	0	16561	12187	5	190	0	0	960	450
0	0	16561	12187	5	195	0	0	960	450
0	0	16561	12187	5	200	0	0	960	450
0	0	16557	12183	5	205	0	0	960	450
0	0	16557	12183	5	210	0	0	960	450
0	0	16557	12183	5	215	0	0	960	450
0	0	16557	12180	5	220	0	0	960	450
0	0	16557	12180	5	225	0	0	960	450
0	0	16557	12180	5	230	0	0	960	450
0	0	16557	12180	5	235	0	0	960	450
0	0	16557	12180	5	240	0	0	960	450
0	0	16553	12176	5	245	0	0	960	450
0	0	16553	12176	5	250	0	0	960	450
0	0	16553	12176	5	255	0	0	960	450
0	0	16553	12172	5	260	0	0	960	450
0	0	16549	12172	5	265	0	0	960	450
0	0	16549	12172	5	270	0	0	960	450
0	0	16549	12172	5	275	0	0	960	450
0	0	16549	12172	5	280	0	0	960	450
0	0	16549	12172	5	285	0	0	940	450
0	0	16549	12169	5	290	0	0	940	450
0	0	16549	12169	5	295	0	0	940	450
0	0	16549	12169	5	300	0	0	940	450
0	0	16549	12169	5	305	0	0	940	450
0	0	16549	12169	5	310	0	0	940	450
0	0	16549	12164	5	315	0	0	940	450
0	0	16549	12164	5	320	0	0	940	450
0	0	16549	12164	5	325	0	0	940	450
0	0	16549	12164	5	330	0	0	940	450
0	0	16549	12164	5	335	0	0	940	450
0	0	16549	12164	5	340	0	0	940	450
0	0	16549	12164	5	345	0	0	940	450
0	0	16549	12164	5	350	0	0	940	450
0	0	16549	12164	5	355	0	0	940	450
0	0	16549	12164	5	360	0	0	940	450
0	0	16549	12164	5	365	0	0	940	450
0	0	16549	12164	5	370	0	0	940	450
0	0	16546	12164	5	375	0	0	940	450
0	0	16546	12164	5	380	0	0	940	450
0	0	16546	12164	5	385	0	0	940	450
0	0	16546	12164	5	390	0	0	940	450
0	0	16546	12164	5	395	0	0	940	450
0	0	16546	12164	5	400	0	0	940	450
0	0	16546	12164	5	405	0	0	940	450
0	0	16546	12164	5	410	0	0	940	450
0	0	16546	12164	5	415	0	0	940	450
0	0	16546	12164	5	420	0	0	940	450
0	0	16546	12164	5	425	0	0	940	450
0	0	16546	12164	5	430	0	0	940	450
0	0	16546	12164	5	435	0	0	940	450
0	0	16546	12164	5	440	0	0	940	450
0	0	16546	12164	5	445	0	0	940	450
0	0	16546	12164	5	450	0	0	940	450
0	0	16546	12164	5	455	0	0	940	450
0	0	16546	12164	5	460	0	0	940	450
0	0	16546	12164	5	465	0	0	940	450
0	0	16546	12164	5	470	0	0	940	450
0	0	16546	12164	5	475	0	0	940	450
0	0	16542	12164	5	480	0	0	940	450
0	0	16542	12164	5	485	0	0	940	450
0	0	16542	12164	5	490	0	0	940	450
0	0	16542	12164	5	495	0	0	940	450
0	0	16542	12164	5	500	0	0	940	450
0	0	16539	12164	5	505	0	0	940	450
0	0	16539	12164	5	510	0	0	940	450
0	0	16539	12164	5	515	0	0	940	450
0	0	16539	12164	5	520	0	0	940	450
0	0	16539	12164	5	525	0	0	940	450
0	0	16535	12164	5	530	0	0	940	450
0	0	16535	12164	5	535	0	0	940	450
0	0	16535	12164	5	540	0	0	940	450
0	0	16535	12164	5	545	0	0	940	450
0	0	16535	12164	5	550	0	0	940	450
0	0	16531	12164	5	555	0	0	940	450
0	0	16531	12164	5	560	0	0	940	450
0	0	16531	12164	5	565	0	0	940	450
0	0	16531	12164	5	570	0	0	940	450
0	0	16531	12164	5	575	0	0	940	450
0	0	16531	12164	5	580	0	0	940	450
0	0	16531	12164	5	585	0	0	940	450
0	0	16526	12164	5	590	0	0	940	450
0	0	16526	12164	5	595	0	0	940	450
0	0	16526	12164	5	600	0	0	940	450
0	0	16523	12164	5	605	0	0	940	450
0	0	16523	12164	5	610	0	0	940	450
0	0	16523	12164	5	615	0	0	940	450
0	0	16523	12164	5	620	0	0	940	450
0	0	16523	12164	5	625	0	0	940	450
0	0	16523	12164	5	630	0	0	940	450
0	0	16523	12164	5	635	0	0	940	450
0	0	16523	12160	5	640	0	0	940	450
0	0	16519	12160	5	645	0	0	940	450
0	0	16519	12160	5	650	0	0	940	450
0	0	16519	12160	5	655	0	0	940	450
0	0	16519	12160	5	660	0	0	940	450
0	0	16519	12160	5	665	0	0	940	450
0	0	16519	12160	5	670	0	0	940	450
0	0	16519	12160	5	675	0	0	940	450
0	0	16519	12160	5	680	0	0	940	450
0	0	16519	12160	5	685	0	0	940	450
0	0	16519	12160	5	690	0	0	940	450
0	0	16519	12160	5	695	0	0	940	450
0	0	16519	12160	5	700	0	0	940	450
0	0	16519	12160	5	705	0	0	940	450
0	0	16519	12160	5	710	0	0	940	450
0	0	16519	12160	5	715	0	0	940	450
0	0	16519	12160	5	720	0	0	940	450
0	0	16519	12165	5	725	0	0	940	450
0	0	16519	12165	5	730	0	0	940	450
0	0	16523	12169	5	735	0	0	940	450
0	0	16523	12169	5	740	0	0	960	450
0	0	16526	12169	5	745	0	0	960	450
0	0	16526	12173	5	750	0	0	960	450
0	0	16532	12173	5	755	0	0	960	450
0	0	16532	12173	5	760	0	0	960	450
0	0	16537	12178	5	765	0	0	960	450
0	0	16537	12178	5	770	0	0	960	450
0	0	16542	12178	5	775	0	0	960	450
0	0	16546	12178	5	780	0	0	960	450
0	0	16551	12171	5	785	0	0	960	450
0	0	16555	12166	5	790	0	0	960	450
0	0	16558	12158	5	795	0	0	940	450
0	0	16563	12148	5	800	0	0	940	450
0	0	16568	12138	5	805	0	0	940	450
0	0	16574	12128	5	810	0	0	940	450
0	0	16582	12117	5	815	0	0	940	450
0	0	16589	12107	5	820	0	0	940	450
0	0	16596	12095	5	825	0	0	940	450
0	0	16604	12082	5	830	0	0	930	450
0	0	16611	12071	5	835	0	0	930	450
0	0	16619	12059	5	840	0	0	930	470
0	0	16628	12047	5	845	0	0	910	470
0	0	16638	12035	5	850	0	0	910	480
0	0	16648	12023	5	855	0	0	910	480
0	0	16658	12012	5	860	0	0	900	480
0	0	16667	12002	5	865	0	0	900	480
0	0	16674	11992	5	870	0	0	900	480
0	0	16683	11981	5	875	0	0	900	480
0	0	16691	11971	5	880	0	0	900	500
0	0	16698	11961	5	885	0	0	900	500
0	0	16704	11951	5	890	0	0	900	510
0	0	16709	11943	5	895	0	0	900	510
0	0	16714	11936	5	900	0	0	880	510
0	0	16719	11930	5	905	0	0	880	510
0	0	16724	11925	5	910	0	0	860	530
0	0	16730	11925	5	915	0	0	860	530
0	0	16734	11921	5	920	0	0	860	540
0	0	16740	11921	5	925	0	0	830	540
0	0	16747	11921	5	930	0	0	830	540
0	0	16752	11925	5	935	0	0	830	540
0	0	16758	11929	5	940	0	0	830	540
0	0	16764	11934	5	945	0	0	820	540
0	0	16771	11939	5	950	0	0	810	560
0	0	16779	11945	5	955	0	0	810	560
0	0	16788	11950	5	960	0	0	810	570
0	0	16797	11955	5	965	0	0	810	570
0	0	16804	11959	5	970	0	0	810	570
0	0	16812	11959	5	975	0	0	810	570
0	0	16820	11962	5	980	0	0	820	570
0	0	16828	11962	5	985	0	0	820	570
0	0	16836	11958	5	990	0	0	820	570
0	0	16846	11951	5	995	0	0	830	560
0	0	16857	11944	5	1000	0	0	860	540
0	0	16870	11936	5	1005	0	0	860	530
0	0	16884	11927	5	1010	0	0	860	530
0	0	16894	11919	5	1015	0	0	880	510
0	0	16894	11919	9	1024	1	336	880	510
0	0	16908	11903	5	1029	1	313	880	500
0	0	16912	11898	5	1034	1	313	880	500
0	0	16918	11893	5	1039	1	356	900	480
0	0	16926	11893	5	1044	1	457	900	480
0	0	16935	11893	5	1049	1	519	900	470
0	0	16946	11893	5	1054	1	597	900	470
0	0	16962	11893	5	1059	1	691	900	450
0	0	16978	11893	5	1064	1	722	900	450
0	0	16998	11904	5	1069	1	748	900	450
0	0	17022	11916	5	1074	1	772	900	450
0	0	17046	11932	5	1079	1	796	900	450
0	0	17074	11952	5	1084	1	811	900	470
0	0	17102	11975	5	1089	1	823	900	470
0	0	17132	12001	5	1094	1	836	900	480
0	0	17163	12031	5	1099	1	844	900	480
0	0	17194	12064	5	1104	1	855	900	480
0	0	17226	12100	5	1109	1	858	910	480
0	0	17257	12139	5	1114	1	865	910	500
0	0	17286	12176	5	1119	1	874	940	500
0	0	17313	12214	5	1124	1	882	940	510
0	0	17338	12251	5	1129	1	883	940	510
0	0	17360	12289	5	1134	1	886	950	510
0	0	17380	12327	5	1139	1	888	950	510
0	0	17397	12366	5	1144	1	889	970	510
0	0	17412	12404	5	1149	1	894	970	510
0	0	17426	12440	5	1154	1	897	990	510
0	0	17437	12473	5	1159	1	900	990	530
0	0	17447	12506	5	1164	1	903	1020	520
0	0	17456	12537	5	1169	1	905	1040	530
0	0	17461	12567	5	1174	1	904	1040	530
0	0	17466	12595	5	1179	1	903	1060	530
0	0	17470	12622	5	1184	1	903	1060	530
0	0	17470	12647	5	1189	1	903	1080	530
0	0	17470	12673	5	1194	1	903	1080	530
0	0	17470	12698	5	1199	1	903	1100	520
0	0	17470	12721	5	1204	1	903	1100	520
0	0	17466	12742	5	1209	1	904	1120	520
0	0	17462	12763	5	1214	1	903	1140	510
0	0	17457	12782	5	1219	1	903	1140	510
0	0	17452	12799	5	1224	1	903	1150	510
0	0	17444	12816	5	1229	1	903	1150	510
0	0	17437	12831	5	1234	1	903	1180	510
0	0	17428	12845	5	1239	1	902	1180	510
0	0	17420	12858	5	1244	1	903	1190	500
0	0	17410	12869	5	1249	1	903	1190	500
0	0	17402	12877	5	1254	1	904	1190	500
0	0	17395	12883	5	1259	1	907	1190	500
0	0	17387	12883	5	1264	1	906	1180	510
0	0	17378	12888	5	1269	1	905	1180	510
0	0	17368	12888	5	1274	1	907	1180	510
0	0	17360	12888	5	1279	1	907	1150	500
0	0	17351	12888	5	1284	1	907	1150	500
0	0	17345	12888	5	1289	1	907	1130	490
0	0	17339	12888	5	1294	1	907	1120	490
0	0	17332	12880	5	1299	1	907	1120	490
0	0	17325	12873	5	1304	1	906	1090	490
0	0	17317	12865	5	1309	1	906	1090	490
0	0	17311	12855	5	1314	1	905	1080	500
0	0	17304	12842	5	1319	1	905	1080	500
0	0	17299	12826	5	1324	1	906	1080	500
0	0	17293	12808	5	1329	1	906	1080	500
0	0	17288	12787	5	1334	1	905	1080	500
0	0	17283	12762	5	1339	1	906	1090	490
0	0	17279	12735	5	1344	1	907	1120	490
0	0	17279	12705	5	1349	1	907	1120	490
0	0	17275	12672	5	1354	1	910	1130	490
0	0	17275	12637	5	1359	1	911	1130	490
0	0	17275	12599	5	1364	1	911	1130	490
0	0	17280	12560	5	1369	1	914	1150	480
0	0	17285	12519	5	1374	1	916	1150	480
0	0	17290	12477	5	1379	1	920	1150	480
0	0	17294	12435	5	1384	1	921	1150	480
0	0	17300	12394	5	1389	1	922	1170	480
0	0	17306	12354	5	1394	1	922	1150	480
0	0	17311	12317	5	1399	1	921	1150	480
0	0	17319	12282	5	1404	1	923	1150	480
0	0	17325	12249	5	1409	1	922	1130	490
0	0	17330	12217	5	1414	1	922	1130	490
0	0	17336	12184	5	1419	1	922	1120	490
0	0	17340	12154	5	1424	1	922	1120	490
0	0	17344	12127	5	1429	1	920	1090	490
0	0	17350	12104	5	1434	1	919	1080	500
0	0	17355	12084	5	1439	1	917	1080	500
0	0	17360	12065	5	1444	1	908	1060	500
0	0	17366	12047	5	1449	1	889	1050	500
0	0	17371	12030	5	1454	1	861	1050	500
0	0	17376	12013	5	1459	1	826	1020	500
0	0	17382	11998	5	1464	1	772	1020	500
0	0	17388	11983	5	1469	1	621	1010	500
0	0	17394	11971	5	1474	1	372	1010	500
0	0	17401	11961	5	1479	1	149	990	510
0	0	17401	11961	5	1484	0	0	990	510
0	0	17413	11946	5	1489	0	0	970	510
0	0	17419	11942	5	1494	0	0	970	510
0	0	17423	11942	5	1499	0	0	950	510
0	0	17423	11942	5	1504	0	0	950	510
0	0	17423	11942	5	1509	0	0	940	510
0	0	17423	11942	5	1514	0	0	940	510
0	0	17423	11942	5	1519	0	0	940	510
0	0	17423	11947	5	1524	0	0	910	510
0	0	17423	11947	5	1529	0	0	910	510
0	0	17423	11953	5	1534	0	0	910	510
0	0	17427	11953	5	1539	0	0	900	510
0	0	17427	11959	5	1544	0	0	900	510
0	0	17427	11959	5	1549	0	0	900	500
0	0	17431	11965	5	1554	0	0	900	500
0	0	17431	11968	5	1559	0	0	900	480
0	0	17431	11972	5	1564	0	0	900	480
0	0	17436	11976	5	1569	0	0	900	480
0	0	17436	11980	5	1574	0	0	900	480
0	0	17436	11984	5	1579	0	0	900	480
0	0	17440	11989	5	1584	0	0	880	480
0	0	17440	11995	5	1589	0	0	880	480
0	0	17440	12001	5	1594	0	0	880	480
0	0	17445	12010	5	1599	0	0	880	480
0	0	17445	12019	5	1604	0	0	880	480
0	0	17451	12030	5	1609	0	0	880	480
0	0	17455	12040	5	1614	0	0	880	480
0	0	17460	12051	5	1619	0	0	900	470
0	0	17468	12062	5	1624	0	0	900	470
0	0	17480	12073	5	1629	0	0	900	470
0	0	17497	12086	5	1634	0	0	900	470
0	0	17519	12101	5	1639	0	0	900	480
0	0	17542	12118	5	1644	0	0	900	480
0	0	17564	12135	5	1649	0	0	900	480
0	0	17585	12151	5	1654	0	0	910	480
0	0	17604	12167	5	1659	0	0	910	480
0	0	17621	12182	5	1664	0	0	940	500
0	0	17637	12195	5	1669	0	0	950	500
0	0	17651	12208	5	1674	0	0	950	510
0	0	17663	12218	5	1679	0	0	970	510
0	0	17672	12227	5	1684	0	0	980	530
0	0	17677	12233	5	1689	0	0	990	530
0	0	17677	12236	5	1694	0	0	1000	540
0	0	17682	12236	5	1699	0	0	1020	530
0	0	17682	12236	5	1704	0	0	1020	530
0	0	17682	12236	5	1709	0	0	1030	550
0	0	17682	12236	5	1714	0	0	1050	550
0	0	17682	12236	2	1716	1	428	1050	560
0	0	17678	12231	5	1721	1	398	1050	560
0	0	17671	12227	5	1726	1	340	1080	560
0	0	17665	12223	5	1731	1	440	1080	560
0	0	17659	12223	5	1736	1	566	1080	560
0	0	17653	12217	5	1741	1	623	1080	560
0	0	17649	12217	5	1746	1	666	1080	560
0	0	17642	12213	5	1751	1	700	1080	560
0	0	17636	12209	5	1756	1	737	1080	560
0	0	17629	12205	5	1761	1	763	1080	560
0	0	17621	12201	5	1766	1	785	1080	560
0	0	17612	12197	5	1771	1	796	1080	560
0	0	17601	12191	5	1776	1	821	1080	560
0	0	17590	12185	5	1781	1	836	1080	560
0	0	17576	12179	5	1786	1	845	1080	560
0	0	17563	12172	5	1791	1	855	1080	560
0	0	17548	12165	5	1796	1	855	1070	550
0	0	17533	12156	5	1801	1	859	1070	550
0	0	17518	12145	5	1806	1	865	1060	530
0	0	17504	12132	5	1811	1	865	1040	530
0	0	17490	12117	5	1816	1	868	1040	530
0	0	17476	12101	5	1821	1	868	1040	530
0	0	17464	12083	5	1826	1	868	1040	530
0	0	17451	12064	5	1831	1	868	1040	530
0	0	17440	12044	5	1836	1	869	1020	530
0	0	17431	12024	5	1841	1	869	1020	520
0	0	17424	12003	5	1846	1	871	1020	520
0	0	17420	11984	5	1851	1	876	1010	500
0	0	17420	11965	5	1856	1	874	990	510
0	0	17416	11946	5	1861	1	873	990	510
0	0	17416	11926	5	1866	1	874	990	510
0	0	17416	11907	5	1871	1	874	970	510
0	0	17424	11890	5	1876	1	874	970	510
0	0	17432	11873	5	1881	1	875	970	510
0	0	17442	11861	5	1886	1	876	950	510
0	0	17453	11851	5	1891	1	877	950	510
0	0	17466	11845	5	1896	1	876	940	510
0	0	17479	11845	5	1901	1	876	940	510
0	0	17494	11841	5	1906	1	877	940	510
0	0	17509	11841	5	1911	1	877	910	510
0	0	17525	11849	5	1916	1	877	910	510
0	0	17543	11857	5	1921	1	878	900	510
0	0	17561	11867	5	1926	1	879	900	510
0	0	17580	11879	5	1931	1	880	900	510
0	0	17598	11895	5	1936	1	880	900	530
0	0	17615	11911	5	1941	1	880	900	530
0	0	17631	11930	5	1946	1	880	900	540
0	0	17645	11949	5	1951	1	880	900	540
0	0	17658	11970	5	1956	1	880	900	540
0	0	17670	11991	5	1961	1	880	900	540
0	0	17681	12013	5	1966	1	880	900	540
0	0	17691	12034	5	1971	1	880	900	560
0	0	17700	12054	5	1976	1	880	900	560
0	0	17707	12073	5	1981	1	880	900	570
0	0	17712	12091	5	1986	1	880	900	570
0	0	17717	12106	5	1991	1	880	900	570
0	0	17717	12119	5	1996	1	880	920	570
0	0	17721	12130	5	2001	1	880	920	570
0	0	17721	12138	5	2006	1	880	920	570
0	0	17721	12145	5	2011	1	880	950	570
0	0	17721	12150	5	2016	1	881	950	570
0	0	17721	12154	5	2021	1	881	950	570
0	0	17721	12158	5	2026	1	882	960	570
0	0	17721	12158	5	2031	1	883	960	570
0	0	17721	12161	5	2036	1	884	960	570
0	0	17721	12161	5	2041	1	887	990	570
0	0	17721	12161	5	2046	1	888	990	570
0	0	17721	12161	5	2051	1	889	990	570
0	0	17721	12161	5	2056	1	890	990	570
0	0	17717	12161	5	2061	1	891	1010	570
0	0	17717	12161	5	2066	1	893	1010	570
0	0	17717	12161	5	2071	1	894	1010	570
0	0	17717	12157	5	2076	1	895	1010	570
0	0	17717	12157	5	2081	1	896	1010	570
0	0	17717	12153	5	2086	1	898	1010	570
0	0	17717	12153	5	2091	1	898	1010	570
0	0	17714	12153	5	2096	1	900	1010	570
0	0	17714	12149	5	2101	1	901	1010	570
0	0	17714	12149	5	2106	1	902	1010	570
0	0	17714	12149	5	2111	1	903	1010	570
0	0	17710	12145	5	2116	1	903	1010	570
0	0	17710	12145	5	2121	1	903	1010	570
0	0	17705	12140	5	2126	1	903	1010	570
0	0	17705	12137	5	2131	1	903	1010	570
0	0	17701	12131	5	2136	1	903	1010	570
0	0	17701	12125	5	2141	1	903	1010	570
0	0	17701	12116	5	2146	1	904	990	570
0	0	17701	12107	5	2151	1	904	990	570
0	0	17701	12097	5	2156	1	905	990	570
0	0	17701	12085	5	2161	1	905	990	570
0	0	17701	12072	5	2166	1	905	990	570
0	0	17697	12056	5	2171	1	906	990	570
0	0	17697	12040	5	2176	1	906	990	570
0	0	17697	12026	5	2181	1	906	960	570
0	0	17697	12014	5	2186	1	906	960	570
0	0	17697	12004	5	2191	1	906	960	570
0	0	17697	11997	5	2196	1	905	960	570
0	0	17700	11989	5	2201	1	905	960	570
0	0	17704	11982	5	2206	1	907	960	570
0	0	17707	11974	5	2211	1	908	950	570
0	0	17712	11966	5	2216	1	908	950	570
0	0	17717	11961	5	2221	1	909	950	570
0	0	17720	11956	5	2226	1	910	950	570
0	0	17720	11956	5	2231	1	912	920	570
0	0	17726	11952	5	2236	1	915	920	570
0	0	17726	11952	5	2241	1	918	920	570
0	0	17731	11948	5	2246	1	922	920	570
0	0	17731	11948	5	2251	1	926	920	570
0	0	17736	11948	5	2256	1	930	920	590
0	0	17736	11948	5	2261	1	936	900	590
0	0	17740	11948	5	2266	1	940	900	600
0	0	17740	11948	5	2271	1	945	900	600
0	0	17744	11948	5	2276	1	950	900	600
0	0	17744	11948	5	2281	1	953	900	600
0	0	17751	11948	5	2286	1	958	900	600
0	0	17755	11948	5	2291	1	961	900	600
0	0	17755	11948	5	2296	1	964	900	600
0	0	17760	11944	5	2301	1	966	900	600
0	0	17760	11944	5	2306	1	968	900	600
0	0	17764	11944	5	2311	1	969	900	600
0	0	17764	11944	5	2316	1	972	900	600
0	0	17767	11944	5	2321	1	973	920	600
0	0	17767	11944	5	2326	1	975	920	620
0	0	17773	11944	5	2331	1	979	920	620
0	0	17778	11949	5	2336	1	984	920	630
0	0	17783	11953	5	2341	1	984	920	630
0	0	17790	11958	5	2346	1	985	920	630
0	0	17796	11962	5	2351	1	985	960	630
0	0	17801	11962	5	2356	1	985	960	630
0	0	17804	11966	5	2361	1	985	960	630
0	0	17808	11966	5	2366	1	985	960	630
0	0	17812	11966	5	2371	1	986	960	630
0	0	17817	11970	5	2376	1	986	960	630
0	0	17822	11970	5	2381	1	987	960	650
0	0	17827	11970	5	2386	1	987	990	650
0	0	17832	11970	5	2391	1	987	990	660
0	0	17836	11970	5	2396	1	987	990	660
0	0	17841	11970	5	2401	1	987	990	660
0	0	17846	11970	5	2406	1	987	990	660
0	0	17852	11970	5	2411	1	987	990	660
0	0	17859	11970	5	2416	1	987	990	660
0	0	17865	11975	5	2421	1	987	990	660
0	0	17871	11975	5	2426	1	986	990	660
0	0	17874	11979	5	2431	1	985	990	660
0	0	17878	11979	5	2436	1	985	990	660
0	0	17881	11979	5	2441	1	985	990	660
0	0	17887	11983	5	2446	1	985	990	660
0	0	17896	11988	5	2451	1	985	990	660
0	0	17907	11992	5	2456	1	985	1030	650
0	0	17919	11999	5	2461	1	985	1030	650
0	0	17934	12008	5	2466	1	985	1030	640
0	0	17950	12019	5	2471	1	985	1030	640
0	0	17965	12030	5	2476	1	984	1020	630
0	0	17981	12042	5	2481	1	985	1020	630
0	0	17997	12056	5	2486	1	985	1020	630
0	0	18013	12072	5	2491	1	985	1040	620
0	0	18031	12092	5	2496	1	984	1040	620
0	0	18049	12114	5	2501	1	984	1030	610
0	0	18066	12138	5	2506	1	984	1030	610
0	0	18081	12162	5	2511	1	983	1020	590
0	0	18095	12185	5	2516	1	983	1020	590
0	0	18107	12206	5	2521	1	983	1020	590
0	0	18118	12228	5	2526	1	983	1050	590
0	0	18130	12251	5	2531	1	982	1050	590
0	0	18140	12272	5	2536	1	982	1050	590
0	0	18148	12291	5	2541	1	982	1050	590
0	0	18156	12309	5	2546	1	982	1050	590
0	0	18160	12322	5	2551	1	982	1050	590
0	0	18165	12333	5	2556	1	982	1080	610
0	0	18169	12342	5	2561	1	982	1080	610
0	0	18169	12348	5	2566	1	982	1090	620
0	0	18173	12353	5	2571	1	982	1090	620
0	0	18173	12353	5	2576	1	982	1090	620
0	0	18173	12358	5	2581	1	981	1130	610
0	0	18173	12358	5	2586	1	981	1130	610
0	0	18173	12358	5	2591	1	980	1130	610
0	0	18173	12354	5	2596	1	980	1130	610
0	0	18170	12350	5	2601	1	979	1130	610
0	0	18170	12344	5	2606	1	979	1130	610
0	0	18165	12335	5	2611	1	979	1130	610
0	0	18161	12323	5	2616	1	979	1130	610
0	0	18156	12304	5	2621	1	978	1140	610
0	0	18150	12280	5	2626	1	980	1130	610
0	0	18145	12252	5	2631	1	981	1130	610
0	0	18145	12222	5	2636	1	981	1130	610
0	0	18141	12191	5	2641	1	982	1130	610
0	0	18141	12158	5	2646	1	982	1130	610
0	0	18137	12122	5	2651	1	983	1130	610
0	0	18133	12080	5	2656	1	984	1090	620
0	0	18128	12036	5	2661	1	983	1090	620
0	0	18124	11991	5	2666	1	985	1090	620
0	0	18121	11945	5	2671	1	985	1070	620
0	0	18121	11901	5	2676	1	985	1070	620
0	0	18117	11858	5	2681	1	985	1070	620
0	0	18117	11817	5	2686	1	985	1040	620
0	0	18113	11779	5	2691	1	985	1040	620
0	0	18113	11742	5	2696	1	985	1040	620
0	0	18109	11707	5	2701	1	983	1020	630
0	0	18109	11675	5	2706	1	983	1020	630
0	0	18109	11644	5	2711	1	982	1020	630
0	0	18109	11613	5	2716	1	980	980	630
0	0	18109	11584	5	2721	1	973	970	620
0	0	18109	11560	5	2726	1	971	970	620
0	0	18113	11540	5	2731	1	964	950	600
0	0	18113	11524	5	2736	1	953	950	600
0	0	18117	11512	5	2741	1	947	950	600
0	0	18117	11503	5	2746	1	937	950	600
0	0	18117	11497	5	2751	1	922	950	600
0	0	18117	11497	5	2756	1	909	950	600
0	0	18117	11497	5	2761	1	896	950	600
0	0	18120	11497	5	2766	1	880	920	600
0	0	18120	11497	5	2771	1	857	920	600
0	0	18120	11497	5	2776	1	823	920	600
0	0	18120	11497	5	2781	1	766	900	600
0	0	18120	11504	5	2786	1	672	900	600
0	0	18120	11509	5	2791	1	514	900	600
0	0	18115	11516	5	2796	1	346	900	600
0	0	18110	11525	5	2801	1	135	900	600
0	0	18110	11525	5	2806	0	0	900	600
0	0	18100	11554	5	2811	0	0	900	600
0	0	18096	11576	5	2816	0	0	900	600
0	0	18092	11601	5	2821	0	0	900	590
0	0	18088	11629	5	2826	0	0	900	590
0	0	18082	11658	5	2831	0	0	900	570
0	0	18076	11688	5	2836	0	0	900	570
0	0	18069	11719	5	2841	0	0	900	570
0	0	18063	11751	5	2846	0	0	900	570
0	0	18057	11783	5	2851	0	0	920	570
0	0	18053	11815	5	2856	0	0	910	560
0	0	18053	11844	5	2861	0	0	910	560
0	0	18049	11870	5	2866	0	0	910	540
0	0	18049	11893	5	2871	0	0	910	540
0	0	18049	11913	5	2876	0	0	910	540
0	0	18049	11931	5	2881	0	0	910	540
0	0	18049	11948	5	2886	0	0	910	540
0	0	18049	11965	5	2891	0	0	900	530
0	0	18049	11981	5	2896	0	0	900	530
0	0	18049	11997	5	2901	0	0	900	510
0	0	18054	12014	5	2906	0	0	900	510
0	0	18057	12031	5	2911	0	0	900	510
0	0	18061	12048	5	2916	0	0	900	510
0	0	18067	12067	5	2921	0	0	900	510
0	0	18067	12067	7	2928	1	287	900	530
0	0	18078	12100	5	2933	1	294	900	530
0	0	18084	12116	5	2938	1	287	900	540
0	0	18089	12132	5	2943	1	431	900	540
0	0	18096	12150	5	2948	1	506	900	540
0	0	18104	12171	5	2953	1	609	910	560
0	0	18114	12192	5	2958	1	694	910	560
0	0	18126	12213	5	2963	1	766	950	570
0	0	18140	12233	5	2968	1	801	950	570
0	0	18155	12251	5	2973	1	818	960	570
0	0	18171	12267	5	2978	1	833	960	570
0	0	18185	12282	5	2983	1	853	1000	590
0	0	18200	12295	5	2988	1	866	1000	590
0	0	18214	12306	5	2993	1	875	1020	590
0	0	18228	12316	5	2998	1	883	1020	590
0	0	18241	12323	5	3003	1	891	1020	590
0	0	18252	12328	5	3008	1	895	1050	590
0	0	18262	12328	5	3013	1	900	1070	610
0	0	18272	12333	5	3018	1	909	1070	610
0	0	18279	12333	5	3023	1	910	1070	620
0	0	18285	12333	5	3028	1	913	1090	620
0	0	18290	12333	5	3033	1	916	1090	620
0	0	18290	12328	5	3038	1	921	1090	620
0	0	18296	12323	5	3043	1	925	1130	610
0	0	18300	12317	5	3048	1	929	1130	610
0	0	18304	12309	5	3053	1	933	1130	610
0	0	18309	12299	5	3058	1	936	1130	610
0	0	18314	12287	5	3063	1	939	1150	630
0	0	18318	12274	5	3068	1	943	1150	630
0	0	18323	12259	5	3073	1	944	1160	640
0	0	18328	12244	5	3078	1	946	1160	640
0	0	18328	12229	5	3083	1	947	1160	640
0	0	18335	12215	5	3088	1	947	1160	640
0	0	18339	12202	5	3093	1	947	1160	640
0	0	18339	12190	5	3098	1	947	1160	640
0	0	18346	12179	5	3103	1	947	1160	640
0	0	18351	12166	5	3108	1	947	1120	640
0	0	18355	12154	5	3113	1	947	1140	660
0	0	18360	12144	5	3118	1	947	1140	660
0	0	18365	12135	5	3123	1	947	1150	670
0	0	18372	12128	5	3128	1	947	1150	670
0	0	18378	12123	5	3133	1	946	1120	670
0	0	18383	12120	5	3138	1	945	1120	670
0	0	18387	12120	5	3143	1	945	1120	670
0	0	18390	12120	5	3148	1	945	1120	670
0	0	18395	12120	5	3153	1	945	1120	670
0	0	18403	12120	5	3158	1	946	1080	680
0	0	18414	12123	5	3163	1	946	1080	680
0	0	18426	12129	5	3168	1	945	1080	680
0	0	18440	12137	5	3173	1	942	1080	680
0	0	18453	12145	5	3178	1	945	1080	680
0	0	18464	12155	5	3183	1	944	1080	680
0	0	18476	12168	5	3188	1	944	1080	680
0	0	18488	12185	5	3193	1	944	1070	670
0	0	18501	12205	5	3198	1	943	1070	670
0	0	18513	12228	5	3203	1	942	1050	650
0	0	18524	12252	5	3208	1	941	1050	650
0	0	18533	12276	5	3213	1	941	1050	650
0	0	18542	12300	5	3218	1	940	1050	650
0	0	18552	12324	5	3223	1	940	1050	650
0	0	18561	12346	5	3228	1	940	1050	650
0	0	18569	12366	5	3233	1	939	1050	650
0	0	18576	12382	5	3238	1	939	1050	650
0	0	18580	12395	5	3243	1	939	1050	650
0	0	18584	12407	5	3248	1	940	1050	650
0	0	18588	12415	5	3253	1	940	1050	650
0	0	18588	12421	5	3258	1	940	1070	670
0	0	18592	12426	5	3263	1	940	1110	670
0	0	18592	12426	5	3268	1	941	1120	670
0	0	18592	12426	5	3273	1	941	1120	670
0	0	18592	12426	5	3278	1	940	1120	670
0	0	18588	12423	5	3283	1	941	1120	670
0	0	18588	12417	5	3288	1	941	1120	670
0	0	18581	12408	5	3293	1	941	1150	670
0	0	18574	12393	5	3298	1	946	1150	670
0	0	18566	12373	5	3303	1	950	1150	670
0	0	18556	12349	5	3308	1	951	1150	670
0	0	18547	12323	5	3313	1	950	1150	670
0	0	18539	12294	5	3318	1	952	1150	670
0	0	18528	12265	5	3323	1	954	1150	670
0	0	18520	12236	5	3328	1	956	1150	670
0	0	18515	12208	5	3333	1	957	1120	670
0	0	18515	12185	5	3338	1	958	1120	670
0	0	18515	12165	5	3343	1	958	1120	670
0	0	18521	12149	5	3348	1	957	1120	670
0	0	18527	12136	5	3353	1	957	1080	680
0	0	18533	12125	5	3358	1	958	1080	680
0	0	18540	12116	5	3363	1	957	1080	680
0	0	18547	12111	5	3368	1	956	1050	680
0	0	18553	12111	5	3373	1	955	1050	680
0	0	18557	12107	5	3378	1	954	1050	680
0	0	18557	12107	5	3383	1	950	1000	690
0	0	18564	12107	5	3388	1	941	1000	690
0	0	18568	12111	5	3393	1	923	1000	690
0	0	18574	12116	5	3398	1	898	1000	690
0	0	18581	12124	5	3403	1	865	980	690
0	0	18587	12135	5	3408	1	811	980	690
0	0	18592	12151	5	3413	1	627	980	690
0	0	18595	12171	5	3418	1	310	980	690
0	0	18595	12171	5	3423	0	0	980	690
0	0	18599	12226	5	3428	0	0	990	710
0	0	18599	12258	5	3433	0	0	990	710
0	0	18599	12290	5	3438	0	0	990	720
0	0	18599	12320	5	3443	0	0	990	720
0	0	18592	12349	5	3448	0	0	990	720
0	0	18592	12377	5	3453	0	0	990	720
0	0	18592	12405	5	3458	0	0	1020	720
0	0	18592	12435	5	3463	0	0	1020	720
0	0	18602	12465	5	3468	0	0	1020	720
0	0	18613	12496	5	3473	0	0	1080	710
0	0	18625	12527	5	3478	0	0	1080	710
0	0	18638	12556	5	3483	0	0	1110	710
0	0	18649	12585	5	3488	0	0	1160	700
0	0	18660	12613	5	3493	0	0	1160	700
0	0	18670	12638	5	3498	0	0	1180	700
0	0	18677	12661	5	3503	0	0	1230	690
0	0	18682	12682	5	3508	0	0	1300	670
0	0	18682	12701	5	3513	0	0	1310	670
0	0	18682	12719	5	3518	0	0	1350	650
0	0	18682	12737	5	3523	0	0	1370	650
0	0	18682	12752	5	3528	0	0	1430	640
0	0	18676	12764	5	3533	0	0	1450	640
0	0	18672	12775	5	3538	0	0	1490	630
0	0	18667	12783	5	3543	0	0	1500	620
0	0	18662	12788	5	3548	0	0	1520	600
0	0	18657	12792	5	3553	0	0	1530	590
0	0	18652	12792	5	3558	0	0	1530	590
0	0	18647	12792	5	3563	0	0	1550	580
0	0	18647	12792	5	3568	1	889	1550	580
0	0	18634	12792	5	3573	1	946	1540	570
0	0	18627	12788	5	3578	1	935	1520	590
0	0	18619	12788	5	3583	1	958	1490	580
0	0	18619	12788	5	3588	1	973	1490	580
0	0	18619	12788	5	3593	1	982	1470	590
0	0	18619	12788	5	3598	1	986	1470	590
0	0	18619	12784	5	3603	1	987	1450	600
0	0	18619	12784	5	3608	1	986	1440	610
0	0	18619	12784	5	3613	1	986	1440	610
0	0	18624	12784	5	3618	1	985	1410	630
0	0	18624	12784	5	3623	1	985	1410	630
0	0	18624	12784	5	3628	1	985	1400	630
0	0	18624	12784	5	3633	1	983	1400	630
0	0	18627	12784	5	3638	1	982	1370	650
0	0	18627	12784	5	3643	1	972	1370	650
0	0	18627	12784	5	3648	1	955	1370	650
0	0	18627	12784	5	3653	1	931	1370	650
0	0	18627	12784	5	3658	1	897	1370	650
0	0	18627	12784	5	3663	1	846	1370	650
0	0	18623	12784	5	3668	1	700	1400	630
0	0	18623	12779	5	3673	1	277	1400	630
0	0	18623	12779	5	3678	0	0	1400	630
0	0	18619	12771	5	3683	0	0	1400	630
0	0	18615	12764	5	3688	0	0	1400	630
0	0	18611	12757	5	3693	0	0	1400	630
0	0	18608	12753	5	3698	0	0	1400	630
0	0	18608	12753	5	3703	0	0	1400	630
0	0	18608	12753	5	3708	0	0	1400	630
0	0	18616	12753	5	3713	0	0	1410	630
0	0	18627	12760	5	3718	0	0	1410	630
0	0	18644	12765	5	3723	0	0	1440	610
0	0	18665	12772	5	3728	0	0	1480	610
0	0	18692	12780	5	3733	0	0	1510	600
0	0	18725	12789	5	3738	0	0	1530	590
0	0	18765	12802	5	3743	0	0	1580	580
0	0	18811	12815	5	3748	0	0	1590	570
0	0	18860	12828	5	3753	0	0	1610	550
0	0	18906	12838	5	3758	0	0	1620	530
0	0	18951	12845	5	3763	0	0	1590	510
0	0	18994	12845	5	3768	0	0	1550	500
0	0	19034	12845	5	3773	0	0	1480	500
0	0	19071	12845	5	3778	0	0	1430	500
0	0	19102	12837	5	3783	0	0	1370	480
0	0	19128	12830	5	3788	0	0	1340	470
0	0	19150	12819	5	3793	0	0	1290	440
0	0	19166	12806	5	3798	0	0	1260	410
0	0	19177	12789	5	3803	0	0	1210	380
0	0	19184	12771	5	3808	0	0	1190	350
0	0	19184	12750	5	3813	0	0	1170	320
0	0	19184	12728	5	3818	0	0	1130	280
0	0	19180	12704	5	3823	0	0	1130	280
0	0	19170	12678	5	3828	0	0	1110	280
0	0	19158	12652	5	3833	0	0	1110	280
0	0	19144	12624	5	3838	0	0	1110	280
0	0	19125	12598	5	3843	0	0	1110	280
0	0	19106	12574	5	3848	0	0	1110	280
0	0	19082	12551	5	3853	0	0	1110	280
0	0	19056	12533	5	3858	0	0	1130	280
0	0	19028	12516	5	3863	0	0	1140	280
0	0	18999	12500	5	3868	0	0	1140	280
0	0	18968	12485	5	3873	0	0	1130	280
0	0	18935	12471	5	3878	0	0	1110	280
0	0	18903	12458	5	3883	0	0	1090	290
0	0	18870	12445	5	3888	0	0	1080	290
0	0	18843	12434	5	3893	0	0	1070	290
0	0	18819	12422	5	3898	0	0	1050	290
0	0	18798	12411	5	3903	0	0	1040	290
0	0	18780	12402	5	3908	0	0	1060	340
0	0	18763	12392	5	3913	0	0	1070	370
0	0	18747	12383	5	3918	0	0	1070	400
0	0	18733	12375	5	3923	0	0	1080	430
0	0	18720	12367	5	3928	0	0	1090	450
0	0	18708	12360	5	3933	0	0	1090	480
0	0	18696	12353	5	3938	0	0	1110	510
0	0	18683	12347	5	3943	0	0	1120	540
0	0	18672	12341	5	3948	0	0	1140	570
0	0	18661	12336	5	3953	0	0	1130	600
0	0	18650	12331	5	3958	0	0	1160	630
0	0	18638	12325	5	3963	0	0	1160	630
0	0	18627	12320	5	3968	0	0	1160	630
0	0	18614	12314	5	3973	0	0	1160	630
0	0	18604	12307	5	3978	0	0	1130	610
0	0	18595	12301	5	3983	0	0	1120	600
0	0	18586	12293	5	3988	0	0	1120	600
0	0	18579	12284	5	3993	0	0	1100	580
0	0	18570	12277	5	3998	0	0	1100	580
0	0	18570	12277	6	4004	1	241	1090	570
0	0	18552	12261	5	4009	1	184	1090	570
0	0	18542	12253	5	4014	1	142	1050	560
0	0	18532	12243	5	4019	1	290	1050	560
0	0	18525	12233	5	4024	1	356	1050	560
0	0	18520	12225	5	4029	1	401	1050	560
0	0	18516	12218	5	4034	1	454	1050	550
0	0	18516	12212	5	4039	1	491	1050	550
0	0	18511	12206	5	4044	1	547	1020	530
0	0	18511	12201	5	4049	1	601	1020	530
0	0	18511	12197	5	4054	1	651	1020	530
0	0	18511	12193	5	4059	1	704	1020	530
0	0	18517	12188	5	4064	1	743	1020	530
0	0	18521	12183	5	4069	1	759	1020	530
0	0	18526	12177	5	4074	1	772	1020	530
0	0	18531	12172	5	4079	1	786	1020	530
0	0	18537	12166	5	4084	1	814	1020	530
0	0	18547	12161	5	4089	1	833	1020	530
0	0	18560	12157	5	4094	1	843	1020	530
0	0	18576	12157	5	4099	1	856	1020	530
0	0	18593	12153	5	4104	1	859	1000	540
0	0	18610	12153	5	4109	1	868	1000	540
0	0	18628	12153	5	4114	1	871	1000	560
0	0	18646	12153	5	4119	1	883	1000	560
0	0	18666	12160	5	4124	1	887	1010	570
0	0	18687	12165	5	4129	1	892	1010	570
0	0	18709	12171	5	4134	1	898	1010	570
0	0	18731	12178	5	4139	1	900	1020	580
0	0	18754	12186	5	4144	1	903	1020	580
0	0	18776	12197	5	4149	1	905	1020	590
0	0	18799	12210	5	4154	1	909	1020	590
0	0	18821	12224	5	4159	1	914	1030	610
0	0	18843	12240	5	4164	1	916	1030	610
0	0	18865	12258	5	4169	1	917	1040	620
0	0	18884	12277	5	4174	1	918	1050	640
0	0	18901	12296	5	4179	1	921	1050	640
0	0	18918	12316	5	4184	1	924	1050	640
0	0	18934	12336	5	4189	1	924	1070	620
0	0	18950	12356	5	4194	1	926	1070	610
0	0	18962	12375	5	4199	1	925	1050	590
0	0	18971	12393	5	4204	1	926	1040	560
0	0	18979	12409	5	4209	1	926	1030	550
0	0	18985	12424	5	4214	1	926	1020	530
0	0	18992	12438	5	4219	1	926	1030	520
0	0	18997	12453	5	4224	1	926	1020	500
0	0	18997	12467	5	4229	1	926	1010	470
0	0	19001	12479	5	4234	1	926	1010	460
0	0	19001	12489	5	4239	1	926	1020	430
0	0	19001	12498	5	4244	1	926	1010	410
0	0	19001	12505	5	4249	1	925	1000	390
0	0	19001	12511	5	4254	1	925	1000	380
0	0	19001	12517	5	4259	1	925	1000	360
0	0	19001	12522	5	4264	1	925	990	350
0	0	19005	12527	5	4269	1	925	990	330
0	0	19005	12532	5	4274	1	925	1000	330
0	0	19011	12536	5	4279	1	924	1000	330
0	0	19011	12541	5	4284	1	924	1000	330
0	0	19018	12541	5	4289	1	924	1000	330
0	0	19022	12546	5	4294	1	924	1000	330
0	0	19026	12546	5	4299	1	924	1010	330
0	0	19030	12546	5	4304	1	924	1010	330
0	0	19030	12546	5	4309	1	924	1000	320
0	0	19036	12541	5	4314	1	925	1000	320
0	0	19041	12536	5	4319	1	926	990	300
0	0	19047	12530	5	4324	1	928	990	300
0	0	19054	12522	5	4329	1	929	990	300
0	0	19062	12512	5	4334	1	930	990	300
0	0	19070	12500	5	4339	1	933	990	300
0	0	19076	12485	5	4344	1	938	990	300
0	0	19081	12468	5	4349	1	940	990	300
0	0	19084	12450	5	4354	1	940	990	300
0	0	19084	12428	5	4359	1	942	1000	320
0	0	19084	12405	5	4364	1	949	1000	320
0	0	19084	12379	5	4369	1	951	1000	330
0	0	19084	12350	5	4374	1	951	1000	330
0	0	19084	12322	5	4379	1	953	1000	330
0	0	19084	12292	5	4384	1	955	990	330
0	0	19081	12264	5	4389	1	956	990	330
0	0	19076	12238	5	4394	1	956	990	330
0	0	19076	12214	5	4399	1	957	980	350
0	0	19072	12194	5	4404	1	956	980	350
0	0	19072	12177	5	4409	1	955	990	360
0	0	19072	12164	5	4414	1	955	970	360
0	0	19072	12155	5	4419	1	954	970	360
0	0	19077	12151	5	4424	1	952	970	380
0	0	19077	12151	5	4429	1	951	970	380
0	0	19077	12151	5	4434	1	949	960	390
0	0	19082	12151	5	4439	1	948	960	390
0	0	19082	12156	5	4444	1	946	960	390
0	0	19086	12162	5	4449	1	944	950	390
0	0	19086	12170	5	4454	1	942	950	390
0	0	19091	12183	5	4459	1	942	950	390
0	0	19095	12199	5	4464	1	941	950	390
0	0	19102	12220	5	4469	1	941	950	390
0	0	19111	12244	5	4474	1	939	950	390
0	0	19122	12267	5	4479	1	938	950	390
0	0	19132	12288	5	4484	1	937	950	390
0	0	19143	12308	5	4489	1	936	950	390
0	0	19155	12326	5	4494	1	936	950	390
0	0	19164	12343	5	4499	1	935	950	380
0	0	19175	12360	5	4504	1	934	950	380
0	0	19186	12375	5	4509	1	934	950	360
0	0	19197	12388	5	4514	1	935	950	360
0	0	19208	12398	5	4519	1	935	950	360
0	0	19218	12405	5	4524	1	935	970	360
0	0	19228	12410	5	4529	1	936	970	360
0	0	19236	12414	5	4534	1	936	970	360
0	0	19245	12418	5	4539	1	936	970	360
0	0	19255	12418	5	4544	1	937	970	360
0	0	19264	12418	5	4549	1	937	970	360
0	0	19272	12421	5	4554	1	937	970	350
0	0	19281	12421	5	4559	1	938	970	350
0	0	19288	12418	5	4564	1	939	970	330
0	0	19295	12414	5	4569	1	941	980	330
0	0	19303	12407	5	4574	1	943	980	330
0	0	19310	12399	5	4579	1	947	980	330
0	0	19316	12388	5	4584	1	951	980	330
0	0	19322	12375	5	4589	1	953	980	330
0	0	19326	12363	5	4594	1	957	980	330
0	0	19329	12352	5	4599	1	959	980	330
0	0	19333	12341	5	4604	1	964	980	330
0	0	19337	12327	5	4609	1	969	980	330
0	0	19341	12313	5	4614	1	970	980	330
0	0	19341	12295	5	4619	1	970	970	330
0	0	19341	12277	5	4624	1	975	970	330
0	0	19341	12260	5	4629	1	975	970	350
0	0	19345	12245	5	4634	1	975	970	350
0	0	19345	12235	5	4639	1	974	970	360
0	0	19349	12228	5	4644	1	974	970	360
0	0	19349	12220	5	4649	1	974	970	360
0	0	19352	12212	5	4654	1	973	970	360
0	0	19352	12204	5	4659	1	972	950	380
0	0	19358	12195	5	4664	1	971	950	380
0	0	19358	12189	5	4669	1	968	960	390
0	0	19364	12184	5	4674	1	960	950	390
0	0	19364	12180	5	4679	1	949	950	390
0	0	19368	12180	5	4684	1	935	950	390
0	0	19368	12175	5	4689	1	916	950	390
0	0	19372	12175	5	4694	1	891	950	390
0	0	19372	12175	5	4699	1	856	930	410
0	0	19377	12171	5	4704	1	792	930	410
0	0	19377	12171	5	4709	1	621	940	420
0	0	19384	12171	5	4714	1	290	940	420
0	0	19384	12171	5	4719	0	0	940	420
0	0	19395	12180	5	4724	0	0	940	420
0	0	19404	12188	5	4729	0	0	940	420
0	0	19410	12197	5	4734	0	0	940	420
0	0	19415	12208	5	4739	0	0	940	420
0	0	19415	12222	5	4744	0	0	940	420
0	0	19415	12236	5	4749	0	0	940	420
0	0	19415	12251	5	4754	0	0	940	420
0	0	19420	12267	5	4759	0	0	940	420
0	0	19425	12284	5	4764	0	0	940	420
0	0	19433	12303	5	4769	0	0	940	420
0	0	19444	12323	5	4774	0	0	930	410
0	0	19458	12347	5	4779	0	0	950	390
0	0	19477	12374	5	4784	0	0	950	380
0	0	19499	12408	5	4789	0	0	950	360
0	0	19525	12446	5	4794	0	0	950	350
0	0	19552	12490	5	4799	0	0	960	320
0	0	19581	12536	5	4804	0	0	970	300
0	0	19610	12584	5	4809	0	0	980	300
0	0	19641	12631	5	4814	0	0	990	300
0	0	19674	12678	5	4819	0	0	1010	300
0	0	19709	12724	5	4824	0	0	1030	290
0	0	19748	12770	5	4829	0	0	1050	290
0	0	19748	12770	5	4834	0	0	1050	290
