# Supplementary material for: “Let Me Hear Your Handwriting!” Evaluating the Movement Fluency from Its Sonification
Source: PLoS One. 2015 Jun 17;10(6):e0128388. doi: 10.1371/journal.pone.0128388 (PMC4470513; doi:10.1371/journal.pone.0128388)
Supplement: S2 Dataset — (TXT) [file pone.0128388.s005.txt]

	IMPLICIT	IMPLICIT	IMPLICIT	IMPLICIT	IMPLICIT	IMPLICIT	IMPLICIT	IMPLICIT	IMPLICIT	IMPLICIT	IMPLICIT	IMPLICIT	IMPLICIT	IMPLICIT	IMPLICIT	IMPLICIT	IMPLICIT	IMPLICIT	IMPLICIT	IMPLICIT	IMPLICIT	IMPLICIT	IMPLICIT	IMPLICIT	IMPLICIT	IMPLICIT	IMPLICIT	IMPLICIT	IMPLICIT	IMPLICIT	IMPLICIT	IMPLICIT	IMPLICIT	IMPLICIT	IMPLICIT	IMPLICIT	IMPLICIT	IMPLICIT	IMPLICIT	IMPLICIT	IMPLICIT	IMPLICIT	IMPLICIT	IMPLICIT	IMPLICIT	EXPLICIT	EXPLICIT	EXPLICIT	EXPLICIT
	DC	DC	DC	DC	DC	DC	DC	DC	DC	DC	DC	DC	DC	DC	DC	PC	PC	PC	PC	PC	PC	PC	PC	PC	PC	PC	PC	PC	PC	PC	PA	PA	PA	PA	PA	PA	PA	PA	PA	PA	PA	PA	PA	PA	PA	DC	DC	DC	DC
Listener 1	9	15	10	15	13	13	16	11	10	9	14	14	10	9	12	17	8	16	11	15	15	11	9	9	12	6	11	14	13	10	14	7	15	16	14	11	11	14	10	17	8	7	8	7	9	10	6	7	7
Listener 2	5	3	4	6	7	9	4	5	5	4	9	5	6	9	5	10	5	10	6	11	12	12	8	6	7	9	8	7	9	6	10	14	14	7	4	7	12	12	7	8	12	9	13	13	11	5	5	5	5
Listener 3	5	10	5	6	3	2	3	6	8	14	9	9	2	8	3	17	17	17	16	15	18	16	18	12	10	7	6	13	12	12	18	20	19	18	16	15	18	17	16	13	19	19	18	15	20	10	9	10	7
Listener 4	15	13	10	11	13	14	11	13	13	14	9	13	11	14	12	13	14	15	12	10	11	14	12	12	15	14	14	11	15	13	7	7	6	9	9	12	8	12	8	5	5	6	7	7	4	7	4	6	8
Listener 5	7	4	9	10	0	5	3	11	7	10	6	2	1	12	12	19	12	16	17	13	16	15	20	18	9	8	10	6	16	17	17	19	18	14	14	10	16	12	11	14	15	15	18	14	17	10	9	0	8
Listener 6	7	9	9	12	2	9	6	4	6	11	8	4	7	15	5	12	11	14	10	11	14	16	14	17	10	6	11	12	8	14	15	15	13	14	13	18	13	10	14	6	12	10	10	11	16	4	7	3	9
Listener 7	1	1	5	10	1	0	3	4	2	5	5	3	10	8	6	15	13	9	13	12	14	8	19	7	13	11	9	8	12	8	15	20	20	17	14	15	14	18	16	17	17	19	16	13	18	1	2	0	1
Listener 8	9	6	10	3	2	1	1	4	7	15	9	4	1	4	7	8	7	10	11	9	11	18	20	20	10	6	6	7	14	14	16	13	14	12	13	14	15	15	17	12	13	13	12	16	16	3	5	3	10
Listener 9	3	2	3	8	13	5	7	4	4	9	6	4	9	8	7	11	10	18	15	14	15	13	14	12	7	11	17	10	8	13	18	20	20	19	18	18	18	14	16	16	17	18	17	15	19	6	5	3	8
Listener 10	0	3	2	2	1	0	3	3	1	13	5	1	2	7	6	15	12	14	12	14	13	10	10	14	6	4	8	13	12	14	12	13	9	14	9	8	13	11	10	8	9	12	10	11	9	10	2	5	3
Listener 11	10	11	8	6	4	5	6	11	11	8	8	7	8	4	5	7	7	13	10	9	10	15	17	17	12	12	10	8	13	12	15	15	16	9	15	13	10	13	16	9	12	9	12	12	16	12	7	7	4
Listener 12	8	6	9	5	3	1	5	9	7	12	10	5	3	4	5	14	12	14	17	16	15	14	16	16	10	10	7	13	14	15	13	15	16	11	14	9	17	18	19	10	14	17	14	12	15	2	10	4	2
Listener 13	4	8	6	3	5	0	0	3	2	7	6	0	3	0	2	13	14	16	7	10	0	9	18	11	6	6	9	4	16	18	20	18	15	18	19	18	15	12	18	20	5	12	7	18	14	2	0	2	0
Listener 14	7	13	8	14	12	15	15	11	16	11	12	14	15	15	12	12	12	6	10	12	12	6	9	4	11	7	10	13	10	11	7	10	9	10	11	7	13	8	9	11	8	13	12	11	12	7	5	7	9
Listener 15	5	1	8	9	3	0	2	7	7	9	6	3	3	2	10	16	12	10	12	15	11	16	18	19	13	6	9	8	5	10	12	12	11	5	16	13	12	13	17	10	12	14	13	13	12	1	0	1	8
Listener 16	6	5	8	5	3	2	6	7	4	13	9	5	4	5	5	13	13	14	13	14	11	14	11	18	5	10	7	8	12	11	12	14	17	15	14	13	15	13	14	12	13	14	10	13	12	7	5	7	5
Listener 17	2	4	10	2	5	5	5	10	2	15	5	5	5	5	5	2	10	5	10	2	12	15	20	20	16	10	5	5	12	10	5	2	15	5	5	12	12	10	12	5	5	5	16	5	5	2	1	8	1
Listener 18	3	13	5	0	2	12	2	13	15	5	2	0	0	10	5	20	17	20	9	14	14	20	18	18	3	10	10	14	10	15	16	18	10	10	0	12	12	10	10	15	15	12	2	5	13	0	0	0	0
Listener 19	0	14	5	2	0	2	1	4	10	15	3	8	0	2	2	8	17	17	8	10	19	17	14	8	4	16	3	8	10	10	18	19	19	15	15	15	18	19	17	15	16	18	18	20	20	8	7	3	3
Listener 20	7	3	8	8	8	6	7	4	6	11	5	5	9	6	9	12	11	9	7	6	11	13	8	16	6	6	9	6	9	12	15	13	13	14	9	14	13	13	15	14	14	15	15	13	13	4	3	5	5
Listener 21	10	12	13	4	12	15	13	13	8	11	11	10	10	3	5	11	10	14	12	12	9	16	16	16	6	13	7	15	6	13	12	9	13	14	15	10	12	12	11	13	11	12	15	16	10	13	8	8	4
Listener 22	9	10	6	7	7	12	5	3	9	9	12	4	12	9	7	13	15	15	14	10	14	17	17	19	9	14	15	16	17	15	7	18	18	13	18	14	13	11	16	7	3	15	16	10	17	5	1	4	7
Listener 23	10	10	12	8	7	12	5	3	3	11	9	8	3	8	8	16	8	13	13	15	12	18	19	18	5	8	10	11	13	12	12	10	10	9	5	5	10	10	11	8	8	5	10	14	17	5	2	8	3
Listener 24	12	3	14	5	10	1	2	5	7	16	8	6	4	6	6	8	10	18	15	8	12	18	19	20	12	11	13	8	12	11	15	10	9	14	17	14	17	14	17	13	10	12	16	9	14	1	9	1	3
Listener 25	9	11	11	9	11	10	12	9	12	10	12	12	10	9	10	11	12	10	10	11	11	10	14	12	13	13	13	12	11	11	11	11	10	9	9	9	10	11	13	9	9	9	11	13	12	11	7	7	7
Listener 26	4	1	2	7	9	3	6	5	4	11	8	7	1	6	8	10	12	12	10	13	13	11	18	14	8	7	15	7	11	14	16	17	15	14	13	14	16	14	15	13	15	14	9	14	16	5	0	4	5
Listener 27	12	17	18	6	5	8	16	11	11	14	14	17	11	11	11	8	12	15	13	3	12	17	14	16	13	14	12	12	11	13	4	2	10	9	6	12	12	9	9	2	2	5	5	3	3	9	5	10	2
Listener 28	7	8	17	14	7	12	8	15	8	8	9	10	10	13	7	14	14	13	13	11	13	7	15	15	7	14	8	13	15	15	11	11	7	7	12	7	8	14	14	8	5	8	7	13	16	8	5	7	8
Listener 29	12	13	8	8	10	14	16	8	10	8	14	7	11	7	8	15	15	17	8	12	7	13	12	10	15	9	12	12	15	14	16	10	13	16	15	17	13	15	13	7	12	15	17	15	16	5	2	6	5
Listener 30	18	17	18	12	11	13	10	19	15	16	17	16	10	12	11	12	12	13	12	15	10	16	18	14	18	19	17	20	14	16	12	10	9	11	14	13	13	12	10	8	10	8	9	9	11	3	5	6	9
Listener 31	2	2	12	17	15	6	6	2	11	5	5	5	7	3	6	14	16	4	4	18	9	14	14	9	2	4	5	12	4	16	16	9	16	6	9	8	8	16	16	7	6	8	15	6	7	5	1	2	4
Listener 32	12	8	5	7	16	12	5	7	8	8	11	5	11	14	11	12	10	8	6	9	13	13	12	12	12	10	7	14	7	13	16	16	16	12	15	14	11	10	12	16	15	13	16	16	14	7	6	8	7
Listener 33	6	1	4	6	7	16	5	5	8	1	10	11	8	11	5	8	8	9	9	10	5	15	18	14	5	10	3	2	9	18	19	11	13	16	16	6	14	19	11	12	17	13	1	9	7	2	0	1	1
Listener 34	6	3	8	6	8	10	3	3	8	12	12	7	6	2	7	2	13	11	10	5	14	12	16	16	9	10	13	5	9	12	13	14	11	12	15	14	14	14	10	12	11	7	11	13	13	3	3	4	9
Listener 35	8	8	8	13	15	16	9	8	9	9	11	10	11	10	9	10	9	11	9	11	11	8	11	11	9	10	10	11	12	9	13	11	12	14	13	16	12	12	10	15	12	12	12	10	12	7	7	8	7
Listener 36	1	17	14	18	15	20	20	3	2	1	5	13	20	15	18	16	1	5	8	1	9	1	0	0	0	9	0	11	1	11	6	13	7	14	10	17	7	11	13	11	3	15	7	1	0	7	0	3	0
Listener 37	5	0	4	4	12	7	2	1	2	13	9	10	6	4	8	11	12	14	9	6	11	12	13	17	6	12	6	13	9	15	16	16	17	13	15	16	14	19	16	15	14	16	16	14	17	3	8	4	10
Listener 38	7	2	8	2	8	3	14	4	18	16	10	8	5	7	3	13	5	12	12	11	14	13	5	20	4	17	7	4	8	10	11	15	14	10	10	15	13	14	18	8	14	8	12	9	17	7	3	4	4
Listener 39	2	1	3	8	15	9	6	2	4	7	9	3	4	5	7	8	9	10	8	11	12	11	10	17	9	6	5	6	12	10	16	12	14	16	15	16	13	13	18	13	15	15	13	16	14	8	2	7	4
Listener 40	6	5	8	12	9	11	8	5	8	7	7	8	9	9	10	9	6	5	8	6	7	8	8	5	8	7	10	7	7	6	4	7	5	7	8	10	9	10	12	5	7	5	5	5	3	11	10	7	7
Listener 41	5	1	4	10	11	12	5	6	2	4	6	7	5	8	9	6	6	9	17	15	15	8	10	11	5	13	11	8	10	13	17	12	16	13	18	16	8	15	11	12	17	14	9	13	10	6	5	6	11
Listener 42	3	5	7	5	2	2	3	3	2	8	6	4	1	5	4	10	13	2	14	10	12	13	15	17	9	10	9	8	7	8	14	10	16	10	10	10	14	12	13	13	12	12	13	12	15	8	7	8	9
Listener 43	1	3	5	6	12	11	6	3	4	7	7	6	8	11	10	10	8	10	7	12	10	16	16	5	5	5	6	15	10	11	12	15	10	16	15	14	12	14	15	18	14	15	15	12	10	10	6	5	10
Listener 44	15	9	7	5	3	3	3	5	4	15	8	14	4	6	5	9	10	15	9	9	15	14	13	16	16	14	13	14	7	13	14	13	12	9	14	16	10	13	9	16	14	13	15	12	13	4	2	5	5
Listener 45	9	8	9	11	10	13	10	7	7	8	9	8	7	12	15	10	16	19	8	14	15	17	20	17	9	8	16	9	16	11	19	19	16	16	13	16	17	18	17	15	19	10	15	20	18	5	5	5	7
Listener 46	5	15	5	0	5	0	4	18	14	3	0	20	5	0	0	13	3	20	18	15	20	5	0	0	5	5	0	20	15	13	13	13	13	10	13	10	13	12	5	5	0	13	0	0	13	16	11	10	3
Listener 47	8	10	10	9	12	9	12	8	6	10	9	12	8	8	8	11	12	15	12	12	13	11	8	14	10	11	11	14	9	15	16	14	12	16	12	15	14	14	14	15	16	16	12	13	15	10	6	7	8
Listener 48	10	8	5	3	11	5	3	11	8	11	10	13	6	9	11	13	10	10	9	12	12	13	15	17	9	12	11	12	10	13	15	15	15	11	13	14	16	16	15	15	13	12	13	13	13	7	8	5	10
[truncated: 41 more columns]
