# Supplementary material for: “Let Me Hear Your Handwriting!” Evaluating the Movement Fluency from Its Sonification
Source: PLoS One. 2015 Jun 17;10(6):e0128388. doi: 10.1371/journal.pone.0128388 (PMC4470513; doi:10.1371/journal.pone.0128388)
Supplement: S3 Dataset — (TXT) [file pone.0128388.s006.txt]

	DC	DC	DC	DC	DC	DC	DC	DC	DC	DC	DC	DC	DC	DC	DC	PC	PC	PC	PC	PC	PC	PC	PC	PC	PC	PC	PC	PC	PC	PC	PA	PA	PA	PA	PA	PA	PA	PA	PA	PA	PA	PA	PA	PA	PA
Participant 1	10	10	10	14	14	14	13	12	12	13	12	10	10	10	10	12	12	14	12	13	14	10	14	14	12	12	12	13	12	10	12	12	11	10	13	13	14	13	14	13	12	10	14	13	12
Participant 2	3	5	0	10	15	8	11	5	7	8	3	2	2	1	0	15	7	13	6	11	8	12	16	17	4	4	5	11	9	4	17	12	8	7	7	7	13	14	14	13	6	6	17	18	16
Participant 3	7	7	5	8	14	9	10	8	8	9	9	6	5	6	4	10	9	11	8	9	9	9	13	9	7	9	7	10	11	8	10	9	8	10	9	8	15	15	16	8	7	9	19	15	14
Participant 4	4	9	9	11	15	9	13	8	10	14	11	12	5	6	7	10	10	14	9	13	10	9	12	15	11	8	10	14	9	6	12	16	11	9	13	12	12	14	13	10	10	11	16	17	18
Participant 5	7	7	8	9	14	10	11	8	9	12	13	12	8	7	8	12	10	11	10	10	10	9	13	10	11	9	11	10	8	8	13	18	17	12	11	10	12	15	11	12	11	11	12	18	15
Participant 6	3	2	0	4	11	8	9	1	7	9	6	7	3	1	3	7	2	12	2	6	5	8	12	14	7	4	8	5	4	4	14	8	11	8	4	7	13	7	13	10	2	8	13	12	14
Participant 7	6	5	7	8	11	7	11	8	11	9	10	11	5	6	7	11	8	12	8	8	8	10	15	11	7	8	10	9	11	6	12	10	10	9	9	8	12	12	12	11	7	8	13	13	13
Participant 8	7	10	8	10	15	15	9	9	18	10	10	10	9	9	9	10	10	18	10	9	12	10	15	17	10	10	10	10	15	9	17	10	17	10	10	10	11	10	18	10	10	18	15	15	19
Participant 9	5	3	3	11	13	11	11	8	12	12	7	7	4	3	6	11	9	11	11	10	9	7	11	12	9	7	7	10	9	6	14	11	8	10	9	10	11	11	13	10	5	8	13	13	13
Participant 10	2	2	0	6	13	7	11	8	10	10	4	7	0	2	0	7	5	10	5	11	10	12	18	19	4	4	8	9	4	3	12	7	8	3	9	5	12	14	10	14	12	12	19	16	13
Participant 11	8	9	9	11	14	11	11	13	12	15	14	14	11	11	9	10	12	12	12	10	13	12	16	15	13	12	11	13	11	9	15	13	13	11	12	14	14	14	14	11	13	12	18	17	16
Participant 12	4	8	3	7	11	13	10	9	10	11	9	9	8	5	7	11	12	16	6	11	14	11	13	15	9	6	9	10	6	13	17	14	14	11	12	17	12	15	14	12	12	11	14	13	16
Participant 13	5	5	0	13	10	10	13	10	10	17	15	15	7	5	5	10	10	15	11	10	10	13	17	18	13	10	10	13	10	10	15	10	7	10	13	10	15	17	18	13	15	10	17	17	18
Participant 14	6	8	4	10	14	10	11	8	7	8	13	10	5	6	7	11	8	14	9	12	13	9	15	13	11	10	11	13	11	9	14	11	13	12	12	12	16	16	14	14	11	9	17	17	15
Participant 15	7	8	3	8	13	9	10	6	7	12	11	8	3	4	4	11	9	11	9	8	11	6	14	13	13	9	10	14	9	5	12	10	10	9	12	10	10	15	13	11	12	9	18	15	15
Participant 16	7	12	5	14	15	10	12	12	12	13	13	12	5	8	6	12	14	15	12	15	15	11	15	15	12	13	12	14	12	10	15	16	15	13	15	14	17	16	16	11	14	13	17	17	17
